# Supplementary material for: Proteomic characterization identifies clinically relevant subgroups of soft tissue sarcoma
Source: Nat Commun. 2024 Feb 15;15:1381. doi: 10.1038/s41467-024-45306-y (PMC10869728; doi:10.1038/s41467-024-45306-y)
Supplement: Supplementary file 4 — Supplementary Data 1 [file 41467_2024_45306_MOESM4_ESM.xlsx]

## Sheet: Description
Supplementary Data 1. Proteomic landscape of the soft tissue sarcoma cohort
NAT tissues	Specific tissues selected as the paired NAT samples of different histological subtypes
Clinical information	Clinical information of 272 STS patients
Survival information	Overall survival (OS) and disease-free survival (DFS) of all patients
Clustering result	Hierarchical cluters, proteomic clusters, and immune clusters of all patients
Proteomic_matrix(tumor)	Matrix of proteomic data in 272 tumor samples
Proteomic_matrix(NAT)	Matrix of proteomic data in 91 NAT samples
Phosphoproteomic_matrix(tumor)	Matrix of phosphoproteomic data in 114 tumor samples
Phosphoproteomic_matrix(NAT)	Matrix of proteomic data in 26 NAT samples
ESTIMATE_result	Stromal scores, immune scores, and tumor purity inferred by ESTIMATE algorithm
GSVA_hallmark	All gsva enrichment scores of 272 tumor samples based on hallmark genesets
Protein_number_count	Identified protein number in all tumor and NAT samples
Phosphosite_number_count	Identified phosphosites number in all tumor and NAT samples
QC_293T_cells_proteomic	Matrix of proteomic data in HEK293T cells
Potential_diagnosis_markers	Protein expressions and AUCs of potential diagnosis markers

## Sheet: NAT tissues
Tumor	NATs
WDLPS	Lipid tissue
MLPS	Lipid tissue
DDLPS	Lipid tissue
AS	Connective tissue
UPS	Connective tissue
MFS	Connective tissue
otherFS	Connective tissue
LMS(gastrointestinal tract & uterus)	Smooth muscle tissue
LMS(other organs)	Connective tissue
RMS	Skeletal muscle tissue
MPNST	Nerve tissue
SS	Connective tissue
ES	Connective tissue

## Sheet: Clinical_information
Case ID	Proteome ID(tumor)	Proteome ID(NAT)	Phosphoproteome ID(tumor)	Phosphoproteome ID(NAT)	his_subtype1	his_subtype2	his_abbr	IHC_ki67_detection	IHC_ki67_level	lesion	FNCLCC_grade	death.cause	recurrence	recurrence.times	metastasis	metastasis.times
SS-1	Exp111486	NA	NA	Exp119883	adipocytic tumor	well differentiated liposarcoma	WDLPS	no	no	Extremity	G1	NA	no	NA	no	NA
SS-100	Exp106369	NA	NA	NA	leiomyosarcoma	leiomyosarcoma	LMS	yes	high	Intraabdominal/pelvis/retroperitoneum/visceral	G2	sarcoma	NA	NA	yes	NA
SS-101	Exp111501	NA	NA	NA	leiomyosarcoma	leiomyosarcoma	LMS	no	no	Intraabdominal/pelvis/retroperitoneum/visceral	G2	NA	no	NA	yes	NA
SS-102	Exp108263	NA	NA	NA	tumor of uncertain differentiation	undifferentiated sarcoma	UPS	yes	median	Trunk	G2	NA	no	NA	no	NA
SS-104	Exp108120	Exp109779	NA	NA	tumor of uncertain differentiation	synovial sarcoma	SS	yes	low	Intraabdominal/pelvis/retroperitoneum/visceral	G2	NA	no	NA	no	NA
SS-105	Exp106374	NA	NA	NA	leiomyosarcoma	leiomyosarcoma	LMS	yes	low	Trunk	G3	sarcoma	yes	1	NA	NA
SS-106	Exp108273	NA	NA	NA	tumor of uncertain differentiation	undifferentiated sarcoma	UPS	yes	median	Intraabdominal/pelvis/retroperitoneum/visceral	G2	NA	NA	NA	NA	NA
SS-108	Exp108324	NA	Exp114776	NA	vascular tumors of soft tissue	angiosarcoma	AS	yes	median	Trunk	G1	NA	no	NA	no	NA
SS-109	Exp108321	NA	NA	NA	adipocytic tumor	well differentiated liposarcoma	WDLPS	yes	low	Extremity	G1	NA	yes	NA	no	NA
SS-11	Exp109796	NA	Exp119822	NA	adipocytic tumor	well differentiated liposarcoma	WDLPS	no	no	Intraabdominal/pelvis/retroperitoneum/visceral	G1	NA	yes	1	yes	2
SS-110	Exp109748	Exp110597	NA	NA	fibroblastic/myofibroblastic tumors	myxoid fibrosarcoma	MFS	yes	high	Extremity	G2	NA	yes	NA	no	NA
SS-111	Exp108310	NA	NA	NA	nerve sheath tumors	malignant peripheral nerve sheath tumors	MPNST	yes	low	Extremity	G1	NA	no	NA	no	NA
SS-112	Exp106361	NA	NA	NA	leiomyosarcoma	leiomyosarcoma	LMS	yes	median	Intraabdominal/pelvis/retroperitoneum/visceral	G2	sarcoma	NA	NA	yes	NA
SS-113	Exp108257	NA	Exp114770	NA	leiomyosarcoma	leiomyosarcoma	LMS	yes	median	Trunk	G1	NA	yes	1	no	NA
SS-114	Exp108303	Exp109810	Exp119877	NA	tumor of uncertain differentiation	synovial sarcoma	SS	yes	high	Extremity	G2	NA	no	NA	no	NA
SS-115	Exp106364	NA	Exp114775	NA	leiomyosarcoma	leiomyosarcoma	LMS	yes	median	Trunk	G2	NA	no	NA	no	NA
SS-116	Exp108309	NA	NA	NA	nerve sheath tumors	malignant peripheral nerve sheath tumors	MPNST	yes	high	Extremity	G2	NA	no	NA	no	NA
SS-117	Exp108345	NA	Exp119886	NA	adipocytic tumor	dedifferentiated liposarcoma	DDLPS	yes	high	Intraabdominal/pelvis/retroperitoneum/visceral	G2	sarcoma	NA	NA	yes	NA
SS-118	Exp109767	Exp109771	NA	NA	tumor of uncertain differentiation	epithelioid sarcoma	ES	yes	low	Trunk	G2	NA	yes	1	no	NA
SS-119	Exp108191	NA	NA	NA	leiomyosarcoma	leiomyosarcoma	LMS	yes	high	Intraabdominal/pelvis/retroperitoneum/visceral	G1	NA	yes	NA	no	NA
SS-120	Exp108271	Exp109776	NA	NA	tumor of uncertain differentiation	undifferentiated sarcoma	UPS	yes	high	Extremity	G2	NA	yes	1	no	NA
SS-121	Exp106368	Exp109774	Exp114769	Exp114772	leiomyosarcoma	leiomyosarcoma	LMS	yes	high	Intraabdominal/pelvis/retroperitoneum/visceral	G3	NA	yes	1	no	NA
SS-122	Exp109744	NA	NA	NA	nerve sheath tumors	malignant peripheral nerve sheath tumors	MPNST	yes	low	Extremity	G1	NA	NA	NA	no	NA
SS-123	Exp109785	NA	NA	NA	adipocytic tumor	well differentiated liposarcoma	WDLPS	yes	low	Intraabdominal/pelvis/retroperitoneum/visceral	G1	NA	yes	1	no	NA
SS-124	Exp109743	NA	Exp119857	NA	rhabdomyosarcoma	rhabdomyosarcoma	RMS	yes	high	Head and neck	G3	sarcoma	NA	NA	yes	NA
SS-125	Exp109765	NA	NA	NA	rhabdomyosarcoma	rhabdomyosarcoma	RMS	no	no	Intrathoracic/mediastinal	G2	sarcoma	NA	NA	yes	NA
SS-126	Exp108124	Exp109769	NA	Exp119854	fibroblastic/myofibroblastic tumors	myxoid fibrosarcoma	MFS	yes	high	Extremity	G3	NA	no	NA	no	NA
SS-127	Exp109747	NA	Exp119887	NA	nerve sheath tumors	malignant peripheral nerve sheath tumors	MPNST	yes	median	Intraabdominal/pelvis/retroperitoneum/visceral	G2	NA	NA	NA	yes	NA
SS-128	Exp106116	NA	NA	NA	tumor of uncertain differentiation	epithelioid sarcoma	ES	yes	high	Trunk	G3	sarcoma	NA	NA	yes	NA
SS-13	Exp106354	NA	NA	NA	tumor of uncertain differentiation	synovial sarcoma	SS	yes	low	Trunk	G2	NA	no	NA	no	NA
SS-130	Exp106344	NA	NA	NA	adipocytic tumor	dedifferentiated liposarcoma	DDLPS	yes	median	Intraabdominal/pelvis/retroperitoneum/visceral	G2	sarcoma	yes	1	NA	NA
SS-132	Exp108283	NA	Exp119884	Exp119888	leiomyosarcoma	leiomyosarcoma	LMS	no	no	Intraabdominal/pelvis/retroperitoneum/visceral	G3	NA	no	NA	no	NA
SS-134	Exp108336	NA	Exp119893	NA	fibroblastic/myofibroblastic tumors	adult fibrosarcoma	otherFS	yes	median	Intrathoracic/mediastinal	G3	sarcoma	NA	NA	yes	NA
SS-135	Exp109761	NA	Exp119852	NA	tumor of uncertain differentiation	epithelioid sarcoma	ES	yes	high	Intrathoracic/mediastinal	G3	NA	yes	NA	no	NA
SS-136	Exp108258	NA	NA	NA	leiomyosarcoma	leiomyosarcoma	LMS	yes	median	Intraabdominal/pelvis/retroperitoneum/visceral	G2	NA	no	NA	no	NA
SS-137	Exp108116	Exp109816	Exp119891	NA	vascular tumors of soft tissue	angiosarcoma	AS	yes	high	Intrathoracic/mediastinal	G2	NA	no	NA	no	NA
SS-139	Exp108319	NA	Exp119872	NA	tumor of uncertain differentiation	synovial sarcoma	SS	yes	high	Extremity	G2	NA	yes	NA	no	NA
SS-14	Exp108126	NA	NA	NA	adipocytic tumor	dedifferentiated liposarcoma	DDLPS	no	no	Extremity	G2	sarcoma	NA	NA	NA	NA
SS-140	Exp110634	NA	NA	NA	leiomyosarcoma	leiomyosarcoma	LMS	no	no	Intraabdominal/pelvis/retroperitoneum/visceral	G2	sarcoma	NA	NA	yes	NA
SS-141	Exp106365	NA	Exp117804	NA	leiomyosarcoma	leiomyosarcoma	LMS	yes	median	Intraabdominal/pelvis/retroperitoneum/visceral	G1	sarcoma	NA	NA	yes	NA
SS-142	Exp108341	Exp110599	NA	NA	fibroblastic/myofibroblastic tumors	myxoid fibrosarcoma	MFS	yes	high	Extremity	G2	NA	NA	NA	NA	NA
SS-143	Exp106336	NA	Exp117801	NA	adipocytic tumor	dedifferentiated liposarcoma	DDLPS	yes	high	Intraabdominal/pelvis/retroperitoneum/visceral	G3	sarcoma	NA	NA	yes	NA
SS-144	Exp108333	Exp109770	Exp117799	Exp117802	fibroblastic/myofibroblastic tumors	myxoid fibrosarcoma	MFS	yes	high	Trunk	G3	NA	no	NA	no	NA
SS-145	Exp108199	NA	NA	NA	fibroblastic/myofibroblastic tumors	myxoid fibrosarcoma	MFS	yes	high	Extremity	G3	NA	no	NA	no	NA
SS-146	Exp109760	Exp109772	NA	NA	tumor of uncertain differentiation	epithelioid sarcoma	ES	no	no	Trunk	G2	NA	yes	NA	no	NA
SS-147	Exp108274	NA	Exp119871	NA	tumor of uncertain differentiation	undifferentiated sarcoma	UPS	yes	high	Extremity	G2	sarcoma	NA	NA	NA	NA
SS-148	Exp108296	NA	NA	NA	tumor of uncertain differentiation	synovial sarcoma	SS	yes	low	Intraabdominal/pelvis/retroperitoneum/visceral	G3	NA	no	NA	no	NA
SS-149	Exp110630	NA	NA	NA	rhabdomyosarcoma	rhabdomyosarcoma	RMS	no	no	Intrathoracic/mediastinal	G2	NA	no	NA	no	NA
SS-15	Exp108292	NA	Exp119844	NA	tumor of uncertain differentiation	undifferentiated pleomorphic sarcoma	UPS	no	no	Extremity	G3	NA	no	NA	yes	1
SS-150	Exp108348	Exp109778	Exp117793	NA	adipocytic tumor	dedifferentiated liposarcoma	DDLPS	no	no	Extremity	G2	NA	yes	1	yes	NA
SS-151	Exp108320	NA	Exp117794	NA	adipocytic tumor	dedifferentiated liposarcoma	DDLPS	yes	median	Intraabdominal/pelvis/retroperitoneum/visceral	G2	NA	no	NA	no	NA
SS-152	Exp108316	Exp109815	Exp117803	Exp117792	vascular tumors of soft tissue	angiosarcoma	AS	yes	low	Intrathoracic/mediastinal	G1	NA	no	NA	no	NA
SS-154	Exp106358	NA	NA	NA	tumor of uncertain differentiation	undifferentiated sarcoma	UPS	yes	high	Intraabdominal/pelvis/retroperitoneum/visceral	G3	NA	no	NA	no	NA
SS-155	Exp109793	NA	Exp119861	NA	adipocytic tumor	well differentiated liposarcoma	WDLPS	no	no	Extremity	G1	NA	no	NA	no	NA
SS-156	Exp106332	NA	Exp117800	NA	adipocytic tumor	dedifferentiated liposarcoma	DDLPS	yes	low	Intraabdominal/pelvis/retroperitoneum/visceral	G2	NA	yes	NA	no	NA
SS-157	Exp109784	NA	NA	NA	adipocytic tumor	well differentiated liposarcoma	WDLPS	no	no	Extremity	G1	NA	no	NA	no	NA
SS-158	Exp109728	Exp109821	NA	Exp119864	vascular tumors of soft tissue	angiosarcoma	AS	yes	low	Head and neck	G1	NA	no	NA	no	NA
SS-159	Exp106333	NA	Exp117791	NA	adipocytic tumor	dedifferentiated liposarcoma	DDLPS	yes	median	Intrathoracic/mediastinal	G2	NA	yes	NA	no	NA
SS-160	Exp108300	Exp109798	NA	NA	tumor of uncertain differentiation	synovial sarcoma	SS	yes	median	Intrathoracic/mediastinal	G1	sarcoma	NA	NA	NA	NA
SS-162	Exp108308	NA	Exp117789	NA	tumor of uncertain differentiation	synovial sarcoma	SS	yes	high	Intraabdominal/pelvis/retroperitoneum/visceral	G2	sarcoma	NA	NA	NA	NA
SS-163	Exp106348	NA	Exp117811	NA	leiomyosarcoma	leiomyosarcoma	LMS	yes	high	Intraabdominal/pelvis/retroperitoneum/visceral	G3	NA	yes	1	no	NA
SS-164	Exp106366	NA	Exp117810	NA	leiomyosarcoma	leiomyosarcoma	LMS	yes	median	Intraabdominal/pelvis/retroperitoneum/visceral	G3	sarcoma	NA	NA	yes	NA
SS-165	Exp108277	NA	Exp117807	NA	tumor of uncertain differentiation	undifferentiated sarcoma	UPS	yes	high	Extremity	G3	NA	no	NA	no	NA
SS-166	Exp108318	Exp109805	Exp117797	Exp114746	tumor of uncertain differentiation	synovial sarcoma	SS	yes	median	Intrathoracic/mediastinal	G2	NA	no	NA	no	NA
SS-167	Exp106352	Exp110609	Exp117798	NA	leiomyosarcoma	leiomyosarcoma	LMS	no	no	Intraabdominal/pelvis/retroperitoneum/visceral	G3	NA	no	NA	no	NA
SS-168	Exp108354	Exp109819	Exp117796	NA	adipocytic tumor	dedifferentiated liposarcoma	DDLPS	no	no	Intraabdominal/pelvis/retroperitoneum/visceral	G2	NA	no	NA	yes	NA
SS-169	Exp108279	NA	Exp117795	NA	tumor of uncertain differentiation	undifferentiated sarcoma	UPS	yes	median	Trunk	G2	NA	yes	NA	no	NA
SS-17	Exp109741	NA	NA	NA	adipocytic tumor	well differentiated liposarcoma	WDLPS	no	no	Intraabdominal/pelvis/retroperitoneum/visceral	G1	NA	no	NA	no	NA
SS-170	Exp109788	NA	Exp114745	NA	adipocytic tumor	well differentiated liposarcoma	WDLPS	no	no	Extremity	G1	NA	yes	NA	no	NA
SS-171	Exp108344	NA	NA	NA	fibroblastic/myofibroblastic tumors	myxoid fibrosarcoma	MFS	yes	low	Extremity	G3	NA	yes	NA	no	NA
SS-172	Exp108269	Exp110595	Exp117790	NA	tumor of uncertain differentiation	undifferentiated sarcoma	UPS	no	no	Intraabdominal/pelvis/retroperitoneum/visceral	G2	NA	no	NA	no	NA
SS-173	Exp108272	NA	Exp114733	NA	tumor of uncertain differentiation	undifferentiated sarcoma	UPS	yes	high	Extremity	G3	sarcoma	NA	NA	yes	NA
SS-174	Exp111500	Exp110613	NA	NA	leiomyosarcoma	leiomyosarcoma	LMS	yes	high	Intraabdominal/pelvis/retroperitoneum/visceral	G2	NA	no	NA	no	NA
SS-175	Exp108267	Exp110602	Exp117808	NA	tumor of uncertain differentiation	undifferentiated sarcoma	UPS	yes	high	Intraabdominal/pelvis/retroperitoneum/visceral	G3	sarcoma	NA	NA	NA	NA
SS-176	Exp109734	NA	Exp117805	NA	NA	well differentiated liposarcoma	WDLPS	yes	median	Intraabdominal/pelvis/retroperitoneum/visceral	G2	NA	yes	3	no	NA
SS-177	Exp109786	NA	NA	NA	adipocytic tumor	well differentiated liposarcoma	WDLPS	no	no	Extremity	G1	NA	no	NA	no	NA
SS-178	Exp106339	NA	NA	NA	fibroblastic/myofibroblastic tumors	myxoid fibrosarcoma	MFS	yes	high	Extremity	G2	NA	no	NA	no	NA
SS-179	Exp108109	NA	NA	NA	fibroblastic/myofibroblastic tumors	myxoid fibrosarcoma	MFS	yes	median	Extremity	G2	NA	yes	1	no	NA
SS-18	Exp109766	Exp109773	Exp119862	NA	tumor of uncertain differentiation	epithelioid sarcoma	ES	no	no	Extremity	G2	sarcoma	NA	NA	yes	NA
SS-180	Exp108275	NA	NA	NA	tumor of uncertain differentiation	undifferentiated sarcoma	UPS	yes	median	Intrathoracic/mediastinal	G2	NA	no	NA	no	NA
SS-181	Exp111509	Exp109791	NA	Exp117812	fibroblastic/myofibroblastic tumors	myxoid fibrosarcoma	MFS	no	no	Extremity	G2	NA	no	NA	no	NA
SS-182	Exp106372	NA	NA	NA	leiomyosarcoma	leiomyosarcoma	LMS	yes	low	Intraabdominal/pelvis/retroperitoneum/visceral	G2	NA	no	NA	no	NA
SS-183	Exp106373	NA	Exp117782	NA	leiomyosarcoma	leiomyosarcoma	LMS	yes	low	Intraabdominal/pelvis/retroperitoneum/visceral	G2	NA	no	NA	no	NA
SS-184	Exp108353	NA	Exp117776	NA	adipocytic tumor	dedifferentiated liposarcoma	DDLPS	yes	median	Intraabdominal/pelvis/retroperitoneum/visceral	G2	sarcoma	NA	NA	yes	NA
SS-185	Exp108278	NA	Exp117783	NA	tumor of uncertain differentiation	undifferentiated sarcoma	UPS	yes	median	Extremity	G3	NA	no	NA	no	NA
SS-186	Exp108270	NA	Exp114777	NA	tumor of uncertain differentiation	undifferentiated sarcoma	UPS	yes	high	Extremity	G3	NA	no	NA	no	NA
SS-187	Exp108118	Exp109777	NA	NA	vascular tumors of soft tissue	angiosarcoma	AS	yes	low	Intrathoracic/mediastinal	G2	NA	no	NA	no	NA
SS-188	Exp106370	NA	Exp117786	NA	leiomyosarcoma	leiomyosarcoma	LMS	yes	median	Intraabdominal/pelvis/retroperitoneum/visceral	G3	sarcoma	NA	NA	NA	NA
SS-189	Exp106055	NA	NA	NA	adipocytic tumor	mucinous liposarcoma	MLPS	yes	low	Intrathoracic/mediastinal	G2	NA	no	NA	yes	NA
SS-19	Exp106355	NA	Exp114755	NA	tumor of uncertain differentiation	undifferentiated pleomorphic sarcoma	UPS	no	no	Extremity	G3	NA	no	NA	no	NA
SS-190	Exp106047	NA	Exp114810	NA	adipocytic tumor	dedifferentiated liposarcoma	DDLPS	no	no	Intraabdominal/pelvis/retroperitoneum/visceral	G2	sarcoma	NA	NA	yes	NA
SS-191	Exp106276	Exp106060	Exp117781	Exp119828	adipocytic tumor	dedifferentiated liposarcoma	DDLPS	yes	median	Intraabdominal/pelvis/retroperitoneum/visceral	G2	NA	yes	NA	no	NA
SS-193	Exp106065	Exp108133	Exp114804	NA	fibroblastic/myofibroblastic tumors	myxoid fibrosarcoma	MFS	yes	median	Extremity	G3	sarcoma	yes	1	NA	NA
SS-194	Exp108139	NA	NA	NA	adipocytic tumor	mucinous liposarcoma	MLPS	yes	low	Extremity	G2	NA	no	NA	no	NA
SS-195	Exp109764	NA	Exp119865	NA	vascular tumors of soft tissue	angiosarcoma	AS	yes	high	Intrathoracic/mediastinal	G3	sarcoma	NA	NA	yes	NA
SS-196	Exp105954	Exp105955	Exp114809	Exp117775	adipocytic tumor	dedifferentiated liposarcoma	DDLPS	yes	median	Intraabdominal/pelvis/retroperitoneum/visceral	G2	NA	no	NA	no	NA
SS-197	Exp106039	Exp108117	NA	NA	tumor of uncertain differentiation	undifferentiated sarcoma	UPS	yes	median	Extremity	G3	sarcoma	NA	NA	yes	NA
SS-198	Exp106081	Exp106080	Exp114732	Exp114749	leiomyosarcoma	leiomyosarcoma	LMS	yes	high	Intraabdominal/pelvis/retroperitoneum/visceral	G3	sarcoma	NA	NA	yes	NA
SS-199	Exp106086	NA	Exp117774	NA	leiomyosarcoma	leiomyosarcoma	LMS	yes	high	Trunk	G3	NA	yes	1	no	NA
SS-2	Exp108260	NA	Exp119833	NA	leiomyosarcoma	leiomyosarcoma	LMS	no	no	Intraabdominal/pelvis/retroperitoneum/visceral	G2	sarcoma	NA	NA	yes	NA
SS-20	Exp108261	NA	Exp119829	NA	leiomyosarcoma	leiomyosarcoma	LMS	yes	high	Intraabdominal/pelvis/retroperitoneum/visceral	G1	NA	no	NA	no	NA
SS-200	Exp106037	Exp108115	NA	NA	leiomyosarcoma	leiomyosarcoma	LMS	yes	high	Intraabdominal/pelvis/retroperitoneum/visceral	G3	NA	no	NA	yes	NA
SS-201	Exp106277	Exp110589	NA	NA	adipocytic tumor	mucinous liposarcoma	MLPS	no	no	Extremity	G2	NA	no	NA	no	NA
SS-202	Exp108137	NA	NA	NA	adipocytic tumor	well differentiated liposarcoma	WDLPS	yes	low	Extremity	G1	NA	no	NA	no	NA
SS-203	Exp108129	NA	NA	NA	adipocytic tumor	well differentiated liposarcoma	WDLPS	no	no	Extremity	G2	NA	no	NA	no	NA
SS-204	Exp110618	NA	NA	NA	leiomyosarcoma	leiomyosarcoma	LMS	yes	high	Intraabdominal/pelvis/retroperitoneum/visceral	G3	sarcoma	NA	NA	NA	NA
SS-205	Exp105952	Exp105953	NA	NA	leiomyosarcoma	leiomyosarcoma	LMS	yes	high	Intraabdominal/pelvis/retroperitoneum/visceral	G2	sarcoma	NA	NA	yes	NA
SS-206	Exp110620	NA	NA	NA	fibroblastic/myofibroblastic tumors	myxoid fibrosarcoma	MFS	no	no	Intraabdominal/pelvis/retroperitoneum/visceral	G2	other	NA	NA	yes	NA
SS-209	Exp110621	Exp106287	NA	NA	adipocytic tumor	dedifferentiated liposarcoma	DDLPS	yes	low	Trunk	G2	NA	no	NA	no	NA
SS-21	Exp109732	NA	Exp114756	NA	fibroblastic/myofibroblastic tumors	myxoid fibrosarcoma	MFS	yes	median	Intrathoracic/mediastinal	G2	NA	no	NA	yes	1
SS-210	Exp106043	Exp108121	NA	NA	adipocytic tumor	well differentiated liposarcoma	WDLPS	yes	low	Intrathoracic/mediastinal	G1	NA	no	NA	no	NA
SS-211	Exp108161	NA	NA	NA	adipocytic tumor	well differentiated liposarcoma	WDLPS	no	no	Intraabdominal/pelvis/retroperitoneum/visceral	G1	NA	no	NA	no	NA
SS-212	Exp106275	NA	Exp117779	NA	tumor of uncertain differentiation	undifferentiated sarcoma	UPS	no	no	Trunk	G2	NA	no	NA	no	NA
SS-213	Exp108167	NA	NA	NA	adipocytic tumor	well differentiated liposarcoma	WDLPS	no	no	Extremity	G1	NA	no	NA	no	NA
SS-214	Exp111487	Exp106082	NA	Exp117806	fibroblastic/myofibroblastic tumors	myxoid fibrosarcoma	MFS	yes	high	Extremity	G2	NA	no	NA	no	NA
SS-215	Exp106278	NA	Exp117778	NA	rhabdomyosarcoma	rhabdomyosarcoma	RMS	yes	high	Intraabdominal/pelvis/retroperitoneum/visceral	G2	NA	no	NA	no	NA
SS-218	Exp108143	NA	NA	NA	adipocytic tumor	mucinous liposarcoma	MLPS	no	no	Extremity	G2	NA	no	NA	no	NA
SS-219	Exp106103	NA	NA	NA	adipocytic tumor	mucinous liposarcoma	MLPS	no	no	Intraabdominal/pelvis/retroperitoneum/visceral	G2	NA	yes	1	yes	NA
SS-22	Exp108314	NA	Exp119890	NA	leiomyosarcoma	leiomyosarcoma	LMS	yes	low	Intraabdominal/pelvis/retroperitoneum/visceral	G1	NA	no	NA	yes	NA
SS-220	Exp106104	NA	Exp114808	NA	tumor of uncertain differentiation	undifferentiated sarcoma	UPS	yes	high	Trunk	G3	sarcoma	NA	NA	NA	NA
SS-221	Exp111491	Exp110616	NA	NA	vascular tumors of soft tissue	angiosarcoma	AS	no	no	Intraabdominal/pelvis/retroperitoneum/visceral	G3	sarcoma	NA	NA	NA	NA
SS-222	Exp108147	NA	NA	NA	adipocytic tumor	well differentiated liposarcoma	WDLPS	yes	low	Trunk	G1	NA	no	NA	no	NA
SS-223	Exp106045	Exp108123	Exp114731	NA	fibroblastic/myofibroblastic tumors	myxoid fibrosarcoma	MFS	yes	high	Extremity	G2	sarcoma	yes	1	yes	NA
SS-225	Exp110622	NA	Exp114734	NA	fibroblastic/myofibroblastic tumors	myxoid fibrosarcoma	MFS	yes	high	Trunk	G2	sarcoma	yes	1	yes	NA
SS-226	Exp106095	Exp110591	NA	NA	fibroblastic/myofibroblastic tumors	dedifferentiated liposarcoma	DDLPS	yes	low	Intraabdominal/pelvis/retroperitoneum/visceral	G2	sarcoma	NA	NA	NA	NA
SS-228	Exp110625	NA	Exp117784	NA	adipocytic tumor	dedifferentiated liposarcoma	DDLPS	yes	median	Head and neck	G2	NA	no	NA	no	NA
SS-229	Exp105946	Exp105947	Exp114735	NA	adipocytic tumor	mucinous liposarcoma	MLPS	yes	low	Intraabdominal/pelvis/retroperitoneum/visceral	G2	NA	yes	NA	yes	NA
SS-23	Exp106330	NA	Exp119823	NA	fibroblastic/myofibroblastic tumors	adult fibrosarcoma	otherFS	yes	high	Extremity	G2	NA	no	NA	no	NA
SS-230	Exp105951	Exp105950	NA	NA	adipocytic tumor	dedifferentiated liposarcoma	DDLPS	yes	median	Intraabdominal/pelvis/retroperitoneum/visceral	G2	NA	no	NA	no	NA
SS-231	Exp105945	Exp105944	NA	NA	adipocytic tumor	dedifferentiated liposarcoma	DDLPS	yes	low	Intraabdominal/pelvis/retroperitoneum/visceral	G3	sarcoma	NA	NA	NA	NA
SS-232	Exp110624	NA	NA	NA	leiomyosarcoma	leiomyosarcoma	LMS	yes	high	Intraabdominal/pelvis/retroperitoneum/visceral	G3	NA	yes	1	no	NA
SS-233	Exp110623	NA	Exp114807	NA	leiomyosarcoma	leiomyosarcoma	LMS	yes	high	Intraabdominal/pelvis/retroperitoneum/visceral	G2	NA	no	NA	yes	NA
SS-234	Exp108145	NA	NA	NA	adipocytic tumor	well differentiated liposarcoma	WDLPS	no	no	Intraabdominal/pelvis/retroperitoneum/visceral	G1	NA	no	NA	no	NA
SS-236	Exp106092	NA	Exp114781	NA	adipocytic tumor	dedifferentiated liposarcoma	DDLPS	yes	low	Intraabdominal/pelvis/retroperitoneum/visceral	G3	NA	yes	1	no	NA
SS-238	Exp109763	NA	NA	NA	tumor of uncertain differentiation	synovial sarcoma	SS	yes	low	Extremity	G1	NA	yes	NA	yes	NA
SS-239	Exp106063	Exp108131	Exp119850	NA	leiomyosarcoma	leiomyosarcoma	LMS	yes	high	Trunk	G1	NA	no	NA	no	NA
SS-24	Exp108343	NA	Exp119847	NA	fibroblastic/myofibroblastic tumors	low-grade myofibroblastoma	otherFS	no	no	Trunk	G1	NA	no	NA	no	NA
SS-242	Exp106051	NA	NA	NA	adipocytic tumor	dedifferentiated liposarcoma	DDLPS	no	no	Intraabdominal/pelvis/retroperitoneum/visceral	G2	sarcoma	yes	1	NA	NA
SS-243	Exp111506	NA	NA	NA	leiomyosarcoma	leiomyosarcoma	LMS	yes	high	Intraabdominal/pelvis/retroperitoneum/visceral	G3	NA	yes	NA	no	NA
SS-244	Exp105949	Exp108103	NA	NA	leiomyosarcoma	leiomyosarcoma	LMS	no	no	Intraabdominal/pelvis/retroperitoneum/visceral	G3	sarcoma	NA	NA	yes	NA
SS-245	Exp106309	NA	Exp114780	NA	rhabdomyosarcoma	rhabdomyosarcoma	RMS	yes	high	Intraabdominal/pelvis/retroperitoneum/visceral	G1	NA	no	NA	no	NA
SS-247	Exp106077	Exp111512	NA	NA	tumor of uncertain differentiation	undifferentiated sarcoma	UPS	yes	high	Extremity	G2	NA	no	NA	yes	NA
SS-248	Exp108153	NA	NA	NA	adipocytic tumor	well differentiated liposarcoma	WDLPS	yes	low	Intraabdominal/pelvis/retroperitoneum/visceral	G1	NA	no	NA	no	NA
SS-249	Exp111510	NA	NA	NA	adipocytic tumor	dedifferentiated liposarcoma	DDLPS	yes	low	Extremity	G2	NA	no	NA	no	NA
SS-25	Exp111505	NA	Exp119863	NA	tumor of uncertain differentiation	undifferentiated pleomorphic sarcoma	UPS	no	no	Extremity	G3	sarcoma	NA	NA	NA	NA
SS-250	Exp106124	Exp106293	Exp114782	NA	tumor of uncertain differentiation	synovial sarcoma	SS	no	no	Head and neck	G3	NA	no	NA	NA	NA
SS-251	Exp111493	Exp110604	NA	NA	leiomyosarcoma	leiomyosarcoma	LMS	yes	high	Intraabdominal/pelvis/retroperitoneum/visceral	G3	NA	no	NA	yes	NA
SS-252	Exp106274	NA	Exp114799	NA	rhabdomyosarcoma	rhabdomyosarcoma	RMS	yes	high	Trunk	G2	NA	no	NA	no	NA
SS-253	Exp111488	Exp106303	NA	NA	leiomyosarcoma	leiomyosarcoma	LMS	yes	median	Intraabdominal/pelvis/retroperitoneum/visceral	G3	NA	yes	NA	yes	NA
SS-254	Exp106321	Exp109823	NA	NA	rhabdomyosarcoma	rhabdomyosarcoma	RMS	yes	high	Trunk	G2	NA	no	NA	no	NA
SS-255	Exp106052	NA	NA	NA	fibroblastic/myofibroblastic tumors	myxoid fibrosarcoma	MFS	yes	high	Extremity	G3	NA	no	NA	no	NA
SS-257	Exp109790	NA	NA	NA	rhabdomyosarcoma	rhabdomyosarcoma	RMS	no	no	Trunk	G2	sarcoma	NA	NA	NA	NA
SS-258	Exp106318	NA	NA	NA	tumor of uncertain differentiation	undifferentiated sarcoma	UPS	yes	high	Extremity	G3	NA	no	NA	no	NA
SS-259	Exp110627	Exp109826	NA	NA	leiomyosarcoma	leiomyosarcoma	LMS	yes	high	Intraabdominal/pelvis/retroperitoneum/visceral	G3	NA	no	NA	no	NA
SS-26	Exp108285	NA	Exp114757	NA	tumor of uncertain differentiation	undifferentiated pleomorphic sarcoma	UPS	yes	median	Intraabdominal/pelvis/retroperitoneum/visceral	G2	sarcoma	NA	NA	NA	NA
SS-260	Exp106067	Exp108135	NA	NA	adipocytic tumor	well differentiated liposarcoma	WDLPS	no	no	Intraabdominal/pelvis/retroperitoneum/visceral	G1	NA	yes	NA	no	NA
SS-261	Exp106132	NA	NA	NA	NA	well differentiated liposarcoma	WDLPS	yes	median	Extremity	G2	NA	no	NA	no	NA
SS-262	Exp110626	NA	NA	NA	rhabdomyosarcoma	rhabdomyosarcoma	RMS	yes	high	Intraabdominal/pelvis/retroperitoneum/visceral	G3	NA	no	NA	no	NA
SS-263	Exp106135	Exp108165	NA	NA	adipocytic tumor	well differentiated liposarcoma	WDLPS	yes	low	Intraabdominal/pelvis/retroperitoneum/visceral	G1	NA	yes	1	no	NA
SS-264	Exp109759	Exp109827	NA	NA	adipocytic tumor	well differentiated liposarcoma	WDLPS	no	no	Extremity	G1	NA	no	NA	no	NA
SS-265	Exp106075	Exp111511	NA	NA	tumor of uncertain differentiation	undifferentiated sarcoma	UPS	yes	high	Extremity	G2	NA	no	NA	no	NA
SS-267	Exp106117	Exp109825	NA	NA	adipocytic tumor	mucinous liposarcoma	MLPS	no	no	Trunk	G2	NA	yes	NA	no	NA
SS-268	Exp109758	Exp109824	NA	NA	vascular tumors of soft tissue	angiosarcoma	AS	yes	high	Intraabdominal/pelvis/retroperitoneum/visceral	G3	sarcoma	NA	NA	yes	NA
SS-269	Exp106136	NA	NA	NA	rhabdomyosarcoma	rhabdomyosarcoma	RMS	yes	low	Intraabdominal/pelvis/retroperitoneum/visceral	G2	NA	no	NA	no	NA
SS-27	Exp108281	Exp109802	NA	NA	leiomyosarcoma	leiomyosarcoma	LMS	yes	median	Intraabdominal/pelvis/retroperitoneum/visceral	G2	NA	no	NA	no	NA
SS-271	Exp106115	NA	Exp114790	NA	adipocytic tumor	dedifferentiated liposarcoma	DDLPS	yes	median	Intraabdominal/pelvis/retroperitoneum/visceral	G3	sarcoma	NA	NA	NA	NA
SS-272	Exp106290	Exp108169	NA	NA	tumor of uncertain differentiation	undifferentiated sarcoma	UPS	yes	high	Extremity	G3	NA	no	NA	no	NA
SS-273	Exp108171	NA	NA	NA	adipocytic tumor	NA	WDLPS	no	no	Trunk	G1	NA	no	NA	no	NA
SS-275	Exp109756	Exp109801	NA	NA	fibroblastic/myofibroblastic tumors	myxoid fibrosarcoma	MFS	yes	high	Extremity	G2	NA	no	NA	no	NA
SS-276	Exp106281	NA	NA	NA	adipocytic tumor	well differentiated liposarcoma	WDLPS	yes	median	Intraabdominal/pelvis/retroperitoneum/visceral	G1	NA	no	NA	no	NA
SS-277	Exp106322	NA	NA	NA	adipocytic tumor	dedifferentiated liposarcoma	DDLPS	yes	low	Intraabdominal/pelvis/retroperitoneum/visceral	G2	NA	yes	1	no	NA
SS-278	Exp106320	Exp108163	NA	NA	adipocytic tumor	mucinous liposarcoma	MLPS	yes	median	Extremity	G3	NA	no	NA	no	NA
SS-279	Exp106286	NA	Exp114788	NA	fibroblastic/myofibroblastic tumors	myxoid fibrosarcoma	MFS	yes	low	Trunk	G2	NA	no	NA	no	NA
SS-28	Exp108340	Exp109775	Exp119876	Exp119860	fibroblastic/myofibroblastic tumors	inflammatory myofibroblastic tumor	otherFS	yes	low	Intraabdominal/pelvis/retroperitoneum/visceral	G1	NA	no	NA	no	NA
SS-280	Exp106126	NA	Exp114802	NA	adipocytic tumor	dedifferentiated liposarcoma	DDLPS	no	no	Intraabdominal/pelvis/retroperitoneum/visceral	G2	NA	yes	NA	no	NA
SS-281	Exp106073	Exp106072	NA	NA	adipocytic tumor	dedifferentiated liposarcoma	DDLPS	yes	low	Intraabdominal/pelvis/retroperitoneum/visceral	G2	NA	yes	1	no	NA
SS-282	Exp106071	Exp108200	Exp114784	NA	rhabdomyosarcoma	rhabdomyosarcoma	RMS	yes	low	Extremity	G2	NA	no	NA	no	NA
SS-283	Exp109757	Exp106296	NA	NA	nerve sheath tumors	malignant peripheral nerve sheath tumors	MPNST	yes	low	Trunk	G2	NA	no	NA	no	NA
SS-284	Exp106289	NA	Exp114789	NA	tumor of uncertain differentiation	undifferentiated sarcoma	UPS	yes	high	Extremity	G2	other	NA	NA	yes	NA
SS-286	Exp106288	Exp109800	NA	NA	nerve sheath tumors	malignant peripheral nerve sheath tumors	MPNST	yes	high	Trunk	G2	NA	no	NA	no	NA
SS-287	Exp106069	Exp106068	NA	NA	leiomyosarcoma	leiomyosarcoma	LMS	no	no	Intraabdominal/pelvis/retroperitoneum/visceral	G3	NA	no	NA	no	NA
SS-288	Exp106314	NA	NA	NA	leiomyosarcoma	leiomyosarcoma	LMS	yes	high	Extremity	G3	NA	yes	NA	no	NA
SS-289	Exp106131	NA	NA	NA	adipocytic tumor	well differentiated liposarcoma	WDLPS	yes	low	Intraabdominal/pelvis/retroperitoneum/visceral	G1	NA	yes	NA	no	NA
SS-29	Exp108282	Exp110586	Exp119889	Exp119879	leiomyosarcoma	leiomyosarcoma	LMS	yes	low	Intraabdominal/pelvis/retroperitoneum/visceral	G2	sarcoma	NA	NA	yes	NA
SS-290	Exp111503	NA	Exp114786	NA	adipocytic tumor	dedifferentiated liposarcoma	DDLPS	yes	high	Intraabdominal/pelvis/retroperitoneum/visceral	G2	sarcoma	NA	NA	yes	NA
SS-291	Exp109755	NA	NA	NA	adipocytic tumor	well differentiated liposarcoma	WDLPS	no	no	Extremity	G2	NA	no	NA	no	NA
SS-296	Exp109762	Exp110590	NA	Exp119851	vascular tumors of soft tissue	angiosarcoma	AS	yes	high	Intrathoracic/mediastinal	G3	other	NA	NA	yes	NA
SS-297	Exp111514	Exp111513	NA	NA	adipocytic tumor	well differentiated liposarcoma	WDLPS	yes	median	Intraabdominal/pelvis/retroperitoneum/visceral	G1	sarcoma	NA	NA	yes	NA
SS-298	Exp106295	NA	NA	NA	vascular tumors of soft tissue	angiosarcoma	AS	yes	low	Intrathoracic/mediastinal	G3	NA	no	NA	no	NA
SS-299	Exp109750	NA	Exp119848	NA	rhabdomyosarcoma	rhabdomyosarcoma	RMS	yes	high	Extremity	G3	NA	no	NA	no	NA
SS-3	Exp108331	Exp109804	NA	Exp119841	tumor of uncertain differentiation	synovial sarcoma	SS	no	no	Intraabdominal/pelvis/retroperitoneum/visceral	G3	NA	no	NA	no	NA
SS-30	Exp108323	NA	Exp114759	NA	vascular tumors of soft tissue	angiosarcoma	AS	no	no	Head and neck	G1	NA	no	NA	no	NA
SS-300	Exp109754	NA	NA	NA	adipocytic tumor	mucinous liposarcoma	MLPS	no	no	Trunk	G3	NA	no	NA	no	NA
SS-302	Exp106313	NA	Exp114791	NA	leiomyosarcoma	leiomyosarcoma	LMS	yes	median	Intraabdominal/pelvis/retroperitoneum/visceral	G3	NA	yes	NA	no	NA
SS-303	Exp106134	NA	NA	NA	adipocytic tumor	dedifferentiated liposarcoma	DDLPS	yes	median	Intraabdominal/pelvis/retroperitoneum/visceral	G2	NA	no	NA	no	NA
SS-305	Exp108175	NA	NA	NA	adipocytic tumor	well differentiated liposarcoma	WDLPS	no	no	Intraabdominal/pelvis/retroperitoneum/visceral	G1	NA	yes	NA	no	NA
SS-306	Exp106127	Exp110587	NA	NA	fibroblastic/myofibroblastic tumors	myxoid fibrosarcoma	MFS	yes	high	Extremity	G2	NA	no	NA	no	NA
SS-307	Exp106283	NA	Exp114797	NA	tumor of uncertain differentiation	undifferentiated sarcoma	UPS	yes	median	Trunk	G2	sarcoma	NA	NA	NA	NA
SS-308	Exp106122	NA	NA	NA	leiomyosarcoma	leiomyosarcoma	LMS	yes	high	Intraabdominal/pelvis/retroperitoneum/visceral	G3	sarcoma	NA	NA	NA	NA
SS-309	Exp106302	Exp106299	NA	Exp117809	tumor of uncertain differentiation	undifferentiated sarcoma	UPS	no	no	Intrathoracic/mediastinal	G3	NA	no	NA	no	NA
SS-31	Exp108108	NA	NA	NA	tumor of uncertain differentiation	undifferentiated pleomorphic sarcoma	UPS	yes	high	Extremity	G2	NA	no	NA	no	NA
SS-310	Exp110637	Exp110585	NA	NA	tumor of uncertain differentiation	synovial sarcoma	SS	no	no	Intrathoracic/mediastinal	G3	sarcoma	NA	NA	yes	NA
SS-311	Exp110617	Exp108101	NA	NA	adipocytic tumor	dedifferentiated liposarcoma	DDLPS	yes	low	Trunk	G2	NA	yes	NA	no	NA
SS-312	Exp106312	NA	Exp114736	Exp114744	leiomyosarcoma	leiomyosarcoma	LMS	yes	low	Intraabdominal/pelvis/retroperitoneum/visceral	G3	NA	yes	1	no	NA
SS-313	Exp106308	NA	NA	NA	tumor of uncertain differentiation	undifferentiated sarcoma	UPS	no	no	Intrathoracic/mediastinal	G3	sarcoma	NA	NA	NA	NA
SS-314	Exp106310	NA	NA	NA	adipocytic tumor	mucinous liposarcoma	MLPS	no	no	Intraabdominal/pelvis/retroperitoneum/visceral	G3	NA	no	NA	no	NA
SS-316	Exp108125	NA	NA	NA	adipocytic tumor	dedifferentiated liposarcoma	DDLPS	yes	low	Intraabdominal/pelvis/retroperitoneum/visceral	G2	NA	no	NA	no	NA
SS-317	Exp106048	NA	NA	NA	rhabdomyosarcoma	rhabdomyosarcoma	RMS	no	no	Extremity	G2	sarcoma	NA	NA	NA	NA
SS-32	Exp108280	NA	Exp114761	NA	tumor of uncertain differentiation	undifferentiated pleomorphic sarcoma	UPS	yes	low	Extremity	G2	NA	yes	1	no	NA
SS-33	Exp111515	NA	NA	NA	tumor of uncertain differentiation	undifferentiated pleomorphic sarcoma	UPS	yes	high	Intraabdominal/pelvis/retroperitoneum/visceral	G2	sarcoma	NA	NA	NA	NA
SS-34	Exp108304	Exp109808	Exp119836	Exp119885	tumor of uncertain differentiation	synovial sarcoma	SS	yes	low	Extremity	G2	NA	no	NA	no	NA
SS-35	Exp106359	NA	Exp119825	NA	leiomyosarcoma	leiomyosarcoma	LMS	yes	low	Intraabdominal/pelvis/retroperitoneum/visceral	G3	NA	NA	NA	yes	NA
SS-36	Exp106356	NA	NA	NA	adipocytic tumor	well differentiated liposarcoma	WDLPS	no	no	Trunk	G1	other tumor	NA	NA	yes	NA
SS-37	Exp109740	NA	Exp119824	NA	adipocytic tumor	well differentiated liposarcoma	WDLPS	yes	low	Intraabdominal/pelvis/retroperitoneum/visceral	G1	NA	yes	1	no	NA
SS-38	Exp108357	Exp109818	Exp114762	NA	adipocytic tumor	dedifferentiated liposarcoma	DDLPS	no	no	Intraabdominal/pelvis/retroperitoneum/visceral	G1	sarcoma	NA	NA	NA	NA
SS-39	Exp106346	NA	NA	NA	fibroblastic/myofibroblastic tumors	myxoid fibrosarcoma	MFS	yes	low	Extremity	G2	NA	no	NA	no	NA
SS-40	Exp109753	NA	NA	NA	adipocytic tumor	well differentiated liposarcoma	WDLPS	no	no	Extremity	G1	NA	yes	NA	no	NA
SS-41	Exp108355	Exp109799	Exp114743	NA	adipocytic tumor	dedifferentiated liposarcoma	DDLPS	yes	low	Trunk	G1	sarcoma	NA	NA	yes	NA
SS-42	Exp106357	NA	NA	NA	tumor of uncertain differentiation	synovial sarcoma	SS	yes	low	Trunk	G3	NA	no	NA	no	NA
SS-45	Exp108291	Exp110615	NA	NA	tumor of uncertain differentiation	undifferentiated pleomorphic sarcoma	UPS	no	no	Trunk	G3	NA	no	NA	no	NA
SS-46	Exp108197	NA	NA	NA	fibroblastic/myofibroblastic tumors	myxoid fibrosarcoma	MFS	yes	low	Trunk	G2	NA	no	NA	no	NA
SS-48	Exp108128	NA	NA	NA	vascular tumors of soft tissue	angiosarcoma	AS	yes	low	Intraabdominal/pelvis/retroperitoneum/visceral	G2	NA	no	NA	no	NA
SS-49	Exp108288	NA	Exp119842	NA	tumor of uncertain differentiation	undifferentiated pleomorphic sarcoma	UPS	yes	median	Extremity	G2	NA	yes	1	no	NA
SS-5	Exp109749	NA	Exp119838	NA	fibroblastic/myofibroblastic tumors	NA	otherFS	yes	high	Intraabdominal/pelvis/retroperitoneum/visceral	G1	sarcoma	NA	NA	yes	NA
SS-50	Exp109752	Exp109768	NA	NA	fibroblastic/myofibroblastic tumors	myxoid fibrosarcoma	MFS	yes	low	Extremity	G2	sarcoma	NA	NA	NA	NA
SS-52	Exp109731	NA	NA	NA	adipocytic tumor	well differentiated liposarcoma	WDLPS	yes	low	Intraabdominal/pelvis/retroperitoneum/visceral	G1	NA	yes	1	no	NA
SS-53	Exp106329	NA	NA	NA	fibroblastic/myofibroblastic tumors	adult fibrosarcoma	otherFS	yes	median	Trunk	G1	sarcoma	NA	NA	NA	NA
SS-54	Exp109737	NA	Exp119835	NA	fibroblastic/myofibroblastic tumors	myxoid fibrosarcoma	MFS	yes	high	Intraabdominal/pelvis/retroperitoneum/visceral	G2	NA	no	NA	no	NA
SS-55	Exp108305	Exp109809	Exp119845	NA	tumor of uncertain differentiation	synovial sarcoma	SS	yes	high	Intraabdominal/pelvis/retroperitoneum/visceral	G2	sarcoma	NA	NA	NA	NA
SS-56	Exp109738	NA	NA	NA	rhabdomyosarcoma	rhabdomyosarcoma	RMS	yes	low	Intraabdominal/pelvis/retroperitoneum/visceral	G2	NA	no	NA	no	NA
SS-57	Exp106367	NA	Exp114765	NA	leiomyosarcoma	leiomyosarcoma	LMS	no	no	Intraabdominal/pelvis/retroperitoneum/visceral	G3	sarcoma	NA	NA	NA	NA
SS-58	Exp108347	Exp109814	NA	NA	adipocytic tumor	dedifferentiated liposarcoma	DDLPS	yes	low	Extremity	G2	other	NA	NA	yes	NA
SS-59	Exp108313	NA	NA	NA	tumor of uncertain differentiation	undifferentiated pleomorphic sarcoma	UPS	yes	low	Intraabdominal/pelvis/retroperitoneum/visceral	G3	sarcoma	NA	NA	yes	NA
SS-6	Exp108177	NA	NA	NA	adipocytic tumor	well differentiated liposarcoma	WDLPS	no	no	Intraabdominal/pelvis/retroperitoneum/visceral	G1	sarcoma	NA	NA	NA	NA
SS-60	Exp109742	Exp110598	NA	NA	fibroblastic/myofibroblastic tumors	inflammatory myofibroblastic tumor	otherFS	no	no	Head and neck	G1	NA	NA	NA	yes	NA
SS-61	Exp108295	NA	Exp114766	NA	tumor of uncertain differentiation	undifferentiated pleomorphic sarcoma	UPS	no	no	Extremity	G2	NA	no	NA	no	NA
SS-62	Exp108311	NA	Exp114763	NA	adipocytic tumor	dedifferentiated liposarcoma	DDLPS	yes	median	Trunk	G2	NA	no	NA	no	NA
SS-63	Exp109794	NA	NA	NA	adipocytic tumor	well differentiated liposarcoma	WDLPS	no	no	Extremity	G1	other	NA	NA	NA	NA
SS-65	Exp108122	NA	NA	NA	fibroblastic/myofibroblastic tumors	myxoid fibrosarcoma	MFS	yes	low	Intrathoracic/mediastinal	G2	sarcoma	NA	NA	yes	NA
SS-66	Exp108301	Exp109807	Exp119832	NA	tumor of uncertain differentiation	synovial sarcoma	SS	yes	low	Intrathoracic/mediastinal	G3	sarcoma	NA	NA	NA	NA
SS-67	Exp106371	NA	Exp119830	NA	leiomyosarcoma	leiomyosarcoma	LMS	yes	high	Intraabdominal/pelvis/retroperitoneum/visceral	G1	NA	no	NA	yes	3
SS-68	Exp108262	NA	NA	NA	tumor of uncertain differentiation	undifferentiated pleomorphic sarcoma	UPS	yes	median	Extremity	G2	NA	no	NA	no	NA
SS-69	Exp108259	NA	NA	NA	leiomyosarcoma	leiomyosarcoma	LMS	yes	low	Extremity	G1	NA	no	NA	no	NA
SS-70	Exp108322	NA	Exp119882	NA	vascular tumors of soft tissue	angiosarcoma	AS	yes	low	Trunk	G1	NA	no	NA	no	NA
SS-71	Exp108294	NA	NA	NA	tumor of uncertain differentiation	undifferentiated pleomorphic sarcoma	UPS	no	no	Extremity	G3	NA	no	NA	no	NA
SS-72	Exp109745	NA	Exp119846	NA	rhabdomyosarcoma	rhabdomyosarcoma	RMS	yes	median	Head and neck	G1	other tumor	NA	NA	yes	NA
SS-73	Exp111489	NA	NA	NA	tumor of uncertain differentiation	undifferentiated pleomorphic sarcoma	UPS	yes	high	Trunk	G2	NA	yes	1	yes	1
SS-74	Exp108130	NA	NA	NA	adipocytic tumor	mucinous liposarcoma	MLPS	yes	low	Trunk	G2	NA	yes	有	no	NA
SS-75	Exp106347	Exp109780	Exp119849	Exp119855	leiomyosarcoma	leiomyosarcoma	LMS	yes	median	Intraabdominal/pelvis/retroperitoneum/visceral	G1	NA	NA	NA	no	NA
SS-76	Exp108284	NA	NA	NA	leiomyosarcoma	leiomyosarcoma	LMS	yes	median	Intraabdominal/pelvis/retroperitoneum/visceral	G2	sarcoma	NA	NA	NA	NA
SS-77	Exp109795	NA	Exp119873	NA	adipocytic tumor	well differentiated liposarcoma	WDLPS	yes	low	Intraabdominal/pelvis/retroperitoneum/visceral	G1	NA	no	NA	no	NA
SS-78	Exp108297	NA	NA	NA	tumor of uncertain differentiation	synovial sarcoma	SS	yes	median	Head and neck	G3	NA	no	NA	no	NA
SS-8	Exp109733	NA	Exp119827	NA	fibroblastic/myofibroblastic tumors	myxoid fibrosarcoma	MFS	yes	high	Extremity	G2	NA	no	NA	no	NA
SS-81	Exp111516	Exp109806	NA	NA	synovial sarcoma	SS	yes	high	Extremity	G2	other	NA	NA	NA	NA
SS-82	Exp108264	Exp110592	Exp119869	NA	tumor of uncertain differentiation	undifferentiated sarcoma	UPS	yes	high	Intrathoracic/mediastinal	G2	sarcoma	NA	NA	yes	NA
SS-83	Exp106337	NA	NA	NA	fibroblastic/myofibroblastic tumors	adult fibrosarcoma	otherFS	yes	high	Extremity	G3	sarcoma	NA	NA	NA	NA
SS-84	Exp108266	NA	Exp119858	NA	tumor of uncertain differentiation	undifferentiated sarcoma	UPS	yes	median	Extremity	G2	NA	no	NA	no	NA
SS-85	Exp108265	Exp110614	NA	NA	tumor of uncertain differentiation	undifferentiated sarcoma	UPS	no	no	Trunk	G2	NA	no	NA	no	NA
SS-86	Exp108193	NA	NA	NA	leiomyosarcoma	leiomyosarcoma	LMS	yes	median	Intraabdominal/pelvis/retroperitoneum/visceral	G2	NA	yes	1	yes	NA
SS-87	Exp106324	NA	NA	NA	tumor of uncertain differentiation	undifferentiated sarcoma	UPS	yes	median	Intrathoracic/mediastinal	G2	NA	no	NA	no	NA
SS-88	Exp108328	Exp109817	Exp114768	Exp114752	vascular tumors of soft tissue	angiosarcoma	AS	yes	high	Intraabdominal/pelvis/retroperitoneum/visceral	G3	sarcoma	NA	NA	yes	NA
SS-89	Exp106376	NA	Exp119856	NA	leiomyosarcoma	leiomyosarcoma	LMS	no	no	Intraabdominal/pelvis/retroperitoneum/visceral	G2	NA	yes	NA	no	NA
SS-9	Exp108342	Exp110600	Exp119881	Exp119878	fibroblastic/myofibroblastic tumors	myxoid fibrosarcoma	MFS	yes	high	Extremity	G3	NA	no	NA	yes	1
SS-90	Exp108349	Exp109811	NA	Exp119859	adipocytic tumor	dedifferentiated liposarcoma	DDLPS	no	no	Trunk	G2	other tumor	NA	NA	yes	NA
SS-91	Exp111504	NA	Exp119868	NA	leiomyosarcoma	leiomyosarcoma	LMS	yes	median	Intraabdominal/pelvis/retroperitoneum/visceral	G2	NA	no	NA	no	NA
SS-92	Exp109781	NA	Exp114767	NA	adipocytic tumor	well differentiated liposarcoma	WDLPS	yes	low	Head and neck	G1	NA	no	NA	no	NA
SS-93	Exp108179	NA	NA	NA	vascular tumors of soft tissue	angiosarcoma	AS	no	no	Intrathoracic/mediastinal	G2	NA	NA	NA	yes	NA
SS-94	Exp109729	Exp109813	Exp119875	NA	vascular tumors of soft tissue	angiosarcoma	AS	no	no	Intraabdominal/pelvis/retroperitoneum/visceral	G1	sarcoma	NA	NA	NA	NA
SS-95	Exp106363	NA	NA	NA	leiomyosarcoma	leiomyosarcoma	LMS	no	no	Intrathoracic/mediastinal	G1	sarcoma	NA	NA	yes	NA
SS-97	Exp106335	NA	NA	NA	adipocytic tumor	dedifferentiated liposarcoma	DDLPS	yes	median	Intraabdominal/pelvis/retroperitoneum/visceral	G2	sarcoma	NA	1	NA	NA
SS-98	Exp108268	Exp110593	NA	NA	tumor of uncertain differentiation	undifferentiated sarcoma	UPS	no	no	Extremity	G3	NA	yes	1	yes	NA
SS-99	Exp108312	NA	NA	NA	vascular tumors of soft tissue	angiosarcoma	AS	no	no	Intrathoracic/mediastinal	G1	sarcoma	NA	NA	yes	NA

## Sheet: Survival_information
Case ID	OS	os_time(month)	DFS	dfs_time(month)
SS-231	1	11.5667	1	11.5667
SS-229	0	42.4667	1	4.9
SS-244	1	33.5333	1	33.5333
SS-230	0	42.3667	1	42.3667
SS-205	1	10.1	1	10.1
SS-196	0	47	1	47
SS-200	0	46.2333	1	22.8667
SS-197	1	13.4	1	13.4
SS-210	0	44.9333	1	44.9333
SS-223	1	37.0667	1	28
SS-190	1	7.2	1	7.2
SS-317	1	3.36667	1	3.36667
SS-242	1	29.6333	1	15.8333
SS-255	0	38.2333	1	38.2333
SS-189	0	47.8333	1	24.4667
SS-239	0	41.6667	1	41.6667
SS-193	1	40.4333	1	26.5333
SS-260	0	36.9	1	18.6333
SS-287	0	33.3	1	33.3
SS-282	0	33.7667	1	33.7667
SS-281	0	33.8	1	26.4
SS-265	0	35.8667	1	35.8667
SS-247	0	39.5667	1	13.1667
SS-198	1	4.3	1	4.3
SS-199	0	46.3333	1	39.9
SS-236	0	42	1	39.5
SS-226	1	7.16667	1	7.16667
SS-219	0	43.3	1	34.0333
SS-220	1	7.63333	1	7.63333
SS-271	1	2.63333	1	2.63333
SS-128	1	40.4667	1	40.4667
SS-267	0	35.4333	1	17.1667
SS-308	1	13.7333	1	13.7333
SS-250	0	39.3333	1	39.3333
SS-280	0	33.8333	1	19.6333
SS-306	0	31.0333	1	31.0333
SS-289	0	33.2333	1	30.1667
SS-261	0	36.8333	1	36.8333
SS-303	0	31.0667	1	31.0667
SS-263	0	36.3	1	33.2667
SS-269	0	35.3667	1	35.3667
SS-252	0	38.6667	1	38.6667
SS-212	0	44.7	1	44.7
SS-191	0	47.6333	1	38.5333
SS-201	0	45.9333	1	45.9333
SS-215	0	43.8333	1	43.8333
SS-276	0	34.6667	1	34.6667
SS-307	1	31.8	1	30.9667
SS-279	0	33.8333	1	33.8333
SS-286	0	33.5	1	33.5
SS-284	1	5.6	1	5.6
SS-272	0	34.9667	1	34.9667
SS-298	0	32	1	32
SS-309	0	30.8	1	30.8
SS-313	1	8.46667	1	8.46667
SS-245	0	40.3333	1	40.3333
SS-314	0	30.2667	1	30.2667
SS-312	0	30.3333	1	28.3
SS-302	0	31.3	1	29.2667
SS-288	0	33.2667	1	5.53333
SS-258	0	37.7667	1	37.7667
SS-278	0	34.2333	1	34.2333
SS-254	0	38.6333	1	38.6333
SS-277	0	34.6667	1	24.4667
SS-87	0	60.8667	0	60.8667
SS-53	1	15.2	1	15.2
SS-23	0	60.8667	0	60.8667
SS-156	0	54.9667	1	7.26667
SS-159	0	54.3667	1	48.3
SS-97	1	26.1	1	4.76667
SS-143	1	47.6	1	47.6
SS-83	1	19.9	1	19.9
SS-178	0	50.0667	1	50.0667
SS-130	1	60.2667	1	45.8667
SS-39	0	60.8667	0	60.8667
SS-75	0	60.8667	0	60.8667
SS-163	0	53.1667	1	13.8
SS-167	0	52.0667	1	52.0667
SS-13	0	60.8667	0	60.8667
SS-19	0	60.8667	0	60.8667
SS-36	1	43.7333	1	43.7333
SS-42	0	60.8667	0	60.8667
SS-154	0	55.4333	1	55.4333
SS-35	NA	NA	0	60.8667
SS-112	1	22.5	1	22.5
SS-95	1	29.0333	1	29.0333
SS-115	0	60.8667	0	60.8667
SS-141	1	35.5667	1	35.5667
SS-164	1	32.3	1	32.3
SS-57	1	42.3667	1	42.3667
SS-121	0	60.8667	1	44.4333
SS-100	1	54.3	1	54.3
SS-188	1	13.3333	1	13.3333
SS-67	0	60.8667	1	20.3333
SS-182	0	49.2333	1	49.2333
SS-183	0	49.1667	1	49.1667
SS-105	1	19.7333	1	5.86667
SS-89	0	60.8667	1	59.2333
SS-31	0	60.8667	0	60.8667
SS-179	0	49.8667	1	11.1667
SS-137	0	60.8667	0	60.8667
SS-187	0	47.8667	1	47.8667
SS-104	0	60.8667	0	60.8667
SS-65	1	13.6333	1	13.6333
SS-126	0	60.8667	0	60.8667
SS-316	0	30	1	30
SS-14	1	33.0667	1	33.0667
SS-48	0	60.8667	0	60.8667
SS-203	0	45.7667	1	45.7667
SS-74	0	60.8667	0	60.8667
SS-202	0	45.9	1	45.9
SS-194	0	47.1667	1	47.1667
SS-218	0	43.3667	1	43.3667
SS-234	0	42.2	1	42.2
SS-222	0	42.9	1	42.9
SS-248	0	39.4333	1	39.4333
SS-211	0	44.7667	1	44.7667
SS-213	0	43.8333	1	43.8333
SS-273	0	34.9667	1	34.9667
SS-305	0	31.0333	1	31.0333
SS-6	1	21.7667	1	21.7667
SS-93	1	1.8	1	1.8
SS-119	0	60.8667	1	59.0667
SS-86	0	60.8667	1	48.3667
SS-46	0	60.8667	0	60.8667
SS-145	0	57.8	1	57.8
SS-113	0	60.8667	1	33.7667
SS-136	0	60.8667	0	60.8667
SS-69	0	60.8667	0	60.8667
SS-2	1	8.23333	1	8.23333
SS-20	0	60.8667	0	60.8667
SS-68	0	60.8667	0	60.8667
SS-102	0	60.8667	0	60.8667
SS-82	1	20.4333	1	20.4333
SS-85	0	60.8667	0	60.8667
SS-84	0	60.8667	0	60.8667
SS-175	1	14.0667	1	14.0667
SS-98	0	60.8667	1	47.4333
SS-172	0	50.9	1	50.9
SS-186	0	48.9667	1	48.9667
SS-120	0	60.8667	1	9.73333
SS-173	1	17.6667	1	17.6667
SS-106	0	60.8667	0	60.8667
SS-147	1	5.2	1	5.2
SS-180	0	49.8333	1	49.8333
SS-165	0	52.5333	1	52.5333
SS-185	0	49	1	49
SS-169	0	51.6	1	2.9
SS-32	0	60.8667	0	60.8667
SS-27	0	60.8667	0	60.8667
SS-29	0	60.8667	0	60.8667
SS-132	0	60.8667	0	60.8667
SS-76	1	48.3333	1	48.3333
SS-26	1	21.9	1	21.9
SS-49	0	60.8667	0	60.8667
SS-45	0	60.8667	0	60.8667
SS-15	0	60.8667	1	13.0333
SS-71	0	60.8667	0	60.8667
SS-61	0	60.8667	0	60.8667
SS-148	0	57.1	1	57.1
SS-78	0	60.8667	0	60.8667
SS-160	1	3.3	1	3.3
SS-66	1	45.0667	1	45.0667
SS-114	0	60.8667	0	60.8667
SS-34	0	60.8667	0	60.8667
SS-55	1	49.9667	1	49.9667
SS-162	1	16.8	1	16.8
SS-116	0	60.8667	0	60.8667
SS-111	0	60.8667	0	60.8667
SS-62	0	60.8667	0	60.8667
SS-99	1	12.7333	1	12.7333
SS-59	1	11.5667	1	11.5667
SS-22	0	60.8667	0	60.8667
SS-152	0	56	1	56
SS-166	0	52.1667	1	52.1667
SS-139	0	58.9667	1	8.23333
SS-151	0	56.2333	1	56.2333
SS-109	0	60.8667	1	13.5667
SS-70	0	60.8667	0	60.8667
SS-30	0	60.8667	0	60.8667
SS-108	0	60.8667	0	60.8667
SS-88	1	6.33333	1	6.33333
SS-3	0	60.8667	0	60.8667
SS-144	0	57.9	1	57.9
SS-134	1	13.6333	1	13.6333
SS-28	0	60.8667	0	60.8667
SS-142	1	14.2	1	14.2
SS-9	0	60.8667	1	14.4333
SS-24	0	60.8667	0	60.8667
SS-171	0	51.2667	1	17.8
SS-117	1	55.3	1	55.3
SS-58	1	3.9	1	3.9
SS-150	0	56.2667	1	51.2333
SS-90	1	43.7333	1	43.7333
SS-184	1	23.7	1	23.7
SS-168	0	51.7333	1	51.7333
SS-41	1	13.2	1	13.2
SS-38	1	2.73333	1	2.73333
SS-158	0	54.6333	1	54.6333
SS-94	1	2.03333	1	2.03333
SS-52	0	60.8667	0	60.8667
SS-21	0	60.8667	0	60.8667
SS-8	0	60.8667	0	60.8667
SS-176	0	50.4333	1	6.2
SS-54	0	60.8667	0	60.8667
SS-56	0	60.8667	0	60.8667
SS-37	0	33.8	1	26.4
SS-17	0	60.8667	0	60.8667
SS-60	0	60.8667	0	60.8667
SS-124	1	0.166667	1	0.166667
SS-122	0	60.8667	0	60.8667
SS-72	NA	NA	0	60.8667
SS-127	1	4.03333	1	4.03333
SS-110	0	60.8667	1	7.7
SS-5	1	9.8	1	9.8
SS-299	0	31.9667	1	31.9667
SS-50	1	41.5667	1	41.5667
SS-40	0	54.3333	1	30.9667
SS-300	0	31.7333	1	31.7333
SS-291	0	33.1	1	33.1
SS-275	0	34.7667	1	34.7667
SS-283	0	33.6	1	33.6
SS-268	1	3.26667	1	3.26667
SS-264	0	36.2667	1	36.2667
SS-146	0	57.7667	1	23.1333
SS-135	0	60.8667	1	41.8
SS-296	1	4.83333	1	4.83333
SS-238	0	41.7333	1	6.2
SS-195	1	2.4	1	2.4
SS-125	1	14	1	14
SS-18	1	2.43333	1	2.43333
SS-118	0	60.8667	1	8.93333
SS-92	0	60.8667	0	60.8667
SS-157	0	54.8	1	54.8
SS-123	0	60.8667	1	50.5
SS-177	0	50.3667	1	50.3667
SS-170	0	51.6	1	19.1333
SS-257	1	11.8667	1	11.8667
SS-155	0	55.0333	1	55.0333
SS-63	1	45	1	45
SS-77	0	60.8667	0	60.8667
SS-11	0	60.8667	1	6.9
SS-311	0	30.4667	1	14.2667
SS-204	1	22.3	1	22.3
SS-206	1	17.7333	1	17.7333
SS-209	0	44.9333	1	44.9333
SS-225	1	30.5667	1	23.8
SS-233	0	42.2	1	0
SS-232	0	42.2333	1	8.43333
SS-228	0	42.6	1	42.6
SS-262	0	36.5667	1	36.5667
SS-259	0	37.7	1	37.7
SS-149	0	56.9333	1	56.9333
SS-140	1	43.7333	1	43.7333
SS-310	1	9.3	1	9.3
SS-1	0	60.8667	0	60.8667
SS-214	0	43.8333	1	43.8333
SS-253	0	38.6333	1	12.2333
SS-73	0	60.8667	1	14.7667
SS-221	1	0.3	1	0.3
SS-251	0	39.1	1	25.9
SS-174	0	50.8	1	50.8
SS-101	0	60.8667	1	36.4667
SS-290	1	25.0333	1	25.0333
SS-91	0	60.8667	0	60.8667
SS-25	1	12.3667	1	12.3667
SS-243	0	40.7667	1	28.6
SS-181	0	49.3667	1	49.3667
SS-249	0	39.4	1	39.4
SS-297	1	28.6	1	28.6
SS-33	1	14.9333	1	14.9333
SS-81	0	60.8667	0	60.8667

## Sheet: Clustering_result
Case ID	hierarchical_clusters	immune_clusters	proteomic_clusters
SS-1	HC2	IM-S-1	PC-Sm
SS-100	HC6	IM-S-2	PC-Cc
SS-101	HC6	IM-S-1	PC-Ra
SS-102	HC5	IM-S-1	PC-Cc
SS-104	HC4	IM-S-1	PC-Ra
SS-105	HC6	IM-S-2	PC-Cc
SS-106	HC5	IM-S-3	PC-Cc
SS-108	HC1	IM-S-1	PC-Ra
SS-109	HC2	IM-S-1	PC-Ra
SS-11	HC2	IM-S-3	PC-Sm
SS-110	HC3	IM-S-1	PC-Ra
SS-111	HC3	IM-S-2	PC-Cc
SS-112	HC6	IM-S-2	PC-Ra
SS-113	HC6	IM-S-2	PC-Ra
SS-114	HC4	IM-S-2	PC-Cc
SS-115	HC6	IM-S-2	PC-Cc
SS-116	HC3	IM-S-2	PC-Cc
SS-117	HC3	IM-S-3	PC-Ra
SS-118	HC1	IM-S-1	PC-Ra
SS-119	HC6	IM-S-2	PC-Sm
SS-120	HC5	IM-S-3	PC-Cc
SS-121	HC6	IM-S-2	PC-Cc
SS-122	HC3	IM-S-1	PC-Ra
SS-123	HC2	IM-S-1	PC-Sm
SS-124	HC4	IM-S-2	PC-Ra
SS-125	HC4	IM-S-1	PC-Ra
SS-126	HC3	IM-S-3	PC-Ra
SS-127	HC3	IM-S-3	PC-Ra
SS-128	HC1	IM-S-3	PC-Cc
SS-13	HC4	IM-S-2	PC-Sm
SS-130	HC3	IM-S-1	PC-Cc
SS-132	HC6	IM-S-2	PC-Cc
SS-134	HC3	IM-S-2	PC-Ra
SS-135	HC1	IM-S-1	PC-Sm
SS-136	HC6	IM-S-2	PC-Cc
SS-137	HC1	IM-S-3	PC-Ra
SS-139	HC4	IM-S-2	PC-Cc
SS-14	HC3	IM-S-1	PC-Sm
SS-140	HC6	IM-S-1	PC-Ra
SS-141	HC6	IM-S-2	PC-Cc
SS-142	HC3	IM-S-3	PC-Cc
SS-143	HC3	IM-S-2	PC-Ra
SS-144	HC3	IM-S-2	PC-Cc
SS-145	HC3	IM-S-3	PC-Ra
SS-146	HC1	IM-S-3	PC-Ra
SS-147	HC5	IM-S-3	PC-Cc
SS-148	HC4	IM-S-2	PC-Cc
SS-149	HC4	IM-S-2	PC-Sm
SS-15	HC5	IM-S-3	PC-Cc
SS-150	HC3	IM-S-3	PC-Ra
SS-151	HC3	IM-S-1	PC-Cc
SS-152	HC1	IM-S-1	PC-Cc
SS-154	HC5	IM-S-2	PC-Ra
SS-155	HC2	IM-S-1	PC-Sm
SS-156	HC3	IM-S-3	PC-Sm
SS-157	HC2	IM-S-1	PC-Sm
SS-158	HC1	IM-S-1	PC-Sm
SS-159	HC3	IM-S-1	PC-Sm
SS-160	HC4	IM-S-2	PC-Cc
SS-162	HC4	IM-S-2	PC-Cc
SS-163	HC6	IM-S-3	PC-Cc
SS-164	HC6	IM-S-3	PC-Cc
SS-165	HC5	IM-S-2	PC-Cc
SS-166	HC4	IM-S-2	PC-Cc
SS-167	HC6	IM-S-2	PC-Cc
SS-168	HC3	IM-S-1	PC-Ra
SS-169	HC5	IM-S-3	PC-Cc
SS-17	HC2	IM-S-1	PC-Sm
SS-170	HC2	IM-S-1	PC-Sm
SS-171	HC3	IM-S-1	PC-Sm
SS-172	HC5	IM-S-3	PC-Cc
SS-173	HC5	IM-S-3	PC-Cc
SS-174	HC6	IM-S-2	PC-Ra
SS-175	HC5	IM-S-3	PC-Cc
SS-176	HC2	IM-S-3	PC-Ra
SS-177	HC2	IM-S-1	PC-Sm
SS-178	HC3	IM-S-1	PC-Ra
SS-179	HC3	IM-S-1	PC-Ra
SS-18	HC1	IM-S-3	PC-Ra
SS-180	HC5	IM-S-3	PC-Cc
SS-181	HC3	IM-S-1	PC-Sm
SS-182	HC6	IM-S-1	PC-Cc
SS-183	HC6	IM-S-2	PC-Cc
SS-184	HC3	IM-S-3	PC-Ra
SS-185	HC5	IM-S-2	PC-Cc
SS-186	HC5	IM-S-2	PC-Cc
SS-187	HC1	IM-S-1	PC-Sm
SS-188	HC6	IM-S-2	PC-Cc
SS-189	HC2	IM-S-1	PC-Sm
SS-19	HC5	IM-S-3	PC-Ra
SS-190	HC3	IM-S-3	PC-Ra
SS-191	HC3	IM-S-3	PC-Cc
SS-193	HC3	IM-S-3	PC-Cc
SS-194	HC2	IM-S-3	PC-Sm
SS-195	HC1	IM-S-2	PC-Ra
SS-196	HC3	IM-S-3	PC-Cc
SS-197	HC5	IM-S-2	PC-Ra
SS-198	HC6	IM-S-2	PC-Cc
SS-199	HC6	IM-S-2	PC-Cc
SS-2	HC6	IM-S-2	PC-Cc
SS-20	HC6	IM-S-2	PC-Cc
SS-200	HC6	IM-S-2	PC-Cc
SS-201	HC2	IM-S-1	PC-Sm
SS-202	HC2	IM-S-1	PC-Sm
SS-203	HC2	IM-S-1	PC-Sm
SS-204	HC6	IM-S-1	PC-Ra
SS-205	HC6	IM-S-2	PC-Cc
SS-206	HC3	IM-S-3	PC-Ra
SS-209	HC3	IM-S-2	PC-Ra
SS-21	HC3	IM-S-3	PC-Ra
SS-210	HC2	IM-S-1	PC-Sm
SS-211	HC2	IM-S-1	PC-Sm
SS-212	HC5	IM-S-2	PC-Cc
SS-213	HC2	IM-S-1	PC-Sm
SS-214	HC3	IM-S-1	PC-Sm
SS-215	HC4	IM-S-2	PC-Cc
SS-218	HC2	IM-S-1	PC-Sm
SS-219	HC2	IM-S-1	PC-Ra
SS-22	HC6	IM-S-2	PC-Cc
SS-220	HC5	IM-S-3	PC-Cc
SS-221	HC1	IM-S-1	PC-Sm
SS-222	HC2	IM-S-1	PC-Sm
SS-223	HC3	IM-S-2	PC-Ra
SS-225	HC3	IM-S-3	PC-Ra
SS-226	HC3	IM-S-2	PC-Cc
SS-228	HC3	IM-S-2	PC-Ra
SS-229	HC2	IM-S-2	PC-Cc
SS-23	HC3	IM-S-3	PC-Ra
SS-230	HC3	IM-S-1	PC-Cc
SS-231	HC3	IM-S-3	PC-Cc
SS-232	HC6	IM-S-1	PC-Ra
SS-233	HC6	IM-S-2	PC-Ra
SS-234	HC2	IM-S-1	PC-Sm
SS-236	HC3	IM-S-1	PC-Cc
SS-238	HC4	IM-S-1	PC-Sm
SS-239	HC6	IM-S-2	PC-Cc
SS-24	HC3	IM-S-1	PC-Sm
SS-242	HC3	IM-S-3	PC-Cc
SS-243	HC6	IM-S-2	PC-Ra
SS-244	HC6	IM-S-2	PC-Cc
SS-245	HC4	IM-S-2	PC-Cc
SS-247	HC5	IM-S-2	PC-Cc
SS-248	HC2	IM-S-1	PC-Sm
SS-249	HC3	IM-S-1	PC-Sm
SS-25	HC5	IM-S-3	PC-Sm
SS-250	HC4	IM-S-2	PC-Cc
SS-251	HC6	IM-S-2	PC-Ra
SS-252	HC4	IM-S-2	PC-Cc
SS-253	HC6	IM-S-1	PC-Sm
SS-254	HC4	IM-S-2	PC-Cc
SS-255	HC3	IM-S-1	PC-Cc
SS-257	HC4	IM-S-1	PC-Sm
SS-258	HC5	IM-S-2	PC-Cc
SS-259	HC6	IM-S-2	PC-Ra
SS-26	HC5	IM-S-3	PC-Cc
SS-260	HC2	IM-S-1	PC-Ra
SS-261	HC2	IM-S-3	PC-Cc
SS-262	HC4	IM-S-1	PC-Ra
SS-263	HC2	IM-S-1	PC-Ra
SS-264	HC2	IM-S-1	PC-Sm
SS-265	HC5	IM-S-2	PC-Cc
SS-267	HC2	IM-S-2	PC-Cc
SS-268	HC1	IM-S-3	PC-Ra
SS-269	HC4	IM-S-1	PC-Ra
SS-27	HC6	IM-S-2	PC-Cc
SS-271	HC3	IM-S-3	PC-Cc
SS-272	HC5	IM-S-2	PC-Cc
SS-273	HC2	IM-S-1	PC-Sm
SS-275	HC3	IM-S-3	PC-Ra
SS-276	HC2	IM-S-1	PC-Cc
SS-277	HC3	IM-S-3	PC-Cc
SS-278	HC2	IM-S-1	PC-Cc
SS-279	HC3	IM-S-3	PC-Cc
SS-28	HC3	IM-S-3	PC-Cc
SS-280	HC3	IM-S-2	PC-Cc
SS-281	HC3	IM-S-2	PC-Cc
SS-282	HC4	IM-S-3	PC-Cc
SS-283	HC3	IM-S-1	PC-Sm
SS-284	HC5	IM-S-3	PC-Ra
SS-286	HC3	IM-S-2	PC-Cc
SS-287	HC6	IM-S-2	PC-Cc
SS-288	HC6	IM-S-2	PC-Cc
SS-289	HC2	IM-S-1	PC-Sm
SS-29	HC6	IM-S-2	PC-Cc
SS-290	HC3	IM-S-1	PC-Ra
SS-291	HC2	IM-S-1	PC-Sm
SS-296	HC1	IM-S-1	PC-Ra
SS-297	HC2	IM-S-1	PC-Ra
SS-298	HC1	IM-S-1	PC-Cc
SS-299	HC4	IM-S-3	PC-Ra
SS-3	HC4	IM-S-3	PC-Ra
SS-30	HC1	IM-S-1	PC-Ra
SS-300	HC2	IM-S-2	PC-Ra
SS-302	HC6	IM-S-3	PC-Cc
SS-303	HC3	IM-S-3	PC-Cc
SS-305	HC2	IM-S-3	PC-Sm
SS-306	HC3	IM-S-3	PC-Cc
SS-307	HC5	IM-S-2	PC-Cc
SS-308	HC6	IM-S-2	PC-Cc
SS-309	HC5	IM-S-3	PC-Cc
SS-31	HC5	IM-S-3	PC-Ra
SS-310	HC4	IM-S-2	PC-Ra
SS-311	HC3	IM-S-1	PC-Sm
SS-312	HC6	IM-S-2	PC-Cc
SS-313	HC5	IM-S-3	PC-Cc
SS-314	HC2	IM-S-3	PC-Cc
SS-316	HC3	IM-S-1	PC-Sm
SS-317	HC4	IM-S-2	PC-Cc
SS-32	HC5	IM-S-1	PC-Sm
SS-33	HC5	IM-S-3	PC-Cc
SS-34	HC4	IM-S-1	PC-Ra
SS-35	HC6	IM-S-2	PC-Cc
SS-36	HC2	IM-S-2	PC-Ra
SS-37	HC2	IM-S-1	PC-Sm
SS-38	HC3	IM-S-1	PC-Ra
SS-39	HC3	IM-S-1	PC-Ra
SS-40	HC2	IM-S-1	PC-Sm
SS-41	HC3	IM-S-2	PC-Ra
SS-42	HC4	IM-S-1	PC-Ra
SS-45	HC5	IM-S-3	PC-Cc
SS-46	HC3	IM-S-1	PC-Sm
SS-48	HC1	IM-S-1	PC-Sm
SS-49	HC5	IM-S-2	PC-Cc
SS-5	HC3	IM-S-3	PC-Ra
SS-50	HC3	IM-S-1	PC-Sm
SS-52	HC2	IM-S-3	PC-Ra
SS-53	HC3	IM-S-2	PC-Sm
SS-54	HC3	IM-S-1	PC-Ra
SS-55	HC4	IM-S-2	PC-Cc
SS-56	HC4	IM-S-1	PC-Ra
SS-57	HC6	IM-S-2	PC-Cc
SS-58	HC3	IM-S-3	PC-Ra
SS-59	HC5	IM-S-3	PC-Cc
SS-6	HC2	IM-S-1	PC-Sm
SS-60	HC3	IM-S-3	PC-Ra
SS-61	HC5	IM-S-3	PC-Cc
SS-62	HC3	IM-S-2	PC-Cc
SS-63	HC2	IM-S-1	PC-Sm
SS-65	HC3	IM-S-1	PC-Ra
SS-66	HC4	IM-S-2	PC-Cc
SS-67	HC6	IM-S-2	PC-Cc
SS-68	HC5	IM-S-3	PC-Cc
SS-69	HC6	IM-S-2	PC-Cc
SS-70	HC1	IM-S-1	PC-Ra
SS-71	HC5	IM-S-3	PC-Cc
SS-72	HC4	IM-S-3	PC-Ra
SS-73	HC5	IM-S-3	PC-Sm
SS-74	HC2	IM-S-1	PC-Sm
SS-75	HC6	IM-S-2	PC-Sm
SS-76	HC6	IM-S-2	PC-Cc
SS-77	HC2	IM-S-3	PC-Sm
SS-78	HC4	IM-S-2	PC-Cc
SS-8	HC3	IM-S-1	PC-Ra
SS-81	HC4	IM-S-2	PC-Cc
SS-82	HC5	IM-S-3	PC-Ra
SS-83	HC3	IM-S-3	PC-Ra
SS-84	HC5	IM-S-1	PC-Cc
SS-85	HC5	IM-S-3	PC-Cc
SS-86	HC6	IM-S-2	PC-Ra
SS-87	HC5	IM-S-3	PC-Ra
SS-88	HC1	IM-S-3	PC-Cc
SS-89	HC6	IM-S-1	PC-Cc
SS-9	HC3	IM-S-3	PC-Ra
SS-90	HC3	IM-S-1	PC-Ra
SS-91	HC6	IM-S-2	PC-Sm
SS-92	HC2	IM-S-1	PC-Sm
SS-93	HC1	IM-S-3	PC-Ra
SS-94	HC1	IM-S-3	PC-Sm
SS-95	HC6	IM-S-3	PC-Cc
SS-97	HC3	IM-S-1	PC-Sm
SS-98	HC5	IM-S-3	PC-Cc
SS-99	HC1	IM-S-3	PC-Cc

## Sheet: Proteomic_matrix(tumor)
	Exp105945	Exp105946	Exp105949	Exp105951	Exp105952	Exp105954	Exp106037	Exp106039	Exp106043	Exp106045	Exp106047	Exp106048	Exp106051	Exp106052	Exp106055	Exp106063	Exp106065	Exp106067	Exp106069	Exp106071	Exp106073	Exp106075	Exp106077	Exp106081	Exp106086	Exp106092	Exp106095	Exp106103	Exp106104	Exp106115	Exp106116	Exp106117	Exp106122	Exp106124	Exp106126	Exp106127	Exp106131	Exp106132	Exp106134	Exp106135	Exp106136	Exp106274	Exp106275	Exp106276	Exp106277	Exp106278	Exp106281	Exp106283	Exp106286
2023-03-02	0.4155	0.0001	0.9148	0.2608	0.2252	0.0001	0.0001	0.0001	5.4631	0.177	0.0001	0.0001	0.0001	0.0001	3.2808	0.5288	0.0001	0.2265	0.122	0.0001	0.0001	0.1854	0.0001	0.06	0.0001	0.0001	0.0001	0.0001	0.0001	0.0001	0.0001	1.0276	0.6052	0.0801	2.1925	0.0001	0.1029	0.386	0.5804	0.1332	0.0887	0.0001	0.0593	0.3472	0.8876	0.0001	0.0662	0.0001	0.0001
2023-03-05	0.8774	0.661	0.6566	0.1299	0.2414	0.1589	0.0902	0.0612	0.9159	0.0001	0.0608	1.1095	0.2256	0.4571	0.7461	0.313	0.0001	0.0001	0.2258	0.1673	0.2785	0.4019	0.4129	0.2226	0.4873	0.4339	0.2678	0.0001	1.0551	0.5693	0.3105	1.3551	0.1718	0.7902	2.423	0.4366	0.089	0.6418	0.312	0.07	0.0001	1.59	0.9144	0.158	0.1748	0.1806	0.3533	1.0542	0.0001
2023-09-01	0.0001	0.0001	0.0001	0.0546	0.0001	1.5087	0.0001	0.0001	0.192	0.2739	0.062	0.0676	0.0001	0.0001	0.0001	0.0001	0.1486	0.0001	0.1213	0.1441	0.0001	0.061	0.1455	0.0001	0.0001	0.0001	0.0001	0.4674	0.472	0.0309	0.0682	0.0938	0.0001	0.0001	0.0001	0.0001	0.0001	0.9795	0.0864	0.0001	0.0001	0.0001	0.0001	0.1087	0.0001	0.0001	0.0001	0.0467	0.0001
2023-09-02	58.1899	102.626	43.9667	36.8862	22.1209	12.2597	51.2588	48.0535	33.3577	44.9537	38.0551	22.0428	58.2867	35.4604	32.4142	7.7975	29.8011	57.4286	32.2268	37.4808	49.3356	15.0955	11.4714	21.1242	29.6403	55.8996	22.1348	56.8794	22.5139	68.2132	33.0137	21.4283	47.2612	43.8174	75.5022	62.5109	24.2836	75.5193	63.1423	33.0018	12.9139	20.4635	63.2976	48.6215	14.9165	96.2814	38.6759	47.9625	56.604
2023-09-04	0.8885	0.0001	0.2	0.0158	0.1252	0.0001	0.0001	0.0001	0.0001	0.0001	0.0001	1.2396	0.0001	0.0001	0.0001	0.2349	0.0001	0.0001	0.0001	0.0001	0.1625	0.0726	0.0155	0.0001	0.0251	0.0001	0.0001	0.2477	0.0001	0.0001	0.0001	0.1183	0.0969	0.1467	0.1521	0.1602	0.0001	0.2584	0.3558	0.0001	0.0001	0.1528	0.2603	0.125	0.4585	1.6596	0.2497	0.0001	0.0001
2023-09-05	0.6555	0.6418	0.903	0.3579	0.8663	0.0001	4.1006	0.887	0.2481	0.0001	0.0001	0.879	1.1176	0.0001	0.1147	2.1114	0.0001	0.0001	0.4739	0.0001	0.2083	0.5269	0.0196	0.077	0.0001	0.3732	0.477	0.0001	0.0001	0.0001	0.0001	0.2637	0.1234	1.2559	0.633	0.0001	1.0675	0.0001	0.0979	0.148	0.0378	0.7385	0.5136	0.0505	0.8931	0.5566	3.2359	1.4215	0.3508
2023-09-06	1.3322	0.3989	0.4496	0.424	0.5524	0.3368	1.6278	1.2672	1.0142	2.5974	0.5712	0.3256	0.609	0.0913	0.4479	0.3016	0.8504	3.9511	0.0888	1.0948	1.2663	1.2538	1.2021	0.3462	0.5647	0.1557	0.7424	0.0876	1.1175	0.2125	0.6632	0.4323	0.1852	1.141	1.6013	1.057	3.9733	2.3951	0.4399	0.0393	0.0683	0.2584	0.7198	0.697	1.9037	2.726	1.0148	0.3602	1.5171
2023-09-07	14.9435	7.3343	11.8696	11.2735	6.8855	10.7131	3.0707	3.3589	2.2572	4.6687	2.4531	22.414	8.9802	5.4966	0.7264	6.309	6.7442	7.1116	8.0135	8.7254	13.6527	8.0451	4.1515	3.3634	5.2396	17.5739	12.8631	5.5273	11.6757	6.254	11.8406	3.5901	6.3425	9.3093	23.1446	14.228	3.6031	15.6922	14.3853	8.6245	1.822	4.5568	15.0919	17.5632	2.3362	11.821	7.4915	10.1167	22.395
2023-09-08	8.4112	29.0768	16.6657	10.5406	15.0908	0.2206	3.0287	3.4132	1.5215	2.4516	0.0421	3.8209	4.0724	3.2726	0.0906	2.3218	6.2021	6.1197	5.9459	7.0704	16.1151	6.0016	8.1796	22.0883	3.8704	15.4196	3.2096	1.6413	0.4373	2.9999	0.1724	6.7201	4.7666	7.793	4.0495	3.0072	8.7034	3.0418	11.8592	2.5748	0.8564	0.6078	12.246	10.6715	1.4103	0.4913	1.5957	2.9133	8.2028
2023-09-09	10.3829	7.2415	11.8114	12.4968	3.3355	9.77	5.1173	6.6992	3.9534	7.0064	5.1041	16.053	12.6097	7.3834	3.7608	11.4216	10.9431	5.4376	6.3488	11.5643	14.0848	4.6053	7.1312	4.9883	8.8432	8.9362	16.6128	6.4848	11.1814	13.8833	15.0317	7.7544	14.9616	34.767	17.4886	25.4265	4.1578	8.7248	14.1599	7.6012	2.173	13.3628	23.2098	12.7504	5.6458	18.2957	19.4706	29.0998	26.2988
2023-09-10	17.3632	15.2707	5.9109	0.0001	3.0893	0.121	1.6017	0.1374	0.0001	0.2887	0.0001	2.5814	6.1487	34.3791	0.0001	4.8201	0.5506	0.2748	2.4421	0.5164	0.7256	0.9563	0.7149	2.3156	0.1644	0.0001	0.0001	0.4675	0.5083	67.8091	37.3793	0.0001	0.637	4.487	7.5096	0.4502	0.4759	2.3587	1.0626	0.0001	0.0001	0.0001	0.273	0.0001	0.0001	1.8891	0.0001	0.0001	0.0001
2023-09-11	21.3571	2.2733	14.7457	9.1753	6.2816	5.8234	2.8203	3.9839	2.7283	4.061	1.8895	4.7049	3.9059	0.4224	0.516	8.0608	3.925	7.2488	5.829	21.8576	39.8322	17.7004	12.0608	3.5921	13.2548	32.1246	23.5803	15.1251	26.5646	7.0379	4.4157	1.8802	2.3213	8.0332	22.4391	14.446	10.486	2.8378	6.9446	4.7533	1.8686	6.0158	9.6446	25.7093	3.1371	8.5682	6.4825	12.2556	11.2445
2023-09-15	4.4289	0.6652	1.2434	1.8826	0.2704	0.959	0.0001	1.6111	0.391	2.8902	3.7899	0.6678	2.6774	0.3304	1.2753	0.0001	0.644	7.7566	2.0435	13.6485	1.6431	0.7551	1.5505	1.2364	3.9651	4.1123	3.4391	8.0121	1.6175	0.741	2.5905	0.0001	2.0109	0.9278	1.0201	2.3247	2.3874	3.2042	13.9355	0.6554	0.0001	0.359	1.2933	1.3211	1.8681	2.3967	4.1579	0.9749	14.3576
A1BG	30.8958	6.0866	19.6444	28.3813	10.9195	13.5288	12.7712	35.2894	67.5661	22.2884	8.2464	2.0536	20.772	155.351	232.589	24.6707	14.3836	116.714	16.851	10.458	123.434	10.4941	25.893	9.9988	49.8333	50.9243	35.0378	78.0203	16.8362	21.728	18.8688	56.7896	6.1885	62.3861	43.8834	72.166	51.6929	53.1124	65.1661	75.9704	32.8375	12.2543	18.7386	87.2262	111.513	23.2906	189.171	15.6589	19.214
A2M	68.8885	3.1868	26.8455	12.1357	10.632	2.4689	7.819	2.4024	12.0991	5.5782	1.7486	2.8334	3.9926	47.5672	7.7802	11.9382	6.5233	62.5502	13.614	5.1287	21.2898	8.9836	3.7417	128.656	8.5081	5.7547	18.3074	33.3296	7.3443	4.4754	10.7168	11.8343	9.5588	6.6413	11.1575	32.4106	35.2598	7.1909	15.6474	76.9276	13.9949	8.6133	4.9776	10.3048	17.213	6.7424	16.3872	6.373	18.0858
AAAS	0.6745	1.1673	0.5807	1.1948	0.1388	4.0293	0.667	0.6333	0.314	0.1814	0.4732	1.9447	2.2161	0.5118	2.3916	0.076	0.6053	0.0001	0.1046	2.0362	0.3643	1.0401	0.5916	0.8422	2.6746	1.5857	3.136	1.9638	1.7708	1.8962	4.6953	0.8342	0.7228	1.0834	0.6399	0.4174	0.0001	0.4837	0.1683	0.0001	0.0001	3.1547	0.5212	2.1717	1.6213	1.8786	0.4224	1.6475	0.0001
AACS	0.098	0.2512	0.0001	0.0001	0.0001	0.0001	0.7519	0.0799	0.0001	0.0001	0.0001	0.1819	0.0832	0.0001	0.3647	0.0001	0.1532	0.0001	0.0001	0.0001	0.4223	0.0001	0.1042	0.0169	0.0678	0.0001	0.0001	0.0211	0.0001	0.154	0.0567	0.0886	0.0001	0.0162	0.0001	0.1547	0.1001	0.0001	0.0001	0.0001	0.0001	0.0516	0.0001	0.0001	0.18	0.1052	0.0001	0.0367	0.0001
AAED1	0.1123	0.0001	0.0001	0.0001	0.0001	1.2261	0.0001	0.1433	0.0001	0.0001	0.0001	0.0001	0.0001	0.0001	0.0001	0.0001	0.1999	0.0001	0.0001	0.0001	0.0001	0.0001	0.0001	0.0001	0.0738	0.0001	0.0001	0.0001	0.0001	0.0001	0.4842	0.0001	0.0001	0.0001	0.0001	0.0001	0.0001	0.0001	0.0001	0.0001	0.0001	0.0001	1.1468	0.0001	0.0001	0.0001	0.0001	0.0001	0.0001
AAGAB	0.2009	1.8517	0.0001	0.0001	0.3852	1.2404	0.0001	1.4127	0.0001	0.0001	0.6487	0.3148	0.0001	1.2959	0.0001	0.0001	0.1467	0.1781	2.0239	1.967	0.0001	0.0001	0.2692	1.6339	0.9385	0.0001	0.7769	0.0001	0.0001	0.0001	1.2131	0.0001	0.0001	0.0001	0.0001	0.6867	0.0001	0.0001	1.1607	0.0001	0.0001	0.911	0.0001	0.2073	0.0001	0.0001	0.0001	0.0001	0.0001
AAK1	0.0757	0.2695	0.0001	0.0001	0.8334	0.4172	0.2547	0.1063	0.0001	0.0001	0.0565	0.604	0.4289	0.0001	0.0001	0.0001	0.0692	0.0001	0.0193	0.0265	0.4099	0.0001	0.037	0.0001	0.0001	0.0001	0.1171	0.0001	0.0001	0.2409	0.0001	0.1413	0.34	0.2074	0.0913	0.027	0.8378	0.2295	0.315	0.0001	0.0001	0.0001	0.2026	0.1265	0.05	0.0174	0.0938	0.1569	2.6744
AAMDC	0.4909	2.8872	0.7688	1.2013	1.7175	1.2557	0.0001	0.5076	2.9807	0.0001	0.5028	1.9475	1.4713	0.0001	0.9949	3.1968	2.1368	0.1328	1.1172	1.064	0.6093	0.117	2.9784	0.3932	0.5669	1.1228	0.5307	0.0001	1.4564	1.8797	0.562	2.9571	1.5029	8.3721	1.6149	3.6216	1.8159	4.6892	3.0672	3.6937	4.4428	6.9482	2.8025	0.0001	1.567	2.7716	3.3855	1.6822	1.0592
AAMP	7.3283	2.3841	2.3096	0.0001	0.1973	0.632	1.3762	0.9198	0.1606	0.0962	1.1886	0.0001	0.1787	0.0001	0.4476	0.3478	5.711	0.0001	1.9281	0.9126	0.3081	0.0001	12.2492	0.1943	1.3211	0.0001	1.1478	0.0001	1.7376	0.3617	0.4562	0.8903	0.1051	0.1325	0.0001	0.0001	0.2864	0.0001	0.0001	0.0001	0.0001	1.5054	2.8704	0.0001	0.3548	1.8447	0.4353	0.0001	0.1493
AAR2	0.8177	1.2296	0.8245	0.0634	1.4568	0.3699	0.6791	0.2425	0.0001	0.2482	0.0001	0.7722	0.0001	0.1587	0.0001	0.3492	1.0868	0.0001	1.2262	0.0001	1.0017	1.5191	0.2647	1.2993	0.9047	1.0694	3.9065	0.685	0.2322	0.1809	1.3595	0.4717	0.7579	0.3378	0.7501	0.5049	0.0001	1.1897	0.4204	0.0001	0.0001	1.3888	0.3705	0.8671	0.0001	2.6	3.0568	0.5312	1.1185
AARS	7.8356	3.9117	4.0526	1.5851	0.6977	2.0311	1.4063	2.4907	0.9886	3.0053	0.1833	1.3965	3.9972	0.7658	3.923	1.7248	3.2253	1.867	3.6469	1.4716	2.8019	2.8284	1.6825	2.0776	8.5766	1.0942	2.2333	0.8055	3.6403	2.6956	1.507	3.0737	1.0796	2.4792	5.7952	3.1836	0.9584	2.2358	5.0039	1.4612	0.0545	0.9959	2.9013	4.7204	0.768	1.8762	3.636	5.201	0.9836
AARS2	0.314	0.0001	0.0251	0.3385	0.5292	0.41	0.2722	0.6489	0.3069	0.2052	0.0001	0.1452	0.8413	0.3623	0.7136	0.0376	1.091	0.0001	1.2996	0.1653	0.35	0.2256	0.5648	0.2355	0.3604	0.5626	0.8673	0.031	0.9266	0.2816	0.2306	0.3106	0.2135	0.159	0.521	0.4294	0.0001	0.4517	0.343	0.0001	0.0001	0.3793	0.703	0.2175	1.5923	0.5012	0.2146	1.14	0.5867
AARSD1	0.0707	0.0001	0.0753	0.0186	0.0074	0.2723	0.2656	0.0887	0.0001	0.5931	0.0001	0.7002	0.2935	0.0001	0.9684	0.0565	1.2591	0.5366	0.1278	0.1005	2.286	0.5989	0.0126	0.3596	1.1682	0.5974	0.4731	0.0001	0.0405	0.0001	0.1583	1.1425	0.0001	0.677	0.151	0.0306	0.2385	0.0339	0.0927	0.0743	0.0001	0.5106	0.362	0.2787	0.5404	0.3163	0.1014	0.2088	0.3099
AASDHPPT	7.8569	3.1534	2.6104	0.6479	1.2585	10.285	1.4474	2.7588	1.4031	1.0697	1.1856	6.7065	3.321	1.4356	1.327	0.9649	2.1715	0.5792	0.9497	1.5373	1.3694	2.5528	2.5309	0.3504	2.6636	1.8532	3.0122	0.889	8.9186	7.1149	4.2949	3.0162	0.3656	5.3879	9.7755	1.2216	0.0001	0.8499	0.4756	0.3685	0.0001	9.9856	3.6451	1.9469	0.0142	6.7992	1.671	3.9274	0.5677
AASS	0.1516	1.526	0.9173	0.1676	0.0049	0.0001	0.0001	0.4846	0.0001	0.2924	0.0001	0.0001	0.1018	0.3002	0.2057	0.0001	0.0252	0.1043	0.1957	0.2944	0.0001	0.0001	0.0001	0.0001	0.5999	0.0447	0.8137	0.9472	0.0001	0.0001	0.1548	0.587	1.8786	0.4304	0.6875	0.1592	0.0001	0.4805	0.7961	0.0001	0.0001	0.0001	0.0001	1.1587	0.0618	0.054	0.4328	1.1007	1.0272
ABAT	0.3695	25.0814	0.0001	1.0747	0.0233	0.802	0.0798	0.0687	0.4292	0.2879	0.1055	65.708	0.2023	0.0001	0.0001	0.0001	0.4329	0.1347	0.1099	0.2875	0.2789	0.963	0.1219	0.0001	0.0001	0.0001	2.1631	0.4304	3.9307	0.2684	0.0592	0.0001	0.0001	1.557	0.9052	0.4748	0.1204	0.5908	0.0976	0.0001	0.9584	1.9042	0.9951	0.0001	0.4192	4.9463	0.1232	1.061	0.8881
ABCA8	0.0001	0.0001	0.0001	0.0429	0.0001	0.0001	0.0001	0.0001	0.289	0.0001	0.0001	0.0001	0.0001	0.0001	0.0001	0.0001	0.0001	1.4316	0.0001	0.0001	0.0001	0.0001	0.0905	0.0001	0.0001	0.0337	0.0001	0.0001	0.0001	0.0001	0.0001	0.0001	0.0001	0.0001	0.0001	0.1024	0.2509	0.0001	0.6439	0.0001	0.1249	0.0001	0.0001	0.0921	0.0001	0.0001	0.0068	0.0001	0.0001
ABCB10	0.1675	0.0843	0.7208	0.0001	0.5317	0.2245	0.5139	0.4047	0.1498	0.0296	0.0058	0.078	0.0521	0.0136	0.1067	0.6244	0.0726	0.0001	1.2941	0.033	0.0001	0.2843	0.0404	0.0331	0.0391	0.0001	0.5099	0.0591	0.1294	0.1244	0.0001	0.0603	0.0658	0.0001	0.088	0.0001	0.0001	0.0001	0.0615	0.0641	0.0001	0.0001	0.0283	0.0001	0.0653	0.0959	0.0001	0.0286	0.0001
ABCB6	0.8256	1.1594	0.5726	0.4315	0.1075	0.1775	0.0001	0.1333	0.2172	0.0001	0.0001	0.3914	0.2947	1.0709	0.1157	0.3561	0.126	0.5941	0.0001	0.0806	0.1963	0.161	0.0811	0.0001	0.6958	0.2038	3.5082	0.1259	0.0001	0.2975	0.0001	0.1531	0.6747	0.5966	0.0001	0.0001	1.5205	0.4581	0.3704	0.0781	0.0001	0.9213	0.7509	3.4139	0.4907	0.3429	0.0001	0.0001	0.166
ABCB7	0.8364	0.8123	1.1703	0.4784	0.1976	1.5775	1.2878	0.3897	1.5407	0.2607	0.1083	0.6189	0.2911	0.2847	5.7638	4.9784	0.9334	0.0001	0.8071	0.6126	0.3726	0.8254	0.3132	0.448	0.6487	0.3969	1.2696	0.4009	0.8804	0.5745	0.2011	0.5853	0.6033	0.164	0.6479	0.5794	3.6209	1.4408	0.919	0.1357	0.0001	0.3287	0.6522	0.9516	4.1356	0.9272	0.3276	1.4666	1.2624
ABCB8	0.0001	1.162	0.0765	0.0001	0.0001	0.2906	0.0001	0.0001	0.0178	0.0001	0.0062	0.0001	0.0001	0.0146	0.1431	0.0001	0.0001	0.0001	0.0001	0.0001	0.0001	0.0001	0.0397	0.0001	0.0001	0.0001	0.0001	0.0758	0.0152	0.0124	0.0001	0.0789	0.0001	0.2971	0.0001	0.0001	0.2501	0.0001	0.0001	0.0001	0.0716	0.0001	0.0001	0.0001	0.2227	0.0001	0.0001	0.1059	0.0001
ABCC1	0.6659	0.2925	0.1788	0.0063	0.0873	0.1282	0.2431	0.0001	0.0001	0.3005	0.0001	0.0001	0.0566	0.0112	0.0001	0.0455	0.2925	0.0001	0.0269	0.1739	0.0001	0.0059	0.0001	0.1031	0.0263	0.0001	0.0611	0.0001	0.0411	0.5042	0.1399	0.0121	0.0978	0.0001	0.2912	0.3235	0.0001	0.1209	0.0284	0.0001	0.0001	0.0072	0.2143	0.5711	0.0001	0.0271	0.0192	0.2629	0.0102
ABCD1	0.56	1.3299	0.1222	0.0465	0.6553	0.4751	1.0573	2.4404	0.0466	0.2972	0.4189	0.4517	0.3651	0.4496	0.1807	3.1424	2.4689	0.267	0.5438	1.269	0.1175	0.4322	1.019	0.3456	0.126	0.0299	0.0001	0.3659	1.6887	0.1003	0.0001	0.5489	0.2504	0.358	0.269	0.1984	0.0001	0.8223	0.176	0.1407	0.0001	0.0132	0.0743	0.9907	0.0789	0.9185	0.0001	0.3479	0.7535
ABCD3	0.4551	1.5535	0.1605	0.1178	0.731	0.1638	0.1668	0.2495	0.0776	0.5497	0.0001	1.5475	0.1383	0.2902	0.2666	0.2696	0.6652	0.0001	0.1077	0.0526	0.1946	1.7378	0.0721	0.2378	0.0001	0.1719	0.0001	0.4483	0.663	0.2518	0.0001	0.0767	0.2617	0.2468	0.8209	0.2456	0.0001	0.1709	0.0001	0.0001	0.012	1.0688	0.8423	0.2554	0.0001	0.3201	0.0001	0.5483	0.4324
ABCE1	1.9536	0.6274	0.7854	0.1846	0.6355	2.529	0.9122	2.0722	0.2423	0.1273	1.4972	1.4951	3.649	1.7805	0.4533	1.2122	1.1983	0.0001	0.2426	0.4684	0.4423	1.4533	1.1359	0.5043	1.0352	0.0001	0.7304	1.321	2.2121	3.9866	2.9192	1.3244	0.0909	2.0968	3.5792	0.3775	0.2567	1.2995	0.282	0.2017	0.0001	1.9502	2.135	1.2325	0.3336	1.6483	0.0001	1.9375	0.1081
ABCF1	3.095	0.1886	1.4001	0.5754	0.2248	0.6723	0.4204	5.2141	1.5758	0.7966	1.5999	2.5077	0.8019	1.5248	0.186	0.7374	1.4004	1.9811	1.7932	2.1367	3.0456	4.888	1.1478	0.5271	1.687	0.6382	3.9732	1.653	2.6948	4.6368	4.7584	1.029	1.2686	1.5678	4.4591	1.0879	1.5616	2.4137	1.2952	0.0984	0.0001	4.4976	3.5004	1.8398	0.4096	2.2309	0.6019	4.113	2.4415
ABCF2	0.4591	0.8912	0.3686	0.0751	0.0803	0.1814	1.1366	1.034	0.0001	1.5287	0.8848	0.6187	0.8801	0.0001	0.365	0.1511	0.586	0.0001	0.618	0.8412	0.5433	0.5823	0.0833	0.1887	1.4538	0.0001	0.7873	0.6336	0.477	0.7783	0.8578	0.2068	0.0111	0.4312	0.4243	0.5455	0.5267	0.226	0.2419	0.1051	0.0001	0.1113	0.7951	0.0001	1.9189	2.3799	0.2091	1.2699	1.3024
ABCF3	0.3984	0.4615	0.1682	0.2721	0.3962	1.843	2.1443	6.0483	3.1099	2.2039	0.234	1.2193	1.04	0.6058	0.4929	0.1775	0.4363	0.2387	0.0001	0.5684	0.6465	0.8907	1.1002	0.1047	0.653	0.4844	0.4643	0.1429	1.1656	0.3568	0.2744	0.5164	0.0882	0.9126	2.167	1.8724	0.151	0.4492	0.0955	0.0001	0.0086	1.486	1.311	0.4277	0.6408	0.1988	0.0991	0.9911	0.4658
ABHD10	9.8726	18.3828	7.6491	16.5167	2.9943	11.9061	4.4263	6.6148	4.2547	1.4967	4.5648	7.5876	5.0482	4.0542	10.5451	4.3334	16.3122	2.9365	4.1634	5.6641	4.6772	2.3393	2.2063	4.0783	5.7123	9.0405	40.5262	9.029	23.5644	11.5967	4.1246	13.2232	1.8521	19.3357	18.1473	11.1496	2.2332	12.7373	17.6899	2.6503	0.6444	5.6965	5.4307	15.9397	5.7781	11.9811	2.5087	13.589	6.5415
ABHD11	0.8293	4.1158	0.2678	1.2287	2.1636	1.9158	11.4218	0.0001	6.4894	1.2488	2.376	2.1672	0.8105	0.9068	11.8369	13.3211	3.237	0.0001	3.7862	0.8499	0.0895	0.8696	0.9321	0.6467	3.0283	2.7633	1.0247	1.0921	1.1395	2.0054	2.2078	1.7794	2.4198	0.4109	0.1413	0.5294	0.4478	3.0911	2.6538	0.0001	0.1117	0.2582	2.2337	0.8541	0.0001	1.3272	0.2322	0.3485	1.4456
ABHD12	1.9204	1.7141	0.4294	0.7651	0.2309	2.6415	1.081	1.2187	0.4997	0.6395	0.9051	0.8873	1.2531	1.6563	0.0001	0.7299	2.3725	1.4039	0.5127	0.3858	0.6578	0.6902	0.2545	0.1039	0.3348	4.1268	0.0708	1.3902	2.3007	2.341	0.2396	0.4774	0.4054	1.0592	2.6139	1.976	0.2795	0.9344	0.4497	0.0001	0.0788	0.9623	2.4787	2.5925	0.0001	0.4012	0.0369	1.148	1.1637
ABHD13	0.0001	0.1895	0.0001	0.0001	0.0001	0.0666	0.2041	0.0001	0.0001	0.1309	0.0001	0.5245	0.0001	0.0001	0.0001	0.0001	0.0001	0.0001	0.0001	0.0001	0.9084	0.3589	0.0001	0.0001	0.0001	0.0001	0.0001	0.0001	0.0001	0.3997	0.0001	0.0001	0.0001	0.0001	0.0001	0.0001	0.0001	0.0001	0.0001	0.0001	0.0001	0.0001	0.5972	0.5845	0.0001	0.5391	0.3342	0.0001	0.6052
ABHD14B	13.4975	20.9642	8.9442	11.5139	12.8282	11.4661	8.9991	9.7042	76.3312	4.4449	7.2527	1.1551	17.7662	4.1315	89.0403	8.5749	7.3429	23.4306	9.7891	14.3543	4.2103	2.5536	13.6954	7.3155	11.899	40.9449	14.4797	10.7928	9.2267	6.1709	10.757	20.0498	6.4397	24.7716	9.2883	11.6057	27.1179	5.8355	23.4538	14.7574	0.8223	2.263	4.9552	16.9859	19.5208	12.3533	13.659	8.6427	30.0073
ABHD16A	0.7797	0.437	3.0928	0.3928	0.7001	0.1333	2.0711	2.3974	0.822	5.9067	1.9497	0.2788	1.1056	0.4112	1.5458	1.0714	1.0337	1.2229	0.2147	0.6095	0.2476	0.4229	0.5342	0.2271	0.1236	0.2229	0.0854	0.3658	0.2815	0.5174	0.1482	0.0474	0.2376	0.3357	0.5093	0.1913	0.522	0.7387	0.6849	0.0659	0.0483	0.3265	0.252	0.6207	0.7218	0.4826	0.4856	0.1836	2.7189
ABHD17B	0.0001	0.0001	0.7278	0.1896	0.0001	1.3072	0.0001	0.0001	0.0001	0.0001	0.0759	0.4184	0.0001	0.1859	4.2969	0.0001	0.8742	0.0001	0.0001	0.0001	0.0001	0.2819	0.3088	0.0556	0.0001	0.0001	0.0001	0.0001	0.2731	0.6422	0.1696	0.3836	0.2834	0.251	0.3554	0.2633	2.4931	0.405	0.2976	0.0001	0.0001	0.2598	0.8282	0.3755	0.0001	0.0001	0.0001	0.2713	0.208
ABHD4	0.0001	0.0001	0.1679	0.0001	0.1195	0.0001	0.4241	0.0607	0.0001	0.2097	0.0592	0.0331	0.0001	0.1349	0.2517	0.0001	0.0001	0.0001	0.0001	0.0001	0.0001	0.0001	0.0001	0.1069	0.0001	0.0001	0.0001	0.0001	0.0001	0.0001	0.0001	0.0001	0.0001	0.0001	0.0001	0.2884	0.0001	0.0001	0.0001	0.0001	0.0001	0.0001	0.0001	0.0001	0.0001	0.0001	0.0001	0.0001	0.0001
ABHD5	0.0654	0.0001	0.0001	0.0001	0.1033	0.032	0.0001	0.0001	1.2801	0.0001	0.0001	0.4329	0.3886	0.0001	2.4721	0.0001	0.0001	1.9382	0.0001	0.0001	0.0001	0.0001	0.0001	0.0001	0.0001	0.0001	0.0001	11.2831	0.0001	1.0562	0.5918	0.0001	0.0715	0.0001	0.0001	0.0001	1.1794	0.0533	0.2256	2.7761	1.0189	0.0001	0.0001	0.0001	1.6081	0.1502	0.0001	0.0001	0.3148
ABHD6	0.4372	0.2293	0.0754	0.0967	0.0001	0.0001	0.0755	0.0001	0.0001	0.0001	0.0459	0.6779	0.0001	0.0249	0.369	0.0001	0.2121	0.4416	0.0001	0.6426	0.1251	0.29	0.5564	0.0001	0.2019	0.0001	0.2053	0.0647	0.0001	0.2089	0.2465	0.0001	0.738	0.252	0.4039	0.0001	0.0001	0.3197	0.3269	0.0995	0.0001	0.0001	0.3193	0.2154	0.301	0.1441	0.4509	0.2131	0.7145
ABI1	1.6102	0.232	2.2029	0.5073	0.9907	0.5499	1.3883	1.1559	0.8941	1.6364	1.6424	0.1706	1.134	0.4706	0.5742	0.6416	0.6694	0.0962	0.1011	1.3839	1.4987	1.3298	2.0869	0.4647	0.9359	1.0873	0.1296	0.0001	1.3714	0.5701	0.7217	0.2398	0.2478	0.559	0.7786	1.2006	1.0308	1.2984	0.5865	0.0311	0.0239	0.1858	8.8435	1.3238	0.0928	0.5046	0.3601	0.7325	0.9686
ABI2	0.0674	0.0239	0.1347	0.0305	0.4647	0.0697	1.5077	1.8121	0.0001	0.0001	0.1346	0.0869	0.1042	0.0621	0.0001	0.2261	0.0001	0.0001	0.1264	0.1621	0.1539	0.0001	0.0324	0.0001	0.0104	0.1258	0.1367	0.0001	0.1949	0.1839	0.087	0.0001	0.1462	0.0428	0.2121	0.1851	0.0001	0.2791	0.5543	0.0001	0.0001	0.0001	0.1441	0.2869	0.0001	0.103	0.0842	0.2345	0.0641
ABI3	31.6499	1.9957	0.0001	0.0001	0.0001	0.2223	0.121	0.0001	16.238	0.3647	0.7493	0.0001	0.0001	0.0001	6.0925	0.0001	1.3543	0.0001	0.0001	0.0001	0.0001	0.0832	0.2857	0.0001	25.8838	0.0001	0.0001	0.0001	0.719	12.7788	14.6882	0.0964	0.0001	6.8657	0.1121	0.0323	0.0001	0.6214	0.0001	0.0001	0.0001	0.0001	0.0537	0.0685	0.1513	0.136	0.0001	0.0674	0.0001
ABI3BP	0.0001	0.0131	0.399	0.1107	0.0001	0.1525	0.1195	0.0561	0.2137	0.2245	0.0525	0.0134	0.5058	0.2592	0.0001	0.6494	0.3134	0.2523	0.4999	0.5026	0.0255	0.0001	0.1988	0.0001	0.0001	0.1058	0.0001	0.0001	0.1778	0.0001	0.0001	0.0001	0.0289	0.0001	0.0001	0.0272	0.0001	0.1858	0.6995	0.1295	0.2895	0.0001	0.0001	1.1891	0.0001	0.3037	0.0001	0.4381	0.2618
ABLIM1	0.9073	0.2446	0.5402	1.9483	0.0001	0.276	0.0001	0.0001	0.2933	0.0001	0.0529	2.4283	0.0001	0.4612	0.0001	0.0001	0.0001	0.2879	0.0001	0.0001	0.0001	0.0448	0.0599	0.0001	0.0001	0.5444	2.1448	0.0001	0.0001	0.0001	0.0001	0.0001	0.0083	0.4705	0.4005	0.5859	0.1218	1.5224	0.721	0.0001	0.1283	0.0507	0.0001	0.0001	0.2613	0.0001	0.799	0.4341	1.6949
ABR	1.7143	0.2525	0.0001	0.0632	0.0091	0.1018	0.0001	0.0001	0.0001	0.1433	0.0001	0.2737	0.0001	0.0001	0.044	0.0001	5.3636	0.0001	0.1542	0.2671	0.0001	0.7329	0.6345	0.3664	0.0001	0.0918	0.0715	0.0226	1.2111	0.0001	1.1972	0.1922	0.8076	0.6676	4.4531	0.0001	0.0001	0.498	0.0001	0.0001	0.0001	0.1722	0.544	0.7625	0.0001	0.3658	0.0001	0.945	0.0729
ABRACL	216.443	46.349	86.4978	128.704	55.2181	369.875	21.8285	95.996	30.1872	65.818	401.042	17.9676	267.33	184.744	17.8543	16.7954	187.926	8.5417	20.6338	79.998	108.194	70.0119	84.6388	13.7308	96.3431	288.458	8.6424	25.8081	96.5644	579.936	194.656	75.0747	14.4482	142.498	367.43	236.638	2.0779	406.574	128.911	29.5028	16.1347	34.7547	527.277	228.652	7.8253	277.639	15.7444	84.6785	63.903
ABT1	0.0001	0.0001	0.0001	0.0001	0.0001	0.5618	0.0001	0.4074	0.0585	0.0001	0.0001	0.5378	0.0001	0.0001	0.0001	0.0001	0.0001	0.0001	0.0001	0.0001	0.0001	2.5921	0.0001	0.0001	0.0001	0.0001	0.1936	0.0269	0.0315	9.3735	1.0359	0.0001	0.0001	1.0657	1.1958	0.0001	0.0001	0.0001	0.0001	0.0001	0.0001	1.9987	0.0001	0.0001	0.0001	1.503	0.0001	0.5155	0.0001
ACAA1	5.9449	9.9214	6.1194	1.469	0.3923	1.1615	0.3203	3.4033	2.8889	2.7959	2.4627	3.0534	0.2575	0.0691	7.5149	0.7515	7.9349	3.1118	0.979	2.9255	2.0346	0.3973	1.2869	0.8739	11.8488	0.9842	1.7964	0.8726	1.679	7.8631	1.292	1.2687	1.6981	0.0906	2.3978	21.2716	2.2046	4.0584	14.9323	1.1281	0.0384	1.5431	1.1853	5.8291	6.8608	3.9248	0.0001	1.0392	6.8591
ACAA2	18.6727	9.623	7.0761	11.1462	0.0001	4.793	9.4955	1.223	125.395	5.895	11.756	8.6547	6.0954	5.3916	61.2072	3.8327	7.4163	11.7113	2.3927	7.5019	6.2612	11.9692	13.9484	14.0883	9.5373	8.0356	5.7433	5.9232	4.552	4.8942	4.5034	14.7547	3.3618	12.7192	2.6088	23.0121	61.4511	11.7894	23.1676	18.5354	7.8569	3.2364	1.0568	7.5468	50.633	7.9295	13.1708	6.5831	8.3096
ACACA	0.1529	0.3525	0.1359	0.0001	0.0643	0.3298	0.2225	0.2804	0.5436	0.1851	0.0534	0.6364	0.1298	0.028	0.8335	0.1583	0.2097	0.4501	0.0168	0.0231	0.1303	0.3126	0.2318	0.2203	0.1088	0.1995	0.1982	0.2699	0.2458	0.214	0.4754	0.4074	0.1146	0.1435	1.1492	0.0459	0.8596	0.0586	0.1279	0.1458	0.0314	0.2462	0.5101	0.0325	1.2113	0.1169	0.0001	0.0557	0.0739
ACACB	0.0074	0.0644	0.0082	0.3586	0.0001	0.0767	0.0734	0.2388	2.9742	0.148	0.0301	0.2642	0.0001	0.0001	2.7244	0.0413	0.0302	0.6701	0.0001	0.0001	0.0577	0.0357	0.036	0.0129	0.0601	0.0683	0.1134	0.752	0.1019	0.0001	0.0658	1.4754	0.0196	0.0001	0.1929	0.0001	3.3332	0.0264	0.5431	0.6219	0.2915	0.1413	0.1035	0.0001	2.7542	0.0001	0.0001	0.0061	0.0001
ACAD10	0.0605	0.6245	0.0161	0.0196	0.0001	2.345	0.048	0.1481	0.3109	0.0644	0.0097	0.129	0.0199	0.0001	0.2662	2.2143	0.0267	0.016	2.1243	0.0001	0.0001	0.0252	0.0001	0.5996	0.0001	0.0001	0.0001	0.0349	0.0001	0.0529	0.0001	0.4449	0.0497	0.0806	0.0216	0.1039	1.492	0.0001	0.0141	0.0229	0.0189	0.0601	0.0147	0.0401	0.4761	0.1074	0.0001	0.0001	0.0001
ACAD8	0.816	1.8675	0.2202	4.1843	0.0001	0.1953	2.5886	0.0001	3.1801	0.5111	0.2361	0.8508	0.0001	0.059	5.6791	0.0402	0.1739	0.0001	0.1929	0.1784	0.4474	0.28	0.3567	0.0001	0.0001	0.0001	0.5084	0.232	0.0001	0.0001	0.0001	1.4948	0.0001	1.8289	0.5458	0.2468	1.9725	0.303	0.4042	0.0001	0.0001	0.6125	0.0739	0.0471	4.3936	0.0777	0.0001	0.0001	0.2899
ACAD9	3.0942	1.3832	0.2903	1.4032	0.619	1.0774	0.2408	0.0886	0.7325	0.1212	0.2612	2.4441	0.5141	0.159	0.2253	1.1056	2.0069	1.4062	12.025	1.2693	0.4493	0.5578	0.0911	2.3967	2.7323	0.0565	1.0727	1.3327	1.228	0.6282	0.6356	0.6462	1.9415	0.3105	2.8528	2.5573	0.6934	0.654	1.1272	0.257	0.152	0.2094	0.7002	0.3176	0.6854	1.1221	0.3952	1.4937	1.4485
ACADM	6.5548	0.7483	3.2883	1.7477	0.7168	4.7642	0.427	3.4255	8.3092	0.5572	1.0551	3.1075	1.3102	1.4404	8.4269	7.3458	4.1521	1.0318	5.6522	1.0307	6.7986	12.9119	10.4306	0.1016	0.8462	1.4158	0.8984	1.0757	12.068	4.5752	2.9896	9.3653	3.9609	9.0991	16.0837	5.8445	6.6904	8.0935	7.9324	0.7886	1.345	6.2809	9.0996	4.4263	2.1711	3.9742	0.0795	15.9812	3.0244
ACADS	1.3953	2.2404	5.388	1.7	1.4142	0.7952	3.918	2.2125	21.6169	3.0357	0.3504	0.075	0.3729	0.3202	16.3743	5.1515	2.3761	2.5947	4.2997	1.7601	0.9707	0.1049	4.8731	1.8486	1.7407	0.6755	0.0888	0.4578	0.2089	0.7359	0.1054	4.6743	0.6469	0.4951	1.7985	2.5125	16.2571	2.293	8.0487	0.1786	0.5178	0.2915	2.6159	2.5856	7.7321	0.6773	1.7432	1.8397	1.4655
ACADSB	0.3109	0.8615	0.7771	1.2151	0.0912	0.0681	0.0466	0.0001	0.0897	0.0001	0.0001	0.0001	0.339	0.0001	0.6465	0.7647	0.0001	0.3128	0.3479	0.0001	0.1196	0.3496	0.2775	0.0001	0.0001	0.0001	0.0001	0.0001	0.0001	0.6061	0.0001	1.915	0.1992	1.9031	4.1151	0.7946	0.0001	0.7	0.7109	0.0949	0.1673	0.2043	2.7592	0.655	0.1015	0.253	0.0568	1.6464	0.2289
ACADVL	9.4727	2.2148	6.2746	7.8788	3.8668	5.2949	3.5645	6.1612	17.271	7.0343	1.453	2.0215	2.9587	3.8577	30.6819	7.0959	7.8091	8.7704	6.7439	5.6114	6.8008	2.1219	6.7403	7.2899	9.4171	1.0677	6.8092	13.6131	2.4402	2.1427	1.178	11.7331	3.3358	4.1557	8.5279	8.6958	44.7894	5.272	2.4124	3.659	3.5674	1.7601	5.7074	8.8685	34.6942	2.8721	2.6019	3.1749	4.9804
ACAN	0.4648	0.0001	3.2424	0.5568	0.1752	0.0001	0.4387	0.376	0.0001	0.0001	0.0001	0.3753	0.0867	0.0522	0.0001	0.9133	0.0001	1.3733	17.8553	0.3703	39.853	12.596	0.0001	0.0001	0.0862	0.0001	0.0001	0.1183	0.0001	0.0001	0.0001	0.0001	6.5835	0.3696	0.3486	0.6591	0.0001	0.0001	0.0001	0.4177	0.2826	0.2111	0.0001	0.6531	0.0674	0.6929	0.3364	81.4903	0.1763
ACAP2	1.6643	0.6539	0.0001	0.0512	1.5272	0.1439	0.037	0.073	0.037	0.5743	0.0544	0.0001	0.1922	0.0001	0.0001	0.0001	0.3184	0.1038	0.0306	1.2991	0.0001	0.3357	0.7246	0.0131	0.0283	0.0001	0.0001	0.0001	0.1394	0.0001	0.1223	0.0001	0.1041	0.6208	0.0298	0.9919	0.0391	2.3945	2.3378	0.0001	0.0001	0.0001	0.0667	0.0001	0.0337	1.0304	0.0512	0.1144	3.0456
ACAT1	8.6788	51.6635	24.9044	8.7582	4.5898	6.6904	11.0138	6.248	19.3734	5.671	4.2221	10.1506	4.6461	6.9319	11.8641	19.6682	9.3882	42.1309	33.0959	3.7877	6.6597	2.2267	14.5648	2.3913	8.5639	0.0682	5.2925	3.6835	7.0488	8.1899	4.2939	21.1927	4.1182	13.6953	12.1933	13.4698	56.5125	16.6761	20.5439	15.4555	10.2421	12.4536	4.2381	3.4792	26.9396	12.0402	2.8292	4.8052	17.0903
ACAT2	0.3937	1.7114	1.1204	0.8814	5.2543	2.4265	21.9029	3.3006	3.419	2.3429	4.9918	5.3158	1.1406	1.8533	4.9616	4.8544	1.6779	0.0734	3.8808	0.2804	0.4944	5.7858	5.5948	7.334	0.9801	0.1946	0.2732	3.1252	4.5279	0.5314	1.6783	2.9491	3.9807	0.6364	3.5972	0.6183	0.5057	2.2404	5.0021	1.1788	0.43	1.3592	2.4586	1.1593	0.4746	1.4684	1.138	0.484	0.9276
ACBD3	3.2117	0.5549	1.3161	0.3215	0.36	0.4136	0.0636	0.2369	0.0001	0.0001	0.0001	1.1301	0.1082	0.0975	0.1417	0.5988	1.1385	0.2876	0.3159	1.5455	3.1757	1.6074	0.902	0.6354	1.3756	0.0346	1.0699	0.0001	1.2427	1.3275	0.5173	0.2938	0.5513	1.7884	1.7086	0.4918	0.0001	1.6077	0.719	0.0001	0.0001	0.5961	1.5053	1.5935	3.8504	0.6742	1.7396	1.4426	1.4265
ACBD5	0.1685	0.1068	0.176	0.0001	0.0001	0.8713	0.0001	0.7503	0.0001	0.0001	3.2461	0.2318	0.0001	0.4267	2.4629	0.1114	0.2146	0.0001	0.0001	0.0372	0.0001	0.3257	0.0001	0.1527	0.2312	1.297	0.0001	0.6703	0.1821	0.0451	0.6626	0.0001	0.0362	1.0019	1.4883	0.05	0.0001	1.8659	0.0001	0.0001	0.0001	0.7622	1.2769	2.3395	0.0001	0.957	0.0001	0.542	0.0001
ACE	0.6609	0.0001	0.0001	0.5835	0.0001	0.0859	0.0001	0.0001	0.0001	0.0632	0.01	0.0001	0.8485	0.0001	0.0001	0.0001	0.0598	0.4575	0.0001	1.1101	3.0477	0.0001	0.0001	0.0001	0.2324	0.1365	0.0981	0.0001	0.2422	0.4158	0.2071	0.0001	0.0001	0.0761	0.0001	0.5166	0.0573	0.0812	0.0425	0.0001	0.0001	0.0001	0.0001	0.1865	0.0001	0.0189	0.0001	0.0001	0.7778
ACIN1	3.3022	1.6375	0.7815	0.7707	3.9787	1.077	1.2208	1.1885	0.4153	0.3423	0.6449	4.1114	0.9941	0.4658	0.428	0.7959	2.2653	0.5349	2.0362	2.4721	0.8127	3.9033	2.3233	2.7087	3.4543	1.8514	8.3577	4.874	2.401	1.3261	4.6508	1.2608	4.1028	1.9354	1.6909	1.7074	0.8555	1.4667	1.7978	0.1843	0.0668	3.8509	1.3128	1.1787	0.4726	3.0936	1.0628	4.9525	1.1853
ACLY	29.2812	11.3525	8.879	15.8828	0.5521	10.6454	0.4651	7.8176	1.798	8.0775	4.479	16.8799	29.6449	6.9367	1.6329	5.4464	23.3434	3.0951	1.2248	5.6222	18.5868	8.5912	6.5967	4.4801	17.1668	6.484	8.7711	1.6119	25.1087	21.0491	28.0882	3.8621	9.4063	7.9803	22.395	26.9043	13.5725	16.8755	13.8253	8.1409	1.3203	15.0465	15.8374	23.9622	0.5306	13.2061	20.2571	17.2581	19.2719
ACO1	24.7972	62.8522	12.4469	20.6675	3.9489	10.7305	4.9968	4.0831	2.9003	2.968	5.8641	3.2976	18.7293	9.2345	20.5526	6.1055	8.8518	11.3546	5.586	8.1813	19.4017	9.3439	42.1972	10.3585	7.2368	7.0083	10.9282	27.8109	28.6734	27.9847	13.764	25.3555	9.6376	6.146	9.8972	18.6079	4.7806	37.0703	12.1032	6.4216	1.3126	11.2353	30.7947	44.1166	11.5903	6.4492	5.2957	13.3715	33.8394
ACO2	9.1578	19.6822	18.4362	5.2261	1.5304	5.7562	6.5302	8.1624	49.8003	13.1019	1.8985	7.4129	20.7315	6.8309	28.6165	28.7621	15.6555	9.6962	28.9823	4.9011	8.3743	5.6938	8.5133	2.9566	5.8899	1.1362	14.9018	2.0654	10.3396	2.9646	1.2686	13.6269	9.4594	16.3603	17.269	13.2691	29.5168	7.8525	11.1208	5.1229	2.9746	1.9063	10.5937	18.158	5.1949	3.6588	3.3491	16.2677	14.3918
ACOT1	4.5437	1.307	18.1249	3.0513	3.4489	2.5034	15.5967	1.0617	19.4487	1.1549	0.579	2.276	2.643	1.152	6.3734	34.7476	2.1936	4.5978	6.8788	1.9321	3.5763	3.3253	3.8955	2.9888	0.7177	1.1079	0.769	4.0535	2.0946	2.8868	0.7797	18.3125	23.2352	4.6933	12.9197	5.0487	13.7888	1.7927	3.6701	3.9884	1.4298	2.6472	4.7911	8.037	8.5754	2.5504	0.487	10.3128	2.4777
ACOT13	21.3798	11.9008	12.5401	6.7256	9.2323	29.6742	3.37	1.0127	17.3736	0.2643	5.0237	5.8057	3.0836	6.9132	3.8963	15.1386	7.5646	5.0226	14.942	10.6231	12.1439	15.1754	20.741	10.5207	6.0207	23.2249	9.2584	17.7154	28.4038	21.4329	11.3197	11.2448	5.7875	26.2031	18.9671	11.9819	4.7568	37.7408	11.4837	0.8663	1.2067	20.4788	26.8248	26.587	5.171	9.5261	3.3153	21.4642	12.7583
ACOT2	3.7864	1.0892	15.1041	2.5428	2.8741	2.0862	13.7698	0.8847	16.6066	1.1001	0.4825	1.8967	2.4269	1.0328	5.9416	28.5298	1.828	3.8315	5.7324	1.6101	2.9802	2.7711	3.2463	2.4907	0.5981	0.9232	0.6408	3.3779	1.7455	2.4057	0.6497	15.0115	19.3627	3.9385	10.8416	4.1685	11.4906	1.4939	3.0584	3.3237	1.1915	2.206	3.9925	6.6975	7.0813	2.1253	0.4059	8.594	2.0648
ACOT7	7.2486	105.342	19.8124	0.4931	12.2906	30.9118	19.8431	21.2496	0.7251	2.5846	10.7742	38.5502	4.046	15.22	1.5582	1.3269	8.9411	0.8552	4.6634	2.9749	7.5289	9.4809	11.9061	4.0231	13.8164	1.8202	5.2753	3.1892	15.8248	19.8437	20.578	0.5428	8.5223	8.991	10.5737	1.1092	3.3527	4.9278	1.2322	0.3903	0.1577	10.2674	11.3872	2.7301	2.1093	18.7919	0.9586	9.3826	0.5715
ACOT8	1.7719	1.6435	0.4575	0.0001	0.9715	0.737	0.2811	0.6742	0.3424	0.2113	1.151	1.1128	0.4912	0.3656	0.0001	0.3488	0.19	0.0001	5.8883	0.3639	0.0001	0.0992	1.0536	0.1923	2.6929	0.905	0.4384	0.3843	1.5715	4.708	1.0005	0.0001	1.0023	0.089	0.2697	2.25	0.0001	0.6391	1.6041	0.0001	0.0001	0.5034	0.8315	1.7678	0.0217	0.3026	0.0001	1.4703	1.7106
ACOT9	6.0831	4.2232	7.4601	10.2842	12.734	5.6011	6.3679	5.3064	1.5346	4.5939	1.6387	4.92	2.3836	2.5317	0.4077	7.0803	14.5449	0.518	18.6101	5.3839	5.3042	7.6619	6.7659	4.9021	6.0934	0.4853	3.3274	1.3318	7.7616	7.6631	0.791	3.1344	11.5857	2.6969	5.64	4.0143	3.2864	2.2428	6.0003	0.2097	0.1106	2.7538	4.4181	5.7246	0.3954	4.6147	1.5653	20.6885	4.7246
ACOX1	2.4517	17.8264	2.943	0.8886	0.3245	1.941	0.7487	1.6219	1.1691	0.8815	0.8069	3.6335	1.2399	0.5603	1.8868	2.3591	2.5107	1.3689	2.1924	1.4175	2.8448	1.0131	4.5232	0.7797	1.8696	0.0001	2.0541	2.5817	1.8299	3.8726	2.831	1.479	4.364	0.8265	2.7794	5.3604	2.5443	2.326	1.9341	0.6393	1.0434	1.1718	1.5371	3.9397	0.1046	2.0482	0.8464	6.5551	2.0088
ACOX2	0.0001	0.9509	0.3062	0.2665	0.712	0.0001	0.0001	0.0001	0.6081	0.0001	0.0001	0.0001	0.0001	0.0001	0.1034	0.4035	0.0001	0.0573	0.5813	0.0001	0.0001	0.0001	3.3599	0.0401	0.0001	0.0001	0.0001	0.0001	0.0001	0.0001	0.0001	0.0001	0.0001	0.2325	0.0001	0.0001	0.0291	0.0001	0.0702	0.0001	0.0001	0.0001	0.7335	0.0001	0.0001	0.0001	0.0001	0.0001	0.0001
ACOX3	0.7822	2.5521	2.6228	0.0242	0.0158	0.3499	0.1572	0.0586	0.27	0.2251	0.4952	1.4761	0.0709	0.1602	0.0001	0.433	0.2602	0.0001	0.3561	0.0617	0.7199	0.0001	0.0001	0.1958	2.7287	0.0922	0.1233	0.0001	0.0001	0.4119	0.1367	0.0216	1.4527	0.1857	0.1098	0.8678	0.2727	0.3706	1.072	0.0001	0.0001	0.1486	0.194	0.7964	0.0001	0.5016	0.0001	0.4323	0.5104
ACP1	10.6811	2.7595	5.0816	4.7111	4.216	4.0982	8.126	5.9526	12.849	8.4108	3.1859	10.7211	4.9831	2.7783	3.0692	8.5326	6.9702	2.3533	6.5748	5.8537	5.6173	7.4588	7.591	0.0001	6.3833	6.5133	5.6094	1.3544	6.2203	8.7915	15.1709	3.6453	1.97	9.6184	7.1023	4.1579	6.1782	6.8359	4.5366	0.6698	0.3815	27.0412	12.1804	8.531	2.3016	7.6282	6.5659	12.1077	3.6902
ACP2	0.6898	0.0001	0.2059	0.4177	0.0703	4.2461	1.7115	5.8562	2.0116	5.3694	4.365	0.305	1.0061	0.9576	5.7573	0.0375	1.6108	0.7617	0.0001	1.4801	0.6724	0.9697	0.5412	0.0001	0.1528	0.1717	0.8257	2.9241	3.6848	1.9286	0.1504	0.4274	0.0001	0.6995	0.8882	0.2706	0.2645	1.0052	0.6193	0.0001	0.0001	0.1153	0.4109	0.921	1.1506	0.1731	0.4806	0.2986	1.3078
ACP5	0.0001	0.0001	0.0001	0.0001	0.0001	0.0001	7.6661	1.64	0.9326	11.4162	0.0001	0.0001	16.0226	0.0001	0.0001	0.0001	1.6089	0.0001	0.0001	0.6719	0.1963	1.5315	0.0001	0.0001	0.0001	0.0001	0.0001	5.5911	0.7115	0.0001	0.0001	0.0001	0.0001	0.0001	0.0001	0.0001	0.0001	0.0001	0.0001	0.0001	0.0001	0.0001	1.0859	0.0001	0.0001	0.0001	0.0001	0.3519	0.0001
ACSF2	0.7478	1.0209	0.0001	0.4381	0.0162	0.2199	0.1571	0.0001	3.5461	1.089	0.0379	0.0262	0.1557	0.1445	1.1862	0.2147	0.8011	0.835	1.3435	0.8388	0.3939	0.341	0.1764	0.0449	0.0545	0.1833	1.1693	0.0001	0.4871	0.1767	0.0001	0.551	0.2913	0.6713	0.3766	0.2128	3.4523	1.9868	0.661	0.533	0.3054	0.3627	0.8992	0.1981	1.4449	0.2828	0.0001	0.2923	1.8301
ACSF3	1.1567	0.3892	0.0377	0.3468	0.6251	0.8091	0.8894	0.2812	0.2828	0.7307	0.4114	0.2245	0.1232	0.1447	0.3838	2.2208	1.4879	0.1541	3.2119	1.1536	1.8116	0.0817	0.9501	0.9775	0.9803	0.0001	0.1625	0.3888	1.5964	0.4189	0.1895	0.4956	0.1824	1.1777	0.9281	1.0324	1.0107	1.3924	0.9254	0.0644	0.0865	0.3156	0.198	1.742	0.1783	1.0368	0.0001	0.3854	3.0021
ACSL1	5.6993	2.951	0.9946	0.2253	1.3792	2.7501	1.7423	4.5951	19.3669	1.3095	0.9661	2.4595	1.5699	0.8953	34.5137	2.1786	2.9655	6.1874	1.5348	1.7312	5.3216	2.6154	2.3672	0.2482	0.5667	0.31	0.1757	59.2806	6.0865	3.8755	2.1024	5.0466	0.3838	0.1243	1.0589	2.6967	39.8074	4.4536	2.6134	8.7834	2.5155	2.4646	24.4108	1.6484	15.3758	1.2617	0.0451	2.2893	2.916
ACSL3	2.1108	9.7165	0.5607	1.0035	0.5391	1.1991	1.1947	2.3942	0.4183	0.5647	0.9563	2.5045	1.0677	0.2893	0.9556	2.8249	1.9231	0.9415	0.5095	4.3483	1.1147	0.1386	1.7354	0.8489	0.7117	0.9948	1.1419	0.6115	2.8205	3.9963	4.8399	0.4994	0.6408	0.4782	1.2238	1.7275	0.0001	1.9002	2.1846	0.0001	0.1676	0.9053	3.2383	4.8803	0.6859	2.1586	0.3802	5.4279	2.7086
ACSL4	1.0834	1.6355	0.385	0.2447	0.3531	1.724	0.2907	0.4967	0.1287	0.6353	0.737	0.5095	1.3164	0.6824	0.1726	1.998	2.5131	0.1755	1.4109	2.7708	0.0001	0.0597	0.9426	0.1893	1.0485	0.4284	0.2939	1.8957	1.8644	4.3136	7.0684	1.319	0.4535	0.487	1.4267	1.7151	0.0576	3.6812	0.9343	0.0001	0.1477	0.5992	4.0639	4.4805	0.2193	1.3709	0.065	3.8171	4.1023
ACSL5	0.1076	0.5376	0.0001	0.0935	0.0159	0.5647	0.0119	0.02	0.4728	0.0766	0.2346	0.0567	0.2398	0.3511	0.0354	0.0001	0.7656	0.1249	0.0274	0.0395	0.0142	0.1713	0.0001	0.0001	0.0001	0.1596	0.0001	1.2793	0.0137	0.0648	0.2813	0.3122	0.1107	0.0001	0.6361	0.3408	2.3379	0.2709	0.2587	0.1007	0.0693	0.0001	0.5732	0.0106	0.0537	0.0714	0.058	0.0302	0.476
ACSL6	0.0001	0.0245	0.0874	0.0197	0.0001	0.0001	0.012	0.0001	0.0468	0.0001	0.0001	0.0001	0.0001	0.0001	0.0001	0.0001	0.125	0.0001	0.0051	0.0733	0.1357	0.0001	0.0001	0.0001	0.0577	0.0001	1.1891	0.2127	0.0001	0.0001	0.0001	0.095	0.0001	0.0001	0.0916	0.0167	0.0699	0.0001	0.0321	0.0856	0.0001	0.0001	0.5081	0.0094	0.0521	0.0001	0.0097	0.0001	0.0001
ACSS1	0.3243	0.4137	0.0001	0.0001	0.0001	0.0001	0.0001	0.0001	0.0001	0.3295	0.3255	0.0001	0.0001	0.0001	0.0001	0.0001	0.1901	0.0001	0.0001	0.0001	0.0001	0.0001	0.0001	0.0001	0.0001	0.0001	0.0001	0.0227	0.0235	0.0001	0.0001	0.0001	0.1337	0.1045	0.0001	0.1118	0.4263	0.3789	0.0001	0.0001	0.0001	0.3618	0.0001	0.0001	0.2826	0.0001	0.0797	0.0001	0.0372
ACSS2	0.2625	0.1119	0.2418	0.0001	0.6653	0.3424	0.2032	0.0554	0.1552	0.1081	0.0001	0.0001	0.9156	0.0001	0.1647	0.1658	0.0001	0.4025	0.6886	0.0001	0.1076	0.0001	0.4237	0.0001	0.0001	0.0001	0.1615	0.0411	0.0001	0.3192	0.1704	0.3657	0.1464	0.3026	0.2451	0.6575	0.3908	0.3489	0.0762	0.0001	0.0001	0.2847	0.2204	0.0001	0.6063	0.7468	0.1115	0.0864	0.6636
ACSS3	0.3805	12.1942	37.872	0.7073	0.5091	0.0631	0.2818	0.0001	0.8429	0.3889	0.0001	0.0558	0.0561	0.2667	0.0392	0.542	1.9655	1.6284	0.8961	0.0678	1.6657	1.1283	1.9617	1.5777	9.0157	0.2848	1.8207	0.0001	0.4219	0.0294	0.0001	0.0545	0.6166	0.1476	4.4068	0.4751	0.6017	0.1861	3.539	0.1069	0.2574	0.0001	0.5078	0.5197	0.0001	1.8276	5.5384	2.1932	0.0649
ACTA1	437.83	230.141	798.899	225.132	972.897	416.596	690.761	804.964	279.768	553.113	623.852	199.014	426.439	238.41	217.108	1290.34	457.577	328.656	742.274	551.128	440.614	437.491	525	506.661	309.692	328.628	105.451	146.221	454.078	233.903	189.67	87.6655	497.584	124.289	233.121	407.334	337.394	350.736	230	184.989	55.1563	120.976	354.858	434.022	329.525	235.62	103.106	265.582	184.265
ACTA2	439.595	236.935	843.118	223.333	1039.23	293.618	898.804	803.421	280.786	557.385	651.889	208.31	409.636	223.504	216.706	1372.76	454.324	356.792	854.008	566.431	439.03	439.36	486.281	561.289	311.178	305.901	100.927	151.109	440.448	225.862	187.288	84.6407	578.579	118.476	221.776	399.418	345.439	344.964	233.708	179.62	67.1621	121.969	338.836	426.847	335.417	244.603	103.802	259.227	186.548
ACTB	2004.44	1178.81	995.176	901.732	1288.77	837.394	530.813	1167.32	231.22	638.327	674.763	642.851	1467.45	806.84	264.513	1189.62	1431.36	510.308	905.459	2215.95	1353.24	1102.04	808.006	912.836	1188.25	983.36	710.946	798.9	1701.34	1061.63	769.433	244.487	503.522	337.751	644.214	1311.54	353.531	1337.7	711.286	293.727	133.857	280.97	1056.72	1389.79	389.15	955.92	461.435	935.688	1220.81
ACTBL2	79.5516	43.2942	120.663	47.4394	126.548	55.2472	153.937	175.32	58.8529	118.222	45.8888	27.8804	75.1222	34.8858	46.9195	210.547	89.516	41.5538	95.7085	133.315	82.4784	71.5352	88.1978	58.0856	49.5657	21.4389	15.0559	42.9418	86.0613	39.5315	28.5455	16.1559	64.1494	23.4506	64.7526	62.7003	70.6181	59.4722	34.6521	14.2658	11.5936	36.4796	89.3353	105.913	23.3657	48.7099	23.9363	39.9357	53.6679
ACTC1	443.342	238.5	841.989	226.504	1036.8	417.14	899.241	806.101	281.591	559.936	656.596	214.826	428.408	238.818	217.407	1366.41	459.836	356.919	851.098	566.817	444.534	441.683	492.055	558.822	312.041	307.04	105.926	152.167	455.817	234.225	190.552	87.8532	577.407	124.423	234.238	405.317	345.46	351.121	236.357	180.56	67.9311	123.964	356.584	434.102	335.495	247.611	104.838	267.037	188.403
ACTG1	2004.44	1178.81	995.176	901.732	1288.77	837.394	530.813	1167.32	231.22	638.327	674.763	642.851	1467.45	806.84	264.513	1189.62	1431.36	510.308	905.459	2215.95	1353.24	1102.04	808.006	912.793	1188.25	983.36	710.946	798.9	1701.34	1061.63	769.433	244.487	503.522	337.751	644.214	1311.54	353.531	1337.7	711.286	293.727	133.857	280.97	1056.72	1389.79	389.15	955.92	461.435	935.688	1220.81
ACTG2	454.605	245.118	866.353	231.503	1083.78	304.184	940.856	822.3	286.864	569.432	663.55	212.388	429.407	232.393	220.752	1429.49	474.16	364.501	890.599	594.602	459.707	463.519	497.879	585.711	325.436	321.248	104.88	157.995	462.624	233.55	195.42	87.3193	598.71	122.597	229.358	406.07	353.024	359.593	241.935	182.323	69.0886	122.525	351.857	444.048	338.217	253.166	108.076	267.721	194.465
ACTL6A	6.0304	7.5973	4.4782	0.5361	2.0453	1.7184	13.4266	24.732	2.3807	4.9627	3.7571	10.3455	1.461	3.9148	6.9606	1.0301	5.5364	2.8837	7.8844	5.9296	3.4008	3.7117	2.6169	6.6133	3.5663	3.6417	21.6271	4.7956	1.1127	6.188	6.6371	0.9203	3.6131	3.8451	2.11	3.5213	6.2259	4.5721	5.5143	1.074	0.0916	4.1129	0.834	0.3561	7.1135	5.5457	3.2676	3.6245	3.0187
ACTL6B	0.0001	0.607	0.0001	0.0001	0.0001	0.1092	0.0001	2.6899	0.0001	0.8572	0.0001	0.3477	0.0001	0.0001	0.0001	0.0001	0.0001	0.0001	0.0001	0.0001	0.0001	0.0001	0.2286	0.0001	0.0001	0.0001	0.0001	0.0001	0.0001	0.0001	0.0001	0.0001	0.0001	0.0001	0.0001	0.0001	0.0001	0.0001	1.1507	0.0001	0.0001	0.0001	0.0001	0.0001	0.0001	0.0001	0.0001	0.0001	0.0001
ACTN1	83.3238	35.0672	250.124	24.3246	102.396	19.5481	130.649	53.5885	6.4457	38.3269	18.1332	24.3926	82.6232	38.8069	13.025	331.723	62.9405	6.8993	138.47	60.216	160.588	169.291	21.4861	74.3773	30.9717	13.538	12.6592	31.245	58.8678	130.558	110.853	28.5378	345.779	50.8685	137.181	50.6606	10.5359	65.2801	38.8339	11.6112	15.2336	17.305	176.234	43.4665	6.5181	44.3656	7.6646	282.644	49.6902
ACTN2	4.6447	1.894	12.4188	2.5822	4.5882	1.8725	21.1161	13.1055	0.814	9.6207	4.2559	2.7508	5.4154	2.5389	2.908	16.6424	4.1135	0.7474	10.6717	11.899	14.5097	14.4583	63.3507	6.1381	2.1802	72.13	2.4543	4.1902	6.9416	4.5282	6.8527	0.9319	15.4613	2.3043	5.1583	32.8613	5.3246	4.754	5.0915	4.3921	2.1519	5.8422	6.4458	2.0436	2.3666	2.6494	2.5824	16.6987	5.4569
ACTN3	3.5563	1.1343	9.3911	0.6127	3.0526	1.4053	15.0334	6.1832	0.7646	5.3095	2.0764	0.7228	0.9947	1.0798	0.6902	8.7501	2.4713	0.2732	5.6059	6.0837	4.48	5.9142	13.9882	1.9671	0.5779	25.8026	0.791	0.8051	2.1983	1.6308	3.6701	0.2615	6.6095	0.5912	2.1155	4.6044	4.764	1.4221	0.7631	0.5955	0.214	0.8121	2.5981	1.1003	1.9347	0.716	0.0783	4.7329	0.2306
ACTN4	45.4718	30.0436	105.244	18.8359	32.3996	21.0149	53.7187	36.8811	5.6398	32.0898	9.8191	15.4272	42.2051	24.3771	8.4488	43.7754	42.0472	6.8708	59.6571	37.3716	72.5301	65.1382	28.1223	31.6825	20.433	10.9356	9.4323	13.7991	27.3182	51.3636	66.8583	15.1408	135.526	21.1973	49.5506	35.1221	14.2274	42.0072	43.6733	9.6914	7.52	7.9807	44.7134	34.6215	6.1711	19.6175	7.1721	129.203	27.917
ACTR10	20.8303	37.875	10.558	41.1254	4.0863	2.5745	7.3153	5.5915	5.3634	0.0001	5.8228	2.27	32.8653	5.0923	15.3076	4.3752	2.7725	0.7167	13.4226	19.8865	40.9756	0.0566	5.3357	4.1757	5.6621	14.8825	14.5398	29.8475	2.5155	3.271	10.0434	5.1566	5.481	3.7672	4.8962	31.3067	2.1844	3.7153	1.5394	0.0001	27.8461	2.7716	5.3308	6.094	0.115	5.3761	1.4363	2.1401	7.2494
ACTR1A	56.1791	50.7772	20.4662	25.152	9.5312	6.5438	18.2822	24.5696	21.2147	15.0934	24.3787	46.9669	43.3032	16.3963	6.8929	35.3243	30.8169	28.1075	64.5936	163.346	28.0216	23.7716	15.564	28.4096	46.3685	29.2593	44.4285	16.6314	45.8358	20.0558	18.5253	9.1651	20.3719	30.4542	22.8527	35.2332	20.7222	25.5843	35.53	23.4851	9.511	17.4204	39.2255	40.2576	8.1301	57.9232	52.8982	28.432	87.4187
ACTR1B	5.9882	2.6378	1.2263	8.4102	1.7405	4.6316	1.8746	0.946	0.6653	0.4052	0.8344	3.5246	3.4295	2.6402	0.223	13.995	5.3051	3.4733	3.5794	5.8801	6.6838	2.1179	1.9532	8.1035	0.9935	2.1429	1.0779	0.6527	2.5878	2.8294	1.2117	0.1485	4.9901	10.3063	7.1426	1.8764	0.8445	5.2052	3.8115	0.6152	0.5941	0.6441	0.8877	6.4088	0.7568	2.2053	1.0617	6.4058	2.4908
ACTR2	97.5535	39.6894	77.8399	45.7016	25.0248	59.9156	13.0959	45.4204	39.3879	57.5245	44.4369	27.9652	103.103	68.527	19.1161	56.5191	91.141	5.9657	14.7485	50.1472	56.0062	37.9497	50.4254	21.2191	49.6204	15.9843	4.9504	11.6561	112.824	66.9117	35.111	14.9344	30.2579	21.2722	75.508	40.1185	10.4932	83.7945	32.3481	15.1321	5.0994	12.0013	60.7648	68.7614	8.8289	25.4367	16.5459	50.9609	44.2144
ACTR3	216.957	119.77	139.073	107.458	67.6271	112.192	23.4599	87.9611	54.6807	84.8397	114.912	44.5701	219.797	62.0489	57.5949	52.2849	194.926	56.9704	49.3054	192.574	105.427	62.1097	77.0364	30.7483	71.6867	75.1512	43.226	108.172	236.001	175.783	95.9146	43.5388	96.7144	53.3927	91.208	88.4147	17.0576	228.615	114.566	21.8424	15.4117	45.6457	130.696	176.122	18.5652	115.535	53.7807	120.427	185.07
ACTR3B	2.7704	0.6928	2.9256	1.7734	1.5883	3.1196	0.2974	0.7781	0.0744	0.3942	1.5235	0.4849	1.9814	1.1062	0.5881	1.1405	6.7912	0.3363	1.501	3.193	2.1282	3.2666	2.7078	0.6023	3.7752	1.2784	0.4201	0.6668	3.0203	1.2572	3.1222	3.0018	0.5831	2.5608	2.0869	1.5993	0.5414	3.4965	0.2503	0.0578	0.1652	1.711	2.0354	0.6423	0.0001	1.4053	0.9261	2.8463	1.3601
ACTR3C	0.6119	0.2996	0.104	0.3518	0.0001	0.1898	0.1766	0.4975	0.138	0.3552	0.6839	0.5983	1.1409	0.8992	1.0064	0.3611	2.6441	0.0001	0.0001	0.0001	0.315	0.3254	0.4518	0.1	0.5651	0.0001	0.0001	0.0001	0.7625	0.2613	0.3852	0.2503	0.1391	0.3309	0.0001	0.3391	0.0001	1.0547	0.2985	0.1071	0.0153	0.3318	0.0001	0.4047	0.0001	0.1985	0.1136	0.2225	0.0001
ACVR1	0.0853	1.8608	0.1662	0.0001	0.0001	0.149	0.0001	0.0001	0.0001	0.0001	0.0001	0.0001	0.3783	0.2355	0.0001	0.8257	0.0001	0.0001	0.0001	0.0001	0.279	0.085	1.1281	0.0001	0.5707	0.0001	0.5701	0.0001	0.9331	0.0822	0.0001	0.0001	0.156	0.44	0.1403	0.4173	0.0001	0.0001	1.5164	0.0001	0.0001	0.0001	0.1789	0.0001	0.0001	0.0001	0.0001	0.3225	0.0001
ACY1	1.3328	1.2417	0.0001	0.281	0.0001	0.6546	0.7929	0.0001	5.0926	0.0434	0.0001	0.0001	0.0575	0.0001	4.2174	0.3286	0.8281	0.7224	0.0001	0.5811	0.0001	1.4971	0.2772	0.0001	2.0222	0.7354	0.1036	0.739	1.1935	2.8879	2.0162	6.0165	0.9412	3.0597	0.472	0.738	2.7775	0.1096	0.6269	0.4778	0.0148	0.939	1.3316	0.685	0.9343	0.0724	0.1638	0.4292	1.4956
ACYP1	0.0001	0.9724	1.2648	0.1073	5.4615	2.28	73.0743	8.7545	4.3588	2.1385	2.0266	0.2889	1.854	4.3072	1.3209	10.084	0.1003	0.0001	2.4656	0.1321	0.0001	1.337	2.9265	2.7052	0.4103	2.0241	2.8812	1.5823	2.1812	4.9784	0.402	0.0001	7.819	1.2405	4.6743	0.0001	0.3818	0.2555	0.231	0.0001	0.0001	1.8036	3.7371	0.7682	0.5106	1.6641	0.0001	0.1542	0.0001
ACYP2	0.0001	0.5957	0.0001	0.2421	0.0717	0.8115	0.0001	0.0001	0.5061	0.0001	0.1583	0.1061	0.1454	0.4131	0.0001	0.8676	1.4712	0.3516	0.5594	0.0362	0.0001	0.6205	2.6038	0.0001	0.8224	5.0131	0.9567	0.861	1.2961	0.467	0.0001	0.4962	0.0001	0.0001	0.171	0.7193	0.1941	0.3882	0.0001	0.0001	0.0001	0.48	0.5279	0.1733	0.0001	0.0001	0.0001	0.2819	0.2403
ADA	2.0484	0.4118	0.6958	6.5387	0.0001	1.7705	0.7958	2.5766	18.719	0.7336	4.8965	0.3089	1.8969	0.6205	7.0357	0.5737	0.9788	2.0238	0.0398	0.5409	0.0835	0.0336	0.5495	0.0925	1.1439	0.7044	0.0001	0.1481	2.193	1.6994	0.9867	1.7659	0.0386	1.0411	1.9728	2.0356	0.4165	7.1017	1.842	1.1604	0.1625	1.0002	1.039	1.9518	1.2675	2.3137	0.3104	1.4101	0.9445
ADAL	0.0001	0.0001	0.0001	0.1885	0.6695	1.0589	0.1509	1.0766	0.0001	0.8013	0.0001	0.0001	0.0001	0.2621	0.0838	0.0001	0.0001	0.0001	2.5902	0.0001	0.0001	0.0001	0.0001	0.1157	0.0001	0.0641	0.0001	0.0001	0.0001	0.0001	0.1841	0.0001	0.0001	0.0001	0.0001	0.1154	0.0001	0.0001	0.0999	0.0001	0.0001	0.0284	0.0001	0.0001	0.1028	0.0001	0.0001	0.0001	0.0001
ADAM10	0.2424	0.0971	0.1644	0.1102	0.2166	0.1769	1.0044	1.2907	0.0001	1.0005	0.2898	0.1631	0.1434	0.2201	2.9464	0.4817	0.6455	2.9782	0.4252	0.3004	0.0001	0.0415	0.2114	0.2333	0.2076	0.053	0.0385	0.4151	0.6604	0.1845	0.1549	0.1202	0.3757	0.1281	0.0771	0.6984	8.8542	0.0834	0.1059	0.0001	0.0001	0.0754	0.1265	0.4868	0.3043	0.0954	0.2436	0.2779	0.2633
ADAM15	0.0001	0.0001	0.0001	0.0001	0.123	0.0001	0.5236	0.0651	0.0001	0.0001	0.0001	0.0001	0.0001	0.9497	0.0494	0.0001	0.0001	0.0001	0.0001	0.0001	0.0001	0.0001	0.0001	0.0001	0.0001	0.0001	0.0001	0.0001	0.0001	0.0001	0.0001	0.0001	0.0001	0.0001	0.0001	0.0001	0.0001	0.0001	0.0001	0.0001	0.0001	0.0001	0.0001	0.0001	0.0001	0.0001	0.0001	0.0001	0.0001
ADAM17	0.2159	0.0672	0.0328	0.0748	0.0325	0.0001	0.0086	0.0001	0.0819	0.0001	0.0425	0.0001	0.0001	0.1222	0.1087	0.0942	0.2482	0.0001	0.0001	0.0353	0.0001	0.1069	0.1307	0.0001	0.2916	0.0001	0.0001	1.0597	0.0001	0.0001	0.2266	0.0001	0.0508	0.0971	0.2556	0.142	0.0653	0.2271	0.1254	0.0001	0.0001	0.0342	0.2005	0.2517	0.0321	0.0001	0.0001	0.0001	0.0001
ADAMTS4	0.0001	0.0001	0.1036	0.0001	0.4663	0.0001	0.0001	0.5232	0.0001	0.0001	0.0001	0.0001	2.6052	0.0223	0.0001	0.0001	0.0001	0.0001	0.0001	0.1187	1.148	0.043	0.0001	0.0001	0.0001	0.0001	0.0001	0.0001	0.0001	0.0001	0.0001	0.0001	0.3543	0.0001	0.0001	0.0001	0.0001	0.0001	0.0001	0.0001	0.0001	0.0001	0.0001	0.0001	0.0001	0.0001	0.0001	0.0001	0.0001
ADAMTSL4	0.0001	0.0001	0.0001	0.2585	0.0001	0.1472	0.0001	0.0878	0.3909	0.4598	0.0565	0.0001	0.2505	0.1349	0.0001	0.0001	0.0428	0.4615	0.0001	0.0423	0.0001	0.0001	0.0001	0.0001	0.0726	0.3398	0.0001	0.0001	0.0001	0.0001	0.0001	0.0001	0.0001	0.0001	0.0001	0.1237	0.4758	0.0001	0.0874	0.3646	0.0001	0.0001	0.0001	0.0227	0.0001	0.0001	1.5664	0.0001	0.0001
ADAP2	0.4813	0.0001	0.0001	0.5313	0.0001	0.6523	0.0001	0.0001	0.4812	1.2801	0.3808	0.0001	0.4942	0.4116	0.0001	0.0975	5.6588	0.3743	0.0001	0.8935	0.0001	0.3121	0.321	0.0001	0.0001	0.1648	0.0001	0.1391	0.7176	0.0001	0.2723	0.0001	0.0001	0.0001	0.1345	0.2376	0.0001	3.4675	0.2738	0.0001	0.0001	0.0001	0.0338	0.3014	0.0001	0.5247	0.0001	0.4076	0.5075
ADAR	1.9186	1.1928	0.2066	1.3936	0.5073	2.0246	0.3888	0.4536	0.2629	0.6234	0.6043	2.1496	1.145	0.6076	0.7422	0.1603	2.7069	0.229	0.5807	1.3447	2.5154	1.2456	5.1729	0.7162	1.7582	0.0889	1.6957	0.3786	0.5764	0.5205	0.4205	0.4505	0.0848	1.0571	1.0306	0.7928	0.1969	0.9734	1.2692	0.0772	0.0001	1.7753	0.725	0.9376	0.752	1.3929	0.3962	2.4092	1.0245
ADARB1	4.6209	0.4351	0.4297	0.8806	0.0001	0.3563	9.2357	9.8049	0.0496	0.0001	0.6073	2.3772	0.905	0.0828	8.3533	0.9469	0.9288	0.2698	0.0223	0.0859	1.8448	1.7755	0.2672	0.0001	0.0001	0.8269	3.2036	0.402	0.2621	0.4567	0.0001	0.1844	0.0001	10.5024	2.8631	0.0001	0.0001	0.467	1.1742	7.0041	0.1743	0.452	1.4937	1.6204	2.1771	0.7819	1.1163	2.9527	1.8126
ADCK3	0.1459	0.0001	0.0001	0.0001	0.1068	0.0386	0.0986	0.0001	3.2714	0.0408	0.0001	0.5325	0.0798	0.0001	1.4111	10.2777	0.0001	0.0001	0.6442	2.3762	0.1328	0.1861	1.0417	0.1624	4.6693	15.0606	0.1854	0.0001	0.0001	0.0001	0.0001	0.4989	0.3472	3.1486	0.0001	0.2808	2.7909	0.0954	0.2264	0.0001	0.1593	2.0284	0.0001	0.0883	0.5112	0.1534	0.0001	0.0001	0.1184
ADCK4	0.127	0.6909	0.0001	0.0001	0.0221	0.0396	0.11	0.0965	0.0001	0.0689	0.1447	0.1189	0.0786	0.0001	0.0456	0.0001	0.1262	0.0487	0.1448	0.2171	0.0001	0.0001	0.0211	0.0324	0.0001	0.0284	0.2149	0.0001	0.0001	0.0001	0.0455	0.0001	0.1359	0.0119	0.0001	0.0001	0.0525	0.1611	0.3028	0.0708	0.0001	0.0534	0.0001	0.0001	0.0612	0.4274	0.0001	0.0649	0.5464
ADD1	4.529	6.1759	0.6738	3.5387	0.3035	0.3991	0.0354	0.1988	2.0201	1.0091	1.2878	1.6508	1.6926	2.0462	0.5419	0.4951	1.0579	0.8229	0.0001	1.5783	0.5473	1.1939	2.8502	0.5166	2.0115	2.4434	6.5627	0.8435	2.055	0.6413	0.2967	0.8793	0.5334	1.4086	2.1638	12.3678	1.2418	3.1883	4.9355	1.3308	0.7259	0.872	2.6845	5.0469	1.6702	1.3409	5.3022	4.1472	3.0743
ADD2	0.1374	0.1917	0.0001	0.0874	0.0202	0.0001	0.0001	0.0001	0.0273	0.0001	0.0001	0.7589	0.0702	0.0996	0.0001	0.0577	0.0001	0.0001	0.0001	0.0001	0.0001	0.0687	0.0001	0.0001	0.0001	0.0001	0.5683	0.0001	0.0001	0.0001	0.0001	0.0001	0.0001	0.0366	0.0903	0.3293	0.3164	0.0573	0.3429	0.0675	0.2962	0.0789	0.1011	0.1967	0.0001	0.051	0.0001	0.0761	0.0001
ADD3	2.1994	5.8805	0.0188	2.2309	0.0001	0.1914	0.0001	0.2586	2.7184	0.489	1.31	0.0872	0.8816	0.7923	0.9559	0.0001	0.1661	3.1218	0.0001	1.5955	1.0108	0.7495	2.0668	0.0234	1.5545	2.644	1.5874	3.4743	0.7823	0.0606	0.3201	0.7209	0.0001	0.6668	1.4156	6.092	1.9267	1.2796	4.6265	0.5396	0.151	0.2901	0.9295	2.9243	0.3637	0.6904	4.4197	0.44	4.6836
ADH1A	0.0001	0.3473	0.0001	0.4297	0.0001	0.0267	0.1607	0.0612	3.8012	0.2805	0.9174	1.1393	0.0729	0.2416	0.2803	0.0001	0.0001	3.0254	0.2779	0.0001	0.0001	0.0001	0.0196	0.014	0.1394	0.0672	0.0001	7.1033	0.0001	1.6033	0.1561	0.7379	0.2081	0.0001	0.3876	0.2438	1.5256	0.0001	6.7069	7.6599	3.374	0.355	0.9035	0.0431	0.0621	0.0946	0.21	0.149	0.0105
ADH1B	0.0001	1.2336	0.0001	0.448	0.0001	0.0253	0.2099	0.0581	5.4163	0.2366	1.1159	1.4034	0.0693	0.2295	0.161	0.0001	0.0001	5.0056	0.273	0.0001	0.0001	0.0001	0.0186	0.0624	0.1735	0.0639	0.0001	9.5294	0.0001	1.8158	0.1483	0.7254	0.1977	0.0001	0.6143	0.2316	3.9692	0.0001	7.6765	11.4818	4.8048	0.3372	1.1093	0.0409	0.1212	0.0898	0.2579	0.2202	0.01
ADH1C	0.0001	0.1174	0.0001	0.2124	0.0001	0.0241	0.0244	0.0001	2.5477	0.2818	0.1161	0.26	0.0001	0.0001	1.6617	0.0001	0.0001	1.8046	0.0347	0.0001	0.0001	0.0001	0.0001	0.0001	0.0815	0.0001	0.0001	1.847	0.0001	0.6299	0.0329	0.6093	0.1273	0.0001	0.0792	0.1141	1.1777	0.0001	3.5364	4.4525	2.7176	0.2355	0.3376	0.039	0.0562	0.0426	0.106	0.077	0.0095
ADH5	13.1877	2.794	27.0605	4.3158	8.0378	7.9642	17.7131	10.1358	12.2488	4.5307	5.1942	0.6267	3.7997	3.7881	14.4441	37.9008	5.8714	11.2663	5.7151	4.7491	6.0032	2.8319	10.36	3.3501	4.4917	2.5088	10.411	7.7083	7.2981	3.0392	1.555	10.8492	5.9808	16.0946	2.3466	3.6401	7.6964	12.4743	14.4842	6.9571	0.6457	20.4453	19.812	4.7443	17.1731	11.8743	3.9779	1.7076	4.0243
ADI1	1.6083	2.5211	3.3793	0.8058	0.1007	8.328	1.1226	2.7384	0.5799	0.9249	0.7517	3.5416	2.6604	3.3347	0.6957	0.4574	0.6455	0.2601	0.8263	0.3039	0.5735	0.1815	4.7019	1.3832	1.8975	4.0515	0.1871	1.1442	0.4705	3.2686	2.3401	0.6538	1.6826	5.7044	10.3395	1.3473	0.0001	3.4153	7.9556	0.547	0.0946	1.1869	15.355	2.877	0.0001	15.3741	1.1823	3.9295	3.904
ADIRF	0.6289	0.0001	9.2475	0.823	2.3194	1.5176	1.8154	2.2418	2.2089	0.6429	0.284	0.407	0.0001	0.4955	2.1824	10.9878	0.7003	5.4894	1.7246	2.222	0.0001	0.0001	0.1481	0.2432	0.0001	0.0001	0.0001	13.2132	0.8712	0.4082	0.0001	1.6094	0.3705	4.0726	0.0001	2.9406	14.3059	0.7272	8.1955	25.9406	13.1548	0.0001	0.5812	0.0001	2.6345	0.6399	0.4623	0.5905	7.7931
ADK	0.9025	1.3351	0.1905	1.4836	0.0222	2.6342	0.6161	2.0608	0.295	0.7144	0.9858	0.8148	1.9662	2.1754	0.8157	0.3327	1.3755	0.1163	0.0814	1.0734	2.0048	2.1539	0.7021	0.2148	1.0144	0.8547	0.2296	0.1868	2.3878	1.1063	1.843	1.1848	1.0171	4.3031	1.7913	1.5115	0.0001	2.1208	4.1612	0.3393	0.1768	0.7996	2.6256	4.4486	0.8293	3.1036	0.3266	1.4368	3.6064
ADNP	0.0357	0.0001	0.0001	0.0001	0.0001	0.0001	0.0094	0.0001	0.0001	0.0001	0.0001	1.4756	0.0001	0.0001	0.0149	0.0273	0.0092	0.0001	0.0914	0.0504	0.0564	4.2971	0.0306	0.0672	0.1112	0.0001	0.0533	0.0497	0.0001	0.0411	0.0323	0.0001	0.0001	7.7848	0.3743	0.0001	0.025	0.0184	0.0001	0.0001	0.0001	0.4609	0.0001	0.4039	0.0001	1.7611	0.0001	0.0427	0.0001
ADO	0.7784	0.3903	1.0057	0.3106	0.4693	0.6617	0.0001	0.4222	0.0001	0.0739	0.2009	0.1983	0.1394	0.2544	0.0001	0.2614	0.0001	0.0001	0.389	0.6913	0.0001	0.3905	0.646	0.5847	1.0676	0.2185	0.0001	0.0001	0.9868	0.6523	2.9776	0.4223	0.6989	1.3348	0.5465	0.4619	0.1098	1.3985	0.8132	0.2389	0.0001	2.3376	0.844	0.19	0.1747	0.9993	0.3346	0.4438	0.4903
ADPGK	20.3345	0.7788	1.3558	11.2003	0.235	33.2252	1.987	6.1801	1.6498	1.9767	5.0414	3.1925	9.356	8.7632	1.4715	0.7971	22.6113	1.3884	1.6456	2.587	16.5172	7.8062	12.8685	2.404	2.8213	8.9231	3.6338	2.456	4.2974	21.7454	8.2923	2.9142	0.2192	9.6632	16.2936	16.3211	0.0641	9.9295	7.0962	2.2468	0.534	2.5772	10.0378	26.1982	0.6782	2.4693	3.9069	19.8548	8.6819
ADPRH	0.3832	0.1476	0.0727	0.0001	0.1393	0.1143	1.1851	1.2377	0.6545	1.2388	1.4715	0.0001	0.6026	0.9968	0.8185	0.4567	1.4572	0.7928	0.612	0.1821	0.0001	0.1756	0.0001	0.3396	1.4047	0.0001	0.0001	0.5433	0.8501	0.0001	0.0001	0.0001	0.1243	0.0001	0.4461	0.0001	0.8893	0.2608	0.5813	0.4588	0.0001	0.0001	0.1778	0.0001	0.6951	0.0216	0.1181	0.0001	0.1457
ADPRHL2	3.7553	1.0595	1.9556	0.6945	1.2579	2.169	1.1687	2.0285	1.9795	0.9382	1.6266	0.42	2.3223	6.0045	2.4285	3.8266	2.6537	1.0193	4.4823	2.0725	1.4518	14.4259	4.789	6.4741	5.1898	0.2348	4.8414	1.9029	1.524	2.8109	2.5954	1.7938	2.5233	3.7234	1.1436	0.5742	0.3733	10.9051	1.9277	0.303	0.0001	4.9837	2.2938	3.4255	1.0995	0.8659	0.762	0.8306	1.6755
ADRBK1	0.2337	0.4444	0.0001	0.0106	0.6433	0.3371	0.1259	0.0001	0.064	0.4948	0.1659	0.3186	0.4859	0.0001	0.1347	0.0492	0.5841	0.0001	0.177	0.0203	0.0001	0.5433	0.3744	0.0001	0.0001	0.0001	0.0001	0.0001	0.0558	0.0309	0.0409	0.0532	0.0055	0.0202	0.2044	0.1025	0.0001	0.5961	0.1222	0.0001	0.0001	0.0001	0.0422	0.028	0.0001	0.048	0.0001	0.0304	0.0729
ADRM1	0.1538	0.0905	0.1066	0.0001	0.0603	1.2338	3.4005	4.1784	1.9224	3.9974	5.8818	0.0776	0.8265	0.3564	0.0215	0.1312	0.2013	0.0001	0.1087	0.1082	0.1438	0.125	0.1301	0.07	0.2425	0.0949	0.3737	0.6992	0.2635	0.3715	0.4205	0.1536	0.0001	0.3716	0.1865	0.1577	0.0001	0.3457	0.3043	0.0001	0.0001	0.3809	0.3536	0.2662	0.0975	0.6347	0.0001	0.4561	0.126
ADSL	3.6785	2.8733	3.7722	1.7029	2.0621	4.2845	2.4753	3.7494	0.3518	1.4148	2.3426	7.6391	11.6532	15.9078	0.6642	10.9584	10.0511	0.306	2.9396	2.4385	1.6463	20.7105	5.786	2.3807	2.3008	1.433	1.9591	1.1697	7.27	3.842	8.7962	2.8882	1.5889	6.4696	6.6292	3.3495	0.1949	3.3364	0.9136	0.241	0.665	6.8229	17.7253	3.8197	2.0031	7.6145	1.1085	4.8431	2.263
ADSS	4.9539	10.0105	4.8228	3.9392	3.6408	4.3173	3.0683	1.9473	2.7132	2.9291	3.4515	2.8985	2.5442	0.4563	1.1036	4.5292	2.1996	8.2391	1.3354	4.1099	2.5361	2.357	2.8239	3.6852	4.6362	0.4542	1.7348	1.3084	5.0235	7.721	4.5283	2.7775	3.937	4.0549	10.3724	1.9791	0.1776	3.3379	6.5595	2.1145	0.5268	1.9292	4.1189	0.9687	2.4016	5.4502	4.2494	1.2099	5.3568
ADSSL1	0.0001	0.0001	0.0369	0.0274	0.0001	0.0001	0.0001	0.2078	1.2831	0.0001	0.0001	0.0001	0.0001	0.0001	1.2184	0.0709	0.1304	9.5981	0.1291	0.5004	0.0001	0.0001	1.6476	0.0001	0.0001	2.5841	0.0693	0.0001	0.0001	0.0001	0.2542	0.0001	0.0001	0.3743	0.1178	0.0855	1.3831	0.0001	0.0229	7.5713	0.0001	0.1136	0.0001	2.2919	3.1285	0.1492	0.6084	0.0665	0.0001
AEBP1	2.6301	0.0351	2.5927	0.2483	0.1285	0.1886	3.6999	13.1354	0.3853	0.2838	0.1721	0.1583	6.1162	0.4581	0.3755	0.8957	0.7753	4.6273	0.1576	8.6063	12.8445	6.3642	0.0184	3.5899	1.2441	0.4989	0.509	0.0215	0.4616	1.6812	0.7987	0.0323	1.2516	0.5781	1.1342	0.6935	2.2698	0.4365	1.5486	0.882	0.3812	0.9037	2.475	2.163	0.5807	5.5773	1.6549	6.884	3.2047
AES	0.0001	0.1294	0.3223	0.0001	0.0959	0.0001	0.0001	0.1079	0.0001	0.1767	0.1609	0.2848	0.0001	0.0001	0.0001	0.2797	0.0001	0.0001	0.0001	0.0001	0.0001	0.0001	0.1666	0.0001	0.0001	0.0001	0.5734	0.0001	0.0001	0.0001	0.0001	0.0001	0.0001	0.9555	0.0968	0.0001	0.2462	0.0001	0.1011	0.0001	0.0001	0.0903	0.0001	0.0001	0.0001	0.0001	0.0001	0.0001	0.0001
AFAP1	2.0857	0.1176	0.2951	0.1244	0.1561	0.0868	0.1802	0.0001	0.1602	0.1461	0.1299	0.3985	0.1762	3.2681	0.0001	0.5832	0.2055	0.0001	0.0001	0.2686	0.8091	1.385	0.673	0.5802	0.267	0.2336	0.3519	0.1422	1.0292	0.4068	0.0768	0.1205	0.403	0.1747	2.7224	0.4814	0.0001	0.103	0.2109	0.0001	0.0001	0.0365	0.0274	1.0633	0.0001	0.1333	0.0919	0.3743	0.05
AFG3L2	0.8452	1.2487	1.4515	0.1922	0.1357	0.1108	0.5106	0.7521	1.145	0.571	0.0151	1.7374	0.4228	0.1698	2.0836	2.276	1.3545	0.1633	0.3408	0.2974	0.2771	0.487	2.4563	0.2569	1.0082	0.1166	0.5658	0.2202	0.7845	0.6163	0.0885	1.6035	0.2043	0.9677	2.1233	0.987	0.2654	0.9971	0.7686	0.0001	0.0001	1.8769	0.3895	0.6355	0.1672	0.5287	0.043	0.6346	0.8681
AFM	0.5733	0.1938	0.1234	0.8043	0.0153	0.3382	0.249	0.124	0.5279	0.4018	0.1025	0.0626	0.984	3.4665	3.4385	0.3721	0.1123	3.9601	0.1298	0.0724	4.2028	0.1362	0.1615	0.297	0.279	0.393	0.4889	2.6325	0.0001	0.1576	0.2261	1.1071	0.2488	0.333	0.4916	2.8941	0.8708	1.0745	2.1381	2.5778	1.6761	0.3733	0.1097	0.5133	3.3493	1.229	8.3264	0.2517	0.9107
AGA	0.2301	0.0001	0.167	0.0001	0.0001	0.7502	4.9766	5.7236	1.0296	3.8927	3.2378	0.0001	0.0001	0.0001	1.2844	0.8907	0.5544	7.5734	0.0001	0.758	0.5268	0.0001	0.0001	0.3024	0.3838	0.0001	0.1508	1.316	0.3094	0.8911	0.0001	0.0001	0.0001	0.0001	0.1312	0.0001	1.0428	0.0001	0.0001	0.0001	0.0001	0.0001	0.0001	0.0765	1.3856	0.0001	0.0001	0.1471	0.0001
AGAP3	0.031	0.127	0.0001	0.6843	0.4024	0.3085	0.19	0.1821	0.0001	0.2978	0.2676	1.3115	0.0001	0.339	0.5508	0.5463	0.0516	0.0001	0.2342	1.1377	0.0001	0.956	0.8568	0.0001	0.0001	0.0728	0.116	0.1793	0.3849	0.3943	1.2305	0.3103	0.0001	0.3188	0.0501	0.258	0.0001	0.0584	0.2911	0.0001	0.0001	0.1644	5.0776	0.0001	0.0001	0.0236	0.1146	0.699	0.0001
AGFG1	5.7632	1.1888	0.5714	1.0235	0.3085	0.2419	1.1281	0.3818	0.1668	0.6779	1.1847	0.8968	1.4096	0.8233	0.1203	0.2451	1.3732	0.1858	0.3618	1.0895	0.477	0.3484	0.2148	0.2257	1.5644	0.5771	1.4984	0.0722	0.2761	0.8456	0.5748	0.6119	0.4455	0.8561	0.0628	2.4299	0.0001	2.159	2.9651	0.0001	0.051	0.4043	0.9502	1.8981	0.2378	1.7677	1.624	1.4472	1.9275
AGK	0.4464	2.7716	3.4897	0.1637	2.2071	1.4387	1.7554	2.751	2.8578	0.3144	0.3299	0.929	0.5888	0.2319	7.9307	2.8843	0.7301	2.1767	5.5742	2.1252	4.1867	2.2064	0.6724	0.4864	1.7117	1.5342	0.4559	7.1851	2.6747	2.6202	3.5314	0.8441	1.334	4.5572	3.1474	3.8561	0.3927	0.5608	0.6863	0.0001	0.0001	0.1837	1.522	5.0893	1.1671	2.5318	0.2265	0.7133	3.9786
AGL	0.9397	1.3364	0.2883	1.1026	0.6132	0.5607	1.844	0.3871	0.513	0.4793	0.6293	0.0964	4.7859	0.9625	1.0548	0.8	0.7875	1.005	2.5069	1.0867	1.5814	4.8922	4.6344	0.9095	0.0904	2.1525	2.7961	0.8615	0.8663	0.5973	0.0001	1.8377	1.4545	1.945	0.369	0.9253	0.3501	1.1584	3.9628	0.2039	0.3986	0.2655	3.3987	0.1631	0.2725	1.9143	0.7735	2.7436	2.4643
AGO1	2.1195	0.2246	1.7251	0.7823	0.4631	2.1983	1.526	0.842	0.4954	0.5484	0.1769	0.4548	0.3948	0.2507	0.6822	0.7307	0.8804	1.6057	0.8491	0.9882	1.0136	1.1514	0.2616	0.344	0.8987	0.1482	1.1316	1.677	0.3972	0.2651	0.8926	0.5197	0.4898	2.1614	2.0067	0.9371	0.6941	1.2796	1.1279	0.2988	0.0001	0.4782	1.1279	1.8083	1.5787	1.1121	1.1298	0.985	1.7934
AGO2	2.3554	2.1227	5.2527	1.7379	2.9513	0.624	2.0285	1.6504	0.4499	0.2779	1.2382	1.2731	2.0333	0.1679	1.0563	1.3137	0.4338	0.8912	2.784	0.9076	2.0413	0.4942	0.6827	0.7003	3.0716	1.0499	1.3977	0.9739	0.1965	1.7625	0.4282	1.614	2.0224	4.1054	1.8394	0.5345	0.3255	0.6219	2.2039	0.5196	0.267	2.2277	1.3468	0.899	1.0251	2.6121	1.4756	1.3401	0.6171
AGO3	3.909	0.5888	5.0811	1.333	0.6465	0.4079	0.6163	0.7317	0.7818	0.425	0.3394	0.2575	0.7586	0.7347	0.2461	1.3074	0.2095	0.3809	0.9218	0.8845	1.1282	6.8885	1.3862	0.3072	2.362	0.469	4.9714	0.3113	0.5567	0.6693	0.2927	0.9619	0.6375	2.1489	2.4949	0.4994	0.3548	0.4049	1.2566	0.3899	0.0532	1.2663	0.6251	3.5156	0.4183	0.7629	0.9717	1.3548	0.8306
AGO4	0.0839	0.0158	0.3464	0.0001	0.0424	0.0753	0.3487	0.3185	0.091	0.2045	0.1508	0.0464	0.0536	0.0239	0.0487	0.0816	0.0186	0.0001	0.0186	0.0206	0.0496	0.0198	0.0582	0.0001	0.0543	0.045	0.0282	0.0001	0.0365	0.0535	0.0096	0.033	0.0237	0.1672	0.1407	0.0314	0.0079	0.0208	0.0201	0.0313	0.0001	0.0578	0.0493	0.0583	0.2205	0.0175	0.1231	0.1194	0.0296
AGPAT1	12.5761	4.5649	7.8618	4.2701	1.9825	0.5731	1.6107	0.7947	1.0205	0.323	1.175	6.8752	3.039	2.0983	0.7938	5.8784	4.0588	3.7659	1.0355	6.0396	3.4898	8.324	1.5079	4.1638	6.7971	1.1603	13.3661	0.4479	1.4978	2.5602	5.165	3.4968	5.2251	4.7865	1.1582	5.7584	2.0987	5.0343	3.083	0.965	0.5406	7.015	2.6314	8.5378	2.1368	4.3723	4.6725	8.4285	3.701
AGPAT3	0.2753	0.4916	0.0001	0.0001	0.0823	0.1608	0.2305	0.1161	0.0323	0.129	1.424	0.1963	0.0001	0.0439	1.1128	0.0001	0.4053	0.0001	0.0001	0.0001	0.0001	1.8935	3.0984	0.0001	0.0001	0.0001	0.0001	0.0537	1.9536	0.0001	0.0001	0.0001	0.0001	0.0001	0.0249	0.0001	0.0001	0.1579	0.0001	0.0001	0.0001	0.0001	0.0298	0.0001	2.4106	0.0001	0.0001	0.0001	0.0001
AGPAT5	0.2235	0.4177	0.0001	0.0323	0.059	0.3272	0.0757	0.0001	0.3744	0.8349	0.0001	1.3617	0.0444	0.0572	0.5268	0.0001	1.8992	0.0001	0.0001	0.0001	0.0001	0.1047	0.4594	0.0314	0.0001	0.0615	0.1393	0.4668	0.4641	0.1459	0.0001	0.0507	0.0001	3.4151	2.144	0.0001	0.0001	0.9627	0.0001	0.0001	0.0001	0.4397	0.2331	0.0001	0.0001	0.7257	0.0001	1.7094	0.0522
AGPS	1.724	1.6066	3.2302	0.753	0.3531	1.1362	1.4814	1.7522	0.685	2.3746	1.4493	2.4533	1.378	0.6339	0.9639	0.6908	2.3862	1.4136	1.6459	2.696	1.0151	0.8142	0.3501	2.8793	6.6726	0.8568	4.1421	1.2189	1.0414	0.5968	1.9161	0.1987	1.5971	0.4339	1.4916	3.8528	0.6347	3.2882	2.5821	0.0157	0.1848	0.1919	0.9767	1.0018	0.4079	1.7073	0.2037	1.7331	2.7954
AGRN	0.3433	2.4922	1.5892	0.8355	1.4074	0.4811	3.4141	0.2581	0.287	0.0883	0.8729	2.4704	1.1564	1.018	4.118	1.944	0.4471	0.4999	3.8643	0.7315	1.6801	0.522	0.203	3.5807	1.6518	0.4148	1.4829	1.0399	0.1074	1.5391	2.7022	2.0385	1.499	6.0153	1.1534	2.2922	0.5002	1.7865	1.0435	0.6328	0.4006	2.0714	0.6373	0.8927	2.7138	1.8429	1.0838	2.1283	4.1025
AGT	11.0006	2.2062	9.9876	8.0976	1.5786	1.0446	7.1988	14.1381	9.5221	11.4902	2.4332	0.2771	10.8358	20.0841	104.941	4.5836	1.504	135.828	2.3651	0.4077	50.3252	1.2928	0.2905	2.712	4.7892	10.6484	4.0189	34.8186	1.2165	3.1842	4.1652	14.4226	1.435	2.3014	5.734	10.8859	30.806	8.6534	10.0525	47.5415	12.9649	3.5896	2.8269	7.319	62.357	3.2957	32.5837	3.2379	5.3305
AGTRAP	7.882	0.3663	0.0001	0.9751	0.0001	2.2747	0.1009	0.5857	1.2555	0.0001	0.674	0.0001	0.5893	1.2456	0.0001	0.0001	0.0001	0.3611	0.37	1.6906	0.6652	0.0001	0.0001	0.2598	0.0001	1.055	0.0001	1.2083	3.5115	2.8893	0.7704	0.1876	0.2187	0.3255	0.0001	0.784	0.0001	0.6656	0.3605	0.0001	0.0001	0.0001	0.0001	5.4416	0.0001	0.5297	0.0001	0.0001	0.0001
AHCTF1	0.0001	0.0275	0.0001	0.0001	0.0432	0.0281	0.065	0.0001	0.0001	0.013	0.0393	1.9686	0.12	0.0333	0.0208	0.4151	0.0368	0.0001	0.0001	0.245	0.3366	0.1532	0.0001	0.1279	0.4329	1.3645	0.1744	0.0001	0.3758	0.1769	0.7296	0.0059	0.1333	0.1886	0.0141	0.3595	0.0001	0.0001	0.0001	0.0001	0.0001	0.1258	0.0001	0.0237	0.1135	0.0477	0.0001	0.0718	0.0001
AHCY	24.8156	16.7027	24.3589	6.2656	17.6851	20.864	12.6398	25.3172	23.0747	16.5244	3.8954	13.3187	10.4717	6.0174	17.7678	15.1231	14.4439	6.2472	16.7568	10.3302	18.5832	14.2265	21.7483	7.602	13.0324	9.4111	19.9252	7.3432	17.4728	20.6788	19.7339	17.9306	11.6477	21.7785	22.5618	9.7115	9.0642	22.9338	12.253	6.2545	1.4861	36.4621	28.5258	26.3143	12.8313	26.6634	10.6022	13.3376	25.8808
AHCYL1	2.275	0.9069	0.3572	3.8103	2.0131	2.418	0.6295	0.8373	1.4327	1.0225	0.2605	0.4012	2.6631	1.1722	0.3359	4.4861	2.9717	0.3762	3.181	0.8069	1.7998	4.4759	6.2032	0.3762	1.2771	3.1891	2.7978	0.5461	5.5881	2.8498	1.8727	1.4518	1.1187	2.4308	5.3367	3.6497	0.0929	2.6491	2.2773	0.2897	0.2561	3.0416	8.5727	2.0756	0.7812	1.7121	1.2062	5.4406	1.6955
AHCYL2	0.9601	2.1037	0.4561	1.0582	0.7453	1.0826	1.3941	0.1553	0.1011	0.0499	0.1302	0.1806	0.737	0.5447	0.7479	0.8281	1.6418	0.2637	0.484	0.4016	1.8178	1.8172	1.6661	0.2621	0.7071	1.4333	1.8933	0.0617	1.2052	0.8835	1.4317	0.9526	0.5867	1.0826	2.8364	1.488	0.0843	1.9379	1.7988	0.5888	0.4618	1.0065	1.5875	1.4246	0.2865	1.5512	0.5634	0.9398	1.1045
AHNAK	5.3709	0.2635	2.9458	1.0362	2.5722	2.0034	1.4536	6.3126	3.0635	5.6528	4.5486	0.2877	4.5139	1.9593	0.4281	1.7842	4.4279	7.2433	2.846	18.355	3.2069	4.062	1.6224	4.2701	2.7597	1.8943	1.5078	2.4675	4.9838	1.1834	4.8287	0.267	2.3875	0.8248	1.8627	5.2444	8.4985	2.3712	4.5112	1.9183	1.2679	0.146	4.2384	5.6385	0.8913	1.1411	3.9433	3.4569	12.9267
AHNAK2	1.6814	0.0001	0.0718	0.0001	0.0439	0.0349	0.0001	0.6526	0.0001	0.1249	0.2192	0.0001	0.8533	0.1955	0.0001	1.4515	0.146	0.0804	0.6676	0.2511	1.8259	0.1531	0.0001	1.0647	0.0342	0.3459	0.0001	0.0001	0.1919	0.0183	0.0517	0.0019	2.5588	0.1215	0.0001	0.0001	0.0614	0.0001	0.2077	0.0001	0.0001	0.0001	1.0619	0.076	0.0001	0.0075	0.0272	2.4614	0.2292
AHR	0.0323	0.0001	0.0001	0.0001	0.0001	0.1085	0.0001	0.0001	0.0001	0.3839	0.0001	0.0001	0.0001	0.0443	0.0001	0.0001	0.0001	0.0001	0.0001	0.0001	0.0001	0.0001	0.0167	0.0001	0.0001	0.0186	0.0001	0.0263	0.0001	0.0001	0.0001	0.0001	0.0001	0.0001	0.0001	0.0001	0.0359	0.0001	0.043	0.0001	0.0001	0.0001	0.0001	0.0001	0.0001	0.0001	0.0001	0.0145	0.0001
AHSA1	17.1835	6.3909	19.2716	4.9154	17.1132	2.8519	48.5116	17.5489	1.9813	10.4446	12.6951	12.952	31.0425	7.1803	2.5662	9.3144	13.9447	3.0821	8.5162	7.5007	4.5149	23.4842	7.489	5.2949	15.9346	1.2933	14.2187	5.3765	7.166	41.9021	40.6048	10.0623	13.3783	19.2463	23.3742	11.1203	5.2898	19.8544	15.7262	1.7169	0.3397	21.6205	20.7917	10.6198	4.814	23.8558	1.3104	30.2135	7.8447
AHSG	9.5213	5.5091	2.9473	24.1013	0.8685	1.5853	1.6767	7.8398	15.5519	14.5731	0.7389	1.5751	10.3723	82.9295	105.029	7.0896	1.4852	47.7424	1.2543	0.3273	42.4102	0.6452	1.7927	0.5564	4.7098	8.9553	2.4316	32.1991	0.3409	1.7064	1.5698	29.1369	2.4648	10.4189	14.0436	41.1171	16.438	17.2612	21.8214	57.9096	7.1512	1.2057	2.7177	32.7178	94.8164	14.5213	93.5604	6.0965	12.9101
AIDA	10.8534	7.2587	8.4859	13.4289	6.248	0.8022	5.4962	3.9785	2.7108	3.2841	2.5104	3.0068	8.2345	3.7213	3.4264	2.057	3.0459	18.2949	10.8587	11.0648	0.5925	0.7657	1.2359	7.6841	6.6307	9.4106	7.0267	0.9287	0.0001	2.2297	3.3833	3.591	9.3336	0.2403	1.1297	7.3906	1.8053	6.7191	17.4616	6.5671	0.0001	1.212	2.1219	2.0738	12.4846	8.7213	16.4839	0.4351	35.7046
AIF1	16.9771	3.1332	0.1336	6.9282	0.0001	24.9289	3.112	1.7234	3.1656	28.8432	24.9033	0.1058	31.7899	3.4479	10.0815	1.7758	48.4231	0.4675	1.5369	11.0488	0.0001	3.4167	9.7611	0.3918	3.1488	5.2023	7.9169	7.7303	26.409	15.3417	1.4348	1.6874	0.8655	0.7254	4.8664	17.6369	0.6494	15.2225	3.4919	1.5608	0.3596	0.4283	9.6523	13.44	1.6472	5.0859	0.6202	5.7806	21.9435
AIF1L	0.0772	0.0001	0.8142	41.6653	0.0001	0.0001	0.2729	0.0001	4.9135	0.0001	0.0001	1.4637	0.6284	1.918	0.2745	3.3751	0.266	8.7342	0.0001	0.0001	0.0001	0.0001	2.3925	12.3669	4.6997	44.5717	0.6824	9.9333	0.0001	0.0001	0.0001	0.0001	0.0001	0.8087	0.0001	23.6832	0.3461	0.0001	6.8574	1.5095	0.0001	0.1295	0.0001	3.0198	0.249	0.0001	0.0001	0.0001	0.0001
AIFM1	13.4556	42.3372	22.761	6.533	5.5916	8.7082	7.0073	15.1951	17.2216	4.5993	5.215	16.3842	16.1035	24.1924	15.3705	22.7162	13.5546	26.681	55.1408	13.1914	3.4565	12.6096	9.7806	5.2191	9.917	4.0982	8.5537	15.9865	6.5778	9.4996	3.7844	4.3109	70.1283	5.7019	2.6455	6.4584	30.0057	17.2219	26.0979	8.4823	4.8382	51.8072	5.7681	4.8832	20.4366	26.9036	5.5841	4.4336	34.2307
AIFM2	0.2051	0.0001	0.0949	0.0001	0.0001	4.2982	0.6516	0.8202	5.1363	0.06	0.813	0.0001	0.0001	4.9097	2.4138	0.6043	0.847	0.2071	1.1206	0.2573	0.0705	0.086	0.7709	0.5192	0.8052	0.1224	0.0001	4.2013	0.6713	0.414	5.3706	1.0712	0.0001	0.0326	0.0944	0.3648	1.878	0.4417	1.084	0.0001	0.0534	0.0001	0.1716	2.8916	2.0072	0.0001	0.0001	0.4706	0.1375
AIM1	0.5719	0.0001	0.0166	0.0191	0.0001	0.0125	0.0001	0.0262	0.0073	0.0509	0.0867	0.0001	0.0749	0.0096	0.0169	0.0001	0.0399	0.0001	0.0232	0.383	0.057	0.0493	0.0001	0.0124	0.3168	0.0001	0.0001	0.0576	0.1577	0.0001	2.2325	0.2205	0.0001	0.0001	0.0001	0.0001	0.5244	0.0473	0.0001	0.0001	0.0001	0.0001	0.0001	0.0001	0.0425	0.0001	0.0001	0.0001	0.1945
AIMP1	19.1059	3.0456	0.307	0.4457	1.7981	2.5262	2.5922	5.9886	2.9962	4.4037	5.935	3.7489	5.2524	0.0287	1.4924	3.1951	2.0289	0.4576	0.7669	1.4684	20.1405	2.9416	0.9267	0.3404	5.2315	5.952	24.6705	9.2507	1.0003	12.3902	1.0052	0.0001	0.5448	0.9725	0.4815	0.9289	6.3271	1.4239	0.4156	0.1296	0.0001	1.8683	1.6269	13.8342	7.2001	0.701	0.0219	1.8283	0.2691
AIMP2	1.9859	8.2829	1.8033	0.6784	0.931	5.2662	1.6783	4.1278	0.0001	1.4176	2.404	1.5296	5.2319	1.3123	1.6053	0.6207	0.1036	1.7067	0.9683	3.3826	2.9354	1.3789	0.9092	1.7226	1.3849	0.9549	2.3327	1.5688	1.3998	6.469	2.2752	1.2256	0.9977	3.0481	3.2501	1.5498	0.7769	4.0486	2.596	1.9535	0.3927	2.0212	4.5999	4.3982	0.98	4.424	2.4711	1.2581	4.9368
AIP	1.199	9.9638	1.5501	0.6737	0.4116	1.7489	0.3938	5.7725	1.453	0.4319	0.5384	1.2851	4.7438	0.7411	0.0507	0.6839	0.6745	4.8699	0.2932	1.1873	1.5519	1.4407	7.5864	0.1246	0.7028	0.1383	0.4686	0.6112	1.2557	0.5812	1.3468	0.9378	0.3869	1.8121	1.7809	0.1358	3.1294	1.6691	6.2411	0.0001	0.0001	0.3544	1.5129	1.9912	3.4419	4.1561	8.7623	2.3579	0.181
AK1	13.0848	6.7583	8.2332	28.7688	7.7895	11.4122	4.8161	24.4245	36.05	11.4475	2.2031	3.3022	12.5146	17.9286	21.3699	11.7759	24.3168	4.7098	14.9088	11.6196	19.0125	10.1525	57.9783	5.9662	8.8543	45.6718	8.0094	2.7112	5.9076	6.0034	5.187	6.6564	13.4065	7.1407	48.018	21.4555	11.3578	3.2337	5.8158	14.5379	2.5098	6.5372	13.7845	40.0646	1.5391	4.1367	10.0888	11.751	5.9165
AK2	26.2678	13.9011	28.4806	7.1097	8.868	61.3653	29.452	71.6915	18.4379	17.7765	33.8231	34.6852	13.7342	20.7957	19.971	34.0117	61.8743	3.8248	123.484	44.0051	27.4204	57.6923	62.1054	9.3007	34.1107	39.4495	37.1206	22.7104	146.375	40.9798	40.1261	31.422	17.6109	65.259	59.0855	26.6731	10.0327	40.5917	23.7657	9.2808	4.4314	28.5767	38.9058	75.1526	18.4002	33.6624	2.927	72.568	34.4079
AK3	3.4975	5.0426	17.4178	2.4899	4.5591	3.634	6.8085	1.7737	6.6925	3.7301	3.22	3.8743	1.2727	4.6003	5.1851	5.1737	2.728	3.8494	2.2512	1.412	1.8675	1.9943	6.1672	0.8216	4.0248	2.4638	2.2989	2.4421	3.6304	4.22	4.5357	5.8254	2.8511	7.0924	2.2793	6.0245	8.2986	5.9356	5.5978	3.3335	0.9732	3.2837	2.7948	4.8376	3.0997	1.135	2.9469	6.4655	4.7841
AK4	0.3187	0.0949	0.2732	0.3255	4.2241	8.5865	3.9401	0.6256	0.977	0.2147	5.8486	4.8588	0.0001	0.0001	8.1201	5.4321	4.9715	0.3341	7.0791	0.1662	0.1914	0.5522	0.1247	0.1935	2.1435	0.1775	2.2601	1.9037	0.4227	3.6113	1.8139	0.6555	5.7732	1.052	1.2162	0.4779	8.8863	0.0001	0.2463	9.6288	0.0827	0.7574	0.5127	5.1257	0.5761	0.0001	0.1783	0.5118	4.0431
AK5	0.1431	0.2552	0.2459	0.7446	0.171	0.4262	0.0001	0.2484	3.8912	0.8889	0.0001	0.0897	0.1255	0.2968	1.8093	0.4153	0.3457	0.3221	0.5553	0.525	0.0001	0.4054	2.1509	0.2801	0.3078	1.7162	0.332	0.0791	0.1322	0.1193	0.0888	0.178	0.1531	0.1596	0.9484	1.1251	0.652	0.1099	0.0676	0.1367	0.0396	0.0822	0.4896	1.3017	0.0559	0.0621	0.0909	0.3608	0.1213
AKAP1	0.0001	0.1532	0.2415	0.0001	1.1126	0.0001	0.5877	0.0001	0.0001	0.0001	0.0001	0.3467	0.0001	0.0001	0.3329	1.9013	0.3088	0.0001	0.8335	0.0001	0.0001	0.4089	0.0001	0.2698	0.0001	0.0001	0.0681	0.0001	0.0001	0.0001	0.1631	1.3542	1.3809	0.0001	0.0001	0.0001	0.0001	0.1287	0.0001	0.0001	0.0001	0.0001	0.0001	0.0001	0.0001	0.0001	0.0001	1.4262	0.0001
AKAP12	4.0482	0.0344	1.3507	0.9314	1.1567	0.0544	0.5152	0.0703	1.816	0.6071	0.0168	0.1187	0.3123	2.3837	0.0001	0.6261	0.0001	7.7762	0.3986	0.2543	3.2833	0.0062	1.9437	1.5012	0.0278	3.5179	0.4322	0.033	0.3729	0.0606	5.3536	0.0273	3.3	1.5134	3.8057	7.8764	0.4941	1.8474	7.5511	0.4042	0.3941	1.416	4.3711	4.7834	0.0953	1.2577	0.4102	0.109	4.7172
AKAP2	1.7096	0.036	2.5059	0.8653	0.6553	0.3873	0.3493	1.0812	0.1009	1.004	0.9702	0.406	0.8243	0.4422	1.2184	0.4175	0.7854	0.2925	1.3742	2.8858	0.377	0.4254	0.0784	1.6552	1.11	0.0714	0.3767	1.9308	2.0836	0.9036	1.2082	0.5659	3.227	1.333	0.8236	1.3955	0.4033	0.4997	0.5081	0.6237	0.1695	0.5335	2.9321	1.2617	0.6635	0.698	0.2004	0.7241	0.2898
AKAP8	0.0001	0.0001	0.0194	0.0001	0.0001	0.0386	0.0001	0.024	0.0445	0.0001	0.0001	0.1398	0.0001	0.0001	0.0733	0.0001	0.0001	0.0001	0.0001	0.0001	0.0001	0.0136	0.0411	0.0589	0.0079	0.0001	0.0001	0.1083	0.0839	0.0001	0.0784	0.2773	0.0001	0.1925	0.0001	0.0001	0.0001	0.1363	0.0001	0.0001	0.0001	0.0632	0.0001	0.0001	0.0001	0.0465	0.2571	0.0001	0.0001
AKAP8L	0.1062	0.5426	0.1347	0.0001	0.2819	0.0617	0.6607	1.3774	0.0001	0.1231	1.0023	0.386	0.5522	0.0001	0.1224	1.4048	0.6324	1.2049	0.3939	0.4712	0.4078	1.2278	0.8034	0.653	1.0357	0.0001	1.2782	6.7907	0.0001	0.2192	0.4065	0.2572	0.4212	0.1819	0.0001	0.2356	0.8277	0.2831	1.1262	0.0001	0.0001	0.253	0.3435	0.0001	0.3728	0.8017	0.5464	0.1357	0.2107
AKR1A1	6.4404	2.4843	6.6962	6.1041	3.8194	12.5548	10.0383	29.7954	14.6001	25.4254	24.3411	0.2473	8.0498	15.8398	14.1173	10.4968	31.8325	25.4471	10.3539	16.4434	8.5365	36.2854	20.3459	6.2555	23.023	5.9474	11.2178	18.0983	33.373	12.1143	6.5205	4.062	2.2193	10.6527	7.0406	11.2944	13.1141	12.3565	10.7265	5.3011	1.0015	7.3292	13.5435	18.0553	20.4675	8.3109	7.0068	6.1906	17.5701
AKR1B1	10.2509	11.0853	5.9329	13.3304	4.4383	19.3872	12.7954	24.6267	27.7478	23.8031	22.3731	21.1095	10.2295	10.5128	12.3465	6.3875	39.3918	7.7672	2.1118	13.274	4.9792	10.3464	20.9291	0.5365	5.9816	35.6883	3.3737	7.3417	38.941	17.072	6.4313	3.512	1.2257	22.806	30.3829	17.0163	11.379	22.9494	20.4199	3.5459	0.375	31.0282	39.3865	14.286	12.3882	36.7634	5.2349	27.4769	20.1261
AKR1B15	1.2407	0.9587	0.5353	1.3805	0.4687	0.8583	0.056	0.1957	0.1624	0.1281	0.8508	1.3784	0.7195	1.1487	0.0001	0.4135	4.6047	0.4623	0.3492	1.5282	0.3451	0.6891	0.9058	0.1893	0.424	1.3679	0.3123	0.2168	1.8761	0.925	0.7645	0.0436	0.1764	0.0001	0.8386	1.792	0.45	5.0815	2.131	0.7487	0.1474	0.2947	5.4091	1.5712	0.392	2.7618	1.1837	1.2894	1.3013
AKR1C1	1.5815	0.0001	0.3651	3.422	0.0001	1.8444	0.0289	0.5417	4.01	1.6751	0.0981	0.2989	4.7098	1.1964	11.1297	0.0333	0.7108	2.6854	0.0001	0.1081	0.4135	0.0001	1.8226	0.4909	1.3779	1.0295	0.5532	6.0773	0.0124	0.3552	0.2059	1.1349	0.335	0.108	0.3409	20.4361	1.6856	0.5033	8.9848	3.2365	1.4036	0.0001	8.2423	0.8386	1.2357	0.73	1.4019	0.5461	0.4975
AKR1C2	1.4376	0.0001	0.0001	4.6856	0.0001	0.7675	0.0001	0.1793	10.6659	0.8971	0.0688	0.9677	4.7239	0.9961	16.3984	0.0001	1.0888	1.2085	0.0001	0.071	0.3531	0.0001	0.3313	0.5001	0.1172	1.9405	0.7626	11.3615	0.0001	0.0001	0.0001	0.594	0.0557	0.093	0.0001	22.2223	3.5877	0.6347	9.8115	3.6305	1.4574	0.0001	2.8741	0.6698	1.8137	0.996	0.8715	0.0624	0.6809
AKR1C3	3.6726	0.0001	0.6706	3.789	0.0001	3.0657	0.0366	0.9598	4.0877	2.1264	0.078	0.2804	3.3081	3.6103	12.819	0.0421	0.3042	4.3423	0.0001	0.9461	1.0424	0.0001	3.0952	1.2384	5.3502	3.0456	0.9897	3.3638	0.1043	0.4499	0.2608	2.5828	1.6124	0.5896	0.4318	22.5639	2.0316	2.1006	12.1761	3.3931	1.1463	0.1585	18.7497	5.4746	1.5906	0.9992	4.7285	4.6741	3.2209
AKR1C4	0.678	0.0001	0.3426	0.8181	0.0001	1.1458	0.0001	0.2812	0.1829	0.2977	0.0001	0.1706	1.3542	0.0971	0.6418	0.0001	0.0224	1.0921	0.0001	0.0377	0.0628	0.0001	0.6803	0.0956	0.0622	0.0001	0.0498	0.2596	0.0001	0.3552	0.2059	0.5922	0.1659	0.0493	0.3209	6.0737	0.3778	0.0515	2.5051	0.1288	0.4404	0.0001	4.2337	0.0898	0.2216	0.0196	0.5807	0.3047	0.039
AKR7A2	4.1769	34.7766	1.2349	1.0479	4.2286	6.5149	2.3501	12.4781	9.1322	5.7084	3.208	2.6262	6.66	6.5465	18.791	13.1817	2.6945	12.6269	1.5035	3.9379	6.5641	4.4528	10.7901	1.8028	9.6408	3.3512	0.5003	8.0798	2.7062	4.0537	2.5001	4.3288	3.568	12.7554	6.207	1.7377	17.2047	4.6065	2.8075	5.2001	1.8557	2.9415	3.5338	4.6087	16.5959	2.6373	15.6834	4.7387	1.6951
AKT1	1.2529	0.1698	0.2335	0.0283	1.8699	1.565	4.0423	1.5222	1.0239	0.6576	1.0544	2.9661	1.6772	2.3088	0.9787	0.5	0.2777	0.1629	1.8426	1.3648	1.5956	0.2686	0.4552	0.768	0.9289	1.0533	0.3887	0.0001	1.0157	2.6045	0.0001	1.4041	1.308	2.8529	1.9219	1.4976	0.1743	0.3023	1.0973	0.5889	0.0001	0.2455	2.2815	1.098	0.1966	2.4947	1.0245	2.6059	1.2299
AKT1S1	4.0263	1.0991	0.1224	0.0001	0.0001	1.381	1.5913	5.9205	0.478	6.4129	2.9599	0.8596	2.879	1.3043	0.9465	6.733	2.8094	2.1244	4.349	5.5579	6.0351	4.0426	2.3742	14.1499	1.6697	3.271	2.9683	2.9879	2.8647	4.3226	1.4334	0.8993	0.0001	1.1307	2.6949	3.0107	0.0001	0.0001	2.4151	0.7769	0.0001	0.0001	6.7182	2.9852	0.189	10.5933	0.9713	0.0001	2.6264
AKT2	0.1441	0.1757	0.1601	0.092	0.1647	0.0574	0.1682	0.4881	0.3816	0.0902	0.1022	0.1985	0.1597	0.0001	0.6874	0.1099	0.0001	0.0001	0.1077	0.0001	0.0462	0.2248	0.2697	0.0001	0.4991	0.0656	0.0328	0.5192	0.0001	0.2439	0.0001	0.167	0.1152	0.5279	0.3466	0.3201	0.2788	0.1514	0.2962	0.0001	0.0001	0.2859	0.1081	0.0537	0.0849	0.3127	0.1485	0.8545	0.0001
AKT3	0.597	0.3829	0.106	0.2717	0.4986	0.0001	0.9081	0.5606	0.0001	0.7997	0.1705	5.9857	0.2485	4.7047	0.0001	8.6835	0.0001	0.0001	0.6416	0.1738	0.293	0.1997	0.0001	0.4091	0.4867	0.0001	0.3936	0.0001	0.0001	0.9246	0.5035	0.0001	1.5868	3.2178	1.2767	0.3551	0.0283	0.3445	0.414	0.1154	0.0001	0.2226	0.8523	0.0001	0.0001	1.0594	0.0462	1.12	0.1909
AKTIP	0.8591	0.4079	0.372	0.1294	0.2904	0.3511	0.3464	0.1587	0.0541	0.0948	0.0875	0.5722	0.275	0.173	0.0948	0.2306	0.3161	0.5043	0.0752	0.9034	0.5721	0.4237	0.0001	0.4536	0.3219	1.1041	0.0001	0.0001	0.4405	0.2668	0.7447	0.2902	0.0001	0.3721	0.3079	0.8331	0.2259	0.2803	0.3203	0.4411	0.0001	0.0001	0.4993	0.3053	0.0001	0.5523	0.1439	0.5503	0.0694
ALAD	5.2675	26.451	7.6711	4.6485	2.4693	6.5282	5.0755	8.6731	12.2712	4.9429	5.42	2.495	2.3842	3.7556	6.1242	1.8343	5.2051	27.3684	12.7395	4.647	2.7118	1.3642	2.6843	8.7196	4.5722	2.975	13.5139	13.4453	2.7552	2.9131	2.1318	2.4456	20.3198	3.8212	5.8867	4.8247	21.5287	5.6879	10.9706	36.2088	36.5119	5.498	10.2765	8.9819	22.2233	3.3874	4.0828	7.2024	35.9554
ALB	1829.37	1444.19	1326.49	3839.92	554.108	464.629	881.644	1922.66	3575.26	3047.86	801.456	246.756	2616.1	5645.11	7295.83	1069.59	1141.87	19652.4	1359.48	1163.58	5020.97	1053.69	968.932	647.964	1547.43	2649.86	3817.89	2077.38	398.802	1088.95	1246.31	2963.6	897.954	739.158	1266.3	6218.94	7233.51	3232.43	7897.16	9123.23	2303.14	767.605	404.521	1996.19	6197.44	1816.48	12989.7	806.518	5391.26
ALCAM	0.3887	1.7353	2.5895	0.0001	1.0396	0.0001	20.2691	8.6673	0.0001	4.0203	2.024	0.0001	0.0797	0.3137	0.0001	1.3115	0.1919	0.9655	2.4795	5.5969	0.0001	1.4078	0.0001	0.0001	0.3033	0.0001	2.3425	0.0001	0.0001	7.3274	0.1128	0.0001	2.113	0.0001	0.2736	0.0001	0.0001	0.0001	0.0001	0.0001	0.0001	0.0001	0.0001	0.0001	0.1365	0.0283	2.7425	4.1559	0.0001
ALDH16A1	5.2726	12.8962	2.0707	4.4789	0.7532	16.0494	9.5094	12.516	2.5219	5.8443	8.3042	7.4285	16.9729	3.7515	4.5859	0.8464	14.7154	14.2414	13.1033	13.6391	2.9488	2.6581	12.4172	14.1558	4.5487	15.3275	5.9349	20.9353	12.8379	5.5486	8.6136	1.8126	0.6917	11.4459	3.9522	4.9293	5.5235	10.5009	3.6579	1.488	1.187	3.7707	8.2038	5.6741	6.8093	13.0156	4.852	13.2204	9.1112
ALDH18A1	28.7221	10.6536	13.1179	7.6089	1.7915	7.7562	2.6532	10.516	2.6157	2.9514	3.9367	15.2807	12.5174	1.9042	3.4246	4.6246	15.2041	2.9604	7.5496	10.7046	87.9111	14.5467	4.0478	2.4914	27.1623	7.1481	6.3549	3.7353	18.4752	25.4592	13.1671	4.7959	4.3168	8.0853	28.462	15.6192	1.0669	13.9466	7.1825	0.7103	0.1515	14.9158	9.3078	28.9904	1.8589	21.8194	5.3679	48.9909	18.1942
ALDH1A1	9.663	8.795	2.5388	4.1524	3.5651	72.5983	7.8977	1.6355	8.2675	34.1086	22.7045	1.6258	7.8576	34.1808	2.219	9.9303	24.1108	56.7253	27.5575	10.1663	16.2227	3.9591	8.5193	3.1767	3.4318	2.7285	3.7984	26.4582	37.0331	19.6587	5.285	15.4305	4.692	1.5711	3.9123	25.4594	8.0838	52.3581	57.2659	24.7884	16.704	1.466	14.1565	12.2844	49.888	9.1156	13.884	27.5684	101.734
ALDH1A2	0.4433	236.848	1.3919	0.1914	0.5731	0.193	0.4655	0.0488	0.0001	0.0253	0.0915	0.3963	0.0527	0.1423	0.0079	1.9166	0.7979	0.2547	1.3425	2.8961	0.2764	0.2941	0.1344	0.5596	0.1429	0.005	46.9642	1.262	0.1476	0.0001	0.2	0.2676	3.7519	0.65	0.3434	0.6592	0.0894	1.3541	0.0001	0.1154	0.1915	1.3505	0.2038	1.5472	0.2114	0.1629	0.1023	2.5264	0.3002
ALDH1A3	0.8624	2.9172	0.858	5.4539	0.3613	3.1465	0.7978	0.0302	0.9542	1.5554	2.4166	0.745	14.5993	3.1396	0.007	2.7283	2.266	3.2435	1.0601	0.3922	0.197	0.1529	37.3885	0.1698	1.5281	1.1272	13.2661	0.6018	0.131	2.8539	11.6167	0.2061	1.5159	18.9611	15.1355	44.6971	0.345	1.8733	33.3972	0.1907	1.1138	0.6861	1.2851	71.0394	0.167	1.1268	0.8883	0.1289	1.8297
ALDH1B1	17.1773	17.6771	92.3308	0.5406	25.363	1.7744	145.244	8.9141	5.2032	2.3301	0.5265	10.7982	0.9799	1.6287	6.2151	66.6353	5.9143	3.7371	79.9951	9.918	20.6638	2.4397	1.9772	28.4167	7.5955	0.0889	0.1345	1.4328	0.3021	1.6189	4.8296	11.1145	137.279	4.6005	8.2591	0.8321	7.7007	4.2583	6.9935	0.2069	0.9458	7.7041	2.561	3.5255	2.5889	1.3854	0.3732	6.99	12.2036
ALDH1L1	0.3572	0.0001	0.0518	0.1198	0.1046	0.0126	0.8347	0.0001	2.832	0.0001	0.0001	0.0001	0.0001	0.0001	2.1219	0.0098	0.0196	1.0314	0.4617	0.0475	0.255	0.0412	0.0062	0.1256	0.0447	0.0001	0.2341	5.683	0.0001	0.0001	0.0001	0.2722	0.0001	0.0128	0.0981	0.0561	7.6965	0.2681	0.3886	0.9188	0.7927	0.0001	0.0246	0.7411	1.0178	0.0224	0.0001	0.0282	0.5149
ALDH1L2	8.5738	0.1945	1.7866	2.7502	0.0158	0.1746	0.0001	0.1876	0.8062	0.2286	0.3211	0.277	0.0898	0.0001	0.309	0.0097	0.1448	4.2092	0.0156	2.5432	5.1006	0.6109	0.0061	0.0001	0.5923	0.1213	0.0001	0.0001	0.2258	0.2999	0.0001	0.0001	0.0001	0.5143	8.5222	2.9462	0.884	0.1326	2.1959	0.0407	0.035	0.0583	0.7136	24.1368	0.0001	1.207	0.405	3.2923	2.8313
ALDH2	18.9447	250.055	15.0537	8.0088	5.0957	2.9886	13.6132	4.9606	5.4263	2.5114	2.6896	3.4417	7.189	5.4172	2.6597	10.7389	21.4929	9.5188	5.7985	6.2408	6.6234	21.2411	3.8813	2.8077	1.8744	1.3243	3.2755	8.3409	12.3427	2.402	7.3083	4.376	3.2001	3.5737	4.2299	6.7118	14.4472	22.8933	10.823	1.8823	3.5649	4.3165	3.2406	1.7944	10.495	12.9055	7.7709	9.1925	8.588
ALDH3A1	0.0545	0.0199	0.0815	0.0748	0.3733	0.0647	0.0149	0.0001	0.0001	0.0001	0.0082	0.0283	0.0155	0.0694	0.0001	0.32	0.099	0.0255	0.118	0.0355	0.0001	0.0781	0.4167	0.071	0.0413	0.0001	0.0516	0.0302	0.0516	0.0151	0.0069	0.0566	0.0222	0.0417	0.0254	0.0816	0.0233	0.0286	0.0377	0.0001	0.0076	0.1022	0.0764	0.0409	0.0001	0.022	0.0197	0.0409	0.0258
ALDH3A2	6.1842	1.5125	17.449	16.2657	16.7902	4.6841	6.9469	1.1675	1.5689	1.9421	1.2411	2.224	6.971	32.5112	1.2191	16.5003	16.5753	29.8791	3.3156	7.05	57.9621	13.0329	24.6329	9.3258	19.3182	29.2193	26.4614	0.3295	17.2452	0.1644	0.1916	6.7765	4.0375	1.9912	0.9578	17.1696	1.7687	4.017	5.6033	1.2404	2.5867	0.3653	3.3014	11.1738	3.8883	1.7365	15.0878	1.4365	0.1262
ALDH3B1	0.1367	0.0212	0.087	0.0798	0.3984	0.7222	0.0159	0.6019	0.1915	0.6998	0.1951	0.0302	0.0165	0.074	0.0001	0.3415	0.1968	0.3491	0.1259	0.0379	0.0001	0.0834	0.4447	0.0757	0.0441	0.0001	0.0551	0.0322	0.055	0.6302	0.0073	0.0604	0.0237	0.0445	0.0774	0.0871	0.0248	0.3072	0.0402	0.0001	0.0082	0.0119	0.0815	0.0436	0.0187	0.0234	0.021	0.0437	0.1279
ALDH4A1	1.1987	0.1781	0.3352	0.4426	0.6794	0.7597	1.1389	0.0635	2.5861	0.1325	0.0284	0.7962	0.1721	0.3285	1.365	9.4688	0.2388	2.1355	8.329	4.4161	0.0001	0.4697	3.8371	0.8667	2.4924	1.2888	3.9004	1.2837	1.7462	0.8215	0.3954	3.0543	7.0089	0.8188	2.3784	2.6725	6.0981	1.3962	0.4968	0.9187	0.8894	0.9986	0.5087	1.608	2.4706	0.3475	0.9327	0.5038	0.7886
ALDH5A1	0.0001	0.5802	0.0776	0.4337	0.2397	0.2553	1.6675	0.0702	1.1635	0.1612	0.1314	0.0001	0.0001	0.0001	3.6645	0.0001	0.121	0.0001	0.3226	0.3272	0.1997	0.0649	0.8742	0.4361	0.1021	0.2793	3.8231	0.5072	0.2591	0.0001	0.046	1.3579	0.1087	1.9735	0.3882	0.1935	0.6772	0.8496	0.4209	0.1656	0.0402	1.1051	0.0708	0.0748	1.9268	0.2733	0.191	0.4824	1.0952
ALDH6A1	5.8817	0.5757	3.0878	1.8	2.3956	0.7987	4.2235	1.2345	7.4963	1.919	0.4827	1.1107	0.8548	1.1821	4.236	3.2837	2.0861	7.4778	1.8875	1.7951	1.3374	1.9192	3.8698	0.8489	2.065	0.7932	1.1381	9.3992	1.2591	1.9615	0.1842	7.4582	2.966	10.1279	2.7375	2.3176	7.7293	5.0127	4.8665	3.1811	0.9116	1.246	3.2128	2.0168	9.1183	0.837	2.4766	8.7688	5.9834
ALDH7A1	9.7008	4.5727	10.4806	3.6522	5.9538	3.656	2.7488	5.9759	7.3436	10.3761	0.6301	4.9831	3.5514	3.9723	19.6864	8.288	16.9056	11.7975	26.4708	9.4551	6.623	19.4125	9.1289	11.1669	31.2426	3.6054	64.5216	3.8043	6.2688	2.4879	3.0048	12.8625	6.124	53.3456	10.6597	12.9787	20.0792	7.0728	4.3214	2.0165	0.5915	10.2762	13.6909	9.8535	5.4626	7.7655	7.8883	30.9591	15.4268
ALDH9A1	11.1054	14.0831	7.3664	21.1475	6.6859	16.0253	4.4921	1.0128	10.1789	4.5847	4.9301	2.3876	13.7032	16.3292	8.6099	17.7113	17.0931	10.9838	9.2645	5.2806	81.4364	6.201	51.5243	2.1752	7.4135	9.6163	0.8067	30.4964	20.7352	5.61	3.0369	17.9467	5.5523	8.2002	10.5117	16.7733	26.0709	18.8709	19.0795	7.6277	2.7195	3.6653	19.2918	32.6382	30.1198	10.477	15.224	7.7025	27.9072
ALDOA	143.794	374.081	80.0201	28.1328	60.7057	165.719	155.669	173.939	25.0503	38.283	58.6933	98.2214	71.6014	48.4995	18.0969	430.486	300.952	23.8199	276.418	128.796	78.9783	119.407	260.644	113.198	212.44	82.8526	147.612	79.1794	188.428	463.13	149.515	38.4641	197.177	53.9162	124.472	147.947	39.7225	110.241	70.1234	31.8274	11.1903	51.0776	228.044	280.731	32.7888	110.531	25.2239	105.961	154.018
ALDOC	18.3132	178.076	6.4851	4.1582	3.0122	4.6061	37.5321	28.5416	7.0528	17.1579	13.3075	1.6711	9.1975	2.6182	4.7412	23.6482	10.1599	17.976	11.917	4.4556	1.7947	3.1991	6.7173	0.666	4.3828	1.2506	9.7401	25.9354	3.6576	5.0602	11.3515	1.3512	3.0418	0.7009	1.0214	1.7737	10.1222	5.7521	7.7168	5.1703	6.141	1.4516	4.0176	4.8923	5.0025	3.5206	3.0429	1.9179	4.4633
ALG1	0.3533	1.5797	0.0386	0.0001	0.1291	0.2915	0.0661	0.1687	0.3182	0.1232	0.1128	0.9327	0.4351	0.3206	0.0744	0.0909	0.0356	0.0001	0.129	0.0001	0.3614	0.0416	0.1709	0.0472	0.2039	0.0001	0.0001	0.1035	0.2949	0.7356	0.061	0.0001	0.2483	0.0956	0.0396	0.2175	0.0001	1.8469	0.0001	0.0001	0.0001	0.0001	0.4258	0.3473	0.0467	0.0542	0.0001	0.4176	0.0001
ALG10	0.0001	0.0001	0.0001	0.0001	0.0001	0.0001	0.0001	0.1701	0.0001	0.0001	0.0001	0.0001	0.0001	0.0001	0.0001	0.0334	0.0001	0.1734	0.0001	0.0001	0.0001	0.0001	0.0001	0.0001	0.0001	0.0001	0.0001	0.0001	0.0001	0.0001	0.0001	0.0001	0.1704	0.18	0.0001	0.0001	0.3014	0.1532	0.2272	0.0001	0.0001	0.0001	0.0001	0.0001	0.0001	0.1567	0.0895	0.0001	0.1917
ALG11	0.4089	0.1834	1.8693	0.0514	0.0001	0.6212	0.0001	0.0001	1.0893	0.0001	0.9076	0.1283	0.0001	0.0001	0.0001	0.2906	0.2588	0.6367	0.0001	0.272	3.2307	0.7782	2.6126	0.4878	0.0001	1.0854	0.7964	0.0001	1.2854	0.2027	0.0001	0.0001	0.0001	0.6068	1.2272	0.0001	0.0001	0.3549	0.0001	0.0001	0.0001	0.0001	0.0001	1.3529	0.4181	0.0001	0.0001	0.0951	0.0001
ALG12	0.1787	0.0497	0.0001	0.3135	0.0001	0.0001	0.0001	0.0607	0.0001	0.0001	0.2155	0.0001	0.2277	0.0001	0.0001	0.0001	0.1365	0.0001	0.0001	0.0001	0.0001	0.0764	0.2417	0.0001	0.0793	0.0001	0.0001	0.0001	0.0001	0.0001	0.0001	0.0001	0.0001	0.0314	1.6635	0.0001	0.0001	0.0001	0.0001	0.0001	0.0001	0.0001	1.4946	0.2577	0.0001	0.0001	0.0001	0.0001	0.0001
ALG2	117.019	209.59	0.1637	4.9925	2.4688	1.3954	5.4299	3.1907	1.3991	2.1382	25.8359	0.2659	90.1005	0.4322	0.0399	0.9666	7.7851	3.2673	1.5634	11.8296	1.3721	6.2261	3.6793	1.5506	2.1451	1.7258	2.986	14.8901	38.6055	1.0432	0.7894	0.2701	1.2043	1.0553	7.0158	4.6081	1.3696	15.1426	35.5254	39.6641	0.0164	3.1903	2.0585	3.6337	4.0323	0.7989	23.6937	0.8693	131.21
ALG3	0.1772	0.3561	0.0001	0.0001	0.0001	0.1117	0.2175	1.5977	0.2604	0.2003	0.2462	0.0001	0.0001	0.0001	0.0001	0.0001	0.1311	0.6103	0.0001	0.0537	0.0966	0.1532	0.0001	0.0001	0.0001	0.0001	0.159	0.0602	0.1442	0.0001	0.0001	0.0001	0.0001	0.0001	0.0001	0.0001	0.3325	0.0001	0.0001	0.1142	0.0001	0.0001	0.0001	0.0001	0.1946	0.0001	0.0001	0.0001	0.1285
ALG5	8.0306	0.56	0.3503	0.0001	1.0656	3.855	0.0001	3.6298	0.6222	0.4129	0.4979	0.9575	4.8568	0.0452	0.4159	0.1248	4.3982	0.5568	0.0317	2.6509	4.9689	4.2114	12.1633	2.2677	0.7613	1.7298	1.2771	0.1237	3.1374	4.8266	4.3203	1.31	0.3853	2.6475	9.2171	5.6144	0.0377	8.9614	2.3511	0.2106	0.0932	0.0001	11.1937	5.3172	0.0001	1.9636	0.4823	0.0001	2.2829
ALKBH4	0.0001	0.727	0.0001	0.0001	0.3462	0.0001	0.0001	0.4586	0.0001	0.1466	0.2068	0.0001	0.0001	0.0001	0.0001	0.0001	0.0001	0.0001	0.0001	0.0001	0.0001	0.0001	0.1039	0.2236	0.0001	0.0001	1.0494	0.0001	0.0001	0.2549	1.0523	0.0001	0.0001	0.1633	0.0001	0.3908	0.9699	0.0001	0.0001	0.0001	0.0001	0.2148	0.0425	0.0001	0.0001	0.6009	0.0001	0.0001	0.6209
ALKBH5	0.0001	0.0001	0.0001	0.0001	1.7015	0.0001	0.2168	0.269	0.6371	0.767	0.0001	0.9945	0.0001	0.0001	0.0001	2.1022	0.2993	0.0001	0.3003	0.0001	0.0001	1.0548	1.4159	0.1133	0.0001	0.0001	0.7793	0.0001	0.0001	0.0001	0.1746	0.3923	0.2128	0.8312	0.0001	0.0001	0.0001	0.4524	0.0001	0.0001	0.0001	0.5536	0.0001	0.0001	0.0001	0.5741	0.0001	0.6651	0.0001
ALKBH7	0.0001	0.2116	0.0001	0.0001	0.1706	0.162	0.0001	0.0001	0.0001	0.0001	0.0001	0.0001	0.0001	0.0001	0.1133	0.0001	0.2947	0.0001	0.3537	0.0001	0.0001	0.0632	0.0001	0.0001	0.0001	0.0001	0.0001	0.3596	0.3377	0.3076	0.0001	0.0001	0.0247	0.0001	0.16	0.1078	0.0001	0.2909	0.0001	0.0001	0.0001	0.0001	1.0301	0.0001	0.0001	0.5495	0.0001	0.3149	2.3952
ALOX5	1.4469	0.0184	0.0402	0.1529	0.029	3.1731	0.2804	0.0001	0.105	2.9314	4.01	0.0001	5.5008	0.6356	0.0001	0.0191	4.6494	0.0889	0.0307	1.6817	0.0001	0.1839	0.5967	0.0587	0.0001	0.0511	0.0001	0.1107	8.8152	6.3162	0.8413	0.2312	0.42	0.0001	1.5271	0.6266	0.0001	0.7363	0.3885	0.0001	0.1242	0.0001	2.2585	4.0426	0.0001	0.6229	0.0001	1.8385	3.7676
ALOX5AP	3.7618	0.8375	2.4238	2.5574	0.5514	2.7589	0.0001	0.2576	0.0001	4.1645	0.5666	0.0001	1.2918	1.1333	0.0001	0.0001	9.7335	0.0001	0.9997	3.5645	0.0001	0.8734	3.0534	0.0001	0.1283	0.4181	0.0001	0.0001	3.0711	12.5918	5.7496	0.6719	1.1908	0.1316	5.3748	3.1224	0.4595	2.8939	2.9892	0.3778	0.4415	0.5027	5.4357	5.0486	0.264	1.0605	2.0944	4.2888	0.5385
ALPL	9.8036	0.0001	0.0689	0.0001	0.0001	0.2274	0.0001	0.4614	0.0855	0.3202	0.4103	0.0001	0.8225	0.1496	4.9586	0.0777	0.0001	0.9004	0.0001	0.0001	0.0001	0.0001	3.16	0.0357	0.0001	1.6591	0.0001	2.3424	0.0335	0.1436	0.0001	0.1036	0.0001	0.1873	16.7763	21.8209	2.6729	0.0488	9.2707	0.7707	1.3458	0.0156	0.0001	0.0001	0.0001	0.0001	5.4971	6.5736	1.2072
ALX3	0.0077	0.0001	0.0001	0.0001	0.0169	0.0001	0.0001	0.0001	0.0001	0.0001	0.0001	0.0001	0.0001	0.0001	0.0001	0.0001	0.0001	0.0001	0.0001	0.0001	0.0427	0.0539	0.0394	0.0001	0.0163	0.0001	0.0177	0.0001	0.0343	0.0001	0.0001	0.0001	0.0001	0.0496	0.0001	0.0001	0.0028	0.0477	0.0263	0.0001	0.0001	0.0359	0.0487	0.0001	0.0001	0.045	0.0001	0.0205	0.0001
ALX4	0.0052	0.0001	0.0001	0.0001	0.0113	0.0001	0.0001	0.0001	0.0001	0.0001	0.0001	0.0001	0.0001	0.0001	0.0001	0.0001	0.0001	0.0001	0.0001	0.0001	0.0285	0.0359	0.0263	0.0001	0.0108	0.0001	0.0118	0.0001	0.0229	0.0001	0.0001	0.0001	0.0001	0.0331	0.0001	0.0001	0.0019	0.0318	0.0001	0.0001	0.0001	0.024	0.0325	0.0001	0.0001	0.03	0.0001	0.0136	0.0001
ALYREF	11.0188	11.0171	10.9977	7.9988	22.7258	5.3553	37.1162	57.6363	7.8414	5.7708	26.1695	26.8993	14.893	8.4219	22.4545	7.5314	16.0605	21.3184	8.1461	8.2929	6.8031	11.3196	8.6864	8.9064	13.8495	9.7259	13.8271	19.27	9.8689	13.1436	17.7424	6.881	4.9732	22.9549	15.1423	12.9668	28.9663	15.588	16.1358	7.0012	1.9278	12.4303	8.8423	9.8081	43.9594	29.6246	18.2153	9.1065	6.2025
AMBP	4.353	4.5027	10.8224	8.1295	2.9149	0.3354	6.8657	23.1426	1.5614	2.2135	6.4807	0.8805	3.5072	25.8513	12.8143	2.6927	1.134	69.9888	19.643	8.9173	8.5196	1.1763	0.3529	8.4428	7.2658	17.5289	13.4664	6.9406	0.4655	2.2364	3.8939	4.5005	12.504	0.5287	4.1511	15.3189	10.2663	17.9219	11.8575	31.1125	7.9302	1.5171	0.0858	7.6284	8.7067	13.8374	51.7529	2.8267	15.0064
AMDHD2	1.4628	2.0266	0.2788	0.4355	0.0236	2.1772	0.4775	1.7241	1.5731	3.9754	1.9407	0.192	2.8394	2.598	1.0371	1.1343	4.5639	3.4299	0.4622	0.5294	0.4005	0.6387	1.2695	0.1315	1.3858	2.6978	0.3792	2.7923	3.2706	1.2591	1.5347	1.398	0.294	1.291	0.0648	2.3192	1.1376	1.5093	3.9844	1.6157	0.5661	0.4981	2.4859	3.7772	1.964	1.84	1.2507	1.7684	3.171
AMPD2	4.8858	0.5064	1.5446	2.1984	0.1215	1.5351	0.0001	1.3469	0.8885	0.4139	0.3302	0.0001	5.9867	0.0001	0.887	0.3738	1.3767	6.1815	0.4478	1.8941	14.496	3.9704	0.9436	0.1462	1.5568	1.9536	5.9028	0.2767	0.9928	1.6288	1.8731	0.1416	0.2428	4.87	1.3097	0.6614	0.0832	4.4345	0.4718	0.4511	0.0161	0.7818	1.7258	1.2145	0.0815	2.1633	2.312	2.007	2.2262
AMPD3	0.1205	13.2415	0.0001	0.0001	0.0001	0.76	0.0001	0.1439	0.0001	0.8402	0.7201	0.0001	0.87	0.0001	0.0001	0.0001	1.1128	0.0001	0.0001	0.0753	0.0001	0.0583	0.0216	0.0001	0.0001	0.0001	0.0001	0.0001	2.0076	0.6289	0.2858	0.0001	0.0001	0.0001	1.1919	0.0292	0.0001	0.4313	0.2084	0.0001	0.0001	0.0182	0.6776	0.3534	0.0001	0.3485	0.0001	0.2734	0.4218
AMPH	0.0526	0.8727	0.3287	0.9651	0.1042	0.0001	0.1513	2.0764	0.0001	0.0001	0.0001	0.0001	0.4705	0.7955	0.0001	0.0624	0.1017	1.0547	0.028	0.0421	0.9279	4.9297	0.2481	0.3584	0.0305	0.1645	0.2114	0.0811	0.0001	0.0001	0.0001	0.021	0.3044	0.0001	0.1322	0.16	0.0001	0.0164	0.2614	0.2618	0.0001	0.0647	0.3743	0.0482	0.0001	0.0283	0.0038	0.2025	1.5121
ANAPC1	0.0501	0.0527	0.0001	0.0001	0.0853	0.0001	0.0001	0.0001	0.0001	0.0051	0.0001	0.0364	0.0001	0.0001	0.0001	0.0001	0.0223	0.0001	0.0013	0.0246	0.0383	0.0242	0.0001	0.0268	0.0291	0.0131	0.0414	0.0001	0.0001	0.0001	0.0001	0.0001	0.0233	0.0332	0.0001	0.0559	0.0001	0.0152	0.0118	0.0001	0.0001	0.0816	0.0001	0.0001	0.0001	0.0772	0.0001	0.0001	0.0001
ANAPC10	0.19	0.2545	0.0001	0.7068	1.5543	0.2868	0.8565	0.2477	0.0001	0.0001	0.1185	1.3824	0.0001	0.4373	0.0001	2.3603	0.233	0.0001	1.648	0.0001	0.3445	0.5787	0.1893	0.6483	0.0001	0.0001	0.7116	0.1519	1.5691	0.4905	0.1745	0.0001	0.0001	0.5101	1.398	0.0001	0.0001	0.0651	0.0001	0.0001	0.0001	0.2956	0.5701	0.0001	0.0001	0.0001	0.0001	0.0001	0.0001
ANAPC13	1.6811	1.4957	0.8248	2.7479	0.8738	0.0001	3.3747	7.6342	1.695	4.6849	4.0544	3.5274	0.0001	0.6856	5.3721	0.0001	0.0001	3.2013	0.0001	2.7356	0.0001	0.0001	0.0001	0.8088	0.0001	1.0366	1.153	0.0001	0.0001	0.0001	2.365	0.0001	0.0001	0.2542	0.0001	2.2737	1.4328	1.1601	2.7611	3.0885	0.3024	0.0001	0.0001	0.0001	1.5123	2.3758	6.1139	0.0001	0.89
ANAPC16	0.4473	0.0001	0.4505	0.3585	0.2529	22.4041	3.8801	35.5517	0.0001	15.1667	20.9197	26.2035	0.4417	0.5453	0.0001	0.1484	0.5679	0.0001	0.1846	0.0001	0.4041	49.32	0.0001	13.4484	7.2872	3.7531	42.5359	9.7645	0.8936	3.4788	1.694	5.548	0.0001	2.5886	1.1339	0.0001	0.0001	1.7618	0.8806	0.0001	0.0001	2.8592	0.1376	6.2246	0.0001	1.5814	2.3188	11.8542	0.0001
ANAPC2	0.1542	0.1338	0.0001	0.0001	0.0001	0.0962	0.0704	0.1254	0.1458	0.3183	0.0001	0.0715	0.0001	0.0466	0.1427	0.063	0.0654	0.0001	0.0001	0.0092	0.0711	0.102	0.0508	0.0232	0.0376	0.0001	0.0001	0.0001	0.4142	0.0001	0.0001	0.0902	0.0512	0.0399	0.1839	0.302	0.0001	0.3092	0.0001	0.0001	0.0001	0.1128	0.2317	0.0136	0.2329	0.0383	0.0168	0.02	0.0001
ANAPC4	0.3488	0.0806	0.0001	0.0641	0.0001	0.0194	0.0001	0.0234	0.0256	0.0538	0.0656	0.318	0.0755	0.0955	0.0962	0.0001	0.0212	0.2269	0.0001	0.0001	0.0001	0.013	0.1115	0.0888	0.048	0.2395	0.0304	0.1273	0.3514	0.132	0.0001	0.1091	0.0347	0.1546	0.1416	0.0001	0.0001	0.0001	0.0541	0.0001	0.0001	0.3669	0.1726	0.0227	0.0387	0.0001	0.0001	0.1084	0.0001
ANAPC7	0.2183	0.0001	0.0001	0.0001	0.0001	0.1427	0.238	0.0001	0.0001	0.0001	0.0001	0.2476	0.4124	0.0001	0.0001	0.0734	0.4485	0.0001	0.0001	0.3524	0.2636	0.1173	0.1044	0.0001	0.0001	0.2609	0.0215	0.0001	0.4984	0.45	0.0001	0.0001	0.0001	0.1709	0.4423	0.0001	0.0001	0.0001	0.0001	0.0001	0.0001	0.0687	0.3375	0.2072	0.0001	0.0476	0.0001	0.0901	0.1202
ANGPTL1	0.0001	0.0001	0.0394	0.1774	0.0001	0.0001	0.0354	0.0316	0.0001	0.0001	0.0454	0.0001	0.078	0.3308	0.0001	0.0189	0.0001	0.0001	0.0001	0.1347	0.4021	0.2211	0.0001	0.0001	0.0001	0.0001	0.0001	0.0434	0.0374	0.0001	0.0001	0.0567	0.0001	0.0547	0.2453	0.0001	0.0001	0.0338	0.0087	0.0827	0.0001	0.0001	0.0165	1.9131	0.0001	0.0001	0.0001	0.2811	0.0001
ANGPTL2	0.0001	0.0001	0.5251	0.1545	0.0001	0.0001	0.0308	1.2768	0.0001	0.0001	0.0958	0.0851	0.185	0.7348	0.3835	0.1741	0.0001	0.3289	0.0001	0.3633	2.0551	1.4777	0.0001	0.0001	0.0001	0.0001	0.0001	0.0378	0.0326	0.2106	0.0001	0.5709	0.0001	0.4163	0.368	0.0344	0.0001	0.5754	0.0438	0.1334	0.0001	0.0001	0.0144	4.7757	0.2574	0.0001	0.0001	0.3979	0.0001
ANK1	0.0156	0.4595	0.0134	0.6764	0.0477	0.5455	0.0001	0.0417	0.4885	0.41	0.0843	0.5783	0.039	0.3062	0.0691	0.0317	0.0186	0.1018	0.0001	0.0001	0.0512	0.0474	0.2216	0.0001	0.1876	0.0037	0.0511	0.0733	0.0001	0.0033	0.0372	0.0444	1.2612	0.0136	0.1613	0.2179	0.6538	0.0371	0.1015	0.371	2.5911	0.294	0.1205	0.039	0.6231	0.0455	0.0368	1.5071	0.0243
ANK2	0.0001	0.4667	0.1587	0.7536	0.0087	0.0058	0.1027	0.0611	1.2227	0.1024	0.0001	1.6248	0.0001	0.0001	0.5045	0.0369	0.0001	0.2005	0.0079	0.1415	0.0358	0.0151	0.0211	0.0001	0.0001	0.0974	0.0558	0.2714	0.0442	0.0001	0.0001	0.0001	0.013	0.0486	0.0001	0.0001	0.0619	0.0689	0.7243	0.0617	0.0051	0.0101	0.1024	0.0763	0.0469	0.1343	0.0001	0.0184	0.1044
ANK3	0.0001	0.1928	0.0001	0.6059	0.0029	0.0132	0.0234	0.0001	0.0401	0.0144	0.0001	0.0024	0.0001	0.0001	0.0001	0.0001	0.0001	0.0502	0.0001	0.0001	0.0001	0.0077	0.0001	0.0001	0.0001	0.0539	0.063	0.1954	0.0001	0.0001	0.0001	0.0001	0.0094	0.0001	0.0144	0.0001	0.0192	0.0001	0.235	0.0001	0.0899	0.0001	0.1068	0.0001	0.0319	0.0309	0.0001	0.0134	0.0001
ANKFY1	3.8868	1.535	0.2607	2.7007	0.1821	1.3453	2.0322	9.0184	3.341	4.3953	3.0436	1.3964	2.1506	1.156	1.2355	0.4204	1.7665	3.2382	0.8336	2.447	7.5869	1.1614	5.582	0.3555	0.9059	2.1649	0.7572	0.6321	2.3755	0.9285	0.7001	0.2744	0.2551	1.9128	3.9246	2.4023	14.211	1.327	4.7551	0.2002	0.1535	0.0946	1.2522	2.6069	0.3415	0.851	1.8023	0.8184	2.5859
ANKHD1	0.2435	0.2002	0.0373	0.0247	0.1983	0.1082	0.3345	0.1753	0.0001	0.086	0.2382	0.1669	0.0623	0.0774	0.1576	0.0883	0.1011	0.1658	0.1172	0.1174	0.0647	0.0612	0.4214	0.5475	0.3134	0.0186	0.2227	0.0865	0.1112	0.1345	0.098	0.2284	0.0554	0.1908	0.1723	0.0873	0.0239	0.2057	0.1364	0.0088	0.0001	0.2629	0.2315	0.1026	0.1306	0.2167	0.0252	0.1953	0.5819
ANKHD1-EIF4EBP3	0.1384	0.1297	0.036	0.0211	0.0925	0.1042	0.2443	0.0916	0.0001	0.0471	0.1807	0.1607	0.0329	0.0336	0.1279	0.0595	0.0888	0.129	0.0557	0.0706	0.0623	0.0535	0.4059	0.3978	0.1837	0.0179	0.2051	0.0833	0.1071	0.1295	0.062	0.1915	0.0295	0.1838	0.1057	0.0529	0.023	0.1981	0.0931	0.0085	0.0001	0.1488	0.1694	0.0575	0.0619	0.1579	0.0243	0.1882	0.4998
ANKLE2	0.4245	0.0001	0.1545	0.0865	0.1316	0.0175	0.4203	0.2821	0.0483	0.0001	0.1242	0.3534	0.4515	0.0287	0.0142	0.2283	0.1836	0.0001	0.0001	0.3128	0.0962	0.3377	0.2284	0.1609	0.1167	0.0996	0.0001	0.0232	0.0001	0.3685	0.0162	0.0001	0.2744	0.29	0.1504	0.126	0.3567	0.464	1.7273	0.0001	0.0001	0.0701	0.1334	0.1399	0.0001	0.6436	0.6472	0.3838	0.0102
ANKRD13A	0.4029	0.0224	0.3456	0.1393	1.1302	2.3983	0.3841	1.135	0.0998	1.1332	0.3909	0.0001	0.679	0.4194	0.0001	0.5583	0.3335	0.7594	0.5084	0.3554	0.2766	0.3557	1.1854	1.763	0.8757	0.1875	0.0001	0.1429	1.3805	0.4324	1.3986	0.0001	0.6351	0.0854	0.054	0.2337	0.1358	0.891	3.7045	0.0001	0.287	0.0001	0.1029	1.6099	0.1216	0.3985	0.0643	0.0225	2.8571
ANKRD13D	0.2074	1.7011	0.2357	0.2692	0.2589	0.1668	0.5354	0.027	0.0001	0.0341	0.1463	0.4923	0.1954	0.1325	0.5235	0.1915	0.34	0.3384	0.6441	0.7163	0.0522	0.2188	0.447	0.5707	0.4434	0.9679	0.5645	0.0658	0.4775	0.72	5.4455	0.0001	0.8598	1.5254	0.0001	0.0107	0.0001	1.2156	0.0364	0.0001	0.0001	1.5701	0.0898	2.254	0.1968	0.9885	0.0001	2.1623	1.4085
ANKRD16	0.2803	0.2397	0.0001	0.0001	0.0382	0.0807	0.0001	0.0001	0.0001	0.0001	0.0001	0.1664	0.117	0.3139	0.0001	0.0001	0.0001	0.0001	0.0691	0.0001	0.083	0.0941	0.0363	0.0001	0.0419	0.0001	0.0001	0.0001	0.0001	0.2132	0.0124	0.2209	0.0001	0.0976	0.1149	0.3851	0.0001	0.1277	0.2228	0.0001	0.0001	0.156	0.203	0.5446	0.0443	0.1764	0.0001	0.0001	0.0001
ANKRD17	0.1757	0.0796	0.014	0.0199	0.1171	0.1061	0.1263	0.1277	0.0001	0.0424	0.1381	0.2667	0.0426	0.0338	0.3715	0.0331	0.0355	0.1297	0.0374	0.076	0.0346	0.12	0.2555	0.0641	0.1474	0.018	0.2037	0.1845	0.0626	0.1935	0.0541	0.364	0.0113	0.4141	0.1361	0.0745	0.0488	0.0725	0.0913	0.0085	0.0001	0.1574	0.1798	0.1058	0.0716	0.1952	0.1826	0.1386	0.1922
ANKRD28	0.3102	0.0106	0.1334	0.193	0.0656	0.6526	0.1928	0.2195	0.0474	0.2262	0.584	0.1119	0.2718	0.1219	0.2519	0.0739	0.3632	0.0914	0.1986	1.1218	0.498	0.4099	0.3004	0.1305	0.303	0.1464	0.2809	0.6802	0.0001	0.4763	0.2929	0.525	0.1834	0.4045	0.3498	0.2553	0.0001	1.4084	0.2846	0.0577	0.0397	0.1272	0.4143	1.2437	1.2104	0.3185	0.0827	0.4602	0.6401
ANKRD44	1.3425	1.3804	0.2385	0.6825	0.1161	2.3036	0.2076	0.3301	0.1965	0.9371	0.4661	0.124	0.569	0.2769	0.124	0.2913	1.3294	0.2008	1.0826	2.0419	0.92	0.7977	0.5722	0.2734	0.751	0.7009	1.8494	0.4991	1.1795	0.6476	0.5909	0.4912	0.2947	0.4865	0.4354	0.4017	0.0001	1.887	0.4047	0.0956	0.0657	0.1371	0.8452	1.6097	0.0824	0.5609	0.107	0.7186	1.9339
ANKS1A	0.0895	0.816	0.0327	0.1656	0.0001	0.0652	0.4163	0.0635	0.0001	0.3106	0.1244	0.1902	0.3565	0.0888	0.0001	0.0608	0.2137	0.1103	0.0468	0.0337	0.0335	0.1152	0.0538	0.0001	0.0001	0.1108	0.0353	0.0274	0.0503	0.1139	0.3051	0.1178	0.0158	0.1016	0.1258	0.4044	0.4325	0.1435	0.0713	0.0001	0.0126	0.1313	0.1075	0.3225	0.0322	0.0834	0.0001	0.1544	0.7207
ANKZF1	0.0001	0.0001	0.0001	0.0001	0.0513	0.0001	0.0001	0.0773	0.0001	0.0278	0.0001	0.2293	0.0001	0.0001	0.0001	0.0001	0.0121	0.0001	1.1268	0.0122	0.0001	0.0001	0.0001	0.018	0.0657	0.0001	0.0684	0.0001	0.0001	0.0001	0.0788	0.0001	0.0001	0.0154	0.0001	0.0001	0.0432	0.0001	0.0001	0.0001	0.0001	0.0677	0.0421	0.0001	0.0001	0.0305	0.0001	0.0147	0.0001
ANLN	0.0001	0.0001	0.0309	0.0001	0.1419	0.0001	0.0957	0.0142	0.0001	0.0001	0.0076	0.0132	0.0001	0.145	0.0001	0.0252	0.2506	0.0001	0.0001	0.0001	0.0001	0.3065	0.4978	0.068	0.0332	0.0001	0.0001	0.0001	0.0144	0.103	0.3622	0.0001	0.0321	0.0001	0.1371	0.0001	0.0001	0.0122	0.0001	0.0001	0.0001	0.0001	0.1013	0.0001	0.0001	0.0547	0.0001	0.0348	0.0001
ANO10	0.8218	0.6445	0.9483	0.0793	0.5443	0.2756	0.7203	1.0162	0.0001	0.2582	0.2493	0.3332	0.5834	0.1183	0.0931	1.0938	0.1882	0.0001	0.4909	0.4928	1.3192	0.3599	0.0001	0.5493	0.3966	0.1054	0.0001	0.2806	0.706	0.0001	0.0001	0.0711	1.8726	0.2599	0.843	0.3046	0.3528	0.233	0.2534	0.1772	0.0001	0.3505	0.8673	0.5348	0.0001	0.0001	0.1511	0.522	1.2007
ANO6	2.0733	2.0192	0.7491	1.0054	0.4564	0.1732	0.0704	0.0001	0.0001	0.0001	0.0001	0.5819	0.7008	0.7646	0.1186	0.0969	1.7312	0.2431	0.9159	1.3906	2.4757	0.7762	1.5886	0.0001	0.2618	0.8891	0.0632	0.0001	1.9426	0.1654	0.6245	0.3493	0.9537	1.6055	3.0208	1.9123	0.484	0.8883	1.3689	0.6394	0.0489	0.3053	0.0399	3.8103	0.2215	0.4448	0.8947	0.6357	1.149
ANP32A	8.0567	11.8315	94.1242	4.9791	48.402	109.711	67.9836	13.9106	4.3831	4.6631	19.4224	14.4179	7.4115	3.3044	18.8513	214.298	8.3329	5.5632	9.1173	20.6332	6.8718	10.8777	7.565	23.1282	11.6041	33.3794	17.3218	24.6004	6.3239	4.0151	14.7437	28.3985	2.5702	76.2904	9.8442	8.6461	20.2681	21.0451	13.5288	6.5076	0.6089	38.8744	22.0355	7.5359	40.353	14.4205	14.5713	10.7425	7.1681
ANP32B	12.5162	11.1891	6.2593	10.7066	8.0957	20.809	50.2274	85.6902	8.9471	8.3001	34.4301	17.8313	26.5355	20.7911	16.467	41.8628	109.875	11.7416	9.7133	6.8127	10.8315	8.0832	22.0022	9.899	9.7773	3.8517	16.6999	7.9982	17.8203	1.4039	10.8841	10.7089	3.7876	17.1071	7.5602	7.3278	16.3935	9.8109	8.2726	4.8384	0.4417	13.1321	45.0162	4.3836	27.318	5.3455	11.0471	3.6808	4.798
ANP32C	5.0008	2.018	3.0845	3.3263	8.9427	9.1656	3.5669	2.4273	0.9875	1.3165	1.5646	8.4747	2.8376	1.8349	3.1089	5.3883	5.33	1.1909	3.6957	2.9995	5.9149	6.8053	6.278	7.2879	9.0162	3.7872	8.964	3.3701	6.0468	3.1918	12.486	17.6897	2.002	66.1538	8.5635	4.6771	1.974	13.6767	4.8567	1.4948	0.4101	27.7255	20.3101	6.0512	2.9843	10.9127	2.0772	9.9646	5.4028
ANP32D	0.7439	0.0483	0.1225	0.0001	0.6167	0.4017	0.0001	0.0001	0.0001	0.0001	0.0001	0.1251	0.0001	0.0001	0.0001	0.0942	0.1859	0.0001	0.094	0.2656	0.0001	0.2091	0.3546	0.0557	0.8485	0.0001	0.1134	0.0001	0.0001	0.1282	0.2212	0.0418	0.0714	0.0923	0.5499	0.2663	0.0001	0.5557	0.1146	0.0001	0.0001	0.4251	0.4452	0.0001	0.068	0.1907	0.1616	0.5102	0.0001
ANP32E	7.5838	11.3983	23.5007	9.6716	13.3686	0.0001	14.7237	7.5249	7.3465	3.7894	0.7187	11.6171	0.1923	5.2677	0.9205	11.9075	2.9803	2.6013	12.2859	7.6388	35.4486	36.4467	14.8373	7.8939	9.4744	6.4805	15.6837	13.5188	3.0481	13.5385	8.5346	15.2447	9.5021	22.2806	21.6966	11.3517	3.1302	29.0679	12.422	2.4827	0.0001	27.2758	10.7048	14.0739	1.6135	15.7321	4.3932	35.6581	13.6046
ANPEP	3.1364	0.1105	0.3089	1.3364	0.0001	5.2866	0.2342	31.7253	0.7528	3.1019	8.7962	1.3594	17.3302	1.1736	0.0624	0.0164	2.5501	4.4225	0.5301	9.3812	4.1633	0.7115	0.7711	0.5307	6.9885	0.251	0.0001	0.895	5.0599	0.9966	6.9769	0.0716	0.0396	4.0967	1.1633	2.4227	1.3397	0.6695	3.0588	0.4918	1.3082	0.6488	0.6783	1.1373	2.6269	2.2362	0.8302	0.2875	3.7741
ANTXR1	0.426	0.0379	0.1593	0.035	0.0001	0.0001	0.0001	0.2642	0.0687	0.0758	0.0001	1.9317	0.0001	0.2709	0.0001	0.0001	0.0152	0.0001	0.0001	0.2022	0.5941	0.0001	0.0515	0.0295	0.0001	0.0591	0.0001	0.0001	0.0001	0.0176	0.0187	0.0001	0.0465	0.0001	0.1417	1.3792	0.0001	0.0001	0.0935	0.0001	0.0001	0.0193	0.3177	1.6149	0.0539	0.0692	0.1273	0.0001	0.0337
ANTXR2	0.8537	0.6548	0.1541	0.237	0.0618	0.0745	0.0273	0.2156	0.1559	0.4603	0.1193	0.1833	0.6224	0.3657	0.0001	0.2782	0.2201	0.4642	0.1607	0.3124	0.1729	0.0001	0.2188	0.0001	0.2159	0.9381	0.0289	0.0001	0.2941	0.337	0.1727	0.0001	0.0001	0.0001	0.2896	0.2121	0.0001	0.0001	0.2746	0.0001	0.0001	0.0074	0.9784	0.4735	0.0479	0.0001	0.1805	0.0001	0.0001
ANXA1	122.195	7.5413	114.618	73.056	8.601	71.106	24.6199	271.754	25.0992	100.039	438.903	4.3183	145.994	89.5136	4.6108	9.2743	100.966	113.932	23.5911	172.992	66.2133	39.1155	122.749	20.8962	71.0762	37.667	50.6528	49.3845	69.3876	79.1948	14.7413	6.7936	17.1425	4.6023	34.552	99.5128	66.3808	27.4487	119.897	76.5007	26.077	3.6527	87.9633	91.5205	28.6512	23.4075	65.5082	45.8542	33.3632
ANXA11	27.5726	14.2797	14.2235	15.7095	1.9379	17.7507	7.9343	18.9098	10.1224	12.6673	10.3082	1.1044	26.9904	8.2313	8.1411	3.4117	15.6417	5.3187	5.9444	36.8925	12.8484	3.933	9.0454	3.0473	20.8255	6.3853	4.1884	4.395	27.318	16.2847	20.9719	5.1021	6.4655	9.6195	16.1167	34.9968	4.1801	17.8213	27.1494	5.4948	4.9332	4.4781	22.267	19.7007	8.5848	22.2867	9.1821	18.2287	30.8533
ANXA2	235.933	21.5144	92.5478	118.811	20.9847	123.341	36.6273	440.521	97.2232	164.569	236.282	30.6156	310.712	239.722	67.8268	50.4051	404.223	183.781	80.3136	709.285	566.697	240.899	185.02	47.3305	137.713	120.334	13.8964	140.257	363.502	170.497	177.231	49.3603	45.538	66.1901	126.662	197.336	135.037	100.996	291.086	125.396	105.788	24.1672	239.863	374.189	126.534	113.265	130.153	307.068	261.571
ANXA3	0.0215	111.226	0.0001	0.6443	0.0001	0.1854	0.3673	1.0894	3.0231	0.1963	0.6108	0.0001	0.2073	0.3289	2.0194	0.1576	0.0001	0.2343	0.0001	1.0268	0.0001	1.9437	0.1365	0.0001	0.0001	0.3877	0.1347	0.0001	0.0001	8.3013	3.6318	0.5093	3.9054	0.5378	2.6695	0.0001	3.9269	0.4386	0.1712	0.5058	2.1766	0.0608	0.0001	0.8053	1.3617	0.0001	0.4107	2.0199	0.0001
ANXA4	37.5442	19.5121	17.3504	29.8104	21.6058	89.7805	11.6375	35.3992	5.4594	13.6247	10.5772	1.5443	40.6842	61.0164	12.5834	34.9284	68.7049	8.5396	43.4711	53.8484	33.2948	35.8815	51.5214	13.6099	20.6507	45.4857	0.8078	5.4142	25.3392	24.9636	17.4321	3.8044	19.3037	8.4659	26.2742	39.8844	10.7845	32.5352	33.4091	2.7018	2.9309	4.8942	59.0294	71.1313	3.9353	14.3066	36.545	37.2287	33.6457
ANXA5	554.496	97.9097	465.363	358.307	427.549	317.475	262.226	440.922	570.966	531.681	196.822	60.7991	635.629	378.515	228.733	505.976	424.023	403.811	223.782	687.427	517.139	606.476	292.344	149.115	150.424	554.754	79.1071	433.26	285.455	378.957	144.453	83.4519	85.7661	160.018	432.233	203.654	99.9528	260.501	444.202	194.809	39.3741	75.0427	1181.83	600.318	281.786	210.674	250.433	409.598	407.028
ANXA6	44.5189	38.8192	54.061	11.7292	27.181	34.1154	48.4734	54.55	40.2437	17.6181	21.4528	46.0789	27.5371	18.9713	60.5344	107.547	10.1322	40.5575	93.341	36.9494	45.2317	44.9277	16.3448	54.9423	26.7054	33.9872	18.7279	19.0628	34.2362	16.9085	7.9048	27.8359	79.0841	18.154	27.0939	29.6182	32.7975	44.7986	36.9968	24.6889	6.7568	26.9012	53.9185	41.7823	33.1313	46.6376	12.2901	28.44	43.1782
ANXA7	12.098	9.5476	8.4091	5.5845	1.633	4.6958	2.096	2.8166	1.8402	4.002	1.9815	1.9729	7.8502	4.0345	2.7508	5.9084	11.792	5.4229	5.2862	10.4848	4.9067	5.1534	4.7943	1.7329	6.3469	6.69	1.5203	0.461	4.0152	2.4131	7.3372	0.8555	3.0313	2.9089	4.3023	9.7782	2.2402	7.5115	8.3438	1.194	2.1314	2.6067	5.546	9.4221	1.1402	5.3899	3.4891	4.7474	8.422
AOC2	0.0001	0.0001	0.2528	0.0535	0.2385	0.0277	0.2166	0.0001	0.2036	0.0001	0.0001	0.0682	0.0001	0.0001	0.0082	1.6254	0.0001	0.1667	0.5285	0.0001	0.0001	0.0001	0.0394	0.1296	0.0429	0.0445	0.0001	0.0388	0.0817	0.0001	0.0001	0.0001	1.1598	0.0001	0.0177	0.0001	0.2437	0.0001	0.0154	0.5091	0.2458	0.0001	0.0001	0.0001	0.0096	0.0001	0.0212	0.0001	0.0001
AOC3	7.4809	5.9814	23.8814	11.7967	39.9477	1.2294	63.0265	0.8515	60.1962	3.3695	6.4657	13.7867	2.7785	1.9917	21.6162	102.954	0.0001	52.3008	77.269	7.991	0.0001	0.0528	1.1322	46.1035	5.3731	59.3108	0.2506	19.5484	0.3282	4.6209	3.0956	9.4195	172.307	2.9083	2.2445	13.5086	53.1933	5.1761	16.1306	70.6793	50.9748	5.3124	1.91	0.0001	10.3245	7.5127	1.6549	3.5003	5.6146
AOX1	0.0001	0.0001	0.0001	0.0001	0.0001	0.0001	0.0001	0.13	0.0001	0.1154	0.0967	0.0001	0.2491	0.2301	0.0001	0.0001	0.0001	0.0001	0.0001	0.0001	0.0001	0.0001	0.0001	0.0001	0.0001	0.0001	0.0001	0.0001	0.0001	0.0001	0.0001	0.0001	0.0001	0.0001	0.0001	0.144	0.0001	0.0001	0.1016	0.0001	0.0046	0.0001	0.0629	0.5014	0.0001	0.0001	0.0061	0.0001	0.8193
AP1B1	37.7959	6.4961	5.9925	9.7803	4.6225	9.4813	8.6926	6.9765	3.9727	10.7721	9.1627	6.2138	11.9889	7.0534	4.7699	7.4959	32.0551	5.4261	8.0199	19.7624	11.4057	9.9746	8.6358	7.411	9.7539	9.0626	12.8895	6.8709	15.3469	19.3905	8.6877	6.9999	5.1801	6.5829	13.5406	23.1991	6.5361	18.3885	10.9887	3.1314	1.105	3.0067	19.0381	23.2693	7.6128	9.0016	6.3718	17.8908	36.1218
AP1G1	3.7049	0.2998	1.5486	0.4869	0.5977	2.2548	0.8774	0.3212	0.6679	0.761	0.4356	0.4549	0.7568	0.5907	0.7363	0.2126	1.4098	0.4969	0.7613	5.0267	1.0607	0.397	0.6417	1.4926	6.3688	1.8378	2.2112	0.9868	1.8457	2.2858	2.0349	0.6104	0.4782	0.5698	1.8362	2.9081	0.1324	2.8122	1.304	0.0001	0.0001	0.6696	1.9482	2.2878	0.1737	2.3587	0.8066	1.5481	1.8971
AP1G2	0.0001	0.0001	0.0001	0.0001	0.0171	0.0796	0.3269	0.0001	0.0001	0.2193	0.0001	0.0001	0.0001	0.0001	0.0001	0.0236	0.6083	0.0001	0.0001	0.0001	0.0001	0.0001	0.0892	0.0001	0.0001	0.0001	0.0001	0.0001	1.6704	1.5195	0.0001	0.0001	0.0001	0.0142	2.0786	0.0001	0.0964	1.0023	0.0001	0.0001	0.0001	0.0001	0.0001	1.1032	0.0522	1.1478	0.0001	0.0001	0.6483
AP1M1	4.3506	1.0887	1.5517	0.9099	0.8707	1.7058	1.1248	3.3997	1.0958	1.6429	1.9102	0.5329	0.7169	1.262	0.8947	0.9726	4.2149	0.5366	1.0749	2.6154	1.2881	1.7252	1.2113	2.0836	2.0103	1.3473	1.729	0.9529	2.2541	4.5364	4.2763	2.4625	1.2551	1.3564	2.3588	2.3905	0.9118	5.4152	3.7143	0.2456	0.1187	0.8947	4.0606	3.9008	0.5069	2.7851	1.3782	3.2824	2.7952
AP1M2	0.5237	0.065	0.1293	0.0001	0.0001	0.1042	0.0001	0.6419	0.0722	0.3595	0.0001	0.0001	0.0259	0.0001	0.1584	0.0916	0.0001	0.0001	0.0719	0.0001	0.0884	0.0842	0.2368	0.02	0.1745	0.0001	0.1405	0.0001	0.2493	0.1009	0.1566	0.0962	0.0365	0.0363	0.1978	0.04	0.3591	0.2137	0.1132	0.0001	0.0189	0.1064	0.438	0.3733	0.0096	0.1322	0.0001	0.1401	0.1203
AP1S1	1.6288	0.741	1.1172	0.5365	1.3939	2.1373	0.0611	0.3073	0.9686	0.7838	0.056	0.0001	0.406	0.0001	1.632	0.3102	0.0001	0.2725	0.0001	1.849	3.4714	0.7395	0.7605	0.4827	0.6986	0.1715	1.2664	0.0001	0.1432	1.3457	0.4759	0.5646	0.8564	1.0472	1.3667	0.3467	0.6081	0.834	0.3893	0.0001	0.0001	0.2068	0.7725	2.8419	0.0642	0.1193	0.5833	0.5483	0.9397
AP1S2	2.5231	0.234	2.9876	0.4158	2.1857	8.9798	1.5901	0.8193	0.4802	1.03	1.4373	0.8085	0.3573	0.4199	1.0409	0.6008	1.573	0.0001	1.0109	1.0894	0.0001	1.0443	0.276	1.5287	3.1948	0.7465	0.9274	1.2233	7.2345	3.7084	1.091	0.7084	1.1672	1.1149	2.4809	1.0931	0.0001	1.5516	0.4751	0.0804	0.0001	0.5588	7.0027	17.1855	0.1927	1.7385	0.2178	6.0578	0.201
AP1S3	0.5439	0.0445	0.0001	0.0001	0.1132	0.9856	0.2271	0.1164	0.0001	0.2943	0.5754	0.0001	0.2319	0.0001	0.1036	0.0001	0.0001	0.0001	0.0001	0.0001	0.0001	0.0001	0.1136	0.0001	0.1198	0.0001	0.1172	0.0001	0.4755	1.1165	1.0373	0.1011	0.5206	0.0285	0.2139	0.3853	0.0001	0.3964	0.065	0.0001	0.0001	0.1185	0.398	0.1216	0.0714	0.1325	0.0001	0.1297	0.2234
AP2A1	12.4268	8.7987	2.1754	3.5789	1.2077	4.0662	3.0102	2.3727	1.3007	2.5211	2.417	2.0043	3.9905	1.4631	0.9388	1.2203	3.8897	1.9527	2.1909	7.9315	5.6682	2.9965	5.3792	2.3789	4.4292	2.2826	2.6105	3.6658	2.7409	2.9157	0.8404	1.0725	5.6054	1.8567	4.9194	13.2064	0.8103	3.5015	1.4703	1.7678	0.1078	0.7151	4.1067	6.3866	0.7812	5.7078	8.8505	2.5061	13.0431
AP2A2	12.2128	3.7621	2.0303	3.8761	0.5267	5.2827	1.4863	2.2173	1.5648	2.8793	2.8814	1.7312	5.4861	2.8476	1.1252	1.9642	10.2115	2.0618	1.4451	5.1226	3.2202	1.8961	3.5803	0.5941	2.2489	3.218	2.2789	2.2886	6.5758	5.9582	1.3203	3.0502	0.9284	3.1114	5.33	10.9874	0.8535	4.668	4.1897	2.6807	0.1657	1.0162	14.1063	14.3285	1.5771	2.7098	3.6199	4.7039	8.5442
AP2B1	31.6904	12.1834	8.587	11.4125	3.7291	7.8055	3.4829	3.9907	1.0682	3.9831	1.2918	7.9635	11.0007	3.3745	1.7997	6.0678	17.3635	4.5045	5.5373	18.3205	22.3443	12.8324	7.0942	8.9317	11.1947	7.0484	15.7634	6.9016	4.9201	13.6	9.6262	9.0421	6.7311	9.0425	11.5628	18.2837	1.5266	15.0306	13.0663	4.8521	1.0546	4.5724	20.8014	29.9875	4.6089	16.6158	11.1861	15.9053	23.1677
AP2M1	29.529	7.3603	1.9272	10.7706	5.0004	16.9522	2.4085	4.5002	1.0034	2.3724	6.2409	9.3979	15.9507	6.912	1.5933	12.2894	14.6267	3.9342	3.6401	7.0239	14.5146	11.4138	9.5926	4.9395	3.7823	5.6931	6.5929	3.73	9.6022	45.6137	8.1637	17.967	7.4461	17.166	31.9549	60.5555	0.7551	12.224	11.1862	4.7552	0.8269	6.6207	46.6547	65.4938	3.4303	18.5604	5.1457	47.1694	26.9847
AP2S1	213.532	96.5315	21.3245	151.21	9.2968	131.424	79.6912	75.4335	35.6992	74.5055	133.16	116.323	292.046	235.627	37.0585	63.9204	222.85	30.6695	50.8955	60.6484	72.1237	62.7387	117.365	41.2373	26.4237	150.27	2.4086	43.9994	119.408	316.511	149.804	100.351	48.8505	189.496	317.577	213.74	5.393	183.005	147.719	81.566	26.2944	59.3905	376.138	202.243	14.062	100.659	74.6297	130.062	46.6947
AP3B1	1.6054	0.5289	1.2314	1.4683	0.8926	1.4874	0.3803	0.9201	0.3103	0.2333	0.3484	0.1516	3.1058	0.113	0.2486	1.1119	2.1612	0.5855	1.9107	1.7382	2.8971	2.297	2.8297	0.1361	2.4218	0.2542	5.5423	2.8957	3.9664	0.5953	1.3573	0.6951	1.1663	1.849	1.7969	1.2085	0.6605	1.4618	2.1959	0.0273	0.0821	0.7926	1.8624	1.1788	0.0676	0.402	0.1532	0.6675	1.4375
AP3B2	0.1544	0.0163	0.0676	0.0659	0.2082	0.0644	0.1789	0.1318	0.0001	0.0047	0.0001	0.0398	0.0828	0.0001	0.0036	0.0428	0.1115	0.0001	1.5946	0.2382	0.2058	0.1808	0.11	0.0001	0.2847	0.0572	0.7023	2.0585	0.5203	0.057	0.0041	0.0391	0.4245	0.0742	0.0913	0.0604	0.3924	0.0882	0.0929	0.0001	0.0024	0.105	0.1621	0.0852	0.0001	0.0455	0.0189	0.0641	0.2009
AP3D1	8.7669	1.7783	1.1508	1.0155	1.2069	1.2504	0.6625	2.0956	0.2087	0.8558	0.2034	0.6752	2.0134	0.4375	0.3754	1.0636	3.923	0.3759	1.4612	2.5645	9.914	6.3979	5.5869	0.9461	4.4954	1.6412	3.5303	1.5888	4.2299	2.0279	0.9798	0.7465	2.3022	2.5486	5.7016	2.4675	0.4298	3.3172	4.0392	0.5311	0.3751	0.9052	7.517	2.9313	0.2205	1.6278	0.6337	3.1637	3.8058
AP3M1	14.2313	2.0305	4.1867	3.8223	1.6695	2.563	4.0527	3.9645	0.4736	2.5044	3.9004	2.4335	5.5109	1.1222	2.4223	1.662	5.9738	4.1393	3.8579	4.582	6.6185	4.1649	3.4131	2.6638	5.4812	7.0874	6.7492	1.937	5.9885	3.706	1.1343	1.5951	2.5226	5.1302	8.2941	7.7568	2.5505	9.6485	10.1794	1.2725	0.3775	0.8179	6.1892	5.6494	1.603	6.5834	2.3619	3.0935	6.5612
AP3M2	2.0253	11.1755	2.1481	0.2916	9.6469	0.6582	28.6794	23.9944	0.0001	0.0001	0.0001	0.479	0.4302	0.2143	0.0001	0.0001	0.9194	9.1955	0.4379	0.1187	3.0224	0.1615	1.2158	0.1925	0.195	0.1733	0.5658	0.0001	0.306	0.0001	1.1668	0.6855	0.2402	3.1322	0.5394	3.7226	0.0001	0.8496	5.9982	0.0001	0.0001	0.4059	13.429	2.0267	0.0001	0.2895	0.0462	0.3501	0.6618
AP3S1	3.4386	0.7195	1.1128	0.2778	1.5626	0.3049	0.5295	1.0878	0.4282	3.1412	0.2612	0.494	0.9688	0.0001	2.6991	0.9556	2.025	0.0462	0.5458	0.7277	3.0784	1.0257	2.4373	0.473	2.1717	0.6715	2.8291	0.0407	0.0001	0.3536	1.7446	0.2681	0.5208	0.4876	0.4161	0.1431	1.1315	1.0841	0.7037	0.0001	0.0001	1.673	2.2302	1.7358	0.4951	1.3399	0.752	0.0001	0.0001
AP4M1	0.4771	0.178	0.0812	0.0396	0.3341	0.0561	0.0001	0.0001	0.0001	0.0425	0.101	0.0815	0.2573	0.0689	0.0494	0.079	1.3832	0.0001	0.0001	0.0001	0.1041	0.0706	0.0822	0.1535	0.0885	0.0001	0.0001	0.0001	0.0001	0.1741	0.0834	0.0001	0.0718	0.0001	0.0973	0.0957	0.0001	0.0468	0.0001	0.0001	0.0001	0.3013	0.1365	0.1434	0.0001	0.0001	0.0001	0.1609	0.0001
AP4S1	1.0959	0.423	0.4437	0.2852	0.6457	0.9648	1.0751	0.3817	0.0001	0.2868	0.5186	0.2639	1.1486	0.0001	0.278	0.0001	0.0001	0.3473	0.0001	0.2825	0.0001	0.0001	0.0001	0.0001	0.0001	4.219	0.0001	0.0001	0.0001	0.5194	0.9322	0.0001	1.3191	0.2484	0.0001	0.0001	0.2531	0.0001	0.6744	0.4351	0.1191	0.0001	0.0001	0.0001	0.3427	0.4301	1.1493	0.0001	1.0936
AP5B1	0.4584	0.0001	0.0001	0.3409	0.0001	0.0749	0.7835	0.0001	0.0001	0.0001	0.0001	0.0001	0.0001	0.372	0.0001	0.0001	0.0522	0.0263	0.0001	0.0001	0.3058	0.0349	0.0963	0.0001	0.0001	0.0001	0.2926	0.0584	0.5109	0.3469	0.0842	0.6958	0.2769	0.8921	0.308	0.0637	0.0001	1.2282	0.2426	0.0001	0.0001	0.2024	0.1616	0.0001	0.0296	0.0001	0.0001	0.6851	0.0682
AP5S1	0.2265	0.0001	0.0001	0.0001	0.0001	0.6727	0.4421	0.8985	0.5157	0.6121	0.2728	0.0001	0.2334	0.5724	0.364	0.0001	0.2796	0.0001	0.0001	0.3752	0.1168	0.0764	0.1121	0.0001	0.5842	0.5008	0.187	0.0001	1.3291	0.5311	0.0001	0.0945	0.0001	0.0001	0.4647	0.0001	0.5572	0.065	0.0631	0.0683	0.0001	0.0001	1.1528	0.2147	0.0001	0.0001	0.0001	0.2014	0.0001
AP5Z1	0.239	0.0001	0.0001	0.0636	0.0165	0.0177	0.0001	0.4114	0.0844	0.1956	0.0312	0.036	0.0765	0.0302	0.0001	0.0235	0.0001	0.1769	0.0334	0.3246	0.0001	0.0001	0.0947	0.0495	0.0868	0.0001	0.0001	0.2586	0.0001	0.0001	0.074	0.0001	0.0562	0.0001	0.0001	0.0709	0.0001	0.1442	0.1876	0.0439	0.0001	0.0105	0.0001	0.0001	0.0001	0.0001	0.0608	0.0001	0.1455
APAF1	1.7128	0.0165	0.0001	0.5097	0.0001	0.0565	0.0001	0.0305	0.0001	0.0315	0.0248	0.1425	0.1756	0.0561	0.0001	0.0001	0.4166	0.032	0.0001	1.2708	0.9093	0.5124	1.3746	0.0709	1.3948	0.0001	0.3618	0.1124	0.0918	0.2873	0.1319	0.1098	0.0001	0.4808	0.2064	0.2762	0.0001	0.1201	0.1735	0.0001	0.0001	0.0691	0.0309	0.2982	0.0001	0.1823	0.0423	0.0578	0.0001
APBB1IP	22.2336	0.0001	0.0001	0.4985	0.0001	6.8239	0.1308	0.3088	0.1551	1.3047	0.9008	0.1081	1.2707	1.2928	0.0001	0.0322	0.955	0.2358	0.0001	0.0001	0.0001	0.1507	1.5505	0.0001	0.0001	0.1297	0.0001	0.3444	17.6221	3.5812	8.0413	0.1704	0.0001	0.0001	4.0228	18.3662	0.1513	1.5246	23.4416	0.0001	0.035	0.0001	2.1881	31.8707	0.0001	0.2071	0.0001	1.7013	0.4882
APBB2	0.0001	0.2893	0.4315	0.0001	0.014	0.0001	0.5501	0.1103	0.0728	0.0633	0.0001	0.0001	0.0001	0.0001	0.0783	0.1745	0.0001	0.2701	0.0001	0.0001	0.3	0.233	0.0001	0.267	0.019	2.1448	0.2255	0.0001	0.0001	0.0001	0.4309	0.009	0.3224	0.0001	0.0001	0.4734	0.5433	0.0001	0.1633	0.244	0.0001	0.0514	0.0153	0.0001	0.2047	0.1127	0.1851	0.049	0.122
APCS	40.4768	4.3007	3.3298	1.0763	2.3614	12.561	1.3639	3.1711	24.0202	12.0586	1.4563	3.1458	7.8198	47.213	9.9325	1.7345	0.8802	18.2592	0.2526	6.2162	10.9276	0.8626	1.4004	1.3336	14.0928	7.3621	8.7785	5.401	3.7218	14.3764	10.444	28.4999	5.3703	13.0647	10.4576	18.3169	8.8474	9.8972	6.4113	7.437	7.3157	3.4804	2.5948	32.7364	3.9647	10.8243	7.808	43.2958	14.6309
APEH	2.8796	4.6765	1.7232	0.8107	1.0338	2.9218	2.0779	5.3901	1.5379	2.7421	3.1523	0.5525	0.8481	1.7524	2.3409	1.6874	3.3569	1.2015	1.6175	1.6517	2.3927	2.7094	1.7081	0.5904	1.8423	0.2188	1.5077	2.9998	5.4741	3.3401	4.355	1.7492	2.8959	3.4356	0.8707	0.9527	0.9367	3.1153	1.6463	1.6719	0.7696	0.9096	3.625	2.1963	1.8594	3.1736	0.9706	1.7327	2.6889
APEX1	21.1574	9.2067	19.8985	52.6159	55.8598	10.0493	35.9817	29.5631	3.7971	3.0836	28.1572	51.2562	33.9244	5.9172	0.2022	9.6177	51.1855	18.5503	70.8676	29.685	16.5213	18.9982	21.2088	120.869	27.0115	20.8042	61.63	10.96	6.192	39.4476	42.6257	28.4029	79.4022	45.5715	11.1708	32.5569	22.5934	39.3538	65.9066	10.7715	4.7362	80.0065	14.6655	6.9192	28.5604	34.7761	35.1212	67.0076	15.4693
API5	3.6258	2.2226	4.9257	1.2572	5.2381	2.5981	11.1733	13.493	1.4304	4.4012	3.6645	2.0903	4.4867	1.248	2.2961	12.3071	2.7365	0.5955	10.1673	2.4808	3.8249	5.3576	2.9799	10.0526	3.6721	0.5113	2.1377	3.0757	4.1087	2.1033	1.0334	3.1834	0.9904	5.1463	8.5234	3.8223	1.9932	3.3037	1.5267	0.4951	0.0001	1.9143	6.8179	4.6749	2.171	2.4089	1.0791	5.5021	1.0446
APIP	0.6818	0.127	0.2326	0.0771	0.5146	0.4143	0.2218	1.6038	0.0001	0.0001	0.5339	5.2207	0.7059	0.0001	0.0001	0.2311	0.9438	0.0001	0.0001	0.4719	1.166	0.1763	1.6807	2.3053	2.1449	0.0001	0.0001	0.5572	1.8851	0.2026	6.2907	0.2444	0.0001	0.5537	0.0001	0.2297	0.0001	0.718	0.354	0.0001	0.0001	0.1387	2.3363	0.6596	0.0001	3.1637	0.0001	3.6846	1.4307
APLP2	0.0001	1.402	0.2154	0.0001	0.0167	0.0001	1.5543	0.0001	0.0001	0.0001	0.0001	0.0001	0.0001	0.0001	0.0001	1.0156	0.0001	0.0001	0.1182	0.0001	0.0001	0.0001	0.0001	0.0424	0.0001	0.0001	0.0001	0.0001	0.0001	1.6816	0.9078	0.0001	4.1957	0.0001	0.0001	0.7374	0.0001	0.0137	1.2708	0.0001	0.0001	0.4396	2.8462	0.0001	0.0001	0.147	0.0001	0.0001	0.0001
APMAP	39.1341	14.3329	11.9949	33.0181	5.2434	43.7701	25.0272	17.8905	88.5778	8.8429	22.0756	17.7791	35.9201	35.4552	11.0871	3.6176	20.6865	6.5606	12.1629	12.533	7.5763	9.307	26.4317	6.0676	6.7872	17.1242	10.9451	34.0931	27.2935	33.4002	12.5536	5.378	9.3516	13.3678	41.9452	19.9269	13.3713	13.1792	7.9143	23.7935	2.1249	17.2813	20.2764	53.7591	2.9937	5.3051	10.9681	16.3195	21.4138
APOA1	447.291	98.3325	197.07	833.119	71.6252	42.8146	240.283	137.838	702.803	374.179	32.9333	69.9092	397.998	2841.58	1625.69	262.687	63.04	1805.34	112.75	49.4129	1739.16	94.6448	166.704	56.1895	198.615	938.55	837.852	957.324	57.7255	93.4024	185.031	985.688	207.887	297.341	624.316	1655.28	1166.25	498.024	1123.05	3532.24	551.855	290.851	143.492	480.068	1811.2	275.609	5948.47	206.57	681.933
APOA1BP	0.8668	8.0194	7.3708	1.0176	12.0244	2.6094	12.1875	7.2375	1.2535	2.1506	1.8452	0.3081	1.1034	2.8841	3.0077	7.9205	3.5604	1.1539	27.7749	2.7548	33.6821	10.4798	9.4608	7.3422	4.0556	5.5373	13.3113	2.3	1.6813	0.3693	3.1827	2.7079	4.5881	3.4299	0.8655	0.6417	1.7846	3.5453	2.574	0.9344	0.2677	8.0626	3.2272	1.7233	9.5033	2.2459	0.3665	4.1002	6.2677
APOA2	18.7162	2.2892	9.1764	25.0705	1.9187	0.7653	5.4901	0.8807	27.2843	9.6464	0.3263	1.112	10.5748	93.5826	38.8631	3.5237	1.0904	81.3835	2.794	3.162	78.8552	6.2888	3.128	1.6097	14.3133	4.5121	12.9948	8.4485	0.0001	0.934	6.3879	13.1994	0.5137	16.2188	25.0724	87.3031	36.2976	31.0824	39.7143	85.8387	20.587	15.0787	7.4097	19.8326	64.5172	7.7225	552.279	3.3716	9.4413
APOA4	3.9127	0.1264	2.8209	16.5299	0.1455	0.733	0.8801	3.3518	17.0903	10.8615	0.5881	0.3212	5.805	24.8719	86.518	3.8064	0.5791	89.4941	3.7194	1.0649	11.8382	3.0258	4.4241	2.317	5.0081	8.0055	5.6583	19.5409	1.3208	0.8249	2.5441	12.0387	2.8123	1.4884	3.2962	14.7712	17.2939	10.201	34.7008	40.6359	39.2843	3.0342	2.8957	11.2108	38.3039	6.963	47.9919	4.3975	12.4266
APOB	4.8895	0.0613	0.0001	0.2109	0.0517	0.054	0.0203	0.0662	0.1856	0.505	0.0053	0.1064	0.6968	1.0704	0.0154	0.0001	0.0762	2.22	0.0001	0.2277	1.4709	0.1457	0.062	0.0355	0.0834	1.4134	2.4882	0.322	0.0527	0.6948	0.1036	0.7898	0.5114	0.2959	1.4879	4.5362	2.508	0.2921	1.2869	5.3554	1.277	0.1771	0.2201	1.2093	0.1357	0.0461	0.7304	0.7814	0.2821
APOBEC3B	0.252	0.1667	0.4087	0.1312	0.0918	0.8925	1.2006	0.4711	0.2084	0.1873	0.1571	0.0001	1.3048	0.7353	0.107	0.2921	1.0313	0.0001	0.232	0.0001	0.1526	0.6256	0.3372	3.2892	0.3405	1.2598	0.4795	0.0001	6.7719	0.3979	1.1589	0.16	0.0001	0.3763	1.2492	0.122	0.0001	0.4818	0.2195	0.1717	0.0001	0.0001	2.2057	0.7515	0.0001	0.1496	0.122	2.5585	0.0001
APOBEC3C	0.117	0.0001	0.0001	0.0463	0.0001	0.2656	1.1981	1.1348	0.4785	0.0001	2.0852	0.0001	0.0747	0.0001	0.0001	3.3095	8.1967	0.0001	4.3943	2.5123	0.4246	8.7924	6.0699	3.7618	2.961	0.1024	0.0548	0.0001	2.7889	0.1218	0.0326	0.0776	0.0001	0.0001	0.0531	0.0841	0.0001	8.4342	0.0001	0.0001	0.0001	0.0001	2.4293	0.0825	0.0001	0.0001	0.0001	0.0338	0.0001
APOBEC3D	0.1056	0.0001	0.0335	0.0257	0.0188	0.1476	0.0001	0.1389	0.0001	0.1001	0.0078	0.0001	0.0415	0.0001	0.0001	0.0001	0.2298	0.0001	0.078	0.0001	0.0001	0.0001	0.0001	0.2956	0.0935	0.2433	0.0001	0.0001	0.5289	0.1311	0.1474	0.0431	0.0001	0.0001	0.0295	0.0467	0.0001	0.0725	0.0001	0.0001	0.0001	0.0001	0.1352	0.0932	0.0001	0.0001	0.0001	0.0188	0.0001
APOBEC3F	0.0616	0.0001	0.2005	0.0244	0.0668	0.1663	0.23	0.1648	0.0001	0.0001	0.0074	0.0001	0.3405	0.0001	0.0001	0.1873	0.1211	0.0001	0.5113	0.0001	0.0001	0.2231	0.0001	0.3725	0.0001	0.0539	0.2168	0.0001	0.5995	0.0641	0.0269	0.0574	0.0001	0.0436	0.0279	0.0443	0.4189	0.0687	0.0001	0.0001	0.0001	0.0001	0.2727	0.0434	0.137	0.0001	0.0001	0.2299	0.0001
APOBEC3G	0.4776	1.239	0.4101	0.0001	0.4865	2.4436	8.4059	13.8375	0.0806	3.2873	0.577	0.0001	1.9609	0.2476	0.0001	1.5533	2.4007	0.7384	10.7863	0.8456	0.6916	0.3103	0.4972	10.2363	0.0001	6.3584	0.0001	5.8509	7.3087	2.4037	5.8465	0.6238	0.1362	0.0609	1.705	6.127	0.0001	2.0923	1.769	0.0001	0.0001	0.0001	4.9694	9.9291	0.0001	31.656	0.0001	0.0001	2.4167
APOBR	0.6115	0.095	0.0091	0.0379	0.0001	0.2444	0.0375	0.4563	0.2184	0.4943	0.1965	0.0011	0.0927	0.0535	0.0001	0.0209	1.251	0.0001	0.0001	0.3224	0.0001	0.2437	0.0336	0.0001	0.0991	0.0001	0.0001	0.1641	0.399	0.113	0.425	0.0396	0.0001	0.0125	0.5014	0.0186	0.0001	0.1408	0.0001	0.0001	0.0471	0.0001	0.0001	0.0589	0.0001	0.0939	0.0001	0.1248	0.0294
APOC1	1.6444	0.0001	0.0001	9.6215	0.0001	2.4648	0.3698	0.0001	41.4051	0.2268	1.1094	0.0001	0.6896	3.4041	101.125	0.0001	0.0001	11.0638	0.0001	0.0001	8.5786	0.0001	3.497	0.752	5.2113	11.9589	3.0114	0.0001	0.0001	0.3038	1.5477	11.5078	1.2771	1.3975	3.2114	18.1171	16.3	2.3778	3.3787	17.4798	10.013	6.0651	2.0293	0.7633	12.7197	0.3818	98.7886	2.7358	16.3308
APOC2	6.1465	0.0001	0.0001	4.7839	0.0001	0.0001	0.0001	0.0001	3.1579	0.7261	0.0001	0.0001	3.4076	3.6822	10.4146	0.0001	0.0001	8.7577	0.0001	0.0001	3.4561	0.0001	1.3839	0.0001	2.4504	3.6665	2.1892	0.2944	0.0001	0.0001	0.0001	1.68	0.0001	1.9669	0.0001	3.7547	5.3196	0.4009	3.1174	16.2659	7.9492	0.6795	0.0001	5.1314	7.6288	0.0001	104.811	0.0001	0.0001
APOC3	9.023	0.4291	0.1638	11.7186	0.2897	0.0001	0.0789	0.2767	77.5677	75.7296	0.0001	0.5271	2.3998	9.3605	194.261	0.0001	0.0001	28.2287	0.0001	0.1161	3.4164	0.3004	2.113	0.351	3.6382	4.4994	1.3761	3.7955	0.0001	0.1982	0.0001	6.3942	0.5967	0.4657	2.176	34.7511	31.2776	2.4333	6.3643	19.6235	12.7317	3.3134	2.7233	1.6087	25.3404	0.9479	133.768	0.4239	5.4643
APOD	20.3452	0.2719	4.5162	5.2997	1.0496	1.8592	0.7939	0.3148	60.4112	8.1316	1.3917	1.0414	3.2579	26.4238	140.181	5.1175	0.7617	14.2311	0.0001	1.967	10.472	1.017	1.7441	1.0154	8.1541	7.7977	6.3474	1.1499	0.0001	3.8355	7.3574	10.6885	4.0222	4.8463	3.1469	16.5004	5.695	6.3063	14.6214	16.0883	32.3157	9.0055	5.8216	5.9619	8.4631	2.3691	117.752	2.7369	17.3619
APOE	2.1235	0.8207	0.4962	7.7359	0.2819	7.1327	4.0973	0.1747	8.5066	4.9618	6.3886	0.4668	1.0917	9.0567	21.7666	1.1208	8.7192	22.9184	12.7297	6.2946	5.0377	0.2672	3.7323	13.1474	1.6546	21.1187	6.6848	29.9243	2.3149	2.9961	2.4996	2.7976	0.9856	0.8055	0.7049	21.114	24.6426	172.908	10.9971	49.0516	2.7411	3.6723	3.7913	7.7358	15.3856	5.4456	98.293	3.7947	35.2216
APOF	0.0001	0.0001	0.0001	0.0001	0.0001	0.063	0.0001	0.0001	0.4377	0.035	0.0001	0.0001	0.1584	0.4124	0.0001	0.0001	0.0001	6.0202	0.0001	0.0001	0.0001	0.0001	0.0001	0.0001	0.0001	0.0001	0.0001	1.6839	0.0001	0.3	0.0001	0.0704	0.0001	0.0265	0.1944	0.0001	0.4163	0.0001	0.0001	0.0001	0.0001	0.0001	0.0001	0.1922	0.3288	0.0001	1.3798	0.0664	0.5488
APOH	0.6895	0.0001	0.2926	0.4229	0.3078	0.0001	0.0001	0.0001	0.0001	0.0446	0.2357	0.1298	0.0001	0.7428	0.3271	0.3571	0.0001	3.4209	0.0408	0.1136	1.3782	0.0001	0.0001	0.0155	0.1526	0.0001	0.3715	0.0001	0.0635	0.2725	0.6533	1.1694	0.3233	0.3733	0.3994	0.6728	0.3735	0.9173	1.1121	0.4963	0.9431	0.2465	0.1758	0.7524	0.8126	0.5295	4.7245	0.0001	0.0001
APOL1	2.599	0.0001	0.1176	0.0001	0.0001	0.0001	0.0001	0.0001	0.3065	0.0001	0.0001	0.0215	0.203	0.3365	1.2108	0.2315	0.1006	0.2291	0.0001	0.0001	0.8135	0.0001	0.1465	0.1161	0.1358	0.3834	0.2921	0.0854	0.0001	0.0001	0.1099	0.4231	0.0777	0.1349	0.6055	0.731	0.1956	0.0001	0.5553	0.5652	0.2246	0.0229	0.0001	1.5753	0.1139	0.0001	1.2419	0.2187	0.2976
APOL2	0.7965	0.2604	2.3489	0.7852	0.3734	1.0301	0.1095	0.3629	0.3294	0.5947	1.2757	0.0001	5.0097	0.2895	0.0387	4.2394	1.6422	0.0001	3.8907	0.5458	2.3031	0.0001	0.7885	0.1452	1.6383	0.3104	0.0001	0.0218	0.8275	0.8626	1.101	0.6742	1.1771	0.0001	0.1692	2.0894	0.0001	2.8306	0.368	0.0601	0.0341	0.1104	5.2657	3.0212	0.0566	0.802	0.0765	0.0803	0.5952
APOL3	0.2805	0.614	0.0217	0.5569	0.0001	4.7714	0.1007	0.0001	0.0001	1.9953	5.024	0.1022	2.3995	1.8857	0.0001	0.37	2.3507	0.0001	1.174	0.491	0.0828	0.2715	2.7131	0.1903	0.0001	0.2827	0.0001	0.5152	12.3542	1.5026	0.5166	0.5354	0.1666	0.181	0.3025	1.1727	0.0001	7.8361	0.7494	0.1006	0.1996	0.0001	0.6619	3.1075	0.0001	0.6074	0.0001	0.5794	0.0001
APOM	0.0001	0.0001	0.1156	0.1965	0.0001	0.193	0.0001	0.0001	2.1747	0.7018	0.0001	0.0001	0.0001	0.7723	0.0001	0.1101	0.0001	0.574	0.0001	0.0001	4.3493	0.1232	0.1054	0.0001	0.4163	0.0001	0.2952	1.7242	0.0001	0.0001	0.7125	0.9229	0.1415	0.4902	0.4015	1.844	0.2141	0.9972	0.1466	0.6074	0.0762	0.77	0.3295	0.8584	0.9144	0.9013	13.8341	0.0552	0.0001
APOO	0.6688	1.1979	1.0422	0.1682	4.7771	1.1138	2.8425	1.5475	1.9158	0.5932	0.0001	0.0001	0.0001	0.6375	1.6129	0.8583	0.9342	0.0001	1.9035	0.2462	1.2428	3.4265	0.9168	0.5862	0.9798	0.1365	0.4748	0.0001	0.6017	0.463	0.3393	0.4991	0.5402	2.2913	1.3589	0.515	0.0001	1.218	0.294	0.0001	0.0491	0.5523	0.3017	0.6587	0.1602	0.3528	0.2381	0.8508	0.3877
APOOL	0.1812	0.2572	0.1277	0.0486	0.0348	0.4047	0.0951	0.0001	0.0001	0.0995	0.0001	0.1545	0.1553	0.0001	0.0001	2.5537	0.1916	0.0001	0.0466	0.0001	0.1069	0.0306	0.3474	0.0001	0.0752	0.0001	0.0001	0.0001	0.0001	0.0001	0.0001	0.3935	0.3897	0.3241	0.4343	0.2408	0.0001	0.0001	0.2564	0.0001	0.0001	0.1319	0.2023	0.4799	0.2943	0.0001	0.0001	0.6584	0.34
APP	1.3528	1.3376	2.0252	0.2767	0.0221	0.9255	1.0369	0.0957	0.0759	0.0212	0.0001	1.2238	0.0784	0.3894	0.191	0.3071	1.2092	1.2724	1.2189	0.3726	12.075	2.7626	1.201	1.5102	1.6929	0.6332	0.0001	0.5239	0.1814	1.8055	1.0148	0.2073	5.0981	1.3057	0.436	4.0752	0.0001	1.1229	5.653	0.0001	0.0001	0.8885	5.8418	3.0046	0.0589	2.5472	0.3348	6.1112	0.8038
APPL1	1.2058	1.2439	1.3126	2.3796	0.7853	1.1776	0.4782	1.1426	0.7185	0.6568	0.3895	0.7771	1.3624	1.2138	0.144	0.4418	1.4864	1.4918	1.4824	0.7675	0.7803	0.8064	0.6819	0.197	1.0815	0.7058	0.1465	0.2168	0.2552	0.2523	0.2491	0.551	1.0932	0.836	1.6492	1.4777	0.7142	2.3908	3.4395	1.3868	0.364	0.8574	0.5081	2.6677	0.2322	1.0075	2.6633	0.4798	4.818
APPL2	3.777	1.7309	0.2539	2.8753	1.2511	0.3155	0.3376	1.8597	0.1415	2.2956	2.582	0.0155	0.1892	0.5112	0.2543	0.1617	0.7214	2.2634	0.055	0.4928	0.0756	0.2348	0.3344	0.024	0.041	0.5115	0.7557	0.429	0.3633	0.3522	0.0001	0.3831	0.0672	0.5912	0.7499	1.3395	0.5399	0.5016	1.7205	0.1869	0.0001	0.2634	0.837	1.2359	0.6907	0.1903	0.0945	0.249	0.5234
APRT	118.159	186.439	21.2894	25.4338	12.0871	21.6358	22.8326	52.4587	25.7336	27.0042	78.1237	3.9088	76.9865	45.2169	57.6177	13.9858	123.639	16.3551	68.5073	63.8096	25.4121	22.2394	14.9733	8.0123	121.738	217.792	42.0083	25.84	25.4797	74.4501	115.906	38.0471	22.6495	59.3443	15.2702	101.766	34.8318	203.347	96.0606	33.6663	19.3844	58.2892	22.8102	67.4912	21.2776	146.869	66.3457	43.9851	285.27
APTX	0.0001	0.2797	0.0001	0.0001	0.0001	0.6407	0.1143	0.0775	0.1634	0.0736	0.1528	0.5937	0.0888	0.0001	0.0001	0.0001	0.0001	0.0001	9.8941	0.0001	0.0001	0.0001	0.0001	0.0001	0.0001	0.0001	0.0001	0.0001	10.1914	0.1112	0.1008	0.0757	0.0001	0.147	0.0001	0.0001	0.1363	0.0001	0.0001	0.0001	0.0001	0.0001	0.0001	0.0001	0.0001	0.0001	0.0001	0.0001	0.0001
AQP1	1.6129	0.5543	1.1248	4.1436	0.7149	0.2647	9.9039	1.8532	1.283	1.1382	2.2145	0.2196	2.5611	1.0678	1.3438	0.6221	0.0001	3.1474	2.2413	45.0711	0.0001	1.3232	0.0532	0.2591	0.234	1.9504	0.0001	23.4898	0.0001	0.0001	0.0001	0.0001	5.5443	11.2625	0.0001	0.0001	1.2289	0.2267	1.9607	0.0001	0.0001	0.0001	0.0001	0.0001	0.0001	0.2035	4.1218	0.0001	0.1029
AQR	0.2514	0.1528	0.4139	0.1528	0.6649	0.2711	0.0388	0.1705	0.0001	0.6357	0.0835	0.7874	0.25	0.518	0.1144	0.2949	0.9885	0.0001	0.2952	0.3454	0.985	2.0685	1.4575	0.5729	0.0841	0.1564	1.1325	0.0785	0.9726	0.2507	0.922	0.1658	0.3674	0.8296	0.9535	0.302	0.0001	0.162	0.0997	0.0001	0.0001	1.3486	0.2191	0.5681	0.0001	0.203	0.0501	1.0894	0.1309
ARAF	0.1644	0.1278	2.7959	0.0689	0.4107	0.1448	0.0537	0.0301	0.2497	0.0121	0.5054	1.8235	1.3306	0.6659	0.0307	0.3588	0.1151	0.0001	0.2071	0.1152	0.0751	0.1311	0.7319	0.0506	6.2191	0.7685	0.2257	0.4088	0.8261	0.6773	0.6693	0.1344	0.1247	0.2197	0.1419	0.0531	1.2589	0.1854	0.0219	0.0001	0.0001	0.0175	0.0793	0.2113	0.0001	1.4478	1.4309	0.2137	0.1502
ARAP1	2.328	1.038	0.297	0.7672	0.0547	0.8769	0.1906	0.8155	0.5281	0.2147	0.2439	0.0196	0.8571	0.6982	0.0704	0.0281	1.3661	0.551	0.1114	1.7613	0.0331	0.586	1.0951	0.0903	0.2559	1.2294	1.1356	0.0123	0.9262	1.5496	0.7701	0.4114	0.1135	0.0225	0.1141	1.8448	0.1294	0.7294	0.9362	0.0427	0.1025	0.121	0.3455	0.7054	0.5468	0.5267	0.3788	0.7171	2.288
ARAP3	0.0001	0.0001	0.0374	0.0001	0.0258	0.0001	0.0267	0.0001	0.0001	0.0001	0.0001	0.0001	0.0001	0.0001	0.0001	0.0171	0.0001	0.0176	0.0001	0.0001	0.0001	0.0314	0.0001	0.0001	0.0001	0.0001	0.3291	0.0001	0.0001	0.0323	0.0001	0.0001	0.0001	0.0001	0.0001	0.0001	0.0001	0.0001	0.0001	0.0001	0.0001	0.0001	0.0361	0.0001	0.0484	0.0001	0.0001	0.0001	0.0001
ARCN1	41.627	20.1627	5.9641	6.8103	2.3169	5.7023	9.1169	22.5206	6.7421	11.7702	14.7526	4.2433	8.391	2.4696	3.9024	3.1357	6.9798	19.7476	2.2644	17.2797	21.0359	7.4919	6.7159	4.4636	15.8111	2.1271	4.318	8.6095	9.0036	10.1655	7.6813	1.4951	6.2687	4.4239	9.8453	14.5216	11.9852	13.8427	18.2745	8.701	0.8431	3.6073	6.5236	10.2291	10.6799	19.9714	21.1192	7.2522	32.8421
ARF1	331.875	40.6508	62.3553	33.8734	25.7913	78.8754	29.4115	78.3722	68.7232	52.6678	55.7139	42.0536	88.5107	65.993	73.0535	27.9589	67.5274	25.9796	16.904	39.2577	66.7679	35.9414	54.3357	20.8973	65.0928	36.4432	20.031	45.5631	54.9583	104.207	55.9644	21.1713	16.2473	73.436	140.95	55.063	17.3441	55.847	34.7449	18.3513	3.7695	25.2973	95.0655	98.6082	22.0577	39.2953	34.9938	80.773	44.2837
ARF3	330.683	40.6508	62.2548	33.7729	25.3992	78.7539	29.4115	78.1416	68.7232	52.6678	55.6238	41.9055	88.5107	65.993	73.0535	27.9589	67.4521	25.8933	16.7703	39.0245	66.6422	35.734	54.3357	20.8127	65.0928	36.0718	19.6751	45.5631	54.8139	104.102	55.782	21.098	16.2143	73.436	140.854	55.063	17.3441	55.6681	34.7449	18.3513	3.7695	25.0688	95.0655	98.6082	22.0074	39.0296	34.8201	80.5893	44.1751
ARF4	304.196	44.7051	80.1696	45.0186	34.0824	94.0953	21.6556	204.554	156.256	105.229	65.6164	43.3075	169.929	80.6974	134.176	36.6619	75.8494	32.2948	17.4629	47.3473	162.503	87.4583	52.8864	36.1504	94.9262	60.5412	33.5821	43.3323	109.183	133.674	66.3891	18.1479	16.8232	68.1742	157.935	51.3246	25.5222	67.3265	58.4054	19.8122	2.1805	27.0099	125.893	130.556	22.7016	47.9828	49.9165	92.5814	47.4096
ARF5	239.9	37.6051	57.061	26.0177	27.0376	68.8169	25.7829	68.3415	61.1999	46.0216	49.0571	45.438	77.5968	73.9439	65.768	26.1522	56.1425	22.7559	13.2612	28.1756	62.8479	36.2628	47.9739	22.4156	57.0299	29.6152	16.0357	41.0591	47.5344	92.2231	49.792	29.0971	18.5303	73.2094	133.629	45.3229	15.1043	59.5515	34.2184	16.4875	2.1744	32.9292	90.0615	79.5222	21.318	32.4825	26.163	70.8915	37.3254
ARF6	17.7452	6.3586	24.9822	12.518	28.0955	15.5802	20.8333	23.0079	14.3363	10.9789	10.9338	6.696	22.1073	14.5967	16.0678	9.6384	22.6166	25.379	13.8733	28.1736	20.8566	8.7856	23.2034	17.5055	20.1717	18.5093	6.1211	7.3151	27.2174	23.8632	16.9432	5.3111	10.651	8.1527	10.9871	38.2356	7.7493	29.2663	15.1224	6.6307	1.8128	4.755	11.1452	45.1647	15.1137	11.9562	13.2883	12.6268	18.1516
ARFGAP1	2.7123	0.8126	0.8865	0.0992	0.1772	0.9285	0.0878	2.1542	1.1045	0.4145	2.6512	0.9848	2.5131	0.2719	0.0001	0.0001	0.7361	0.5707	0.4815	1.4656	2.7727	0.7482	0.5677	0.0001	0.0483	0.0001	1.746	0.4044	0.7468	1.4032	1.8277	0.0258	0.2505	0.3455	1.4975	0.5921	0.7334	0.8221	0.3731	4.6328	0.0001	1.6295	1.8747	1.2021	0.1305	1.139	0.9628	0.5179	0.077
ARFGAP2	2.0159	1.7711	0.9653	0.2656	0.5289	1.076	1.3482	0.8548	0.0001	0.6338	0.1461	2.7545	0.0138	0.0935	0.5736	0.0849	8.5609	0.0001	0.0269	1.7562	0.2416	0.3629	1.2612	0.0719	0.2467	0.0654	0.4925	0.0756	0.2917	18.0484	2.2735	4.1814	0.0105	2.3813	0.4346	1.3087	0.4751	0.6794	0.8272	0.0001	0.0001	0.0943	0.2391	0.1372	1.5017	0.7257	0.0493	0.4	0.5575
ARFGAP3	6.3554	0.3166	1.4677	1.2832	0.1003	1.0467	0.0706	0.5756	0.1259	0.2568	0.3741	0.524	2.4001	0.2165	0.1149	0.6224	1.0775	2.2101	0.3173	4.0126	4.4924	1.6312	0.4938	0.6853	3.8835	0.2731	1.6877	0.6686	1.8831	1.12	0.2983	0.1536	1.6053	1.2888	7.031	1.4613	0.193	1.1801	2.136	0.1765	0.0001	0.2765	1.206	2.9082	0.2406	1.781	1.8932	3.5624	2.1229
ARFGEF1	0.1422	0.2216	0.0582	0.1074	0.0241	0.3626	0.6913	0.1619	0.0208	0.217	0.203	0.0736	0.3115	0.0342	0.3362	0.0546	0.1977	0.0419	0.0337	0.046	0.4749	0.1108	0.2203	0.0216	0.0358	0.1285	0.1158	0.9804	0.4597	0.1013	0.2362	0.1618	0.0115	0.1506	0.2791	0.258	0.0001	0.2386	0.4936	0.0001	0.0044	0.0372	0.447	0.1343	0.0174	0.0089	0.0087	0.1446	0.0052
ARFGEF2	0.2436	0.1531	0.0697	0.0475	0.0365	0.6927	0.1405	0.2575	0.0371	0.1282	0.2603	0.0763	0.2506	0.0458	0.0096	0.1177	0.2932	0.0423	0.0738	0.0207	0.0585	0.169	0.2182	0.0229	0.0222	0.0001	0.0469	0.0001	0.1624	0.278	0.0904	0.1235	0.112	0.1175	0.232	0.2601	0.0311	0.4124	0.1996	0.0001	0.0044	0.1098	0.2787	0.1367	0.0402	0.0359	0.0088	0.4784	0.0001
ARFIP1	17.4941	9.8622	1.3591	1.0139	0.944	4.3723	1.2332	3.4906	0.1286	2.6065	1.1888	5.0175	5.1136	4.0246	1.2357	4.0188	6.319	1.6093	0.6476	4.9861	5.313	3.4357	1.3322	1.9475	7.007	3.2241	1.7878	4.2447	1.2918	4.1438	3.3811	2.9353	34.0392	5.0071	3.7144	5.5098	0.8549	3.3509	5.7725	0.3582	0.9183	3.242	8.6763	8.5069	1.0868	5.9139	1.2933	4.5731	3.4065
ARFIP2	0.9213	0.0001	0.0001	0.0001	0.0001	0.0001	0.0001	0.0001	0.6712	0.3124	0.0001	0.0001	0.0614	0.0001	0.2256	0.0001	0.0393	0.0001	0.0001	0.1357	0.2435	0.3698	0.0001	0.0001	0.1604	0.0001	0.908	0.0001	0.183	0.0001	0.0001	0.0001	0.0001	0.0001	0.0001	0.0001	0.0001	0.0001	0.1223	0.0001	0.0001	0.1953	0.6227	1.9615	0.0001	0.0001	0.0001	0.0001	0.0001
ARFRP1	1.2838	0.0001	0.1258	0.0001	0.0001	0.0001	0.0001	0.7965	0.0001	0.0001	0.6138	0.1285	1.4864	0.0001	0.0001	0.0001	0.0001	0.0001	0.0001	0.0001	0.387	0.0001	0.0001	0.0001	0.3015	0.0001	1.1984	0.0001	0.4729	0.3938	0.0001	0.0001	0.0001	0.1434	0.0001	0.2473	0.0001	0.1285	0.0001	0.0001	0.0001	0.1637	0.3754	0.6888	0.0001	0.1161	0.0001	0.0001	0.0001
ARG1	0.0001	0.0001	0.0001	0.0001	0.0001	0.0925	0.0703	0.1009	0.7159	0.1079	0.0983	0.0001	0.046	0.0001	0.6769	0.0001	0.0001	0.3062	0.0001	0.3459	0.969	0.0001	0.0001	0.0001	0.0001	0.0001	0.0001	0.0001	0.0001	1.4264	1.6261	0.0001	0.2787	0.0001	0.1172	0.319	8.1655	1.2602	0.5479	0.2387	1.9197	0.3504	0.3081	0.0001	0.2259	0.0001	0.0001	0.0001	1.1531
ARHGAP1	81.508	8.8383	34.4756	27.8613	22.1555	6.5427	16.1147	35.6811	10.7157	18.3829	10.4524	7.021	22.8645	11.3835	1.9848	117.481	16.577	10.1138	27.0238	32.9831	16.6443	12.8567	22.0566	13.7123	6.8023	8.0858	6.9256	3.6515	10.3575	18.7952	10.8402	7.0836	12.5156	14.0385	10.6456	29.4796	7.3756	12.4909	19.5685	3.3326	1.1928	5.7231	39.9383	35.0635	2.9133	18.2566	5.5739	21.3486	23.081
ARHGAP10	0.0407	0.0001	0.0396	0.0001	0.1103	0.5435	0.0317	0.0001	0.0001	0.0503	0.0001	0.0001	0.0509	0.0001	0.0001	0.0001	0.0001	0.0001	0.0625	0.3281	0.9826	1.2412	0.0695	0.3458	0.0781	0.1685	0.0409	0.0001	0.0001	0.7321	0.5344	0.7553	0.536	1.0972	1.3328	0.7664	0.1504	0.1759	1.2401	0.0001	0.0001	0.4565	1.3093	1.1803	0.0169	0.4548	0.0001	2.0738	0.0429
ARHGAP17	0.7353	0.1341	0.4659	0.0623	0.1087	0.292	0.2167	0.8104	0.1402	1.2609	0.1799	0.0981	0.7877	0.303	0.3562	0.3202	0.867	0.6234	0.5283	0.9812	1.8506	1.0288	0.9	0.4987	1.0845	0.0984	0.35	0.1299	1.0067	0.215	0.3181	0.2543	0.4266	0.375	0.3833	0.4652	0.2279	0.4683	0.9091	0.0209	0.0163	0.0847	0.359	0.3392	1.4059	0.6422	0.587	0.453	0.4056
ARHGAP18	3.5073	0.0001	0.0001	0.0001	0.5889	0.5597	0.0593	0.5262	0.0326	1.8302	0.6777	0.0001	1.8292	0.176	0.0001	0.2495	5.3263	0.4054	0.3303	2.3384	0.6539	2.1872	1.3387	0.2445	1.4274	1.4655	0.0747	0.0001	7.454	0.7864	0.1223	0.0607	0.0001	0.0001	5.9995	1.8498	0.0001	2.4932	1.8732	0.0001	0.0001	0.0001	4.3506	0.9337	0.0438	0.0335	0.0001	2.9879	2.9008
ARHGAP25	0.8063	0.3462	0.2869	0.2915	0.1785	1.1808	0.1408	0.1324	0.1972	1.2424	0.5562	0.0001	0.3208	0.0661	0.3105	0.2975	0.8892	0.1988	0.3131	0.9764	0.0001	0.2723	0.4274	0.009	0.1024	0.0296	0.5481	0.3301	1.2639	0.4676	0.5272	0.0741	0.0442	0.3616	0.5233	0.705	0.0789	2.5814	0.2721	0.0001	0.0511	0.2765	0.3268	0.4325	0.1255	0.5096	0.0001	0.6086	1.9836
ARHGAP30	0.036	0.0001	0.0001	0.3001	0.0001	0.0321	0.0001	0.3177	0.6846	2.3465	0.6222	0.0001	0.4082	0.3455	0.0001	0.0001	1.4126	0.1276	0.5476	0.9493	0.0001	0.0266	1.2817	0.0001	0.011	0.0001	0.0001	0.3531	0.088	0.4633	0.0001	0.0001	0.0001	0.0001	0.4432	0.5395	0.0001	0.8964	0.2742	0.0824	0.0001	0.0001	0.0155	0.5853	0.1419	0.8376	0.0001	0.3795	0.1434
ARHGAP35	0.0574	0.0134	0.0001	0.0398	0.0001	0.0354	0.0409	0.0262	0.0001	0.1329	0.0001	0.1566	0.0271	0.0001	0.0001	0.0001	0.0001	0.0001	0.0001	0.047	0.1125	0.292	0.1191	0.0349	0.0001	0.0001	0.2523	0.105	0.0001	0.0001	0.0001	0.0001	0.0376	0.0022	0.0528	0.0001	0.1613	0.0459	0.0153	0.0001	0.0001	0.0001	0.2242	0.0811	0.1619	0.077	0.0001	0.0949	0.0001
ARHGAP4	2.8866	0.0416	0.0001	1.6978	0.0001	2.5297	0.0911	0.2319	0.6222	2.0104	2.2107	0.0001	2.6357	0.1067	0.0001	0.0001	5.595	0.1011	0.0001	0.7656	0.0001	5.4479	1.1748	0.0001	0.5163	0.4353	0.0001	0.7753	9.5561	4.5037	0.8503	0.211	0.0203	0.0558	0.6228	0.8854	0.1467	7.412	0.7973	0.1708	0.0588	0.0001	2.0901	5.6753	0.0259	1.0929	0.0351	0.4767	2.3365
ARHGAP5	0.1847	0.0001	0.0001	0.1276	0.0001	0.0001	0.0001	0.0001	0.0001	0.0001	0.0001	0.0863	0.0432	0.0001	0.0001	0.0001	0.0755	0.0357	0.0001	0.0128	0.0739	0.0318	0.0001	0.0001	0.147	0.3344	0.0001	0.0001	1.1542	0.0311	0.2536	0.1052	0.0001	0.2723	0.0001	0.2557	0.0001	0.0001	0.0001	0.0001	0.0001	0.0319	0.0336	0.0964	0.0001	0.017	0.0283	0.0549	0.1587
ARHGAP6	0.0001	0.0001	0.0001	0.1806	0.1144	0.6679	0.0001	0.0001	0.0001	0.034	0.0001	0.2089	0.0001	0.0001	0.0001	0.0001	0.0335	0.0001	0.5282	0.0001	0.0001	0.0783	0.0799	0.9642	0.0001	0.0001	0.0001	0.0001	0.0001	0.0001	0.0001	0.0001	0.0492	0.0001	0.0001	0.1671	0.0001	0.0001	0.05	0.0001	0.0001	0.0001	0.0597	0.0001	0.0001	0.1666	0.0001	0.0658	0.0001
ARHGAP9	0.37	0.0001	0.0001	0.0001	0.0001	1.119	0.0001	0.0001	0.0001	0.0001	0.0001	0.0001	0.1272	0.0591	0.0001	0.0001	0.5571	0.0001	0.0489	0.8457	0.0001	0.0001	0.225	0.0001	0.0001	0.2322	0.0001	0.085	0.4699	0.6692	0.2537	0.0001	0.0001	0.0001	0.2255	1.4952	0.0001	1.5103	0.0001	0.0001	0.0001	0.0379	0.2377	1.1531	0.0001	0.3127	0.035	0.2144	0.7429
ARHGDIA	60.6907	44.5813	34.0364	39.2498	42.1931	206.24	86.7668	254.304	43.6059	243.441	126.513	52.762	353.379	108.585	43.7895	88.4598	87.7853	23.4936	34.0545	36.0227	77.5542	73.6596	169.799	11.7083	39.2958	65.7017	9.1494	18.3572	213.103	325.265	72.4734	53.3823	22.0016	227.506	297.552	81.5797	90.23	92.9206	72.7707	26.3707	8.8602	27.1909	318.259	76.9323	18.8974	27.5875	12.0875	117.097	23.5205
ARHGDIB	56.4106	12.2502	56.4445	21.4252	9.1508	116.757	35.0292	6.4892	11.2131	32.6754	82.8245	6.0867	21.2383	24.5024	6.15	22.7632	103.751	6.4862	8.6469	57.5245	3.8321	32.0869	32.3216	7.4221	10.486	16.9272	10.4642	13.2908	147.544	141.356	31.7511	19.9775	33.2845	23.9182	73.5251	34.1249	0.8022	205.725	23.6793	6.2888	3.9553	5.0382	49.6967	73.2651	2.9205	23.7194	5.1221	50.4581	49.1486
ARHGEF1	7.3451	2.4167	1.6054	2.2646	1.2929	4.1121	2.4965	5.6176	1.5613	4.672	5.04	1.5182	6.8875	1.9096	1.1156	0.4235	4.966	1.574	1.4239	13.8408	1.7532	2.8185	4.286	1.7508	3.146	2.3798	3.3636	6.5476	6.2046	4.9694	7.154	1.3745	2.2179	2.4375	2.2125	5.7045	1.4333	14.2191	3.8482	1.722	0.7213	1.4267	2.4695	1.8495	1.5176	6.9866	2.3227	4.5351	10.604
ARHGEF10	0.4549	0.0144	0.2468	0.0348	0.2766	0.0151	0.6304	0.0178	0.0249	0.0557	0.0676	0.1267	0.0876	0.072	0.0001	0.0426	0.0346	0.4884	0.2646	0.3868	0.1645	0.0264	0.1536	0.1661	0.4565	0.5579	0.0001	0.0001	0.0001	0.0355	0.0001	0.0702	0.3226	0.0502	0.3813	0.5645	0.0094	0.3007	0.6764	0.4428	0.0001	0.0001	0.252	0.0001	0.0001	0.3227	0.9634	0.0885	0.3595
ARHGEF10L	0.345	0.0001	0.0001	0.1283	0.0001	0.012	0.0001	0.0001	0.0001	0.0001	0.0472	0.0001	0.0001	0.0001	0.0001	0.0001	0.3916	0.0001	0.0001	0.1279	0.0001	0.0001	0.0001	0.0001	0.0001	0.0001	0.0001	0.0373	0.0001	0.0001	0.0001	0.0001	0.032	0.0001	0.0001	0.0001	0.0001	0.0125	0.1665	0.0001	0.0001	0.0001	0.0001	0.0001	0.0001	0.0001	0.0001	0.0001	0.0001
ARHGEF11	0.1143	0.1645	0.0324	0.3461	0.1923	0.0422	0.0123	0.0356	0.0665	0.4028	0.0488	0.1095	0.585	0.0307	0.0884	0.0001	0.2559	0.0782	0.0339	0.1254	0.0286	0.1758	0.1255	0.0001	0.0461	0.022	0.245	0.3139	0.0799	0.0001	0.0001	0.0001	0.1593	0.0846	0.1768	0.5667	0.0134	0.0001	0.2628	0.0001	0.0001	0.0265	1.1055	0.112	0.0815	0.036	0.0001	0.0525	0.5115
ARHGEF12	0.0001	0.1498	0.0001	0.0161	0.0001	0.0001	0.0001	0.0001	0.0001	0.1878	0.0001	0.0001	0.0001	0.0001	0.0001	0.0001	0.0001	0.0001	0.0001	0.0908	0.0825	0.0001	0.0583	0.0001	0.0001	0.0001	0.0001	0.0001	0.0001	0.0001	0.0001	0.0001	0.0001	0.0001	0.0177	0.0001	0.0459	0.0001	0.0001	0.0001	0.0001	0.0001	0.0327	0.0001	0.0001	0.0001	0.0175	0.0001	0.0001
ARHGEF17	0.219	0.0167	0.3677	0.0001	0.0118	0.0001	0.0345	0.0001	0.0273	0.022	0.0001	0.0287	0.0177	0.0001	0.0372	0.192	0.0001	0.0001	0.051	0.1276	0.0183	0.0371	0.0001	0.0038	0.0378	0.0396	0.0403	0.0001	0.0001	0.0001	0.0001	0.0001	0.2136	0.0742	0.0001	0.0001	0.0201	0.0001	0.0001	0.0001	0.0001	0.0001	0.0158	0.0001	0.0001	0.0001	0.0284	0.0001	0.0109
ARHGEF18	0.3638	0.0728	0.0001	0.0688	0.1774	0.0901	0.0613	0.0001	0.0001	0.0833	0.4352	0.1066	0.0249	0.0001	0.0001	0.1225	0.3451	0.0963	0.0701	0.488	0.205	0.1677	0.3745	0.0873	0.3875	0.09	0.5897	0.0411	0.6294	0.2468	0.6612	0.1524	0.0001	0.058	0.0833	0.2668	0.0001	0.5341	0.1267	0.0001	0.0001	0.0226	0.1655	0.132	0.0001	0.2626	0.0341	0.0889	0.4965
ARHGEF2	5.4774	0.4496	2.3498	4.1068	1.7735	1.4798	0.6035	4.2333	0.7538	1.3682	1.363	7.0239	2.3744	2.0759	0.2366	4.4731	4.9494	0.4466	1.4464	2.2461	7.7708	8.2646	5.3892	2.2428	2.6183	2.1218	1.7268	1.3838	3.0328	2.0912	4.8883	0.4602	0.9827	1.2249	1.8122	3.3	1.4864	2.9313	2.4698	1.4773	0.0551	3.0734	2.8742	1.9857	0.7638	3.3321	1.3589	3.9187	0.8363
ARHGEF40	0.2254	0.0197	0.035	0.4838	0.0048	1.3226	0.1364	2.0756	0.0001	8.5281	0.0279	0.0149	0.1471	0.0001	0.9546	0.2479	1.4592	0.0951	0.0001	0.0001	0.2111	0.3463	1.083	0.1003	0.3696	0.3457	0.3571	0.2816	3.4863	0.0362	0.0196	0.0936	0.0001	0.7855	0.4182	0.2188	0.2211	1.3236	0.0258	0.0001	0.0001	0.0011	0.4907	0.9752	0.2259	0.403	0.0001	0.4883	0.4283
ARHGEF6	0.3986	0.6216	0.0001	0.3145	0.0192	0.1456	0.0001	0.1118	0.0001	0.3242	0.3613	0.0001	0.1607	0.0297	0.0001	0.0211	0.1182	0.0001	0.0339	0.6	0.0561	0.2394	0.4246	0.0115	0.0615	0.0728	0.0001	0.4396	1.2283	0.0929	0.1131	0.1538	0.2852	0.1528	0.5306	0.4984	0.0257	0.774	0.3313	0.0001	0.0001	0.1642	0.1691	0.3448	0.0347	0.4121	0.3053	0.2323	1.1381
ARHGEF7	0.6605	0.6472	0.5145	0.1659	0.4189	0.3384	0.1043	0.8156	0.0001	0.04	0.24	0.6466	0.7981	0.9571	0.4305	0.2223	0.564	0.0001	0.3107	0.1738	0.5909	0.2211	0.9056	0.265	0.3975	0.2066	0.4189	1.0491	0.7559	1.2093	0.2133	0.8235	0.2899	0.4648	2.5502	0.5649	0.0282	0.6152	0.1272	0.0001	0.0001	0.2699	0.8864	1.5845	0.155	0.1002	0.0001	0.7962	1.5486
ARID1A	0.0193	0.0089	0.0277	0.0001	0.0139	0.0001	0.2788	0.0001	0.0001	0.0263	0.0001	0.1642	0.0001	0.0103	0.0264	0.0407	0.0001	0.0525	0.025	0.0657	0.0404	0.7482	0.2839	0.0373	0.0749	0.0088	0.4847	0.01	0.0262	0.0206	0.0663	0.0131	0.0595	0.0213	0.0769	0.0215	0.1564	0.0772	0.0753	0.0001	0.0001	0.1268	0.007	0.0001	0.0001	0.0558	0.0611	0.0689	0.052
ARIH1	0.2005	0.0599	0.0001	0.0001	0.5109	0.5229	0.085	0.0001	0.6828	0.1705	0.0001	0.0351	0.0608	0.0001	1.9613	0.1462	0.4872	0.0001	0.1979	0.1123	0.4101	0.4035	0.0001	0.0001	0.0612	0.0798	0.0902	0.0001	0.2038	0.0001	0.0001	0.0485	0.0001	0.0001	0.0001	0.1907	0.0001	0.0001	1.1288	0.0001	0.0001	0.4562	0.0963	0.3846	0.0001	0.0888	0.0871	0.0767	0.0001
ARIH2	0.3724	0.2813	0.0001	0.0001	0.0729	0.0001	0.1309	0.0001	0.0001	0.0001	0.0001	0.1264	0.0001	0.0001	0.0001	0.2217	0.219	0.0001	0.3745	0.0001	0.0001	0.2052	0.0001	0.1468	0.0919	0.1327	0.2645	0.0001	0.2259	0.3834	0.5538	0.0822	0.1782	0.1461	0.1038	0.3764	0.0001	0.0489	0.0001	0.0001	0.0001	0.1534	0.3746	0.4271	0.0108	0.1678	0.0001	0.4295	0.0001
ARL1	38.35	104.858	61.3098	12.3421	22.3456	66.3709	89.5859	115.995	52.0715	38.3604	51.9032	24.7291	164.214	27.2637	35.7984	3.1447	33.4115	89.2601	18.2166	17.1182	21.7121	64.2962	10.613	25.5972	36.4078	38.9288	13.1096	8.0076	12.119	22.558	19.9513	2.3394	1.8978	8.3688	25.7188	56.2187	29.3695	56.3443	164.256	19.6686	0.0763	10.0947	90.8659	95.6569	23.4258	88.4234	9.5916	47.3674	16.5256
ARL14EP	0.686	0.0001	0.0001	0.3061	0.0001	0.0001	0.9653	0.8341	0.0001	0.2669	0.0001	0.4246	0.0001	0.1188	0.2309	0.0001	0.0001	0.0001	0.0001	0.0001	0.0001	0.2312	0.0001	0.0001	0.0001	2.0573	2.8187	0.0001	0.0001	0.0682	0.0001	0.2094	0.3456	0.0001	0.4954	0.0001	0.0001	0.0001	1.7408	0.0001	0.0001	0.4987	0.3514	0.9565	0.0001	1.007	0.2972	0.4324	0.0001
ARL2	2.3787	1.0992	0.9438	0.3478	2.1401	2.2087	1.298	4.9619	11.3008	3.7042	2.3737	3.4131	1.4291	0.5116	13.4669	0.496	5.2264	0.0001	0.0001	0.0001	1.0354	2.1785	4.556	1.3662	1.9901	0.9337	1.2003	1.179	3.2452	2.6167	2.0395	1.7004	0.9632	1.8562	4.5429	0.7217	0.0001	1.1565	0.3508	0.0001	0.0001	1.3409	2.5392	2.0914	3.2745	1.6785	2.1648	2.148	0.0001
ARL2BP	2.2128	1.9704	0.0001	0.5904	0.0476	1.6978	0.0001	1.01	0.1021	0.2023	0.269	0.0001	0.0589	0.0001	0.0001	0.0001	0.0001	0.0001	0.0001	0.9047	1.7903	0.0001	0.2207	1.8406	0.2593	0.498	0.0001	0.0001	0.0001	0.581	0.4486	0.4131	0.0001	1.4221	0.9272	1.0878	0.3235	0.4234	1.8083	0.5825	0.0001	0.135	0.4062	0.1586	0.0001	0.2808	1.2286	0.0001	0.2526
ARL3	14.3545	11.3973	8.6507	11.7888	16.4397	2.2234	6.8538	6.9409	4.2495	4.977	2.686	13.9805	4.2494	4.6404	6.9065	2.2474	5.1874	5.3494	11.7194	18.125	3.1579	1.9211	1.2646	19.7827	11.0541	15.4993	24.9101	0.7586	7.8901	7.8348	2.6342	1.7222	9.309	5.004	2.5306	5.7486	2.9176	12.5295	5.1295	5.5842	0.6438	17.576	9.5001	6.3973	2.9405	17.4397	5.8596	7.5794	22.6842
ARL5A	0.0001	0.0001	0.0001	0.0001	0.0001	0.1012	0.0001	0.1297	0.0001	0.5319	0.8221	1.9744	2.2038	1.006	0.2666	0.0001	0.0001	0.0001	0.0001	0.0001	31.3918	0.0001	0.0001	0.0001	0.0001	0.0001	0.0001	3.2909	0.4792	2.6057	0.0001	0.0001	0.0001	0.0001	0.0001	0.1849	0.0001	0.0602	0.0001	0.0001	0.0001	0.0001	0.0001	0.1383	0.0001	0.1768	0.0001	0.0001	0.0001
ARL5B	0.1054	0.0001	0.0001	0.0001	0.0001	0.4119	0.0001	0.3735	0.0001	0.0001	0.0001	0.078	0.0649	0.6345	0.2656	0.0001	0.0001	0.0001	0.0001	0.0001	23.5206	0.0001	0.0001	0.0001	0.0001	0.0001	0.0001	0.0001	0.0001	0.4924	0.0001	0.0001	0.0001	0.3028	0.0001	0.0001	0.0001	0.0548	0.0001	0.0001	0.0001	0.1307	0.0001	0.0001	0.0001	0.2758	0.0001	0.0001	0.0001
ARL6	2.7516	3.1717	0.4931	0.3506	0.2495	0.1384	0.2113	0.5424	0.1409	0.1022	0.1527	0.1186	0.9597	0.1189	0.1592	0.5447	0.8428	0.0001	0.6173	0.7294	0.669	0.4879	0.5339	0.0001	2.6591	0.4186	1.655	0.2075	0.2643	0.337	0.4975	0.0388	0.0001	0.5284	0.3491	0.3849	0.3429	0.2859	0.769	0.1179	0.0001	0.2823	0.7026	0.2844	0.0001	0.1635	0.0785	0.0001	0.2236
ARL6IP4	0.7333	0.4755	0.629	0.0001	0.0001	0.5525	1.0891	0.7154	0.8161	1.9089	0.4115	0.9365	0.0001	0.0001	0.0001	0.0001	0.0001	0.0001	0.0001	0.0001	0.0001	0.3675	0.6928	0.2869	0.0001	0.2024	2.7091	0.0001	0.0001	1.7716	0.8139	0.4405	0.0001	0.9945	0.6055	0.3918	0.0001	0.0001	0.0001	0.0001	0.0001	0.1946	0.0001	1.17	6.0824	0.7308	0.0001	0.3884	0.0001
ARL6IP5	156.106	43.1097	46.7482	77.3116	6.6053	68.1102	26.9478	162.347	76.5086	71.8618	34.1739	20.2379	99.761	18.0024	17.7683	6.0453	123.288	80.7899	8.6949	57.5251	93.4128	47.0601	33.8122	9.8763	78.7557	26.9787	31.529	66.5385	97.1277	59.4387	8.6594	14.411	42.6817	39.5814	166.617	26.6047	49.9321	51.2923	35.1088	59.0818	12.2963	6.9027	170.92	138.768	45.0287	16.107	18.3891	90.9754	169.762
ARL8A	14.9723	6.1601	6.4525	9.6018	6.2003	5.0004	6.5796	6.4728	2.6753	5.0415	3.856	14.1478	10.3888	7.8413	1.6011	3.6544	10.5883	0.5995	7.4387	4.9007	5.8714	4.6006	3.695	3.0347	0.7675	1.649	1.8597	0.8743	4.0845	9.298	12.3973	3.7069	7.6593	13.8336	14.9167	18.2118	1.3223	17.133	32.4155	8.6585	1.2536	8.9766	20.5294	30.061	1.2667	8.2944	4.0457	18.6758	6.9196
ARL8B	22.1184	9.7629	8.3842	11.0409	6.5234	8.9901	9.6623	9.5261	3.3215	5.1883	6.8667	14.7818	13.4798	9.1543	1.7873	4.2943	11.0554	1.7152	9.8777	7.6245	7.6721	5.6793	7.6197	3.6856	2.5342	2.9118	2.4594	1.4989	4.8678	13.4835	14.6359	4.3889	10.0196	18.3731	15.5722	26.5845	1.9588	20.8608	39.8721	10.5013	1.4922	10.287	24.6892	34.8706	1.3785	11.1854	4.0606	23.8881	10.2337
ARMC1	11.6502	8.1766	8.5924	6.9092	6.9162	1.0315	4.7478	7.0146	0.4921	0.6771	0.8968	6.0272	2.3624	0.1172	2.1247	4.2531	3.18	0.2166	21.0163	2.9227	8.3111	5.7354	2.4461	4.6913	8.5998	3.6818	10.4591	9.9526	1.2817	5.1081	7.1722	2.5481	3.6333	3.5949	0.9194	6.2634	0.4402	7.0157	4.1175	3.5883	0.533	5.6907	0.7714	0.4732	3.2686	9.9896	0.4474	1.7922	7.1094
ARMC10	1.3168	12.7215	3.9844	0.7897	0.5598	1.2422	0.825	1.1508	0.2311	0.2174	0.1593	0.0001	0.1939	0.2477	0.6959	0.2719	0.393	0.3084	10.0001	0.4196	3.4005	1.799	0.8542	0.1337	0.8501	0.2398	1.7535	0.4932	0.2614	2.3455	2.506	1.6655	0.0001	1.6932	0.4191	1.5908	0.526	2.8321	1.4583	0.3262	0.0001	0.3607	1.2317	1.8197	0.9865	0.6015	0.5275	3.0412	2.8682
ARMC6	0.413	0.1413	0.0257	0.1316	0.0168	0.119	0.0233	1.2181	0.0001	0.2975	0.1302	0.0562	0.2047	0.0769	0.3079	0.0522	0.1477	0.0835	0.0518	0.1899	0.1877	0.537	0.1478	0.1398	0.1705	0.0001	0.7698	0.295	0.1277	0.0983	0.3529	0.3304	0.3111	0.4441	0.3688	0.6974	0.0384	0.5614	0.0716	0.0363	0.0126	1.1381	0.6446	0.2019	0.3879	0.909	0.3349	0.0785	0.0421
ARMC8	0.6582	0.6135	0.1168	0.0001	0.2298	0.0633	0.1557	0.3797	0.0001	0.168	0.5592	1.6884	0.1106	0.0855	0.0691	0.2344	0.6735	0.1926	0.1762	0.0704	0.0933	0.0326	0.0001	0.2352	0.5476	0.1907	0.1936	0.2024	0.3741	1.6398	0.2751	0.0001	0.0349	0.1159	1.4432	0.0874	0.0001	0.6893	0.2332	0.0001	0.0001	0.0658	0.8791	0.1553	0.3922	0.4537	0.0415	0.3263	0.7341
ARMCX1	1.6203	2.3149	0.3389	0.0001	0.5042	0.5716	4.2728	2.5249	0.1364	1.8158	0.296	0.4068	1.6356	0.0001	2.6562	0.9624	0.1124	0.2236	13.6427	2.5547	1.1375	0.8796	0.7781	0.3067	0.0764	0.0001	0.0001	0.6967	0.0001	0.0001	0.1209	0.238	0.173	0.939	0.6643	0.1425	1.4751	0.1375	0.7157	0.414	0.0001	0.0001	0.0001	0.0251	0.3017	1.6833	0.4702	0.3812	0.9428
ARMCX2	0.0001	1.3135	0.4944	0.0001	0.5047	1.5773	1.0099	0.5925	0.3279	0.2519	0.0735	1.8125	0.4327	0.0001	0.9188	0.6356	0.231	0.0001	1.0421	1.125	1.3231	0.0707	0.0601	0.5082	0.6488	0.1302	0.0001	1.4052	0.0001	0.4743	0.3735	0.8707	1.0326	2.7244	0.7862	0.6261	0.4435	0.2659	0.2055	0.0001	0.011	0.5602	0.0458	0.2756	1.1522	0.662	0.1189	0.6247	0.4584
ARMCX3	3.1741	1.5508	0.5819	0.2019	1.0421	1.6413	1.1132	4.8199	0.2639	0.5356	1.4693	0.0907	0.1305	0.0001	0.1455	1.6791	0.6713	0.3709	2.5937	0.164	0.5134	0.2845	0.2207	0.4517	1.1195	0.4631	0.0838	0.4742	0.5616	0.0854	0.6992	0.1389	0.2914	0.6913	0.8	0.5828	0.0001	0.3125	0.116	0.0001	0.0001	0.6365	0.345	0.1918	0.3619	0.2992	0.0001	0.2347	0.1682
ARPC1A	1.1396	1.3051	5.2398	1.9669	1.4984	1.4891	3.2564	2.7542	0.8287	0.0576	1.0547	2.0952	2.5287	0.5752	1.3933	0.45	0.6719	0.5974	2.67	0.474	2.0439	0.7327	0.8877	0.5709	0.7172	0.3217	1.2583	0.212	0.7544	1.2028	0.8151	1.2856	3.2974	2.2701	2.2476	2.4447	1.1474	1.7817	3.4177	0.861	0.0514	2.6026	3.1469	3.3999	10.3576	6.8944	1.2203	3.2856	0.819
ARPC1B	13.1321	3.1401	1.9716	2.8239	1.1157	15.3644	0.4267	1.4101	12.7188	5.0262	2.4349	0.7313	10.8805	3.1453	1.5479	1.0547	13.2115	0.0001	1.1214	3.2993	3.6418	3.4883	3.3738	1.3911	5.6048	1.3008	0.8148	0.6849	9.6172	6.0091	3.6711	1.3529	1.5104	2.3082	4.962	3.2134	0.1447	8.0618	2.638	0.3947	0.1608	0.6361	6.8625	7.6669	0.291	3.7568	1.4807	2.9336	3.1188
ARPC2	93.4103	51.0777	62.1178	38.9459	27.2874	67.7572	10.9318	31.8134	12.5259	30.874	30.809	18.7352	74.2225	34.4018	12.6074	49.464	118.17	8.3144	24.1958	71.4137	66.7741	42.694	45.8741	25.7398	47.7617	23.1231	9.8186	15.514	87.7145	103.914	51.3082	21.1986	41.96	38.7681	69.5296	43.9451	6.5115	100.87	44.2439	9.8635	9.1663	22.9971	90.2139	88.7997	8.1964	43.0658	18.0242	63.2796	73.7014
ARPC3	18.1306	4.5188	3.3658	4.7643	1.879	6.7547	2.077	5.0043	0.9287	2.3629	5.5764	1.5063	4.9273	2.7398	0.9422	4.1681	15.1833	4.9211	2.7903	9.034	0.9239	3.3612	1.4091	1.0409	2.0786	0.3964	1.1608	4.024	9.7383	4.3893	3.4571	2.4435	3.0781	1.7963	6.3559	4.2095	5.2065	9.6679	8.9124	3.1158	1.0275	1.749	7.072	13.9343	5.8817	6.9744	4.1972	5.9925	8.8547
ARPC4	126.94	64.997	80.2364	41.0671	36.6802	118.845	25.6058	157.215	81.012	78.1265	138.987	66.2064	176.244	106.547	42.5934	70.8519	114.675	16.6259	48.8797	101.422	84.9733	21.666	51.7052	27.0619	61.8384	40.899	9.0693	51.8694	207.447	71.5285	65.2193	27.2507	44.7119	64.5429	89.9551	104.141	54.19	102.51	47.0517	13.4793	2.6629	15.3728	138.802	130.832	25.0517	54.6253	26.0303	79.7199	81.7713
ARPC4-TTLL3	16.219	5.0821	13.8552	6.7118	6.0857	13.5824	2.9337	28.2429	13.1564	19.9299	7.8132	5.9764	9.349	7.0851	9.3179	11.3066	10.8356	3.1594	5.6946	15.322	6.7624	6.0952	12.8963	2.6628	9.8765	5.9978	0.5956	10.0182	13.9247	13.3016	8.6213	1.5226	6.7932	8.0026	11.1801	15.2444	14.4356	18.3106	9.158	2.0723	0.7262	2.2164	15.4272	20.1983	5.9582	11.5244	5.3733	8.9214	12.605
ARPC5	79.5266	48.3305	48.0026	16.3279	17.0137	26.4754	9.2523	14.7429	9.5484	44.3359	13.9127	8.292	40.372	20.0333	9.4815	65.56	69.9445	9.5992	12.4973	26.2771	6.9985	29.9484	54.9105	14.2823	19.0321	15.3167	3.5896	8.5862	24.6613	13.7373	12.3873	5.5463	17.8267	1.3172	12.6048	17.6454	6.1295	47.9399	18.0522	5.1533	2.5099	3.055	41.634	38.1462	2.718	24.0779	3.6164	15.1903	23.1112
ARPC5L	10.1539	9.8177	4.2984	3.4344	2.1421	4.9802	10.7616	76.0477	25.5302	61.619	8.5266	2.2421	1.9413	3.701	14.4451	19.4222	2.9597	0.9513	27.933	12.6422	1.5151	0.9996	2.8045	0.9014	3.211	1.1238	1.5654	0.0001	6.2263	0.6038	3.7025	1.6321	3.1354	2.3411	2.0538	2.2299	41.8533	5.8072	5.4358	0.0001	0.0001	1.9095	0.6044	0.9797	6.2245	2.4479	1.3625	0.2877	4.0369
ARPP19	0.3524	1.292	0.4932	0.0688	1.5039	0.1482	2.6779	0.9934	0.0001	0.8868	1.4401	0.0692	4.5917	0.308	1.4923	0.3624	0.4044	1.2413	0.5813	0.2131	0.3828	2.196	0.6848	0.5127	0.365	0.0001	0.1001	0.0001	0.1081	0.1935	0.0001	0.1813	0.49	0.4561	0.3553	0.4561	0.168	0.6462	0.3384	1.2289	0.0001	0.286	0.3089	0.1595	2.3142	0.4503	0.1333	0.3143	0.3995
ARRB1	1.3368	0.895	0.4482	2.5213	0.4809	3.7929	1.4227	2.6481	2.9915	3.7012	3.9566	1.6977	3.5914	2.6045	2.3538	0.5567	3.3884	3.9773	0.0001	2.3894	0.0001	0.5458	1.4443	0.8023	1.3143	2.5199	2.6297	3.8091	2.5489	2.9476	1.8896	2.6046	0.379	0.9978	1.4536	2.6143	0.8915	6.8892	1.8189	1.2767	0.7788	0.8356	0.6917	1.7487	0.6629	2.5104	0.3026	0.8667	2.4353
ARRB2	2.4673	0.2384	0.3158	1.2393	0.3406	3.5391	0.3544	0.0001	0.0001	1.3227	1.6326	1.4093	2.8527	0.3919	0.0001	0.4093	4.0866	0.2292	0.3932	1.7359	0.0001	0.5102	0.8648	0.0154	0.0001	1.3786	0.4426	0.5055	1.7008	4.3379	2.1941	0.2936	0.3828	0.0001	2.9345	1.2351	0.0001	1.6178	1.9089	0.0001	0.0001	0.2625	2.8991	0.0968	0.0001	0.7	0.3787	2.9896	2.4388
ARRDC1	1.1819	0.6077	0.0001	0.1512	0.1013	0.3571	0.0001	0.0974	2.5273	0.0968	0.3389	0.345	0.3948	0.3534	0.0001	0.0001	0.4334	0.0001	0.236	0.5726	0.0001	0.0001	0.3757	0.0001	0.1074	0.0849	0.214	0.0001	0.6748	0.3879	0.3078	0.0615	0.2253	0.0367	0.3555	0.8567	0.0001	0.7577	0.4828	0.0001	0.0542	0.0001	0.2818	0.3234	0.0001	0.4159	0.117	0.1304	0.5698
ARSA	0.8451	0.0001	0.6848	0.2847	0.0001	0.3169	1.0013	4.2657	0.352	1.2765	0.3087	0.0001	1.5656	0.2538	3.4919	0.0353	1.1547	2.0549	0.5891	2.3868	0.9592	0.0001	0.0001	0.0001	0.0001	0.2849	0.0001	0.5891	0.1574	1.5265	0.4531	0.7025	0.2142	0.955	0.1034	2.3477	0.8915	1.723	0.4012	0.4962	0.0792	0.3374	0.0782	4.2062	1.1373	0.7629	0.0352	0.0001	0.3051
ARSB	0.5775	0.0001	0.4807	0.0001	0.0001	0.0914	0.1408	0.0001	0.037	0.2025	0.0299	0.038	0.3647	0.0001	0.0001	0.0542	0.1342	0.0001	0.0001	0.0703	1.2872	0.1708	0.0693	0.0222	0.1323	0.1539	0.031	0.0001	0.0001	0.0297	0.0001	0.0001	0.1015	0.2094	0.0386	2.3894	0.0001	0.0001	0.0412	0.0001	0.0001	0.0439	1.6854	0.0756	0.0001	0.1147	0.0001	0.0001	0.0001
ARSD	0.244	0.0001	0.0731	0.4049	0.1335	0.0001	2.207	0.0914	0.0001	0.0001	0.0001	0.0445	0.0001	0.0001	0.3134	0.0674	0.0001	0.141	0.0345	0.0001	0.0001	0.0001	0.0001	0.0484	0.0001	0.0001	0.2942	0.2403	0.0001	0.0001	0.0001	0.0001	0.116	0.0001	0.0001	0.0001	0.6376	0.0001	0.0556	0.2442	0.0001	0.0461	0.0001	0.0001	0.1498	0.0001	0.0001	0.0001	0.0001
ASAH1	8.4992	0.1172	0.4313	1.06	1.4312	4.7176	0.6935	1.5561	7.5577	3.4519	7.165	0.5909	5.5472	3.74	9.1183	0.5077	14.2681	1.1381	1.0234	2.452	5.6513	0.3537	1.088	1.4056	1.9315	5.7091	1.4215	3.0987	1.1107	5.4096	8.6863	3.5935	0.9189	2.7652	0.3458	7.0401	0.8768	5.5337	10.3447	5.4378	2.8096	3.2289	3.9797	1.4417	0.8408	12.4725	4.2842	5.3209	20.7073
ASAP1	0.0001	0.0781	0.0133	0.0001	0.0208	0.4061	0.0001	0.075	0.0001	0.065	0.0642	0.0001	0.0001	0.0001	0.0001	0.0001	0.2098	0.1372	0.0001	0.0001	0.0001	0.0001	0.0001	0.0001	0.1074	0.0001	0.0001	0.0001	0.0878	0.0791	0.0001	0.0001	0.0001	0.0634	0.1784	0.0001	0.0319	0.0001	0.0647	0.0224	0.0192	0.0001	0.081	0.0001	0.0001	0.0001	0.0351	0.0001	0.1443
ASAP3	0.2168	0.0001	0.0001	0.2017	0.0001	0.0001	0.0001	0.4509	0.0905	0.0001	0.0519	0.0001	0.103	0.0001	0.0001	0.0001	0.0001	0.3368	0.0001	0.1434	0.0001	0.0346	0.1011	0.0001	0.1592	0.166	0.0001	0.0692	0.0001	0.0001	0.0001	0.0001	0.0267	0.0001	0.1391	0.318	0.0983	0.0001	1.0356	0.0862	0.0001	0.0001	0.084	0.0875	0.0001	0.0001	0.3303	0.0001	0.2231
ASCC1	0.0001	0.0001	0.3307	0.0001	0.0001	0.2431	0.9012	0.3673	0.2073	0.3061	0.4672	0.0001	0.0001	0.0001	0.0001	0.0001	0.0001	0.0001	0.0001	0.0001	0.0001	0.0001	0.0001	0.4952	0.7468	0.0001	0.3486	0.1447	0.3147	0.1482	0.0472	0.0001	0.0001	0.4298	0.0806	0.1636	0.1411	0.0001	0.0666	0.2575	0.0001	0.5429	0.0218	0.0001	0.2315	0.2486	0.0001	0.2079	0.2159
ASCC2	0.1524	0.0001	0.0001	0.0001	0.0001	0.0001	0.0397	0.0001	0.0343	0.2068	0.0714	0.1146	0.0001	0.0001	0.0001	0.0001	1.452	0.0001	0.3025	0.0001	0.0733	0.3777	0.0001	0.0001	2.2915	0.0001	6.0283	0.1851	0.0001	0.0001	0.0001	0.0631	0.0001	0.0001	0.0502	0.1001	0.0001	0.0001	0.0001	0.0001	0.0001	0.0001	0.1989	0.0001	0.0001	0.0001	0.0001	0.0001	0.0001
ASCC3	0.3832	0.037	0.0276	0.0836	0.1068	0.4029	0.3836	0.1609	0.0075	0.1038	0.1519	0.5488	0.2988	0.1125	0.0001	0.2431	0.4385	0.0283	0.0584	0.1995	0.546	0.8804	0.3336	0.093	0.2469	0.1221	0.5609	0.2543	1.1758	0.3355	0.1955	0.1781	0.2967	0.5951	0.6568	0.218	0.0404	0.3006	0.1328	0.0127	0.0154	0.0344	0.5699	0.3092	0.0109	0.2132	0.0442	0.6342	0.3964
ASF1A	0.0001	0.0001	0.0001	0.0001	0.9271	0.0001	0.9188	2.7609	0.0001	0.0001	0.2783	0.2133	0.0001	0.2498	1.1351	0.6518	0.3876	0.0001	0.0001	0.0001	0.0001	1.4988	1.1396	1.6487	0.442	0.2318	0.4885	0.0717	0.0001	0.0001	1.8236	0.0001	0.61	0.7437	0.0001	0.0001	0.3578	0.0001	0.0001	0.0001	0.0001	1.3129	0.0001	0.0001	0.0001	0.0001	0.0001	0.0001	0.0001
ASH2L	0.3085	0.0001	0.0001	0.0001	0.168	0.1124	0.0001	0.0741	0.0001	0.0001	0.0001	0.4974	0.0001	0.0177	0.0001	0.3647	0.0154	0.0001	0.0001	0.0001	0.1195	0.2643	0.5288	0.0767	0.0176	0.0001	0.0465	0.0001	0.023	0.0272	0.0001	0.0001	0.2507	0.1151	0.0444	0.3455	0.0001	0.0001	0.0532	0.0001	0.0001	0.0001	0.058	0.0001	0.0001	0.0001	0.0001	0.1446	0.0001
ASL	2.7243	0.6189	0.3576	0.6559	1.0968	0.5276	0.597	0.7705	0.9162	1.2805	0.4304	0.1046	0.882	1.3278	0.962	0.4301	0.9499	0.2223	1.0033	1.6908	0.093	0.0475	0.4096	0.1355	0.7721	0.0781	0.0001	0.7853	0.0001	1.7114	11.0542	0.6019	0.1827	0.5688	0.7127	0.8934	0.4383	4.5377	0.674	0.4327	0.3804	0.5205	2.3232	0.2785	0.4522	0.687	0.2188	0.6204	2.2353
ASMTL	0.0839	0.6705	0.0001	0.0001	0.6682	0.6879	0.3732	0.1955	0.0338	0.0546	0.0801	0.3177	0.5311	0.0001	0.1569	0.0001	0.0001	0.0001	0.4673	0.0372	0.1399	7.2005	0.0001	0.892	0.0001	0.0001	0.0001	0.0001	0.9118	0.3679	0.0001	0.0001	0.0001	0.1467	0.6125	0.0277	0.0001	1.1109	0.2829	0.0001	0.0001	0.0001	0.3959	0.0451	0.0108	0.1157	0.081	0.5898	0.0626
ASNA1	12.7364	12.9804	14.7131	2.8741	4.0492	10.1422	25.8079	2.0678	7.4962	17.8208	1.8001	8.9652	1.7955	6.5964	5.6767	34.9537	34.3055	35.7975	19.0987	8.2722	8.5252	9.2945	29.0179	11.2166	15.7171	20.1507	5.468	1.0583	18.3289	9.8835	9.9438	6.2334	14.1511	16.0943	3.7697	14.2925	16.2829	6.7923	19.7639	2.7677	0.4423	5.9553	8.9428	9.1916	6.4936	12.5949	3.2377	20.7827	12.0433
ASNS	0.8806	0.8923	0.0305	0.0001	0.0509	0.1544	0.1618	0.3751	0.0001	0.1521	0.0868	0.4782	0.4961	0.0743	0.0001	0.3751	0.3236	0.0001	0.2081	0.0001	0.1979	0.5156	0.0001	0.0001	0.0817	0.0001	0.0559	0.1418	0.5338	3.6027	8.7033	0.1313	0.0001	0.1234	0.2994	0.2695	0.0001	0.2474	0.0347	0.0001	0.0001	0.2294	1	0.6076	0.0001	0.0636	0.0001	1.1891	0.0001
ASPA	0.0001	0.0001	0.0001	0.5636	0.0001	0.0001	0.0001	0.0001	4.2036	0.0001	0.0001	0.0001	0.0001	0.0001	0.0001	0.0001	0.0001	0.0001	0.0001	0.0001	0.0001	0.0001	0.0001	0.0641	0.0001	0.5947	0.2603	0.0001	0.0001	0.0001	0.0001	0.0001	0.0001	0.0001	0.0001	0.0001	0.0001	0.0001	0.2877	0.0001	0.0001	0.0001	0.0001	0.0001	0.0001	0.0001	0.0912	0.0001	0.0001
ASPH	3.0665	0.9759	1.864	1.6629	0.9905	2.893	0.1667	2.9978	1.8347	0.8661	0.088	0.2122	3.7193	0.2873	0.8618	1.268	2.313	1.4713	0.2262	0.6016	7.4691	2.5319	2.2102	0.381	2.1672	0.5861	0.0854	0.8468	0.2241	1.1262	0.4604	1.2583	0.9435	1.7676	3.0151	3.1555	1.8967	0.0001	4.6369	0.8914	0.127	0.1526	4.1887	1.1251	0.5069	0.2949	2.4587	1.2061	1.7096
ASPN	0.0001	0.6248	5.8962	1.966	7.8206	0.2434	20.5351	151.49	2.3659	6.2533	0.611	4.3058	16.488	2.521	4.8434	20.7632	0.8391	29.3507	111.933	206.647	247.963	1.0691	5.0085	0.3828	1.1016	13.0443	1.1843	0.0001	4.2674	1.5387	9.3505	3.5367	11.2264	0.8007	0.7936	14.0939	6.433	5.6997	4.9872	74.401	5.7475	3.1975	11.4437	0.0001	10.8003	19.6073	0.0001	60.3542	345.186
ASPSCR1	0.1674	0.4478	0.4547	0.1307	0.1898	0.8492	0.291	2.7906	0.0001	0.2111	0.0178	0.6223	1.1754	0.5523	0.0816	0.3786	0.1559	0.151	0.2051	0.5871	0.1828	0.6149	1.1291	0.0931	1.0211	0.3991	0.1467	0.1769	0.6551	1.3758	0.921	1.3028	0.0001	2.835	1.665	1.9943	0.0417	1.1336	0.0525	0.0332	0.0001	0.4405	0.1175	2.2521	0.0001	0.07	0.6304	1.3167	1.0159
ASS1	21.8996	0.8581	2.8312	10.5744	2.4428	17.2903	1.6307	5.0709	1.709	0.0997	1.4542	0.7433	37.8057	0.1712	4.0338	4.0565	4.4353	7.8348	3.662	6.2135	6.4118	0.0001	0.1566	1.1056	4.8897	5.9527	2.0581	40.6054	1.8419	3.8426	1.0174	35.0005	0.8096	35.2241	15.7197	0.5366	4.0263	6.8318	2.3887	5.548	1.8997	2.3099	1.2337	34.8243	12.1073	7.8169	0.3184	4.67	13.4021
ASUN	0.6643	0.8711	0.0001	0.0001	0.3871	0.0001	0.5346	0.9825	0.0001	0.0001	0.0322	0.7056	0.4075	0.1451	0.0593	0.0001	0.4366	0.0001	0.165	0.0001	0.0211	0.0333	0.0163	0.2938	0.0001	0.0001	0.5955	0.0001	0.0001	0.0511	0.3359	0.0001	0.2141	0.5827	0.4156	0.0435	0.0001	0.5595	0.0001	0.0001	0.0001	0.8778	0.0001	0.0001	0.1547	0.8465	0.3744	0.5282	0.3131
ATAD1	0.4341	0.6199	1.7338	0.1492	0.0001	0.2033	0.0001	0.0994	0.0001	0.7328	0.2229	1.7268	0.1937	0.0559	1.5348	0.1932	0.3315	0.4193	1.7167	0.3839	0.3138	0.3998	0.2784	0.378	0.8662	0.2344	0.5715	0.0001	0.7638	0.0001	0.343	0.2302	0.3351	0.4355	0.2492	1.3564	0.1982	0.3431	0.2168	0.0001	0.0001	1.0374	0.3973	0.0001	0.0001	0.3812	0.0001	0.3354	0.1309
ATAD3A	1.6046	0.5998	0.6675	0.4568	0.3959	2.5528	0.0001	0.4374	0.1404	0.199	0.0854	0.7575	1.138	0.1236	0.0356	1.1514	1.461	0.0459	0.8149	1.0858	0.7936	0.92	1.1901	0.196	1.6922	0.0001	1.1362	0.4919	0.2668	0.843	1.7615	0.6972	1.3013	0.743	0.7806	0.6721	0.068	1.9021	0.4223	0.0071	0.0001	1.2578	0.9335	1.0512	0.052	2.839	0.379	0.9696	1.0862
ATAD3B	1.0202	0.2032	0.2369	0.1468	0.2337	1.4598	0.0001	0.2733	0.1297	0.1843	0.0247	0.6796	0.2024	0.0373	0.0321	0.2787	1.4832	0.0413	0.1572	0.2785	0.7109	0.7626	0.3976	0.0835	1.0405	0.0001	0.4521	0.0001	0.5284	0.7635	0.8322	0.5404	0.2364	0.6687	0.8856	0.2688	0.0635	0.7737	0.251	0.0064	0.0001	0.8765	0.8506	0.9494	0.0469	1.1851	0.1794	0.6802	0.4272
ATAD3C	0.9723	0.4601	0.5605	0.3207	0.1052	0.9129	0.0001	0.2566	0.0774	0.0001	0.0346	0.1909	1.1078	0.0427	0.0449	0.3737	1.4215	0.0579	0.5372	0.3722	0.7083	0.4461	0.4996	0.1169	0.9243	0.0001	0.3642	0.1158	0.2212	0.3971	0.8735	0.2971	0.7994	0.3375	0.5641	0.4153	0.0188	1.454	0.2464	0.0089	0.0001	0.9234	0.3539	0.6643	0.0515	1.4816	0.108	0.7898	0.7787
ATE1	1.6074	0.5687	0.0001	0.0001	0.3485	0.1606	0.5422	0.3567	0.2588	0.2869	0.0001	0.2409	0.2547	0.0001	0.0001	0.8695	0.2802	0.1821	0.0001	0.2587	0.6428	2.3947	0.9183	0.0001	0.2741	0.0001	0.2733	0.0001	0.0001	0.3754	0.0001	0.654	0.0001	0.9844	0.3179	0.1554	0.0539	0.0001	0.5129	0.0001	0.0001	0.3845	0.3628	0.4752	0.6199	0.0001	0.2567	0.0001	0.6003
ATF7	0.1152	0.1294	0.0596	0.0001	0.0275	0.017	0.0913	0.0974	0.0001	0.0001	0.0306	0.0436	0.0001	0.0001	0.0001	0.0001	0.0001	0.0001	0.0001	0.1473	0.0543	0.1073	0.07	0.2025	0.0274	0.0524	0.073	0.0542	0.0001	0.0001	0.025	0.0477	0.0541	0.4018	0.1397	0.0001	0.0529	0.0415	0.1018	0.0001	0.0001	0.5394	0.0001	0.0001	0.087	0.0686	0.117	0.0755	0.0772
ATG13	0.0984	0.0477	0.0001	0.0001	0.0001	0.0098	0.0001	0.0425	0.0001	0.0001	0.0772	0.0001	0.0001	0.0001	0.0001	0.0001	0.0954	0.0001	0.0001	0.0001	0.0001	0.0001	0.1915	0.0001	0.0518	0.0477	0.0001	0.0001	0.1051	0.0001	0.0001	0.0001	0.0001	0.0001	0.07	0.0001	0.0001	0.2415	0.0584	0.0001	0.0001	0.3808	0.0827	0.1678	0.0245	0.1946	0.0917	0.1026	0.0399
ATG16L1	0.4467	0.0001	0.0923	0.0001	0.0518	0.1356	0.0926	0.0001	0.0001	0.0001	0.0612	0.0001	0.0863	0.0001	0.0001	0.4656	0.1344	0.0001	0.0001	0.0001	0.0001	0.0456	0.1263	0.0243	1.3387	0.0001	0.0001	0.0001	0.0001	0.0001	0.1486	0.0001	0.262	0.0001	0.2479	0.0001	0.0001	0.4264	0.0001	0.0001	0.0001	0.0001	0.4015	0.0872	0.0001	0.0001	0.0001	0.1124	0.0001
ATG2A	0.6784	0.11	0.0001	0.0186	0.0255	0.0001	0.0217	0.0001	0.0001	0.0247	0.0452	0.0413	0.0001	0.0001	0.0001	0.0001	0.053	0.0001	0.0001	0.0001	0.2063	0.1672	0.1625	0.2561	0.0001	0.0595	1.0019	1.2653	0.0441	0.0001	0.4944	0.2753	0.0001	0.5501	0.0531	0.0001	0.1271	0.0298	0.2582	0.0001	0.0001	0.0001	0.0275	0.0001	0.0001	0.412	0.0001	0.0033	0.0001
ATG2B	0.2252	0.0001	0.1017	0.0001	0.2701	0.0554	0.1761	0.0214	0.0001	0.217	0.0237	0.1177	0.0386	0.0763	0.0001	0.1685	0.1074	0.0001	0.1109	0.0241	0.349	0.5438	0.2056	0.1654	0.0777	0.2051	0.1473	0.0533	0.2885	0.1171	0.0338	0.0622	0.0932	0.1614	0.1606	0.6745	0.0001	0.083	0.0277	0.0001	0.0001	0.0389	0.4062	0.0406	0.0574	0.0647	0.0001	0.3124	0.1476
ATG3	0.9811	1.0498	0.3728	0.353	1.1899	1.2918	1.7542	2.479	0.6144	1.8637	2.3236	0.476	1.0541	1.2599	0.9354	0.848	3.8489	1.7185	6.4196	9.1732	1.0197	1.7928	0.8153	2.5946	1.1939	2.132	0.7673	0.0001	4.59	1.7546	5.0881	0.2047	0.659	0.5092	1.1663	2.1048	0.202	3.5146	0.5164	0.0001	0.0001	0.1776	1.231	2.6473	0.2284	0.672	0.3338	3.1401	2.1064
ATG4B	3.681	2.4532	1.5851	1.8822	0.0001	2.8015	3.3355	0.581	0.1039	1.6443	1.3139	3.5032	1.4274	0.3644	0.8932	0.6619	2.0662	1.139	3.8001	2.9775	0.5838	0.231	0.1833	0.181	5.1821	1.8646	6.4593	1.5001	1.5906	2.6865	2.4012	0.3852	1.9121	1.0692	3.3184	1.5347	1.5172	0.8025	1.1429	2.0288	0.0001	1.6102	0.6478	0.8243	1.7111	1.7051	2.4281	0.641	0.0001
ATG5	0.9583	1.5593	0.1108	35.2689	0.0541	0.3777	0.1199	8.3143	0.0001	0.3731	4.1176	0.1015	0.5611	0.0001	0.1231	0.0001	0.0239	46.0495	0.0001	0.8271	0.0001	0.0294	0.0001	0.0001	0.0001	0.0001	0.0518	21.3968	0.0935	0.1769	0.5216	0.0269	0.6445	0.1142	0.2149	0.2718	0.0001	0.4488	0.0001	0.0001	0.0001	0.0404	0.274	0.0001	0.2138	0.4947	0.0001	0.0809	98.0826
ATG7	1.8618	1.3847	0.6544	0.4863	0.2883	1.3158	0.2589	1.1902	0.1731	1.0623	1.1711	0.3786	0.7277	0.4562	0.3099	0.2235	1.8317	0.3125	0.7546	6.8489	0.7768	0.9032	0.7396	0.4857	0.8152	1.9039	1.0668	2.6244	3.1778	0.3253	1.5472	0.5686	0.3669	0.8033	0.8778	1.7079	0.2789	2.3146	1.6724	0.1285	0.1371	0.2731	1.4263	1.9739	0.1653	0.6758	0.7007	0.7388	6.608
ATG9A	0.4617	0.6011	0.3867	0.0826	0.1565	0.0556	0.0723	0.3079	0.0001	0.0558	0.0699	0.1592	0.2273	0.0001	0.0001	0.0001	0.0562	0.0001	0.0001	0.1519	0.0294	0.0199	0.0001	0.0001	0.1727	0.0001	0.0001	0.1334	0.057	0.0001	0.1654	0.0001	0.1255	0.0001	0.0001	0.0685	0.0001	0.3025	0.0513	0.0001	0.0001	0.0001	0.1995	0.1593	0.0001	0.1769	0.0398	0.0001	0.1813
ATHL1	0.1969	0.1785	0.0001	0.0001	0.0001	0.0001	0.6937	0.5819	0.0001	0.2464	0.1372	0.1531	0.0633	0.0082	0.0001	0.6169	0.1304	0.0001	0.0001	0.0822	0.0001	0.0001	0.0288	0.0001	0.0806	0.0001	0.0001	0.0747	0.0706	0.1028	0.0001	0.0468	0.0001	0.0841	0.0257	0.0001	0.0001	0.5152	0.0001	0.0001	0.0001	0.0001	0.0965	0.0001	0.0001	0.0001	0.0001	0.0001	0.2129
ATIC	11.5593	9.2612	9.1473	2.3821	1.2109	16.1302	4.358	8.6558	3.5033	6.4203	4.8082	4.9866	7.4006	4.9709	5.0308	6.9887	7.2704	6.2772	16.7928	14.1827	5.1105	3.7018	7.3786	4.5615	10.5906	4.4923	8.3203	9.3686	17.4594	7.9799	15.9096	3.5106	7.9065	9.6847	6.8704	1.9791	5.6432	12.401	4.7198	0.7302	0.7405	13.4545	10.7751	6.5422	4.8017	14.3108	1.4905	5.4443	12.4607
ATL1	0.5438	0.4111	0.5758	0.1005	1.5631	0.3201	1.7125	0.0805	0.0001	0.0829	0.0001	1.4479	0.6728	0.8005	0.0001	0.8426	0.0001	0.1446	0.4463	0.1964	0.9742	0.0001	0.0001	0.6315	0.0918	0.1644	0.0001	0.0001	0.0001	0.1802	0.0001	0.0001	5.4063	0.139	0.181	0.4315	0.0001	0.0303	0.0509	0.0001	0.0001	0.0001	0.0592	0.2317	0.0001	0.0001	0.0001	0.0654	0.3698
ATL2	0.053	0.1657	0.0001	0.0001	0.404	0.0001	0.0001	0.1027	0.0001	0.0001	0.0221	1.4075	0.075	0.0001	0.0001	0.0001	0.0001	0.0001	0.0001	0.0001	0.0001	0.0405	0.0001	0.1099	0.022	0.0001	0.0001	0.0001	0.0001	0.0001	0.1273	0.0001	0.6905	0.0001	0.0001	0.1735	0.0793	0.1352	0.1006	0.0001	0.0001	0.0001	0.043	0.0001	0.0001	0.0001	0.0001	0.0001	0.2295
ATL3	23.1652	21.5524	13.1863	4.132	3.3104	8.9446	13.8152	7.8066	3.1937	6.2367	5.2653	4.0886	11.8166	13.4157	3.1716	12.5797	7.3105	3.8245	7.9045	11.3688	11.2277	10.2207	11.0658	5.7974	8.1903	5.3423	5.3148	9.0038	9.2181	11.9746	7.0213	2.7914	19.7331	3.1721	9.9457	22.1727	3.5586	7.2308	14.2671	2.3746	1.1845	2.0337	15.7108	20.8965	2.5131	4.7164	1.8402	10.7743	17.0746
ATM	0.0171	0.1896	0.0001	0.0839	0.0001	0.0632	0.0606	0.0572	0.0179	0.1014	0.0935	0.0214	0.0913	0.0287	0.0034	0.0001	0.0905	0.0404	0.0221	0.0446	0.0001	0.0269	0.0126	0.0373	0.0298	0.0257	0.0317	0.0247	0.1481	0.0968	0.0529	0.0115	0.0217	0.0852	0.2307	0.0551	0.0001	0.0613	0.009	0.0001	0.0001	0.0109	0.039	0.0001	0.02	0.0773	0.0001	0.0785	0.1322
ATOX1	1.5919	0.4181	0.9647	2.2906	2.7441	2.5279	1.0222	1.0247	0.76	0.8325	1.9558	0.0001	2.2392	3.446	0.2005	5.1743	2.4802	0.0001	1.6979	1.8462	1.4334	1.706	1.8146	0.0001	1.8552	3.3124	1.2469	0.0001	4.1111	3.3621	1.3082	0.9376	0.5006	3.4854	0.8856	4.4199	0.0001	2.7455	1.6038	0.0001	0.0001	0.701	8.6531	0.0001	1.036	1.333	0.0001	0.8214	0.9585
ATP13A1	8.7141	2.2868	0.7087	1.314	0.3889	1.2544	0.3388	1.219	0.0001	0.3005	0.3268	1.0057	1.1271	0.3938	0.152	0.2414	0.9406	1.5457	0.9217	2.4322	2.5473	5.5628	0.9002	0.8836	0.9325	0.3383	0.5718	1.0076	1.2575	0.8543	0.4212	0.828	0.5221	1.7593	1.9893	2.9099	0.4766	4.4581	0.4411	0.1551	0.0454	0.5756	0.6238	3.7351	0.4217	2.5574	0.5025	2.8079	4.6706
ATP1A1	2.7958	5.9119	1.8922	1.7005	5.3888	2.0483	3.0213	3.0587	1.1724	1.0719	1.3495	0.9586	1.7908	1.4558	1.58	4.1818	2.9792	1.5395	2.6172	2.117	1.6232	4.7023	1.9251	2.0753	1.8204	0.4317	0.8657	1.4785	1.8427	3.0078	2.3324	1.537	1.8568	3.2958	5.6119	1.0345	0.5941	2.6444	2.286	0.2961	0.4665	2.6647	4.0304	1.8942	0.6195	1.0591	2.7418	1.257	2.5535
ATP1A2	0.2008	0.9493	0.0518	0.0944	0.3517	0.0631	0.1387	0.1095	0.0326	0.0001	0.0058	0.0968	0.0274	0.0285	0.037	0.2015	0.1809	0.2539	0.297	0.1475	0.1174	0.3649	0.4227	0.0686	0.185	0.0571	0.0688	0.3217	0.3431	0.1365	0.2393	0.1306	0.0781	0.1257	0.138	0.3624	0.0764	0.2032	0.0899	0.0175	0.2642	0.1158	0.1261	0.1498	0.0376	0.0767	0.0973	0.0311	0.1323
ATP1A3	0.643	11.1357	0.2646	0.2241	0.7776	0.272	0.2206	0.2135	0.3124	0.0208	0.0272	0.4923	0.143	0.1017	0.1924	0.52	0.2952	0.2696	0.5535	0.3987	0.3825	0.7897	0.2605	0.1977	0.4524	0.1521	0.1165	0.4371	0.5295	0.2911	0.5478	0.2118	0.2643	0.307	0.4411	0.1483	0.0407	0.4636	0.205	0.0531	0.0442	0.3331	0.507	0.3634	0.0483	0.0814	0.2293	0.033	0.3262
ATP1B1	3.2921	5.7483	0.188	0.1012	3.1225	0.0001	1.7189	0.3214	0.0001	0.0001	0.0001	0.0763	0.0001	0.1438	0.0001	2.4949	2.9291	0.0001	1.6471	0.7597	0.0001	0.7364	0.7721	2.7223	0.0001	0.0001	0.458	1.9223	0.0001	0.0001	2.6046	0.0001	1.6619	0.0001	7.2261	0.0001	0.9873	0.0001	0.3356	0.0001	0.0001	1.0044	1.3021	0.3157	0.6157	0.0001	2.0273	0.0001	0.0001
ATP1B3	1.0271	0.375	0.547	0.4448	0.7828	1.3399	2	2.3609	0.0001	0.4128	1.729	0.4482	0.7229	0.1325	0.0001	0.3769	0.6406	0.8905	0.6322	0.7879	0.1986	1.2946	0.5314	0.1528	0.1203	0.0001	0.0001	0.6786	0.9351	1.1856	1.3344	0.242	0.5507	1.4841	0.9818	0.9263	0.4788	1.6011	0.6657	0.0375	0.0001	0.5947	2.2125	0.4777	0.6874	0.3806	0.1631	0.2327	1.2073
ATP2A1	0.9454	1.0274	1.1525	0.3869	1.2856	0.775	2.5722	0.8808	0.1333	0.2348	0.3261	2.5508	0.508	0.4112	0.1035	3.1367	0.9916	0.4091	2.0957	6.5044	1.5895	1.5814	24.0376	1.3384	1.0575	6.9358	0.6202	0.2405	1.266	0.5186	0.6944	0.5683	2.739	1.3418	1.3143	10.7326	0.3838	1.3994	1.0787	0.1486	0.0999	2.0159	1.1328	1.2676	0.185	0.8473	0.663	1.3078	0.7593
ATP2A2	16.749	9.2649	10.2555	3.0393	11.8105	4.743	8.8149	2.733	0.3985	1.8119	1.4995	15.1221	5.7781	2.4803	0.1894	9.2609	6.6441	3.1651	28.7669	12.8861	7.2644	10.2819	26.7518	15.181	8.5516	3.1531	2.6393	1.0488	6.0129	6.0286	3.0105	1.3683	18.4772	4.6573	9.8473	16.5735	1.2541	4.4128	8.516	0.7303	0.3274	5.4904	4.6777	8.1081	0.7025	5.4703	2.3606	8.6859	15.5992
ATP2A3	0.2555	0.2321	0.3509	0.1373	0.3575	0.2861	0.6756	0.4825	1.6371	0.1968	0.5547	0.6042	0.2113	0.1951	0.0912	0.4078	0.0654	0.1403	0.7475	1.0859	0.5283	0.2104	1.104	0.4541	0.2592	1.6735	0.3224	0.2059	1.0078	0.1837	0.0515	0.0584	1.1268	2.3435	0.2616	0.4481	0.0114	0.8718	0.1125	0.0509	0.039	0.0536	0.3458	0.4774	0.0045	0.1616	0.0395	0.3293	1.1418
ATP2B1	0.6305	1.3167	0.1792	0.163	0.6605	0.2584	0.2565	0.1305	0.0485	0.2554	0.2829	0.4101	0.1471	0.0719	0.0001	0.1865	0.674	0.1538	0.3079	0.5862	0.0475	0.4525	0.1258	0.269	0.1376	0.0001	0.133	0.0001	0.2467	0.3284	0.0001	0.1171	0.6126	0.2681	0.745	0.5734	0.0158	0.6841	0.3433	0.0001	0.0064	0.1656	0.3009	1.9445	0.0029	0.8246	0.2541	0.0279	0.2799
ATP2B4	0.3649	3.0472	0.6292	0.4245	1.1036	0.1959	0.8515	0.0737	0.4458	0.3027	0.0262	0.2532	0.1458	0.1444	0.3123	0.8297	0.2205	0.7382	1.0065	0.4138	0.0427	0.0698	0.0266	0.6739	0.2516	0.0575	0.0984	0.0001	0.2901	0.5312	0.1004	0.3314	1.6838	0.4713	1.1155	0.5297	0.0847	0.181	0.9057	0.1276	0.0674	0.0224	0.6636	0.157	0.0151	0.2236	1.3771	0.0371	0.0247
ATP2C1	0.0689	0.1458	0.0001	0.0001	0.0001	0.0135	0.0001	0.0001	0.0001	0.5745	0.0938	0.0835	0.1348	0.0001	0.0173	0.0001	0.1367	0.0001	0.0001	0.017	0.2089	0.1033	0.0478	0.0001	0.0491	0.0001	0.0001	0.0001	0.1801	0.3127	0.0156	0.0001	0.0207	0.1282	0.2179	0.4043	0.0001	0.3089	0.0001	0.0001	0.0001	0.0001	0.3595	0.1124	0.0001	0.0595	0.0001	0.2764	0.1425
ATP5A1	292.193	369.29	175.836	176.25	62.5383	136.145	108.743	67.8021	157.718	83.4031	76.2673	237.833	118.573	71.242	215.56	165.743	226.89	110.025	347.381	201.776	205.238	144.571	223.883	104.701	178.208	117.487	207.597	274.459	296.225	118.109	74.4098	174.06	86.9027	211.715	180.44	201.576	174.238	138.989	119.293	146.563	39.6469	143.318	151.68	176.458	156.779	183.778	45.0005	249.371	265.72
ATP5B	361.029	368.503	296.58	193.287	122.597	179.618	111.117	78.2846	109.811	122.163	69.8368	249.23	165.673	85.6269	243.554	202.533	270.753	101.339	370.929	186.308	278.381	155.173	201.531	106.846	166.252	66.114	140.68	151.567	146.409	180.023	117.448	310.017	112.683	307.713	165.95	291.726	160.494	252.56	177.309	121.822	43.5453	153.921	193.795	239.053	204.882	211.872	81.3121	449.742	416.467
ATP5C1	11.9451	9.673	11.7517	11.37	4.3857	20.3649	3.7122	7.0677	2.3212	3.3876	2.2414	12.3549	10.7933	5.3886	3.3806	17.3334	13.2171	1.4937	19.3009	7.5405	14.645	8.9481	21.3508	3.1157	10.1901	4.3052	2.9881	12.0465	17.934	11.272	4.1162	9.9134	3.4684	22.4876	13.2409	16.7256	1.1235	7.7278	4.7323	4.6014	1.4723	10.5416	14.543	11.2056	4.0981	11.7517	2.3453	23.2937	14.9832
ATP5D	31.2427	41.6494	13.8341	7.0902	13.5677	6.2408	15.6628	3.5782	6.9586	6.1449	7.2082	12.8572	20.0947	4.605	11.7341	14.9587	21.2956	6.5832	46.6069	18.6133	7.7516	3.9924	17.8718	8.6821	10.6898	13.8193	3.7309	4.7031	8.3049	4.3032	19.6997	19.236	5.4249	23.0327	3.0421	17.6358	6.1879	18.8079	8.9588	6.8974	2.0143	28.0368	29.5109	4.8096	14.4609	10.9729	3.51	6.7755	5.0624
ATP5E	4.5991	6.7336	4.5747	0.0001	5.7686	0.0001	1.1045	0.0001	1.2113	0.4191	1.1984	2.8674	1.8494	1.9036	0.8292	4.0634	0.0001	0.0001	6.0004	0.0001	0.0001	0.0001	6.0919	0.0001	2.2284	0.0001	2.2922	0.9117	3.3051	3.0908	6.4585	4.4455	3.7727	5.7566	2.1055	6.7755	2.5532	5.9676	3.7463	3.9318	1.3333	0.0001	4.9616	5.2679	2.4695	3.857	0.7499	0.0001	2.8584
ATP5F1	9.8958	8.8184	12.3044	9.4132	4.5972	41.8517	1.4988	3.1007	3.6824	3.8827	1.06	28.1757	16.0705	10.937	4.6405	15.948	10.2594	2.5254	9.9002	5.3345	29.112	12.3367	6.5245	3.1915	4.997	3.653	5.5181	4.8678	81.0643	17.2095	5.0038	22.2502	6.9891	18.6089	50.9346	21.2275	1.2838	16.3982	6.5798	2.2989	1.6688	6.5394	41.9648	34.2545	2.2426	10.3705	0.0566	61.7805	23.8566
ATP5H	4.596	16.6975	1.6364	1.092	1.9047	1.7601	0.7942	0.5383	21.9454	0.2888	0.3943	1.2686	0.6796	0.449	2.99	2.3812	2.9299	1.7065	2.8181	7.5064	1.9777	1.4373	2.2658	1.2758	1.2269	1.0262	1.3928	0.0001	1.7254	1.2757	0.6582	2.6287	2.5978	1.145	1.879	12.5284	18.4208	11.4553	1.6157	0.9881	4.3268	2.2858	3.1468	2.5925	1.2261	2.1954	0.6924	1.4553	5.8705
ATP5I	4.7273	7.0012	12.211	7.143	19.1256	17.8574	29.7986	10.2881	19.5289	13.4782	11.9116	10.8326	10.78	7.7448	70.6992	2.1803	14.3526	3.7066	56.1085	22.5706	3.6329	14.3939	34.1761	6.048	0.0001	12.0997	9.5947	8.0276	12.9426	6.4084	11.8515	11.5108	5.1507	18.5702	8.3418	8.6336	16.1087	31.2674	16.1951	0.0001	3.2177	19.2927	8.248	2.7417	35.4448	24.1336	1.267	20.9314	10.3562
ATP5J	3.6423	4.5633	4.364	1.5849	1.034	3.214	2.2481	3.4293	2.3713	4.1097	2.1037	3.36	0.6427	0.3797	9.5494	4.0065	1.9988	2.1969	8.8976	5.7481	0.6843	1.2437	2.9746	3.6428	3.1226	0.7014	5.6588	1.4299	4.3444	1.0991	3.5618	2.057	1.423	0.3422	1.6237	8.4212	2.3332	2.0565	2.8059	4.6628	1.376	4.2779	3.7578	0.8253	2.2835	0.6475	0.6624	1.6023	1.69
ATP5J2	138.369	168.624	132.518	138.167	70.6015	113.154	58.4911	30.68	13.8159	27.7685	30.4057	294.722	193.643	71.3231	57.3606	12.0453	146.785	15.8426	229.527	123.688	43.708	15.8181	14.5572	56.6592	19.9357	60.3329	52.2032	25.9426	8.668	97.1084	160.655	92.3525	124.156	32.4758	27.825	192.884	11.638	209.668	41.3748	29.3466	16.8856	66.6261	29.0787	61.0416	59.0807	162.249	65.5748	116.244	260.134
ATP5J2-PTCD1	11.0328	13.5462	10.5662	11.0519	5.6294	9.0318	4.6637	2.4462	1.1016	2.2141	2.4244	23.574	15.44	5.6869	4.5736	0.9604	11.7097	1.2632	18.4152	9.8621	3.485	1.2612	1.1607	4.5177	1.5896	4.8106	4.2309	2.0685	0.6911	7.8076	12.9282	7.4047	9.926	2.6097	2.2857	15.2665	0.9279	16.7653	3.299	2.3399	1.3464	5.3414	2.3186	4.8671	4.7108	12.9922	5.2286	9.3219	20.7416
ATP5L	2.1926	1.3651	1.2226	0.7288	1.1874	5.4627	1.9643	1.0523	6.0606	3.4941	0.7445	3.6226	0.7647	1.1298	26.0112	1.2156	0.9787	0.336	2.5007	1.1843	3.4888	2.4824	1.9049	1.846	0.0001	0.8217	0.0001	1.782	2.9547	2.0048	1.5453	1.7179	0.5024	2.95	3.2447	1.5394	0.0001	3.3119	2.3025	0.3316	0.3868	1.8967	3.2388	1.7449	0.5055	0.7278	0.8371	0.5106	0.2833
ATP5O	19.3154	15.2081	11.3377	10.176	11.2896	15.382	37.9215	16.6464	33.3161	16.2075	9.0086	7.8814	6.8053	4.3958	30.5595	12.9212	12.2728	23.3511	13.7318	8.0987	13.1738	6.1381	10.3435	4.4182	13.8177	6.9393	13.0845	9.4887	19.6212	5.7248	3.1706	11.2581	9.3422	10.3432	6.5294	9.0684	57.3182	10.7859	6.7695	2.8154	1.6222	7.1826	8.7215	10.6631	71.1271	8.2288	6.8691	11.37	13.5055
ATP5S	0.0001	0.623	2.4435	0.0001	0.0001	0.0001	1.3705	1.0368	0.9767	0.3551	0.5669	0.0001	0.2683	0.0001	0.9519	0.0001	0.2218	0.0001	0.0001	0.0001	0.0001	0.3134	0.5028	0.0001	0.0001	0.0001	0.0001	0.263	0.0001	0.0001	0.0001	0.0001	0.2789	0.0001	0.0001	0.0001	0.9941	0.0001	0.6114	0.0001	0.1612	0.0001	0.0001	0.0001	0.0001	0.2442	0.0001	0.0001	0.3204
ATP6	0.0001	6.196	0.0001	0.0001	3.1147	5.7709	0.0001	0.0001	10.603	0.0001	0.4024	3.6576	2.1218	1.7639	25.0092	4.8477	3.3156	1.0445	3.8127	2.0559	5.7939	3.3305	5.1918	0.0001	4.2056	0.0001	2.5387	1.5269	6.0346	1.6189	1.7811	3.8302	1.4979	3.4666	2.4914	2.4286	0.0001	2.4997	0.9291	0.0001	0.0001	1.877	3.559	0.0001	2.4557	2.0605	0.8872	3.6154	2.5874
ATP6AP1	1.1672	0.4281	0.3704	0.0299	0.2952	3.4272	0.7365	1.0125	0.8024	1.0876	1.0575	0.2395	0.7311	0.1968	0.1427	0.4256	1.4634	0.1699	0.6263	1.1725	0.836	0.4922	0.0855	0.2455	1.0732	1.2851	2.0258	0.2797	2.386	4.5627	1.0938	0.0001	0.1531	0.8617	0.3242	0.8814	0.0663	1.0615	0.8398	0.0001	0.0182	0.2609	1.0947	0.2929	1.6683	0.3568	0.0001	0.9008	0.256
ATP6AP2	2.4959	0.918	0.4229	0.2547	1.1058	3.0664	1.3353	0.7757	0.0001	0.1104	1.8066	0.9766	0.0001	0.4586	0.3156	3.8223	4.9798	0.0837	3.1642	4.944	1.013	0.9832	0.3454	4.3349	3.2272	1.393	0.9033	2.3816	4.1611	5.5415	2.3253	0.1202	1.9577	1.6508	1.1851	1.7862	0.0001	1.1916	1.0516	0.0001	0.0001	0.231	0.7943	0.774	0.0001	2.2635	0.0001	1.3814	1.148
ATP6V0A1	7.8999	0.68	0.4584	0.5044	0.0504	1.6131	0.0274	3.5041	0.2649	2.769	2.7627	0.4179	0.5573	0.9665	0.0267	0.6933	6.3263	0.3844	0.2518	0.3107	0.5205	1.3462	1.0214	0.385	0.7426	0.4585	1.0894	0.2373	0.5819	0.8605	0.6077	0.1938	0.2329	0.5207	0.435	0.9561	0.2303	1.0188	0.5839	0.0001	0.0787	0.2998	5.356	1.555	1.4431	0.0656	0.1566	0.0575	1.1323
ATP6V0C	4.2441	0.5996	0.6818	0.0001	3.9003	2.4207	5.0102	1.5306	0.0001	1.0781	0.0001	0.0001	0.0001	0.0001	0.0001	0.0001	0.7189	0.0001	0.0001	4.9553	0.0001	3.1608	3.858	0.0001	0.0001	0.0001	1.3857	0.0001	0.0001	0.6307	0.6151	0.0001	0.0001	0.3448	0.5279	0.4656	2.762	3.5934	0.0001	0.0001	0.0001	0.0304	1.9973	0.2986	1.3772	0.3705	0.0001	0.7463	0.778
ATP6V0D1	4.8233	0.9873	0.2443	1.8307	0.6699	14.3453	0.0001	1.5456	1.7609	1.1906	2.7005	1.8589	2.0221	1.1132	1.3397	1.8342	5.3644	0.0001	0.2984	2.417	3.1207	1.1622	1.4552	0.5983	0.8412	0.4058	0.187	0.0963	4.6424	12.2051	5.6045	0.9147	0.5177	3.5656	3.3277	7.5854	2.1641	1.8295	4.9506	0.5025	0.4313	2.4853	9.9603	8.1265	0.6363	2.4234	0.8187	3.3514	4.1734
ATP6V1A	30.5356	10.0258	12.1316	2.5471	8.9597	16.0401	7.0398	8.7914	1.9289	8.88	8.7224	10.3431	11.0608	6.0266	0.5495	4.151	45.3601	13.4676	13.0073	30.985	15.7679	15.8926	8.2148	2.8173	9.4234	6.9066	12.3305	5.8855	21.5704	32.8833	14.3648	2.519	5.0889	7.4034	6.3705	12.1901	2.6063	24.9429	7.5321	1.7957	3.6601	8.8031	31.9286	17.4288	1.768	13.3949	2.3967	8.3108	18.7191
ATP6V1B1	2.3572	1.0517	0.4303	0.2796	0.5761	3.5628	0.2263	0.7752	0.228	0.4812	1.0761	0.7019	1.7949	0.8036	0.0622	0.6925	3.1643	0.2556	0.6812	1.3699	1.4215	1.7369	0.697	0.5185	0.2837	0.5386	0.362	0.3128	1.2828	1.0973	1.0562	0.3925	0.631	0.5451	1.3893	1.7227	0.1353	3.0222	0.8499	0.0423	0.2242	0.1745	10.1091	3.9251	0.1391	2.0881	0.2113	2.4872	2.2331
ATP6V1B2	14.39	3.7375	2.3772	1.8433	2.6185	12.293	3.6551	6.6058	2.3961	6.6481	9.0773	2.6907	5.2475	2.6058	2.1513	2.6691	14.5599	1.8597	3.1087	11.6535	6.6011	12.2454	6.75	3.0076	3.2499	4.2627	3.3549	2.2535	15.2856	6.9159	5.6536	0.7908	3.2372	2.0528	6.0302	5.8281	3.6624	8.3126	2.8399	0.8078	1.3407	1.5608	30.1606	9.7909	1.1001	5.1688	1.6668	7.6572	26.1885
ATP6V1C1	7.3714	1.4531	5.2732	3.5955	2.8063	14.1532	27.0772	46.4746	16.9201	21.0528	102.214	11.9213	74.3168	12.9233	15.3746	1.2076	5.0644	1.9809	2.7011	3.2206	4.3101	3.1568	4.3895	1.112	5.3884	0.0001	1.8684	7.3889	7.7269	9.0002	3.3363	7.2338	2.972	16.7926	6.0623	4.0291	0.5368	19.7173	6.8131	9.8793	4.087	1.7856	9.2037	4.4851	2.5336	0.3116	3.0798	15.5397	23.2179
ATP6V1C2	0.7054	0.1182	0.0001	0.1195	0.0001	0.5522	0.0001	0.0001	0.0001	0.0001	0.0958	0.0001	0.0001	0.0001	0.0001	0.0001	0.0001	0.0001	0.0001	0.314	0.2917	0.0001	0.2602	0.0001	0.2321	0.0001	0.0001	0.0001	0.5896	0.1879	0.1802	0.0001	0.0001	0.0001	0.1865	0.0001	8.3478	0.0001	0.0001	0.0001	0.0001	0.0001	0.0001	0.0001	0.0001	0.144	0.0641	0.0001	0.0001
ATP6V1D	8.6233	1.3588	44.6929	2.3284	5.4974	6.9491	7.0831	1.0389	0.7346	0.9456	3.5238	3.0171	2.2433	1.7876	0.2473	0.6602	4.9622	1.8169	11.2418	6.7234	3.6027	3.4354	2.8382	5.4507	2.3774	9.0987	4.8663	3.6432	8.9685	7.6646	5.9283	0.1662	1.6557	1.327	1.6216	2.9491	1.2037	15.299	2.0318	0.6117	0.9036	1.8177	13.0163	4.3189	0.024	4.3485	1.1748	4.909	3.3137
ATP6V1E1	40.2739	7.3748	2.7335	0.585	2.9352	4.1768	1.0207	3.4274	2.4522	4.7379	17.7041	2.5709	8.4903	1.4003	7.2113	0.8838	13.6865	27.0852	5.6161	19.3989	1.5278	4.2328	4.6181	2.3418	3.5179	2.8243	4.5821	6.9381	2.8682	11.0641	1.9239	0.7861	4.2982	1.5032	0.461	6.5595	2.7401	4.7512	6.3009	3.2331	0.8251	2.4687	9.3477	5.165	1.4111	9.5576	3.0781	4.4737	15.154
ATP6V1E2	0.5836	0.257	0.0001	0.0289	0.058	0.1064	0.028	0.0408	0.0615	0.0742	0.1324	0.0635	0.1976	0.0815	0.0772	0.1091	0.3153	0.0001	0.1017	0.1049	0.072	0.2082	0.0001	0.0399	0.1269	0.0001	0.0001	0.315	0.1865	0.3849	0.2177	0.065	0.1102	0.0623	0.0912	0.1851	0.4599	0.5459	0.1332	0.0001	0.0206	0.0001	0.5696	0.0001	0.0001	0.4996	0.0593	0.1694	0.0001
ATP6V1F	2.2944	0.7203	0.0806	0.1692	0.8359	2.8149	14.0411	2.0608	2.6294	1.836	8.3466	0.1799	1.2797	0.6863	0.1869	1.1501	1.7355	0.1883	0.9394	1.5173	0.7501	1.1027	0.8925	0.537	0.5976	0.7923	0.292	3.4926	1.2231	3.0971	3.118	0.3566	0.383	0.6906	2.2097	1.4274	0.0001	1.2629	0.6041	0.0001	0.0452	0.4455	4.3235	0.5639	0.0776	0.8048	0.3805	0.4046	0.4429
ATP6V1G1	3.574	1.5335	0.9032	0.0001	1.7979	6.5218	2.4049	0.4245	4.2105	9.9421	6.6573	0.5983	1.5626	1.7584	2.9919	0.83	4.1265	0.0001	2.1408	15.9424	1.7464	2.7669	3.7087	0.9309	1.8155	1.2722	0.0001	0.0711	20.4042	3.5653	1.6574	0.1758	0.7263	0.9522	3.1974	3.2741	0.0001	5.069	2.8521	0.1438	0.4858	1.0731	10.6746	4.336	0.0001	2.1027	0.5511	2.3912	2.1947
ATP6V1H	3.212	0.8756	0.4119	0.7745	1.1243	2.8256	0.8772	1.2042	1.1038	2.6374	1.7076	0.858	2.4893	0.9008	0.9584	0.8296	3.3297	0.0001	0.8307	3.1342	0.8899	1.6734	1.5754	0.7286	0.5291	0.6572	0.2771	0.758	1.8088	2.1856	0.6553	0.245	1.5428	0.5449	1.4749	0.7754	0.4702	2.4679	0.6315	0.0611	0.2944	0.414	4.2671	0.3993	0.0001	1.3823	0.2915	1.5091	0.6595
ATP9A	0.0927	0.0001	0.1453	0.0001	0.0839	0.0247	0.0776	0.0535	0.0001	0.0425	0.0001	0.0297	0.0001	0.0001	0.1395	0.4558	0.0001	0.0266	0.1558	0.0001	0.0749	0.0827	0.0001	0.0583	0.0001	0.0001	0.3868	0.1077	0.0001	0.0001	0.0717	0.0001	0.1447	0.0987	0.154	0.08	0.1534	0.0698	0.0001	0.0001	0.0001	0.0001	0.3361	0.0423	0.0688	0.0001	0.0001	0.2346	0.075
ATP9B	0.0423	0.0001	0.0341	0.0001	0.0134	0.0001	0.0001	0.0001	0.0513	0.0742	0.0001	0.0001	0.0001	0.0001	0.0001	0.0001	0.1056	0.0001	0.0001	0.0001	0.6512	0.0113	0.214	0.0112	0.989	0.0001	0.0001	0.0001	0.183	0.0001	0.0659	0.0001	0.0934	0.0454	0.0845	0.0297	0.0001	0.1215	0.0001	0.0001	0.0001	0.0001	0.1483	0.0389	0.0001	0.0001	0.0001	0.0428	0.2023
ATPAF1	0.0001	0.5541	0.0001	0.0001	0.0001	0.342	6.9567	0.7862	2.011	0.7828	0.0001	0.2399	0.0001	0.8773	2.2687	0.1905	0.0001	0.0001	1.8401	0.2682	0.3441	0.0001	0.0001	0.2319	0.1795	0.0001	0.0001	1.8696	0.0001	0.6473	0.7475	0.0001	0.2692	0.0001	0.0001	0.7616	0.1787	0.0001	0.0001	0.0001	0.0673	0.1173	0.0001	0.0001	0.0001	0.0001	0.5745	0.551	1.3903
ATPAF2	0.124	2.0741	2.8297	1.8788	6.3729	1.1074	6.0833	1.2022	2.2417	0.3199	0.5038	3.1555	3.3237	0.0001	2.086	4.6583	1.4428	0.3672	7.1879	0.1408	1.7404	1.5739	0.1676	0.8907	0.3791	0.6168	3.1971	1.6099	2.3217	1.4014	0.4223	2.1558	0.1527	0.7126	1.4702	0.5939	1.371	0.92	1.7291	1.09	0.0001	0.2032	2.1951	3.0459	1.3694	1.1007	0.3044	1.4523	0.0001
ATPIF1	0.2401	0.0001	0.0001	0.3346	0.2442	0.0001	0.0001	1.0527	0.0001	0.051	0.0001	0.2018	0.0001	0.0001	0.0001	0.0001	0.0001	0.0001	0.7103	0.342	0.5327	0.5612	0.0001	0.3332	1.0935	1.3429	0.0019	0.0001	0.812	0.7724	0.0001	0.4399	0.0001	0.0001	1.1968	1.3893	0.0001	0.0001	2.2168	0.0001	0.0001	0.0001	0.5114	0.2056	0.1138	0.984	0.0001	0.5981	1.7513
ATRN	0.0374	0.5854	0.2284	0.0671	0.0001	0.0132	0.0001	0.0001	0.0204	0.1983	0.0001	0.1904	0.1749	0.5397	0.2436	0.028	0.0758	0.2168	0.0001	0.0659	0.2877	0.1021	0.0001	0.0458	0.1951	0.1108	0.49	0.3666	0.0001	0.112	0.1167	0.2269	0.0001	0.6811	0.0001	0.9948	0.4922	0.3481	0.8976	0.8581	0.2055	0.1273	0.0417	0.3319	0.4727	0.1387	2.4048	0.1949	0.2807
ATRX	0.012	0.1442	0.0001	0.0443	0.1338	0.4124	0.0071	0.0001	0.0001	0.0046	0.0113	0.4496	0.0367	0.0001	0.0001	0.1305	0.0001	0.0001	0.328	0.5186	0.0101	0.0186	0.2199	0.2627	0.1245	0.4494	0.0396	0.0001	0.1886	0.0001	0.0001	0.1021	0.0114	0.409	0.7688	0.0152	0.0001	0.0233	0.0374	0.0001	0.0001	0.0808	0.1724	0.0001	0.0001	0.1117	0.0241	0.5281	0.0133
ATXN10	0.9149	2.5183	0.6784	0.4101	0.1869	1.1858	0.3998	0.3507	0.922	1.3782	0.3374	3.535	0.9413	0.8762	1.296	0.9944	0.6047	0.0001	0.0674	0.1987	1.9934	1.5951	0.648	0.9571	2.0686	1.3052	4.4524	0.9645	8.1693	0.3565	1.0926	0.918	0.0001	0.914	0.5546	0.2191	1.0876	1.1245	0.3382	0.0001	0.0001	2.3326	0.7661	0.0876	1.5692	1.2396	0.8457	0.1238	0.0001
ATXN2	0.047	3.3944	0.0001	0.0001	0.0313	0.1426	0.0574	0.9729	0.0001	0.0532	0.0001	0.1435	0.0001	0.0001	0.0001	0.0733	0.0979	0.0001	0.0001	0.0001	0.0211	0.1243	0.0001	0.0777	0.0806	0.0001	0.1147	0.0001	0.0277	0.2326	0.0856	0.0387	0.0616	0.1553	0.0001	0.1306	0.0001	0.0001	0.1807	0.0001	0.0001	0.1816	0.2184	0.0001	0.0001	0.1176	0.0001	0.0884	0.0001
ATXN2L	0.6954	0.6575	0.1141	0.0899	0.1781	0.1091	0.1944	0.288	0.0111	0.3052	0.1607	0.69	0.7557	0.2157	0.0754	0.3727	0.2875	0.1191	0.1236	0.0936	0.4801	0.2332	0.5314	0.19	1.2348	0.1064	0.4543	0.3897	0.2664	0.4117	0.3552	0.4031	0.2568	0.7789	2.284	0.3923	0.0001	0.2051	0.0961	0.0001	0.0001	0.4692	0.3853	0.1956	0.1857	0.3676	0.1763	0.7611	0.1111
ATXN3	0.0001	0.0001	0.3837	0.0001	0.4112	0.0001	0.3771	0.1405	0.3867	0.7839	0.0001	0.1126	0.0001	0.2591	1.2035	0.6138	0.0001	0.0001	0.1555	0.0001	0.0001	0.0001	0.3432	0.2169	0.0001	0.0001	0.1472	0.0001	0.0001	0.2501	0.1862	0.1891	0.6479	0.0001	0.2	0.279	0.0001	0.3531	0.0001	0.0001	0.0001	0.1227	0.1831	0.2754	0.074	0.0001	0.0001	0.3812	0.0001
AUH	0.095	0.424	0.0001	0.0802	0.0001	0.2602	0.0001	0.0001	1.5339	0.9322	1.1367	0.0001	0.0001	0.0001	2.3322	0.0001	0.1396	0.7927	0.0001	0.0001	0.0001	0.1519	1.2752	0.0001	0.0856	0.0001	0.0478	0.0001	1.3259	0.0001	0.0001	0.555	0.0001	0.5786	0.0562	0.0463	2.1183	0.0617	0.1506	0.0001	0.0001	0.0351	1.3147	0.2454	1.3526	0.0001	0.0001	0.0001	0.0001
AUP1	1.6299	0.2203	0.4794	0.0553	0.0001	0.5253	0.9878	3.4621	0.0001	1.0079	1.1203	0.6881	0.2791	0.1392	6.1059	0.1127	0.3093	0.0001	0.0605	2.399	0.3663	0.3782	0.1768	0.0707	8.2878	0.0001	0.4063	1.1457	0.4978	1.4667	4.5507	0.0896	0.0001	0.2606	0.1619	0.2232	0.8325	3.4993	0.0541	0.0001	0.0001	0.0898	0.4693	0.0706	1.9633	2.2525	0.0299	0.2208	0.2223
AVEN	0.0001	0.2647	0.0001	0.476	0.0584	0.046	0.0001	0.2037	0.0001	0.0001	0.0001	0.0001	0.2353	0.5801	0.0001	0.0001	0.0001	0.2268	0.3746	0.4147	1.1971	0.5946	0.2735	0.2298	0.6787	0.0001	0.7398	0.0001	0.2029	1.1603	0.2709	0.0001	0.0509	0.608	0.0001	0.0001	0.1065	0.0001	0.0001	0.0001	0.0001	0.2355	0.8856	0.0001	0.0001	0.0001	0.0001	0.6976	0.7179
AXL	0.0001	0.0001	1.4368	0.0001	2.4205	0.0001	0.1117	0.059	2.1676	0.0648	0.1105	0.0001	0.0001	2.959	3.7986	0.0614	2.6001	0.0001	2.1416	0.3191	0.0001	0.0001	0.1987	1.3692	0.0391	0.1026	0.0001	0.0001	0.0001	0.0205	4.2706	0.0001	0.0001	0.0001	0.0001	0.1141	0.0001	0.1771	0.0001	0.0001	0.0001	0.0001	0.0001	0.0001	0.0001	0.0001	0.0001	2.0456	0.0001
AZGP1	1.7181	1.8988	1.0563	3.1824	0.3601	0.9127	2.1145	1.9484	4.608	3.3236	0.0534	0.6248	1.4963	10.9635	24.3089	1.476	0.834	35.6058	1.4423	1.0459	11.5348	0.486	1.2584	0.8694	2.943	3.4606	5.1957	1.3391	0.3431	1.809	1.3688	4.9486	0.8358	1.918	3.0969	6.4647	8.5257	3.3157	6.3725	16.5263	1.9536	1.2668	1.362	8.3076	11.9717	2.0728	17.3762	1.6714	6.4958
AZU1	0.0001	0.0393	0.1138	2.4253	0.0625	1.3071	0.0517	0.0001	0.0001	0.0001	0.1711	0.0001	0.0001	0.2459	0.0001	0.0001	0.0001	0.0001	0.0001	1.5851	0.0001	0.0001	0.0001	0.0899	1.0124	0.5432	0.0869	0.0521	0.1971	25.2763	5.0391	0.2803	0.2282	0.0001	0.2517	0.3527	0.3748	0.502	0.1703	0.0001	4.572	0.0001	0.1558	10.4995	1.342	0.1987	0.7686	1.0855	0.1626
B2M	0.0001	3.6253	4.8236	5.4639	3.4408	16.8298	2.1583	1.7753	1.0089	2.0822	7.4027	2.7888	3.5236	14.0309	0.5082	5.8314	22.5288	1.9449	3.2256	12.6821	5.0745	0.0001	10.1334	15.0601	16.0895	4.5399	1.4	2.3384	26.5653	4.8686	7.0068	3.7488	0.0001	0.2289	3.0206	10.7087	1.1868	24.5447	8.978	1.6541	2.0045	3.474	0.0001	38.0859	3.6199	4.9097	4.2575	5.7234	6.1676
B3GALT6	0.29	0.0001	0.0001	0.0001	0.0001	0.1315	0.0001	0.0001	0.0001	0.0001	0.0001	0.3465	0.0001	0.0001	0.0001	0.0001	0.0001	0.0001	0.0001	0.1865	0.4271	0.3283	0.1624	0.1381	0.0001	0.2783	0.0001	0.0001	0.0001	0.0796	0.0001	0.0001	0.0001	0.3822	0.0618	0.0001	0.0001	0.0001	0.0001	0.0001	0.0001	0.0523	0.0001	0.3052	0.0001	0.0001	0.0001	0.0001	0.0001
B3GALTL	0.4554	0.6955	0.5053	0.0001	0.1784	0.0001	0.0001	0.9391	0.0001	0.0001	0.0001	0.0001	1.5984	0.1139	0.0001	0.0281	0.0001	0.0001	0.0331	0.0001	0.229	0.3797	0.5257	0.2194	0.0001	0.0001	0.1429	0.0589	0.0001	0.1186	0.0001	0.6372	0.4238	0.1884	1.2268	0.0001	0.0001	0.0001	0.2229	0.0842	0.0001	0.1275	0.0001	0.3163	0.0001	0.0001	0.262	0.5707	0.3128
B3GAT3	5.6789	4.142	2.015	1.2769	0.4936	0.7414	0.0001	2.7916	0.0001	0.3624	0.3649	1.7522	0.8622	0.1732	0.1256	0.0001	0.1779	0.1647	0.3705	0.3876	0.784	0.0001	0.9052	0.7312	2.1025	0.0001	3.3905	0.2625	1.4629	1.2521	1.2076	0.2913	2.0986	0.898	0.7879	5.3417	0.0001	1.5798	0.0001	0.0001	0.0001	1.5358	1.0451	2.5743	0.4915	1.2669	1.0133	0.5094	2.6442
B3GNT1	0.2459	0.5084	0.7948	0.0001	0.0356	0.9491	0.0001	0.0001	0.2064	0.0813	0.0001	0.0001	0.0001	0.0001	0.1423	0.0001	0.0001	0.0001	0.0001	0.0001	0.0001	0.0001	0.0001	0.0001	1.0249	0.0001	1.9276	0.0363	0.0001	1.2675	0.1433	0.0001	0.8974	0.2179	0.5244	0.1479	0.0001	0.1453	0.0001	0.0001	0.0001	0.0001	0.707	0.5676	0.0001	0.2412	4.1608	0.3397	0.0001
B4GALT1	2.5429	1.3914	0.7793	0.05	0.0001	1.3503	0.4171	4.7611	0.1692	1.228	1.5301	0.2818	1.7979	0.4655	0.1987	0.2237	1.0948	0.8593	0.1639	0.061	4.6548	0.8387	0.5052	0.1078	1.5885	0.375	0.0001	0.4839	1.6839	2.8331	2.1032	0.0854	0.1997	0.2361	0.0779	2.4854	0.3706	1.0842	0.0001	0.3704	0.0001	0.8227	1.0741	6.2011	0.4925	1.2152	0.0906	1.0144	6.1905
B4GALT7	0.0609	0.0001	0.0001	0.0001	0.0001	0.2594	0.0001	0.0001	0.1747	0.0001	0.0001	0.0001	0.0479	0.0001	0.2905	0.0266	0.0498	0.0001	0.0001	0.0001	0.1993	0.0624	0.0001	0.0001	0.0652	0.0001	0.0001	0.0001	0.0365	0.0536	0.0001	0.0001	0.0001	0.0001	0.0656	0.0001	0.0001	0.0001	0.0001	0.0001	0.0001	0.0175	0.1313	0.0708	0.0001	0.0001	0.0001	0.0001	0.0001
BABAM1	0.763	0.0001	0.1577	0.097	0.3108	0.9218	0.0001	0.0891	0.0001	0.0001	0.0001	0.0001	0.0001	0.0001	0.0001	0.186	0.0001	0.0001	0.1136	0.1519	0.0001	0.0001	0.087	0.0001	0.0666	0.2783	0.3898	0.0001	0.5364	0.4443	0.0001	0.0001	0.0001	0.2737	0.2861	0.0001	0.0001	0.0001	0.0001	0.0001	0.0001	0.0001	0.1973	0.1573	0.0562	0.2486	0.0701	0.521	0.1647
BAD	0.0634	3.3045	1.0591	0.0177	0.194	0.114	0.6764	0.7357	1.1454	1.0331	0.612	0.0001	0.0001	0.0846	2.0405	0.0001	0.0558	0.0001	0.0968	0.0544	0.0001	0.0316	0.2938	0.0001	0.0001	0.0001	0.1725	0.0001	0.0001	0.0001	0.2984	0.0001	0.0001	0.2735	0.0895	0.0001	2.8199	0.6746	0.0001	0.0001	0.0001	0.0301	0.0469	0.0001	0.0001	0.0001	0.0001	0.0001	0.0001
BAG1	0.0001	1.2431	0.4457	0.2853	0.0001	0.0001	0.5681	0.0001	0.6625	0.4504	0.0001	0.1529	0.2424	0.4186	0.7725	0.3403	0.1635	0.0001	0.0001	0.2501	0.1658	0.0001	0.0001	0.0001	0.0001	0.0001	0.0001	0.0001	0.0001	0.0001	0.2289	0.1922	0.3088	0.0001	0.0001	0.0001	0.0001	0.2049	0.0001	0.0001	0.0001	0.2314	0.0001	0.0001	0.0001	0.0001	0.0001	0.0001	0.0001
BAG2	10.8055	3.3797	11.6712	10.6469	32.7612	22.9855	103.13	34.8942	2.3586	0.4432	43.3655	0.1883	49.3738	28.1801	0.0001	28.5234	6.9391	38.1426	22.2441	3.6956	11.135	18.5828	7.4864	22.7661	7.0137	11.7025	1.1621	6.4305	11.0023	6.2271	11.1306	0.0001	14.0059	2.1648	25.5398	7.8597	0.0001	0.8823	60.3514	31.9546	1.5936	3.9802	30.9353	7.2514	0.8276	1.9913	7.0497	10.1608	5.9487
BAG3	0.8771	0.7839	2.1826	0.04	0.9414	0.7222	2.0575	1.3183	0.1766	0.6598	0.351	0.0001	0.5632	0.0083	0.0803	3.1159	0.0909	1.1187	0.6114	0.3781	0.9154	0.4894	0.9975	0.5794	0.8652	0.8285	0.1148	0.0916	0.0705	0.0303	0.5603	0.0001	2.2656	0.1002	0.1348	1.1282	2.863	0.2292	2.9543	0.0001	0.0001	0.0235	1.438	1.2886	0.136	0.5099	0.1838	0.6244	1.6766
BAG5	4.7768	0.6573	1.5447	1.1265	0.8836	0.8859	0.6507	0.2885	0.1777	0.3236	0.314	0.6376	2.9836	1.1984	0.1942	0.7185	1.8113	0.3412	0.8111	1.0603	0.9206	0.7701	1.2061	0.8323	0.8972	0.8863	0.8785	0.1711	0.0001	1.2606	1.1688	0.4094	1.6894	0.029	0.3559	1.8133	0.2456	0.0001	1.3472	0.3938	0.1099	1.618	0.1465	0.5071	0.1776	0.0001	1.5263	1.6047	1.6525
BAG6	2.7266	2.4683	1.8514	0.5607	0.5097	1.0841	1.6086	2.7379	2.2391	1.2534	1.1113	1.4304	0.6943	1.1771	3.0954	0.5901	2.4135	0.3703	0.5277	1.0993	1.4615	1.6471	1.5539	0.4602	1.3265	1.0547	3.1608	1.2354	1.3638	2.9622	3.7833	0.7	0.2527	2.1396	1.3119	3.609	0.7579	1.8866	2.6539	0.3111	0.0686	3.3482	1.9531	6.4008	3.0541	1.8189	1.6878	3.0345	1.2931
BAIAP2	0.2222	0.1261	0.0001	0.0001	0.0206	0.3628	0.0001	0.0572	0.0001	0.0001	0.0001	0.0893	1.3935	0.0001	0.0001	0.0001	0.0674	0.0001	0.0001	0.0275	0.0001	0.0001	0.0001	0.0001	0.036	0.0001	0.0001	0.0001	0.0001	0.0001	0.6344	0.0001	0.0001	1.9627	0.0791	0.1059	0.0823	0.0001	0.1398	0.0001	0.0001	0.1476	0.0001	0.0592	0.0001	0.7008	0.0001	0.1692	0.0001
BAK1	0.0001	0.0001	1.7539	0.0001	0.0001	1.1808	0.8211	1.1049	0.9289	0.706	0.6751	0.3792	0.5499	0.2191	0.8384	0.0001	0.0001	0.0001	0.0001	0.1658	1.0886	0.0001	0.2372	0.0001	0.2544	0.0001	0.2064	0.6837	1.1123	1.2439	1.026	0.1636	0.0001	0.3048	0.0001	0.0001	0.0001	0.0001	0.0001	0.0001	0.0001	1.5383	0.296	0.4277	0.0001	0.0001	0.0001	1.6745	0.5156
BANF1	60.681	74.7404	86.8075	48.8063	62.8092	5.6996	132.666	82.4608	17.8901	14.5446	23.4208	40.6945	24.8419	31.405	8.7982	0.4581	36.6674	4.7649	36.394	46.8589	6.9791	0.4892	6.9559	68.4286	47.2863	38.7823	120.945	32.7557	1.7016	45.3405	64.5707	67.3095	24.0581	29.084	3.9243	82.5221	5.7171	67.2178	79.5158	48.9379	5.5203	106.341	0.4107	4.0985	46.3106	70.521	50.5388	11.9303	42.6453
BASP1	1.7654	22.9656	0.0001	0.1934	0.1128	0.4318	0.0001	0.9751	0.2973	0.5167	1.2264	1.5125	2.068	1.4425	0.0731	0.0001	0.1448	0.5929	0.1798	2.15	1.3511	0.3073	2.6992	1.1053	1.2139	0.371	0.5314	0.0001	3.1056	0.6108	0.1823	0.0646	1.1026	0.3142	0.8363	0.6594	0.0001	1.7299	0.8295	0.0599	0.0402	0.0884	4.3154	0.0001	0.0001	0.0001	0.3561	1.3916	0.9689
BAX	7.5835	2.9069	6.1264	2.1519	5.6739	4.3796	8.8746	8.5527	3.1655	13.6029	9.0032	3.2457	4.1087	6.1841	6.7436	3.1429	23.9686	3.5191	3.1174	6.9756	5.1366	4.4903	3.4152	6.3924	12.6171	6.9007	32.4873	38.3874	15.1865	14.4579	4.9745	0.9887	1.4461	10.7469	2.2056	5.0575	5.0525	11.3349	0.7201	2.2898	0.0741	4.1781	8.2698	6.41	1.1899	10.8987	3.722	0.4297	1.0452
BAZ1B	0.1199	0.0001	0.0899	0.0611	0.2163	0.2008	0.1065	0.0139	0.0001	0.0001	0.0627	0.1111	0.0579	0.0001	0.0001	0.0706	0.0787	0.0086	0.4087	0.2896	0.0564	0.1772	0.0625	1.3542	0.0581	0.0808	0.1434	0.0344	0.2741	0.3424	0.0986	0.0001	0.0655	0.0104	0.6107	0.1385	0.0001	0.1775	0.2087	0.0001	0.0001	0.1408	0.4447	0.0001	0.0001	0.6549	0.0001	0.1447	0.0001
BBS2	0.0544	1.0248	0.0001	0.4408	0.0001	0.0001	0.0145	0.0299	0.0001	0.0001	0.0328	0.0001	0.1571	0.0169	0.0001	0.0001	0.0001	0.5112	0.0001	0.2129	0.1292	0.0001	0.1258	0.2955	0.0491	0.1054	0.0001	0.0001	0.0001	0.0001	0.0001	0.0001	0.0001	0.0647	0.1818	0.0001	0.0001	0.0001	0.0001	0.0001	0.0001	0.0001	0.7573	0.2069	0.0001	0.0001	0.0001	0.0001	0.0001
BCAM	0.9633	0.5941	3.9557	0.6581	0.7187	0.3381	3.2032	0.5893	1.6566	0.7702	6.4951	9.5651	0.5887	0.5448	4.9134	1.1982	0.2525	1.7775	0.8053	0.275	0.0001	0.1625	0.2939	0.8328	0.3787	0.9232	0.0001	0.135	0.1666	0.1419	0.1807	1.0762	0.7026	0.7422	1.2562	0.6464	5.264	0.6226	1.5061	1.4508	1.3066	0.3529	0.0307	0.0899	6.0552	0.5261	1.4186	0.3002	0.81
BCAP31	4.2741	14.9025	5.6075	4.3161	7.371	2.287	0.033	4.9848	0.7592	0.8288	1.5348	2.5415	3.9506	1.6849	0.3095	6.102	17.6153	2.074	6.3985	10.6195	10.0318	11.3224	4.0058	1.6932	1.5129	1.6546	3.2639	0.8194	2.9013	5.3608	2.4688	0.7574	9.7335	2.7215	4.4119	9.2712	2.2979	8.7773	13.0358	7.0766	3.099	2.9757	1.7056	5.3011	0.8317	5.2708	5.0848	6.2065	7.7512
BCAR3	0.6403	0.0001	0.3387	0.0329	0.1244	0.3297	0.0001	0.0497	0.0001	0.0001	0.0001	0.5574	0.143	0.0311	0.0001	0.2932	0.3009	0.0001	0.2248	0.0298	0.1341	0.1417	0.0329	0.0001	0.4362	0.0342	0.0001	0.0502	0.1217	0.0001	0.5924	0.0313	0.2351	0.0001	0.0001	0.1796	0.0001	0.1555	0.0001	0.0001	0.0001	0.243	0.0758	0.0001	0.0001	2.5362	0.0001	0.3026	0.5202
BCAS2	2.1457	1.1145	0.4463	0.0001	0.7995	0.5711	0.9835	2.962	0.0001	0.2161	0.6483	2.0571	0.949	0.5721	0.5158	1.8624	0.6543	0.0001	0.8036	1.207	0.7367	2.2399	1.8621	1.1494	0.0001	0.0001	1.3241	0.0001	0.7402	0.0001	2.2512	1.0778	0.9894	1.9386	1.7066	0.4651	0.0001	4.6714	0.8026	0.0001	0.0001	3.0121	0.2611	1.5362	6.5629	1.5514	0.5736	0.8166	0.5567
BCAS3	0.0329	0.0001	0.0001	0.0001	0.0626	0.0001	0.6388	0.0001	0.0001	0.0001	0.8724	0.0001	0.025	0.0001	0.0001	0.0199	0.0001	0.0001	0.0261	0.0001	0.0001	0.0189	0.0001	0.0001	0.0001	0.0001	0.0001	0.4154	0.0001	0.0001	0.0001	0.0001	0.0001	0.1275	0.0001	0.1003	0.0001	0.0739	0.0001	0.0001	0.0001	0.0549	0.0001	0.0278	0.0001	0.0001	0.0001	0.0001	0.0001
BCAT1	5.3339	0.0001	1.6114	1.0419	0.9865	0.4544	0.1217	2.7566	0.1451	0.277	1.0035	0.2893	0.6568	0.2782	0.0001	0.0001	5.4104	2.5184	0.3171	3.6296	2.3381	0.1933	0.3899	0.2145	3.0125	1.5458	1.1845	0.0001	0.0958	3.5406	1.2012	0.0001	0.0001	0.0001	0.072	2.6998	0.1036	0.0431	0.211	0.2823	0.0001	4.3841	0.0673	0.4683	0.0001	8.802	1.895	0.3832	0.4106
BCAT2	0.4194	2.7036	1.1456	0.0889	0.5294	6.7001	1.8248	2.2315	0.6121	0.474	0.281	0.0346	1.1203	2.154	1.7517	0.6024	0.6436	0.256	1.8601	0.38	0.2544	0.6443	0.0001	0.3824	0.2034	0.0001	1.2036	4.9984	5.2555	1.5161	1.5505	1.5245	3.7459	3.5457	1.1342	0.4545	0.1474	1.8996	0.053	0.1174	0.5558	0.9112	2.1485	1.1143	1.2311	1.0454	0.6277	0.5551	1.1508
BCCIP	0.0714	1.6127	1.0994	0.5101	2.9654	0.0001	1.5771	0.0001	1.0434	0.2103	0.9329	2.4373	1.0726	0.9503	1.0599	0.0001	0.0847	3.6325	0.0001	0.8755	0.0001	2.6425	0.0001	0.0001	0.0001	1.3284	1.3392	0.0001	0.0001	0.0001	5.6711	0.059	0.0001	1.3572	0.026	0.3566	0.8486	0.0001	0.5385	0.0001	0.0001	2.0003	0.2635	0.3282	0.0001	0.6332	0.0579	0.0001	0.0001
BCHE	0.0001	6.0285	0.0001	0.0001	0.5899	0.0001	1.0461	0.0001	0.1186	0.0001	0.0001	0.0001	0.0001	0.2843	0.3609	1.2347	0.0001	0.0001	0.0406	0.0001	0.0451	0.0001	0.0001	0.0001	0.0001	0.5528	0.8432	0.1803	0.0001	0.0001	0.0001	0.0342	1.5769	0.0255	0.0265	0.0419	0.2379	0.0001	0.02	2.0475	0.0151	0.0001	0.0001	0.0001	0.2717	1.1074	0.1351	0.0446	0.0001
BCKDHA	0.2386	0.6839	1.8495	0.0001	0.2035	0.0001	0.3252	0.0001	0.5226	0.1161	0.3542	0.0777	0.0001	0.0561	0.1314	2.9119	0.9494	0.3223	1.0189	1.7431	1.1349	1.0097	0.4289	0.0001	1.7646	0.8211	0.2162	0.2655	0.0001	0.0001	0.0001	0.6962	0.3561	1.0535	0.2122	0.4319	4.5455	0.2043	0.1025	0.0001	0.0271	0.0883	0.1906	0.8106	0.0989	0.1334	0.1129	0.5741	0.5289
BCKDHB	0.314	0.0001	0.0001	0.0001	0.0001	0.1236	0.2565	0.1166	0.5003	0.0993	0.1149	0.0957	0.0786	0.0001	0.3246	0.0001	0.0001	0.0001	0.0001	0.1248	0.0001	0.0001	0.0001	0.0001	0.0001	0.0685	0.0001	0.2251	0.0001	0.1002	0.0001	0.1537	0.0001	0.0749	0.0001	0.0001	0.4824	0.0001	0.0001	0.0001	0.0525	0.0001	0.0001	0.2066	0.0555	0.0001	0.0001	0.0001	0.0651
BCKDK	0.4042	0.2401	0.245	0.0001	0.0271	0.3063	0.9336	0.6224	0.5799	0.29	0.3648	0.0959	0.058	0.1084	1.0558	0.4474	0.929	0.0001	0.5476	0.1263	0.1462	0.045	0.0931	0.0918	0.6592	0.0001	0.6682	0.169	0.8888	2.1648	0.3829	0.1719	0.2975	0.3912	0.3075	4.3947	2.5708	1.8899	0.794	0.0001	0.021	0.0867	0.3189	1.2205	0.9599	0.9506	0.0453	0.7348	0.4291
BCL10	0.0001	0.3389	0.0001	0.0001	0.2529	0.1761	1.0484	2.9078	0.2726	1.2124	0.6587	0.0001	0.0001	0.0001	0.0001	0.0001	0.507	0.0001	0.0001	0.2451	0.0001	0.7095	0.6103	0.083	0.072	0.0001	0.1024	0.0001	0.2922	0.0001	1.1549	0.0001	0.0001	1.4213	0.4362	0.0001	2.1744	0.2266	0.0001	0.0001	0.0001	0.1934	0.0001	0.0001	0.9314	0.0001	0.4355	1.3735	0.0001
BCL2	2.8799	11.1903	0.0001	0.6529	0.0001	0.0001	0.0001	0.7099	0.5864	0.3457	0.372	0.305	0.0001	0.3838	0.0001	0.0001	0.0001	0.5578	0.2444	0.152	0.0001	0.0001	0.0001	0.0001	0.0001	0.0001	11.993	0.4041	0.0001	0.0001	0.1843	0.2335	0.0001	1.2328	0.0001	3.4688	0.2372	1.7417	1.405	0.8155	0.2249	0.0001	0.0001	0.0001	0.4069	0.4133	1.9897	0.0001	0.7314
BCL2L1	0.9427	0.0001	0.0001	0.0001	0.0001	0.6329	0.7604	0.0001	0.616	0.6617	0.9932	0.0001	0.0001	0.1365	0.4367	0.0001	1.1281	0.0001	0.6154	1.7834	0.0001	0.9305	0.8969	0.576	1.1454	0.3962	0.9806	2.1972	1.3892	0.9724	0.1615	0.0001	0.0001	0.0001	0.0001	0.7535	0.0001	0.7935	0.522	0.0001	0.0001	0.0001	1.5094	0.5347	0.0265	0.5637	0.0001	0.5165	1.4743
BCL2L11	0.0001	1.9886	0.0001	0.8175	0.4881	0.0001	0.0001	0.6433	0.1513	0.0001	0.7869	2.1623	0.7552	1.2237	0.0001	0.0001	0.0001	0.0001	0.679	0.0001	0.0001	0.4238	0.0001	0.0001	0.0001	0.0001	0.0001	0.0001	0.0001	0.0001	0.0001	0.7942	0.2229	2.9098	0.494	0.0001	0.0001	1.8487	0.8428	0.0001	0.0001	1.4043	0.0001	1.5111	0.0001	2.0512	0.0001	0.6503	0.0001
BCL2L13	1.5278	0.536	1.1813	0.0001	0.6153	0.0001	1.9581	0.1236	0.6619	0.0001	0.0864	0.3052	0.2133	1.7327	2.2697	3.9135	2.6878	0.0001	2.4449	1.5734	0.0001	0.1833	0.8742	0.182	0.8369	0.3684	0.0001	0.2693	1.3766	0.4926	0.0547	3.6885	1.1758	1.1567	0.0583	2.0139	0.0001	3.403	0.4731	0.0001	1.1435	0.158	2.1167	1.905	0.8567	0.5346	3.7218	0.4656	1.4107
BCL2L2	0.2064	0.2086	0.2315	0.0001	0.1296	0.0001	0.2366	0.0514	0.6996	0.0001	0.0481	0.0001	0.0001	0.0001	0.2669	0.0837	0.0001	0.3616	0.0001	0.142	0.0001	0.0001	0.0001	0.0001	0.0001	0.0001	0.0001	0.0001	0.0001	0.0001	0.0001	0.0001	0.3442	0.0001	0.0001	0.0001	0.3984	0.0001	0.1508	0.0001	0.0001	0.0001	0.0001	0.0001	0.0001	0.0001	0.0001	0.0001	0.0001
BCL2L2-PABPN1	2.3571	3.4578	1.7944	1.5522	1.549	2.5901	19.6307	7.1848	2.8215	3.6154	5.892	5.5691	3.519	2.2889	1.5166	2.1145	3.8251	6.3207	1.4755	0.4955	2.2612	1.6302	2.8489	3.3213	3.2309	1.9646	3.9096	9.7486	2.7353	3.2942	2.5885	6.1405	0.7594	8.2171	4.0123	1.8848	7.2169	2.8167	4.2061	1.981	0.1256	1.3131	2.4847	2.402	7.8483	3.905	0.9558	3.3017	1.3955
BCL7C	0.5183	0.9004	0.0001	0.2129	2.3514	0.2454	3.964	0.1802	1.0443	1.1025	0.2336	0.5289	0.1164	0.8688	1.528	0.0001	0.0001	0.0001	0.0001	0.1979	0.6298	0.9076	0.9885	0.731	0.0001	0.0001	0.8668	0.1643	0.3522	0.0001	0.0001	0.0001	0.0001	0.0001	0.2942	0.3278	0.0001	0.5185	0.1298	0.0001	0.0001	0.2552	0.0001	0.0001	0.0001	0.3566	0.0001	0.0001	0.0001
BCLAF1	0.4191	0.0105	0.059	0.9664	0.2132	0.4067	0.7314	0.1507	0.0001	0.0001	0.1438	0.6273	0.2889	0.0291	0.0001	0.0372	0.0819	0.0001	0.0457	0.0174	0.1426	1.0811	0.1713	0.4958	1.6535	0.229	0.035	0.1328	6.9738	0.3363	0.8636	0.2545	2.5959	0.6736	5.3354	1.3111	0.0001	0.0383	2.9056	0.0001	0.0001	0.5419	0.3953	0.0434	0.0001	3.1768	0.0001	0.2619	0.0001
BCS1L	0.3593	2.8174	1.1102	0.2877	0.2583	3.0527	2.822	0.8997	0.7665	0.1183	0.063	5.188	2.2447	1.5177	1.4652	1.6165	0.3615	0.3024	3.035	0.3116	0.0001	0.0598	0.7948	0.2181	0.1843	0.0001	0.2328	1.268	0.2784	1.1966	1.4633	3.194	0.9867	1.6382	0.99	0.1672	0.2195	0.266	0.6992	0.721	0.056	1.5925	1.5955	0.381	0.125	1.3852	0.5731	0.7812	1.656
BDH1	0.341	0.0841	0.0001	0.0001	12.1634	0.0975	3.8164	0.7198	2.4585	0.0001	0.0001	0.0001	0.0001	0.1122	2.0397	0.4623	0.0001	0.077	5.5204	0.0001	0.1951	0.0001	0.0001	0.0001	0.0001	0.0001	0.1902	1.1263	0.0001	1.7286	0.5435	1.4323	1.1341	0.7165	0.7089	0.0001	0.8265	0.1682	0.0001	0.0001	0.2397	0.1886	0.0001	0.0001	0.4272	0.0001	0.0001	1.2049	0.5113
BDH2	1.6633	4.4373	0.0595	2.2601	0.0001	0.0001	0.0001	0.2316	0.4079	3.6079	0.0001	0.0001	0.2445	0.2517	4.145	0.0001	0.0001	0.3981	0.0001	0.0001	0.0001	0.0001	0.0001	0.0001	0.0001	0.0001	0.0001	0.5084	0.0001	0.0001	0.0001	1.8022	0.0001	1.8466	0.0001	0.0001	0.1575	0.0001	2.7041	1.2715	1.2562	0.0001	0.1294	2.7392	0.0614	0.1699	1.4049	0.0001	1.1434
BET1	4.4177	2.9261	0.2197	0.0001	0.0001	0.7668	0.0001	0.0001	0.0001	0.0001	0.5856	0.0001	2.5332	0.5111	0.0001	1.4152	4.2749	0.4011	2.8058	3.9566	3.6652	3.0439	0.0001	2.7326	0.0001	4.5352	5.5167	2.3611	0.0001	6.445	4.5008	0.0001	0.0001	0.0001	0.0001	0.0001	0.0001	3.0591	1.0337	0.0001	0.0001	1.0904	3.005	1.8602	1.4383	0.8948	0.7497	0.0001	0.0001
BET1L	0.4296	0.0001	0.0001	0.0001	0.0001	3.5396	0.0001	0.0001	0.3517	0.0001	0.2101	0.0001	0.0001	0.0001	1.2507	0.0001	0.0001	0.0001	0.0001	0.0001	1.9821	0.0001	0.7584	0.4017	0.0001	0.6785	0.0001	0.0001	0.0001	0.0001	0.4668	0.0001	0.0001	0.0001	0.0001	1.7868	0.0001	0.0001	0.4081	0.0001	0.0001	0.0001	0.0001	0.0001	0.0001	0.0001	0.0001	0.0001	0.0001
BGN	101.181	8.8204	426.046	37.854	83.9535	11.3613	116.848	344.915	4.0006	110.891	22.335	47.7858	459.442	72.8827	10.9453	236.822	60.2587	61.531	636.664	414.568	1142.71	205.189	10.3383	219.012	544.926	23.0152	73.1042	65.9492	79.3045	254.845	102.888	158.995	407.631	156.742	52.3645	193.572	41.8611	631.011	97.1741	138.971	111.422	100.699	66.8869	231.993	71.0006	748.134	46.5264	882.794	1302.52
BICD2	0.2029	0.0001	0.0001	0.0001	0.0001	0.0001	0.0001	0.0001	0.0001	0.0001	0.0001	0.0296	0.0001	0.0001	0.0001	0.0001	0.1128	0.0001	0.0001	0.0001	0.0001	0.1177	0.0001	0.024	0.0001	0.0001	0.0001	0.0001	0.0001	0.0001	0.0217	0.0001	0.0868	0.0001	0.4768	0.0001	0.2147	0.0001	0.0001	0.0001	0.0001	0.162	0.0001	0.0001	0.0001	0.0383	0.0001	0.0842	0.0001
BID	18.549	5.2456	2.8953	14.5247	2.9911	6.9248	5.2732	7.5546	2.7508	1.4343	14.4625	9.2143	9.2211	2.6704	9.0582	1.9474	14.3357	3.1607	4.4974	0.0001	3.306	4.5826	5.1838	4.0032	5.0742	1.0817	4.081	12.1024	7.2236	24.6363	27.4013	8.8509	0.3304	7.4075	3.9691	12.7427	0.0001	25.7682	3.8519	3.0005	1.4025	19.1409	5.3143	12.1395	8.6986	7.2166	0.582	9.3899	8.0241
BIN1	4.167	6.6013	1.9732	12.0542	0.3099	5.0599	2.7632	12.68	4.9217	4.6189	6.2663	1.5534	15.783	2.0138	2.8545	3.0691	6.6271	11.2691	1.3921	9.31	1.5472	1.7452	11.4095	4.2273	1.7916	12.2522	3.1222	3.0401	0.6749	2.1802	9.3103	6.3745	1.4582	3.1661	8.7132	20.3393	9.1301	9.3815	31.3271	8.6329	0.5888	2.2829	9.7386	4.4204	7.4284	17.6895	23.2454	2.3555	21.0877
BIN2	0.506	0.0531	0.0001	0.0662	0.0001	0.1223	0.0001	0.0001	0.1599	0.0001	0.5736	0.0001	0.0673	0.0209	0.0955	0.0001	0.6432	0.0473	0.0001	0.8962	0.0001	0.0001	0.1465	0.0001	0.0001	0.0001	0.0001	0.1837	1.1337	0.0422	0.2565	0.0247	0.0228	0.0001	0.0196	0.0001	0.0001	1.1931	0.0275	0.105	0.0148	0.0067	0.063	0.0158	0.0001	0.0872	0.0001	0.0001	0.4302
BIN3	0.1584	0.0836	0.1368	0.0829	0.1076	0.0001	0.0819	0.0001	0.1538	0.4061	0.036	0.5677	0.1085	0.0001	0.0387	0.0001	0.408	0.0001	0.0547	0.0224	0.0001	0.0185	0.0001	0.0805	0.0001	0.9208	0.0001	0.0001	0.0001	0.0001	0.1082	0.0453	0.0672	0.0001	0.0001	0.0001	0.0001	0.0646	0.0001	0.0001	0.0001	0.0001	0.0001	0.0001	0.0001	0.0001	0.0001	0.0001	0.8744
BIRC6	0.3553	0.2909	0.0777	0.0445	0.0413	0.0445	0.1654	0.2235	0.0029	0.0485	0.0263	0.1836	0.0467	0.024	0.0064	0.1107	0.4563	0.0001	0.0518	0.2598	0.0194	0.0804	0.2971	0.0896	0.1086	0.0001	0.1938	0.0117	0.0213	0.0589	0.5529	0.0525	0.0323	0.0394	0.0156	0.1073	0.012	0.1626	0.2281	0.0208	0.0001	0.0592	0.0341	0.2479	0.0137	0.4941	0.1235	0.1241	0.5072
BLK	0.1511	0.0288	0.0001	0.0421	0.0001	0.2339	0.0621	0.0845	0.1277	0.0001	0.0314	0.1917	0.2785	0.0001	0.0001	0.0408	0.0001	0.7997	0.0001	0.0283	0.1541	0.0001	0.0001	0.0001	0.2391	0.048	0.4066	0.0001	0.0001	0.0001	0.1849	0.0001	0.0471	0.0152	0.0001	0.0405	0.0778	0.0659	0.3437	0.0001	0.0001	0.0231	0.0344	0.4303	0.1235	0.0274	0.0001	0.0001	0.0347
BLMH	2.151	10.4273	1.5723	0.9202	2.5318	2.0007	5.8146	5.5814	2.0739	2.5632	3.1768	0.4961	1.6353	1.0635	2.5058	1.6689	1.343	11.7362	1.6071	5.1287	23.9224	5.5342	9.0366	11.8685	7.7313	2.2835	11.6448	9.3581	3.0605	0.3047	0.6277	0.6249	1.7615	1.9663	4.2522	49.3896	28.2915	1.6291	12.1878	3.7997	0.8787	1.7441	2.9464	2.2207	9.9255	3.6243	9.498	7.0551	5.6515
BLOC1S1	9.3501	1.1161	0.0001	2.2014	0.7445	3.6241	2.3345	2.5857	0.0001	0.0001	3.7215	0.5647	2.8903	5.7477	1.4884	0.155	3.5019	0.0001	0.2256	0.4235	0.2032	0.4151	0.6377	0.4651	1.0136	0.6776	0.1456	0.0571	0.4175	0.6523	0.5853	0.2476	0.0001	0.5294	0.8908	0.5951	1.1378	2.1654	1.9318	2.2526	0.0001	0.6528	1.0184	1.3961	4.1273	1.8214	2.4269	0.0001	1.0858
BLOC1S2	7.8304	0.7572	0.6214	0.0001	0.622	0.6999	0.0001	0.0001	0.0001	0.0001	0.0001	0.7417	0.0001	0.0001	0.0001	0.0001	2.1235	0.0001	1.0449	2.6936	0.0001	1.1038	0.9011	0.8117	2.9961	0.1875	1.7253	6.113	0.5619	1.2993	0.9624	0.0001	0.4366	0.7017	0.6094	0.5469	0.0001	0.0001	1.2842	0.0928	0.0001	1.9626	1.9802	0.9873	0.1558	1.5105	0.2891	1.1115	0.6823
BLOC1S3	2.2804	0.24	0.149	0.5023	0.3427	0.5459	0.1671	0.2184	1.7959	1.1294	0.5959	0.0998	0.237	0.441	1.0559	0.2102	0.9508	0.178	0.3032	0.4414	0.8285	1.2474	1.2571	0.4082	1.5527	0.1949	0.1885	0.3866	0.7395	1.2567	0.1956	0.2496	0.0001	0.8408	0.5446	1.1491	0.1412	1.4057	0.7028	0.0001	0.0001	0.649	1.6723	0.9555	0.681	0.6018	0.0001	0.6566	0.9899
BLOC1S4	0.4926	0.0001	0.0001	0.0001	0.0001	0.2081	0.0001	0.0001	0.0001	0.4704	0.1226	0.5284	0.0001	2.5453	0.0001	0.0001	1.4849	0.0001	0.0001	0.1559	0.0001	0.0001	0.4711	0.0001	0.0001	0.1642	0.0001	0.0001	0.2318	0.118	0.1231	0.0001	0.0001	0.2221	0.1056	0.2547	0.0001	0.2548	0.1851	0.0001	0.0001	0.0001	0.2224	0.2239	0.1101	0.1494	0.0001	0.124	0.0001
BLOC1S5	0.0001	0.0001	0.0001	0.0001	0.0001	0.0001	0.0001	0.0001	0.0001	0.1702	0.0001	0.0001	0.0001	0.0001	0.0001	0.0001	1.13	0.0001	0.0001	0.0001	0.0001	0.7169	0.0001	0.0001	0.0001	0.0001	0.0001	0.0001	0.0001	0.0001	0.0001	0.0001	0.0001	0.2098	0.0001	1.9399	0.0001	0.0312	0.2134	0.0001	0.0001	0.0001	0.5955	0.0001	0.0001	0.0001	0.0001	0.5578	0.3968
BLOC1S6	2.5365	0.0001	0.9107	0.0001	0.7687	1.46	0.0001	0.6621	0.0001	0.6758	0.0001	0.4871	0.0001	0.0001	0.0001	0.7237	1.7669	0.1787	0.8178	0.2404	1.3173	0.9839	1.2241	0.3929	0.1619	0.0001	0.0001	0.6005	1.0587	0.0001	2.0629	0.979	0.0001	2.0859	1.0011	0.0001	0.0001	1.9507	0.0001	0.0001	0.101	0.9379	0.1186	1.6582	0.2674	1.4518	0.0001	1.9003	0.8957
BLVRA	9.658	4.5895	5.4197	5.9596	9.4339	18.3651	25.8502	9.0339	20.5122	20.3047	11.5979	4.6165	12.6201	11.3851	12.5066	7.9437	18.9985	2.9766	2.8833	3.9451	5.6781	9.8128	8.994	1.2507	1.8086	1.5867	0.9574	4.2804	11.6318	15.6275	5.8582	9.4222	8.511	4.8409	8.8255	7.4385	7.489	7.2871	3.262	0.6947	0.4396	5.957	19.7698	9.8703	11.2646	3.5491	1.9467	11.1158	2.9236
BLVRB	296.576	127.271	119.644	207.225	197.774	576.431	172.092	99.0566	103.187	144.836	237.331	34.4566	233.435	379.816	79.0202	237.794	509.94	191.555	272.77	179.283	12.4366	89.2982	496.37	183.495	47.5489	389.245	31.0335	95.7282	254.255	253.026	114.391	125.85	284.454	109.007	145.426	363.749	100.909	461.318	400.546	144.174	273.469	127.444	317.986	447.84	107.669	68.689	160.461	451.046	238.104
BMP1	0.0516	0.0001	0.1444	0.0102	0.0188	0.0001	0.0001	0.6447	0.0001	0.0001	0.0001	0.0001	0.0425	0.0001	0.0001	0.0001	0.0001	0.0001	0.0001	0.1039	0.6922	0.038	0.0208	0.0138	0.0721	0.0162	0.0001	0.0001	0.0001	0.1126	0.0001	0.0001	0.0548	0.0001	0.0777	0.4571	0.0001	0.0001	0.0001	0.0001	0.0001	0.0001	0.0875	0.0215	0.0201	0.0001	0.0729	0.0916	0.0001
BMP2K	1.7225	0.5824	0.0001	0.0001	0.0001	0.0001	0.0054	0.0855	0.0001	0.0295	0.0894	0.0938	0.1888	0.0566	0.0001	0.0371	1.6296	0.0963	0.0959	2.1537	0.3621	0.171	0.1371	0.0898	0.0001	0.3185	0.0684	0.494	2.2751	0.1071	0.0775	0.0001	0.3245	0.0001	0.5665	0.743	0.0001	0.3849	0.143	0.0001	0.0001	0.0001	0.6223	0.3478	0.0001	0.1602	0.0343	0.2101	1.4253
BMPER	0.0001	0.0001	0.0649	0.2101	0.0001	0.0001	0.0001	0.0001	0.1289	0.0001	0.0798	0.0001	0.0001	0.0001	0.309	0.0001	0.0001	0.1012	0.0001	0.0001	0.0001	0.0001	0.0001	0.0001	0.0001	0.0001	0.0001	0.0839	0.0001	0.0001	0.0001	0.5075	0.0001	0.0645	0.0001	0.0001	0.701	0.3365	0.0001	0.0001	0.0001	0.0001	0.0001	0.0001	0.0925	0.0001	0.0358	0.0001	0.0001
BNIP1	10.7189	7.3647	4.1005	0.0001	0.3043	1.0234	2.0255	3.1616	1.0587	1.0556	1.1788	5.6714	6.7312	0.0001	0.929	2.5856	2.4272	1.2645	2.3888	7.509	3.7405	16.8958	18.7031	6.256	3.3661	0.0001	1.8527	0.7683	0.0001	8.819	8.3171	0.0001	0.7948	2.6696	0.0001	1.7969	3.1116	2.8996	1.5934	0.1701	0.0951	0.6181	1.5201	3.5014	0.6461	5.2544	1.0297	0.6448	0.8893
BNIP2	0.0877	0.0001	0.0001	0.0001	0.059	0.0918	0.0001	0.1583	0.0001	0.2579	0.0001	0.0001	0.0309	0.0001	0.0001	0.1018	0.0983	0.0001	0.0867	0.0001	0.0001	0.1152	0.3396	0.0001	0.0001	0.0001	0.0001	0.0001	0.1276	0.046	0.0001	0.0001	0.0001	0.0001	0.0497	0.0401	0.0001	0.0001	0.0001	0.0001	0.0001	0.0001	0.0001	0.0001	0.0001	0.1109	0.0001	0.0478	0.0001
BOD1	0.0001	0.0001	0.0001	0.0001	0.0001	0.0001	0.0001	0.0001	0.0001	0.0001	0.0001	0.2914	0.0001	0.0841	0.0001	0.0001	0.0001	0.0001	0.0001	0.0001	0.0001	0.0001	0.0001	0.1887	0.0001	0.0001	0.1802	0.0001	0.0001	0.0001	0.0001	0.2051	0.2483	0.2709	0.0001	0.0001	0.0001	0.0001	0.0001	0.0001	0.0001	0.2825	0.5531	0.0001	0.0001	0.0841	0.0001	0.0001	0.0001
BOLA1	1.914	6.9782	2.2201	0.8005	2.3154	1.7679	4.4783	4.3078	4.6127	1.0713	1.7581	0.0001	0.5394	0.5941	6.2399	2.4	0.7409	0.8653	0.4931	0.0616	0.4951	2.032	1.0026	0.8954	2.1315	0.8255	0.0001	1.7979	0.0001	0.9997	0.3558	0.2758	1.7096	2.2903	1.442	1.4659	1.1286	0.5138	1.5815	0.5797	0.0001	7.6238	0.0001	0.3341	7.6293	0.785	0.4803	3.1133	0.0001
BOLA2	1.2602	1.1285	1.123	0.4978	0.6769	2.577	0.5544	4.9116	1.8012	7.2805	0.9458	0.6592	0.893	0.8138	2.6519	0.6883	1.2262	0.1775	2.4936	1.4238	0.0001	0.765	0.6641	0.3784	0.8325	0.9748	3.1216	0.4173	0.6963	4.0604	2.493	0.493	0.0469	1.4577	0.3929	0.8713	1.4967	1.6885	0.5548	0.1335	0.0826	1.8098	1.1953	0.4818	0.2998	1.0295	0.1834	0.5293	0.3012
BOLA2B	1.2602	1.1285	1.123	0.4978	0.6769	2.577	0.5544	4.9116	1.8012	7.2805	0.9458	0.6592	0.893	0.8138	2.6519	0.6883	1.2262	0.1775	2.4936	1.4238	0.0001	0.765	0.6641	0.3784	0.8325	0.9748	3.1216	0.4173	0.6963	4.0604	2.493	0.493	0.0469	1.4577	0.3929	0.8713	1.4967	1.6885	0.5548	0.1335	0.0826	1.8098	1.1953	0.4818	0.2998	1.0295	0.1834	0.5293	0.3012
BOP1	0.4512	0.1904	0.0965	0.0695	0.5503	0.7602	0.0001	0.6689	0.0001	0.0001	0.509	1.0864	0.0174	0.0001	0.0001	0.0001	0.4676	0.0001	0.6329	0.5982	0.1114	0.5092	0.0901	0.5833	0.3346	0.0001	0.8139	0.0001	0.2278	0.5546	2.513	0.0741	0.2034	0.2649	0.1724	0.1652	0.0001	0.4364	0.1813	0.0001	0.0001	1.8107	0.4067	0.2953	0.1268	2.2882	0.0001	0.6199	0.1519
BPGM	0.5383	5.2568	0.3366	2.5317	0.0001	1.1162	0.0001	0.0001	1.9857	2.5396	0.1322	0.1395	1.7256	0.0001	1.1218	0.0001	0.0001	0.5964	0.0001	1.9555	0.0001	0.1977	1.0487	0.0001	0.9123	0.817	0.0828	1.6309	0.0001	0.2294	1.3971	0.9841	2.1817	0.0001	0.9785	0.5197	5.8653	0.4662	1.5393	5.4771	11.381	2.2364	0.9927	0.0001	0.6944	0.3113	0.8475	1.5312	0.0001
BPHL	0.0001	0.0001	0.1141	0.0001	0.0001	0.0001	1.0427	1.3488	8.1818	0.0001	1.3833	1.7358	0.5461	0.0001	1.6555	0.0001	0.0001	2.7461	0.0702	0.0001	0.9973	0.6334	0.0001	0.0001	0.0001	0.0001	0.723	0.6311	0.0001	0.0001	0.0001	0.3101	0.0001	1.571	0.0742	0.1302	6.6222	0.0474	0.1419	0.0897	0.6274	0.0001	0.0001	0.1302	2.0196	0.1581	0.2362	0.1403	0.0001
BPNT1	3.9268	9.7199	3.3266	1.0318	2.5239	2.2799	1.355	0.342	0.349	0.2217	0.5186	0.4777	2.3506	0.4998	2.7365	1.7499	1.5819	0.8124	2.0023	0.9045	1.0915	2.5737	0.8549	2.3738	6.5544	1.0665	13.1836	1.996	1.4279	3.0867	3.506	6.3195	1.5313	9.0629	2.6453	0.7025	2.7623	3.0065	2.6079	1.1822	0.1293	2.4471	5.7441	2.9042	4.669	2.2415	2.2331	1.43	2.4348
BRAF	0.3377	0.9692	0.1492	0.1868	0.3171	0.1448	0.1798	0.0301	0.0001	0.0121	0.025	0.0856	0.1039	0.1303	0.0001	0.075	0.0589	0.0001	0.0445	0.1454	0.3603	0.1302	0.3811	0.0506	0.2022	0.0653	0.5914	0.1934	0.179	0.3308	0.2134	0.0645	0.5744	0.3323	0.1675	0.2293	0.4784	1.0029	0.1117	0.0001	0.0001	0.3018	0.1013	0.0912	0.0001	0.5039	0.0144	0.1269	0.2259
BRAT1	0.2444	0.0233	0.0996	0.0001	0.7064	0.2458	0.0324	0.2951	0.0001	0.3116	0.0353	0.0912	0.0001	0.0132	4.3185	0.0001	0.3051	0.0001	0.0734	0.0001	0.1701	0.887	0.0309	0.1784	0.0001	0.1974	0.3017	0.2019	0.0001	0.6766	0.4185	0.1955	0.0454	0.1848	0.4574	0.1007	0.0001	0.1615	0.1098	0.0001	0.0001	1.3503	0.4136	0.1964	0.1103	0.0001	0.0754	0.22	0.0001
BRCC3	1.4773	0.2512	0.8195	0.0883	0.4192	2.4322	0.6055	1.0261	1.0658	1.0027	1.1773	0.3194	0.2607	0.0226	0.6306	1.9458	0.6386	0.545	0.0147	0.0262	0.0922	0.0532	0.7029	0.0001	1.1961	0.5042	0.4258	0.7613	0.1671	0.0576	0.319	0.0001	0.0713	0.8602	0.0631	0.0366	0.2584	1.7075	0.0001	0.0001	0.0001	1.0328	0.6525	2.6974	0.5115	0.0695	1.3495	0.5222	0.8136
BRD3	0.0001	0.0001	0.0001	0.1353	0.0212	0.1044	0.0001	0.0001	0.0001	0.0001	0.1437	0.5666	0.0001	0.0001	0.0001	0.0622	0.0758	0.0001	0.0434	0.0352	0.0497	0.9525	0.5375	1.3286	0.0001	0.72	0.362	0.0001	0.5302	0.0271	0.0001	0.0001	1.961	0.2402	1.1753	0.0001	0.0001	0.1747	0.0793	0.0001	0.0001	0.2725	0.2154	0.1276	0.0001	0.4069	0.0001	0.376	0.0001
BRD4	0.0001	0.0001	0.0001	0.0001	0.2446	0.0001	0.0001	0.0001	0.0001	0.0001	0.0001	0.2914	0.0001	0.0001	0.0001	0.0001	0.0001	0.0001	0.0347	0.0281	0.0001	0.4191	0.2702	0.7179	0.0001	0.0001	0.1125	0.0001	0.2216	0.2274	0.164	0.0001	0.0411	0.1772	0.3295	0.0001	0.0001	0.623	0.0633	0.0001	0.0001	0.1248	0.068	0.1094	0.0001	0.7877	0.0001	0.3803	0.0001
BRD8	0.0001	0.0001	0.0001	0.0001	0.0511	0.0119	0.0493	0.1664	0.0001	0.1557	0.0001	0.2505	0.0001	0.0001	0.1227	0.0001	0.0001	0.0001	0.0001	0.111	0.0001	0.0313	0.1615	0.0337	0.2515	0.0001	0.3684	0.0001	0.0001	0.0001	0.3177	0.0001	0.2063	0.2083	0.0473	0.0001	0.0001	0.0001	0.0001	0.0001	0.0001	0.1898	0.0001	0.0241	0.0001	0.0001	0.0001	0.0001	0.0001
BRI3BP	1.3468	1.1775	0.0001	0.0001	0.0001	0.0001	1.5206	0.5891	0.3101	0.4492	0.0001	0.7155	0.1821	0.0001	0.6501	0.0001	0.0001	0.9464	0.5681	1.1407	0.0001	0.2832	0.0754	0.0001	0.0001	0.0001	0.0001	0.9668	0.0001	0.0001	0.0001	0.0001	0.0001	0.0001	0.0001	0.0001	0.0001	0.7939	0.0001	0.0001	0.0001	0.0001	0.0001	0.0001	1.0503	1.0925	0.0001	0.0001	4.6161
BRIX1	0.3972	0.1145	0.0386	0.0829	0.6832	13.928	0.877	2.3054	0.4334	0.0742	31.0219	7.664	23.3659	8.2494	0.2056	0.1122	0.0743	0.0001	0.8492	0.108	0.0645	3.1349	2.2775	0.1981	0.3751	0.3104	0.4978	0.226	0.4314	2.0906	1.3538	0.9118	0.0001	1.364	1.8638	0.4107	0.0001	0.1778	0.3042	0.0001	0.0001	4.7588	1.3186	0.554	0.9568	1.2505	0.0001	1.2636	0.0001
BRK1	0.7627	0.1618	0.4407	0.6654	6.7656	10.4906	16.0974	12.832	0.0001	13.1209	35.6144	7.3805	0.6021	0.7286	6.569	0.0001	0.0001	3.5782	4.4298	6.0145	4.4163	0.0001	0.9098	0.0001	1.2333	0.9562	0.4279	9.535	5.4793	19.763	14.3877	0.6672	0.0001	1.1043	0.9998	7.5769	4.2565	15.3261	20.7978	0.0001	0.0001	0.0001	1.641	2.6621	5.6599	15.4133	6.7684	0.4122	0.4938
BROX	0.0001	0.0687	0.2343	0.0361	0.061	0.0001	0.211	0.0001	0.3619	0.3396	0.0001	1.142	1.712	1.1385	0.265	0.1192	0.3253	0.0001	0.0492	0.0001	0.0001	0.036	0.1229	0.0001	0.0001	0.0001	0.2862	0.0001	0.0001	0.0001	0.0001	0.5229	0.1242	0.2793	3.8195	0.0001	0.0001	0.0001	0.0503	0.0001	0.0001	0.0001	3.5808	0.0001	0.1579	0.0001	0.0001	0.5717	0.0001
BSG	4.9555	7.353	2.8569	1.6534	5.5086	1.8202	24.739	16.7506	8.3974	3.0743	5.201	3.1583	1.5098	1.1705	9.2414	9.408	3.1024	6.0795	2.6394	2.9567	1.5231	3.6617	2.3627	4.4485	6.5425	1.8798	4.58	12.8486	2.5571	8.5626	4.6892	0.9798	3.8766	4.7136	4.0949	3.3069	12.8767	2.3792	0.8892	2.3039	0.9345	3.4009	1.8615	4.0926	5.4134	3.8487	4.6302	1.966	1.0425
BST1	3.5266	1.2138	1.4424	0.0001	0.4431	0.4517	1.6049	1.5154	10.3969	1.2591	2.4235	0.0001	0.0001	2.1123	0.0374	0.0001	0.3967	4.1027	0.0001	0.8556	0.0001	0.2545	2.0216	0.1092	0.3378	1.223	0.0001	1.2188	0.0001	3.4697	0.2447	0.0001	0.7229	0.0001	0.9155	0.121	3.8056	0.6247	4.1664	7.4187	1.8045	0.0001	0.0001	0.8303	0.3403	1.1915	5.1928	0.0001	1.5618
BTAF1	0.2241	0.2451	0.1511	0.0649	0.0001	0.0514	0.0797	0.1401	0.0001	0.009	0.0001	0.1562	0.0459	0.0077	0.0001	0.0594	0.1384	0.0001	0.0425	0.2177	0.0001	0.1016	0.0401	0.023	0.3892	0.0471	0.2231	0.0001	0.2441	0.0688	0.1049	0.03	0.1331	0.1977	0.2594	0.323	0.0001	0.4804	0.0612	0.0001	0.0001	0.2278	0.0494	0.0001	0.0059	0.2817	0.0149	0.125	0.2295
BTD	1.4872	0.0001	1.0843	0.8036	0.3164	0.0001	0.8759	1.4449	0.4195	0.5837	0.1798	0.8008	1.171	1.0596	5.1861	0.1502	0.0001	1.9973	0.0001	0.0001	1.0123	0.0001	0.4146	0.0545	0.1658	0.6132	1.6042	2.1952	0.0001	0.3038	0.9567	0.3101	1.5017	0.0358	0.0001	1.323	0.0232	0.4561	1.1091	1.1508	0.5546	0.0001	0.0001	0.1118	2.1644	0.0001	2.705	0.0001	1.4204
BTF3	6.7496	10.2461	8.5832	8.2748	7.8498	11.2807	5.2158	4.8518	2.4643	3.634	7.5108	78.4426	1.5995	24.1785	3.3468	6.6219	17.7066	1.0757	0.4629	6.1931	9.7927	8.4065	8.5481	8.8827	3.8302	18.7825	5.7551	3.4946	7.5092	13.4252	65.8111	21.8839	7.6439	50.209	7.8165	9.9977	2.0214	11.0978	2.5176	4.8919	0.4392	53.6162	52.727	14.7461	3.4638	63.3464	3.3615	13.5524	4.2516
BTF3L4	8.5314	0.6617	5.4554	3.4833	9.1759	3.2141	3.4268	4.0147	2.7556	0.1623	3.1381	3.5769	13.7519	4.1995	3.5122	1.1076	4.8119	2.4311	2.7387	3.8224	3.9501	9.3487	0.9998	3.6294	11.1786	2.4515	7.0112	1.6858	3.9986	11.6901	5.9743	11.4191	5.7123	9.2998	2.3892	3.7385	1.0449	3.0649	5.5971	1.485	0.1984	20.9529	3.4999	11.5309	5.2509	11.8644	3.3681	5.5167	3.0514
BTK	0.0423	0.0166	0.0001	0.0001	0.0063	0.0248	0.0001	0.0001	0.0001	0.1794	0.0123	0.0001	0.0394	0.0001	0.0001	0.0001	0.0413	0.0001	0.0001	0.0181	0.0001	0.0508	0.0471	0.0001	0.0097	0.0001	0.0001	0.0001	0.0363	0.4412	0.0097	0.0281	0.0001	0.0117	0.0001	0.02	0.0001	0.1448	0.0544	0.0144	0.0001	0.0069	0.1595	0.0459	0.0001	0.0191	0.022	0.1443	0.0111
BTN2A1	0.0001	0.0001	0.0001	0.0776	0.1448	0.1392	0.1238	0.0001	0.0001	0.1316	0.0001	0.2174	0.288	0.0001	0.04	0.0286	0.0001	0.0001	0.0001	0.0001	0.0001	0.031	0.0001	0.0001	0.0001	0.0001	0.0001	0.0001	0.0001	0.1203	0.2847	0.0001	0.0001	0.2707	0.0832	0.0001	0.0001	0.0001	0.0001	0.0001	0.0001	0.0001	0.0001	0.0001	0.0001	0.0001	0.0001	0.0001	0.0001
BTN3A1	0.6693	0.426	0.0001	0.2811	0.0553	0.0417	0.0061	0.0001	0.0001	0.0174	0.4546	0.0089	0.2132	0.0207	0.027	0.0184	0.1959	0.0001	0.0001	0.0001	0.0278	0.112	0.013	0.0277	0.3667	0.2826	0.088	0.2309	0.2101	0.0158	0.0748	0.0366	0.1261	0.0137	0.0215	0.0124	0.0001	0.4804	0.4301	0.2281	0.073	0.0001	0.024	0.2941	0.0001	0.1725	0.302	0.0001	0.6527
BTN3A2	0.64	0.5209	0.0001	0.3313	0.0687	0.0001	0.0001	0.0001	0.0001	0.0001	0.4965	0.0001	0.2382	0.0001	0.0001	0.0229	0.2178	0.0001	0.0001	0.0001	0.0001	0.1225	0.0001	0.0344	0.5625	0.3363	0.1093	0.2867	0.2609	0.0001	0.0929	0.0001	0.1566	0.0001	0.0001	0.0001	0.0001	0.5965	0.4976	0.2491	0.0906	0.0001	0.0001	0.3652	0.0001	0.2142	0.375	0.0001	0.8105
BTN3A3	1.7675	1.289	0.0001	0.4298	0.2967	0.4173	0.0584	0.3926	0.6165	0.7692	0.777	0.0108	0.4738	0.4995	0.5867	0.0946	1.0606	0.8045	0.2162	0.5661	0.0776	0.3282	0.1231	0.0248	4.9891	0.295	0.1282	0.2736	0.338	0.0749	0.1211	0.0444	0.3091	0.0526	0.1243	0.1697	0.1164	1.4859	0.7055	0.5303	0.1588	0.0485	0.0289	4.9949	0.2604	0.3357	0.5426	0.0181	0.7951
BUB3	5.1833	4.0417	2.1264	1.8338	1.5174	4.1161	0.857	1.2186	2.4527	0.9648	1.0749	5.0121	1.0673	2.661	3.5074	4.2547	2.5534	0.3134	2.1478	0.9569	5.6981	7.4338	7.166	3.7149	2.6685	0.4103	1.7426	1.6283	2.8973	2.2527	3.2398	2.7538	1.8169	7.6084	5.1166	2.647	0.6829	0.7595	4.1163	0.166	0.1807	7.3162	1.5798	3.0636	0.9697	4.7503	4.1311	2.9483	0.4872
BUD31	7.7354	5.3592	2.3863	3.6752	3.2264	2.2171	4.2667	2.1915	0.5817	0.4241	5.0196	11.3538	3.4188	2.8142	1.308	1.0927	5.1364	0.4942	2.2277	2.5614	2.4734	8.2477	11.9626	15.7848	6.0573	8.8472	17.0306	4.3246	11.2816	5.1087	7.7236	3.6364	1.0283	7.9639	8.9158	3.1405	0.9702	5.2284	1.8011	0.0001	0.3156	7.9565	10.6552	3.5916	4.1115	8.6914	2.4527	5.1839	1.378
BYSL	0.0455	0.1193	0.12	0.0001	0.0001	1.1711	0.5814	1.8015	0.1203	4.0331	10.6617	0.7268	5.6155	0.0001	1.6911	0.0001	6.8002	0.0001	0.0001	0.0001	0.0294	0.0975	0.0001	0.0347	0.3476	0.0001	0.2008	1.0943	0.3055	0.1061	2.6929	0.2114	0.0001	0.2637	0.1815	0.0001	0.0965	0.6718	0.0001	0.0001	0.0001	2.5417	0.1891	0.0001	0.3281	1.1957	0.1539	0.0532	0.0001
BZW1	7.4735	1.8981	1.0564	0.1616	1.929	0.8842	0.5461	1.2275	0.2821	0.5192	2.3432	1.9179	3.7593	3.209	0.1519	0.6528	3.2528	0.0333	0.9806	6.9974	3.5107	2.3157	0.2979	0.3364	7.0454	0.2005	1.7518	2.1304	4.656	2.4291	5.3665	1.7487	1.4962	4.89	9.2681	3.2364	0.4618	2.9067	0.3569	0.0232	0.4596	2.8662	11.5774	3.3916	0.1125	6.8974	0.8591	1.752	4.6587
BZW2	1.1857	0.3246	0.4553	0.534	0.2627	1.7814	0.9011	3.1474	0.3396	1.1056	0.8682	1.2131	0.9727	0.6583	0.5346	0.213	0.7925	0.0001	0.0001	0.3662	3.0913	1.6466	1.0716	0.1181	1.6221	0.0001	1.1534	0.2838	0.5696	1.5002	1.8196	0.7413	0.1367	1.6053	0.5719	1.4546	1.125	1.0045	0.3222	0.0628	0.0001	1.917	0.4114	0.2617	1.0453	5.6048	0.2988	0.0001	0.4561
C10orf32	18.7725	54.1588	8.5741	13.7794	2.4573	3.2511	3.4995	7.0191	1.517	5.8468	9.7485	1.4132	12.2193	15.7032	4.1574	1.321	13.9036	3.7784	0.3805	1.5194	8.1985	1.1599	3.6563	1.6194	45.6241	4.6676	0.5466	2.0794	1.4448	1.2789	1.9472	2.2242	0.1673	3.4691	1.2776	1.9276	1.5331	1.3749	5.2198	2.1078	0.0001	11.7196	10.9965	7.4484	3.1109	4.1412	2.2601	45.9651	6.0144
C10orf54	0.8941	0.3972	0.0666	0.3853	0.0802	0.2356	0.2245	0.1497	0.0001	0.3378	0.4811	0.0706	0.3379	0.3969	0.2171	0.2926	0.815	0.4801	0.1737	0.4602	0.0001	0.0001	0.1316	0.0614	0.0996	0.0867	0.0001	0.0001	0.3453	0.7768	0.1146	0.0572	0.0001	0.0957	0.2764	0.357	0.2676	0.8736	0.5549	0.0001	0.1588	0.0001	0.0001	0.4975	0.2265	0.0001	0.0001	0.0001	0.0001
C10orf76	0.0001	0.0841	0.0001	0.0001	0.0001	0.1886	0.0001	0.0001	0.0001	0.0001	0.0778	0.0134	0.0001	0.0001	0.0001	0.0001	0.0473	0.0001	0.0001	0.0213	0.0588	0.0807	0.0001	0.0001	0.0001	0.0001	0.0001	0.0001	0.0001	0.0196	0.0001	0.0001	0.0766	0.0001	0.0001	0.1014	0.0001	0.198	0.0416	0.0001	0.0001	0.0322	0.4526	0.4229	0.0251	0.0511	0.0001	0.1664	0.2306
C11orf31	2.7597	1.7881	3.846	3.7393	2.3496	6.8836	7.8275	5.1964	5.0647	2.2614	2.015	3.7931	6.2946	4.0489	3.9156	2.4382	2.5553	0.0001	2.8268	2.4759	4.4056	6.8921	3.2982	0.5026	4.9748	4.9714	7.2193	9.606	8.0989	6.4333	5.3889	5.3831	0.8985	25.2866	18.86	1.905	0.0001	2.4285	11.417	0.1058	0.0001	8.1537	4.3469	8.0868	0.7409	4.6674	3.8951	3.4865	6.9754
C11orf58	0.8176	11.9057	0.4747	0.4205	0.0001	0.5426	1.8656	0.8477	3.2022	1.493	3.787	0.2309	0.4758	0.0692	2.7845	0.0001	0.5101	4.4437	0.1287	0.1609	0.138	0.9764	0.1508	0.146	0.122	0.0001	0.0001	0.1368	0.5277	0.2829	0.506	0.1059	0.0001	0.8635	0.2296	0.8596	1.5653	0.0001	0.378	0.0001	0.0001	0.2496	0.2376	0.5522	1.7697	0.0001	1.5774	0.2655	0.4136
C11orf68	6.0901	3.094	3.1165	1.5201	1.7122	2.1967	2.4198	8.6674	2.4439	1.15	6.2747	0.1541	4.1157	12.2057	3.8927	3.9033	1.9197	4.43	1.5349	2.1119	5.9075	5.2839	2.4345	1.1961	6.309	1.2637	3.8227	2.0468	2.9649	1.4038	2.3371	1.146	0.9004	2.958	1.3785	1.4918	1.6986	1.1281	5.1173	0.209	0.5088	1.4258	1.8037	0.962	2.6042	2.7986	1.5984	0.7507	1.1635
C11orf73	0.7321	0.9568	3.2185	0.4821	0.7704	0.4665	0.8491	0.1369	0.0001	0.0001	0.1011	0.2824	0.2735	0.2789	1.4181	1.714	0.274	0.1479	0.4184	0.3757	0.6972	0.8668	0.1425	0.4519	0.6161	0.4509	0.5575	0.0001	0.5305	0.4378	0.6726	0.7405	0.1506	0.9492	1.4067	0.9991	0.1273	0.5064	0.3233	0.0001	0.0001	2.7622	0.8063	0.1616	0.383	0.8092	0.6402	0.1856	0.0001
C11orf83	0.0001	0.0001	15.1317	0.0001	1.9258	5.1916	1.2011	0.0001	0.0001	0.0001	0.0001	2.2421	0.0001	10.2169	7.0261	0.0001	3.7525	0.0001	0.0001	4.5578	13.9626	0.0001	18.6625	0.0001	24.9074	0.0001	33.0951	0.0001	0.0001	0.0001	3.2503	7.3849	2.8785	6.3072	7.5879	10.176	1.7211	2.9393	4.1949	0.0001	0.0001	10.6018	0.0001	32.344	3.7254	3.9741	0.0001	10.7525	0.0001
C12orf10	7.516	22.8068	2.5818	0.6149	0.8351	2.5664	1.6072	5.2441	0.6066	2.9673	0.6761	2.4306	1.6187	4.6093	2.1586	0.6407	3.3507	2.9306	0.5197	1.363	1.1882	2.4682	2.8182	1.5553	11.343	1.0721	10.0156	0.6811	0.8122	0.5183	3.2542	1.936	0.2975	5.6781	3.1451	1.1301	10.6965	1.7087	1.1462	0.1975	0.0567	10.5402	3.4844	0.4908	0.977	3.3841	0.9475	3.05	0.7024
C12orf23	54.8861	3.8759	4.8118	4.4553	3.5161	5.4304	10.0463	6.2819	1.6801	2.5348	1.815	2.2969	2.5259	0.8411	1.9079	4.6	2.7265	2.3317	1.834	6.9061	28.18	8.8563	11.6069	4.848	19.83	9.4509	6.8961	8.583	4.912	5.9737	4.3107	1.3793	1.0479	7.9932	7.5546	12.816	0.3039	2.6731	4.0982	0.4195	0.0001	3.3756	5.8672	12.4743	2.3648	9.4885	2.0136	7.7852	6.8874
C12orf44	0.0001	0.5497	0.8258	0.0001	0.0001	0.1694	0.4624	2.6897	1.4223	0.1677	0.5425	0.3312	0.3639	0.4995	0.0948	0.5774	0.8036	0.5007	0.8794	1.0781	0.1827	0.2443	0.397	0.8845	0.6888	0.0001	0.4184	0.345	0.0001	2.3974	2.1275	0.1612	0.7898	0.489	0.6741	1.298	0.1958	0.8467	0.0001	1.3795	0.3209	0.501	0.8551	1.0452	0.3497	2.8449	0.7209	1.4068	1.3618
C12orf5	0.0725	0.0001	0.0001	0.0001	0.0001	0.9353	0.0849	0.1576	0.0001	0.1421	0.434	0.0001	0.0001	0.0001	0.0001	0.0401	0.6234	0.0001	0.0001	0.0001	0.2152	0.0911	0.1045	0.078	0.2008	0.0944	0.4026	0.0001	0.578	0.1367	0.0001	0.0001	0.0001	0.0001	0.0542	0.0001	0.0001	0.0001	0.0001	0.0001	0.0001	0.0239	0.0823	0.0001	0.0001	0.0001	0.0001	0.0599	0.0001
C12orf57	2.1953	2.7241	2.0696	1.6169	5.4262	0.5658	5.3596	2.1465	0.6479	0.0001	0.5449	2.081	0.4088	1.2535	1.3088	1.4798	0.8237	0.0001	12.0445	2.0809	1.7066	3.5796	1.4543	4.0893	1.692	1.4764	0.9014	8.2441	0.244	6.2675	1.0925	5.6851	1.8813	3.7295	1.3378	1.5769	0.5951	1.2131	1.428	0.467	0.0001	3.9785	1.9634	1.1718	1.147	2.6689	0.1646	1.7325	4.162
C14orf1	1.5307	0.5297	1.5352	0.7661	0.0001	8.0976	0.0001	0.0001	0.7036	0.0001	0.6881	0.0001	0.0001	0.0001	0.0001	0.0001	0.0001	0.0001	0.0001	0.0001	0.0001	0.2092	0.0001	0.0001	0.0001	0.0001	0.0001	0.0001	0.0001	1.4209	2.5625	2.463	0.825	2.4211	1.4611	0.0001	0.0001	11.7069	0.0001	0.0001	0.0001	0.0001	0.0001	1.6861	0.0001	6.4396	3.3063	4.2424	2.0628
C14orf119	4.2836	0.0001	3.2456	0.0001	1.1105	0.0001	0.272	2.6022	0.0001	0.0001	0.0001	0.0001	0.0001	0.0001	0.0001	0.0001	0.0001	0.0001	0.0001	0.0001	0.0001	0.0001	0.0001	0.2568	0.0001	0.0001	0.0001	0.0001	0.0001	0.0001	0.0001	0.0001	0.0001	0.0001	0.0001	0.0001	2.0102	0.0001	0.0001	0.0001	0.0001	0.0001	0.0001	0.0001	0.0001	0.0001	0.0001	0.0001	0.0001
C14orf142	2.0318	4.2243	2.2935	0.7939	1.7508	1.8052	0.0001	0.0001	7.2453	0.0001	0.0744	0.422	1.595	1.7782	0.0001	1.7698	0.0001	24.4112	1.3102	19.7574	1.2963	1.4505	0.5142	1.4094	0.0001	8.7497	8.9521	19.7618	36.9536	0.0001	2.6062	1.0342	3.4362	2.0969	2.0286	1.572	9.725	0.0001	1.0568	0.0001	0.0001	1.2822	4.0908	3.0071	10.1174	8.2182	17.3559	2.1369	71.348
C14orf159	2.9057	4.429	1.3079	3.7255	0.2215	1.0343	11.2647	0.4349	3.1085	2.2001	0.6182	0.2041	2.2935	1.4502	2.0758	1.7793	2.1958	1.0306	0.1019	2.6401	0.5401	0.1763	0.456	2.154	0.4181	0.9984	0.3997	0.3806	0.0311	1.0059	0.3055	2.502	1.7041	6.9523	0.874	2.6643	2.6635	4.7569	7.1155	1.9859	0.7487	0.7426	1.1657	3.5302	2.6629	1.1909	1.3781	1.2186	2.4747
C14orf166	14.3967	4.8925	11.4233	9.8329	9.5947	23.3181	13.4501	9.7289	1.1404	4.9034	6.651	19.541	17.0787	8.7911	4.439	13.6966	10.738	0.9462	6.8093	6.7556	17.2912	13.1723	9.74	6.1568	2.7322	6.3802	6.6569	5.09	6.7991	27.9161	17.4446	17.8099	10.169	33.9861	25.0084	20.1616	0.9676	19.722	7.378	1.7874	0.3896	14.726	29.6375	12.3355	2.0132	15.9244	6.2064	30.5241	7.5585
C14orf169	0.2261	0.1128	0.1939	0.0001	1.2772	0.0001	2.5999	0.4394	0.0205	0.0001	0.0001	0.6247	0.0449	0.0001	0.2288	0.2633	0.0001	0.0001	0.0001	0.0432	0.306	0.3552	0.6607	0.8849	0.0729	0.3619	0.0001	0.0001	0.0952	0.0429	2.5602	0.1625	0.263	0.3235	0.0458	0.0001	0.0443	0.0892	0.1406	0.0001	0.0001	1.8827	0.2542	0.0001	0.0482	0.2088	0.8928	0.7853	0.0001
C14orf2	0.0001	0.263	0.7029	0.0001	0.2936	0.4441	0.1587	0.0001	0.0001	0.0001	0.0001	0.5337	0.0001	0.1065	2.3358	0.5671	0.2964	0.0001	0.6871	0.0001	0.323	0.0001	0.4556	0.0001	0.0001	0.0001	0.0001	0.0001	0.0001	0.6646	0.7141	0.7454	0.3229	0.8867	0.6137	3.7454	0.0001	0.8641	0.5205	0.0001	0.0001	0.9833	0.6947	0.8246	0.778	0.4573	0.3905	1.0282	0.0001
C15orf38	0.7987	0.1211	0.5258	0.5869	0.6469	0.4295	0.7648	0.2057	0.0001	0.0261	0.1159	0.0001	0.1984	0.1805	0.0001	1.4624	0.1307	0.0001	1.2025	0.2079	0.7158	0.3185	0.8574	0.0998	0.1762	0.0001	0.0001	0.0646	0.2489	0.0949	0.3345	0.1954	0.5567	0.8363	0.1508	0.4852	0.0632	0.2703	0.2964	0.055	0.0238	0.1495	1.2569	0.9029	0.1066	0.3408	0.291	0.5051	0.2256
C15orf38-AP3S2	0.4862	0.0737	0.3201	0.3573	0.3938	0.2614	0.4655	0.1252	0.0001	0.0159	0.0706	0.0001	0.1207	0.1099	0.0625	0.8902	0.0796	0.0001	0.7934	0.1266	0.4357	0.1939	0.5219	0.0608	0.1072	0.0001	0.0001	0.0393	0.1515	0.0577	0.2036	0.1189	0.3388	0.509	0.0918	0.2954	0.0385	0.1645	0.1804	0.0335	0.0145	0.091	1.2908	0.5496	0.0649	0.2075	0.1771	0.3075	0.1373
C16orf13	0.0001	0.0882	0.2703	0.0001	0.2489	0.6754	0.4003	0.5675	0.4688	0.2498	0.0988	0.2833	0.0723	0.2287	0.4592	0.2633	0.3092	12.6081	0.3304	0.67	0.33	0.7692	0.0001	0.6472	1.1976	0.4332	0.9199	8.309	0.0001	0.1381	0.4209	0.1005	0.0846	0.1683	0.3304	0.1981	0.0001	0.2239	0.3412	0.0001	0.0001	0.0773	0.6184	1.3167	0.2413	0.3084	0.0001	0.5224	0.2558
C16orf58	17.1948	7.568	12.9588	2.5632	1.0464	1.0163	0.5326	0.9172	1.1785	0.9597	0.5725	1.288	1.6543	0.0001	1.1308	3.8253	2.8235	7.3238	2.6603	1.4115	4.8378	2.2092	1.5451	1.8771	5.2898	3.4599	9.484	1.9633	1.761	3.3144	2.9198	2.8589	1.3574	2.8839	3.2143	7.9078	0.0835	3.0234	6.2189	0.7598	0.0753	1.6332	2.6232	28.1444	0.0001	1.554	3.8317	8.0034	4.1145
C16orf62	2.2299	1.7981	0.5859	0.3233	0.1085	0.2534	1.4813	1.1399	0.1727	0.6451	0.2989	0.1754	0.385	0.2003	0.1142	0.6307	0.9732	0.489	0.2198	0.5599	0.328	0.2718	0.3315	0.0937	0.405	0.4119	0.2835	0.2887	1.0385	0.4567	0.0881	0.1096	0.1553	0.3731	0.4536	0.2734	0.1067	0.3836	0.3772	0.0546	0.0284	0.1113	0.3248	0.5558	0.0469	0.2526	0.038	0.3829	1.7117
C16orf70	0.0001	0.2399	0.0001	0.0001	0.0001	0.0001	0.2339	0.0001	0.0001	0.0001	0.0001	0.0001	1.0531	0.0001	0.0001	0.0001	0.0001	0.2548	0.0001	0.0001	0.0001	0.0721	0.0001	0.0001	0.0001	0.0001	0.1566	0.0001	0.0001	0.0837	0.0001	0.0001	0.0001	0.0648	0.2176	0.0001	0.0001	0.3355	0.1407	0.0001	0.0001	0.0001	0.0985	0.0001	0.0821	0.0001	0.0001	0.0001	0.0001
C16orf80	2.1532	0.4928	1.6972	0.583	0.4289	1.4184	1.7327	5.368	2.4961	1.3096	0.9691	1.2048	1.1754	0.5832	1.0266	0.15	1.1647	0.0001	0.0001	0.9722	2.7279	1.0606	2.0984	0.6603	5.148	0.9364	1.6311	0.1487	1.669	1.1266	1.0346	0.4861	0.102	2.3939	1.7244	0.378	3.6883	0.8069	0.8132	0.0001	0.0001	1.5601	0.5833	0.4515	0.8192	1.015	0.7087	0.5607	0.1056
C17orf49	1.5507	0.0001	3.5365	2.0053	0.2657	5.1687	1.4341	7.5452	2.7106	12.0986	7.9763	2.503	1.6215	1.8904	3.3555	0.47	5.9656	3.7724	0.4557	6.1888	8.0552	10.2966	5.9805	0.1497	2.4512	2.9808	3.9006	1.6594	27.6074	1.1704	1.3146	2.0071	0.0001	8.3352	24.4451	1.0065	3.6959	2.6798	1.7785	0.2926	0.0001	1.7181	4.5322	1.0093	8.7694	7.1084	1.1609	8.2675	1.6883
C17orf59	0.8698	0.1494	0.1261	0.4937	0.02	0.3422	0.2425	0.5402	0.0951	0.0001	0.4466	0.2876	0.4904	0.6181	0.0581	0.4699	0.1625	0.0001	0.6211	1.0399	0.3437	0.2741	0.4974	0.0001	0.0571	0.0001	0.1282	0.186	0.8754	0.5741	0.4297	0.2802	0.2835	0.7764	0.4107	0.8618	0.0001	1.0704	0.3906	0.0001	0.0001	0.0351	0.4412	0.7647	0.0001	0.0391	0.0001	0.503	0.1742
C17orf62	4.4522	0.8078	0.4532	1.3073	0.5213	3.1058	0.6195	0.5813	0.0713	0.4383	1.294	1.7235	2.7442	2.6982	1.0291	0.5838	4.5908	0.2793	1.5861	1.7922	0.4709	0.9678	1.1834	0.2542	1.215	0.4717	0.3309	0.3515	2.0757	2.4555	2.1928	0.336	1.7963	2.7223	2.5916	4.4691	0.0001	4.7139	1.1907	0.0001	0.3753	1.3451	7.0368	3.5931	0.5072	1.3187	0.8164	2.4274	2.1608
C17orf75	0.0001	0.1219	0.6146	0.0001	0.0368	0.0001	0.2764	0.1202	0.0001	0.2871	0.1265	0.0001	0.0001	0.1092	0.1655	0.2786	0.0865	0.0001	0.0816	0.0001	0.0001	0.0527	0.0918	0.1789	0.2024	0.0001	0.3024	0.0001	0.0792	0.0658	0.1236	0.0001	0.0001	0.0548	0.0803	0.0001	0.0001	0.1424	0.0702	0.0001	0.0001	0.0001	0.1087	0.0001	0.021	0.0605	0.0001	0.0655	0.0001
C17orf85	1.1	0.4231	0.4431	0.2849	0.5366	0.3486	0.0001	1.6173	0.0001	0.0001	0.0001	0.4244	0.0412	0.476	0.2377	0.1625	0.4535	0.0001	0.3349	0.2396	0.3868	1.4831	0.373	0.8283	0.6916	0.4044	1.8739	0.3606	0.2577	0.3665	0.2047	0.1189	0.0001	1.8328	0.1954	0.2154	0.2104	0.1435	0.0586	0.0001	0.0001	0.6477	0.1257	0.0001	0.0555	0.0729	0.078	0.1889	0.0001
C18orf8	0.71	0.6178	0.938	0.0001	0.6723	0.477	0.6089	5.4256	0.1702	2.9933	0.1456	0.5918	0.6277	0.2564	0.0001	0.2708	1.5647	0.4767	0.8262	1.1227	0.673	0.3369	0.5527	0.5537	0.7714	0.7125	0.6638	0.0538	0.4566	0.6045	0.4409	0.185	0.3404	0.2341	0.0959	0.8717	0.0001	1.0957	0.729	0.1253	0.0001	0.3385	0.5767	1.265	0.0834	0.326	0.0001	1.1093	0.6377
C19orf10	25.8557	4.2919	21.5381	13.7835	18.4039	22.4275	3.099	15.6169	15.0656	13.7527	6.338	6.1327	7.9527	10.4281	12.8206	7.3507	14.0178	8.909	7.2332	28.5507	54.0334	24.523	38.647	5.9803	56.885	33.7721	11.3773	26.0053	8.0114	75.8767	20.8493	4.7101	8.3377	19.1197	33.3438	27.7855	4.5493	51.0544	21.2364	2.3216	0.5607	7.7098	41.9879	57.7054	10.6758	29.1561	22.8869	28.7035	35.4715
C19orf12	1.2132	0.0001	0.4302	0.2718	0.4816	0.0001	0.6698	3.3986	3.1493	1.6199	0.3611	0.7226	0.462	0.3897	4.7113	1.289	1.4099	0.903	0.9288	0.4641	1.6599	1.1895	0.0001	0.7137	0.0001	1.6512	0.0001	0.0001	0.0001	0.0001	0.6367	0.2084	0.4622	0.0001	0.0001	0.0001	0.0001	0.0001	0.0001	0.0001	0.0001	1.3126	0.0001	0.0001	0.0001	0.0001	0.0001	0.0001	0.0001
C19orf25	4.5194	2.0858	0.1545	2.3332	2.8564	2.2828	1.0337	2.3975	0.5326	0.5831	1.9003	2.879	3.0907	5.7469	0.5519	2.5328	2.8724	3.0742	1.68	1.0643	1.804	1.3085	6.4998	0.9758	2.027	3.6106	2.2385	2.7113	2.552	6.1814	4.2873	1.7401	1.4944	3.9261	6.9495	2.3778	0.994	7.6345	2.2658	1.0698	0.1049	2.9929	7.9567	5.5779	0.6157	2.3869	1.4722	3.6349	1.8083
C19orf43	1.3461	0.1885	0.3845	0.371	0.0492	0.9861	0.0001	1.0286	0.0001	0.0001	0.5459	1.8354	0.0001	0.9021	0.0001	0.7825	1.3124	0.0001	1.1429	0.8605	0.0001	2.3165	7.3448	0.1483	3.8499	0.0001	0.0175	0.4564	1.0281	1.3577	1.9324	1.1085	0.7305	3.058	1.5556	5.0526	3.1823	1.7966	5.6696	4.5326	0.0001	2.4071	1.7035	0.6639	0.2588	3.6793	1.8559	0.0001	3.6721
C19orf52	0.0001	0.4196	1.7163	0.2228	0.7795	0.1006	0.9015	0.0001	0.1915	0.0001	0.0001	2.2829	0.2538	0.0001	0.0001	0.6394	0.4654	0.0001	0.2404	0.614	0.2607	1.7393	0.4073	0.0001	0.5284	0.1947	1.6513	0.0001	0.2642	0.1574	0.6325	0.5648	0.7344	1.4412	0.5433	0.2488	0.0001	0.2961	0.2635	0.0001	0.0001	0.1588	0.274	0.1877	0.4054	0.0548	0.0001	0.5008	0.0001
C19orf66	0.0001	0.0001	0.0001	0.1667	0.0001	0.0001	0.0001	0.0001	0.0001	0.0001	0.0001	0.0001	0.0001	0.0001	0.0001	0.3259	0.0001	0.0001	0.857	0.7096	0.0001	0.0001	0.0001	0.2293	0.0825	0.0001	0.0001	0.0001	0.0001	0.0001	0.0001	0.0001	0.0001	0.0001	0.2409	0.4745	0.0001	0.0001	0.2942	0.0001	0.0001	0.0001	0.0001	0.0001	0.2444	0.1258	0.0001	0.0001	0.0778
C19orf70	3.2292	2.3278	4.5171	0.4563	5.408	6.1047	10.1096	4.3564	0.0001	0.0001	2.1886	3.2151	1.4667	1.2202	5.017	13.6187	4.9983	0.3192	6.7692	6.0074	4.3268	3.8967	5.676	4.0452	0.8013	1.6485	4.6875	0.5599	4.1036	0.7101	0.0001	1.3628	0.9935	6.0583	0.6685	6.5316	1.249	0.8558	4.5973	0.0001	0.0001	1.3797	9.6955	11.4289	0.1989	0.3204	0.0001	4.1915	2.571
C1orf123	2.8537	2.9489	1.8554	0.0001	1.8773	2.1615	22.2057	21.6111	15.0086	5.8822	8.0666	0.861	4.7407	0.0001	0.0001	0.0001	1.4594	9.6537	2.8056	2.5851	1.9893	1.4526	2.9068	0.6084	3.8595	1.3066	0.2239	3.8864	1.2774	0.9857	0.9008	1.6004	6.8413	2.7295	1.736	0.0001	11.4102	0.4684	0.8299	10.0494	0.0001	1.6167	1.202	2.0706	0.3446	0.0001	1.1718	0.0001	0.0001
C1orf198	3.6005	0.0001	16.2192	1.3087	0.2715	0.0001	2.0043	1.3029	1.2089	0.0001	1.8636	3.8801	1.9475	1.0727	0.7757	0.0529	0.3446	0.0001	0.0001	2.3127	0.2629	0.1712	0.0001	0.5238	0.1559	0.6308	0.0001	0.5728	0.0001	0.0001	0.292	0.5142	0.9338	0.4802	0.2497	0.5492	1.3903	0.7027	0.0001	2.4331	0.6784	0.5157	0.9496	0.0001	2.1827	2.5282	1.3314	0.5652	0.0001
C1orf27	2.3769	0.5016	0.1835	0.1015	0.1183	0.1805	0.1408	0.4554	0.2757	0.2495	0.0001	0.1904	0.0001	0.0846	0.1307	0.1195	0.1773	0.0001	0.0001	0.0871	0.0881	0.169	0.0816	0.045	0.0955	0.0456	0.2378	0.0318	0.0001	0.0516	0.1632	0.0001	0.0001	0.4411	0.2355	0.0001	0.3897	0.1489	0.0519	0.0001	0.0001	0.0461	0.4425	0.1827	0.0001	0.0001	0.0001	0.0001	0.2018
C1orf35	2.8069	0.0001	0.0001	0.0001	0.3675	0.0001	0.222	0.2183	0.0001	0.0001	0.0001	0.162	0.0001	0.0001	0.0001	0.0001	0.0001	0.0001	0.0001	0.0001	0.0001	0.0001	0.1891	0.1629	0.0001	0.0001	0.0001	0.0001	0.1582	0.0001	0.0001	0.0001	0.0001	0.0949	0.0001	0.0001	0.0001	0.0001	0.0001	0.0001	0.0001	0.0001	0.0001	0.0001	0.1516	0.0001	0.0001	0.0499	0.0001
C1orf50	0.3142	0.1915	0.0001	0.0001	0.4638	1.12	0.0001	2.2819	0.0001	0.5568	0.368	0.0001	0.7309	1.6128	0.9147	1.0762	0.5393	0.082	0.2161	0.4563	2.1069	0.8799	0.2799	0.423	0.5219	0.1337	0.2795	0.6411	0.0001	0.8002	0.0001	0.0001	0.8464	0.0001	0.0001	0.5199	0.0001	0.0001	0.0001	0.0001	0.0001	0.0514	0.0001	0.9236	1.0945	0.1496	0.0001	1.2788	0.0001
C1QB	3.9934	0.2629	0.8787	0.939	1.2018	2.7371	1.1609	0.5367	3.1164	0.9571	4.2057	0.5216	2.2806	2.7318	10.8939	1.0971	8.7727	1.2863	1.1344	0.6236	2.0258	0.5	0.2976	0.0401	0.9742	1.8046	1.4095	2.6579	3.2742	2.996	0.4146	0.4176	0.3137	0.0376	0.4482	2.0113	0.881	7.2776	0.2151	1.1543	0.5973	0.0619	0.1368	2.0595	0.644	0.7347	1.8275	0.7888	4.1876
C1QBP	25.7719	123.284	45.9562	20.58	18.9007	24.1609	186.55	31.94	27.881	21.4389	44.9623	39.9772	51.1444	18.6791	30.5329	8.4462	12.0367	7.7871	77.3966	29.8224	19.8741	63.8539	27.9589	12.3739	30.7332	20.1009	58.1418	46.4442	20.7011	32.184	36.7498	22.4138	9.2002	73.2901	15.4348	20.6958	11.6494	29.8636	34.6292	1.7245	7.1977	62.012	7.0444	12.854	28.8324	76.3937	20.7583	28.3986	61.8196
C1QC	6.7955	0.6363	1.8677	1.1375	2.8585	8.7341	1.1742	0.1174	2.825	2.496	11.6966	1.2829	5.6747	4.8613	4.7519	3.853	30.584	1.5356	1.711	3.1902	3.9338	2.3452	3.2236	0.1025	2.8477	0.9965	4.069	10.8927	8.8324	17.6245	4.9332	2.1553	1.5152	2.045	7.4447	6.9596	1.0866	39.905	0.7739	3.8496	5.1333	1.2002	0.3863	7.2933	1.8092	3.8623	5.3795	1.3412	5.5036
C1QTNF5	6.0282	0.0001	1.4475	0.3637	0.0607	0.0001	0.8699	5.1244	0.0001	3.0357	0.0001	0.4218	6.3422	0.2072	0.1673	0.1859	0.0001	0.0001	0.5754	0.7191	3.0223	1.1661	1.442	0.0001	0.0473	0.0001	0.0001	0.2344	0.0001	0.1441	0.0001	0.0001	0.2436	2.2013	0.2645	0.6726	0.3141	0.0001	0.8731	0.0001	0.0001	0.0001	0.0001	0.0001	0.054	0.721	0.0001	0.935	0.0001
C1R	2.3481	0.8549	0.8994	0.3798	0.7018	0.2031	0.0001	0.9662	0.6983	1.387	1.1867	1.0999	0.1915	0.8257	0.6006	0.4971	0.1358	1.7625	0.0948	1.5221	2.0244	0.0131	0.0985	1.2841	1.7419	2.3987	0.3804	0.0001	0.0764	0.3005	0.5097	0.7715	0.3739	0.7247	6.077	2.4395	1.2782	0.4015	1.2428	1.0945	0.6999	0.3142	1.661	7.4479	0.2477	0.6026	0.2798	1.4466	2.2741
C1RL	0.0001	0.0001	0.0323	0.0001	0.0001	0.0001	0.1921	0.2171	0.2753	0.0001	0.1462	0.0001	0.0001	0.0001	0.7751	0.0001	0.0001	0.4643	0.0001	0.1961	0.0001	0.0001	0.0001	0.0001	0.0001	0.0001	0.0001	0.132	0.0001	0.0001	0.0001	0.0001	0.0001	0.0001	0.0001	0.1779	0.0001	0.0001	0.1222	0.0001	0.0001	0.0001	0.0001	0.0001	0.0001	0.0815	0.0991	0.0001	0.0001
C1S	6.7242	5.9671	0.3439	1.618	0.0169	0.9042	0.9261	1.8377	2.155	1.6263	0.9749	0.7721	1.7607	4.9694	1.5133	2.524	0.4481	3.2154	0.4111	1.6126	12.9552	1.3562	0.3103	0.2052	1.0491	1.1094	0.3066	0.037	0.2999	1.2434	0.8103	0.7264	0.9821	1.0797	7.056	8.5677	2.0654	2.1132	1.7087	1.5548	1.8419	0.6088	1.8649	9.2065	0.5096	2.3871	0.6493	4.2407	3.2827
C2	1.2738	0.7981	2.0509	0.6818	0.017	1.2938	0.2428	4.7947	1.7037	2.4515	1.5089	0.0001	0.8952	2.9179	12.388	0.0001	1.4807	6.0454	0.3381	1.916	2.4575	0.0342	0.0001	0.0001	0.6017	0.2607	2.8028	3.0686	0.0001	0.5965	1.8708	2.3436	0.2759	2.1287	1.4856	3.6683	3.2553	2.9816	1.1824	0.3474	0.4667	0.0835	0.0571	2.5195	3.575	1.6979	3.6878	0.3174	6.3577
C20orf27	0.7324	1.1964	0.0001	0.2386	13.7978	3.2981	3.7562	1.7095	0.7387	0.4299	2.2535	0.6319	1.2165	0.2499	0.7961	0.1894	0.1419	3.8894	0.1656	0.1184	0.5143	0.3505	1.7284	2.1924	1.0679	0.0001	0.0001	6.0984	2.5293	2.4694	1.3392	0.1142	0.0001	3.3979	0.0001	0.0001	3.8148	2.2439	0.0001	0.8217	0.0001	7.6917	0.3522	0.8346	5.0792	1.4349	0.1568	0.4802	3.737
C21orf2	0.1328	0.0654	0.0001	0.1467	0.0001	0.0683	0.288	0.2268	0.0001	0.0001	0.1058	0.1116	0.0001	0.1176	0.1114	0.0001	0.0001	0.1753	0.0001	0.0001	0.0001	0.0001	0.0775	0.0367	0.0921	0.3507	0.0001	0.2126	0.0001	0.0001	0.0001	0.112	0.0001	0.7038	0.1917	0.0873	0.0001	0.076	0.1299	0.1023	0.0001	0.0281	0.3398	1.0466	0.0001	0.0001	0.1136	0.1066	0.0403
C21orf33	23.9366	7.0106	7.4722	15.6929	7.1921	2.4401	10.1549	2.621	17.7362	2.1287	5.8222	7.6699	13.2457	6.9005	6.9673	10.5555	7.0717	18.2259	28.4453	19.0061	7.5749	25.6738	11.4091	24.6985	14.4265	9.1463	60.9065	4.5608	3.7116	9.7633	8.3545	9.1435	4.5437	12.6924	7.2055	8.4942	12.5789	32.9993	35.9266	9.755	8.3279	14.9237	9.3469	19.9658	11.6958	20.0706	15.8544	13.6531	12.191
C2CD2L	0.447	0.2942	0.393	0.1753	0.4394	0.2866	0.0001	0.0001	0.0001	0.4453	0.1856	0.0001	0.6403	0.0001	0.0001	0.204	1.2703	0.3965	0.2317	0.4061	0.6918	0.2625	0.7133	0.1536	0.3867	0.0596	0.2361	0.0928	1.1203	0.6855	0.2016	0.1139	0.0001	0.1786	0.5422	0.3141	0.0001	0.6281	0.0001	0.0001	0.0391	0.0001	0.5043	0.192	0.0001	0.2501	0.0001	0.8025	0.0001
C2CD5	0.0654	0.0001	0.0001	0.0001	0.0389	0.0001	0.1005	0.1535	0.0001	0.361	0.0001	0.0001	0.0001	0.0001	0.2303	0.0001	0.6592	0.0001	0.0001	0.0357	0.0001	0.1136	0.201	0.0996	0.0001	0.0001	0.0001	0.0001	0.1429	0.0001	0.0001	0.0001	0.0001	0.8752	0.0388	0.0001	0.0001	0.3077	0.0001	0.0001	0.0001	0.2548	0.0001	0.014	0.0001	0.3974	0.0001	0.0001	0.0001
C2orf43	0.1994	0.8985	0.1512	0.0707	0.1293	1.6702	0.2167	0.6583	0.5706	0.335	0.7521	0.1738	0.7356	0.0001	0.8274	0.0852	0.1079	0.1066	0.0183	0.1015	0.0001	0.0278	0.2175	0.0001	0.3097	0.0001	0.6227	0.422	0.0001	1.5439	0.0607	0.1339	0.2666	0.366	0.0001	0.0001	0.0001	0.3316	0.415	0.0001	0.0001	0.0541	0.7438	3.0615	0.0001	0.4453	0.0001	0.9795	0.0001
C2orf47	0.1109	0.2048	0.8415	0.0001	0.0994	0.4568	0.0965	0.0001	1.0772	0.1027	0.1027	0.1043	0.0001	0.0734	0.1755	0.5369	0.4143	2.4776	0.1728	0.0001	0.2913	0.2903	0.0354	0.0917	0.2992	0.093	0.3406	0.0922	0.3182	0.0001	0.6874	0.3771	0.1986	0.3812	0.3548	0.165	0.2999	0.1812	0.0001	0.0001	0.0001	0.3808	0.2385	0.1212	0.3088	0.0001	0.0001	0.4067	0.0001
C2orf49	0.0792	0.0468	0.0001	0.0001	0.0001	0.0001	0.0001	0.0001	0.0001	0.0001	0.0402	0.1072	0.0001	0.031	0.0001	0.0001	0.2094	0.0001	0.0001	0.0001	0.0001	0.2958	0.0796	0.0318	0.5026	0.1533	0.0001	0.0736	0.0001	0.0001	0.2212	0.1985	1.5736	0.3235	0.1119	0.1062	0.0001	0.0997	0.1446	0.0001	0.0001	0.3966	0.2145	0.0001	0.0001	0.2469	0.0001	0.1177	0.0001
C2orf76	2.5029	0.4687	0.0001	0.8307	0.0001	0.1935	0.1282	0.0993	0.0001	0.0001	0.3918	0.0001	1.1533	0.0001	0.0001	0.0001	0.0001	0.0001	0.0001	0.4996	0.0001	0.0001	0.0001	0.0642	0.0001	0.0001	0.0001	0.0001	0.8225	1.3473	0.0001	0.0001	0.0001	1.0025	0.0001	0.0001	0.0001	0.125	0.0001	0.0001	0.0001	0.0001	0.1053	0.0001	0.0001	0.0001	0.0001	0.2187	0.0001
C3	198.352	20.6323	14.4059	43.5483	8.2032	8.6475	16.7273	11.4531	42.1399	17.3262	6.6475	18.3214	24.7221	170.244	116.407	12.0253	9.9199	635.31	11.8584	10.5594	215.394	14.1379	7.873	11.8227	51.7736	48.289	130.025	159.896	12.5731	47.2394	34.0379	158.953	36.9671	44.3858	106.136	141.928	110.129	47.5522	103.016	148.133	129.205	22.3066	18.1348	247.545	118.829	50.0269	278.387	61.4155	104.76
C3orf37	0.0001	0.0001	0.0001	0.0001	0.0778	0.5077	3.5028	0.1852	0.0001	0.0001	0.1841	0.0974	0.0001	0.0001	0.1549	0.0001	0.0001	0.0645	0.0001	0.0001	0.0001	0.0583	0.0001	0.0462	0.0001	0.0001	2.5288	0.5559	0.0001	0.0001	0.0001	0.0001	0.0689	0.0644	0.0857	0.0001	0.067	0.0701	0.0001	0.0001	0.0001	0.0405	0.0001	0.0001	0.0001	0.0001	0.0867	0.0001	0.0001
C3orf58	0.4731	0.5608	0.0556	0.0001	0.2594	0.7029	0.8961	1.4758	0.0001	0.4049	0.4182	0.2159	0.3506	0.2475	0.0001	0.3076	0.6756	0.0001	0.4852	0.0001	0.7011	0.3894	0.0839	1.1585	0.0952	0.0001	0.0001	0.108	0.2472	0.2953	0.072	0.0001	0.4838	0.2762	0.2494	0.2223	0.2853	0.0001	0.0001	0.0001	0.0001	0.0001	0.1827	0.0001	0.0001	0.1996	0.0339	0.3771	0.0001
C4A	7.4763	0.1435	2.7457	2.8705	1.0465	1.4666	4.3715	1.6713	6.024	1.8243	0.707	1.5078	0.903	18.0922	12.3735	11.4033	0.5406	51.9754	0.7986	0.9233	13.5351	0.7607	0.5566	0.2397	5.3608	0.908	6.4679	13.5315	1.3551	1.1593	2.2585	13.6761	1.9081	4.7027	6.0684	7.1392	11.1538	2.5544	1.2864	9.9294	4.7678	0.9149	0.5611	9.2352	7.6687	2.2019	39.6048	3.2742	4.3002
C4B	7.3517	0.1813	3.326	3.6492	1.0573	1.4183	4.8545	1.7914	6.0199	1.9032	0.4422	1.848	0.8892	25.2672	13.7331	11.2441	0.5818	54.1619	1.2777	1.0128	13.8894	0.8626	0.5606	0.3321	5.8996	0.9014	7.8845	12.3724	1.2375	1.5065	3.211	17.8619	2.3409	4.854	5.7935	10.8418	12.4919	4.86	1.7446	11.9553	5.788	1.1184	0.557	9.643	8.2749	2.6574	46.28	3.8615	4.7251
C4B_2	7.3517	0.1813	3.326	3.6492	1.0573	1.4183	4.8545	1.7914	6.0199	1.9032	0.4422	1.848	0.8892	25.2672	13.7331	11.2441	0.5818	54.1619	1.2777	1.0128	13.8894	0.8626	0.5606	0.3321	5.8996	0.9014	7.8845	12.3724	1.2375	1.5065	3.211	17.8619	2.3409	4.854	5.7935	10.8418	12.4919	4.86	1.7446	11.9553	5.788	1.1184	0.557	9.643	8.2749	2.6574	46.28	3.8615	4.7251
C4BPA	19.6174	0.5999	0.4316	0.7092	0.3857	0.6808	0.9355	1.2086	1.9276	2.2038	1.2268	1.9806	1.9982	7.799	2.1055	0.4532	0.0273	5.8777	0.2086	0.0838	6.2582	0.4234	0.5554	0.1016	1.2042	11.5711	7.0776	7.5166	1.6112	12.8299	6.8186	4.1359	0.2397	1.7108	7.4863	7.9608	4.6216	0.9107	1.1692	17.0833	6.5905	1.3271	0.1691	3.8687	1.3094	1.1075	1.6857	0.786	2.9432
C4orf27	0.1608	0.7899	0.0001	0.288	0.4454	1.0174	1.7112	2.1359	0.4979	0.2593	5.8493	6.0795	0.6503	7.0361	0.3077	0.1356	0.7185	0.0001	0.066	0.0001	0.4573	3.6089	0.512	0.8083	0.1042	11.7584	0.6627	2.7098	0.4951	0.5018	0.6664	0.463	0.0001	3.9602	2.7155	0.2737	0.0001	0.9091	0.3617	0.0001	0.0001	1.7793	3.5288	0.2377	0.0001	1.2865	0.0001	3.8867	0.0001
C4orf33	2.6912	1.9079	0.0001	0.0001	0.0001	0.5283	0.4317	0.0001	0.0001	0.0001	0.3593	0.0001	0.7998	0.0001	0.0001	0.1609	0.4356	0.0001	0.0001	0.0001	0.0001	0.2146	0.0001	0.0001	0.2958	0.763	0.0001	0.4177	0.2868	0.0001	0.0001	0.1774	0.0001	1.4809	0.0001	0.0001	0.6863	2.3362	0.1135	0.0001	0.0001	0.0001	0.2211	0.0001	0.0001	0.5279	0.0001	0.4077	0.0001
C5	1.7998	0.0001	0.0625	0.08	0.1225	0.0065	0.1003	0.0001	0.0141	0.044	0.0001	0.2256	0.0001	1.0625	0.3906	0.3341	0.0001	3.0047	0.1434	0.0001	2.6203	0.346	0.0001	0.1627	0.3969	0.3905	1.8665	0.7852	0.0524	1.0331	0.4161	0.9464	0.6406	0.5059	2.5131	1.0986	0.2118	0.1111	0.1383	0.1603	0.4601	0.1182	0.0001	1.2779	0.0497	0.0319	1.5492	0.8924	0.5282
C5orf22	0.2903	0.0001	0.2089	0.0001	0.6363	0.1269	0.0952	1.7778	0.0001	0.0571	0.0662	0.2554	0.2527	0.0001	0.1694	0.1096	0.2192	0.0001	0.0001	0.0001	0.0001	0.6178	0.239	0.3665	0.0001	0.0001	1.3151	0.4926	0.0001	0.0001	0.2502	0.0001	0.0001	0.0001	0.0001	0.0001	0.0001	0.323	0.1971	0.0001	0.0001	0.0756	0.0001	0.0001	0.0001	0.2569	0.0001	0.0001	0.0001
C5orf51	0.693	2.0347	0.6412	0.6352	1.4237	1.2947	0.8945	4.1387	0.122	3.3595	2.8959	1.13	0.5016	2.137	0.0001	1.1726	0.6744	0.0001	0.667	0.0001	0.9576	1.1472	1.2702	0.2052	0.8984	0.4233	0.1208	0.4501	2.2082	5.7115	0.4334	0.5024	0.0001	2.4687	0.0001	0.6459	0.0001	2.5986	0.4886	1.4623	0.0001	0.7326	6.1906	1.0087	0.0001	0.0921	0.0001	2.1619	0.0001
C6	0.9393	0.0001	0.9793	0.0001	0.0001	0.8826	0.0568	0.1654	0.1416	0.1567	0.0001	0.1702	0.0001	0.3651	0.4047	0.0001	0.0001	3.7786	0.1091	0.0001	1.4785	0.3906	0.0001	0.2777	0.042	0.0001	0.3479	0.0462	0.0001	0.4405	0.4067	1.1933	0.2375	0.2743	1.4365	0.6045	0.8091	0.5178	0.183	0.2377	0.2226	0.3152	0.6795	0.2661	0.4199	0.2652	1.0578	0.1646	0.4875
C6orf120	0.0001	0.0001	0.0001	0.0001	0.0001	2.2686	0.3589	0.532	0.3161	0.3807	0.394	0.0001	0.0001	0.0001	0.2518	0.0001	0.0001	0.2953	0.0001	0.0001	0.0001	0.0001	0.0001	0.0001	0.0001	0.0001	0.0001	0.0001	0.0001	0.0634	0.2351	0.0001	0.0001	3.052	0.0001	0.0001	0.6835	0.0001	0.0001	0.3984	0.0001	0.3116	0.796	0.0001	1.0203	0.0001	0.0001	0.0001	0.0001
C6orf203	0.3587	0.0001	0.4311	0.1333	0.4528	0.0693	0.1039	0.0001	0.0001	0.0001	0.0001	0.0001	0.0001	0.0001	0.0391	0.1035	0.6575	2.8482	1.7528	0.7363	0.0862	0.0001	0.0001	0.1631	0.0001	1.9208	0.9604	0.84	0.335	0.0001	0.2777	0.1155	0.3305	0.0001	0.0001	0.1717	0.0001	0.0001	0.0001	0.0001	0.0001	0.3994	0.0001	0.0001	0.1374	0.0001	0.0001	0.1459	0.2139
C6orf211	5.1702	4.1968	1.8323	0.4069	1.3692	0.8614	2.6154	3.3988	0.4526	1.1831	1.9825	1.1152	3.2292	0.441	3.5964	3.7126	4.9271	4.3643	3.725	8.8913	0.8439	1.7719	2.1117	1.5349	0.9564	7.5933	2.1033	5.6902	2.397	4.1479	2.8231	0.4085	4.312	0.5969	1.8782	2.8881	0.6227	6.9087	1.1582	0.8071	0.1363	1.3513	5.7812	0.7254	0.8955	6.7143	1.0823	0.7153	10.7564
C6orf47	0.4748	0.3584	0.5505	0.0001	0.3063	0.0001	0.0407	0.4404	0.0001	0.0001	0.0001	0.2798	0.0001	0.1452	0.0001	0.1555	0.3213	0.0001	0.0815	0.0001	0.0001	0.0001	0.1321	0.2571	1.1693	0.0001	0.0001	0.0001	0.0001	0.0001	0.1748	0.0001	0.0001	0.0001	0.0001	0.0001	0.2924	0.0001	0.6063	0.0001	0.0001	0.1526	0.1259	0.0385	0.1342	0.0948	0.0001	0.0001	0.0001
C6orf89	0.1078	0.0001	0.6906	0.0001	0.0001	0.0852	0.0001	0.0001	0.0001	0.0001	0.0001	0.0573	0.0001	0.0001	0.0001	0.0001	0.0823	0.0001	0.0001	0.0001	0.0001	0.0001	0.0961	0.2583	0.0001	0.0001	0.0001	0.0001	0.0001	0.118	0.066	0.0001	1.1707	0.0001	0.0964	0.0001	0.0001	0.0001	0.0001	0.0001	0.0001	0.0001	0.0596	0.0001	0.0001	0.1661	0.0001	0.0977	0.0001
C7	2.0556	0.4604	0.1572	0.1303	0.0001	0.0714	0.3548	0.303	0.9299	0.2069	0.3453	0.0318	0.0241	0.3229	0.2625	0.0001	0.0964	28.5593	0.333	0.1076	0.0274	0.0001	0.0001	0.0595	0.2452	0.017	0.8431	0.8688	0.0001	0.6279	0.0347	0.213	0.404	0.0001	0.3666	0.438	10.8839	0.7543	0.466	7.9113	1.0441	0.0001	0.0001	0.5575	2.304	0.0198	3.3664	0.0886	0.0001
C7orf41	0.8604	3.6316	4.3583	3.2036	7.0085	0.0001	0.0001	0.0001	1.7086	4.0444	0.0001	2.562	3.013	0.0001	0.5438	1.2371	2.0097	0.0001	5.2739	0.8734	2.5959	1.6836	0.5397	0.7692	0.7633	2.1553	1.9773	0.0001	0.0001	0.0001	0.757	0.0001	1.8859	5.534	0.0001	5.3803	13.1735	3.1007	4.554	6.5928	7.8627	5.0305	0.0001	1.7965	13.4252	0.0001	10.3361	0.0001	0.0001
C7orf50	0.2382	0.2552	0.1732	0.0831	0.6054	0.8763	0.7272	3.7436	1.195	0.6801	1.2099	1.3946	0.0001	0.098	1.049	0.0001	0.4299	0.0001	0.0001	0.0001	0.1725	0.1237	0.1003	0.1262	0.4179	0.0001	0.0001	0.0001	0.0001	0.2862	0.67	0.2034	0.0001	0.7203	0.4643	0.0001	1.638	0.2145	0.0001	0.0001	0.0001	0.7404	0.627	0.62	0.593	0.5607	0.0001	0.3405	0.0001
C7orf55	10.4533	1.5143	7.9735	0.1501	5.2361	0.0001	3.6173	0.0001	0.7034	0.0001	0.0001	0.3781	0.1919	0.0001	0.0001	0.0001	0.7087	0.0001	0.0001	0.0001	0.0001	0.8737	0.0001	0.0001	0.6409	0.0001	0.0001	0.0001	0.0001	0.0001	0.0001	0.0001	0.0001	0.0001	0.0001	0.0001	0.0001	0.3877	0.0001	0.0001	0.0001	0.0001	0.0001	0.3724	0.2014	0.5553	0.0001	0.0001	0.0001
C7orf55-LUC7L2	6.5616	8.9964	2.2748	2.0723	5.167	2.2912	5.3143	3.773	0.8472	0.7911	3.9845	8.1847	1.6098	2.675	0.9254	1.9353	4.0634	1.2144	7.0949	3.0087	1.248	6.9959	7.5152	4.3598	6.5341	5.4556	4.8974	8.1528	6.2263	5.891	6.1559	2.8485	3.1223	10.0293	3.61	3.1244	2.9397	6.9403	4.2208	0.6871	0.2254	8.4747	3.372	3.8457	1.796	8.1627	2.6584	4.0639	3.0525
C8A	0.1689	0.1203	0.3445	1.0251	0.0001	0.0001	0.6685	0.0001	0.8155	0.2024	0.5685	0.6986	3.3802	4.7405	6.0436	0.2703	0.0001	3.0478	0.0001	0.0001	1.8167	0.0001	0.0001	0.3223	0.5186	0.4424	0.6168	2.2082	0.0001	1.0036	0.7501	2.3247	0.1275	2.1823	4.6354	1.255	0.7066	0.7891	1.4381	3.4833	2.3459	0.3573	0.5125	2.4078	1.0597	0.3362	4.5129	2.0121	2.7319
C8B	1.4205	0.472	0.835	0.8847	0.1981	0.2205	14.709	3.5428	9.856	1.0956	0.6651	2.0191	0.3793	2.7552	9.7855	0.4917	0.1406	5.5881	0.3294	0.0621	3.1203	0.1719	0.0916	0.2768	0.9391	0.7161	3.1432	1.3361	0.1547	1.205	0.5398	2.4008	2.0194	0.398	1.358	1.2754	0.5953	0.8967	0.6777	0.3681	2.9166	0.4597	0.2313	1.3639	2.001	0.8421	3.7825	1.2855	0.9174
C8G	0.7021	0.2949	0.0001	0.0645	0.0001	0.0001	1.0665	1.1362	1.7471	0.7073	0.2615	0.0001	0.0001	1.7099	3.4219	0.1026	0.0001	28.6129	0.0001	0.0001	0.6102	0.0001	0.0001	0.0001	1.8275	0.0001	3.0907	7.3509	0.0001	0.2952	0.6322	2.8498	0.06	0.0001	0.0837	1.4557	2.3382	0.0001	0.4294	8.0931	5.8226	0.0001	0.0001	1.3721	7.2251	1.5358	7.3317	0.0001	0.0001
C8orf33	0.0001	0.3056	1.5237	0.6773	0.0001	0.8511	0.0001	0.4561	0.0001	0.0001	0.0001	0.1004	0.0001	0.0001	0.3581	0.0001	1.4934	0.0001	0.0001	0.0001	1.0028	1.4822	0.0001	0.0001	0.8381	0.0001	0.0001	0.0001	0.0001	0.0001	0.3899	0.3553	0.0001	0.0001	0.0001	1.977	0.0001	3.2748	0.0001	0.0001	0.0001	0.4082	1.581	1.2965	0.0001	0.4184	0.7411	1.2347	0.0001
C8orf44-SGK3	0.0001	0.1967	0.0664	0.1268	0.0971	0.0355	0.0668	0.123	0.0001	0.0673	0.2409	0.0001	0.355	0.2461	0.0001	0.0001	0.1752	0.1007	0.0001	0.4115	0.0694	0.0001	0.0001	0.0001	0.0449	0.1302	0.0001	0.0001	0.0001	0.0355	0.0001	0.0001	0.0001	0.0001	0.1116	0.296	0.0001	0.1553	0.1728	0.0001	0.0001	0.0001	0.0649	0.0001	0.0001	0.0599	0.0001	0.0001	0.5446
C8orf82	1.2268	3.5374	3.0985	0.3553	1.0051	0.6288	2.2362	1.6919	1.062	0.2883	1.2264	2.0529	2.0248	1.0087	4.9251	2.9196	0.0699	0.0001	5.606	0.3958	1.2341	0.0378	0.2164	0.1168	0.4726	0.7337	1.2992	1.8854	3.5983	4.4102	1.0285	6.9704	0.8524	7.8319	1.0508	1.1444	0.5574	1.9402	1.6458	1.9782	0.3303	2.3171	2.1084	0.9405	0.7679	1.8953	2.4935	1.6501	2.633
C9	11.6584	1.3749	1.21	1.981	0.6057	0.3209	6.0007	4.8219	4.0095	0.8326	2.8978	1.8948	5.5504	2.7595	11.1653	2.4847	0.3499	97.5228	2.2352	1.5316	4.3315	0.164	0.4507	1.7878	6.9321	4.9457	11.1767	8.6475	0.942	1.0824	8.0881	3.8766	6.1499	5.3679	6.9138	7.2183	13.6233	2.9796	12.8637	13.5797	3.7355	0.7549	0.409	13.8747	9.7854	5.5714	25.0497	1.2789	24.4187
C9orf142	0.0001	6.4145	0.0001	0.2637	0.0001	0.3998	0.2321	0.1308	0.1292	0.062	0.2173	0.0001	0.0001	0.1381	0.1047	0.4919	0.6891	0.0001	0.0001	0.0001	0.1577	0.2	0.6173	0.7727	0.2491	0.2	0.0001	0.0001	0.0001	0.0001	0.0001	0.0688	0.0001	0.0001	0.0001	0.3864	0.0001	1.0034	0.1564	0.0001	0.0001	0.0001	0.0001	0.3167	0.0989	0.3134	0.0001	0.0001	0.0001
C9orf40	0.0001	0.0001	0.3878	0.4756	0.9864	0.0001	1.1049	1.1418	0.2388	0.2325	0.0001	0.0001	0.0001	2.2374	0.0001	2.2045	0.2926	0.0001	0.8561	0.0838	0.0001	0.0001	1.7159	0.6553	0.0001	0.0001	0.0001	0.0001	0.4327	0.631	0.5497	0.0001	15.6177	0.5381	0.0001	0.0001	0.0001	0.0001	0.0001	0.4446	0.6195	1.2767	1.2982	0.0001	0.0001	0.0001	0.2585	0.0001	0.0001
C9orf41	0.0001	0.1445	0.0001	0.0001	0.0001	0.3635	0.0501	0.4266	0.0001	0.0001	0.534	0.0001	0.0001	0.0001	0.0001	0.0001	0.1106	0.0001	0.0001	0.0001	0.0001	0.0001	0.0001	0.0001	0.0001	0.0001	0.0001	0.0001	0.0671	0.1081	0.2155	0.0001	0.0404	0.0001	0.0001	0.0001	0.0001	0.0001	0.0852	0.0001	0.0001	0.0439	0.0001	0.0001	0.0001	0.0847	0.0001	0.0001	0.0001
C9orf64	1.3574	1.3172	1.792	1.1651	1.4212	1.3711	1.5149	2.4038	0.7265	2.4104	0.5646	0.3257	0.676	1.0126	2.154	2.2639	1.7666	2.5773	1.8657	1.7329	0.7164	1.0466	4.9673	3.5012	2.7865	3.2192	17.3261	0.0001	4.2258	1.1457	0.134	1.5116	1.3113	3.4199	2.1161	1.2139	0.4023	1.9289	0.5224	0.0001	0.8826	1.0179	1.9898	1.5621	0.6078	0.6205	2.1815	2.0324	0.5676
C9orf78	8.3917	6.1045	0.0001	3.0833	0.0001	0.0001	0.0001	0.2382	0.0001	0.0001	0.2427	6.678	5.3593	3.0912	0.0001	1.4184	11.0286	0.0001	10.9533	6.461	0.0001	0.2439	0.2158	2.6209	7.0192	0.0001	9.9222	0.0001	12.7282	0.0001	3.0439	11.0968	3.3564	0.1075	1.8908	0.0001	0.0001	5.6849	0.0001	0.0001	0.0001	10.2824	0.0001	0.0001	0.0001	0.0604	0.0001	0.0434	2.9424
C9orf89	1.0322	0.5412	0.9498	0.0755	0.0001	0.2292	8.2331	4.3022	1.307	3.3513	2.162	0.505	0.271	0.1295	1.8404	1.0706	0.7666	2.476	1.3648	0.3921	0.4321	0.0001	0.1486	0.0487	0.8257	0.1418	0.0001	0.4797	0.6181	0.2296	0.5117	0.0001	0.0001	0.0001	1.0905	0.19	0.8428	0.3942	0.2141	1.297	0.0001	0.1591	0.6751	0.5882	0.8783	0.2778	0.0001	1.6185	0.2794
CA1	1.6091	21.9341	8.4372	57.2566	4.0578	47.6053	3.7194	2.5858	22.078	26.3064	3.2079	13.8057	17.6851	27.6283	12.8716	6.3688	5.4546	17.6122	1.3859	2.2727	8.3673	6.5827	3.2178	1.4002	3.888	4.2408	13.9996	18.6541	9.9721	11.4994	12.7445	28.8311	90.6639	6.0769	22.5263	16.1764	112.035	6.7389	10.7709	85.5595	192.71	34.3379	14.0475	6.2534	73.9685	2.5854	12.0707	57.5879	11.3069
CA2	0.9924	714.107	1.6656	5.0686	0.8684	3.827	6.778	0.959	3.6063	2.6994	2.1733	1.5016	1.8922	3.3091	1.8614	1.5184	2.2487	6.3662	0.2432	0.3014	5.0984	9.042	1.3032	0.3595	0.9738	0.5392	1.7172	48.8174	2.299	1.9384	1.7232	3.0226	2.5446	2.816	5.913	1.8557	18.1375	4.1749	2.7983	9.9883	45.1002	3.3029	2.0281	1.4052	5.2603	1.1792	3.2732	6.2697	2.1141
CA3	0.0001	2.9404	9.3285	0.5134	2.0855	0.1598	20.7183	24.5463	5.3007	0.3436	0.0001	0.041	0.0001	19.0265	9.1911	5.7771	7.796	1.6349	65.0363	56.7019	16.9513	0.3355	84.6147	19.6203	0.0001	2128.77	0.0001	440.221	0.0001	0.8264	0.0001	0.0001	40.9421	5.321	0.0001	127.107	3.0603	11.8554	0.0001	4.3186	0.9919	0.0001	0.4228	0.0001	1.3375	1.4204	0.0001	47.2128	3.5711
CAB39	17.736	6.4945	11.4641	9.9172	5.9318	6.9503	3.4679	4.4972	0.4541	4.5815	4.0254	2.7609	5.0474	1.8262	1.5761	2.4916	12.5582	1.1382	2.7866	8.5542	2.4898	1.6258	1.9887	8.049	4.7021	3.391	1.9505	0.8432	4.4445	8.3741	14.12	1.3215	6.5021	5.2278	8.2014	10.8229	0.9357	13.2553	7.9267	1.4823	1.5602	3.6041	3.6806	18.7881	0.0001	6.9056	2.1416	4.063	7.3997
CAB39L	0.9577	2.8414	0.5733	0.666	0.8377	3.7337	6.4349	1.6709	0.5805	1.6585	7.4148	0.4928	1.3951	0.3294	0.3863	0.5496	1.0466	1.2957	0.4607	0.5552	0.4773	0.3505	0.1205	0.7344	0.4257	0.3995	0.3558	1.4913	1.6502	0.9861	0.8883	0.1762	0.3594	0.5046	0.8733	0.3757	0.7914	0.7137	1.2539	1.087	0.175	0.1661	0.8435	0.8075	0.5774	0.657	0.0001	0.6125	1.2157
CACNA2D1	0.7471	7.9255	0.5743	0.0987	0.5878	0.0001	0.1028	0.0357	0.9791	1.8689	0.0001	0.0001	0.2288	0.0703	0.0001	0.0001	0.0604	0.7229	0.0001	0.2857	0.1881	0.2738	0.7112	0.0001	0.0949	0.6882	0.125	0.3349	0.0001	0.4386	0.0001	0.0001	0.7109	0.0001	1.3935	0.5025	0.157	0.0001	0.0001	0.5722	0.0168	0.1014	0.0776	0.5614	0.0001	0.4979	0.2413	0.2912	0.4003
CACNG6	3.3507	0.7626	0.0001	2.3531	0.6501	0.0001	0.0001	0.3992	0.2325	0.0001	0.0001	0.4968	1.2069	0.9591	0.143	0.0001	1.5214	0.5882	1.4307	1.2335	2.0999	0.9467	0.4286	0.0001	1.6961	0.9258	0.0001	0.0001	4.0712	0.0001	1.5669	0.0001	0.0001	0.0001	0.0001	0.0001	0.0001	0.0001	0.0001	0.4507	0.0001	1.1768	1.2535	0.0001	0.0001	1.8458	0.0001	1.7807	1.3654
CACTIN	0.4175	0.1848	0.0001	0.0001	0.2881	0.0001	1.0817	4.0445	0.0001	0.0001	0.2963	0.3699	0.2251	0.0001	0.0001	0.0001	0.0001	0.0001	0.0869	0.3731	0.0001	0.6004	0.1357	0.1905	0.3863	0.0001	0.788	0.1418	0.0001	0.0001	0.3	0.0001	0.1622	0.0001	0.0001	0.0001	0.0001	0.0001	0.0786	0.0001	0.0001	0.0001	0.0001	0.0001	0.0001	0.3135	0.0091	0.0001	0.0001
CACYBP	8.237	10.6047	9.9343	1.2124	10.8449	14.1346	14.7858	4.1568	0.0001	1.6787	4.8175	5.574	1.6695	2.7891	0.2664	3.5897	6.3413	1.3967	8.516	9.5723	4.6968	23.4815	16.1022	7.0143	4.4608	0.7439	5.5185	1.3345	3.0546	7.0197	10.9171	3.2392	1.7382	6.7638	5.679	2.2849	2.5625	1.6489	4.7574	0.1515	0.0516	17.0242	7.583	4.5305	3.2547	8.4468	3.7414	1.7843	2.1763
CAD	4.9848	0.5624	2.9641	1.1908	0.4622	2.6867	0.9554	3.418	0.731	0.5853	0.8243	2.0335	1.5667	0.9885	1.1935	2.1279	1.8762	1.3662	1.2307	1.4283	2.8155	1.3828	0.6908	1.6184	5.9611	1.3572	7.4867	0.9354	0.8299	4.6652	2.873	2.0269	1.116	5.4049	3.6785	1.1118	0.2696	1.3377	1.6667	0.8697	0.1091	4.4491	1.4529	4.392	1.9083	3.825	1.8372	7.3621	2.4
CADM1	0.0001	0.0858	1.7542	0.0001	0.0001	0.0001	3.9757	0.8206	0.0612	0.1228	0.0001	0.0001	0.0001	0.0001	0.9873	0.0001	0.0001	0.387	0.0001	0.0001	0.1847	3.952	0.0001	0.0001	0.0001	0.0001	0.4118	0.0001	0.1882	0.0001	0.0001	0.0001	0.0001	0.3177	4.1598	0.2622	0.3034	0.0001	0.0001	0.7581	0.0001	0.7564	0.8139	0.0001	0.5981	0.0001	0.0001	0.7093	0.0001
CALB2	0.0001	0.0547	0.0001	0.0001	0.0001	0.0001	0.0001	0.0001	0.8992	0.0473	0.3468	0.0001	0.1767	0.0001	0.0001	0.0001	0.0001	1.2381	0.0001	0.0001	5.718	0.0001	0.0001	0.0001	0.0001	0.0001	0.0001	9.0813	0.0001	0.0001	0.0001	0.5004	0.0001	0.4869	0.0001	0.0001	3.0129	0.0001	0.4512	1.5853	0.2723	0.0001	0.2529	0.0001	0.6275	0.0001	0.0001	0.0001	0.0001
CALCRL	2.0913	0.0001	0.0001	0.0001	0.0001	0.0001	0.0001	0.0001	0.0001	0.0001	0.0001	0.2956	0.0001	0.0001	0.4672	0.0001	0.0001	0.0001	0.0439	1.4885	0.0001	0.0001	0.0001	0.1366	1.0538	0.0001	0.7083	0.7617	0.0001	0.0338	0.0001	0.5543	0.1476	0.0801	0.0001	0.0001	0.0001	0.2586	0.0001	0.0001	0.0001	0.0498	0.0001	0.0001	2.9567	0.0001	0.0001	0.2736	2.2458
CALD1	13.5675	13.259	38.3225	0.9989	34.4238	0.3895	21.4958	3.3381	0.32	1.1923	0.7219	3.3694	6.5911	0.9029	0.3503	91.3642	1.4957	5.1759	42.614	11.9543	19.3055	6.3798	1.8394	20.4046	8.3736	0.9837	0.2053	0.8374	3.1171	1.8009	1.0991	0.5602	52.1254	0.3602	6.091	15.3393	3.8982	4.4129	6.588	2.4629	1.3588	0.8287	27.9817	7.8588	1.1061	7.1448	1.902	16.3492	6.3527
CALHM2	0.331	0.0001	0.0001	0.0531	0.0001	0.0456	0.0001	0.0001	0.39	0.285	0.3371	0.0001	0.0001	0.1112	0.0001	0.0001	0.0599	1.1022	0.0001	0.8508	0.0001	0.0001	0.0291	0.0001	0.1417	0.0001	0.0001	0.0001	0.0001	0.0001	0.0001	0.0001	0.0001	0.0001	0.0001	1.3196	0.0001	0.0001	2.1784	0.0001	0.0001	0.0001	0.0001	0.0001	0.0001	0.2557	2.5941	0.0001	0.0001
CALM1	64.3329	39.324	77.6629	47.8788	69.2989	49.2987	55.9316	29.1495	32.7565	36.8017	46.546	26.7011	26.4253	33.3916	28.9605	38.566	36.0402	8.8069	30.8812	72.9296	22.035	27.0508	25.1191	33.4618	36.6198	32.0887	24.8619	25.2353	12.8577	50.0295	30.1527	14.5398	33.3367	39.5035	51.854	37.9226	39.4748	34.6371	30.7288	18.5837	4.4159	15.9528	36.0393	69.1861	21.62	44.4857	31.5619	46.3452	38.7244
CALM2	64.3329	39.324	77.6629	47.8788	69.2989	49.2987	55.9316	29.1495	32.7565	36.8017	46.546	26.7011	26.4253	33.3916	28.9605	38.566	36.0402	8.8069	30.8812	72.9296	22.035	27.0508	25.1191	33.4618	36.6198	32.0887	24.8619	25.2353	12.8577	50.0295	30.1527	14.5398	33.3367	39.5035	51.854	37.9226	39.4748	34.6371	30.7288	18.5837	4.4159	15.9528	36.0393	69.1861	21.62	44.4857	31.5619	46.3452	38.7244
CALM3	64.3329	39.324	77.6629	47.8788	69.2989	49.2987	55.9316	29.1495	32.7565	36.8017	46.546	26.7011	26.4253	33.3916	28.9605	38.566	36.0402	8.8069	30.8812	72.9296	22.035	27.0508	25.1191	33.4618	36.6198	32.0887	24.8619	25.2353	12.8577	50.0295	30.1527	14.5398	33.3367	39.5035	51.854	37.9226	39.4748	34.6371	30.7288	18.5837	4.4159	15.9528	36.0393	69.1861	21.62	44.4857	31.5619	46.3452	38.7244
CALML3	2.0879	0.3577	4.5033	0.8893	8.1375	1.6209	7.1839	1.1796	4.0601	1.2926	19.9709	2.1733	3.4249	18.3354	5.4107	0.4162	3.7625	0.4601	2.0913	4.9747	1.4519	2.4211	2.3454	3.6849	2.0546	2.1084	2.025	0.2257	0.9685	1.0998	3.4694	1.1549	9.3721	0.9733	0.0001	3.1354	28.3297	0.4993	2.7073	0.6372	0.2407	1.1364	0.0001	1.5724	0.4491	4.9989	1.5667	1.2631	2.1531
CALML5	0.0001	0.0001	0.0001	0.0001	0.0001	0.0001	0.0001	1.0645	3.8179	0.0001	0.6944	0.0001	0.0001	0.0001	4.2983	0.0001	0.0001	45.7837	0.0001	0.0001	0.0001	0.0001	0.0001	0.0001	0.0001	0.0001	0.0001	0.0001	0.0001	0.0954	0.0001	0.0001	0.0001	0.0001	0.0001	0.0001	289.68	0.0939	0.0001	2.0804	0.0001	0.0001	0.0001	0.0001	0.0001	0.0001	0.0001	0.0001	0.0001
CALR	111.574	52.6318	52.93	36.4631	22.5521	94.9317	12.7962	30.3135	7.9297	21.4861	25.4571	24.4509	59.4759	56.001	23.6592	33.0119	104.041	40.6559	79.2198	89.7415	121.135	188.382	52.6279	41.0335	55.3564	39.7479	39.5699	43.8135	92.2891	155.081	75.5586	21.9704	62.9719	63.5817	278.499	101.131	21.2252	113.001	64.0571	6.029	3.5681	31.2144	136.088	96.8063	6.7391	73.7103	28.5382	151.804	82.5918
CALU	35.7508	28.8722	92.2594	1.1043	44.2922	70.9865	51.3404	63.1297	9.0876	25.6632	30.4722	8.3999	69.2889	19.8108	3.5203	19.4167	31.543	17.0253	132.693	65.384	13.4032	29.7729	47.9527	61.2679	15.9319	16.7137	10.0284	5.2372	12.7336	116.167	46.1427	4.8403	150.856	17.6639	64.3133	93.8285	7.7543	48.4716	95.0232	6.449	2.8001	13.0296	119.26	62.5036	3.698	57.4086	54.8492	97.8848	57.931
CAMK1	0.3366	0.7751	0.5316	0.4678	1.6122	0.1733	1.3806	0.2586	0.3229	0.1978	0.1919	0.0001	0.0001	0.0001	0.9688	0.1642	0.9745	0.3049	0.36	0.7911	0.1999	0.7656	0.4103	0.4024	0.0879	0.2004	0.4088	5.6438	0.0567	0.3219	0.4273	1.0095	0.3573	0.1155	0.064	0.4034	0.4542	1.6056	0.6647	0.3244	0.0578	0.0352	0.045	0.0554	0.713	0.2369	0.5578	0.3119	0.3832
CAMK1D	13.645	0.7183	10.1599	4.93	0.2896	0.0001	0.0001	0.0001	0.0001	0.1467	0.0001	0.0001	30.07	5.5486	0.0823	0.151	3.7869	0.0001	5.1499	9.6322	37.8864	5.0021	6.6286	0.5739	6.9446	0.1976	0.1533	0.0649	0.2626	0.0001	0.072	0.1607	4.9684	2.8901	14.6095	74.2675	0.0001	0.0502	0.2131	0.0001	0.0001	0.0001	0.0414	15.2058	0.0368	27.5221	0.0001	12.4164	30.3722
CAMK2A	2.26	0.1357	0.8974	0.0396	0.4335	0.0866	0.0644	0.4327	0.4326	0.3217	0.0798	0.0001	1.3791	0.0001	0.3437	2.144	2.8456	0.8179	0.1197	0.617	1.1275	0.718	1.0236	0.0267	0.821	1.1569	4.7186	2.9095	1.5316	1.0794	0.0001	0.6644	0.0222	2.6369	1.6806	0.0636	0.2613	0.0001	1.0624	0.0001	0.0001	0.0184	1.2538	3.0798	0.1055	0.6464	0.3838	0.0001	1.3411
CAMK2B	2.1567	0.1295	0.9224	0.0702	0.3287	0.1251	0.1482	0.0568	0.4128	0.307	0.0761	0.0001	1.316	0.0001	0.3494	2.118	2.8325	0.8918	0.1815	0.6201	1.1133	0.7323	0.8457	0.0405	0.9132	0.0466	4.5348	2.8102	1.4813	1.03	0.0001	0.7195	0.0805	2.5163	1.6783	0.0001	0.2494	0.0343	1.0138	0.0001	0.0001	0.0176	1.2627	3.0073	0.1411	0.6169	0.5342	0.0466	1.2797
CAMK2D	3.3228	0.5681	4.0188	14.3035	2.4356	3.5377	2.2792	2.5208	5.4858	2.8163	2.4069	0.7021	6.8131	0.452	3.3716	3.8559	5.7024	11.5288	4.7647	7.4796	1.9222	11.8603	1.1491	1.6483	8.4872	33.2346	16.3855	60.0597	2.1575	3.2926	4.4088	10.3686	0.0825	4.1328	2.4894	1.5916	8.4074	7.8422	9.9481	2.3402	0.7611	0.9401	3.155	4.4892	8.8284	4.27	7.5794	4.8355	4.9295
CAMK2G	1.3075	1.3257	0.8623	0.848	1.6628	0.7197	2.4479	0.2501	0.5552	1.3096	0.5684	0.0807	0.6678	0.2057	0.2137	1.0674	0.6069	1.5111	3.3559	2.11	0.4167	0.4215	0.4011	1.2356	0.5722	0.0001	0.9538	0.0345	0.2538	0.0843	0.6865	0.1394	3.086	0.0466	0.0762	0.7481	0.3908	0.6166	1.2783	0.2194	0.2158	0.5559	0.2789	0.4281	0.5127	0.0338	0.6349	0.5532	1.4369
CAMP	0.0001	0.0001	0.0001	0.6517	0.0001	1.0835	0.1685	0.0001	0.9655	0.2843	0.1532	0.0821	0.5372	0.449	0.4558	0.0001	0.0001	0.0001	0.0001	0.0001	0.0001	0.0001	0.0001	0.0001	0.0001	0.0001	0.0001	0.0001	0.0001	17.9361	1.5004	0.0001	0.0001	0.0001	0.0001	0.0001	0.1401	0.0001	0.0001	0.7406	1.3437	0.0001	0.0001	0.5107	0.0001	0.0001	0.0001	0.0001	0.0001
CAND1	16.4335	16.7714	11.2326	9.7205	8.0776	9.6392	6.8618	5.6881	2.2949	5.2262	6.7181	8.7898	9.336	7.169	3.3874	9.4044	15.2544	8.4545	5.6802	25.9054	11.8866	16.1782	10.5268	9.7447	12.88	31.5627	60.1884	3.5543	8.4835	31.9486	7.0053	17.2551	7.2659	15.1406	172.279	19.8403	4.95	20.0941	39.4884	2.9368	2.0153	9.1201	13.2705	12.8115	6.1624	8.191	9.3182	20.6903	17.0743
CAND2	0.0374	0.2576	0.0698	0.0001	0.2326	0.0536	0.1405	0.0001	0.0001	0.0001	0.013	0.0577	0.0001	0.0001	0.0001	0.0303	0.0001	0.0001	0.0859	0.3903	0.0001	0.4211	0.1214	0.0089	0.0001	0.127	0.1318	0.0001	0.0001	0.0593	0.1002	0.0001	0.3056	0.0243	0.7211	0.1025	0.0001	0.0834	0.1881	0.0001	0.0001	0.0381	0.0001	0.0001	0.0001	0.0355	0.0001	0.0262	0.0365
CANT1	2.1793	0.8326	0.3622	0.3679	0.2324	0.3091	0.1842	0.737	0.0001	0.7172	0.2754	0.3935	1.032	0.7874	0.0001	0.0001	0.7356	1.3759	0.0001	0.5639	1.0496	0.2348	0.4507	0.2277	0.9499	0.3036	0.8056	0.2166	0.3652	1.0548	1.0367	0.0001	0.1297	0.2094	0.5879	0.6689	0.0001	0.719	0.0001	0.0001	0.0001	0.383	0.4283	0.4186	0.3258	0.6038	1.0323	0.636	0.0001
CANX	90.5012	38.9953	24.9907	26.9064	17.1102	48.695	24.164	36.3112	14.415	23.591	24.8961	33.4355	58.8022	29.3053	17.6573	28.0294	64.4073	31.6967	47.2405	68.1643	86.6711	61.9249	44.6867	28.8626	32.5597	57.9173	24.5829	16.5122	74.4919	49.1089	37.4622	20.2224	29.4194	27.588	67.5277	123.624	18.4868	55.7591	78.3421	10.9972	6.7138	38.2911	116.201	88.2976	5.19	21.7137	19.9326	61.8225	101.784
CAP1	37.9283	13.0607	24.9768	10.3756	8.8879	25.4153	15.7785	36.6394	10.1142	41.4573	34.4805	4.7531	24.2957	20.4304	5.0378	36.0631	49.3556	11.893	20.767	44.0018	33.8816	91.4621	41.4897	35.9645	30.4078	11.7396	9.4479	25.2827	53.071	10.1059	23.7942	5.2236	46.9002	8.4762	17.5085	52.2163	10.4613	17.8612	17.5682	6.8215	5.2949	11.6137	33.4175	20.3808	24.0078	16.5634	4.029	19.3453	20.8394
CAP2	0.5703	0.8498	4.8099	0.3162	1.68	0.0359	4.6181	1.6673	0.035	2.2088	0.0001	1.3786	1.652	0.8664	4.6547	4.7163	0.2535	0.8269	5.7665	1.1192	1.9562	1.9327	0.2015	9.7218	0.3289	1.2128	0.6561	0.6684	0.0001	0.0001	0.3865	3.8542	4.0337	0.1797	1.6021	2.9915	0.7089	2.6954	1.2255	0.9998	0.5889	2.3231	1.6007	0.2597	13.3807	6.2424	0.5774	3.7214	1.2797
CAPG	19.1004	13.9861	12.8773	4.6963	0.0902	10.5343	30.208	78.026	7.2657	23.4791	23.5022	0.8412	7.3459	7.0377	2.3447	2.0817	76.9234	14.9875	6.4867	172.116	13.5565	17.3336	6.8056	2.5885	7.7506	2.8743	0.2622	22.0196	68.4023	47.0183	83.9089	9.137	9.1841	3.8756	13.5754	6.2692	7.2177	56.8768	13.9528	9.5863	4.6925	4.3659	36.2345	14.9959	4.5218	49.6142	3.6117	50.5209	45.1654
CAPN1	47.0212	21.4901	18.6362	7.8116	5.9386	21.0996	6.5171	17.0135	7.4384	13.0768	12.063	7.3251	11.5227	8.7064	4.7834	16.5548	29.494	10.6596	7.6955	33.9706	42.6683	13.4568	19.4442	3.3168	18.6886	12.3932	18.6227	12.2025	72.3249	18.9948	9.0859	9.2447	19.1794	18.1569	27.9295	26.4779	8.5098	24.9286	5.9082	5.9135	2.5789	7.0326	14.5471	10.2937	9.1656	17.3691	6.1202	34.3351	24.7682
CAPN2	6.396	0.6608	5.7438	6.3086	3.1099	4.0025	1.0565	5.558	1.8356	3.8289	0.2975	0.3975	9.077	6.8661	1.6027	6.02	3.7607	1.6356	4.4718	4.7502	19.2016	1.4586	3.177	1.4518	3.1475	1.9521	0.4369	0.4844	2.6265	6.6257	10.6828	11.8665	4.1928	3.124	3.2542	12.9909	1.2188	7.1228	2.8808	1.4035	0.202	6.212	5.6485	5.653	0.8778	2.3569	2.2664	3.2181	6.5067
CAPN5	0.2007	1.4158	0.0001	1.5355	0.0001	0.5833	0.1401	0.2894	0.2902	0.1697	0.0001	0.9512	0.5128	14.0203	0.0001	0.0001	0.8213	0.0001	0.217	0.0407	0.0001	0.0328	0.0859	0.0955	0.0604	0.3806	0.2394	0.2491	0.5991	0.2604	0.0726	0.3057	0.0001	0.4995	0.0001	1.0308	0.0001	0.3149	0.488	0.2285	0.1147	0.1688	0.0001	1.0346	0.0001	0.7913	0.3766	0.0001	0.3606
CAPN7	0.0001	0.0001	0.0001	0.0001	0.0001	0.0001	0.0001	0.2094	0.0001	0.2106	0.0001	0.0286	0.0191	0.0001	0.0001	0.0001	0.0001	0.0001	0.0375	0.154	0.0001	0.5027	0.944	0.0001	0.3004	0.0001	0.2153	0.064	0.1351	0.0212	0.0983	0.0001	0.0001	0.0001	0.9821	0.0001	0.0001	0.0637	0.0001	0.0001	0.0001	0.0001	0.4849	0.0001	0.0001	0.0851	0.0001	0.0426	0.3092
CAPNS1	68.2453	18.2553	57.0367	41.7265	36.032	36.1837	11.9567	18.4136	9.3581	11.588	14.239	12.2569	26.5619	28.1896	9.0553	61.2224	37.5977	19.3595	29.3793	54.968	42.2595	22.5661	44.4174	18.6509	41.3212	29.7808	30.1774	15.5835	37.242	42.0688	68.6765	12.8483	21.2761	14.6579	25.9334	33.8202	15.4032	9.9254	26.7126	18.1248	9.9713	8.9001	43.1808	52.2752	14.9831	23.1607	22.1009	43.566	52.2001
CAPNS2	2.9969	0.6445	5.6054	2.1216	7.7253	1.947	0.0001	0.7487	0.8427	0.0001	0.5169	0.0001	3.6189	3.025	0.4937	15.3599	6.4624	0.5838	8.6576	4.2679	6.926	4.4648	6.5906	6.5363	5.3063	2.3906	0.6374	0.0001	1.5734	1.6916	5.9152	1.299	4.1579	1.8786	1.7715	4.9317	1.1478	0.0748	1.307	0.6677	1.0341	0.8967	3.0184	2.9051	0.6347	1.3954	1.5998	1.6294	2.0547
CAPRIN1	3.1138	2.2989	2.8148	1.9365	1.2433	7.0164	3.2406	3.4727	0.2418	2.489	5.1028	13.8485	3.0139	2.257	1.3901	4.3175	5.115	0.9073	1.6094	3.2985	3.5866	7.8393	5.3822	4.7872	6.1578	2.0818	2.2355	1.9134	4.6539	7.3084	10.1534	5.6199	1.4288	9.5162	4.7202	6.0746	0.7205	4.0601	4.0163	0.5604	0.0001	3.7054	6.9621	1.5503	1.0759	8.8886	2.0527	3.2231	0.8805
CAPZA1	220.107	100.425	22.24	56.8724	34.5143	60.8452	59.5033	144.851	57.6897	145.707	152.917	33.0466	176.582	39.4502	39.4088	23.0286	107.072	74.9752	36.9077	206.007	35.6075	79.4726	97.6463	22.5843	49.3613	70.7979	65.8845	167.09	86.6932	92.4597	90.5486	24.3696	69.8773	33.4183	43.8421	90.7182	62.4398	199.719	102.75	49.4902	26.1802	43.419	74.0732	46.1087	70.914	171.609	103.691	35.6588	266.356
CAPZA2	154.73	161.139	69.7846	137.752	27.8895	124.476	76.036	69.5751	72.1919	161.023	143.909	55.3892	231.006	115.252	25.937	71.6381	195.666	53.2144	39.7364	137.086	72.3585	84.0318	49.0983	30.2404	76.9001	153.431	57.2431	136.101	116.246	166.312	152.446	62.9433	63.5454	112.707	168.24	128.321	13.6867	160.464	110.256	45.4064	13.4564	50.6646	212.487	222.802	18.3488	123.957	46.4585	170.736	168.994
CAPZB	56.2723	28.3517	63.8915	20.7903	35.3287	26.7307	16.878	16.4857	14.3768	25.282	21.957	17.6691	66.3776	34	13.9062	115.333	62.7801	7.9719	35.9146	76.6797	29.0983	52.2838	51.4126	25.2552	34.4206	20.2443	10.0209	8.5392	69.9635	59.344	36.8613	23.374	56.9736	30.5093	30.0643	59.3139	15.4251	105.079	62.0724	10.4623	9.7507	26.9584	81.4238	62.711	17.1889	39.3505	28.6542	52.1107	36.3184
CARD8	0.2917	0.0001	0.0001	0.0001	0.0001	2.9814	0.5771	0.9058	0.3388	0.4257	0.1208	0.0001	0.0599	1.1567	0.2223	0.0001	2.4238	0.0001	0.0001	0.336	0.0001	0.1439	5.5472	8.2605	0.0001	0.3763	0.0001	0.1104	5.4281	0.0715	0.2675	0.0001	0.0001	2.4436	2.8522	0.0001	0.2923	1.5286	1.2396	0.0001	0.0001	0.4342	0.0739	0.3706	0.0001	1.6637	0.7419	0.0001	1.1509
CARHSP1	27.3432	34.3517	17.5898	19.7855	58.3715	34.9241	406.234	108.184	36.9555	25.2704	83.8353	166.745	34.1341	54.2424	58.2533	40.0713	13.7604	27.0573	64.1058	62.1076	27.0868	5.505	37.1015	106.944	27.1085	14.3091	11.1265	49.2153	24.6049	47.1414	107.089	27.9689	96.1724	32.3906	15.4112	20.54	22.926	65.9911	56.6908	25.2093	12.5405	15.0008	47.0613	55.9095	25.5824	88.3132	37.3782	2.1251	26.4902
CARKD	1.4473	6.9168	0.7387	0.9966	1.558	0.4898	0.9643	0.851	1.165	0.0001	0.5525	0.0945	0.9582	0.1714	0.3457	0.379	0.2359	4.6447	1.9554	1.8289	1.1317	0.6733	1.8569	0.5855	1.6013	1.3735	1.0987	0.4065	0.4465	0.1189	0.3292	0.9976	0.316	1.8769	0.7323	1.0295	0.5116	1.2839	0.7862	0.5227	0.1734	0.5103	0.2407	2.5069	1.7328	0.7044	1.6775	0.2172	3.0287
CARM1	1.9852	3.0396	1.1716	0.5507	1.4104	0.1711	0.2163	0.2818	0.2387	0.1702	0.3109	2.0132	0.4109	0.9708	0.393	3.3893	0.4399	0.1929	0.9124	0.5723	0.6077	0.5015	2.5448	1.8191	1.3857	1.1964	0.8629	0.1392	1.456	0.2401	0.3344	0.5931	1.0623	0.7576	0.3364	0.9501	0.0001	0.523	0.6639	0.0001	0.0001	0.4711	0.7455	0.6687	0.2362	2.2407	0.4895	0.8467	0.5291
CARS	2.1829	1.067	0.5607	0.448	0.0635	2.677	0.4563	2.1679	0.4491	0.814	0.9546	0.6475	2.1701	1.1812	0.2002	0.9324	2.2809	0.3467	1.0916	4.0408	1.1715	2.1064	3.3137	0.2938	1.0035	5.2168	1.1987	1.7939	3.1494	2.1169	1.6378	0.0572	1.0196	0.6034	0.9495	1.7299	1.8392	2.2112	0.8333	1.8023	3.5428	1.216	1.456	2.9207	1.8236	0.8151	0.5473	0.6369	3.602
CARS2	1.3695	0.1578	0.0001	0.151	1.265	0.0217	0.0001	0.0001	0.4145	0.0001	0.0001	0.1625	0.0001	0.3173	0.0001	0.1961	0.1405	0.0001	1.2871	0.4841	0.0001	0.7808	1.8051	0.305	0.1657	0.0001	0.1579	0.0001	0.186	0.1831	0.3167	0.108	0.252	0.0372	0.2136	0.0001	0.0001	0.856	0.0001	0.0001	0.0001	0.2565	0.0769	0.346	0.0001	0.6697	0.0001	0.2393	0.3014
CASC4	1.3931	0.0001	0.0001	0.0001	0.0001	0.0318	0.0001	0.1098	0.0745	0.3073	0.0001	0.0001	0.2779	0.098	0.1877	0.0001	0.0001	0.7219	0.0001	0.0249	0.5624	0.1798	0.2386	0.0212	0.5709	0.2284	0.38	1.0506	0.0001	0.0717	0.0001	0.0001	0.0001	0.1368	0.1869	0.1975	0.0001	0.1024	0.0001	0.0001	0.0001	0.0001	0.2312	0.195	0.0001	0.0001	0.0001	0.0001	0.1698
CASK	0.7431	1.5488	0.1529	0.4048	0.5255	0.0001	3.7584	3.688	1.2676	0.0001	0.0001	0.0316	0.0001	0.0988	0.1122	0.6219	0.0001	7.7586	0.0414	0.0239	1.366	0.5703	0.0922	0.0681	0.1261	0.1261	0.5131	0.2901	0.0544	0.1549	0.0001	0.0645	0.0211	0.2049	1.4678	0.2907	0.039	0.1129	0.3872	0.0001	0.0001	0.2472	0.0747	0.3425	0.0001	0.5162	0.0143	0.3746	0.0295
CASKIN2	0.0001	0.7041	0.0001	0.0001	0.2164	0.0001	0.4769	0.109	0.0001	0.0001	0.0001	0.171	0.0001	0.0001	0.0001	0.5688	0.0001	0.0001	0.0848	0.0001	0.0001	0.0001	0.1322	0.0304	0.4352	0.2445	0.3529	0.0001	0.0001	0.0001	0.0001	0.0001	0.3539	0.0001	0.0225	0.0001	0.0001	0.0001	0.1359	0.0001	0.0001	0.0001	0.0001	0.0001	0.1935	0.0001	0.0696	0.0001	0.0001
CASP1	2.6674	4.6087	0.5683	4.0985	0.2505	0.86	0.4944	0.0684	0.8031	2.2734	1.8394	0.0001	0.8752	0.9089	0.0001	2.6381	8.1149	0.0001	1.1144	1.5698	0.2456	1.8393	2.0778	0.0001	0.2985	0.7523	0.0001	1.5049	12.4559	2.9027	2.4755	0.1716	0.2247	0.0597	0.3138	1.2557	0.0419	6.2219	4.1752	0.0392	0.0818	0.0001	0.4829	1.8905	0.0872	0.2246	0.1009	2.5917	1.581
CASP10	0.4369	0.418	0.0001	0.2722	0.0001	0.4807	0.2243	0.0001	1.0043	0.1717	0.7532	0.0001	0.4306	0.6344	0.0001	0.057	0.7114	0.0401	0.0001	0.7704	0.0001	0.0001	0.0827	0.0001	0.0576	0.0636	0.0001	0.0001	0.3144	1.0443	0.5621	0.0001	0.0001	0.1459	0.0001	0.1655	0.1391	3.6385	0.4768	1.2708	0.0001	0.0001	0.0001	0.2477	0.2541	0.2697	0.0001	0.1271	0.6158
CASP14	0.0001	0.0001	0.4387	0.6151	0.3409	0.0001	4.2482	0.5392	7.8388	0.6095	0.0835	0.7362	1.1259	0.2932	2.4376	0.0567	0.5893	2.2658	0.2709	0.4997	0.2105	0.0001	0.0001	0.0001	0.0001	0.6463	0.0001	0.0001	0.0001	0.0731	0.0001	0.1664	0.3634	0.0001	0.0001	0.8354	90.8855	0.7746	0.0001	2.9678	1.4974	0.0001	0.0001	0.0001	1.3462	0.0001	0.0001	0.0001	2.3468
CASP3	2.1267	1.5005	1.0903	1.1274	1.0818	2.3149	1.8454	3.3486	0.0001	1.6771	0.634	1.4987	4.8704	5.7802	0.0001	1.7765	5.2953	0.7533	0.2986	0.4363	5.2644	0.0001	3.1139	0.6224	0.0001	0.3529	1.0201	2.1706	2.4372	1.3832	1.7384	1.0568	0.5724	0.114	2.4402	1.7123	0.4778	1.8442	0.1936	0.5173	0.0001	1.7373	7.9297	1.4016	0.9742	8.6472	0.2351	0.2002	1.8235
CASP6	1.595	2.7226	0.7454	0.8122	1.267	0.0001	0.0727	0.0001	0.1466	0.0001	0.0001	0.327	1.4322	0.9786	0.4867	0.0001	0.7175	0.3529	0.0001	1.6801	1.4043	0.4829	0.0915	0.6408	0.5013	1.4897	3.2928	0.6101	0.0001	0.8674	4.1061	0.5639	0.4862	0.7217	0.6653	0.9343	0.0001	1.1026	1.3397	0.6325	0.2203	1.629	0.6821	0.4261	1.0026	1.2209	1.5022	0.7287	1.8818
CASP7	0.7564	0.0001	0.3291	0.2898	0.3419	0.94	0.1528	0.1469	0.0001	0.5835	0.2989	0.0001	0.5931	0.4215	0.3269	0.0001	0.1536	0.0001	0.0435	0.628	0.3476	0.3754	0.1801	0.1789	0.3265	0.2531	0.0001	0.308	0.1006	0.3189	0.0001	0.161	0.5008	0.369	0.3294	0.0001	0.0001	0.0001	0.7075	0.1645	0.0001	0.0001	0.5488	0.7775	0.0953	0.321	0.3344	0.5841	0.5296
CASP8	0.1502	2.521	0.6641	0.0001	0.0001	0.3618	0.1305	0.9867	0.3388	1.5843	1.2834	0.0001	0.2015	0.0163	0.1893	0.1624	1.1119	0.0001	0.0001	0.2985	0.3104	0.0591	0.0867	0.2416	0.2532	0.1743	0.0001	0.9618	0.9749	0.3747	0.8372	0.0001	0.0001	0.2927	0.4629	0.4437	0.0001	0.365	0.3415	0.0001	0.0001	0.0001	0.8717	0.734	0.0001	0.1756	0.2526	0.088	0.4509
CASP9	0.0001	0.0001	0.0001	0.0001	0.0001	0.0001	0.3332	0.6567	0.0001	0.0001	0.0001	0.0768	0.0001	0.3805	1.9165	0.0001	0.0001	0.0001	0.0001	0.1278	1.0638	0.0001	0.7173	0.0001	0.0001	1.0531	0.0001	0.6691	1.2044	0.7722	0.0001	0.0001	0.1606	0.0001	0.0001	0.0001	0.0001	0.0001	0.0001	0.0001	0.0001	0.0001	0.0001	1.2617	0.0001	1.3551	0.2001	0.0001	0.0001
CAST	4.3957	3.1938	1.8229	2.7929	1.5996	0.2022	0.1485	1.0996	0.1224	1.492	1.6912	0.2885	1.7073	0.8002	0.0001	1.6898	6.7902	0.9318	3.3335	7.1594	2.6108	5.0789	0.8448	1.6601	4.9794	6.4256	5.8079	0.181	0.8602	1.1949	1.6768	0.7422	2.181	0.852	0.9233	4.7694	0.2638	3.6271	2.032	0.5321	0.2994	0.6299	4.9549	2.0317	0.0328	1.1303	0.327	1.6033	3.8604
CAT	16.0885	13.2729	12.1298	32.5402	3.2539	47.0921	3.1808	5.9527	42.9888	17.9629	19.3065	9.1856	22.2975	16.7161	38.9676	7.9685	28.7243	11.1035	1.5178	5.5396	9.3915	6.2508	22.4932	3.0782	10.3844	7.3554	5.2926	19.0682	11.3833	19.8597	16.2193	78.3049	16.3722	14.0603	41.0539	37.5292	45.4673	17.8684	11.2107	50.3484	37.6494	9.7375	19.1654	14.1106	34.9661	4.9808	14.6195	30.213	6.9221
CAV1	8.0894	6.0913	48.1807	3.4155	81.6547	19.1161	18.1031	5.4293	18.9398	12.0238	9.3914	8.3699	14.5247	29.6236	10.4899	50.1103	36.1668	20.3805	72.6551	50.605	14.4677	9.441	29.5323	21.7672	14.6496	23.2665	3.107	3.8369	4.323	20.7203	48.0408	9.4453	62.731	12.5634	7.271	69.6485	5.0304	14.9935	12.2405	7.4404	12.6398	5.9163	23.287	11.2858	11.6226	3.3935	14.4178	22.4997	11.5497
CAV3	0.1589	0.0001	0.6096	0.237	1.4929	0.5979	0.0001	0.1725	0.2757	0.2471	0.3392	0.1408	0.0001	0.0001	0.0001	1.2232	0.3858	0.0001	1.0232	0.0001	0.0001	0.0001	0.3505	0.0001	0.5705	0.2027	0.0001	0.0001	0.0001	0.0001	0.279	0.0001	0.0001	0.6058	0.0001	0.8848	0.0001	0.3133	0.1763	0.1523	0.155	0.0001	0.4578	0.2183	0.7565	0.0001	0.0001	0.632	0.3136
CBFB	2.4341	0.9423	0.7245	0.983	1.2417	1.7396	1.3676	8.4058	1.0475	1.7774	3.9797	0.6274	2.7147	1.2947	0.0001	0.2642	1.4494	0.0001	0.5118	1.5741	1.6339	4.3422	2.86	1.1774	4.1911	1.2603	2.304	0.6883	3.2077	2.9987	0.5827	1.1233	0.0001	1.0949	1.0426	3.1888	2.0032	1.2377	0.6511	0.0001	0.0001	1.7171	0.8738	1.511	0.2225	2.0415	0.2605	0.8527	0.2507
CBL	0.1878	0.0001	0.2375	0.0001	0.0337	0.2503	0.197	0.0001	0.0356	0.0001	0.0001	0.1285	0.0001	0.0001	0.0478	0.0434	0.0867	0.0001	0.0134	0.4982	0.0001	0.0098	0.0451	0.1236	0.05	0.0001	0.0001	0.0001	0.0332	0.0237	0.1996	0.017	0.5746	0.006	0.0217	0.1079	0.0001	0.2522	0.0001	0.0001	0.0001	0.0001	0.0001	0.006	0.0001	0.3645	0.0265	0.0001	0.3109
CBLB	0.2887	0.0815	0.2088	0.0001	0.0732	0.0263	0.0476	0.0001	0.0001	0.0001	0.0361	0.1164	0.1049	0.0001	0.0001	0.2506	0.3999	0.0001	0.0745	0.0433	0.0001	0.0471	0.1422	0.0597	0.0117	0.0001	0.0526	0.0001	0.1264	0.6851	0.0001	0.027	0.0116	0.1232	0.0803	0.1588	0.0001	0.0259	0.0646	0.0001	0.0001	0.0381	0.0164	0.3501	0.0001	0.1053	0.0075	0.349	0.4403
CBLL1	0.0001	1.3456	0.0001	0.0001	0.0001	0.0001	0.0001	0.0001	0.0001	0.0001	0.0001	0.0001	0.0001	0.0001	0.1533	0.0001	0.0001	0.0001	0.0001	0.2226	0.0001	0.0001	0.0001	0.1082	0.0001	0.0001	0.1628	0.0001	0.0001	0.0001	0.5145	0.0001	0.0001	0.1605	0.0001	0.1938	0.1288	0.0001	0.3285	0.0001	0.0001	0.2403	0.0001	0.0001	0.4824	1.1939	0.3507	0.0001	0.0001
CBR1	131.505	52.7995	113.123	50.637	146.808	109.243	29.6935	38.9713	48.9995	53.3044	39.2191	31.8423	66.2458	104.21	19.6071	91.9259	139.059	57.7942	119.804	98.1565	35.2168	108.998	243.739	68.2415	123.33	54.0081	98.8521	80.573	119.575	146.406	83.273	31.109	49.0787	88.9562	63.6404	87.0381	22.0757	198.832	128.9	33.9107	12.4919	42.1988	138.555	185.331	10.8633	58.1206	33.8048	101.421	146.517
CBR3	7.3245	1.9222	14.2858	11.4161	27.1457	16.0491	14.1221	8.4202	12.7236	10.7398	8.3616	0.7258	3.809	22.2304	6.0296	20.5188	10.8195	15.0633	19.1031	20.3089	3.0454	20.0044	46.0039	21.7853	14.4566	14.7067	4.0796	28.0081	6.7548	4.2746	9.328	2.8134	7.9815	3.636	4.1631	3.9274	5.2065	7.311	30.5754	8.7872	7.1618	3.1017	20.4586	13.0771	2.7689	3.8857	15.1507	10.0466	7.5888
CBR4	0.0001	1.3095	0.6039	0.505	0.0001	0.644	0.5873	0.0001	26.6806	2.0351	0.2904	0.2797	0.0001	0.2947	3.3298	0.9281	0.247	0.0001	2.2485	0.1171	0.0001	0.0001	0.1627	0.9541	0.0001	0.0001	0.0001	0.0001	0.4275	0.0001	0.0001	1.3988	0.0001	0.4708	0.0324	0.0001	1.919	0.7306	0.7427	2.9736	0.0001	0.0001	0.0001	0.0001	2.0508	1.6319	4.8189	0.0001	2.6692
CBWD1	0.0001	1.0011	0.0001	0.0001	1.7231	0.0809	2.1253	10.1583	0.0001	1.717	0.0001	0.0713	0.0337	0.0976	0.0001	0.0001	0.0001	0.0001	0.0001	0.0001	0.0001	1.5422	1.1011	0.102	0.0001	0.1235	0.0001	0.0001	0.0001	0.1783	0.0001	0.0001	0.0001	0.0001	0.1163	0.0001	0.0766	0.2346	0.0001	0.0001	0.0001	0.0001	0.0813	0.0001	0.0001	0.0001	0.0001	0.0001	0.0001
CBWD2	0.0001	0.9715	0.0001	0.0001	1.6615	0.0787	2.0494	9.7955	0.0001	1.6557	0.0001	0.0688	0.0325	0.0941	0.0001	0.0001	0.0001	0.0001	0.0001	0.0001	0.0001	1.4871	1.0618	0.0983	0.0001	0.1199	0.0001	0.0001	0.0001	0.1735	0.0001	0.0001	0.0001	0.0001	0.1121	0.0001	0.0738	0.2283	0.0001	0.0001	0.0001	0.0001	0.0784	0.0001	0.0001	0.0001	0.0001	0.0001	0.0001
CBWD3	0.0001	0.8699	0.0001	0.0001	1.5906	0.0787	1.7971	9.7955	0.0001	1.6557	0.0001	0.0688	0.0325	0.0941	0.0001	0.0001	0.0001	0.0001	0.0253	0.0001	0.0001	1.4871	1.0618	0.0001	0.0001	0.1199	0.0001	0.0001	0.0001	0.1888	0.0001	0.0001	0.0001	0.0001	0.1121	0.0001	0.0738	0.2283	0.0001	0.0001	0.0001	0.0001	0.0784	0.0001	0.0001	0.0001	0.0001	0.0001	0.0001
CBWD5	0.0001	0.6569	0.0001	0.0001	1.8888	0.0934	2.134	11.6322	0.0001	1.9662	0.0001	0.0817	0.0386	0.1117	0.0001	0.0001	0.0001	0.0001	0.03	0.0001	0.0001	1.766	1.2609	0.0001	0.0001	0.0762	0.0001	0.0001	0.0001	0.2242	0.0001	0.0001	0.0001	0.0001	0.1332	0.0001	0.0877	0.0001	0.0001	0.0001	0.0001	0.0001	0.093	0.0001	0.0001	0.0001	0.0001	0.0001	0.0001
CBWD6	0.0001	0.736	0.0001	0.0001	1.5906	0.0787	1.7971	9.7955	0.0001	1.6557	0.0001	0.0688	0.0325	0.0941	0.0001	0.0001	0.0001	0.0001	0.0253	0.0001	0.0001	1.4683	1.0618	0.0001	0.0001	0.1091	0.0001	0.0001	0.0001	0.1888	0.0001	0.0001	0.0001	0.0001	0.1121	0.0001	0.0738	0.2283	0.0001	0.0001	0.0001	0.0001	0.0784	0.0001	0.0001	0.0001	0.0001	0.0001	0.0001
CBX1	32.0748	26.6559	44.8364	20.9469	49.8411	21.8503	43.0591	41.8194	2.7737	11.0722	33.311	87.2155	44.3788	39.2253	6.7011	25.5953	78.603	6.0481	60.9771	56.1225	48.5029	105.584	19.3444	130.142	55.0927	40.4521	105.815	22.3553	61.5458	83.1287	90.0707	43.4986	37.2353	80.7877	78.5056	40.4655	7.2361	73.4544	41.4729	3.5996	0.5822	83.0102	32.4702	33.5251	8.1418	117.222	25.186	66.4171	38.3883
CBX3	38.6426	30.1187	52.3977	23.7954	61.6584	35.3215	48.386	48.1661	5.7803	14.0463	38.2622	101.459	50.4108	45.1672	11.2297	29.0938	91.1157	6.3893	68.9099	64.0358	57.1833	120.643	24.7409	152.368	63.936	45.752	121.519	24.729	72.9722	97.5864	106.302	51.2313	40.8261	93.6937	93.2724	47.6582	9.477	85.043	58.8783	4.1138	0.8144	100.471	40.8155	39.4813	9.7977	137.145	29.1931	75.8611	44.4132
CBX5	0.1387	1.4788	4.17	0.8382	3.6662	4.3305	0.7271	0.0001	0.0001	0.0001	0.0001	6.5076	0.0001	1.741	0.0001	4.2817	4.1011	0.0001	1.8245	0.0876	0.0001	0.3842	5.5946	4.5695	7.3715	0.0001	3.7305	0.0001	0.0001	0.6184	0.0001	5.5757	0.7668	5.7054	3.9578	0.1737	0.0001	1.2041	0.3146	0.0001	0.0001	5.2068	2.0045	0.0001	0.057	3.2745	1.753	1.0398	0.0001
CBX8	0.0614	0.0754	0.1441	0.0001	0.0733	0.0001	0.0001	0.0715	0.0001	0.0001	0.0001	0.1484	0.0001	0.0001	0.4673	0.0001	0.0001	0.0001	0.0586	0.0001	0.0001	0.1423	0.3287	0.0001	0.0001	0.0001	0.0001	0.0001	0.0001	1.8245	1.6092	1.731	0.0001	0.8976	0.0001	0.0001	0.0546	0.0459	0.1016	0.0001	0.0001	0.1415	0.0001	0.0001	0.0001	0.0828	0.0001	0.1487	0.0001
CC2D1A	0.3093	1.446	0.1442	0.2108	1.706	0.0879	0.4272	0.1479	0.0385	0.0399	0.0694	0.3094	0.1883	0.1214	0.0689	0.6636	0.9099	0.1837	0.8203	0.7164	0.0708	0.4134	1.0324	0.7893	0.8928	0.1304	0.288	0.1668	0.4268	0.4269	1.9314	0.0453	3.7455	0.3289	0.3197	0.0808	0.1358	0.59	0.0289	0.0001	0.0445	0.2538	2.6481	0.1083	0.0499	0.4389	0.0001	0.1802	0.2738
CC2D1B	0.0771	0.0001	0.2148	0.0977	0.0562	8.9828	0.6347	0.312	0.0001	0.0001	0.1936	0.1699	1.2359	0.0579	0.0001	0.2146	0.1867	0.0001	0.0755	0.2261	0.0001	0.103	0.0682	0.0001	0.1795	0.1111	0.1031	0.0001	0.2534	0.4523	0.4609	0.1302	0.164	0.0885	0.232	0.0001	0.0001	0.3039	0.2072	0.0001	0.0001	0.0617	0.2536	0.111	0.0001	0.0426	0.0483	0.1373	0.0001
CCAR1	0.4751	0.552	0.5661	0.2051	0.2116	0.5829	0.52	0.9036	2.091	0.6731	0.5494	0.7942	0.5885	0.5079	3.4486	0.3918	0.9678	0.2848	1.0061	2.1875	0.3085	0.787	0.9275	0.8336	0.8018	0.3048	3.2671	0.0428	0.632	1.6831	2.3427	0.2923	5.6202	0.68	0.5081	5.3853	0.0001	1.4228	2.6199	0.2252	0.0712	1.2887	0.1573	0.4292	0.2026	5.6034	1.0991	0.7092	0.4931
CCBL2	0.3141	0.2713	0.9302	0.8507	0.6217	0.0992	0.784	0.8673	2.3955	3.6926	0.1562	0.0001	0.3365	0.2376	1.6509	0.0339	0.0543	0.7563	0.3867	0.3751	0.4712	1.8955	4.464	0.0001	0.0001	0.0001	0.1298	0.5538	0.1526	0.0001	0.0001	0.0001	0.0742	1.9046	0.241	0.096	0.559	0.5215	14.468	0.2934	0.0001	0.3972	1.6612	0.0861	0.3591	0.0001	0.1649	0.4523	0.2506
CCDC101	0.763	0.5968	0.3201	0.0001	0.8713	0.0001	0.4982	0.388	0.132	0.1661	0.8955	5.4292	0.7095	0.8505	0.111	0.5117	2.1771	0.0001	0.4813	0.178	0.0001	3.0283	0.6712	0.9144	0.372	0.6193	0.709	0.591	0.6404	3.0792	3.8059	1.9887	0.7496	4.8553	1.2227	0.7003	0.0001	0.4271	1.1478	0.1517	0.0001	5.9968	0.8136	1.1424	0.0794	0.7557	0.1424	3.5634	0.0001
CCDC102A	1.0703	0.2434	0.423	0.0001	0.4396	0.0001	0.0001	0.0001	0.0001	0.0001	0.0001	0.0001	0.0419	0.0001	0.0001	0.29	0.0001	0.0001	0.0001	0.0001	1.5086	0.4778	0.0001	0.2206	0.3871	0.0001	0.0001	0.0001	0.0001	0.0001	0.0001	0.0001	0.3274	0.3993	0.6003	0.7335	0.0679	0.0001	0.7775	0.1651	0.0001	0.1583	1.2399	1.1057	0.0001	0.2184	0.224	0.5077	1.8585
CCDC124	1.7522	1.1526	2.0887	0.9011	7.4412	1.6285	3.2391	4.1742	0.895	0.8646	0.8035	3.0816	1.0314	1.3884	2.2053	6.5368	7.2771	1.1684	4.0293	6.1178	5.3974	3.4505	3.1324	4.6206	5.9268	6.4703	2.2976	13.9129	3.8224	2.9963	4.4608	2.0111	2.6314	3.7577	1.2167	4.8687	4.2832	5.3606	1.8328	2.7633	0.6623	4.5115	4.7125	4.9282	2.6783	7.1641	1.7963	0.2587	8.321
CCDC127	0.3636	4.1939	21.7952	2.843	3.81	3.455	0.0001	0.0001	18.2684	3.19	1.1848	3.8277	6.2228	20.9911	0.0727	10.3448	11.2129	21.8656	10.7158	2.9985	0.0001	3.1482	4.4997	4.5974	19.9837	1.1607	0.239	0.1911	0.8912	6.9517	0.0001	3.6849	2.8974	13.8338	3.9429	4.9363	0.0001	61.0059	0.317	5.355	0.0001	3.9742	7.2802	6.8975	0.0639	9.7452	0.2004	4.4546	32.9634
CCDC132	0.4824	0.8025	0.2391	0.1352	0.1647	0.0521	0.0714	0.032	0.0431	0.1493	0.1595	1.2665	0.2758	0.1111	0.0001	0.0001	0.6507	0.2787	0.2153	0.1358	0.3751	0.5686	0.2634	0.0667	0.1873	0.2389	0.7259	0.2202	0.3205	0.1608	0.238	0.0442	0.3197	0.3763	0.1026	0.5398	0.0001	0.9315	0.715	0.0001	0.0001	0.1008	0.1747	0.3597	0.0001	0.4156	0.3468	0.6349	0.7544
CCDC134	0.6186	1.0882	0.0001	4.653	0.0001	0.5447	0.2327	2.9735	0.0001	0.0001	0.2156	3.4801	0.6815	0.2447	0.0001	0.0001	0.0001	0.0001	0.4753	0.0001	0.0001	0.7534	0.0001	0.0001	0.521	0.0001	0.7225	0.0001	0.0001	0.0001	1.0286	0.0001	0.7337	0.1627	0.2838	0.0001	0.2623	0.8332	0.0001	0.0001	0.0001	1.5281	0.3584	0.1687	0.0001	0.9723	0.3307	0.1759	0.0001
CCDC22	1.7415	1.5481	0.2158	0.1028	0.7006	0.4634	0.3147	1.6973	0.2458	1.9963	4.5411	0.2265	0.6116	0.182	0.2293	0.1112	0.9277	2.7345	0.3766	1.2442	0.197	0.7759	0.4583	0.219	1.8291	1.1298	1.2291	0.9134	1.2526	0.1762	0.8492	0.1857	0.7108	0.3135	0.1723	0.9718	0.7625	0.8023	0.8004	0.0553	0.2721	0.424	0.3021	1.4921	0.4621	0.6575	0.4118	1.0924	2.1268
CCDC25	0.0001	0.6842	0.0001	0.0001	0.0001	0.0001	0.0001	0.0001	0.0001	0.0001	0.0001	0.0001	0.2864	0.1353	0.0001	0.1296	10.5273	0.0001	0.0001	0.0001	0.2212	0.3155	0.2379	0.0377	5.309	0.0001	0.1025	0.0001	0.0001	0.0951	0.3442	0.2177	0.2843	0.6306	0.4466	0.3763	0.0001	0.0961	0.601	0.0001	0.0001	7.4951	0.352	0.2028	0.4807	0.4261	0.272	0.1203	0.0001
CCDC43	2.3548	0.0001	3.8112	1.017	0.0001	2.5882	0.0001	0.14	0.0001	0.0249	7.98	0.0001	0.0981	0.0001	0.0001	0.2278	1.012	0.0001	3.6236	0.0001	1.5124	3.2948	0.4779	0.0001	2.9066	0.0001	0.0001	0.0001	0.0001	4.507	1.224	0.1188	0.3649	0.0001	1.2965	4.2492	0.0001	3.0937	0.1401	0.0001	0.0001	0.1819	0.193	3.3427	0.0001	0.0969	0.0001	6.2308	0.2908
CCDC47	3.5441	0.4082	0.9376	0.5489	0.7393	0.9728	0.0912	0.2456	0.4304	0.5806	0.1174	1.4389	1.2498	0.7539	0.7466	0.4224	1.4689	0.2625	0.6773	0.9815	2.1915	2.4042	1.5781	0.3392	7.1389	0.0001	1.7752	0.1613	1.0668	2.1119	0.608	1.0025	0.4596	2.2877	0.5236	2.4421	0.2072	1.6359	0.8379	0.1036	0.1741	1.0941	2.7809	1.3103	0.7411	1.0164	1.2883	1.6095	0.4457
CCDC50	0.0001	0.8472	1.3734	0.2156	1.2366	0.0581	2.663	1.092	0.0001	0.5573	0.3956	0.155	0.8338	0.6877	0.6601	0.0001	1.824	0.0001	0.0001	0.9568	1.4802	0.187	0.7791	0.4002	0.3904	0.3678	0.2628	1.5241	0.5062	0.3476	1.0105	0.65	1.5585	1.0881	0.7537	0.687	9.8517	0.6143	0.5073	0.0001	0.0001	0.6587	0.6556	0.0805	0.0001	0.5385	0.3404	0.1589	1.2592
CCDC51	0.0001	0.0001	4.5355	0.0001	0.0001	2.4341	0.0001	0.2674	0.0001	0.0001	0.0001	8.0959	0.0001	0.0001	0.6049	3.2822	0.0001	0.0001	6.1523	0.0001	4.024	0.2101	0.0001	0.0712	0.0001	0.0001	0.0001	0.0001	0.2651	3.932	0.0001	3.3854	3.8321	6.9519	0.0001	0.0001	0.0001	0.0001	0.0001	0.0001	0.0001	0.0606	4.5217	0.0001	0.0001	0.0001	0.0001	4.5122	0.0001
CCDC53	2.6159	0.7935	0.7307	0.9052	0.4179	0.3156	2.939	0.2884	5.3754	0.2455	1.8937	1.0647	2.0051	0.2672	0.0001	0.2082	0.9146	2.1748	0.9438	3.4385	0.2417	0.1794	1.0249	1.4833	0.4154	1.0099	0.0001	1.2129	0.6529	0.4387	1.3243	0.0504	2.1589	0.1642	0.0001	0.4414	0.2195	0.7834	1.4877	1.0679	0.0001	0.4281	0.4046	0.9863	1.5476	5.494	0.8488	2.5979	2.8836
CCDC58	0.3631	1.8191	0.1955	0.0001	1.7393	0.6519	0.0001	0.0001	3.8796	2.6299	0.3431	0.7752	0.0001	0.3584	8.4258	0.1916	1.8339	0.0001	0.5375	0.7855	0.5917	0.4671	0.8267	1.1167	1.5656	1.1436	0.0001	0.9803	1.7741	0.4547	1.8442	0.355	0.0001	1.9794	0.0001	0.0001	0.6067	0.0001	0.3032	0.0001	0.0001	4.027	0.0001	0.7009	0.4973	0.2203	0.0001	0.4737	0.3087
CCDC6	7.8823	2.2452	6.4427	3.3721	2.3012	3.6551	2.4377	1.0594	0.0001	1.629	0.5995	0.0802	5.1178	3.6295	0.0001	9.9396	1.177	1.1097	3.3793	3.6278	7.7284	3.2998	6.3615	9.1541	3.4555	0.715	1.4972	1.0696	2.1236	1.9483	1.6938	5.3162	6.2616	0.4734	0.3447	8.9587	0.2284	1.7194	2.2522	0.0001	0.0001	1.2754	0.2042	2.1483	0.1123	1.8209	0.221	0.8054	1.4025
CCDC80	0.0879	0.0001	0.3188	0.6556	0.0001	0.0001	0.0001	0.3942	0.1143	0.0299	0.0001	0.0001	0.3425	0.0001	0.0001	0.0001	0.0001	1.8208	0.2538	0.0199	2.0778	0.0001	0.0001	0.0401	0.0001	0.1445	0.0001	0.0001	0.0275	0.3295	0.0001	0.0001	0.1259	0.0001	0.0521	1.2248	0.0001	0.1641	1.4738	0.1728	0.0001	0.0748	0.0001	0.3191	0.0001	0.8609	0.0001	0.2119	0.2958
CCDC86	0.0942	0.0572	0.2003	0.0001	0.1897	1.0952	0.2357	0.0001	3.0399	0.3133	1.4843	0.1919	0.1617	0.0919	0.4156	0.0001	0.2621	0.0001	0.0358	0.0577	0.0901	0.5784	0.7548	0.0001	0.415	0.0453	0.3897	0.0001	0.2516	0.2073	1.9437	0.1269	0.1431	0.7098	0.4515	0.2828	0.4443	0.0575	0.1937	0.0001	0.0001	1.0958	0.2061	0.0001	0.0001	0.2811	0.0001	0.08	0.0001
CCDC9	0.2905	0.0001	0.0001	0.0001	0.1365	0.2127	0.0001	0.0001	0.0001	0.423	0.0001	0.0001	0.0001	0.0805	0.0001	0.0001	0.1695	0.0001	0.1814	0.0001	0.3838	0.0001	0.9406	0.2887	0.2035	0.0881	0.15	0.0001	0.302	0.2082	0.0001	0.1072	0.0001	0.0001	0.4367	0.7746	0.0001	0.6535	0.0001	0.0001	0.0001	0.0001	0.0001	1.3111	0.0657	1.3188	0.1204	0.1987	0.2328
CCDC90B	0.5115	0.0001	0.3024	0.0001	0.0001	0.0001	0.2013	0.0001	0.0001	0.0001	0.0001	0.1652	0.0001	0.0001	0.0678	0.3031	1.1621	0.0001	0.798	0.4048	0.3566	0.3826	0.1285	0.1054	0.3785	0.0001	0.2866	0.0001	1.7688	0.1399	0.1621	0.4841	0.5536	0.3041	1.0729	0.4558	0.5374	0.4967	0.3278	0.0001	0.0001	0.2265	0.2155	0.2725	0.0588	0.169	0.0001	0.6439	0.9894
CCDC93	1.9026	0.1921	0.0376	0.0001	0.1619	0.2979	0.0001	0.0001	0.0102	0.0349	0.0001	0.0385	0.0682	0.1661	0.0001	0.2388	0.9113	0.0001	0.1683	0.9223	0.1704	0.1778	0.6893	0.3276	0.2668	0.0837	0.1768	0.0001	0.025	0.3852	0.2822	0.0112	0.2283	0.4653	0.0808	0.8262	0.0001	0.2637	0.1822	0.0001	0.0001	0.1113	0.5337	0.3237	0.0001	0.1062	0.0001	0.0001	0.425
CCM2	0.0001	1.0096	0.0417	0.1535	0.1761	0.0001	0.4971	0.5276	0.0001	0.2068	0.4112	0.7228	0.5689	0.3372	0.0001	0.0001	0.1729	0.0001	0.0001	0.0001	0.0164	0.0001	0.5481	0.0001	0.0001	0.5745	0.0001	0.7604	0.0001	0.0001	0.2823	0.0448	0.0001	0.3913	0.7051	0.2886	0.0001	2.2816	0.0543	0.0001	0.0001	0.0001	0.1072	0.0304	0.158	0.2274	0.531	0.0001	0.9752
CCNK	0.0001	0.608	0.0001	0.0001	0.0001	3.7222	0.2506	0.5271	0.0376	0.0552	0.4509	1.2949	1.6548	1.9276	0.138	0.0001	0.6966	0.0001	0.0407	0.1921	0.8151	0.7466	0.0001	0.0001	0.0001	0.5775	0.7036	0.0001	0.6904	0.8789	0.0001	1.0609	0.0842	0.0682	1.5726	0.0001	0.0001	0.0001	0.587	0.0001	0.0001	0.5474	0.0001	0.0001	0.0001	0.5613	0.0001	1.2381	0.0001
CCNL1	0.1624	0.0691	0.0001	0.0001	0.1964	1.2584	0.223	0.1738	0.0001	0.0001	0.1971	1.2709	0.1752	0.2305	0.0796	0.0001	0.3247	0.0001	0.1412	0.0001	0.2762	0.0001	0.693	0.3818	0.0923	0.0001	0.5125	0.5026	1.5761	0.4673	0.2537	0.2462	0.0812	1.3081	1.5378	0.0998	0.0001	0.1439	0.1478	0.0001	0.0001	0.6356	0.7478	0.4104	0.0001	0.5935	0.0001	0.9028	0.0001
CCNY	0.8799	1.456	0.187	0.8271	0.2045	0.1813	0.1761	0.9298	0.1671	0.0867	0.4079	0.0001	0.9698	0.0001	1.3091	0.0001	0.2254	1.183	0.0001	1.1054	0.0319	0.2482	0.0001	0.0001	0.0001	0.0001	0.0001	0.0001	0.0001	0.0001	0.0602	0.0001	0.0142	0.9293	0.0305	0.2008	0.3966	0.0847	0.1655	0.0001	0.0001	0.4343	0.0324	0.1619	0.5371	0.6815	0.0315	0.2221	0.0368
CCNYL1	0.0001	0.017	0.0001	0.0161	0.0024	0.0001	0.0335	0.0296	0.0373	0.1524	0.0508	0.0001	0.0581	0.0001	0.0462	0.0001	0.0001	0.0001	0.0001	0.0001	0.0358	0.0001	0.0001	0.0001	0.0001	0.0001	0.0001	0.0001	0.0001	0.0001	0.0423	0.0001	0.0159	0.0704	0.0342	0.0724	0.0001	0.0117	0.0624	0.0001	0.0001	0.0476	0.0363	0.1383	0.0001	0.0001	0.0354	0.0001	0.0413
CCS	0.7415	0.3766	0.5968	1.776	0.4091	0.0996	0.9667	2.1898	1.8029	3.583	1.0983	0.1239	0.8557	1.2862	2.2904	0.8426	1.3511	0.2825	1.0554	0.0353	0.0001	1.2085	1.8	0.9812	0.8561	0.2825	0.5729	0.0001	0.4905	0.4416	0.5522	1.9545	0.7814	3.2604	0.4719	0.4152	2.5148	0.3721	0.7847	0.1094	1.366	1.2204	0.6191	0.2829	1.5309	0.679	0.9509	0.0001	0.0001
CCT2	52.2283	13.2775	53.657	11.3554	28.3487	73.1415	13.3286	22.0601	9.1942	10.3387	15.4333	28.7841	60.7708	24.0176	8.997	17.8086	31.1388	11.0706	20.7128	51.1429	29.8996	51.5488	41.2697	30.3322	55.6343	37.3049	47.0038	16.3158	20.0484	20.4951	43.8776	15.0197	29.8236	31.843	56.2945	29.9724	14.0852	43.6585	52.9978	8.3739	2.4818	43.5443	22.3394	49.3537	16.647	62.6861	21.7007	24.0973	82.6956
CCT3	57.2131	20.7674	20.5544	7.9207	20.4235	19.4582	36.3193	57.4936	10.1639	17.1611	32.0985	38.0599	20.9137	16.2323	20.3684	20.7471	26.4142	14.3069	21.9493	25.9488	52.47	43.2232	17.3493	22.7054	21.3483	16.8955	39.0562	49.0915	53.4782	39.6082	34.1521	15.4517	11.7363	24.149	12.9741	68.4132	20.295	17.2947	19.7569	7.2759	1.4452	32.2892	28.2519	28.6881	27.133	49.7969	7.3222	22.9649	31.1343
CCT4	20.6984	9.0324	16.7161	8.0116	17.7834	19.7852	7.0299	13.1496	4.2456	7.636	8.1375	19.457	20.9442	12.0626	11.4197	14.3942	19.7879	7.2645	19.3647	20.1157	20.4576	24.3631	24.8086	14.8427	24.7391	15.0702	33.9932	11.1736	22.9831	23.0738	29.9968	14.7726	11.9666	15.3558	22.7674	11.7492	3.7086	22.6986	16.5689	3.4067	1.8739	18.7693	7.2805	17.2158	7.054	22.6454	9.2348	11.7963	16.0921
CCT5	14.0976	4.3828	12.7072	5.2932	16.5161	17.2616	6.562	8.2169	1.8279	4.572	6.1938	11.8437	9.6297	5.2679	1.7176	10.7809	15.2014	3.305	12.5076	7.5869	21.3728	21.634	15.3026	11.877	9.223	2.9172	12.8912	5.0559	14.057	16.2529	14.3502	6.5981	7.7303	16.2503	11.9372	11.9181	3.0401	11.774	7.1117	2.8416	0.8681	13.0452	13.8045	16.4514	3.8829	12.859	6.9281	15.5949	11.1599
CCT6A	25.2585	4.1141	9.2338	5.9307	9.7165	11.2513	4.3894	7.8308	1.9235	2.7816	9.4942	10.5659	4.3789	8.6618	5.9247	9.3649	9.1609	13.7279	8.9792	5.5191	16.5147	20.2785	15.4386	9.0549	9.7889	5.7198	20.1968	9.7929	13.5403	16.7324	17.3934	9.7566	7.8411	15.0258	8.5051	11.275	8.7536	22.7499	14.5115	9.6431	1.6356	16.4649	13.8897	22.8092	15.6089	25.327	10.607	12.1027	14.0175
CCT6B	1.5774	0.8824	0.7879	1.0953	1.2977	1.7711	0.8161	0.3899	0.058	0.2252	0.1968	0.9319	0.9005	0.8803	0.213	3.7644	1.3874	0.2686	2.3283	1.0708	2.1177	4.5476	2.2608	1.8725	2.4471	0.2054	1.4221	0.3435	0.9696	3.933	2.6498	0.9046	1.2841	2.4302	1.6967	1.1395	0.2762	2.6747	2.2656	0.2445	0.1898	0.374	2.3797	3.0798	0.5674	3.3439	1.0969	1.3641	2.1269
CCT7	23.4746	16.4669	10.3171	8.4271	13.136	15.1847	19.4549	13.5987	2.1848	7.9013	14.1444	20.2721	24.7527	16.2331	6.9062	19.9233	17.3042	12.8844	21.2422	21.3989	17.2709	33.2171	21.1862	21.8205	9.9836	7.8465	49.389	16.8905	32.5497	14.8065	37.2316	14.74	13.0624	14.026	11.3099	11.6283	9.599	20.5143	31.4447	20.0501	6.8456	20.3997	16.0515	14.0975	19.3675	70.349	29.1279	12.4607	19.454
CCT8	28.6369	6.029	12.3882	9.1124	16.7144	21.1548	11.1649	22.3396	3.8947	10.8066	8.9757	15.199	13.2735	9.5217	7.1325	27.3004	19.8775	7.9277	17.306	12.5887	23.111	36.4416	36.0489	19.2009	19.8501	6.81	31.8882	11.8214	29.8198	19.0134	24.0158	12.5708	7.5328	23.6377	17.0054	15.5313	10.466	23.7268	11.0353	5.7384	2.3039	28.6583	13.0403	37.4912	21.3884	25.2941	8.6049	20.2539	25.1727
CCZ1	0.0887	0.05	0.0001	0.0199	0.1354	0.0338	0.0921	0.0001	0.0001	0.1913	0.0702	0.0978	0.2188	0.1306	0.0551	0.0001	0.0001	0.0001	0.0001	0.1063	0.0666	0.0558	0.0001	0.0977	0.0001	0.0001	0.1183	0.0001	0.0001	0.0476	0.1451	0.0001	0.0001	0.0122	0.1123	0.2586	0.0001	0.1881	0.0001	0.0001	0.0001	0.1767	0.1278	0.0114	0.0001	0.0001	0.0001	0.0242	0.0001
CCZ1B	0.0887	0.05	0.0001	0.0199	0.1354	0.0338	0.0921	0.0001	0.0001	0.1913	0.0702	0.0978	0.2188	0.1306	0.0551	0.0001	0.0001	0.0001	0.0001	0.1063	0.0666	0.0558	0.0001	0.0977	0.0001	0.0001	0.1183	0.0001	0.0001	0.0476	0.1451	0.0001	0.0001	0.0122	0.1123	0.2586	0.0001	0.1881	0.0001	0.0001	0.0001	0.1767	0.1278	0.0114	0.0001	0.0001	0.0001	0.0242	0.0001
CD109	1.7605	0.4453	6.3482	1.295	3.2145	0.5209	4.5016	6.5245	0.0379	0.5332	0.413	0.0344	1.0647	9.4661	0.3375	2.4334	0.1849	1.3972	1.589	5.0686	2.5555	11.6413	0.6552	3.088	4.3424	1.8593	0.1374	1.6323	0.6212	0.9773	0.5592	0.3886	2.068	0.3348	3.5694	1.8569	0.9702	0.7339	0.3822	0.7119	0.0766	0.1012	34.3737	2.3159	0.553	0.727	2.051	1.0054	2.2837
CD14	56.5466	3.8591	4.2738	8.6116	0.4412	17.6766	3.1843	13.0283	14.0886	49.4224	43.3968	5.3695	22.5114	10.9276	2.8564	3.876	93.8706	27.939	10.4849	63.3942	1.3024	1.7138	15.8775	2.923	15.6041	64.1937	2.1152	7.7757	39.9864	13.2239	23.6024	0.799	1.3926	0.6031	1.4285	44.0818	12.6828	57.4101	22.2415	9.5545	2.8933	1.4632	13.0543	14.837	8.7992	3.9556	10.19	6.4756	33.4515
CD163	2.054	0.0799	0.0001	0.5969	0.0001	0.2038	0.1052	0.1955	0.3495	1.1231	3.0474	0.0255	2.2277	0.5004	0.2675	0.064	2.0727	0.997	0.0106	1.9454	0.0001	0.5183	0.8469	0.0001	0.1591	0.6699	0.0001	1.1149	3.2806	1.2197	0.4793	0.0353	0.0067	0.0129	0.4558	1.2109	0.4889	1.5579	0.3646	0.1285	0.0835	0.0092	1.409	1.0826	0.1115	0.0894	0.5819	0.0001	3.1375
CD200	0.0001	0.5307	0.0001	0.0001	0.2644	0.0001	2.4975	0.0541	0.0001	0.0001	0.3647	0.3197	0.5112	0.0001	0.0001	0.0001	0.0001	0.0001	0.0001	0.4337	0.0001	0.0001	0.0001	0.2213	0.0001	0.0001	0.0001	0.0001	0.0001	0.2363	0.0795	0.1362	1.6343	0.0001	0.0001	0.7612	0.1188	0.3362	0.5067	0.0001	0.0001	0.0001	0.0001	0.4084	0.5342	0.244	0.4436	0.0459	0.0001
CD209	5.4355	0.0001	0.0001	0.0499	0.0001	0.065	0.0001	0.0001	0.1597	0.7112	0.3423	0.0001	0.8581	0.2051	0.0001	0.0001	1.3931	0.7409	0.0001	0.4994	0.0001	0.0001	1.5325	0.0001	0.0001	0.8811	0.0001	0.0001	1.6683	0.1981	0.0001	0.0001	0.0001	0.0001	0.0001	1.4774	1.0484	1.0266	0.1197	0.01	0.0001	0.0001	1.7381	0.565	1.8865	0.0001	0.0001	0.0001	7.1155
CD248	0.9242	0.0001	0.1355	1.1493	0.0001	0.0481	0.0001	0.7031	2.5085	1.5577	0.7839	0.044	0.9226	1.822	0.037	0.0001	0.6467	0.433	0.0001	0.0685	0.6899	0.0001	0.2734	0.0591	0.1959	0.6133	0.0199	0.0001	0.2487	0.0879	0.0001	0.0001	0.0373	0.3429	0.5528	10.9061	0.7041	0.4915	0.8663	0.292	0.0248	0.0001	0.0192	0.6729	0.147	0.1997	3.9958	0.0551	0.1743
CD274	0.00519549	0.110832	0.0673919	0.0335849	0.0726002	0.0996557	0.118043	0.0131903	0.0523059	0.0400881	2.62552	0.0295504	0.049976	0.0892324	0.0846063	0.036253	0.0426522	0.030116	0.0952533	0.0417108	0.0946157	0.0363839	0.066199	0.0575415	0.0502157	0.0313778	0.0236777	0.0989411	0.0317671	0.0941524	0.119126	0.0786473	0.0320017	0.0900344	0.0678576	0.0684334	0.0510178	0.0127873	0.0152907	0.0552149	0.0157672	0.00796478	0.0331804	0.0608104	0.0632662	0.0991446	0.0852424	0.0452986	0.0435674
CD276	3.428	0.1826	1.0616	3.2526	0.2252	0.0001	0.1117	0.7524	0.1596	0.1483	0.1037	0.0478	0.0001	0.642	0.1263	0.0001	0.6237	0.2108	0.0001	2.5356	0.6915	1.0485	0.9606	0.326	0.7403	1.6468	2.4413	0.3191	0.4945	0.1066	0.4294	0.1502	0.0001	0.1281	0.0907	1.7254	0.0393	0.0001	1.0387	0.0001	0.0001	0.3318	0.239	0.179	0.1946	0.2691	2.7261	0.1651	0.1461
CD2AP	0.435	0.0001	0.0001	0.0721	0.1738	0.3673	0.3009	0.2142	0.0655	1.2049	0.0594	0.0001	0.0102	0.0001	0.0001	0.0598	0.7855	3.1882	0.0001	0.105	0.0885	0.4965	0.1925	0.1928	0.1974	0.5137	0.0446	0.8476	0.1125	0.4897	1.283	0.2147	0.1077	0.0157	0.3471	0.4131	2.72	0.0859	0.3904	0.0001	0.0001	0.0001	0.234	0.0268	0.0766	0.1023	0.0001	0.147	0.7957
CD2BP2	4.6328	6.2238	18.1975	0.9861	15.8325	8.8437	1.0344	1.8496	0.087	0.1487	21.2098	6.4174	1.1443	1.7218	0.3513	9.9237	2.315	0.0001	1.5611	0.7561	2.2375	3.4183	2.3513	2.6201	17.1859	2.9017	19.3869	4.7969	1.0385	13.9716	8.1601	5.3495	1.9654	6.7859	6.6183	23.0454	0.0001	2.6465	1.8258	0.3036	0.0001	8.55	8.5415	0.3953	0.4462	5.2403	0.0817	14.751	1.0495
CD34	0.3015	0.4385	0.0001	2.4602	0.0001	0.058	2.0787	0.4998	9.2511	1.7609	0.2572	0.0001	0.0001	0.9872	1.5777	1.0624	0.0001	47.3795	0.0001	0.0001	0.0834	0.0001	1.7985	0.26	0.3786	3.3962	0.0001	4.9278	0.1727	0.0001	0.0001	0.0943	0.0001	0.3232	0.0001	0.6299	5.6466	0.0001	38.5864	3.3333	1.7183	0.3898	0.1001	0.0001	2.5178	0.2257	72.1505	0.0001	0.8646
CD36	1.43	0.0001	0.0001	1.4824	0.2166	0.9975	0.0001	0.0001	7.6743	0.0001	0.1349	1.358	0.0594	0.2105	36.8528	0.8028	0.0001	5.1085	0.0001	0.0001	0.0001	0.0001	0.2874	0.0001	0.5641	2.9983	0.0001	17.8966	0.0001	0.0562	0.0975	75.7874	0.0001	0.0569	0.0001	1.3378	6.1359	0.0001	1.276	7.89	1.8534	0.0728	0.0001	0.0001	14.8194	0.1176	3.5563	0.0001	0.0001
CD38	0.0313	0.0001	0.0001	0.3148	0.0001	1.1462	0.0001	0.0001	2.3348	0.826	0.3503	0.0001	0.1329	0.3853	1.2173	0.0001	0.0001	0.0001	0.0001	0.0001	0.0001	0.0001	0.042	0.0001	0.0001	0.1803	0.0001	0.1026	2.9629	0.5277	0.4214	0.0001	0.0001	0.0001	0.0001	0.0472	0.0001	6.0482	0.2003	0.0001	0.0001	0.0001	0.0473	0.1349	0.0001	0.1457	0.0001	0.0517	0.2776
CD4	0.651	0.0001	0.0001	0.5655	0.0001	0.446	0.0001	0.0001	0.0001	0.0958	0.676	0.0001	0.8185	0.3291	0.0001	0.0001	0.5275	0.0001	0.0001	0.9379	0.0001	0.2406	0.0001	0.0001	0.0001	0.0001	0.0001	0.3229	0.7439	0.6116	0.0706	0.0001	0.0001	0.0001	0.122	0.5985	0.0001	0.1669	0.5509	0.0001	0.0001	0.0001	0.8016	0.1425	0.0001	0.2438	0.0001	0.1995	1.6922
CD44	9.3592	2.8201	17.3461	23.0188	3.9219	38.6897	5.4133	247.435	34.8174	59.4582	50.3396	1.2725	52.9076	45.4606	18.4688	27.7873	71.7939	3.2412	1.0217	9.7578	19.3967	6.1687	28.5802	0.9591	49.6089	11.4795	0.2355	18.0488	52.9324	77.6537	197.722	7.8347	1.0078	3.5524	12.4442	19.8758	1.3881	15.2687	26.7149	3.737	2.751	4.6811	63.6835	48.3621	5.0653	12.4752	9.2614	20.957	30.0947
CD47	1.1858	2.0414	18.0117	9.793	11.3767	7.6258	1.2188	9.5648	0.0001	0.0001	7.501	1.7967	39.6267	1.0063	2.5414	16.9219	10.3919	1.3958	15.2642	9.7191	0.0001	7.2585	2.138	1.7879	2.6143	6.7693	3.4597	0.7348	2.3316	0.0001	0.0001	11.888	19.3796	0.0001	10.4313	0.9988	22.3737	26.6826	1.3644	1.013	1.6221	0.0001	2.0718	39.2708	4.0979	1.8087	5.3902	0.0001	38.0685
CD55	0.0001	0.0001	0.5707	0.0001	0.0851	0.7375	0.0001	0.0001	0.0001	4.1121	0.0828	0.0001	0.0001	0.165	0.0001	0.0001	0.0001	0.0001	0.0001	0.0001	0.0001	0.0001	0.5084	0.0001	0.1581	0.1966	0.0001	0.0001	0.0001	0.5183	0.0534	0.0001	0.0001	0.0926	0.0001	0.0001	0.0001	0.0001	0.8509	0.0001	0.0783	0.0001	0.0629	2.3137	0.0001	0.0822	0.0001	0.0001	0.6795
CD59	0.6837	0.3284	1.313	1.3844	0.6924	0.4562	0.923	0.0001	2.6629	3.6206	1.5102	0.7104	10.2431	1.632	0.1434	2.707	1.1243	15.6962	1.4287	10.0107	0.0001	0.0001	0.8596	1.4305	1.4597	0.0001	0.0001	0.0001	0.0001	1.5354	1.8277	0.0001	0.0001	0.4784	0.0001	4.7926	2.302	0.0001	2.5662	3.5244	2.9373	0.0001	4.8584	1.9077	0.5383	1.7067	0.0001	1.7445	2.712
CD63	4.5305	0.5942	0.301	0.2744	0.5692	1.3411	0.1384	0.0001	0.0001	0.055	0.0471	0.338	0.6465	0.4104	0.0001	0.8462	1.9785	1.3371	0.4093	1.4672	27.6479	0.7676	0.8654	0.2048	0.0001	0.0001	0.732	0.0001	1.388	1.484	0.8388	1.293	0.2841	0.6478	0.6544	1.9258	0.0001	0.2349	45.9911	0.0001	0.2064	0.3103	1.0501	0.6603	0.0001	0.7456	0.0691	0.3536	1.9415
CD74	3.0332	1.8685	0.0001	3.5752	0.1274	5.4628	14.3467	4.6394	4.4098	19.5534	25.7762	0.1225	2.6195	0.5689	1.2169	2.0736	22.6174	0.5466	4.5206	26.748	0.3258	6.7393	6.0439	0.537	3.7394	1.2926	0.2583	11.0916	12.1161	2.3036	1.9578	0.5833	0.0001	0.5087	1.1237	1.5657	0.1552	19.1822	19.8806	0.0001	0.1884	0.3057	21.9679	7.5477	1.6413	3.224	0.0001	5.2901	2.1111
CD80	0.0479592	0.0200654	0.00401401	0.0688996	0.00380487	0.0446495	0.0902966	0.0708187	0.0597972	0.0752465	2.38917	0.0692761	0.0208912	0.0697888	0.0438201	0.0790508	0.0861221	0.0665168	0.0513875	0.0723198	0.0658341	0.0105674	0.0562265	0.0841715	0.034817	0.0175651	0.0205766	0.0704465	0.0398207	0.0333259	0.0819262	0.0521	0.0760447	0.0739651	0.0591429	0.0857096	0.0678066	0.0130584	0.013315	0.00515902	0.0379265	0.0540044	0.0963323	0.0629696	0.00960184	0.0141491	0.0240869	0.0684709	0.0267695
CD81	0.6813	9.5134	0.0001	0.557	0.0001	0.0658	4.3538	0.6435	0.3913	0.4813	0.8984	0.0001	0.6223	0.0001	0.9919	0.0001	0.1364	0.0001	0.0001	0.0001	0.0001	0.0001	0.0001	0.0001	0.0001	0.0001	0.0001	1.9389	0.0001	0.0001	0.1966	0.2563	0.2758	0.3871	0.0001	0.0001	0.0001	0.0001	2.7654	0.3485	0.9431	0.0001	0.0001	0.0001	0.7417	0.2919	3.9903	0.0001	0.0001
CD82	0.0001	0.9139	0.0638	0.1716	0.0001	0.3236	0.0001	2.1623	0.0001	0.7272	1.1518	2.1033	1.6345	0.0001	0.6097	1.2858	2.858	0.0001	4.6046	0.2359	0.0001	0.0001	0.0001	0.0001	0.0001	0.0001	0.0001	0.0001	0.0001	8.5465	2.5449	0.0991	0.0001	0.3105	0.0001	0.0001	0.6101	3.0316	0.4255	0.0001	0.0678	0.0001	0.0001	0.0001	0.6525	0.9407	0.0001	0.6629	0.0001
CD84	0.2193	0.0001	0.0001	0.0001	0.0001	0.1627	0.1149	0.3001	0.1488	0.3932	1.4241	0.0001	0.0001	0.0001	0.0826	0.0001	0.2712	0.0001	0.0001	0.1669	0.0001	0.055	0.0829	0.0001	0.0001	0.1291	0.0001	0.0001	0.1834	0.1629	0.098	0.0001	0.0001	0.0001	0.0001	0.299	0.8944	0.2213	0.0001	0.0001	0.0001	0.0001	0.0736	0.2055	0.7956	0.105	0.0001	0.0001	0.0001
CD9	0.8151	0.0001	0.9124	0.0001	5.2366	0.0001	0.0001	0.2006	0.0001	0.0001	0.0001	0.0001	0.0001	0.0001	0.0001	2.4271	1.8356	0.0001	2.9023	1.5107	0.0001	0.0001	0.2221	1.5585	0.0001	0.0001	0.0001	0.0001	0.0001	0.0001	0.0001	0.0001	1.2659	0.0001	0.2847	0.0001	0.0001	0.2585	0.0001	0.0001	0.1644	0.0001	0.0001	0.0001	0.0001	5.9743	0.0001	7.5398	2.7163
CD93	0.1111	0.0001	0.0001	0.0421	0.0268	0.0212	0.033	0.0857	0.1658	0.1364	0.1744	0.0001	0.0552	0.058	0.0001	0.0572	0.065	0.03	0.0001	0.0269	0.0544	0.0435	0.0413	0.0363	0.1703	0.0719	0.0001	0.0223	0.0001	0.0001	0.0419	0.0575	0.0423	0.1367	0.0001	0.0881	0.1659	0.0001	0.0415	0.0416	0.0104	0.0296	0.0812	0.0001	0.5911	0.0001	0.0639	0.0001	0.0001
CD97	3.2225	1.7832	5.5043	3.6052	13.1906	4.342	2.4383	3.2671	1.267	3.629	3.1229	0.6701	2.1086	4.6332	2.0402	11.7426	5.0492	1.0465	32.3833	8.6313	1.4366	1.4709	2.4237	5.179	3.0944	3.4092	0.0599	0.5539	4.0334	4.7721	13.3451	0.9185	14.8542	0.4908	0.5807	2.4386	0.4401	10.235	2.9041	0.2149	0.1023	1.1849	0.8421	2.6915	0.9785	2.8756	0.7822	1.5154	0.8056
CD99	0.983	0.3112	1.703	9.5625	6.6573	0.8304	5.6627	2.296	0.177	0.3971	0.3889	0.0001	0.1794	6.0965	0.1834	4.1325	0.0001	1.0104	0.7893	2.8351	1.0762	6.9924	0.9226	8.9569	1.3399	2.3797	0.508	0.0001	0.0001	0.4762	0.4823	0.818	1.3733	2.2354	1.2897	3.011	2.1559	2.7175	1.2041	0.7462	0.5687	0.3222	1.8059	1.7126	0.8748	1.4366	2.2705	0.5741	0.7777
CDC16	0.4215	0.054	0.0001	0.0001	0.1623	0.0001	0.0001	0.4245	0.1674	0.2889	0.1537	0.077	0.0001	0.0001	0.3391	0.0001	0.0001	0.0467	0.0001	0.0001	0.0001	0.2424	0.3432	0.0394	0.1272	0.0001	0.0655	0.0001	0.0001	0.0001	0.0001	0.0001	0.0001	0.0001	0.0001	0.0489	0.0178	0.0001	0.0001	0.0001	0.0001	0.0452	0.0001	0.0001	0.2953	0.0001	0.0001	0.0723	0.0001
CDC23	0.0001	1.2759	0.0242	0.0869	0.0001	0.1207	0.0562	1.7505	0.1201	0.1223	0.1337	1.0263	0.3665	0.0712	2.8083	0.1945	0.4135	0.0001	0.0001	0.0001	0.2225	0.0725	0.0541	0.0256	0.0001	0.0001	0.1858	0.0001	0.3861	0.0763	0.0001	0.6477	1.2	0.278	0.9083	0.3887	0.0001	0.2245	0.0001	0.0001	0.0001	0.0514	0.613	0.2799	0.0001	0.2251	0.0001	0.4836	0.0247
CDC26	3.575	0.7212	0.0001	0.0001	0.0001	0.0001	1.5983	2.8437	1.6357	0.5391	3.7076	0.2916	0.0001	0.1853	0.0001	0.4236	0.799	0.0001	0.0001	0.1416	0.0001	1.1904	0.8499	0.4487	0.554	0.0001	0.0001	0.0001	0.0001	0.0001	0.0001	0.0001	0.0001	0.4794	0.0001	0.0001	2.1459	0.0001	0.2499	0.0001	0.0001	0.7758	0.0001	0.0001	1.7331	0.0001	0.4508	0.0001	0.0001
CDC34	1.3064	1.1946	0.0631	0.0001	0.0001	0.0625	1.3547	0.0001	0.6225	0.3461	0.6823	1.3059	0.0001	0.0001	0.4991	0.0001	0.0001	2.0897	6.8114	2.5063	0.0852	0.0001	0.0678	0.0001	1.279	0.6161	8.1032	3.0454	0.0001	0.2385	3.4294	0.2217	0.0001	0.3359	0.0001	0.4195	1.5458	0.8577	0.0001	0.3424	0.0001	0.9764	0.1376	0.0001	0.0001	4.8683	1.301	0.0001	1.87
CDC37	10.364	2.4246	1.8391	1.6846	1.7289	5.0116	3.5849	5.1896	1.3758	5.4678	6.0741	1.475	2.9328	2.1131	0.5375	2.7907	4.1572	3.2319	1.5871	3.6811	4.0849	17.5621	4.9696	3.6579	10.8949	1.9679	7.1794	2.5775	4.1213	10.2234	8.0236	3.0029	2.6944	4.2289	5.8522	7.4691	4.0956	4.65	5.3116	1.3564	1.2229	4.5628	2.0856	6.5075	2.3087	6.961	1.8738	2.4711	1.3309
CDC40	0.1711	0.2339	0.0001	0.0001	0.1043	0.356	0.2113	0.4047	0.0001	0.1741	0.2781	1.1688	0.2397	0.0001	0.0199	0.0001	0.0001	0.0001	0.1881	0.0715	0.0001	0.4501	0.0971	0.3209	0.3212	0.3198	0.1699	0.0001	0.4441	0.4908	0.5986	0.2984	0.0001	0.3676	0.0643	0.0001	0.0001	0.2069	0.1289	0.0001	0.0001	0.0472	0.3821	0.0001	0.0001	0.0001	0.0582	0.0001	0.1221
CDC42	40.6765	23.6369	18.9615	27.6267	18.3237	52.749	22.528	36.0611	5.682	22.2365	28.8423	22.9818	52.6916	38.6521	10.0909	23.1095	33.5775	0.8534	51.3303	36.8432	15.1719	9.5237	26.4745	10.7768	10.5342	11.5677	10.08	6.8774	12.1166	71.5572	43.5823	20.8439	47.517	29.9017	63.1203	53.485	8.6336	80.801	34.0426	16.6097	6.3191	10.978	69.7014	75.6028	7.1545	19.0492	22.6933	70.757	32.1665
CDC42BPA	0.3503	0.4894	0.4768	0.2873	0.545	0.0001	0.0783	0.0001	0.0001	0.0001	0.0001	0.0468	0.4873	0.0001	0.0001	0.6427	0.0801	0.0001	0.4084	0.0977	0.5918	0.4163	0.0265	0.2348	0.42	0.0806	0.245	0.0001	0.0117	0.012	0.0001	0.0122	0.4139	0.2381	0.1776	0.0203	0.0001	0.0159	0.0419	0.0137	0.0001	0.0001	0.5831	0.2266	0.0001	0.0105	0.0314	1.624	0.1095
CDC42BPB	0.8306	0.215	0.3379	0.3284	0.2391	0.2159	1.4966	0.2809	0.2639	0.1296	0.2446	0.4237	0.3158	0.1091	0.4279	0.3382	0.3759	0.3151	0.3116	0.26	0.9175	0.7648	0.3755	0.2027	0.3404	0.0001	0.98	0.5624	0.4703	0.2543	0.3533	0.3173	0.2736	0.5314	1.8185	0.6568	0.0825	0.0151	0.1804	0.0965	0.0001	0.0422	0.3018	0.5876	0.1881	0.0788	0.4929	0.7676	0.4394
CDC42BPG	0.5859	0.0723	0.1188	0.1527	0.0919	0.079	0.0001	0.0001	0.0001	0.0001	0.0001	0.0974	0.0873	0.0001	0.0001	0.1592	0.1392	0.0001	0.0777	0.1386	0.6057	0.4405	0.2193	0.1153	0.2331	0.0001	0.9581	0.0981	0.2241	0.1573	0.0253	0.1875	0.0709	0.1745	0.9838	0.2346	0.0001	0.0001	0.0001	0.0001	0.0001	0.0169	0.1136	0.484	0.0001	0.0176	0.0001	0.4497	0.2199
CDC42EP1	0.7939	0.0001	4.1513	0.265	0.4649	0.0001	0.0001	0.3833	0.0001	0.0001	0.0001	0.0001	7.3635	0.0001	0.3114	0.1142	0.2804	0.2462	0.0001	4.6916	33.7044	0.8275	0.0001	0.3502	1.0063	8.242	0.2842	0.0001	0.0001	1.7153	0.2623	0.0001	0.0001	1.3075	0.2181	48.5495	0.2512	0.7483	0.2646	0.1133	0.0001	0.1184	0.0001	0.1619	0.1167	3.0213	0.0001	0.9712	0.0001
CDC42EP2	4.2503	0.883	0.0001	4.9283	0.0001	0.9632	17.6053	0.0001	0.2617	0.0001	4.778	0.0001	0.0001	1.1991	0.0001	0.0001	0.0001	0.2212	0.0001	1.0064	0.0001	0.0001	2.9295	0.0001	0.7608	5.3049	0.0001	0.5281	0.0001	1.3086	1.4146	1.0733	0.0902	1.4649	0.0001	5.2831	0.1127	0.351	12.3483	0.4364	0.0001	0.2077	0.0001	0.4597	0.0001	0.327	23.0119	0.2332	0.0001
CDC42EP4	0.037	0.0001	1.1856	0.1743	0.8632	0.0001	1.4416	0.0001	0.8015	0.2712	0.8124	0.0001	0.0001	1.1495	0.0001	1.3348	3.4557	0.3186	1.3965	0.7383	0.0001	3.0763	0.1127	2.6722	0.0001	0.72	3.4607	2.6528	0.0001	0.4114	0.0001	0.0001	0.3267	0.0001	0.0001	0.0001	0.7645	2.7504	0.4297	0.1229	0.1923	0.3171	0.0001	0.0001	0.3143	0.7548	4.995	0.0001	0.0001
CDC42EP5	0.3004	0.0001	0.0001	0.0001	0.0001	0.0001	0.0001	0.0001	1.2273	0.0536	0.0001	0.0001	0.0001	0.0001	0.0001	0.0001	0.0001	2.021	0.0001	0.0001	0.0001	0.0001	0.0001	0.0001	0.0001	0.3969	0.8045	0.0001	0.0001	0.0001	0.0001	0.0001	0.0001	0.419	0.0001	0.0001	1.0106	0.0001	0.0001	2.6328	0.0001	0.0001	0.0001	0.0001	0.8848	0.0001	0.0001	0.0001	0.0001
CDC5L	6.8196	2.0165	0.6693	1.2609	1.0558	0.5593	0.4448	0.7047	0.0697	0.2022	0.3294	3.7236	0.4958	0.2215	0.1279	1.606	3.1987	0.0001	0.2619	1.1779	1.026	4.7893	1.1526	1.4005	0.9453	0.0001	4.6677	0.9488	1.2373	0.9345	1.7915	1.0913	0.1923	1.5443	1.0442	1.0801	0.7878	1.3986	1.0774	0.0724	0.0001	3.5613	1.0627	0.3052	0.2397	1.3534	0.5398	1.8391	0.1956
CDC73	0.706	0.4625	0.313	0.2101	0.4066	0.0594	0.49	0.6379	0.0001	0.0001	0.2982	0.4734	0.2203	1.1225	0.4282	0.191	0.6501	0.0001	0.1731	1.2933	1.9767	2.8966	0.8209	0.5805	0.823	0.6723	1.4837	0.0981	1.0596	0.3444	0.3595	0.2271	0.1482	0.4974	1.2641	0.201	0.0001	0.2235	0.802	0.0001	0.0001	0.8806	2.544	0.8524	0.0001	2.8827	0.0001	0.8459	0.2237
CDH11	1.2726	3.4946	0.6912	0.1057	0.5839	0.0001	0.0947	0.8326	0.0001	0.0001	0.0773	0.0001	0.0639	0.2352	0.0001	0.0369	0.0001	0.948	0.1097	0.5891	1.5499	1.9231	0.0001	0.1729	0.1754	0.0434	0.0565	0.0001	0.1417	1.6006	0.0001	0.0001	0.0509	0.2849	2.1625	0.6294	0.1437	0.4421	0.0001	0.0241	0.0001	0.2077	0.5422	0.2533	0.0001	0.249	0.3885	2.2132	0.2246
CDH13	0.0001	33.9555	2.1387	0.2568	1.2302	0.0001	1.7322	6.0112	5.0029	2.9577	0.6437	0.8543	0.0001	2.0353	1.7447	0.4624	0.5266	3.4356	1.5917	2.1472	0.4444	0.0001	0.3858	0.6551	0.5148	0.1428	0.0001	0.0001	0.1841	1.4349	0.0001	0.3873	0.0001	0.9712	1.4379	1.5931	2.6468	0.1324	0.0001	0.0492	0.9082	0.4135	0.8627	0.1467	4.0378	0.5252	9.4255	1.2819	0.3748
CDH2	0.0001	0.0001	2.0739	0.0001	0.0001	0.0001	0.0001	0.3772	0.0001	0.0501	0.0001	0.0243	0.0001	0.0473	0.0001	0.0001	0.0001	0.0001	0.6106	0.0382	0.4178	0.1157	0.0001	0.155	0.0395	0.0001	3.3443	0.0001	0.0001	0.5324	0.0001	0.0001	0.5458	0.0001	0.0001	0.0001	0.0001	0.0001	0.0001	0.5043	0.0001	0.0001	0.0001	0.0001	0.0001	0.0001	0.0378	0.4087	0.0001
CDH5	0.6309	0.2625	0.0328	0.0344	0.1094	0.1886	0.2648	0.4991	1.0875	0.4545	0.3453	0.2362	0.2934	0.5785	1.4992	0.0678	0.1205	0.8977	0.0001	0.1195	0.4373	0.0001	0.3647	0.0001	0.5353	0.5186	0.1839	0.5188	0.1723	0.7081	0.1613	0.5165	0.0001	1.7976	0.8701	1.6216	0.9987	0.949	0.623	2.5607	0.6154	0.3673	0.2438	0.2933	3.5636	0.4302	3.0041	0.2622	0.273
CDIPT	5.2157	10.1356	3.6541	2.6984	2.1584	3.3202	9.2529	14.6593	7.9602	3.5162	4.6551	2.5636	6.9322	3.587	11.7838	3.47	3.946	4.0689	4.3246	1.3753	1.3156	2.6169	11.7673	5.623	3.2958	2.7104	14.8175	4.6621	7.4013	1.6233	0.8155	1.8349	2.1541	3.1475	0.6877	2.8855	5.1716	1.0268	6.0881	2.5082	1.0967	0.3648	4.1313	3.9106	1.783	3.0237	3.1036	1.1315	6.9714
CDK1	0.0851	0.1892	0.4847	0.0001	8.3414	0.6715	3.5305	3.6022	0.0001	0.4822	0.9931	15.395	0.0001	8.4481	0.0001	6.3217	2.2007	0.0001	2.6676	0.0001	0.1029	6.073	1.558	7.9505	2.3162	0.1324	5.212	1.3246	0.6841	0.2147	5.2494	0.0001	0.4206	0.6242	1.2779	0.1979	0.0001	0.5886	0.2416	0.0001	0.0001	2.5485	2.1364	0.0001	0.0001	7.8338	0.1229	0.8633	0.0001
CDK16	0.0001	0.0001	0.0441	0.0001	0.3499	0.0001	0.6279	0.2659	0.0001	0.5034	0.0001	0.0001	0.0001	0.0001	0.0001	0.9658	0.0001	0.0001	0.011	0.0208	0.0001	0.4599	0.0001	0.2014	0.5014	0.0001	0.3394	0.0001	0.0001	0.0001	0.0001	0.0001	0.3475	0.0161	0.26	0.0216	0.1279	0.0001	0.0001	0.0001	0.0001	0.0353	0.0001	0.0001	0.1235	0.0141	0.0001	0.0352	0.0001
CDK17	0.0001	0.0001	0.0464	0.0001	0.1299	0.0303	0.1831	0.0001	0.0001	0.0001	0.0001	0.0001	0.0001	0.0001	0.0001	0.0603	0.0001	0.0001	0.0001	0.0218	0.0001	0.0747	0.0001	0.1731	0.1554	0.0001	0.0001	0.0001	0.0001	0.0001	0.0001	0.0001	0.0001	0.0169	2.447	0.0227	0.0001	0.0001	0.0001	0.0001	0.0001	0.0371	0.0001	0.0001	0.0001	0.0149	0.0001	0.037	0.0001
CDK2	0.4902	0.1676	0.4921	0.2705	2.8898	5.4316	2.9238	0.9393	0.1415	0.0001	0.4829	1.1386	0.6276	1.9316	0.4539	4.2338	1.1602	0.0001	4.8812	1.371	0.1863	1.792	3.5449	4.549	4.7091	0.9167	28.4488	1.3302	1.5162	0.8464	0.5245	0.1932	1.9628	0.6284	1.5495	0.041	0.5811	0.728	5.7531	0.0001	0.0001	0.9816	0.6587	0.2221	0.0001	1.0178	0.4659	1.0297	0.7309
CDK20	0.2424	0.0462	0.0001	0.0675	0.0001	0.3752	0.0996	0.1355	0.2048	0.0001	0.0503	0.3076	0.4468	0.0001	0.0001	0.0655	0.0001	1.2829	0.0001	0.0454	0.2472	0.0001	0.0001	0.0001	0.3836	0.077	0.6522	0.0001	0.0001	0.0001	0.2966	0.0001	0.0756	0.0244	0.0001	0.0649	0.1248	0.1056	0.5513	0.0001	0.0001	0.037	0.0551	0.6903	0.1982	0.0439	0.0001	0.0001	0.0556
CDK2AP1	0.0001	0.0001	0.0001	0.4955	0.7488	0.6419	0.1852	0.0001	0.0001	0.0001	0.0001	0.998	0.0001	0.0001	0.0001	0.0001	0.0001	0.0001	0.0001	0.0001	0.0001	1.0177	0.9173	0.3069	0.0001	0.0001	1.0182	1.3999	0.0001	0.7011	1.181	1.1826	0.6767	0.8723	0.8556	0.5704	0.0001	1.1788	0.0001	0.0001	0.0001	1.5601	1.1804	0.0001	0.5817	1.7156	1.3308	0.9878	0.0001
CDK3	0.0001	0.1671	0.3272	0.2697	0.7244	1.9865	1.097	0.2749	0.0001	0.0001	0.141	0.1419	0.6286	0.7095	0.0001	0.3655	0.7288	0.0001	0.6558	0.22	0.0001	0.6249	0.7039	0.9869	0.2594	0.9138	9.8007	0.9432	0.6067	0.8165	0.4695	0.1926	0.2294	0.4127	1.551	0.0409	0.3221	0.3541	0.9042	0.0001	0.0001	0.4326	0.4446	0.2214	0.0001	0.3773	0.3161	0.6989	0.1938
CDK4	6.9428	0.7479	17.9877	9.0389	1.5503	59.8593	5.2976	0.5059	26.3431	1.0088	40.5497	0.352	45.0133	1.6275	0.7681	1.1263	1.3275	10.7854	1.1475	13.3415	43.9487	4.1488	2.9365	5.8898	46.8138	28.2944	59.828	1.9469	0.0001	10.279	0.2292	0.2701	0.3083	1.172	29.9477	0.6801	9.3294	0.85	20.1745	18.3561	0.0724	3.8869	0.7946	33.8358	0.2131	0.5177	18.7358	1.0355	0.1374
CDK5	0.5781	2.0839	0.5497	0.0001	2.3847	0.4171	0.8584	0.9924	0.0001	0.3723	0.766	0.3152	0.9547	0.0967	0.1736	0.0001	0.4769	0.0001	2.0545	0.3945	0.0001	0.7336	0.3337	0.5839	0.0001	0.0001	2.6492	0.0001	0.1184	0.9388	0.3035	0.0596	0.4682	0.1509	0.0001	0.0001	0.0001	1.3567	0.5403	0.11	0.0001	0.9505	0.3027	0.0001	0.0001	1.3559	0.0001	0.5865	0.7501
CDK5RAP3	7.8284	3.2847	1.6565	0.3377	1.1883	1.2572	85.9408	2.5208	1.1999	1.2151	2.4533	2.2649	3.1326	1.4263	1.1706	0.529	3.1919	1.5808	1.8609	1.7027	1.6462	1.3146	1.2866	5.1057	4.8272	4.0589	13.9504	8.8455	2.8828	3.887	2.5855	0.4965	1.7979	1.7099	1.6968	2.7591	2.7226	4.9573	3.4657	0.7771	0.0724	0.9143	1.6944	1.6607	0.4103	3.8945	3.7325	1.1819	8.1291
CDK6	0.0001	0.7754	0.0001	0.0001	0.0001	0.0001	0.0001	0.0732	0.0001	0.262	0.2484	24.7912	0.8253	0.0001	0.0938	0.0001	0.6973	0.0001	0.0001	0.4741	0.0001	0.0433	1.2505	0.0001	0.2993	0.2132	0.8411	0.2544	0.7013	1.1211	0.7387	0.0001	0.0001	0.7008	0.0001	0.6818	0.0001	0.0001	0.0001	0.0001	0.0001	0.0001	0.4223	0.0001	0.0739	2.9307	0.0001	0.9554	0.0001
CDK7	0.8424	0.3391	0.0759	0.0001	0.0699	0.0381	0.2197	0.218	0.0001	0.1519	0.8469	0.4673	0.2385	0.0001	0.0971	0.1218	0.6978	0.4446	0.4794	0.6795	0.1242	0.1756	0.2757	0.7519	1.3771	0.0001	5.7208	0.2771	2.1784	0.1137	1.4472	0.0001	0.1963	0.1819	0.058	0.8984	0.1511	0.0299	0.1909	0.0001	0.0001	0.6484	0.0595	0.0679	0.3339	0.6949	0.5065	0.0347	0.0001
CDK9	0.1788	0.1315	0.0813	0.0001	0.1451	0.3439	0.6218	0.6302	0.0001	0.3409	0.4612	0.6585	1.6476	0.0001	0.4492	0.1288	0.1181	0.1986	0.2133	0.2157	0.3561	0.3954	0.1579	0.464	0.703	0.2125	2.3469	0.0001	0.6463	0.3234	0.5813	0.1818	0.0602	0.6234	0.2316	0.0833	0.3094	0.2328	0.2268	0.0001	0.0001	1.0146	0.0001	0.039	0.3306	0.2588	0.0621	0.2033	0.0001
CDKAL1	0.3417	0.0001	0.0001	0.1041	0.0001	0.0001	0.0001	0.0001	0.0001	0.0993	0.0348	0.6025	0.0643	0.1884	0.0001	0.0001	0.3813	0.0001	0.0001	0.0001	0.0001	0.0969	0.0001	0.0407	0.2999	0.0001	0.077	0.0001	0.0001	0.0001	0.0001	0.1694	0.0001	0.1586	0.1242	0.3382	0.0001	0.1903	0.0392	0.0001	0.0001	0.201	0.0599	0.0001	0.0001	0.2654	0.0001	0.1629	0.0001
CDKN1B	0.0001	0.2724	0.0001	0.058	0.1564	0.4463	0.0734	0.0001	0.0001	0.1835	0.0927	0.0001	0.2362	0.0001	0.9635	0.0001	0.0001	0.0001	0.0001	0.0001	0.0001	0.8267	0.7034	0.3922	0.0001	0.0001	0.0001	0.0001	0.0001	0.0001	0.0001	0.1754	0.2717	0.8697	0.1356	0.2065	0.0001	0.0001	0.1513	0.0001	0.0001	0.0001	0.301	0.3502	0.0001	0.0001	0.0001	0.1253	0.0001
CDKN1C	0.0001	0.7918	0.0001	0.0001	0.0001	0.0001	0.0001	0.0001	0.1469	0.0001	0.0001	0.0887	0.0001	0.0001	0.0001	0.0001	0.0001	0.3371	0.0001	0.0001	0.0001	0.0001	0.0001	0.0001	0.0001	0.0001	0.0001	0.0001	0.0001	0.0001	0.0001	0.0832	0.0001	0.5454	0.0001	0.0001	0.5226	0.0001	0.0001	0.7449	0.0001	1.4764	0.0982	0.0001	0.0001	0.0001	0.1162	0.0001	0.0001
CDKN2A	4.1026	0.0001	2.8455	2.6524	0.3593	12.1911	3.0765	16.6061	28.4823	0.2163	9.6511	0.8407	3.9766	4.0048	1.0408	1.8929	2.4215	2.4918	0.1229	3.2489	8.6594	1.7121	5.5343	2.3929	14.9617	9.3221	3.3184	2.4464	0.0001	0.4793	0.0001	0.0001	0.2958	0.0001	1.7285	0.0001	15.3343	3.995	0.993	1.1957	0.0001	2.9577	0.0001	4.2915	0.3066	0.2538	4.5741	0.0001	0.0001
CDKN2AIP	0.0864	0.5976	0.1113	0.1662	0.5557	0.6002	0.0336	0.1623	0.266	0.1463	0.0067	0.3083	0.037	0.9046	0.2668	0.1742	0.232	0.0001	0.0249	0.0001	0.1524	0.1	0.2733	0.0001	0.1175	0.0878	0.2558	0.2355	0.2492	0.1874	0.2423	0.3591	0.0453	0.6891	1.1125	0.0001	0.0001	0.0502	0.0811	0.0001	0.0001	0.186	0.4481	0.196	0.0136	0.0404	0.0452	0.5261	0.0788
CDKN2AIPNL	2.4697	0.5538	1.4152	0.429	0.1732	0.1616	0.4907	0.1365	0.0869	0.567	2.0273	2.7926	1.5444	1.1003	1.0392	0.9755	1.0522	0.0001	0.7887	1.6133	0.0728	1.1207	0.455	0.7986	1.5244	0.2103	6.4589	0.8849	0.8258	0.302	0.1713	0.5223	1.6141	1.0008	0.1274	0.5402	0.3042	0.9485	1.0681	0.0001	0.0001	8.0197	1.1809	0.7215	0.2045	4.6374	1.5329	0.4338	0.0001
CDKN2B	0.0001	0.0001	0.0001	0.0001	0.0001	0.2197	0.2996	0.6268	1.2314	0.0001	0.6105	0.1673	1.3099	0.0001	0.0001	0.0001	0.0001	0.0001	0.0001	0.0001	0.0001	0.0001	0.0001	0.0001	0.0001	0.0001	0.0001	0.0001	0.0001	0.2316	0.0001	0.0001	0.0001	0.0001	0.0001	0.0001	0.0377	0.0833	0.0001	0.1046	0.0001	0.0001	0.0001	0.1425	0.0001	0.0001	0.0551	0.0001	0.0001
CDKN2C	1.2646	1.4965	1.239	1.2563	2.2331	0.8114	6.7408	0.3465	3.1761	0.5215	0.1925	0.3162	0.9965	0.9166	0.0001	1.4161	0.4813	4.7427	0.8809	0.0001	0.0001	0.2537	1.621	1.6685	2.3529	6.1452	1.3661	0.6776	0.0001	0.0001	1.2771	0.0001	0.3729	0.4761	1.5695	1.0018	3.0581	0.1963	3.462	3.4999	0.0001	0.2638	0.9111	1.5155	0.8733	1.0703	3.5332	0.8407	0.0001
CDR2	4.9789	0.0001	2.3346	0.0001	2.7074	0.0991	0.0001	0.1791	0.0001	0.0001	0.0001	0.4068	0.0001	0.0001	0.0001	10.8942	0.0001	0.4248	4.0953	1.3108	0.1062	0.0001	0.457	5.3671	1.8151	0.0001	0.0777	0.0001	0.0001	0.2032	0.5217	0.0001	0.0001	0.0001	0.0001	0.4583	0.0001	0.0001	0.0001	0.0001	0.0001	0.2431	1.977	2.262	0.0001	1.1908	0.0001	0.8047	0.3754
CDS2	0.0886	1.3553	0.0001	0.0402	0.0542	0.0001	0.1008	0.0688	0.1699	0.3299	0.1181	1.0593	0.7456	0.6613	0.1449	0.1692	0.0955	0.4505	0.1284	0.1113	0.0001	0.0614	0.1584	0.0001	0.0001	0.0001	0.0459	0.203	0.0001	0.735	0.0001	0.0001	0.8212	0.3775	0.0001	0.1109	0.265	0.1097	0.1288	0.1549	0.0001	0.0001	0.6973	0.1056	0.2069	0.0001	0.0001	0.0931	0.4638
CDV3	3.8123	4.7121	3.3399	0.9314	2.9362	2.3243	5.6697	10.7441	2.9435	6.0534	11.1056	2.1068	1.4242	1.9357	2.0345	3.8186	5.3685	9.0372	9.7832	12.4388	2.6994	4.1325	2.5888	6.5938	8.0916	0.8211	0.0001	9.6331	5.8337	2.0724	8.5783	1.2585	0.6629	1.6562	1.376	2.1106	5.9928	10.7692	7.7597	2.1437	0.6056	8.8598	2.5825	2.5787	2.4693	1.5135	3.1656	3.6477	5.0782
CEACAM1	0.0001	0.0581	0.0001	0.0001	0.0001	0.0001	0.0001	0.0001	0.0001	0.0001	0.0001	0.0001	0.0001	0.0001	0.0959	0.0001	0.0001	0.0001	0.0001	0.0001	0.0001	0.0001	0.0001	0.0001	0.0001	0.0001	0.0001	0.0001	0.0001	0.9695	0.1372	0.0001	0.0001	0.0001	0.0001	0.0001	0.0001	0.0001	0.0001	0.0001	0.0186	0.0001	0.0001	0.0001	0.0001	0.0001	0.0001	0.0001	0.0001
CEACAM5	0.0001	0.0335	0.0001	0.0001	0.0001	0.0001	0.0001	0.0001	0.0001	0.0001	0.0001	0.0001	0.0001	0.0001	0.0553	0.0001	0.0001	0.0001	0.0001	0.0001	0.0001	0.0001	0.0001	0.0001	0.0001	0.0001	0.0001	0.0001	0.0001	0.5586	0.0791	0.0001	0.0001	0.0001	0.0001	0.0001	0.0001	0.0001	0.0001	0.0001	0.0107	0.0001	0.0001	0.0001	0.0001	0.0001	0.0001	0.0001	0.0001
CEACAM8	0.0001	0.1137	0.0001	0.0001	0.0001	0.1919	0.0001	0.0001	0.0001	0.0001	0.1081	0.0001	0.0001	0.0001	0.104	0.0001	0.0001	0.0001	0.0001	0.1261	0.0001	0.0001	0.0001	0.0001	0.119	0.0001	0.0001	0.0001	0.0001	3.4174	0.8452	0.0001	0.0001	0.0001	0.0001	0.0001	0.0001	0.0001	0.0001	0.4729	1.1766	0.0001	0.0001	0.1933	0.091	0.0001	0.0001	0.0001	0.0001
CECR1	0.1127	0.3081	0.0001	0.0433	0.0001	1.9462	0.5516	0.9395	0.0001	1.4712	5.7832	0.0001	5.6534	0.0001	0.0001	0.0001	0.3061	0.0001	0.2119	0.1171	0.0001	0.0001	0.0001	0.0001	0.0001	0.2335	0.0001	0.0459	0.0998	0.0001	1.6577	0.0001	0.1667	0.0001	0.0001	0.0001	0.0001	2.338	1.7082	0.7346	0.0001	0.0001	0.0001	0.0001	0.0001	2.0058	0.2917	0.6445	0.8981
CECR5	1.7517	1.3246	0.0001	0.5763	0.0001	2.4376	4.7981	2.3562	5.2039	0.6889	2.222	8.5981	1.2697	0.5424	3.5389	2.316	1.5141	0.8782	2.7955	0.9263	0.0001	5.0763	1.0013	0.1679	1.0448	2.5081	1.9494	2.7909	0.9701	0.924	2.6569	5.6952	1.3789	3.3426	1.1734	3.0669	2.8032	2.2238	0.5364	0.5677	0.2224	3.0664	0.1419	0.6684	4.4212	4.656	0.5886	0.8687	2.433
CELF1	0.0001	0.1529	0.0001	0.0001	0.5188	0.1946	0.551	0.682	0.0001	0.0001	0.1688	4.2665	0.9034	0.0959	3.25	0.128	0.0001	0.0001	0.0001	0.2056	0.34	0.7021	0.4164	0.4206	0.0001	0.0001	0.0001	0.0001	0.0884	0.1785	0.4594	0.3506	0.1803	0.7623	0.3882	0.2164	0.0001	0.0262	0.0001	0.0001	0.0001	0.5749	0.1888	0.246	0.0001	0.0001	0.1409	0.0001	0.0001
CELF2	0.1823	0.5115	0.7873	0.6496	0.1721	1.4923	3.0121	0.0001	0.3229	0.2298	0.2859	2.8185	0.5716	0.9458	0.2633	0.0001	0.5259	0.0001	0.1362	0.6289	0.3517	0.0001	0.2206	0.0001	0.0001	0.0001	0.3661	1.1627	0.222	0.455	0.1965	0.3266	0.0266	0.1692	0.283	0.2395	0.3568	0.4093	1.1679	0.0001	0.0001	1.966	0.5032	0.9818	1.2988	6.0032	1.0269	0.0511	0.0001
CENPB	0.0001	0.0533	0.0523	0.0001	0.2178	0.0001	0.0362	0.1176	0.0451	0.0001	0.0001	0.125	0.0001	0.0001	0.1257	0.0652	0.0309	0.0001	0.0001	0.0001	0.0565	0.4203	0.2009	0.1837	0.0001	0.0001	0.1101	0.0001	0.0681	0.0001	0.0301	0.0001	0.0001	0.0353	0.0001	0.0001	0.0001	0.0001	0.0001	0.0001	0.0001	0.1901	0.0001	0.0001	0.0001	0.0001	0.0001	0.0001	0.0001
CENPV	0.0001	0.0001	0.0001	0.7362	2.0097	0.0001	1.8111	0.0001	0.1202	0.0001	0.0001	5.5286	0.0001	0.0001	2.0489	0.3088	0.0001	0.4211	0.0001	0.0001	0.4051	0.3584	0.0001	5.5264	0.0001	1.3931	0.8247	0.0001	0.0001	0.0001	0.0001	0.4868	0.0001	0.7636	0.0001	0.0001	0.0354	0.0001	1.6096	0.0001	0.0001	0.26	0.0001	0.0001	0.8788	1.9828	0.1345	0.2329	0.0001
CEP170	0.6919	0.0809	0.2225	0.0176	0.0184	0.1799	0.0001	0.0193	0.0725	0.0156	0.0001	0.7229	0.4442	0.0001	0.064	0.466	0.2835	0.0001	0.1074	0.4604	3.9119	0.321	0.6388	0.026	0.7406	0.1005	0.1602	0.0001	0.5252	0.284	0.1118	0.3931	0.2743	0.5454	0.3201	0.4751	0.0001	0.016	0.0874	0.0001	0.0001	0.2476	5.3977	0.5005	0.0001	0.6103	0.0071	0.2936	0.3701
CEP41	0.0001	4.7056	0.0001	0.1825	0.0001	0.0001	0.0001	0.0001	0.0001	0.0001	0.3716	2.1251	0.0001	0.0001	0.0001	0.0001	0.0001	0.0001	0.0825	0.0001	0.0001	0.0001	1.0817	0.0001	0.0001	0.0001	0.0001	0.0001	0.0001	0.4939	5.7639	0.0001	0.0001	0.0001	0.0001	0.0001	0.0001	4.6509	0.0001	0.0001	0.0001	0.0001	4.3972	0.0001	0.0001	3.685	0.0001	0.0001	0.0001
CEP44	0.1627	0.6269	0.0001	0.0001	0.5208	0.0234	0.0798	0.0483	0.0001	0.0001	0.1116	0.09	0.0001	0.5945	0.0001	0.3085	0.2445	0.0001	0.6011	0.0832	0.1051	0.1547	0.1627	0.3376	0.1427	0.0001	0.7557	0.0001	0.0001	0.0001	0.1294	0.1194	0.0001	0.2264	0.4315	0.3619	0.0001	0.1249	0.1694	0.0001	0.0001	0.1354	0.1266	0.1808	0.0001	0.5951	0.0001	0.1394	0.1101
CEPT1	0.1573	0.0001	0.0001	0.1497	0.2919	0.0001	0.0001	0.0001	0.0001	0.0001	0.0001	0.3065	0.0001	0.0001	0.0001	0.126	0.0001	0.0001	0.0001	0.0001	0.1059	0.5317	0.0001	0.0001	0.0444	0.0001	0.0001	0.0001	0.0001	0.157	0.3476	0.1469	0.1534	0.3306	0.2607	0.314	0.0001	0.0001	0.1873	0.0001	0.0001	0.5076	0.313	0.1929	0.0001	0.0001	0.0001	0.178	0.2079
CERCAM	2.3288	0.0001	0.0295	0.9675	0.0001	0.0001	0.0001	0.1671	0.723	0.0001	0.0001	0.0111	0.0001	0.0001	0.0001	0.043	0.0001	1.232	0.0001	0.1627	1.0427	0.086	0.0001	0.0001	0.0569	0.1818	0.0001	0.0001	0.0001	0.1286	0.0294	0.0001	0.3173	0.0001	4.6985	0.3177	0.0001	0.0261	0.0523	0.0001	0.0001	0.0285	0.1112	0.4697	0.0001	0.5092	0.7106	0.5294	0.2125
CERS2	1.5751	2.3237	0.6706	0.6083	2.1916	2.2628	0.1304	0.6701	0.5372	1.1428	0.0001	0.683	0.5662	0.9988	0.0001	1.5965	4.7507	0.0001	0.9556	0.6008	2.4544	4.3973	1.0928	0.5678	0.0001	0.0001	0.8438	0.1851	0.519	1.5282	0.9432	0.2565	2.262	4.0135	1.1186	1.4245	2.2163	0.5251	6.0412	0.055	0.0001	3.741	3.7887	1.2413	0.1882	3.207	5.5778	1.2554	12.1529
CES1	0.0001	0.0001	2.146	0.6645	2.2943	0.0001	4.1955	0.0001	0.4627	0.0001	0.0001	0.0001	0.0001	0.0001	0.0001	12.8842	0.0001	0.6672	3.432	0.4801	0.0001	0.0001	0.0001	0.0001	0.0001	0.0001	0.0001	0.7864	0.0001	0.0001	0.0193	0.0319	0.0001	0.0001	0.0001	0.0001	0.0001	0.0001	0.0001	0.0001	0.4683	0.0001	0.0718	0.0001	0.4092	0.0001	0.4538	0.0001	18.5812
CES2	0.0001	0.0001	0.0001	0.0001	0.0001	0.0745	0.0001	0.0001	12.5542	0.0001	0.0001	0.0001	0.0001	0.0001	0.0001	0.0001	0.0001	0.0001	0.0001	0.0001	0.0001	0.0001	1.2694	0.0001	0.0001	0.4123	0.3717	0.0001	0.0001	0.0001	0.0001	0.0001	0.0001	0.0001	0.0001	0.0001	6.7709	0.0001	0.0001	0.9167	0.0001	0.0001	0.0001	0.0001	12.0958	0.0001	0.0001	0.0001	0.0001
CETN2	0.2379	0.1399	0.0546	0.079	0.6333	0.0262	0.0001	0.2136	0.8625	0.6198	0.0135	0.0545	0.0001	0.0001	0.1834	0.0804	0.0001	0.0607	0.7445	0.0001	0.0001	0.1106	0.241	0.6816	0.0001	0.0001	0.6567	0.0001	0.0001	0.0001	0.741	0.0001	0.1258	0.3835	0.0955	0.1537	0.1407	0.0521	0.1372	0.0001	0.0001	0.7615	0.0001	0.1254	0.0001	0.0001	0.0001	0.1055	0.0001
CFB	2.8875	0.5224	0.8572	0.4969	0.5457	0.1694	0.7964	0.3015	0.3301	0.0886	0.3709	0.2159	1.0369	4.245	1.2322	0.6548	0.221	9.0541	0.3964	0.0808	4.6007	0.7638	0.2087	0.4803	2.211	1.2076	3.4715	1.3644	0.5665	1.6565	1.2388	2.7603	0.7911	2.0343	3.0903	6.7633	0.6288	0.923	1.3523	1.5719	2.0734	0.5292	0.4466	6.3191	1.6751	1.8273	5.1473	0.5483	2.9133
CFD	0.5696	0.0001	2.3411	3.9904	0.0001	4.9181	0.1361	1.1035	5.1096	0.8817	0.1954	0.2787	0.2428	3.3377	4.6332	1.5873	0.179	27.6904	1.9323	0.1735	8.1359	0.145	3.3625	0.0001	1.5915	1.816	4.4482	1.309	0.0001	1.136	1.3334	1.841	0.1989	0.0001	1.1535	2.2964	9.2538	1.6713	2.2891	8.0422	4.1463	1.341	0.4725	4.9747	4.8936	0.4255	6.8369	1.1518	30.1104
CFH	3.6215	3.5524	0.5948	0.0718	0.2348	0.1568	0.2082	0.4729	1.0588	1.0195	0.0756	0.428	0.7666	1.9869	2.2844	0.349	0.2439	11.6368	0.3675	0.6165	2.7395	0.5015	0.283	0.2897	2.2138	0.6425	0.4868	1.3661	0.2061	0.9488	0.698	1.2356	1.2061	0.8033	1.7567	4.4425	2.552	0.9193	1.6372	2.0429	1.1328	0.4196	0.3517	4.0638	0.8973	0.9848	3.0994	0.7978	2.7905
CFHR1	0.5267	0.7566	0.0001	0.0001	0.0444	0.0343	0.0504	0.2942	0.0001	0.1273	0.0001	0.0321	0.2801	0.3691	1.2346	0.1161	0.0001	2.9502	0.0499	0.0001	0.7901	0.0613	0.0001	0.0184	0.0001	0.3822	0.3131	0.2569	0.1084	0.0001	0.1003	0.2452	0.0001	0.1873	0.6447	0.7145	0.4981	0.0001	0.0001	0.4785	0.0918	0.0597	0.0591	0.7729	0.2011	0.2253	1.2358	0.2951	0.0001
CFHR3	0.1825	0.1609	0.0294	0.0161	0.0001	0.0001	0.0001	0.0001	0.0001	0.0001	0.0001	0.0242	0.0766	0.3407	0.0001	0.0612	0.0001	0.2063	0.0431	0.0001	0.2413	0.0001	0.0001	0.0001	0.0346	0.3872	0.0001	0.0001	0.0001	0.0001	0.0628	0.5763	0.07	0.0365	0.4784	0.2689	0.0208	0.0637	0.0915	0.1016	0.1092	0.0335	0.0001	0.0001	0.0001	0.0493	0.6202	0.0271	0.059
[truncated: 5,277 more rows]
[truncated: 223 more columns]

## Sheet: Proteomic_matrix(NAT)
	Exp110593	Exp109813	Exp109811	Exp110600	Exp109817	Exp110614	Exp110592	Exp109806	Exp109780	Exp109807	Exp109814	Exp109809	Exp109768	Exp110615	Exp109799	Exp109818	Exp109808	Exp108101	Exp110585	Exp106299	Exp110587	Exp109804	Exp111513	Exp110590	Exp110586	Exp106068	Exp109800	Exp106296	Exp108200	Exp106072	Exp108163	Exp109801	Exp108169	Exp109802	Exp109824	Exp109825	Exp111511	Exp109827	Exp108165	Exp108135	Exp109826	Exp109823	Exp106303	Exp110604	Exp106293	Exp111512	Exp108103	Exp108131	Exp105944
[truncated: 7,274 more rows]
[truncated: 42 more columns]

[truncated: 8 more sheets: Phosphoproteomic_matrix(tumor), Phosphoproteomic_matrix(NAT), ESTIMATE_result, GSVA_hallmark, Protein_number_count, Phosphosite_number_count, QC_293T_cells_proteomic, Potential_diagnosis_markers]
