# Supplementary material for: Proteomic characterization identifies clinically relevant subgroups of soft tissue sarcoma
Source: Nat Commun. 2024 Feb 15;15:1381. doi: 10.1038/s41467-024-45306-y (PMC10869728; doi:10.1038/s41467-024-45306-y)
Supplement: Supplementary file 5 — Supplementary Data 2 [file 41467_2024_45306_MOESM5_ESM.xlsx]

## Sheet: Description
Supplementary Data 2. Hierarchical clusters of STS histologic subtypes
histological_specific_features	Histological specific features of tumors and NATs
Means_of_proteins_for_hc	The mean values of filtered proteins for hierarchical clustering of STS histologic subtypes
Distance_of_hisSubtype	Distances of STS histologic subtypes calculated by proteins' correlation (Pearson's correlation)
Cell_viability_SHC1_inhibited	Cell viability of different STS histologic subtypes after treated by SHC1 inhibitors

## Sheet: histological_specific_features
	NAT		T
	Pathway	p value	Pathway	p value
DDLPS	intermediate filament organization	7.60716e-10	cell cycle	2.55279e-07
	cellular lipid catabolic process	5.07969e-09	MTORC1 mediated signalling	2.83476e-07
	lipid catabolic process	3.09006e-08	PI3KCI pathway	7.88881e-06
	lipid modification	9.68142e-07	AKT targets	1.17707e-05
MLPS	actomyosin structure organization	3.71181e-07	MYC targets up	1.06622e-12
	myofibril assembly	3.01462e-06	complement and coagulation cascades	1.18068e-10
	striated muscle cell development	3.19143e-06	PTEN regulation	2.75066e-08
	muscle contraction	8.83061e-06
LMS	actin filament capping	1.21747e-07	MYC targets up	7.00671e-28
	regulation of actin filament depolymerization	1.42878e-07	PDGFRB pathway	1.14015e-21
	regulation of actin filament polymerization	4.03383e-06	metastasis up	1.18541e-20
	regulation of actin filament length	4.56783e-06	focal adhesion	2.66177e-20
UPS	energy derivation by oxidation of organic compounds	3.8584e-29	MYC targets up	4.32842e-38
	ATP synthesis coupled electron transport	3.64191e-27	B cell receptor signaling pathway	2.49332e-11
	electron transport chain	6.49603e-27	T cell receptor signaling pathway	1.52855e-08
	ATP metabolic process	2.13576e-20	cell cycle M to G1	2.59181e-08
WDLPS	organic acid catabolic process	6.40863e-25	reactome_transport_to_the_golgi_and_subsequent_modification	5.06508e-24
	carboxylic acid catabolic process	6.40863e-25	wp_vegfavegfr2_signaling_pathway	4.20405e-23
	ATP synthesis coupled electron transport	1.53573e-23	mohankumar_hoxa1_targets_up	1.34994e-13
	purine ribonucleotide metabolic process	1.32978e-19
MFS	muscle contraction	2.86315e-23	protein targeting to membrane	5.11196e-42
	muscle system process	5.83304e-23	MYC targets up	8.33404e-32
	myofibril assembly	5.91016e-13	TGFB1 targets up	2.16113e-17
	muscle cell development	2.32411e-12	PI3KCI pathway	1.20732e-08
ES	primary alcohol metabolic process	4.8149e-11	selective autophagy	5.19e-11
	olefinic compound metabolic process	1.59083e-09	Rho GTPase effectors	4.1388e-05
	fatty acid metabolic process	3.12583e-09	Notch1 targets up	0.000169
	hormone metabolic process	3.95828e-09	TGFB1 targets up	0.000614
SS	positive regulation of cell adhesion	1.80251e-20	ribosome biogenesis	8.01469e-26
	leukocyte mediated immunity	5.72038e-18	translational initiation	2.94018e-23
	reactive oxygen species metabolic process	2.34409e-17	DNA replication	5.315e-14
	regulation of cell-cell adhesion	2.90961e-17	DNA conformation change	4.14077e-10
AS	energy derivation by oxidation of organic compounds	3.79752e-13	stabilization of P53	3.69113e-09
	electron transport chain	1.09083e-11	VEGFA&VEGFR2 signaling pathway	4.78249e-07
	aerobic respiration	5.57156e-11	collagen fibril organization	5.1971e-06
	oxidative phosphorylation	8.62376e-11	TGFβ receptor signaling in EMT	4.918e-05
MPNST	intermediate filament organization	1.57086e-54	MAPK cascade	1.16085e-08
	electron transport chain	3.15529e-12	P53 regulation pathway	3.27453e-06
	extracellular matrix organization	2.58766e-08	cell cycle	0.00026
	collagen fibril organization	7.35575e-08
otherFS	intermediate filament organization	1.6307e-26	BRCA1 targets up	1.43403e-16
	muscle contraction	3.94596e-20	MYC targets up	1.00355e-15
	muscle system process	2.46374e-18	TGFB1 targets up	2.85085e-15
	cell-substrate adhesion	9.71255e-15	DNA replication	1.91174e-07
RMS	muscle system process	1.26181e-16	MYC targets up	1.26728e-33
	muscle contraction	8.34438e-16	signaling by interleukins	1.8058e-21
	muscle cell development	1.26188e-08	interleukin1 signaling	1.10847e-17
	muscle filament sliding	1.68307e-07	DNA replication	5.71694e-08

## Sheet: Means_of_proteins_for_hc 
	DDLPS	MLPS	LMS	UPS	WDLPS	MFS	RMS	ES	SS	MPNST	AS	otherFS
2023-03-02	0.0892075	1.02848	-0.245432	-0.473157	0.930458	-0.290708	-0.304851	-0.382293	-0.302583	0.60284	0.19178	-0.276489
2023-09-02	0.598613	-0.187838	-0.0210057	-0.251393	-0.34931	0.283083	-0.253108	-0.235637	0.476374	-0.0609365	-0.487417	0.410471
2023-09-09	0.408579	-0.382561	0.131106	-0.049384	-0.570779	0.314527	-0.137628	-0.309019	0.242221	0.440628	-0.523796	0.386819
A1BG	0.360365	0.691929	-0.400845	-0.391335	0.989084	0.31717	-0.552936	-0.629602	-0.496683	0.188876	-0.575983	0.329338
A2M	0.41869	0.168469	-0.166795	-0.408327	0.683905	-0.0164718	-0.20042	-0.359803	-0.478087	0.444905	-0.323229	0.221019
AAAS	0.311626	0.0966028	-0.382468	0.139533	-0.508322	-0.166058	0.494719	0.935519	0.693739	0.228755	-0.17727	0.198924
AACS	0.148643	0.757709	-0.107712	-0.130571	-0.237401	-0.11	0.265586	1.72329	-0.222506	-0.190421	-0.285389	0.810467
AAMDC	-0.256661	0.0937991	-0.0411585	-0.114268	0.950431	-0.362166	-0.132979	-0.500877	0.0244697	0.0940911	-0.269664	-0.214464
AARS	0.66327	0.54947	-0.350699	0.197691	-0.451836	0.0584837	-0.477699	-0.217453	0.113359	1.81933	-0.62364	0.140087
AARS2	0.00294176	0.156682	-0.103421	-0.0710802	-0.303631	0.344014	-0.0651006	2.23196	0.210596	-0.10348	-0.327224	0.100492
AARSD1	-0.0153935	0.0461908	-0.0361251	0.0450797	-0.311319	-0.160668	-0.0498015	-0.188816	0.502967	1.99911	-0.151994	-0.177179
AASDHPPT	0.0933953	-0.252811	-0.194541	0.268168	-0.422356	-0.112425	1.17693	0.0147344	0.21491	0.144288	-0.39094	0.0511355
ABAT	-0.0523088	0.260295	-0.100331	-0.171752	-0.155528	-0.128671	1.46314	-0.215829	0.137927	-0.0397999	-0.0925972	-0.127893
ABCA8	0.207819	-0.234014	-0.338646	-0.329584	0.635764	-0.0624563	-0.31065	-0.342147	-0.306078	3.26052	-0.0563041	-0.113443
ABCB10	-0.173953	-0.149124	0.411298	-0.049615	-0.220483	-0.0818362	-0.279296	-0.315183	-0.376981	1.64048	-0.171241	0.519879
ABCB6	0.517889	-0.18556	-0.28331	-0.323346	-0.0589939	-0.15622	0.589662	-0.213392	0.477601	-0.291129	-0.0311162	0.579685
ABCD3	-0.115264	-0.00530918	-0.0554788	-0.0759985	-0.207684	-0.0254301	0.131065	-0.182938	-0.0961598	3.58886	-0.118392	-0.0572057
ABCF3	0.145822	0.090646	-0.35328	0.081596	-0.234681	0.801947	0.0784835	-0.293771	-0.139439	0.694405	-0.261566	-0.0699153
ABHD14B	0.227338	0.671574	-0.398298	-0.094384	0.633588	-0.37498	-0.714429	-0.450673	0.84263	-0.278513	-0.370808	0.267929
ABHD5	-0.171304	1.74489	-0.239577	-0.131319	0.706009	-0.21899	-0.184017	-0.16795	-0.257385	-0.236456	-0.247742	-0.119094
ABI1	0.308166	-0.400555	-0.259628	0.594847	0.117929	-0.225437	-0.462303	-0.224866	-0.118765	-0.296344	-0.450001	0.347898
ABI2	0.0974449	-0.36087	0.208788	-0.0682555	-0.30335	-0.320038	-0.246792	-0.345247	0.889945	1.36786	-0.31046	-0.205199
ABRACL	0.528988	-0.293508	-0.378372	0.642485	-0.127765	-0.0731811	-0.268908	-0.0627233	-0.326434	-0.259941	-0.244095	-0.10037
ACAA2	-0.0248793	1.07609	-0.336485	-0.267015	0.872978	0.0884199	-0.285267	-0.452401	-0.275647	-0.0403567	-0.244099	0.0226189
ACADS	0.076353	0.665835	-0.0773541	-0.313434	0.61398	0.197876	-0.368465	-0.143128	-0.480035	0.0351998	-0.108565	-0.403359
ACADVL	0.00324445	1.10683	-0.296149	-0.29485	0.509042	-0.117288	-0.432619	0.128995	-0.181094	0.508151	0.52994	-0.305043
ACAT2	-0.174106	-0.10048	0.592199	-0.158104	-0.270788	-0.180696	-0.254067	-0.357326	-0.244474	0.616487	-0.398314	1.34002
ACBD3	0.721876	0.0179505	-0.393916	0.165958	-0.117814	-0.20587	-0.433896	-0.242846	0.222235	0.306279	-0.36914	0.704798
ACE	0.590263	-0.22584	-0.373525	0.0165137	0.0910361	0.541814	-0.234735	0.129019	-0.294554	-0.256717	-0.260422	-0.335104
ACLY	0.81522	-0.265128	-0.475869	0.277368	-0.324987	0.295263	-0.0285649	0.32019	-0.354157	0.235414	-0.467603	0.370484
ACO1	0.367643	1.76158	-0.250111	0.191063	-0.261812	0.0344673	-0.326406	-0.290136	-0.430307	0.0752104	-0.557625	0.52436
ACOT1	-0.274619	0.474699	0.916103	-0.334761	0.186764	-0.282353	-0.446048	-0.481569	-0.312735	-0.441662	-0.454624	-0.391069
ACOT2	-0.272585	0.459241	0.931058	-0.338361	0.174922	-0.279338	-0.447623	-0.484011	-0.316738	-0.446045	-0.456958	-0.391354
ACOT7	-0.0261563	0.129362	-0.027085	-0.10913	-0.504145	0.256893	0.0948613	2.75916	-0.15849	0.496252	-0.284926	0.820476
ACOT8	0.159739	-0.239665	-0.0260671	0.070858	-0.302943	0.0048132	-0.0478208	0.0218782	-0.19855	-0.245682	-0.248773	2.00249
ACOT9	0.0494734	-0.282898	0.3024	0.288407	-0.626768	-0.0910999	-0.356847	0.374578	-0.364986	0.119586	0.301434	0.299239
ACOX3	-0.0523397	-0.0998605	-0.0422737	-0.125401	-0.0362108	-0.0376706	-0.0591847	3.03405	0.0255515	-0.142458	-0.147087	0.177086
ACSF2	-0.071064	0.953471	-0.170534	-0.287243	0.623871	-0.0638757	-0.340069	-0.425396	0.560529	-0.302611	-0.381226	-0.268161
ACSL1	-0.159342	0.900921	-0.303262	-0.178114	1.2499	-0.310168	-0.319584	-0.306685	-0.346621	-0.0106791	-0.262808	-0.0922959
ACSL3	0.295971	0.716705	-0.25532	0.227183	-0.56166	0.409395	0.31267	0.363098	-0.531001	0.285483	-0.432205	0.44095
ACSL4	0.0853476	0.41794	-0.26333	0.513028	-0.520419	0.345401	0.00457917	1.12338	-0.446848	0.184427	-0.276103	-0.0315011
ACSL5	0.193471	0.829279	-0.24643	0.0993754	0.549879	-0.106571	-0.470168	-0.286698	-0.48757	0.375906	-0.363886	-0.39803
ACSL6	0.0230802	-0.17193	-0.209571	-0.15559	0.977523	-0.223756	-0.274997	-0.239039	-0.215929	0.164621	-0.0237827	-0.25978
ACSS1	-0.0883504	-0.120217	-0.287987	-0.239419	-0.0391083	0.110695	-0.0343446	-0.394663	-0.0696121	1.6469	1.45955	-0.342185
ACTA1	-0.166598	-0.468886	1.14712	0.130836	-0.517851	-0.342415	-0.586483	-0.308457	-0.645113	0.00261206	-0.203476	-0.168386
ACTA2	-0.204466	-0.464887	1.28883	0.0250322	-0.517653	-0.36809	-0.572482	-0.330806	-0.626056	-0.0786135	-0.237173	-0.200746
ACTB	0.246898	-0.310777	0.447307	0.703545	-0.783034	-0.0600116	-0.438421	-0.240276	-0.580511	-0.322886	-0.480676	-0.0812589
ACTBL2	0.0218228	-0.461698	0.789018	0.0206576	-0.473032	-0.0960423	-0.42434	-0.124831	-0.66997	-0.062797	-0.128383	0.44149
ACTC1	-0.194423	-0.477781	1.26786	0.0604934	-0.532679	-0.369193	-0.573559	-0.340974	-0.643447	-0.0227771	-0.241459	-0.195267
ACTG1	0.2469	-0.310776	0.447302	0.70355	-0.783035	-0.06001	-0.438421	-0.240275	-0.580511	-0.322886	-0.480676	-0.0812574
ACTG2	-0.207684	-0.467532	1.29882	0.0193138	-0.5142	-0.373828	-0.571355	-0.33826	-0.623811	-0.0845424	-0.237907	-0.210594
ACTN1	-0.228916	-0.454624	1.34053	-0.106457	-0.600231	-0.303937	-0.434392	-0.107278	-0.463812	-0.24798	-0.272799	-0.135003
ACTN4	-0.0444231	-0.438166	0.988361	-0.0309992	-0.690681	-0.0628521	-0.433684	0.195607	-0.558377	0.233179	-0.14196	-0.0745328
ACTR1B	0.0235584	-0.411551	0.163336	-0.00452477	-0.443913	-0.268881	-0.0730652	-0.496984	1.20893	-0.190725	-0.164163	0.516336
ACTR2	0.585363	-0.402194	-0.0191127	0.364063	-0.520973	0.153733	-0.509652	-0.248775	-0.730438	0.526825	-0.140768	0.662781
ACTR3	0.649847	-0.280356	-0.239936	0.44008	-0.37174	0.212761	-0.416755	0.310397	-0.498167	-0.316797	-0.309606	0.321718
ACY1	-0.200129	0.95433	-0.315877	-0.182911	0.848111	-0.21507	-0.61881	-0.0198039	0.243467	-0.218059	-0.281556	0.868878
ACYP1	-0.137066	-0.272102	0.893657	-0.246477	-0.327323	-0.0311925	-0.116282	-0.359886	-0.275142	-0.198043	-0.392574	0.10896
ACYP2	0.0377837	-0.0224635	-0.256346	-0.0211187	0.748295	-0.24833	-0.420599	0.0504718	-0.342165	0.0691878	0.356984	-0.198438
ADA	0.608595	-0.0695278	-0.497031	-0.187453	0.398944	0.251313	-0.0971769	-0.0993725	-0.457682	0.787479	-0.183946	0.133614
ADAM10	-0.169921	0.108241	-0.072715	-0.138211	0.922734	-0.133108	-0.309625	-0.168918	-0.233384	0.0509932	-0.203106	-0.30501
ADAMTS4	0.034366	-0.243993	-0.134616	-0.110482	-0.184931	-0.0890248	-0.210331	0.975375	-0.235716	2.08904	0.323972	0.835407
ADAMTSL4	-0.00641329	-0.197714	-0.278304	-0.0861534	0.912032	0.0269393	-0.18319	-0.269192	-0.29649	-0.0298248	-0.138167	-0.124934
ADAR	0.114923	-0.244782	-0.331451	0.162818	0.0526856	0.191877	0.0716561	-0.516031	0.152806	1.9034	-0.542954	-0.177031
ADCK4	-0.0520841	-0.0651895	-0.240801	-0.166045	-0.290177	-0.0414476	-0.0647576	0.164509	2.05549	0.29015	-0.23859	-0.101155
ADD1	0.740503	0.303958	-0.7086	-0.306897	0.462048	0.5494	-0.316546	-0.491669	0.111516	0.425204	-0.336745	-0.220356
ADD3	0.529326	0.146327	-0.761673	-0.499394	1.08355	0.314429	-0.433578	-0.034323	0.019695	0.40849	-0.0248034	-0.243308
ADH1A	-0.164624	-0.0339409	-0.143253	-0.189769	1.14616	-0.123036	-0.253317	-0.296722	-0.299578	0.0486014	-0.213231	-0.288676
ADH1B	-0.140533	-0.0777555	-0.173087	-0.206926	1.21366	-0.16343	-0.266791	-0.308501	-0.308896	0.207546	-0.209025	-0.294721
ADH1C	-0.188174	0.0653057	-0.0812525	-0.151167	1.0751	-0.181272	-0.260729	-0.332665	-0.332652	0.0373765	-0.203674	-0.324653
ADH5	-0.129874	0.136835	0.821058	-0.277771	0.178542	-0.550284	-0.424022	-0.605998	-0.12432	0.207381	-0.446048	-0.232993
ADNP	-0.1117	-0.14824	-0.139183	-0.0533431	-0.153455	-0.148602	0.126117	-0.152718	1.52579	-0.0654711	-0.152507	-0.143436
ADPGK	0.833715	-0.128047	-0.541575	0.207412	-0.340207	0.340671	-0.333516	-0.211694	0.0436489	0.095751	-0.425031	0.848523
ADSL	-0.0929358	-0.227245	0.267406	0.601213	-0.700572	-0.172012	0.290532	0.107273	-0.0438621	-0.0496544	-0.349127	-0.272961
AEBP1	-0.115041	-0.219007	-0.212692	0.439003	-0.332411	-0.0274995	0.374666	0.79726	-0.259445	-0.306235	-0.000384439	1.02598
AES	0.0124346	-0.259864	0.138858	-0.229375	-0.23187	-0.228678	0.106856	-0.258629	1.11681	0.808458	-0.167956	-0.381136
AFM	0.186853	0.404389	-0.379912	-0.433267	0.851755	0.272858	-0.27398	-0.194131	-0.32813	0.0565679	-0.279041	0.628914
AGL	0.0873294	-0.0214495	0.588138	0.00382767	-0.346033	-0.315942	-0.444308	-0.40182	0.165224	-0.0720878	-0.292832	-0.223292
AGO1	0.292719	-0.140428	0.184179	-0.252726	-0.245161	-0.280327	-0.419639	-0.581047	1.22718	0.344244	-0.292774	-0.15923
AGO2	0.175705	-0.420655	0.237574	-0.161736	-0.396217	-0.207313	0.368543	-0.0633372	0.993309	-0.0173721	-0.566661	-0.0776548
AGO3	0.420821	-0.34118	0.159589	0.172597	-0.369578	-0.227058	-0.494596	-0.538616	1.04686	-0.511531	-0.619575	-0.327163
AGRN	-0.412384	-0.0473394	0.157954	-0.238587	-0.48682	-0.0672979	-0.445235	-0.162507	0.75692	0.0878063	1.6146	0.270829
AGT	0.159398	0.996812	-0.346911	-0.383202	0.476664	0.518589	-0.184554	-0.329904	-0.338417	0.199697	-0.326062	0.273026
AHCTF1	0.213923	-0.159228	-0.134811	-0.102497	-0.363068	-0.201181	0.487269	0.481716	0.967604	-0.0712279	-0.242827	0.175484
AHCYL1	0.307988	0.182604	0.0606574	0.502956	-0.273694	-0.152093	-0.324253	-0.702126	-0.107909	0.250768	-0.771492	-0.229323
AHSA1	0.193313	-0.392322	-0.0734809	0.341101	-0.653946	0.217828	0.230613	0.561446	0.162963	-0.277043	-0.352515	0.379629
AHSG	0.105899	1.44782	-0.373818	-0.319964	0.191383	0.973974	-0.194768	-0.485074	-0.356847	0.392349	-0.465723	-0.164412
AIF1	0.422184	0.244664	-0.522959	0.559847	0.00426826	0.298418	-0.392896	-0.469148	-0.608977	0.075268	-0.260082	0.113836
AIFM2	0.00246932	0.458702	-0.183239	0.0437449	0.822703	-0.237638	-0.397621	-0.0418465	-0.422418	-0.224647	-0.293775	-0.100541
AIMP1	0.934252	0.459123	-0.321296	-0.225452	-0.0323129	-0.153655	-0.148173	0.0354647	-0.0567615	0.302473	-0.287412	-0.00636114
AK1	0.379173	-0.430801	-0.32031	0.0118593	0.665052	0.0502131	-0.536234	-0.297193	-0.407156	-0.495756	-0.138694	0.569641
AK5	0.271223	-0.23835	-0.341474	-0.301462	0.803641	0.11039	-0.368826	0.141789	-0.218688	-0.257944	0.0688501	0.148049
AKAP1	-0.365793	0.399567	1.10546	-0.219886	-0.349193	-0.417723	-0.174925	-0.090613	-0.239416	-0.106212	-0.312204	-0.357336
AKR1A1	0.634724	0.216991	-0.490642	-0.018562	0.248717	0.256459	-0.471588	-0.249263	-0.0350191	0.0290166	-0.351371	0.104659
AKR1B1	0.439859	0.0224716	-0.558604	0.212309	-0.0747759	0.232504	0.685189	-0.445772	-0.499624	0.421569	-0.556395	1.09954
AKR1B15	-0.148991	-0.0126528	-0.238763	0.882847	-0.32844	0.0294608	0.231669	-0.443113	-0.290221	0.162533	-0.467435	0.225083
AKR1C3	0.212976	0.515566	-0.392616	0.00880331	0.517769	0.277157	-0.418318	-0.535816	-0.414121	-0.228241	-0.27487	0.439579
AKR7A2	0.0734784	0.568641	-0.188854	-0.137292	0.319355	-0.307711	-0.315997	-0.408339	0.824968	0.347971	-0.453314	0.118957
AKT2	0.145872	0.17298	-0.190854	-0.233683	0.628397	-0.142127	-0.34064	-0.188569	0.267689	1.0855	-0.505856	-0.330248
AKT3	-0.231705	-0.450682	0.503207	-0.310374	-0.408225	-0.0351413	0.29491	-0.152343	0.394956	0.708682	-0.0738382	0.261039
AKTIP	0.264434	-0.209451	-0.0888685	0.0838818	-0.460877	-0.0786526	0.0490034	0.0101916	1.05668	-0.0107503	-0.392041	-0.0471904
ALB	0.410008	0.488431	-0.51188	-0.502759	1.04412	0.617818	-0.337491	-0.629674	-0.494177	0.299618	-0.491039	-0.185298
ALDH1A1	0.126281	0.293485	-0.199328	-0.216392	0.230592	0.00746663	-0.220794	3.79816	-0.308022	-0.155532	-0.195627	-0.293668
ALDH1A3	0.368815	-0.15133	-0.304455	0.0420882	-0.335256	0.583724	-0.307504	-0.16205	-0.128766	2.05372	-0.345153	0.11954
ALDH1B1	-0.313249	-0.329443	1.36966	-0.297503	-0.354602	-0.341637	-0.244839	-0.29204	-0.371271	-0.313511	-0.358858	-0.299551
ALDH1L1	-0.0870036	1.22516	0.0395111	-0.3183	0.796393	-0.297129	-0.283049	-0.324011	-0.293948	-0.309815	-0.263495	-0.281122
ALDH1L2	0.812142	-0.141938	-0.252651	-0.0900998	0.0110962	-0.0439608	-0.207595	-0.220011	-0.279539	-0.101729	-0.132065	0.374142
ALDH3A1	-0.231115	-0.0773075	0.331381	0.016581	0.667268	-0.254411	-0.454659	-0.635656	-0.356946	-0.125798	-0.477156	-0.140332
ALDH4A1	-0.181461	0.253822	0.643722	-0.31739	-0.00277466	-0.230301	-0.280979	-0.360471	0.180214	-0.533936	-0.0924553	-0.328803
ALDH5A1	-0.185319	0.854021	0.0221951	-0.329379	-0.0509142	-0.278701	-0.13849	-0.308858	1.17042	0.0345709	0.133369	-0.0925419
ALDH6A1	-0.130407	-0.011913	-0.130932	-0.242807	0.877572	0.00632772	-0.327097	-0.362479	-0.0344448	0.580207	-0.20893	-0.300409
ALDH7A1	0.213661	-0.0485174	-0.164498	-0.239332	-0.050401	-0.158187	-0.197545	-0.463743	1.61485	0.109053	-0.309859	-0.167998
ALDH9A1	0.521952	0.330988	-0.202282	-0.122664	0.498397	-0.0348591	-0.432955	-0.428089	-0.254879	0.174321	-0.532974	-0.239341
ALDOA	-0.0927258	0.0102445	0.772	0.271856	-0.7528	0.0285608	-0.365494	-0.0440602	-0.414621	-0.13105	-0.527198	0.0714628
ALG10	0.363464	-0.42383	-0.264085	-0.0882947	-0.0919081	0.118094	-0.202396	-0.258706	1.04398	-0.0606793	-0.369474	0.236405
ALKBH5	-0.343	-0.383277	0.62857	0.0847614	-0.326039	-0.0324602	0.260958	-0.441505	0.0916081	0.0511823	-0.459028	-0.42342
ALOX5	0.179031	-0.0802152	-0.321488	0.692127	-0.256605	-0.0429445	-0.142064	-0.183885	-0.355609	0.831513	-0.206107	-0.013423
ALOX5AP	0.312692	0.000698982	-0.392377	0.917067	-0.260355	-0.119532	-0.339999	0.236945	-0.523759	0.0983946	-0.321968	0.0905481
ALYREF	0.0397692	-0.060181	-0.230004	-0.113896	-0.32659	0.31107	-0.0783502	-0.389991	1.23632	0.148789	-0.439744	0.90646
AMPD2	0.63009	-0.471463	-0.438693	0.266998	0.221234	-0.194467	-0.24081	-0.469567	0.370314	0.118109	-0.609639	0.063167
ANAPC10	-0.195663	-0.307366	0.704131	-0.0162448	-0.364975	-0.336557	0.321476	-0.288736	-0.0666179	0.0745745	-0.270428	-0.228373
ANAPC13	0.142295	-0.222761	-0.252488	-0.101964	-0.117822	0.352952	-0.0426301	-0.159123	0.703631	-0.317373	-0.446646	1.03946
ANAPC2	0.0651413	-0.0025617	-0.413275	0.0570041	-0.000475026	0.287784	0.251137	-0.108416	-0.111794	0.776319	-0.430992	1.34729
ANAPC4	0.0481341	-0.121353	-0.231757	-0.0520753	-0.365139	-0.0724955	0.221807	-0.0741237	0.245008	2.63826	-0.170778	1.08471
ANK1	-0.320675	-0.232623	-0.228932	-0.137359	0.324254	-0.0482692	0.300981	0.158983	-0.159762	-0.231122	1.35765	-0.369004
ANKFY1	0.240983	-0.116991	-0.396391	-0.0992944	0.865197	-0.0449255	-0.226834	-0.377455	0.155207	-0.0590979	-0.392408	-0.340367
ANKHD1	0.0196515	-0.20889	-0.15333	-0.0343193	-0.452071	0.189623	0.163628	-0.264841	1.43427	0.600358	-0.337074	-0.301968
ANKHD1-EIF4EBP3	0.016597	-0.153972	-0.141335	-0.124004	-0.386292	0.136103	-0.00825694	-0.259239	1.56913	0.78189	-0.285213	-0.313088
ANKRD13D	0.0362549	-0.0446854	0.0360166	-0.216973	-0.425492	-0.337266	0.425544	1.52438	1.02763	0.108377	-0.0903092	-0.106402
ANKRD17	-0.0193585	-0.125513	-0.281037	0.221501	-0.469136	-0.0934521	-0.00259921	0.150681	1.25632	0.916116	-0.316149	0.376995
ANKRD28	0.330772	0.699082	-0.515018	0.084928	-0.296878	0.332844	0.417376	-0.24954	-0.18943	-0.0603101	-0.0825376	0.757191
ANO6	0.486498	1.08811	-0.259647	-0.0687495	-0.258983	-0.008141	0.0611146	-0.328501	0.391721	-0.116046	-0.274764	-0.495201
ANP32A	-0.111073	0.00493592	0.60638	-0.173918	-0.392341	-0.269349	-0.0707317	-0.273244	0.587329	-0.286972	-0.211232	-0.240577
ANP32B	-0.175102	0.189695	-0.180973	0.0763273	-0.393602	0.717472	-0.11793	-0.0745545	0.116736	0.57536	-0.507906	1.36357
ANP32C	-0.0553087	-0.171548	-0.0605672	0.0672243	-0.462611	-0.20453	0.0524952	-0.217106	1.56177	-0.227371	0.045247	-0.145662
ANP32D	-0.0848783	-0.297677	-0.0300965	0.114209	-0.279226	-0.322697	-0.0957961	-0.352348	1.66921	0.611623	-0.363538	-0.374391
ANPEP	0.0868895	-0.310048	-0.378551	0.439269	-0.189474	0.515418	-0.250201	1.00626	-0.275798	-0.155269	-0.0971615	0.106892
ANXA1	0.406902	-0.280591	-0.42903	0.287038	0.0318843	0.62058	-0.517429	0.275504	-0.66293	0.740837	-0.446519	0.373922
ANXA11	0.45431	-0.309435	-0.563042	0.509389	-0.00670674	0.236153	-0.334075	0.00372015	-0.356001	-0.276784	-0.364646	1.02989
ANXA2	0.32938	0.164678	-0.719706	0.381173	-0.0226946	0.790963	-0.296031	0.718163	-0.591201	0.351309	-0.372416	0.457617
ANXA4	0.373351	0.229841	-0.124628	0.0849946	-0.144476	0.527227	-0.580437	0.79961	-0.737402	0.481007	-0.444634	0.172262
ANXA5	0.473409	-0.293485	-0.0948851	0.177619	0.146798	0.361965	-0.72875	-0.304017	-1.00272	1.54189	-0.75215	0.411886
ANXA6	0.278538	0.109703	0.909096	-0.383815	-0.286495	-0.383417	-0.133682	-0.350326	-0.666884	-0.15223	-0.177697	-0.21836
ANXA7	0.32012	-0.43156	-0.29791	0.336139	-0.174937	0.347076	-0.517586	-0.0562719	-0.0322389	0.763329	-0.409856	0.358382
AOC2	-0.244992	-0.242419	1.01374	-0.253418	-0.110768	-0.304435	-0.251457	-0.308629	-0.308629	-0.2414	-0.228571	-0.308629
AOC3	-0.267449	-0.173777	0.877946	-0.33787	0.264584	-0.322292	-0.273109	-0.367415	-0.347685	-0.253149	-0.263012	-0.351976
AOX1	0.308255	-0.0956202	-0.289234	-0.124327	0.276102	0.832661	-0.324781	-0.338359	-0.339073	-0.161572	-0.281099	-0.315592
AP1B1	0.581241	0.410753	-0.370289	0.240757	-0.252966	0.548405	-0.292374	-0.457009	-0.377575	-0.274048	-0.264536	-0.187823
AP1G1	0.316017	-0.282557	-0.398438	0.415327	-0.139094	0.00592949	-0.103386	0.463831	-0.178479	1.31352	-0.325212	-0.0184735
AP1S1	0.465278	-0.0189044	-0.397667	0.0906538	0.0475434	0.160533	-0.310931	0.265125	-0.0574374	0.150847	-0.537963	0.928861
AP2A1	0.722729	-0.003364	-0.488708	0.172779	-0.128332	0.284762	-0.339539	-0.302175	0.186558	-0.132633	-0.391496	0.0797625
AP2A2	0.575042	0.13287	-0.478827	0.49247	-0.223884	0.303345	-0.286033	-0.425094	-0.396438	-0.133032	-0.315925	0.253545
AP2B1	0.642567	-0.0790419	-0.344096	0.373178	-0.513711	0.314336	-0.0686984	-0.164114	-0.0767798	0.135009	-0.382655	-0.0656285
AP3B1	0.54587	0.0817795	-0.396101	0.367337	-0.0212929	-0.340043	-0.450716	-0.0315429	0.369684	0.00283574	-0.488352	0.369192
AP3M1	0.896278	-0.0864805	-0.350727	0.0235286	-0.190263	0.073195	-0.319565	-0.396227	-0.0791988	-0.1126	-0.596185	1.34562
AP5Z1	0.284072	-0.215589	-0.381544	-0.0310302	-0.0092387	0.253729	-0.238635	0.268678	0.110333	-0.273567	-0.211442	1.60316
APAF1	0.685827	-0.227889	-0.329797	-0.0151427	-0.237738	0.294951	0.0676334	-0.125588	0.319674	-0.283652	-0.356266	-0.148623
APCS	0.0179022	-0.0738489	-0.335766	-0.205099	0.279571	0.291371	-0.127901	-0.204264	-0.315254	0.40929	0.950266	-0.146399
APEH	0.12222	0.124579	-0.14782	0.403001	-0.166575	-0.218063	-0.396475	2.15864	-0.374137	0.0586168	-0.506057	0.814436
APEX1	0.0944551	-0.298408	0.188385	0.0900272	-0.522177	-0.0257919	0.0391048	-0.187127	1.12743	-0.383335	-0.67153	-0.0562978
API5	0.0360419	-0.0894715	0.243239	-0.315178	-0.411198	0.772971	-0.13556	-0.128979	-0.193802	0.791621	-0.206237	0.0319821
APMAP	0.249093	-0.105786	-0.287489	0.420285	0.373465	-0.152737	-0.234638	-0.428234	-0.361141	0.336642	-0.599982	0.0237706
APOA1	0.367247	0.889432	-0.411693	-0.441705	0.680034	0.447433	-0.206616	-0.470341	-0.362493	0.158978	-0.374066	-0.121178
APOA4	0.074863	1.45695	-0.441211	-0.333784	0.734186	0.377418	-0.191642	-0.578011	-0.491047	1.13806	-0.416496	-0.342364
APOB	0.563326	0.420141	-0.42462	-0.284614	0.565536	-0.00369536	-0.0131212	-0.0819363	-0.317857	-0.275215	-0.0121136	-0.262178
APOC1	0.155035	0.293564	-0.319212	-0.283058	0.767452	0.202982	-0.118363	-0.265922	-0.27431	0.187194	-0.267832	-0.164763
APOC2	0.0592577	0.379615	-0.312445	-0.29497	1.03054	-0.100766	-0.265961	-0.12478	-0.271607	0.22154	-0.153404	-0.127206
APOC3	0.164784	0.684438	-0.38342	-0.357014	0.995571	-0.0974196	-0.13083	-0.243652	-0.318303	0.718083	-0.311065	-0.178088
APOD	0.144153	-0.0765213	-0.258241	-0.208567	0.398675	-0.224074	-0.179122	-0.238348	-0.241022	2.19484	-0.199895	1.01413
APOL1	0.44084	0.313232	-0.266213	-0.174821	0.622719	-0.129951	-0.259493	-0.208138	-0.313937	-0.0259617	-0.320752	-0.0451529
APOM	0.0321742	0.0692928	-0.325176	-0.247635	1.04448	-0.12055	-0.191108	-0.285935	-0.16373	1.04239	-0.29432	-0.350657
APPL1	0.510213	-0.349744	-0.271696	0.137178	0.255686	-0.0232616	-0.34996	-0.722826	-0.14096	0.896665	-0.437757	-0.114736
APPL2	0.666975	-0.116661	-0.511604	0.255636	-0.123165	0.234841	-0.365555	-0.0279767	-0.106327	0.184926	-0.173903	0.157762
ARAP1	0.951606	0.325336	-0.703872	-0.0139726	0.0210296	0.574408	-0.394748	0.59035	-0.707222	0.42303	-0.254893	0.265005
ARAP3	0.0922969	-0.260992	-0.28413	-0.242429	-0.181723	0.170329	0.00258784	0.365446	-0.172809	2.03386	0.956132	-0.0324539
ARCN1	0.741236	-0.0336604	-0.659559	0.304441	-0.0236759	0.245486	-0.274497	-0.0552953	-0.196399	0.0536368	-0.397005	0.5574
ARF1	0.743639	-0.31948	-0.526805	-0.0390249	-0.255511	0.371561	-0.346158	0.823334	-0.35837	0.513464	-0.232746	1.81236
ARF3	0.743681	-0.318702	-0.527195	-0.0396443	-0.254322	0.372495	-0.346708	0.823277	-0.359216	0.514828	-0.233687	1.81253
ARF4	0.57503	-0.110155	-0.460886	0.00581076	-0.144573	0.263583	-0.21101	0.729419	-0.498444	0.405451	-0.354033	1.90366
ARF5	0.714237	-0.257185	-0.417938	-0.131724	-0.335423	0.417675	-0.322633	0.841985	-0.276019	0.450069	-0.286468	1.77634
ARF6	0.253753	-0.228167	-0.230475	-0.0322504	0.150756	0.527699	-0.425772	0.683753	-0.668068	0.272806	-0.481165	1.17357
ARFGAP1	0.552347	-0.332255	-0.489919	0.374444	-0.125803	-0.0412362	0.0217504	1.34401	-0.242153	0.288014	-0.491543	0.404877
ARFGAP3	0.721788	-0.499278	-0.369799	0.468974	-0.220327	-0.0179668	-0.227468	-0.125848	-0.232633	0.099506	-0.362542	0.185865
ARG1	-0.120826	-0.166751	-0.207419	-0.332737	0.860194	-0.0919281	-0.00718029	0.43471	-0.119982	0.0340863	-0.0559529	0.427545
ARHGAP1	0.267295	-0.308363	0.487159	0.18758	-0.487563	0.0134852	-0.41083	-0.204608	-0.51191	-0.297517	-0.325326	0.194449
ARHGAP17	0.490992	0.232826	-0.53406	0.309218	-0.274989	0.252532	-0.422079	-0.140199	0.313406	0.671002	-0.147291	-0.258569
ARHGAP18	0.384564	0.0133721	-0.310224	0.647054	-0.29769	0.171191	-0.265676	-0.382534	-0.366263	-0.182792	-0.226031	-0.200352
ARHGAP4	0.143991	-0.168771	-0.302886	0.757302	-0.175792	-0.0467308	0.0437157	0.0755618	-0.426951	-0.0470948	-0.289961	-0.0737637
ARHGAP9	0.172409	-0.172781	-0.388885	0.735036	-0.0683246	0.0468563	-0.15909	-0.327443	-0.383571	-0.0683906	-0.120008	-0.11231
ARHGDIA	0.401954	-0.15573	-0.0662554	0.505902	-0.419019	-0.0169351	-0.433122	-0.344555	-0.290704	1.04945	-0.469863	0.000547011
ARHGDIB	0.294909	-0.158382	-0.234162	0.653485	-0.173022	-0.0662662	-0.381129	-0.39084	-0.573466	-0.0179017	0.155327	-0.136371
ARHGEF1	0.0508676	-0.24305	-0.418133	0.639762	-0.36173	0.3152	0.0255547	0.110852	-0.0974389	0.29957	-0.160701	0.213028
ARHGEF10	0.664677	-0.574193	-0.168354	-0.0690204	-0.0157816	0.282897	-0.265901	-0.160161	-0.25833	0.812813	-0.348947	-0.189748
ARHGEF11	0.331977	0.139575	-0.293833	-0.138067	-0.285687	0.815206	-0.233711	-0.123802	0.259729	0.224459	-0.177943	-0.215143
ARHGEF2	0.0890293	-0.224359	0.101179	0.719257	-0.451623	-0.0927922	0.225849	-0.315399	-0.436877	0.221082	-0.659163	-0.279262
ARHGEF6	0.203103	0.00560673	-0.53708	-0.0107708	0.743961	0.496267	-0.223259	-0.492554	-0.335343	0.402681	-0.435507	-0.203637
ARL1	0.538206	-0.197793	-0.354562	0.288862	-0.257791	0.177377	-0.321441	-0.000654401	0.0508256	0.0696663	-0.558415	0.876055
ARL2BP	0.685517	-0.359786	-0.333607	-0.339988	0.232819	-0.205265	-0.285497	0.49568	0.477895	0.33734	-0.207915	0.449932
ARL6IP5	0.280395	-0.202299	-0.405178	0.368556	-0.00853407	0.331074	-0.506909	1.8863	-0.260082	-0.414343	-0.230679	-0.175836
ARL8B	0.265931	-0.406725	0.183061	0.472649	-0.285614	-0.0425389	-0.480102	-0.467516	-0.0739669	-0.0294969	-0.68917	-0.0656458
ARMC1	-0.0518718	0.0700092	0.499857	-0.153431	-0.407138	-0.0814666	-0.137662	0.133673	0.580106	0.212928	-0.589385	-0.234736
ARMCX2	-0.023376	0.686086	0.32945	-0.280985	-0.494279	0.0680806	0.457609	-0.519799	0.360904	0.0227883	-0.136458	-0.54153
ARPC1A	-0.014941	-0.021269	0.652954	-0.00643366	-0.432621	-0.392946	-0.0987213	-0.638971	0.348159	0.518116	-0.533263	-0.345443
ARPC1B	-0.0710765	-0.197531	-0.188521	0.749454	-0.124203	-0.181805	-0.346175	-0.34157	-0.327793	1.52621	-0.32132	0.0676582
ARPC2	0.558873	-0.473945	-0.064338	0.664315	-0.636808	0.153871	-0.519744	-0.26974	-0.705998	0.365223	-0.499479	0.938739
ARPC3	0.213356	-0.224984	-0.302929	0.722253	-0.121892	-0.173235	-0.404642	-0.0925388	-0.379175	-0.177867	0.0363846	0.300148
ARPC4	0.51903	-0.246197	-0.221286	0.0291489	0.0434395	0.0624441	-0.523494	0.270823	-0.735121	0.234088	-0.189156	1.64373
ARPC4-TTLL3	0.393995	0.0204817	-0.325217	0.0642808	-0.068311	0.305555	-0.36683	-0.0503378	-0.630872	0.438709	-0.130085	1.41699
ARPC5	-0.0784941	-0.248763	0.167712	0.67574	-0.273689	-0.208123	-0.805092	-0.588648	-0.309403	0.367757	-0.326576	0.862996
ARRB1	0.0968385	0.183405	-0.396753	-0.0101155	-0.161552	0.385979	-0.215653	0.573007	-0.181309	0.449182	1.00673	-0.592048
ARRB2	0.444207	-0.145106	-0.287256	0.618314	-0.36654	0.0210168	-0.217697	0.127833	-0.543831	-0.0586234	-0.181124	0.361729
ASAH1	0.12595	-0.104157	-0.490624	0.0943911	0.161761	-0.203528	-0.458919	0.707612	0.776494	0.0034148	0.45987	-0.101256
ASAP3	0.861173	0.0729357	-0.419791	-0.187435	0.133883	0.475138	-0.303485	0.150323	-0.194771	-0.277188	-0.415095	-0.275203
ASL	-0.0876305	-0.184341	-0.274856	0.332742	0.0924215	0.0727571	-0.467696	2.02158	-0.049923	-0.450916	-0.043591	0.139158
ASNS	0.0385706	-0.146738	-0.223731	0.414643	-0.280557	-0.153152	-0.0389366	2.4642	-0.335175	0.367854	-0.239438	0.538751
ASPA	0.132359	-0.228534	-0.110108	-0.312714	1.10217	-0.179513	-0.358635	-0.358635	-0.302417	0.203663	-0.242526	-0.305002
ASPSCR1	0.0786385	0.256215	-0.106696	0.664015	-0.410378	-0.135413	-0.310937	-0.347568	0.117432	0.118041	-0.288326	-0.224922
ASS1	0.590016	1.36451	-0.214643	-0.315722	0.126012	-0.150498	-0.0516796	-0.518314	0.251082	-0.547787	-0.382641	-0.363403
ASUN	0.13217	-0.0614628	-0.145375	-0.14489	-0.48022	0.258396	0.515711	-0.166165	1.11552	0.50465	-0.487202	-0.165016
ATAD1	0.00329701	-0.0737566	-0.149044	-0.197349	-0.240819	-0.132869	-0.12771	0.91042	0.369368	2.87366	0.111454	0.0793242
ATF7	0.184309	-0.185521	-0.253292	-0.133434	0.0147536	-0.165378	-0.0858232	-0.153789	1.51918	-0.147917	-0.270533	-0.191863
ATG3	0.137251	-0.0945482	-0.11065	-0.000855312	-0.0415448	-0.0743611	-0.0612791	2.96372	-0.216813	-0.0396717	-0.152656	-0.213473
ATG4B	0.486979	-0.254449	-0.240607	-0.0229105	-0.533759	-0.0120436	0.206957	0.609474	1.09301	-0.565807	-0.338247	0.262376
ATG7	0.170093	0.179623	-0.47074	0.385881	0.0545674	0.496205	-0.116593	-0.0587198	-0.340426	0.0936447	-0.399196	-0.0643282
ATIC	-0.0690412	-0.456263	-0.0466216	0.448429	-0.586625	-0.215152	0.108266	0.359322	1.0062	0.553056	-0.664194	0.466299
ATL1	0.0604292	-0.366817	0.782306	-0.36874	-0.155285	-0.0633719	-0.17527	-0.373579	-0.125153	0.0214463	-0.470441	-0.130959
ATL3	0.312308	-0.15193	0.344861	0.180036	-0.474172	0.379473	-0.710211	0.0257495	-0.352624	0.308977	-0.637389	-0.234576
ATOX1	-0.321541	-0.00537455	0.0608929	0.673727	0.0144997	-0.383723	-0.490817	-0.386721	0.176764	0.0930478	-0.539331	0.419451
ATP13A1	0.349712	0.0498495	-0.512535	0.57685	-0.337089	0.127516	-0.0245027	-0.405678	0.217095	0.18734	-0.441647	0.343878
ATP1B3	-0.150742	-0.0390794	-0.189176	0.498775	-0.35205	0.405544	-0.582643	0.213848	0.0653968	0.75032	-0.359089	0.540142
ATP2A3	0.412741	-0.362357	-0.255416	-0.284696	-0.0992428	-0.118238	-0.27157	0.934436	0.333776	-0.0364	0.991272	-0.191168
ATP2B4	-0.136789	0.185451	0.870566	-0.244844	-0.184448	-0.300091	-0.4653	-0.503022	0.0777915	-0.16923	-0.4405	-0.119099
ATP5E	-0.182896	-0.120196	0.175866	0.758001	-0.361335	-0.257038	-0.22292	-0.22216	0.0275726	-0.357744	-0.331789	-0.322418
ATP6AP1	0.301079	0.33602	-0.293572	0.376784	-0.255644	0.0285432	-0.101423	1.20154	-0.378963	0.29361	-0.471393	0.234768
ATP6V0A1	0.196982	0.229387	-0.356012	0.529268	-0.296152	0.1683	-0.404661	-0.306152	-0.291035	1.09517	-0.306403	0.512409
ATP6V1A	0.508586	-0.271645	-0.343486	0.389808	-0.347352	0.327177	-0.0968184	-0.29058	-0.199305	0.0139129	-0.467553	0.580343
ATP6V1B1	0.335421	-0.238909	-0.251022	0.675497	-0.300855	-0.0319177	-0.220994	-0.284602	-0.237102	0.114536	-0.288605	-0.0274402
ATP6V1B2	0.508048	0.161244	-0.379268	0.442821	-0.180643	0.0580942	-0.189832	-0.224492	-0.422528	0.0807638	-0.395733	0.49203
ATP6V1E1	0.453654	-0.068454	-0.537862	0.640858	-0.129169	0.232939	-0.168219	-0.556032	-0.109287	-0.21748	-0.432861	-0.0231435
ATP6V1G1	0.013308	-0.260549	-0.32087	0.17251	0.127365	0.0245087	0.608701	-0.343367	-0.455282	0.0673801	-0.336214	1.56724
ATP6V1H	0.149758	-0.200228	0.0243611	0.608963	-0.495708	0.0738707	-0.0834649	-0.427578	-0.579922	0.624305	-0.43496	0.363821
ATP9A	-0.115424	0.318527	0.598229	-0.211323	-0.220061	-0.147983	-0.373941	-0.190091	0.329391	-0.24311	-0.370699	-0.165515
ATPAF1	-0.133636	0.609826	0.130733	-0.368621	-0.416098	0.143314	0.00158617	0.268282	0.745861	-0.158232	-0.109763	0.787477
ATRN	0.292581	0.443865	-0.519257	-0.37877	0.653461	0.552385	-0.0912073	-0.521536	0.116123	-0.0226459	-0.5566	0.22034
AVEN	0.196961	-0.230163	-0.167331	-0.0452023	-0.447223	0.239072	0.0921878	-0.224738	1.19419	-0.0298516	-0.314266	-0.00819978
AZGP1	0.367527	0.695142	-0.519842	-0.444124	1.10107	0.271417	-0.356004	-0.469554	-0.404265	0.229236	-0.403934	-0.0775082
B2M	0.0619329	-0.256396	0.16871	0.749408	-0.40201	-0.0960887	-0.315744	-0.325539	-0.400028	-0.357418	-0.451073	0.000379429
B4GALT1	0.0590546	-0.125984	-0.348034	0.369606	-0.290904	0.521558	-0.134508	0.510106	-0.280198	0.583347	-0.32914	0.6302
BAG2	-0.0874087	-0.435234	0.888899	-0.158301	-0.327219	0.261181	-0.457285	-0.350344	-0.42628	-0.394838	-0.415589	-0.107705
BAG3	0.0186679	-0.299922	0.701725	-0.0902863	-0.257863	-0.0673882	-0.439598	-0.0831052	-0.468894	-0.19526	-0.191062	0.117843
BAG5	0.587815	-0.381927	-0.154411	-0.202314	-0.337749	0.690657	-0.194895	0.152946	0.150512	-0.410116	-0.162092	-0.0969807
BAIAP2	0.049532	-0.151122	-0.333738	-0.128075	-0.0562637	-0.149577	-0.128047	0.13867	1.86982	-0.189725	-0.296741	0.307293
BANF1	-0.0445617	-0.104368	-0.052115	0.183343	-0.40094	0.103401	0.0236364	-0.0172391	1.21448	-0.461901	-0.600301	0.0158684
BASP1	-0.00238202	1.39401	-0.0959054	0.312681	-0.262243	-0.0114552	-0.185308	-0.412683	0.0965834	-0.274215	-0.424868	-0.249724
BAX	0.650494	-0.0995035	-0.284925	-0.0528105	-0.348323	0.0292108	-0.541037	0.61687	0.531011	-0.111554	-0.160918	0.759036
BCHE	-0.0744361	0.699329	0.638612	-0.284686	-0.147111	-0.205325	-0.146473	-0.349504	-0.342124	0.30898	-0.349504	-0.153595
BCL2	0.0485517	-0.0315782	-0.120299	-0.216683	-0.171032	-0.0764405	-0.195884	-0.266029	1.80925	-0.190955	-0.18789	-0.199086
BCL2L11	-0.183977	0.0113565	0.0345542	-0.0705023	-0.318674	-0.237807	-0.0358681	-0.427933	1.94558	-0.197785	-0.215371	-0.286302
BDH1	-0.258066	-0.0262362	0.776933	-0.137771	-0.170966	-0.321315	-0.30844	-0.284503	-0.0370521	-0.214867	-0.00733952	-0.314565
BID	0.348728	0.220577	-0.530885	0.546483	-0.35746	-0.00259952	-0.164924	0.498108	0.045074	-0.165773	-0.0696287	0.470237
BIN1	0.416318	0.128734	-0.445688	0.134437	0.0176942	0.645994	-0.313688	-0.263748	-0.328871	0.462183	-0.495849	0.196878
BIN2	0.0741871	-0.0706983	-0.236774	0.737998	-0.115712	-0.1446	-0.148183	-0.171723	-0.251533	-0.283558	-0.139369	-0.204466
BIRC6	0.12924	0.0944911	-0.443581	0.356123	-0.414939	0.392994	0.330821	0.641184	-0.0484158	-0.0695438	-0.0307733	0.0692153
BLK	0.022768	0.130662	-0.238962	-0.152116	1.03526	-0.308106	-0.188923	-0.339175	-0.156238	0.297416	-0.448718	0.082477
BLOC1S1	0.384375	-0.0752637	-0.46718	-0.142382	0.147848	0.411614	-0.223197	-0.269308	-0.370984	0.676638	-0.0761298	1.29658
BMP1	0.241451	-0.15778	-0.207145	0.0311148	-0.18669	0.311283	-0.139963	1.23919	-0.383042	-0.327287	-0.250266	1.29531
BOP1	-0.0369062	-0.401466	-0.230504	0.201914	0.00351063	-0.284429	0.937795	0.973876	0.361869	-0.196242	-0.517212	0.10008
BPGM	-0.22408	0.378004	-0.415434	0.096234	0.407709	-0.160294	0.402406	0.254975	-0.0901174	-0.532818	0.644411	-0.350943
BPNT1	0.00568407	0.589441	0.046805	-0.0674501	-0.267912	-0.213963	-0.524672	-0.265427	1.50578	-0.0855522	-0.385401	-0.231275
BST1	-0.0839304	-0.394191	-0.360894	-0.318785	0.577248	0.667393	-0.2841	0.0872426	-0.198094	0.58168	0.393067	-0.145814
BTAF1	0.372478	-0.258155	-0.286742	-0.0213089	-0.448148	0.162351	0.0622269	0.636662	0.66087	0.58759	-0.159631	0.0897329
BTD	0.140933	1.04333	-0.425451	-0.356217	0.765465	0.464146	-0.365668	-0.249869	-0.279831	-0.136211	-0.544344	0.406172
BTF3	-0.115279	-0.113478	-0.243371	0.306666	-0.544421	-0.0560972	0.924174	1.10775	0.465255	-0.16864	-0.0908208	0.0736454
BTF3L4	0.0270566	0.102199	-0.131038	0.717168	-0.522196	-0.171593	0.0704739	-0.175087	0.67886	-0.642932	-0.495433	-0.369519
BUB3	-0.00752832	-0.110943	0.026448	0.43878	-0.502602	-0.172361	-0.0893243	-0.516052	0.557824	1.33058	-0.696554	0.19417
BZW1	0.0371748	-0.175969	-0.276704	0.275384	-0.504206	0.227153	-0.0037131	0.279642	0.340712	1.37655	-0.392977	0.796624
BZW2	-0.0575007	-0.058391	-0.47368	0.438517	-0.450392	0.160156	0.660864	0.341726	0.0857587	1.14135	-0.269009	0.629975
C11orf31	0.128694	-0.145948	-0.0953978	0.145414	-0.372132	-0.374627	-0.111589	-0.515432	0.939439	1.32218	-0.161813	0.13811
C11orf68	0.558581	-0.368012	-0.239226	0.122033	-0.208312	0.28039	-0.469123	1.68546	-0.130065	-0.194965	-0.601553	0.530765
C12orf10	-0.0110262	0.164219	-0.373232	0.103471	-0.286309	0.112322	-0.149139	-0.203492	1.2509	0.115525	-0.355247	0.876183
C12orf23	0.24023	-0.127042	-0.353261	-0.0390366	0.0359008	-0.191436	-0.379653	0.631005	0.515542	1.80835	-0.286793	0.500982
C12orf44	0.266526	-0.449281	-0.150076	0.0630467	-0.430788	0.502534	-0.0509951	0.439909	-0.037017	0.301053	-0.423126	0.970948
C12orf57	-0.160485	0.4937	0.556736	-0.0842365	-0.504586	-0.197135	-0.187206	-0.385068	0.566705	-0.226311	-0.521166	0.362399
C14orf159	-0.0469353	-0.036903	0.15356	-0.455053	-0.0721853	0.0464564	-0.423322	-0.473724	1.16592	0.219796	0.126428	-0.0893058
C14orf166	0.0954641	-0.0937359	0.0629975	0.206448	-0.6496	-0.0758894	0.0351711	-0.114758	0.76922	0.71734	-0.574041	0.318796
C16orf70	0.0281315	-0.129963	-0.138529	-0.163859	-0.188567	-0.0612748	0.0467137	-0.125924	0.206608	2.05661	-0.115319	1.11333
C17orf49	0.403049	-0.19171	-0.465264	0.203096	-0.265579	0.0283325	-0.22907	0.231666	0.567811	0.447372	-0.0915774	0.402072
C19orf10	0.666736	-0.419729	-0.21595	0.0437757	-0.0808464	0.480566	-0.31257	0.248003	-0.437889	-0.347921	-0.582394	0.54535
C19orf70	0.0441258	-0.040789	0.493555	0.225866	-0.554732	-0.238056	-0.139203	-0.370919	0.000614005	0.320388	-0.318913	-0.360277
C1QBP	0.0355404	0.136514	-0.160111	-0.173218	-0.514035	0.543019	0.357778	0.485664	0.945184	-0.239327	-0.317926	-0.0690344
C1R	0.789177	0.208818	-0.297521	-0.230074	0.0666565	0.118809	0.135309	-0.270497	-0.450225	0.0121486	-0.28485	0.269231
C1RL	-0.0193352	0.972989	-0.323311	-0.28591	0.260894	0.542335	-0.0735621	-0.268983	-0.246795	0.535905	0.0466407	-0.191294
C1S	0.657084	0.260662	-0.446044	-0.125237	0.260133	0.211809	-0.126914	-0.344409	-0.568993	0.347761	-0.272209	0.531381
C2	0.538431	1.01295	-0.548406	-0.248089	0.0677208	0.554798	-0.0455586	-0.0939126	-0.498009	0.694662	-0.13774	0.0781806
C21orf2	0.310823	-0.278056	-0.219735	0.0621727	-0.0274707	-0.316286	-0.287378	-0.499454	1.19442	0.58978	-0.453623	-0.046726
C2orf49	-0.3474	-0.362942	0.035328	0.259657	-0.174789	-0.213975	0.283033	-0.289586	1.02159	0.0720697	-0.282817	-0.225732
C3	0.565026	0.580356	-0.429427	-0.355354	0.25277	0.352467	0.0258679	-0.416405	-0.425201	-0.016709	-0.0268548	0.386392
C4orf33	0.376115	0.205614	-0.315199	-0.130531	-0.201944	-0.0180171	-0.218253	-0.27701	1.04953	0.163551	-0.313723	0.554389
C7orf55-LUC7L2	-0.00494474	0.0719978	-0.142923	-0.0195059	-0.514301	0.161575	0.700043	-0.0374873	0.797973	-0.0490452	-0.266432	0.264077
C8orf82	-0.220941	0.776891	0.490549	-0.310828	-0.384713	-0.003655	0.361845	-0.272358	0.349976	-0.412976	-0.407865	0.00437558
C9orf41	-0.115247	0.0821304	-0.239287	-0.0594579	-0.324351	0.395267	-0.0126459	0.457701	0.116664	1.47274	-0.157983	1.14751
C9orf64	0.212581	-0.240419	0.334713	0.158039	-0.351779	-0.13545	-0.549178	-0.40453	0.0832328	0.803911	-0.706275	0.39182
CA1	-0.311528	-0.138346	-0.103446	-0.189792	0.0543964	-0.0119404	0.232529	0.479511	-0.261544	-0.421784	1.69761	-0.398583
CAB39	0.359928	-0.32777	-0.0450922	0.621476	-0.476464	0.0115547	-0.300484	0.0365178	0.00118526	-0.279421	-0.502195	-0.250151
CACNG6	-0.0651479	-0.159521	0.0357927	0.70464	-0.385885	-0.205841	-0.117894	-0.217441	-0.295584	0.645528	-0.37999	0.235082
CAD	0.303582	-0.302158	-0.351664	0.125863	-0.393853	0.249082	0.0700338	0.0403344	0.857626	-0.209997	-0.463753	0.71621
CALB2	-0.101089	0.185782	-0.274392	-0.160232	0.788673	-0.258211	0.0187614	0.270228	0.399895	-0.246567	-0.272205	-0.218708
CALCRL	-0.0920722	1.20905	-0.249596	-0.021137	-0.250877	-0.166259	-0.0550319	-0.092978	0.790669	-0.315291	0.421578	-0.131444
CALD1	-0.207512	-0.281017	1.05938	-0.154671	-0.307005	-0.234417	-0.326096	-0.355309	-0.37815	-0.213301	-0.259897	-0.220389
CALR	0.36803	0.0945202	-0.0758673	0.629046	-0.561028	-0.179564	-0.170402	-0.157469	-0.278697	0.674663	-0.465235	0.0077431
CALU	0.10485	-0.0541887	0.426956	0.287916	-0.609148	0.406681	-0.287771	-0.0810575	-0.528304	-0.319098	-0.520873	-0.16242
CAMK1	0.0537641	1.26175	0.216273	-0.0241537	0.192251	-0.197984	-0.407937	-0.492033	-0.393855	-0.550475	-0.424564	-0.194122
CAMK2G	-0.098826	-0.288826	0.858414	-0.288465	-0.224521	-0.142594	-0.210703	-0.00858069	-0.137362	-0.411431	-0.247807	-0.181256
CAND1	0.956336	-0.0771743	-0.213979	-0.234397	-0.189579	0.120386	0.09694	-0.30757	0.0167671	-0.125533	-0.317011	-0.224712
CAP1	0.189219	0.111333	0.17109	0.3068	-0.642076	0.0509928	-0.393166	0.980002	-0.666153	0.68867	-0.0630408	0.222552
CAP2	-0.316977	0.420986	1.11616	-0.251388	-0.443709	-0.355829	0.414134	-0.35169	-0.451693	-0.612603	-0.269373	-0.451274
CAPG	-0.157927	-0.0939556	-0.379622	0.831561	-0.270189	0.266969	0.0500637	0.444187	-0.390467	-0.334952	-0.319008	0.602395
CAPN1	0.399553	-0.146715	-0.286174	0.829625	-0.527899	0.115536	-0.456841	-0.0722078	-0.102132	-0.231727	-0.557421	0.344457
CAPN5	-0.0310624	-0.107123	-0.0969124	-0.194519	-0.21031	0.452801	-0.0873261	-0.26728	-0.0434208	3.033	-0.184069	-0.0216628
CAPN7	0.0690133	-0.188106	-0.193762	0.0030968	0.832277	-0.0834734	-0.228077	-0.19282	-0.337986	-0.0645031	-0.371018	-0.129022
CAPNS1	0.279764	-0.436085	0.14788	0.614957	-0.207008	-0.0324218	-0.716749	0.248482	-0.444645	-0.383191	-0.548124	-0.212842
CAPNS2	-0.231735	-0.502464	0.28936	0.275718	0.835079	-0.423675	-0.619142	-0.58229	-0.336127	-0.148097	-0.608174	-0.354459
CAPRIN1	0.0916009	-0.244702	-0.115767	0.355041	-0.652927	-0.245593	1.04978	0.152817	0.382674	0.126416	-0.527369	0.617188
CAPZA1	0.271239	-0.00264947	-0.445273	0.384527	-0.313686	0.527009	-0.179307	0.0330124	-0.0289248	-0.00260202	-0.32365	0.413583
CAPZA2	0.439615	0.151213	0.0222082	0.0820611	-0.477416	0.641865	-0.367862	-0.278329	-0.467156	-0.0295667	-0.425612	0.187046
CAPZB	-0.0901469	-0.0968296	0.538119	0.645852	-0.514011	-0.331247	-0.41801	-0.578897	-0.182153	-0.0393748	-0.585896	-0.222107
CARS	0.440007	-0.171399	-0.398537	0.323329	-0.367053	0.134228	0.447157	1.16495	-0.604236	0.485955	0.0360066	-0.269223
CASC4	0.88233	0.474792	-0.452467	-0.161353	-0.061629	0.0293009	-0.508722	0.0691846	0.335638	0.454233	-0.379454	0.0984659
CASKIN2	-0.109159	0.107261	0.320796	-0.297615	-0.257849	-0.343527	-0.360436	-0.0659435	0.186292	0.389994	0.73939	0.555554
CASP1	-0.087481	0.0890549	-0.194578	0.194919	0.794912	-0.105386	-0.378061	-0.253812	-0.411818	-0.198409	-0.267703	-0.245486
CASP7	0.749459	0.0670841	-0.201051	0.304275	-0.597643	-0.306961	-0.33732	-0.164282	-0.0395564	0.946017	0.0626733	-0.0312921
CAST	0.494016	-0.212831	-0.105052	0.437554	-0.424788	0.443524	-0.301745	-0.361259	-0.317513	-0.267612	-0.388112	-0.536194
CAT	-0.0473351	0.950967	-0.539952	-0.254858	0.89522	0.0164845	-0.140827	0.0231594	-0.535055	-0.606737	0.955489	-0.424914
CAV1	-0.26233	0.329378	0.702113	-0.176084	-0.155095	-0.0798868	-0.368346	0.0423034	-0.418731	-0.19335	0.094652	-0.414692
CBFB	0.1545	0.107189	-0.422582	0.744714	-0.311167	-0.261559	-0.476423	-0.479949	0.842418	0.670785	-0.400444	-0.183386
CBLL1	-0.0319507	1.51151	-0.281411	-0.233388	-0.233915	-0.103995	0.675659	0.799738	0.101429	0.21256	0.202313	-0.0485591
CBR1	0.136972	-0.253325	0.246529	0.5913	-0.457487	0.0205295	-0.660772	-0.53305	-0.310159	0.829137	-0.78222	0.270693
CBX1	0.0779389	-0.248219	0.0494501	-0.178798	-0.642567	0.198753	0.653771	-0.0710414	0.980227	0.189522	-0.234383	-0.145475
CBX3	0.0888601	-0.254187	0.0472556	-0.177727	-0.667475	0.223726	0.677201	-0.0657126	0.942677	0.193094	-0.264499	-0.0470722
CBX5	-0.00420468	-0.199333	0.0342837	-0.0256314	-0.307839	-0.0771234	0.224987	-0.201229	1.22929	0.0379628	-0.461975	-0.265428
CBX8	-0.0742599	0.5058	0.0408269	-0.191799	-0.357323	-0.194987	-0.0525939	0.495838	1.45685	-0.137086	-0.334897	-0.0380997
CC2D1A	-0.0646198	-0.21774	0.39676	0.244618	-0.588585	0.123867	-0.358079	0.251382	0.14214	0.831956	-0.547871	-0.330867
CCDC102A	0.0641396	-0.0519068	0.00374318	-0.0641814	-0.444191	0.396725	-0.368203	-0.415117	1.16147	-0.0724399	-0.348492	-0.0476965
CCDC25	-0.235558	-0.235133	0.230007	0.0245865	-0.221782	-0.0130071	-0.00124575	-0.260959	0.0929056	1.90652	-0.281914	-0.107461
CCDC51	-0.195193	-0.167538	0.280496	0.0582955	-0.387934	-0.38744	-0.232287	-0.502924	1.61793	0.392699	-0.371733	-0.442424
CCDC53	0.0534368	-0.252412	-0.425179	-0.219651	0.780561	0.0869384	0.24446	1.02102	-0.286278	-0.450591	-0.317096	0.821895
CCDC6	-0.036131	-0.217282	0.768758	-0.00761119	-0.540907	-0.146574	-0.438242	-0.45471	0.415147	-0.10941	-0.54132	-0.184559
CCT2	0.80552	-0.243111	-0.228552	0.228686	-0.424721	0.0998353	0.337	-0.13611	-0.0864176	-0.555403	-0.528726	-0.15896
CCT3	0.417416	0.0333949	-0.0971263	0.208862	-0.66565	0.399958	0.37091	-0.389	-0.0180719	-0.235314	-0.619862	0.41416
CCT4	0.335962	-0.189194	0.104756	0.443279	-0.761298	-0.159915	0.299224	0.0817	0.229306	-0.357566	-0.627407	0.145701
CCT5	0.239359	-0.277675	0.144106	0.460563	-0.793136	-0.0255354	-0.111552	0.388832	-0.0173637	1.17282	-0.60132	-0.0221157
CCT6A	0.30785	0.130362	-0.211492	0.651976	-0.561406	0.156911	0.163631	-0.314473	-0.182546	-0.151443	-0.526225	-0.10712
CCT6B	-0.0254103	-0.29765	0.332823	0.395041	-0.594589	0.231486	-0.116051	-0.189986	-0.0881938	-0.180843	-0.644382	0.196784
CCT8	0.439576	0.331308	-0.100187	0.425376	-0.764449	0.221513	0.215576	-0.199838	-0.235345	-0.0641861	-0.511485	0.0914988
CD14	0.308395	0.0958099	-0.537031	0.346399	0.0932279	0.626488	-0.27311	-0.148138	-0.578605	0.0395581	-0.413799	0.448406
CD163	0.0961212	0.659617	-0.419949	0.730426	-0.0689986	0.20621	-0.176103	-0.416213	-0.496308	-0.386072	-0.387237	-0.0641144
CD248	0.100451	-0.262702	-0.41199	-0.0111973	0.748803	0.215361	-0.431214	-0.453979	-0.297465	-0.102142	-0.390652	1.25863
CD2BP2	0.3974	-0.114964	-0.0783326	-0.192757	-0.520594	0.267602	0.0916402	-0.0468769	0.559722	0.120692	-0.383014	0.759129
CD34	0.0396553	-0.0245394	-0.289807	-0.343919	0.782588	0.154255	-0.365167	0.00761416	-0.114124	-0.134785	0.463603	-0.377772
CD36	-0.200008	2.08871	-0.290522	-0.294049	0.966505	-0.291083	-0.294081	-0.32539	-0.322134	-0.232344	0.0191965	-0.318256
CD4	0.589755	0.125936	-0.407662	-0.00059614	-0.150932	0.537711	0.152887	-0.391196	-0.498326	-0.116916	-0.160619	0.339372
CD44	0.0966953	-0.23072	-0.224328	0.141282	-0.211469	0.610175	-0.315201	0.568232	-0.509881	-0.0896418	-0.190005	1.41556
CD59	-0.196216	-0.359982	-0.0371716	0.91953	-0.218342	-0.185657	-0.231956	-0.313154	-0.207062	-0.281915	-0.243711	0.0643349
CD81	-0.0571918	1.13974	-0.094234	-0.210135	0.580146	-0.31941	-0.248563	-0.217088	-0.0584523	0.176914	-0.208255	-0.104403
CD9	-0.4471	-0.367766	0.679254	-0.151186	-0.229442	-0.0689775	0.0810532	-0.342054	0.0571695	0.521805	-0.0694891	-0.194633
CD93	-0.26135	0.139822	-0.251245	-0.148332	0.209087	-0.128796	-0.394209	-0.410019	0.154984	0.442071	1.63457	-0.299098
CD97	-0.151106	-0.370257	0.979255	-0.0221803	-0.384898	-0.078444	-0.338616	0.209195	-0.582305	-0.298545	-0.381699	-0.239398
CD99	-0.110939	-0.188637	0.605894	0.338148	-0.459098	-0.207197	-0.427323	-0.575496	0.165069	-0.252999	-0.448559	-0.33934
CDC23	0.167795	1.04488	-0.273683	-0.0460858	-0.296355	0.342593	0.133792	-0.468557	-0.248578	1.46242	-0.331994	0.28596
CDC37	0.619528	-0.232935	-0.272228	0.599121	-0.512752	-0.0589956	-0.0290966	-0.0461443	-0.101459	-0.392798	-0.244736	-0.215484
CDC42	0.347866	-0.138192	0.160963	0.557048	-0.547588	0.0347867	-0.377581	-0.228927	-0.431361	0.22903	-0.539048	-0.225892
CDC42EP2	0.0120891	-0.155405	-0.185173	-0.101122	0.140493	0.233898	-0.225417	-0.181248	-0.170768	2.54405	-0.164801	-0.122112
CDC42EP4	0.073068	-0.314396	0.101211	-0.191698	-0.0766868	0.00960523	-0.396746	-0.389264	1.1429	0.0667044	-0.363709	-0.062474
CDH5	-0.0885391	0.195729	-0.442183	-0.41258	0.129849	0.464908	-0.114984	-0.24897	-0.000213579	-0.0977568	1.55983	0.245134
CDIPT	0.102477	0.147462	0.00289652	-0.223681	0.338812	-0.291362	-0.671065	-0.397916	0.752203	0.88186	-0.446268	0.0560447
CDK20	0.0209297	0.128851	-0.240843	-0.153977	1.03343	-0.309955	-0.190815	-0.341051	-0.130009	0.295567	-0.450615	0.0806423
CDK2AP1	-0.135489	0.233429	0.0612956	0.30939	-0.40728	-0.471594	0.730975	-0.0685951	0.395821	0.267888	-0.25794	-0.295254
CDK4	1.3836	-0.398535	-0.272539	-0.285454	0.379161	-0.299659	-0.319085	-0.429512	-0.418239	-0.347651	-0.419909	0.0290254
CDK6	-0.181427	-0.199361	-0.248384	0.244078	-0.241677	-0.0807354	1.29659	-0.0263645	0.0519181	0.0222466	-0.173305	0.540514
CDK9	0.465698	-0.0479591	-0.177792	-0.043668	-0.354764	-0.152322	-0.125712	0.15876	0.881292	0.202451	-0.304059	0.15823
CDKAL1	-0.0152691	-0.305541	-0.286128	0.00871511	-0.370932	0.706203	1.21547	-0.304155	0.161264	-0.0584887	-0.221232	-0.263813
CDKN1C	-0.118528	-0.00754924	-0.215383	-0.225225	0.200708	0.00921556	0.0315262	-0.288436	1.4213	-0.219808	-0.238123	-0.19952
CDKN2A	0.437323	-0.276107	-0.240728	-0.0184022	0.868247	-0.235033	-0.218543	-0.401089	-0.374342	-0.361803	-0.412118	-0.363431
CDKN2C	0.0861919	-0.428843	0.0533512	-0.328715	1.28629	-0.353785	-0.0920078	-0.480308	-0.440144	-0.160875	-0.506248	-0.346414
CDR2	-0.0249485	-0.215766	0.691326	-0.119517	-0.263395	-0.187261	-0.0905528	-0.167	-0.208179	-0.217222	-0.277057	-0.157284
CEACAM1	-0.0660671	-0.118487	-0.0760933	0.00427042	-0.084471	-0.127787	-0.15567	4.19605	-0.144939	-0.112541	-0.0505398	-0.0936908
CEACAM5	-0.0548152	-0.144091	-0.107369	-0.0230572	-0.109513	-0.152139	-0.176291	3.44036	0.317569	-0.138964	-0.0283798	-0.122653
CEACAM8	-0.0685891	-0.234871	-0.176094	0.173354	-0.19708	-0.189205	-0.104258	2.90474	0.0577264	-0.240378	-0.105252	0.991714
CECR5	-0.133824	0.0977486	-0.118501	-0.0799673	-0.1397	0.041468	0.19959	-0.055482	0.142738	-0.0741041	-0.186858	1.93697
CENPV	-0.193528	-0.060866	0.2661	-0.262153	-0.246354	-0.161582	0.301441	-0.171013	1.21146	-0.271874	-0.211191	-0.287886
CEP41	-0.108308	-0.171066	-0.148617	0.803265	-0.132604	-0.272333	0.0643356	0.0964179	-0.317777	0.418834	-0.305481	-0.291547
CEP44	-0.0937855	-0.0528826	0.197602	-0.209264	-0.352302	0.0579933	0.349051	-0.227892	0.025884	1.88681	-0.351914	0.482719
CERCAM	0.660746	-0.190317	-0.372031	0.0283207	0.288898	-0.0545202	-0.221267	-0.304442	-0.203091	-0.22231	-0.331726	0.447809
CFD	0.198912	0.157031	-0.430679	-0.352943	0.908021	0.762224	-0.388135	-0.489366	-0.531389	0.382269	-0.410049	-0.139113
CFH	0.391822	0.370466	-0.403968	-0.324661	0.558077	0.0055373	0.0343052	-0.365002	-0.375887	0.00889146	0.239984	0.110805
CFI	0.462263	0.546663	-0.447895	-0.384473	0.360765	0.338218	-0.0541734	-0.143488	-0.193241	0.379741	-0.231488	0.314308
CFL2	-0.224329	-0.332648	0.977483	0.31214	-0.495963	-0.342525	-0.404684	-0.298253	-0.463396	-0.121385	-0.501383	-0.103211
CHAMP1	0.0599956	0.36676	-0.300641	-0.201389	-0.262139	0.426199	0.331486	-0.463715	1.07094	0.139604	-0.336045	-0.0676109
CHD3	-0.0912989	-0.235507	-0.0817224	-0.0666261	-0.416446	-0.223819	0.721783	-0.368648	1.77976	-0.215018	-0.324009	-0.0636254
CHD4	-0.0761419	-0.130376	-0.161213	0.173189	-0.335111	-0.138273	0.547354	0.988225	0.0806076	0.251057	-0.345395	1.30714
CHERP	-0.0891964	0.284872	-0.336823	-0.0775416	-0.297231	-0.164188	0.284307	0.466395	1.09786	2.54748	-0.519673	0.374778
CHKB	0.466208	0.603582	-0.485204	-0.192173	0.224821	-0.229915	-0.252656	0.109357	0.543466	-0.43431	0.11127	0.324567
CHMP1A	0.11106	-0.402174	0.18747	0.561001	-0.354454	-0.452079	-0.254111	-0.290007	0.260681	0.127223	-0.339144	-0.406082
CHMP2A	-0.170396	0.0332365	0.445578	0.43548	-0.364951	-0.108261	-0.228414	-0.0280723	-0.192641	-0.17154	-0.450516	-0.577789
CHMP6	0.438553	0.0426694	-0.329653	-0.202726	-0.0589478	0.130295	0.00251928	-0.577569	-0.00370155	1.59043	-0.223604	0.743786
CHORDC1	-0.0385472	-0.347794	0.0205163	0.72455	-0.435502	-0.0770594	0.0392378	-0.0707515	-0.426414	-0.0707616	-0.117679	0.0624693
CHP1	0.186277	-0.00738865	-0.509992	0.0221547	0.1697	0.762954	-0.211092	0.412754	-0.0435638	-0.271291	-0.284781	0.192285
CHST14	0.110125	-0.402236	0.134373	0.474862	-0.55687	-0.194222	-0.230617	-0.0227574	0.186008	0.632926	-0.426091	0.241468
CIAPIN1	0.00508984	0.107083	-0.224288	0.75622	-0.468492	-0.160487	0.191585	-0.345751	0.16667	0.295248	-0.469609	0.111828
CIRBP	0.253322	0.226933	-0.217824	0.0477426	-0.389624	0.0880043	0.417928	-0.457327	0.98203	-0.22648	-0.561417	-0.138266
CIRH1A	0.0602712	-0.358672	0.0480623	-0.0983351	-0.394113	-0.153469	1.20383	0.814787	0.177484	0.215238	-0.386579	0.212202
CKAP4	0.906581	-0.254778	-0.38048	0.281809	-0.185081	-0.259339	-0.22493	-0.418153	-0.0073663	-0.162702	-0.41131	0.713862
CKB	-0.240394	-0.326599	1.19987	-0.346473	-0.265452	-0.155231	-0.377096	-0.450017	0.00498985	-0.478703	-0.486517	-0.367064
CLEC3B	0.195052	0.0865002	-0.489078	-0.345212	0.332071	0.738146	-0.0113198	-0.318939	-0.069605	0.688904	0.145383	-0.279506
CLIC1	0.262013	-0.14934	-0.526239	0.128234	-0.224646	0.34294	-0.338343	1.33663	0.0408369	0.0393702	0.228962	0.877723
CLIC4	0.0853893	-0.109798	1.02523	0.0134294	-0.516206	-0.199026	-0.342352	-0.521271	-0.582377	-0.191207	-0.639078	-0.209511
CLIC6	0.839511	-0.0674787	-0.195733	-0.0313071	-0.211926	0.128944	-0.0956924	-0.0236331	-0.254101	-0.174469	-0.240978	-0.196087
CLIP2	-0.0212096	0.291487	-0.17637	0.745945	-0.423467	-0.0993491	0.0297416	-0.297284	-0.0232097	0.180969	-0.365281	-0.11981
CLP1	-0.218069	-0.468344	0.0823103	-0.066147	-0.223856	-0.251566	0.574657	-0.183282	0.864194	0.816872	-0.29058	0.340951
CLSTN1	-0.0571006	-0.399763	0.633117	-0.0167779	-0.478673	-0.0606594	0.149565	0.410545	-0.0921953	-0.367423	-0.475667	0.0823549
CLTA	0.181436	0.0224162	-0.189027	1.03	-0.438466	-0.0175804	-0.437879	-0.467981	-0.120441	-0.289399	-0.693713	-0.0262489
CLTB	-0.0772153	-0.0232384	0.187418	0.685246	-0.343357	-0.336954	-0.340333	-0.459704	0.0500111	-0.199384	-0.220576	-0.460265
CLTC	0.820252	-0.0595365	-0.44218	0.489396	-0.395302	0.330948	-0.403987	-0.290806	-0.350378	-0.0310249	-0.513395	0.282017
CLTCL1	0.631045	-0.223403	-0.307516	0.220107	-0.222235	0.377394	-0.393023	-0.052286	-0.439037	0.26363	-0.475416	0.705625
CLUH	-0.120422	0.714418	-0.35728	-0.0942147	-0.0303494	0.00144596	0.78029	1.30767	-0.06912	-0.00309429	-0.0868916	0.567263
CMPK1	0.110853	0.387678	0.0896769	0.469004	-0.561622	0.0242812	-0.43102	0.0483405	0.23402	-0.424398	-0.61801	0.209522
CNDP2	0.642376	0.475257	-0.568644	0.353847	-0.190743	0.436989	-0.320511	-0.0296929	-0.425691	-0.0941476	-0.264511	-0.021471
CNN1	-0.368771	-0.383687	1.55075	-0.373614	-0.35841	-0.376939	-0.365064	-0.367791	-0.37277	-0.313363	-0.347533	-0.366248
CNN2	0.129985	-0.550831	-0.177239	0.455536	-0.515068	0.199037	-0.0766461	0.270106	0.326202	-0.493943	-0.378059	0.97796
CNN3	0.157645	-0.405967	0.0246969	0.53647	-0.581146	-0.234533	0.333696	-0.0476233	0.165358	-0.222388	-0.239488	-0.0904276
CNOT11	0.0895552	-0.0886817	-0.297298	0.121118	-0.302463	-0.127606	0.107792	-0.205089	1.53671	-0.295585	-0.341502	0.203225
CNP	-0.00106674	0.033991	-0.0768508	0.0150149	0.076857	-0.0457933	-0.433072	-0.588978	0.769178	1.52004	-0.757222	0.0982639
CNPY4	0.410401	-0.25233	-0.152213	-0.0151723	-0.188889	-0.183067	-0.289605	-0.456194	1.43104	-0.513773	-0.518136	0.162004
CNTFR	0.341843	0.610356	-0.288991	-0.336007	0.43926	-0.0825754	-0.186446	-0.336007	0.561736	-0.336007	-0.319298	-0.132421
COASY	0.311517	-0.0945728	-0.241248	0.0852329	-0.329542	0.516268	-0.567154	-0.252485	0.701496	0.0253928	-0.618079	0.619425
COG1	0.501812	-0.0692001	-0.481752	-0.0872106	0.0144192	0.00475346	-0.237459	0.139337	0.457887	0.329849	-0.347674	1.23886
COG4	0.251751	-0.0249138	-0.337017	-0.00222539	-0.334732	0.26165	-0.263784	-0.0316519	0.735131	0.768129	-0.261945	0.632224
COG6	0.690077	-0.0330699	-0.286213	-0.138227	-0.375398	0.0933064	-0.264666	0.156299	0.785661	0.518554	-0.503235	0.327071
COL14A1	0.518404	-0.27968	-0.131738	-0.404524	0.62053	0.0863347	0.217413	-0.375013	-0.43756	-0.181752	-0.397007	-0.134616
COL15A1	-0.143356	0.144744	0.00870448	-0.466761	0.48103	-0.0693306	-0.34474	0.019843	-0.393474	0.953901	0.890004	-0.146276
COL18A1	-0.325958	-0.170111	0.143659	-0.328659	0.0323352	-0.175073	-0.406453	-0.273249	-0.0200253	1.18446	1.2648	0.318088
COL1A1	0.282638	-0.209086	-0.445348	-0.0332184	1.09193	-0.0783374	-0.304004	-0.381566	-0.371159	-0.164102	-0.554495	0.410144
COL1A2	0.179229	-0.135347	-0.380561	-0.0945681	1.14803	0.0598541	-0.176929	-0.519404	-0.43548	-0.0715809	-0.534691	-0.150657
COL4A2	-0.472713	-0.0317505	0.973887	-0.353434	-0.155936	-0.304255	-0.484401	-0.538723	-0.204452	0.0855775	0.641432	-0.350498
COL5A1	0.258195	-0.219166	-0.404873	-0.091715	0.425633	-0.0399621	-0.0394677	0.334139	-0.238936	0.122783	-0.324138	1.5104
COL5A3	0.315568	-0.210409	-0.289916	-0.059474	0.144147	-0.0535963	-0.201996	0.465489	-0.312482	0.122824	-0.150444	1.65683
COL6A6	0.282669	-0.129948	-0.312738	-0.348637	1.18934	-0.158425	-0.0478925	-0.391253	-0.403451	0.396013	-0.357568	-0.28349
COL8A1	-0.0115274	-0.268179	0.124976	-0.181598	-0.203969	0.0181542	-0.140357	-0.193901	0.0657662	2.76046	-0.143845	-0.0865047
COLGALT1	0.178396	-0.20693	0.11063	0.720817	-0.384662	-0.105916	-0.377553	-0.514917	-0.64158	0.629986	-0.414838	-0.1319
COMT	0.161742	-0.0350088	0.0475623	0.65014	-0.407171	-0.122335	0.276309	-0.38466	-0.53	-0.0512375	-0.422232	-0.382778
COPA	0.475735	0.194495	-0.54446	0.403872	-0.137302	0.266286	-0.579104	-0.472174	-0.0146704	0.977189	-0.427651	0.36164
COPB1	0.845989	-0.207616	-0.554631	0.525743	-0.361416	0.28552	-0.186985	-0.166081	-0.283723	0.0915506	-0.535644	0.224287
COPB2	0.739705	-0.185552	-0.472091	0.459289	-0.27523	0.231225	-0.230728	0.466833	-0.469636	0.498557	-0.666358	0.34551
COPE	0.718823	-0.191884	-0.391977	0.273701	-0.295466	0.11176	-0.159797	0.219354	0.207514	-0.49235	-0.649676	0.607516
COPG1	0.730238	-0.223637	-0.334669	0.359099	-0.250143	-0.121642	-0.225608	-0.277981	-0.16124	0.558455	-0.435107	0.344184
COPG2	0.0390601	-0.100929	-0.0602759	0.66105	-0.437623	-0.328661	-0.319924	-0.430914	0.436994	0.315393	-0.187901	-0.107321
COPS2	0.087564	-0.0820411	-0.0255482	0.33881	-0.312336	-0.328802	-0.3625	-0.420397	0.63449	1.3972	-0.493668	0.0647621
COPS3	0.626716	0.165839	0.025999	0.121891	-0.595313	0.134275	-0.338455	-0.502254	0.230103	0.373343	-0.557084	-0.216975
COPS4	0.25981	-0.21295	-0.0850579	0.154066	-0.484352	0.513564	-0.321277	-0.4558	0.562682	0.0654826	-0.563735	0.161475
COPS8	0.0836987	-0.0282549	0.146009	0.37013	-0.674301	-0.398646	-0.452393	0.250797	1.26934	-0.215435	-0.649954	0.442323
COPZ1	0.247117	-0.00931497	-0.360914	0.0272482	-0.127088	-0.0198939	-0.131473	0.305741	0.350209	-0.0709326	-0.361216	1.85594
CORO1A	0.327632	-0.00432275	-0.492778	0.402644	0.0146967	0.185727	-0.220779	0.45555	-0.560006	0.344379	-0.134892	0.359272
CORO1C	-0.173187	-0.174131	0.751031	0.402583	-0.519607	0.0224051	-0.346885	-0.607607	-0.70275	-0.100168	-0.553786	0.0802216
CORO2B	0.324706	0.142433	-0.187191	-0.27809	-0.17529	0.657618	-0.367852	-0.179533	-0.252206	2.38208	-0.203003	-0.239201
CORO7	0.421978	-0.041352	-0.625323	0.471457	-0.113912	0.321837	0.246052	-0.142551	-0.431414	0.310747	-0.235511	0.0736922
CORO7-PAM16	0.400789	-0.0580807	-0.616831	0.503567	-0.16817	0.316009	0.259206	-0.139668	-0.32606	0.250293	-0.285915	0.113636
COTL1	0.123843	-0.0062657	-0.133936	0.539893	-0.332291	-0.18384	-0.273795	-0.243199	-0.303903	1.67388	-0.215023	0.0789103
COX15	-0.22364	1.73712	-0.0823387	-0.0526501	-0.0677462	0.0244159	0.0977227	0.72456	-0.245863	-0.160523	-0.104527	-0.106784
COX5A	-0.352859	-0.0819955	0.352699	0.474022	-0.40747	-0.429212	0.0756627	-0.424606	0.289232	0.574163	-0.40161	-0.0598185
COX6B1	-0.223537	-0.344037	0.474415	0.355859	-0.403545	-0.350201	0.08235	-0.423667	0.214953	-0.0950104	-0.247523	-0.367329
CP	0.592042	0.225442	-0.344972	-0.302974	0.461984	0.252072	-0.261278	-0.318325	-0.341251	-0.0212289	-0.200315	-0.0292723
CPM	0.31367	-0.215153	-0.20799	-0.142759	0.76617	-0.128975	-0.236544	-0.244166	-0.243446	-0.226273	-0.201961	-0.243058
CPNE1	0.052925	-0.270692	-0.184113	0.193842	-0.351444	-0.033981	0.194134	0.477433	0.308279	-0.0770285	-0.446115	1.63716
CPNE3	0.039955	-0.222539	0.415053	-0.168093	-0.194917	0.156677	-0.200614	-0.138905	-0.024735	1.083	-0.832243	0.179663
CPOX	-0.00226727	-0.0305804	-0.231107	0.387725	-0.534819	0.537555	-0.0289333	1.35007	-0.133276	-0.00886255	-0.197762	0.066995
CPQ	0.00357023	-0.309561	-0.0326975	-0.340135	0.326493	0.222927	-0.418164	-0.642967	0.728443	0.22042	-0.571822	0.853779
CPSF2	0.0789192	0.0891238	-0.238015	0.532372	-0.49629	0.00170831	0.445311	0.156637	0.299675	0.254584	-0.55984	-0.162866
CPSF3	0.0103541	-0.162971	-0.293242	0.308349	-0.479898	0.244252	0.766206	-0.158762	0.238159	0.532836	-0.378388	0.324379
CPSF6	0.24897	0.268739	-0.260096	-0.208089	-0.208984	-0.16509	0.299122	-0.272027	1.45524	-0.148012	-0.561482	0.46634
CPT1A	-0.101594	-0.510428	0.890199	-0.0479782	-0.506033	-0.356418	-0.580132	-0.393174	0.301214	0.745642	-0.375675	-0.0517662
CPVL	0.497862	-0.314898	-0.492761	0.380978	-0.0372368	-0.0707823	-0.251581	-0.175737	-0.241034	0.556466	0.165083	0.163364
CRABP1	-0.105909	-0.129924	-0.123803	0.0320183	-0.117376	-0.0930802	-0.111893	-0.132243	1.27858	-0.128268	-0.122587	-0.122333
CRABP2	-0.00640052	-0.142846	-0.220398	-0.0591575	-0.16669	0.378363	-0.182082	-0.207758	1.22607	-0.159294	-0.335243	0.039853
CREB1	-0.00586917	-0.0781458	-0.243399	-0.197445	-0.0963025	0.131524	-0.0284119	-0.248964	1.41622	0.151918	-0.143131	-0.00501531
CRIP1	-0.269259	-0.395608	0.377941	0.0608259	-0.486021	-0.107846	-0.204785	-0.325814	1.16652	-0.121297	-0.212116	-0.0193398
CRIP2	-0.1959	-0.314767	-0.0102356	-0.198493	-0.303468	-0.215376	0.0922349	0.0826647	1.68391	-0.222154	0.384209	-0.174365
CRK	0.314611	0.00509321	-0.24499	-0.146418	0.0598062	-0.132823	-0.371333	-0.523066	0.539474	0.105014	-0.268042	1.45873
CRKL	0.329185	-0.285232	-0.467592	0.0416294	-0.0519744	0.159887	0.211874	-0.377579	1.16697	-0.18407	-0.614798	0.139403
CRLF3	0.490828	-0.328808	-0.450288	0.464801	-0.186392	-0.0523314	0.187862	0.376068	-0.274525	0.206856	-0.0608543	-0.253282
CRTAC1	-0.0324855	-0.0287011	-0.0984332	-0.308316	0.231953	-0.0419403	-0.270942	-0.488295	1.29249	-0.2131	-0.0502578	-0.257165
CRTC1	0.12122	-0.142919	-0.259459	-0.110333	-0.184138	0.0072371	0.162203	-0.33725	1.34493	0.0182576	-0.349596	0.360569
CRYAB	-0.310453	-0.0204137	0.364311	-0.245282	0.47334	-0.291767	-0.430536	1.24084	-0.416478	-0.147877	0.309794	-0.423711
CRYZL1	0.129825	-0.509404	-0.260767	0.116241	0.62808	-0.162461	-0.342596	-0.528772	0.290874	-0.112629	-0.468745	0.303206
CSAD	-0.14802	0.340319	-0.238247	-0.239629	1.20145	-0.221108	-0.237472	-0.239629	-0.105814	-0.181442	-0.225909	-0.222427
CSNK1E	0.0871667	-0.191753	-0.177522	0.0294576	-0.398855	-0.0446513	0.451763	-0.201008	0.194947	2.09265	-0.10514	0.311702
CSNK1G3	0.267159	-0.2778	-0.259825	-0.281108	-0.308707	0.299436	0.822328	0.695084	0.0754645	0.208632	0.287189	-0.0838527
CSNK2A1	0.204927	-0.367968	0.093307	-0.0841411	-0.677273	0.150621	0.655567	-0.412914	0.796157	-0.126261	-0.365831	0.122992
CSNK2A2	0.462527	0.234763	-0.412095	-0.109111	-0.292382	0.611364	0.407983	0.0993115	-0.235868	0.560072	-0.267578	0.099731
CSNK2A3	0.141563	-0.356966	-0.0175253	-0.086664	-0.560656	0.244466	0.545441	-0.35052	0.893182	-0.0998213	-0.35158	0.188348
CSPG4	-0.0894268	-0.269751	0.827964	-0.20597	-0.233274	-0.396958	-0.420454	-0.474463	-0.350538	1.41318	-0.190171	0.0451545
CSRP1	-0.345932	-0.382932	1.41733	-0.379022	-0.340732	-0.39326	-0.400485	-0.285772	-0.392537	-4.69571e-05	-0.0757785	-0.350255
CSTB	0.0552384	-0.418662	-0.112036	0.363305	0.363371	-0.273074	-0.593794	0.238918	-0.233134	-0.136369	-0.545512	1.11187
CSTF1	-0.00787616	-0.0473066	-0.126103	-0.18213	-0.489113	0.309217	1.01315	0.430419	0.797283	-0.169055	-0.476211	0.270353
CSTF3	0.155471	-0.363856	-0.118997	0.0318002	-0.456329	-0.123069	1.03259	-0.13503	0.770198	0.223559	-0.436046	0.0503985
CTAGE5	0.122909	-0.169806	-0.303127	0.110867	-0.111167	0.0541738	-0.159019	0.267679	1.0885	-0.341138	-0.234236	-0.170303
CTBP1	0.0765157	0.0542726	-0.0104579	-0.0504176	-0.533456	0.135443	0.269559	-0.260007	0.985358	1.16794	-0.786754	0.125873
CTBP2	-0.086586	0.210127	-0.102898	-0.277985	-0.414859	0.306995	0.191363	0.387912	0.991086	1.22259	-0.37514	0.171064
CTBS	-0.0551102	0.117943	-0.218343	0.0802303	-0.02744	-0.0884096	-0.207338	-0.0970026	0.0232777	0.179411	-0.082839	1.91622
CTDSPL2	-0.142637	-0.357297	-0.0337787	-0.207211	-0.18304	-0.0891651	0.836512	-0.327357	1.11494	0.391734	-0.337183	0.112337
CTF1	-0.184351	-0.298502	0.709863	-0.334991	-0.0919654	-0.292213	-0.390827	-0.267671	0.308642	-0.263037	-0.280207	0.765343
CTNNA3	-0.0879717	-0.176427	-0.125598	-0.1538	-0.0708194	-0.00177479	-0.153502	0.198368	0.122045	2.13402	0.298603	0.249174
CTNNB1	-0.0557554	-0.411588	0.310969	-0.0999127	-0.387238	-0.410182	-0.165904	-0.504433	1.35067	0.588454	-0.317144	0.221178
CTNNBL1	0.131278	0.0405046	-0.240628	-0.198388	-0.357466	0.403103	0.975708	0.175966	0.0453877	0.652154	-0.294753	0.394574
CTPS1	-0.101215	-0.554388	0.853066	0.0246977	-0.429483	-0.312864	-0.0593867	0.338287	-0.238133	-0.516368	-0.48252	0.325253
CTSA	0.366664	-0.288362	-0.396737	0.282659	-0.106416	-0.0151472	-0.154493	-0.412685	-0.199851	0.478461	-0.335061	1.73037
CTSB	-0.115455	-0.193864	-0.124119	1.11843	-0.462916	-0.273364	-0.213821	-0.129319	-0.353921	0.326886	-0.27514	0.156024
CTSC	0.376767	-0.328006	-0.386744	0.500715	0.378169	-0.162589	-0.403378	-0.280635	-0.457512	0.203985	-0.421609	0.155861
CTSD	0.0542181	-0.327453	-0.375263	0.684197	0.139763	-0.339708	-0.279782	-0.0603377	-0.171385	-0.297468	-0.0135912	0.649712
CTSG	0.0436136	-0.0209786	-0.241704	-0.112423	0.855434	-0.165176	-0.257488	0.361372	-0.255798	-0.174194	-0.225109	0.142232
CTSH	0.0117147	-0.182831	-0.192337	0.356191	-0.169367	-0.198039	-0.308869	-0.335277	0.34123	-0.168065	-0.151839	1.4112
CTSZ	-0.0523727	0.041472	-0.213966	0.977312	-0.137067	-0.307802	-0.267207	-0.303788	-0.288853	0.18375	-0.39131	-0.03849
CUL2	0.231209	-0.186025	-0.258386	0.497392	-0.413304	0.0461362	-0.06552	0.146127	-0.369006	-0.122056	-0.221143	1.38346
CUL5	0.249631	0.607108	-0.109743	0.0239875	-0.287356	-0.150893	-0.166749	-0.451034	0.94457	-0.152752	-0.255911	-0.431371
CUL7	0.21551	-0.22593	-0.429757	-0.271718	0.133438	0.237372	0.361462	-0.49611	0.844299	0.0391518	-0.475097	0.962647
CUTA	0.0139269	-0.0383148	-0.0483084	-0.110188	-0.222769	-0.0611444	-0.161495	0.4488	1.20452	-0.326614	-0.25814	0.204841
CWC15	-0.168746	-0.235767	0.0729476	0.273021	-0.214707	-0.24928	-0.00218126	0.13503	0.0581295	2.15324	-0.325811	-0.236534
CWF19L1	-0.0610219	-0.327347	-0.248997	-0.0780709	-0.149534	0.105854	0.25654	2.56241	0.580971	0.30661	-0.274877	0.0485109
CXorf38	0.529945	-0.405773	-0.436601	0.0656815	-0.119659	-0.00226256	0.0457234	0.113497	0.323999	-0.151368	-0.346877	1.23509
CYB5A	-0.17518	-0.175257	-0.0261334	-0.205584	1.1319	-0.216365	-0.295448	-0.155656	-0.365707	-0.167129	-0.170049	-0.147288
CYB5B	-0.146864	0.0136199	-0.047206	0.151545	-0.611077	0.261582	-0.490329	1.67567	0.348792	1.43171	-0.329267	0.728984
CYB5R2	-0.215747	-0.357042	0.465272	-0.2115	-0.313687	-0.227225	-0.147814	0.031846	0.805343	0.290495	-0.360845	0.691595
CYBA	-0.138159	-0.160567	-0.31966	0.845171	0.0404244	0.358302	-0.313993	-0.306171	-0.373029	-0.222249	-0.364	-0.42657
CYBB	0.308171	-0.148914	-0.39229	0.518208	-0.171005	0.301135	0.0104467	-0.0692754	-0.539473	-0.135552	-0.253366	0.289452
CYBRD1	0.597433	-0.202872	-0.00457491	-0.33077	0.100961	-0.183721	-0.295453	-0.295679	0.692321	-0.369325	-0.310019	-0.267586
CYGB	-0.0398774	0.000780765	-0.269906	-0.16376	-0.00722523	-0.0912612	-0.246333	-0.275173	0.0122784	0.331031	1.05645	1.2501
CYHR1	0.0076823	-0.101374	-0.168982	0.0212204	-0.354872	0.125308	0.0962623	-0.0374589	0.404362	2.09528	-0.166891	-0.00393319
CYP20A1	0.696847	0.363539	-0.220322	0.155321	-0.164697	-0.13948	-0.269995	-0.52506	-0.211296	0.201165	-0.418242	0.29083
CYTH1	0.222268	0.298771	-0.402715	-0.0129129	-0.232388	0.184291	0.00940956	0.251327	-0.268767	0.219848	0.944986	0.00764339
CYTH2	-0.106616	-0.0845057	-0.348849	-0.224108	-0.315651	0.518248	-0.192477	0.858552	0.132945	1.837	0.740903	0.36387
DAG1	-0.2039	-0.169162	0.89116	-0.461697	-0.245742	-0.109213	-0.0606611	-0.198518	-0.423385	1.15005	-0.0734726	-0.241455
DAGLB	0.681388	-0.248162	-0.406656	0.508168	-0.349425	0.231521	-0.294008	-0.0298748	-0.539387	0.591432	-0.302973	0.0757837
DAK	0.119435	0.262916	-0.0759625	-0.0884965	-0.28845	-0.240511	-0.277534	-0.043654	1.73902	-0.111389	-0.509708	-0.0333986
DAP	0.210492	-0.349166	-0.0568763	0.50557	-0.390507	-0.248522	-0.362716	-0.512122	0.722435	0.16584	-0.378154	-0.16967
DAP3	-0.230154	0.0819972	-0.185997	0.0515789	-0.315211	-0.0081333	-0.0886074	0.046827	0.282921	3.36704	0.114188	0.00317409
DARS	0.147904	0.00161423	-0.346715	0.753445	-0.575963	0.232689	-0.180403	0.199328	-0.00285087	0.395785	-0.596597	0.581194
DAZAP1	-0.205586	-0.0265741	0.0464445	-0.0675462	-0.401541	0.0802303	0.966814	-0.229369	0.344579	0.17594	-0.404896	0.827061
DBI	-0.0955567	1.11288	-0.162541	-0.0312615	0.441328	-0.160452	-0.385621	-0.184359	-0.353264	1.11863	-0.238597	-0.0509459
DBN1	0.200295	0.131143	-0.305667	-0.00773256	-0.325186	0.302799	1.16796	-0.204992	-0.0711217	0.319379	-0.247554	-0.164237
DBNL	0.248983	-0.226283	-0.306893	0.785389	-0.199877	0.17432	-0.474937	0.340661	-0.0113393	-0.142536	-0.756383	-0.254594
DBR1	0.218655	-0.232004	-0.200241	0.0570182	-0.487524	0.339006	0.0351366	-0.267121	0.811085	0.215914	-0.42396	0.464678
DCAF7	0.322671	-0.193888	-0.0505265	-0.398258	-0.484333	0.444949	0.409651	-0.0470818	0.981752	0.0650432	-0.382037	-0.12718
DCAKD	0.00949781	0.229859	-0.0548275	-0.382034	0.270941	-0.271117	-0.149255	-0.636722	1.1591	0.701146	-0.563363	0.455219
DCHS1	0.109639	0.581145	0.0564032	-0.298399	-0.1952	-0.140354	-0.108344	-0.553028	0.9356	-0.197012	-0.300872	0.523881
DCN	0.206146	-0.193332	-0.348168	-0.245273	0.966859	0.172915	-0.295543	-0.389366	-0.348866	0.784602	-0.37279	-0.181286
DCPS	-0.167975	-0.0228214	0.0118416	-0.0952392	-0.0627462	-0.136224	-0.214471	-0.282834	1.09738	0.751328	-0.517922	0.573192
DCTD	0.503309	-0.252793	-0.366576	0.0170855	-0.187231	0.292506	-0.233929	0.747599	-0.233075	1.28779	-0.398161	0.704455
DCUN1D5	-0.146883	-0.0890811	-0.28215	0.130523	-0.263762	-0.0289455	0.995449	0.45664	0.453531	0.868808	-0.378888	0.15973
DCXR	-0.25951	1.02289	-0.197412	-0.0269034	0.514882	-0.375189	-0.331181	-0.197076	0.630724	-0.0118401	-0.172034	-0.241472
DDAH2	0.149462	0.104984	-0.338117	-0.363853	0.814381	0.0216871	-0.211919	-0.257026	0.188166	0.211692	-0.237588	0.100743
DDI2	0.3113	0.28866	-0.561859	-0.058546	0.229154	0.326312	-0.261777	1.10213	-0.161125	-0.130817	0.173346	0.0105031
DDOST	0.651254	-0.128821	-0.395902	0.277725	-0.374121	0.3085	-0.0835824	0.163296	-0.158659	-0.0537636	-0.679015	0.984267
DDX1	0.12319	-0.144129	-0.123352	0.433044	-0.771904	0.156789	-0.0386827	-0.0195256	0.624846	0.819534	-0.632955	0.506614
DDX17	0.176092	0.0116337	-0.165936	-0.111823	-0.671652	0.275981	0.487301	-0.427172	1.43239	0.203787	-0.566454	0.200008
DDX18	-0.186118	-0.0630854	0.0471126	0.300327	-0.464447	-0.174555	0.747958	1.18361	0.25072	-0.299321	-0.335812	-0.130372
DDX19A	0.204229	-0.0637605	-0.140989	0.242578	-0.454272	-0.268808	-0.11068	-0.0825126	0.927859	1.32409	-0.474914	-0.0878746
DDX19B	0.209518	-0.0333799	-0.140776	0.240344	-0.443454	-0.248691	-0.102662	-0.0688266	0.949684	1.01868	-0.460431	-0.130626
DDX39A	-0.0315592	-0.0069927	-0.0902211	0.0824923	-0.573797	0.211709	0.667071	-0.226989	0.380125	0.757151	-0.576755	0.878332
DDX39B	0.0401854	-0.0272896	-0.0650935	0.247747	-0.697393	-0.113381	0.318729	-0.442181	0.769172	1.40364	-0.535673	0.493622
DDX3X	0.148834	0.13093	-0.185047	0.331781	-0.829149	0.473902	0.304599	-0.094933	0.227565	0.442872	-0.498915	0.483522
DDX3Y	0.165856	-0.070051	-0.208099	0.35758	-0.874486	0.537911	0.368441	-0.125727	0.264161	0.153275	-0.475099	0.676344
DDX4	-0.252141	-0.457769	0.40815	0.388779	-0.326432	-0.375289	-0.135232	0.334067	0.286458	0.170831	-0.475757	-0.0383838
DDX47	0.141142	-0.252737	-0.168583	-0.0772789	-0.447599	0.219779	1.20792	0.367029	0.248677	-0.124209	-0.291468	0.199861
DDX49	0.0181972	-0.347361	-0.245552	-0.153072	-0.294426	0.282205	1.24917	-0.133403	0.312835	0.401543	-0.231078	0.451789
DDX5	-0.0369757	-0.129721	-0.24201	0.153861	-0.537673	0.388805	0.531123	-0.230304	0.245876	1.01737	-0.323273	0.760896
DDX51	-0.295095	0.0219482	-0.140571	-0.0708121	-0.237683	0.250559	0.460402	0.233706	1.0396	-0.336695	-0.173435	0.0830811
DDX6	0.0709478	-0.0724635	-0.300928	0.205745	-0.673944	0.498926	0.554201	-0.0191047	0.708881	-0.152933	-0.419922	0.435496
DEK	-0.185434	-0.426003	0.293092	0.417468	-0.511905	-0.371587	0.205538	-0.401354	0.19896	0.743597	-0.35617	0.376236
DENND4B	0.224002	-0.0240384	-0.171819	0.0871317	-0.177912	0.0425032	-0.0788353	-0.181959	-0.253763	2.19483	-0.121721	-0.190958
DERA	0.444048	-0.0312347	-0.653572	-0.19497	0.0952147	0.749449	-0.274448	-0.0724822	0.0922912	0.55278	-0.079745	0.639351
DERL2	0.153096	-0.124419	-0.289823	0.198452	-0.39789	0.241755	-0.232224	-0.0609687	0.812059	-0.0461236	-0.272047	0.582336
DES	-0.28016	-0.376641	1.33286	-0.302631	-0.32378	-0.353719	-0.210872	-0.385064	-0.412635	-0.307739	-0.252515	-0.354897
DESI1	-0.103434	0.306022	-0.238316	0.902967	-0.115827	-0.264841	-0.290159	-0.194045	-0.303467	0.159262	-0.456856	0.308801
DFFA	0.270644	0.0406929	0.0283523	0.16937	-0.599887	-0.391667	0.00126125	-0.0253626	1.15413	0.209833	-0.354253	-0.350149
DFFB	0.112323	0.191761	-0.437228	0.0383395	-0.381592	0.197647	0.296698	1.18324	0.253804	0.998228	-0.146363	0.651092
DHCR7	-0.206633	1.73711	-0.323717	0.0738024	0.105933	-0.326484	-0.181809	0.493749	0.535837	0.270239	-0.329704	0.13195
DHODH	-0.193132	1.63968	-0.214486	-0.108882	0.0755396	-0.0173983	-0.0717278	-0.190212	0.508377	-0.18226	-0.263629	0.0928386
DHRS3	0.146856	1.68918	-0.16582	-0.10318	-0.111307	-0.0271406	-0.229241	-0.260211	0.212135	-0.035565	-0.234199	-0.104109
DHRS7	0.273538	-0.341708	-0.378366	0.659975	-0.338864	0.34161	-0.260476	0.29849	-0.0100995	-0.0462197	-0.526732	0.0783272
DHTKD1	0.0686831	1.1639	-0.254285	-0.0984625	-0.305275	0.0533441	0.369488	-0.345614	0.431102	0.43072	-0.334298	0.422184
DHX15	0.159452	-0.0291496	-0.0528923	0.271166	-0.770973	-0.0845621	0.38764	-0.374809	0.63738	1.21974	-0.419955	0.0238926
DHX16	-0.137285	-0.252577	-0.25639	0.213946	-0.414749	0.0857939	1.11191	0.135461	0.320269	0.00203608	-0.0958303	0.364048
DHX29	-0.00373165	-0.198044	-0.229233	0.166586	-0.292988	0.0842155	0.0440878	-0.355425	1.15223	-0.142975	-0.199579	0.00629575
DHX30	0.077208	0.0169407	-0.214346	-0.235197	-0.42267	-0.00861857	0.377284	0.682493	1.08754	0.157032	0.237763	0.0224241
DHX32	0.17134	0.975101	-0.447535	0.250226	-0.153215	-0.145858	0.350163	-0.388367	-0.0925494	0.435952	-0.22107	0.574364
DHX9	0.131183	-0.0815445	0.047906	0.014746	-0.718506	-0.0861508	0.860295	-0.239523	1.00783	0.100314	-0.510922	-0.0596933
DIP2B	0.111713	0.483223	-0.446703	0.126292	-0.121517	0.0238635	-0.358273	0.323375	0.703153	0.342071	-0.212746	0.623929
DIS3	-0.0535537	-0.142844	-0.31409	0.136219	-0.40671	0.481281	0.809739	-0.178581	0.29871	0.78622	-0.273687	-0.0806781
DLG1	0.211444	-0.0230571	0.10302	-0.146971	-0.333165	-0.2004	-0.172461	-0.247929	0.806515	0.696338	-0.51952	0.622908
DLG4	-0.066919	0.225901	-0.0802097	-0.177432	-0.240814	-0.204327	-0.189284	-0.222312	1.99187	-0.229519	-0.256504	-0.0656896
DMD	-0.337432	-0.523348	1.08133	-0.332644	-0.178979	-0.356416	0.0240595	-0.331063	-0.446991	1.06031	-0.140999	-0.409143
DNAJB14	0.251136	-0.212858	0.32095	0.0694361	-0.434646	-0.191123	-0.33805	0.328048	-0.299575	1.20145	-0.305562	0.162718
DNAJB8	0.651218	-0.235749	-0.0559329	-0.0028608	-0.443918	0.118506	0.490144	-0.332641	-0.346544	-0.103316	-0.381442	0.423157
DNAJC13	0.583737	0.0833534	-0.28271	0.38346	-0.311724	0.13056	-0.330763	0.0303224	-0.397749	0.340783	-0.388747	0.153157
DNAJC5	0.461858	0.448826	-0.343039	0.321818	-0.347931	0.188187	-0.112174	-0.100066	0.16623	-0.43277	-0.502925	0.108441
DNASE2	-0.00824886	-0.438131	-0.283088	0.883175	0.181053	-0.268517	-0.368685	-0.31698	-0.0789595	0.225123	-0.486781	-0.277912
DNM1	0.694752	-0.21774	-0.465551	0.127149	0.217343	0.48532	-0.587617	-0.445409	-0.463773	-0.0703885	-0.661692	0.929708
DNM1L	0.179954	0.0734787	-0.116351	0.0822376	-0.666733	0.434997	-0.00304807	-0.319445	0.26423	0.651041	-0.262749	0.693386
DOCK1	0.521104	0.506187	-0.381662	-0.181255	-0.0938109	-0.17514	-0.193917	-0.544039	0.841923	1.25303	-0.105174	-0.43642
DOCK10	0.254296	-0.346821	-0.416562	0.547683	-0.192589	0.0526265	0.202958	0.373024	-0.330909	-0.000300048	-0.116269	0.201962
DOCK2	0.441988	0.0178646	-0.421669	0.496544	-0.0569074	0.154243	-0.221536	-0.214746	-0.503909	0.141846	-0.222216	-0.0823297
DOK2	0.61547	-0.141725	-0.609592	0.179182	0.199712	0.459675	-0.256426	-0.258434	-0.643751	-0.134497	0.030302	0.236029
DOK3	0.0515506	-0.216776	-0.370181	0.496504	-0.229733	0.564041	-0.0497252	0.102715	-0.202242	-0.354351	-0.226329	0.241458
DPH6	-0.0953606	-0.275576	-0.182917	0.00201401	-0.308146	0.164939	-0.136506	0.607875	1.46551	-0.0040549	-0.240949	-0.0814492
DPP3	0.364363	-0.198749	-0.298246	0.751628	-0.451124	0.334577	-0.255601	-0.0214474	-0.32714	-0.391589	-0.438461	-0.0253849
DPP7	0.238496	-0.209424	-0.451843	-0.0723527	0.212993	0.114446	-0.307058	0.277111	0.323712	0.85785	-0.388238	1.0958
DPP9	0.019605	-0.169236	-0.0758928	0.751007	-0.454096	0.0775245	-0.0956995	0.136305	-0.520352	0.870492	-0.468686	0.00317236
DPT	0.467493	0.0615905	-0.378663	-0.241024	1.05325	-0.173073	-0.181071	-0.404302	-0.424945	-0.193315	-0.2504	-0.324899
DPY19L1	0.2269	0.12338	-0.356631	-0.162427	-0.146205	-0.117704	0.209354	1.30841	0.0526346	1.59814	0.118908	0.289265
DPY30	-0.165411	0.170062	0.138452	0.0399774	-0.0580886	-0.180039	-0.14728	-0.369171	1.15375	-0.401749	-0.670036	-0.142374
DPYS	-0.132825	-0.374918	0.743558	-0.0109581	0.0377314	-0.141902	-0.0662643	-0.584412	-0.508645	-0.226765	-0.512897	-0.492285
DPYSL2	0.379305	0.342401	-0.464584	-0.0510615	0.0113143	1.07588	-0.265644	-0.701632	-0.37323	0.29914	-0.267562	-0.262935
DPYSL3	0.163298	-0.321721	0.873963	-0.0267973	-0.463065	0.0563504	-0.456944	-0.393553	-0.789014	-0.57556	-0.189697	-0.195332
DPYSL4	-0.136277	0.101221	-0.149749	-0.188021	-0.166595	0.0468362	1.43345	-0.240714	0.4052	0.140889	-0.16982	-0.155289
DR1	-0.128348	-0.345616	0.0957751	0.488577	-0.438253	-0.258486	-0.33137	-0.34179	0.852255	0.650364	-0.305554	-0.320783
DRG2	0.50519	0.0111479	-0.103266	0.0106336	-0.203798	-0.00373043	-0.304014	-0.0167964	-0.221347	0.416951	-0.520602	1.18987
DSC1	0.0475997	0.125132	-0.380169	-0.342729	0.67747	0.251125	-0.0821394	0.103687	-0.111407	0.727723	-0.122518	0.12262
DSG1	-0.10296	0.175407	-0.35297	-0.349663	0.990153	0.326351	-0.227265	-0.228525	-0.0657748	0.204697	-0.236953	-0.0663763
DSP	-0.0171323	0.0963019	-0.272555	-0.254999	0.869648	0.0424258	-0.160851	-0.169472	-0.0351574	-0.0673506	-0.129952	-0.153251
DSTN	-0.248823	-0.43804	1.23362	-0.370428	-0.374499	-0.186767	-0.344016	-0.108754	-0.393528	-0.242895	-0.121522	-0.00550647
DTD1	0.216111	0.0218597	-0.376123	-0.353184	0.0360317	0.241291	1.03069	0.754543	-0.268688	0.764765	-0.424509	0.950202
DTNA	-0.26888	-0.345173	1.1544	-0.336253	-0.356111	-0.359094	-0.223045	0.110069	-0.200425	-0.0363804	-0.108652	-0.217182
DTX3L	0.27781	0.235459	-0.0717102	0.34081	-0.418984	0.0047713	-0.367802	2.03569	-0.509621	0.235249	-0.183833	-0.256815
DYNC1H1	0.721584	-0.0615972	-0.239535	0.408316	-0.189701	-0.105446	-0.492377	-0.457026	-0.303997	0.608787	-0.401486	-0.224184
DYNC1LI2	0.667292	0.0212194	-0.349996	-0.35722	0.515268	-0.00106549	-0.427019	0.202614	-0.208253	0.372655	-0.201139	0.221735
DYRK1A	-0.0982426	-0.0235378	-0.0811023	-0.220094	-0.148468	-0.00688633	0.132101	-0.111988	0.815611	2.08106	-0.197183	-0.291768
DYSF	-0.00165112	-0.0955823	0.16849	-0.105545	-0.272735	-0.131248	-0.330035	0.494346	-0.434389	-0.536179	1.08416	0.650149
EBF1	0.221169	0.57483	-0.415115	-0.310696	0.0280917	0.334487	-0.0459031	-0.575125	1.22401	0.242439	-0.405832	-0.231215
EBF2	0.066877	0.263466	-0.243832	-0.193392	-0.0622493	-0.0673829	-0.0760462	-0.283681	1.5059	-0.0218021	-0.218262	-0.119586
EBF3	-0.106799	0.993635	-0.349399	-0.233808	0.255599	0.0606878	0.0631586	-0.394771	1.02982	0.0406735	-0.328757	-0.239299
EBF4	0.0222654	0.700182	-0.327082	-0.145151	-0.0674462	0.151748	0.256021	-0.418949	0.954792	0.095963	-0.330971	-0.0787558
EBNA1BP2	-0.188122	-0.0312505	-0.210403	0.490804	-0.345481	-0.114063	0.522175	0.204018	0.698955	-0.262322	-0.437111	-0.0327157
ECH1	0.0409235	1.7414	-0.195521	-0.225862	0.0871381	-0.0117831	-0.42098	-0.582609	0.186277	-0.19025	0.336788	-0.281044
ECHDC1	0.0811189	1.37615	-0.43184	-0.311843	1.21158	-0.229106	-0.377157	-0.256963	-0.376494	-0.0014508	-0.344151	-0.0242339
ECHDC2	-0.169899	1.02821	-0.158484	-0.250368	0.261242	-0.151209	-0.32024	-0.344995	0.336045	-0.285063	0.746778	-0.291896
ECHDC3	-0.310543	0.474635	-0.0601426	0.0457998	0.00593451	-0.312424	-0.143419	-0.311544	1.24653	0.626957	-0.310472	-0.3121
ECI1	-0.232085	0.495058	0.662889	-0.362792	-0.257844	0.245282	-0.429071	-0.353132	0.0695126	-0.0161083	-0.330109	-0.0785984
ECM1	0.265597	-0.238908	-0.0820083	-0.0386535	-0.209368	0.23081	-0.0787229	-0.169195	-0.432829	1.96336	-0.376413	0.653927
EDF1	-0.151407	-0.00628135	0.333273	0.540166	-0.440673	-0.392256	0.0836895	-0.289804	0.369962	-0.279122	-0.690394	-0.27254
EEA1	0.3985	-0.104443	-0.31752	0.387559	-0.0151065	0.42765	-0.500121	-0.0846052	-0.437435	-0.307089	-0.418118	0.152693
EEF1A1	0.370506	-0.102453	-0.0843362	0.695499	-0.486495	-0.16839	-0.214856	-0.424365	-0.0612254	0.289031	-0.797496	0.350027
EEF1A2	0.0752435	-0.150544	0.0651702	0.681772	-0.459448	-0.303431	-0.392919	-0.479439	0.0851726	1.02331	-0.746158	0.506182
EEF1D	0.136167	-0.0104492	-0.251669	0.699531	-0.301669	0.102011	-0.326168	-0.0448844	-0.318972	0.0400324	-0.474633	0.656357
EEF1G	0.228061	-0.220345	-0.188706	0.620321	-0.606403	0.152997	0.270146	0.481685	-0.309946	0.1149	-0.404476	0.0922853
EEF2	0.576166	-0.0696238	-0.356713	0.672289	-0.646121	-0.0739682	0.331441	0.323198	-0.177502	-0.316884	-0.58762	0.490319
EEFSEC	0.177307	-0.224097	0.164561	0.374447	-0.563131	-0.0572078	-0.172516	-0.666819	0.349309	0.442827	-0.510055	-0.123842
EFEMP1	0.425913	-0.38991	-0.379809	-0.140636	0.185534	0.560356	-0.270291	-0.461088	-0.415022	0.323966	0.156195	0.395255
EFHD1	0.495048	-0.489987	-0.378104	0.211426	-0.315305	0.543949	-0.112103	0.549723	-0.139419	-0.416579	0.0828839	-0.203192
EFHD2	0.0713566	-0.423789	-0.334857	0.668477	-0.429229	0.255566	-0.107409	0.452401	-0.111587	0.970627	-0.248629	-0.0749578
EFTUD1	0.202179	-0.270695	0.190677	0.0957165	-0.493016	0.624863	-0.0979679	-0.104241	-0.0874882	-0.26852	-0.630368	-0.0918269
EFTUD2	0.147979	0.154775	-0.129192	0.271414	-0.65151	0.124023	0.158075	-0.331947	0.478884	1.46765	-0.514977	-0.12343
EHD2	-0.243686	-0.0326341	0.513453	-0.352324	0.761425	-0.190583	-0.459516	-0.460129	-0.588146	-0.247385	0.0244913	-0.53373
EHD4	0.154937	0.0254543	-0.342282	0.5787	-0.076879	0.138642	-0.455503	-0.0585424	-0.4806	0.417191	-0.0271371	0.0136176
EHHADH	-0.0201917	0.216314	-0.255829	-0.0832724	0.830035	-0.159916	-0.111803	-0.420535	-0.130008	-0.455353	-0.120939	0.0494487
EHMT1	0.207203	-0.286983	-0.0796281	-0.0424218	-0.356056	-0.243913	0.544793	-0.230203	1.19011	-0.40834	-0.289417	-0.0054278
EIF2S1	-0.00270821	-0.268898	0.169937	0.518143	-0.773449	0.239443	0.0846647	-0.187749	-0.00506348	-0.299634	-0.35343	0.14006
EIF2S3	-0.165432	-0.339484	0.0563643	0.716497	-0.160122	-0.303104	-0.218532	-0.584903	0.106988	0.070901	-0.233816	-0.343068
EIF3A	0.436065	0.00519925	-0.481984	0.22314	-0.219581	-0.0422768	0.829259	0.20462	0.0871305	0.342658	-0.393603	-0.155277
EIF3C	0.168117	0.338536	-0.266159	0.434686	-0.491558	-0.141196	0.356439	0.178083	0.0197123	0.463151	-0.365733	0.469333
EIF3D	0.209201	0.00922353	-0.342661	0.374498	-0.58127	0.233479	0.201015	0.582372	0.523271	-0.139886	-0.438896	0.262666
EIF3G	0.00430451	-0.437614	-0.388648	0.714902	-0.506872	0.303941	0.0858548	0.160138	0.277932	-0.216384	-0.352827	0.58525
EIF3H	0.0174204	-0.128954	-0.0440086	0.498288	-0.577221	-0.147633	0.280413	-0.292693	0.317798	0.980818	-0.550968	0.163463
EIF3I	0.0543339	-0.24746	0.0574838	0.306219	-0.416421	-0.176534	-0.056141	-0.272375	-0.130435	1.58953	-0.40664	0.771546
EIF3L	0.279356	0.440422	-0.503093	0.338219	-0.311891	0.345108	0.186377	0.854957	-0.121728	0.0252641	-0.338043	-0.00419514
EIF3M	0.371518	-0.139395	-0.148862	0.375052	-0.716856	0.0351519	0.43624	0.447415	0.0228302	0.0973816	-0.345451	0.141675
EIF4A1	0.454127	0.0345933	-0.361449	0.306994	-0.582421	0.166537	0.0659482	0.451942	0.125684	0.164876	-0.325079	0.622834
EIF4A3	0.143948	-0.106247	-0.194762	0.382378	-0.554504	-0.179446	0.494021	-0.437222	1.29198	-0.242978	-0.723838	-0.0341337
EIF4B	0.0562866	-0.0958095	-0.110223	0.690598	-0.595816	-0.252198	-0.0570377	0.319693	0.486426	0.0933328	-0.425125	0.0368538
EIF4EBP2	0.104425	0.126962	-0.166099	-0.24328	-0.138407	-0.0943129	0.0114376	-0.274737	1.47865	-0.207159	-0.201291	0.0916152
EIF4G1	0.23763	-0.13373	-0.305171	0.846107	-0.668324	0.0329736	0.0382472	0.204667	-0.0426668	0.259329	-0.452365	0.143477
EIF4G3	0.214328	-0.172557	-0.347312	0.405389	-0.559949	0.430723	0.268618	0.0534948	-0.0255662	0.560661	-0.142709	-0.0987487
EIF5	0.619136	-0.285606	-0.352341	0.342286	-0.402342	0.233226	0.162337	0.363113	-0.60934	0.957139	-0.404072	0.167464
EIF5B	0.065767	-0.188377	-0.371968	0.824997	-0.579429	0.110491	0.275096	-0.182183	0.0062422	0.375788	-0.455457	0.473071
ELAVL1	0.0433364	0.219101	-0.0907442	-0.146432	-0.336627	0.146228	0.141891	-0.346161	1.12553	0.271042	-0.612267	0.441292
ELAVL2	-0.101115	-0.0721288	-0.0916033	-0.108982	-0.137771	0.00471971	1.51936	-0.161303	-0.0166081	-0.144836	-0.13151	0.00484321
ELMO1	0.512048	0.261637	-0.63049	0.26159	-0.14461	0.472011	0.0445549	-0.173653	-0.318656	0.528681	-0.124873	-0.180302
ELMO2	0.791002	0.082182	-0.562078	0.11835	-0.234407	0.314462	-0.00461322	-0.0489242	0.0212434	-0.21861	-0.292148	0.252776
ELP3	0.537417	-0.0247708	-0.328591	-0.0577656	-0.446126	0.315584	0.387556	-0.15841	0.399846	0.10848	-0.566393	0.706019
ELP6	-0.0913102	-0.282106	0.0998087	0.582014	-0.593874	-0.355479	-0.292781	-0.119144	0.774715	0.557018	-0.280481	-0.103383
EMC1	0.423021	-0.299948	0.364687	0.110568	-0.610824	-0.0317072	-0.105622	-0.18952	0.073662	0.439839	-0.586096	-0.484976
EMD	-0.325441	-0.182863	0.74691	0.460581	-0.323908	-0.505983	-0.415095	-0.562971	0.106865	-0.0922091	-0.605184	-0.308378
EMG1	-0.0619632	-0.266787	-0.292084	-0.0545388	-0.321213	0.0514093	0.820429	0.903116	0.472278	-0.0242423	-0.190124	1.36481
EMILIN1	0.151785	-0.414715	0.681564	-0.354	-0.301792	-0.0849227	-0.410786	-0.284442	-0.533398	1.18586	-0.236306	0.773721
EML3	0.57071	-0.277488	-0.364052	0.0398735	0.26959	-0.187954	-0.532416	-0.0797377	-0.277804	0.607962	-0.0195549	0.693162
EMP3	0.201812	-0.288282	-0.132025	-0.239269	0.717769	0.049486	-0.316906	0.00296788	-0.353767	-0.318921	-0.266174	0.460038
ENAH	-0.0678031	-0.593631	0.506637	0.524196	-0.478129	-0.589044	0.0270803	-0.382599	-0.140428	0.654938	-0.27907	-0.325707
ENDOD1	0.0458886	-0.569116	0.56962	-0.334157	-0.00687806	-0.345225	-0.346938	1.42199	-0.430073	0.466009	0.23732	-0.296109
ENO1	0.115169	0.0538266	0.182512	0.386132	-0.745533	0.27531	-0.193373	0.843964	-0.153701	-0.270605	-0.48922	0.0439502
ENO2	-0.139863	-0.406714	0.920239	0.0936956	-0.587688	0.0629593	-0.301802	-0.161212	-0.159887	-0.480627	-0.563393	-0.289989
ENO3	0.0428428	-0.239884	-0.00702029	0.608926	-0.463328	0.182094	0.324634	0.143104	-0.257498	-0.583502	-0.47762	-0.257958
ENOPH1	0.275962	0.129895	0.241045	-0.229667	-0.527044	0.142075	-0.445394	-0.265676	0.837112	0.00788213	-0.322559	-0.0111313
ENTPD1	-0.0561431	0.046406	0.606327	-0.131665	-0.302781	-0.175547	-0.242843	-0.409179	-0.624145	0.66618	0.24917	-0.0322945
EOGT	-0.0792368	-0.319496	0.916638	-0.168669	-0.390362	-0.0788673	-0.301074	-0.132547	-0.414174	-0.350842	-0.148447	-0.0948031
EPB41L2	0.670486	-0.135618	-0.411793	0.228824	0.318073	-0.0925053	-0.477603	-0.69946	0.211536	0.16302	-0.651834	-0.311266
EPB41L3	0.819316	0.361411	-0.452619	0.21984	-0.155272	0.701261	-0.450695	-0.539704	-0.246518	-0.380841	-0.677736	-0.438587
EPB42	-0.193019	-0.312874	-0.118917	0.0525244	0.0873911	-0.158641	0.278441	0.475842	-0.298193	-0.485358	1.18825	-0.421939
EPHX1	-0.143909	0.228127	-0.289144	-0.206032	1.21419	-0.0363077	-0.381793	-0.626739	0.262973	-0.454604	-0.416825	-0.300478
EPHX2	-0.0503582	0.230849	0.450205	-0.46958	0.202514	-0.0954644	-0.286104	-0.589583	0.477081	-0.493046	-0.416936	-0.0132183
EPM2A	0.0077963	-0.188667	0.636642	-0.34331	0.0854231	-0.21104	-0.303149	-0.381037	-0.317976	0.186141	-0.0335088	-0.312501
EPM2AIP1	-0.0873937	0.0676304	0.21298	-0.381206	-0.351872	-0.100148	-0.189744	-0.274718	1.95941	0.0795834	-0.408562	-0.209824
EPN1	0.490915	-0.145721	-0.527334	0.280024	0.155432	-0.0244941	-0.282177	-0.0302014	0.205827	-0.32061	-0.255034	0.22257
EPPK1	-0.220227	-0.343882	0.642641	-0.16344	-0.246643	-0.144801	-0.290906	-0.24904	0.592638	-0.251653	-0.325925	-0.0328556
EPS15	0.356332	0.0862501	-0.478911	0.337793	0.269946	0.227293	-0.385127	0.278129	-0.510085	-0.155804	-0.297537	0.111368
EPS8	0.676042	-0.295781	-0.209179	-0.0108955	-0.133178	-0.0868713	-0.351171	-0.220798	-0.387602	0.531756	0.14373	0.713186
EPS8L2	-0.114234	-0.269012	-0.00852571	-0.185177	-0.153479	0.208832	-0.267276	1.08494	1.12925	-0.195765	-0.262626	-0.0804816
EPX	-0.0739235	0.0211177	-0.0724925	-0.0702651	-0.176463	-0.0177568	-0.234361	1.74268	-0.160567	-0.273477	0.815311	0.179147
ERGIC1	0.512294	-0.134944	-0.258425	0.498333	-0.533975	-0.0859337	-0.35078	-0.312573	0.400272	-0.117115	-0.226523	0.149307
ERGIC3	0.530187	-0.486027	0.0950362	0.207196	-0.391166	-0.472259	-0.258275	-0.065425	0.595487	-0.0929964	-0.286338	-0.224078
ERH	-0.201628	-0.305434	0.19341	0.610233	-0.246883	-0.437685	0.00800381	-0.308571	0.302036	-0.137861	-0.595574	0.16563
ERO1L	0.372069	-0.404387	-0.102408	0.2131	-0.551353	0.754418	-0.251686	1.54608	-0.577865	-0.408356	-0.439203	0.523086
ESAM	-0.18692	0.16066	-0.166973	-0.14755	0.0552713	-0.211249	-0.259924	-0.153078	0.12434	-0.18634	1.68754	-0.229898
ESYT1	0.00258628	0.488713	0.525446	-0.425721	0.110999	-0.15661	-0.159	-0.132545	0.0449002	-0.246463	-0.539259	-0.190244
ESYT2	-0.0371709	-0.171276	0.97465	-0.130885	-0.321423	-0.109824	-0.399089	-0.137446	-0.484226	0.157414	-0.554197	-0.446949
ETHE1	-0.108657	-0.273424	-0.0194692	0.511824	-0.45134	0.688841	-0.252523	0.472886	-0.393828	-0.233712	-0.454942	0.225197
EVI2B	0.584604	-0.328539	-0.427928	0.117003	0.239496	0.230013	-0.458995	0.290415	-0.058604	-0.42534	-0.140159	-0.350726
EWSR1	-0.130554	0.0596252	-0.42564	-0.298458	0.0804316	0.682859	0.0880145	0.026918	0.738099	1.38882	-0.478049	0.410488
EXOC4	0.533408	0.0932494	-0.348077	-0.0957304	-0.406821	0.637763	-0.0743759	-0.0656731	0.0785845	-0.00688024	-0.0439373	0.175355
EXOC6B	0.651074	0.349692	-0.453976	-0.0764493	-0.14603	0.122433	-0.319609	-0.502447	0.740456	-0.292482	-0.0369126	-0.163219
EXOG	-0.195046	-0.219528	0.0869471	-0.020975	-0.366236	0.128603	-0.19624	-0.26309	0.79417	1.90465	-0.2683	-0.17999
EXOSC4	0.311398	-0.46002	-0.202695	0.165534	-0.515256	-0.213831	0.477484	0.593929	0.558475	0.10527	-0.36081	0.876243
EXOSC5	0.0697859	-0.327282	-0.0883649	0.084	-0.50952	-0.339696	0.953563	0.0181023	0.632608	0.399739	-0.16768	0.498327
EXOSC7	-0.0935491	-0.391296	-0.1652	0.156742	-0.432336	-0.0229542	0.188894	0.0737051	1.11368	0.774773	-0.326765	0.406003
EXT2	-0.116288	-0.194309	-0.0231295	-0.101008	-0.201074	-0.0906744	0.0261206	-0.189384	1.45086	-0.14777	-0.196106	0.00121812
EZR	0.0897707	-0.146109	-0.120823	0.203677	-0.385962	0.282763	-0.27043	0.943278	-0.581314	0.890059	0.044425	0.780104
F11R	-0.142749	0.172861	-0.459359	-0.22666	0.921091	-0.0877503	-0.257865	0.77124	0.0679707	-0.113156	0.294136	0.0396153
F13A1	0.645907	0.486848	-0.427324	0.185233	-0.0889472	0.490583	-0.241743	-0.445014	-0.48296	-0.33421	-0.361757	-0.0699624
F8A1	0.190747	-0.12399	-0.277285	0.647821	-0.289322	-0.0124926	-0.298931	-0.131455	0.123057	0.151347	-0.446988	0.200951
F8A2	0.190747	-0.12399	-0.277285	0.647821	-0.289322	-0.0124926	-0.298931	-0.131455	0.123057	0.151347	-0.446988	0.200951
F8A3	0.190747	-0.12399	-0.277285	0.647821	-0.289322	-0.0124926	-0.298931	-0.131455	0.123057	0.151347	-0.446988	0.200951
F9	-0.166242	0.0567326	-0.0659749	-0.214336	-0.0976605	-0.144852	-0.0343987	-0.122154	-0.24723	-0.171794	1.76015	0.226077
FABP4	-0.166923	2.73923	-0.276794	-0.226025	0.663701	-0.250218	-0.239571	-0.218756	-0.294054	-0.254725	-0.223718	-0.281561
FABP5	-0.0495179	2.45126	-0.346332	-0.144626	0.22793	-0.142985	0.209345	-0.016192	-0.226367	-0.252184	-0.0806174	-0.198923
FAF1	-0.125794	-0.221467	0.43463	0.554154	-0.643518	-0.420932	-0.186716	-0.0861836	0.457392	-0.049238	-0.46672	-0.28141
FAF2	0.0166791	0.385641	-0.246201	0.449644	-0.43671	0.352687	0.142692	-0.166548	0.191444	0.0548028	-0.623857	0.0896012
FAHD1	-0.13168	-0.0826418	0.518716	0.110595	-0.519713	0.0811728	-0.30334	-0.227744	-0.117615	0.448823	-0.352396	0.186491
FAHD2B	0.0795792	-0.116354	0.382615	0.100682	-0.488967	-0.206567	-0.311146	-0.437464	0.656867	-0.331266	-0.457834	0.255572
FAM115A	0.130847	-0.0349871	-0.37225	-0.213837	-0.0324577	0.387732	0.46162	0.0865247	0.144931	0.868598	-0.471003	1.0343
FAM120A	0.531255	-0.096969	-0.297371	0.507598	-0.625304	-0.00373602	-0.348876	0.174407	0.302279	0.226519	-0.606806	0.824257
FAM120C	0.00935761	0.0484216	-0.0990349	-0.0259155	-0.290301	0.0959019	-0.185948	-0.326023	1.25234	0.245858	-0.340899	-0.0551492
FAM129A	-0.0575337	-0.379355	0.951065	0.0782488	-0.398393	-0.143633	-0.546228	-0.543094	-0.655299	0.663156	-0.399079	-0.380901
FAM129B	0.35884	-0.283864	-0.496908	0.436742	0.00654336	0.0570735	-0.464997	0.442829	-0.507726	1.0847	-0.285953	1.01947
FAM162A	-0.19876	-0.174508	0.499295	0.0418907	-0.442972	-0.270367	0.119334	-0.352017	0.843006	-0.114818	-0.44762	-0.352189
FAM195B	-0.198528	0.261328	-0.342258	0.542862	-0.168336	0.0207752	-0.128448	0.41008	0.0597665	0.42822	-0.443361	0.97706
FAM213A	0.114026	1.47723	-0.363627	-0.334183	0.687934	-0.0226716	0.371599	-0.319704	-0.344867	-0.27785	-0.231341	-0.413269
FAM3C	0.715677	0.0921587	-0.565288	-0.0229568	0.104726	0.112766	-0.426469	0.534637	0.408389	-0.18711	-0.418517	0.278487
FAM63A	0.200178	-0.152192	0.0859428	-0.327965	0.023845	-0.259695	-0.250707	0.325068	0.203747	2.17125	-0.0875734	-0.35949
FAM96A	0.416056	-0.271797	-0.294736	0.0664833	-0.111707	0.554744	-0.260272	0.45018	-0.605311	0.423994	-0.417649	0.949784
FAM96B	0.0308032	0.0378306	-0.473707	0.145588	-0.218413	0.379611	-0.107839	1.16287	0.0508784	0.362509	-0.035641	1.02368
FAM98A	-0.0159534	-0.0532563	-0.0456909	0.0238438	-0.407413	-0.248807	0.0454744	0.397185	0.416286	1.02566	-0.165635	1.26642
FAM98B	-0.138768	-0.387637	0.211271	0.250461	-0.384489	-0.220899	-0.25322	-0.842697	0.956263	1.41919	-0.733959	0.213884
FARSA	0.349833	-0.260039	-0.0391771	-0.133574	-0.622153	0.31099	0.333632	-0.174414	0.748112	-0.464228	-0.159675	0.0762906
FARSB	0.392537	-0.0256427	-0.00893013	-0.112257	-0.617599	-0.0190752	0.433022	0.565556	0.599327	0.120668	-0.501976	0.282849
FBLIM1	-0.0755545	-0.368068	0.675314	-0.0584301	-0.252182	-0.360419	-0.362619	-0.115111	0.131766	-0.290501	-0.0207965	-0.215203
FBLN5	0.253595	-0.37434	-0.301855	-0.447833	0.787129	0.213043	0.0484805	-0.267564	-0.390342	0.21857	0.308134	-0.324185
FBN1	-0.0101416	-0.196814	-0.336619	0.153364	0.550295	0.484447	-0.382606	-0.582498	-0.439501	0.462766	-0.224785	-0.171181
FBN2	-0.0253141	-0.239892	-0.233528	0.0922677	0.629798	-0.0721994	-0.268213	-0.384895	-0.220053	1.43442	-0.351746	-0.226629
FBXL20	0.0351718	1.18597	-0.232692	-0.366584	0.0639783	0.114157	-0.222589	0.430779	-0.0781213	0.668655	0.183168	0.472555
FBXO22	0.193585	-0.0771482	-0.00150582	-0.137149	-0.418187	-0.378159	0.0777482	0.187684	1.91461	-0.449262	-0.470032	-0.118215
FCER1G	0.155335	0.51475	-0.180157	0.643956	-0.253563	0.00269304	-0.298454	-0.24811	-0.445224	-0.0971847	-0.275295	-0.171024
FCGR2B	0.483043	-0.0160185	-0.284639	0.220644	-0.240882	0.0342493	-0.185409	-0.278218	-0.221719	1.64144	-0.198354	-0.243617
FCGRT	0.416066	0.612122	-0.606225	-0.0810736	0.514474	0.441559	-0.439129	-0.522026	-0.348436	0.318221	-0.175531	0.0320277
FCHO2	0.208417	0.186284	-0.505179	0.296836	-0.388296	0.683289	-0.136881	-0.177401	0.0538963	-0.294728	-0.100915	0.728603
FCN3	-0.104432	0.146177	-0.350053	-0.25861	0.816461	-0.023966	-0.0324423	-0.134966	-0.0785099	0.522876	-0.145233	0.563379
FDFT1	-0.120003	0.268951	-0.0837768	-0.0928546	-0.124427	-0.0627323	1.38255	0.0582421	-0.153039	-0.123573	-0.0718152	-0.0764023
FDPS	-0.183327	-0.185948	0.337854	0.0701988	-0.179718	-0.209643	-0.371303	0.00899221	-0.286268	0.60245	-0.219655	1.32405
FDX1	-0.236203	-0.198001	-0.0895851	1.03695	-0.381646	-0.19447	-0.248618	-0.298455	0.184329	0.022307	-0.331261	-0.411086
FEN1	-0.261437	-0.418352	0.586906	0.358693	-0.483174	-0.133757	0.289448	0.0748048	-0.316996	-0.142743	-0.442556	-0.243588
FERMT1	0.0893384	0.482768	0.124506	-0.438371	0.251128	0.00150033	-0.391251	2.28456	-0.462094	-0.273962	0.0482252	-0.194204
FERMT2	-0.183624	-0.156797	1.36839	-0.390839	-0.390465	-0.084965	-0.483287	-0.455052	-0.515825	-0.280284	-0.412981	-0.302646
FERMT3	0.574109	0.196077	-0.433148	0.0322737	-0.146674	0.371141	-0.161884	0.585911	-0.673149	0.00329943	0.200663	0.337522
FES	0.222259	0.0166036	0.00786689	0.387933	-0.526791	0.347668	-0.416782	0.0272656	-0.613139	0.0441602	0.0384573	0.138298
FETUB	-0.076663	0.283169	-0.271692	-0.282286	0.892056	0.0356862	-0.0611733	-0.131818	-0.293487	-0.0192705	-0.200396	0.396824
FGF2	0.299409	-0.300905	-0.177442	-0.192676	0.47215	-0.247096	-0.36727	1.17925	-0.0427403	1.41911	-0.433947	-0.123208
FGFR1	0.0636912	0.101034	-0.280516	-0.212277	1.07014	-0.275285	-0.123441	-0.397219	-0.128754	0.355043	-0.503739	0.199395
FGFR2	0.0284827	0.263431	-0.252792	-0.189814	0.997215	-0.285045	-0.115184	-0.37418	-0.177978	0.354728	-0.480463	0.220715
FGFR3	0.0369951	0.130317	-0.265078	-0.186376	1.02099	-0.282911	-0.106485	-0.373376	-0.151181	0.365627	-0.480959	0.229717
FGFR4	0.0629926	0.0150132	-0.175405	-0.24095	0.804915	-0.317532	0.546994	-0.389244	-0.205226	0.197034	-0.474705	0.0892577
FHIT	-0.0340574	0.508747	0.125171	-0.44559	-0.24369	-0.187374	-0.187831	-0.579023	1.92577	-0.271733	-0.222504	-0.205799
FHL1	-0.2662	-0.409576	0.754595	-0.363129	0.452918	-0.408418	-0.396596	-0.15897	-0.440258	-0.310778	0.243807	-0.387488
FHL2	0.0190275	-0.333547	0.580797	0.193373	-0.600797	-0.20063	-0.0322983	-0.268866	-0.440675	-0.123829	0.206328	-0.208995
FHL3	-0.177641	-0.203064	0.92864	0.252428	-0.600069	-0.340316	-0.217157	-0.469439	-0.33972	0.082672	-0.437607	-0.197386
FHOD1	0.0562763	-0.124061	-0.400649	0.349062	-0.160765	0.0645729	-0.423691	0.197163	-0.0364581	0.045707	0.87847	0.0181586
FIBP	0.0520837	-0.259008	-0.033937	-0.177584	-0.484858	0.61906	0.222563	0.102631	0.832864	-0.365348	-0.363057	0.163409
FILIP1L	0.279025	-0.304724	0.803628	-0.246428	-0.352928	-0.329013	-0.224752	-0.290161	-0.36349	-0.319399	-0.157025	-0.0494646
FIP1L1	0.275789	-0.140457	-0.267911	0.343635	-0.579896	-0.0490488	0.44097	-0.229155	0.868508	-0.0899095	-0.401218	-0.067848
FKBP10	0.484945	-0.397867	-0.269565	0.445267	-0.24448	-0.352346	-0.331873	-0.464306	0.566876	-0.166442	-0.483248	0.818295
FKBP11	0.459992	-0.281898	-0.308993	0.240782	0.108909	-0.232176	-0.106855	-0.170915	-0.241519	-0.319813	-0.359895	1.20911
FKBP14	0.591465	-0.294285	-0.35794	0.241906	0.0682371	0.0670053	-0.326053	-0.389628	-0.240728	-0.0416918	-0.383523	0.561271
FKBP15	0.377001	0.225359	-0.512534	0.682244	-0.364531	0.448941	-0.386812	-0.10644	-0.232329	-0.327311	-0.419153	0.337218
FKBP4	0.0475776	-0.417687	-0.0690088	0.571268	-0.541206	-0.0194832	-0.082745	-0.337606	0.311644	0.461345	-0.411586	0.436468
FKBP7	0.824815	-0.118194	-0.316808	-0.112666	-0.102956	0.0759681	-0.238767	-0.397583	0.274369	-0.392265	-0.487769	0.844739
FKBP9	0.652817	-0.309989	-0.431957	0.410842	-0.0982183	0.171566	-0.347034	-0.222254	-0.270915	-0.305463	-0.412557	0.558933
FLAD1	-0.239261	0.462769	-0.0152667	0.40891	-0.465217	0.355581	0.0920948	1.32932	-0.186586	-0.223572	-0.403496	-0.308942
FLI1	0.103097	0.0867493	-0.399662	0.0697237	-0.101255	-0.157863	-0.29026	0.154451	0.310141	0.145573	1.0666	-0.00440258
FLJ44635	-0.0139321	-0.351401	0.0987279	1.01056	-0.451849	-0.367294	-0.288153	-0.414887	-0.0373977	0.203772	-0.524413	-0.457025
FLNA	-0.344016	-0.352157	1.51545	-0.255314	-0.427602	-0.398792	-0.379486	-0.408405	-0.437992	-0.446072	-0.353081	-0.231407
FLNB	0.329768	-0.501493	-0.338438	-0.00393837	-0.321482	0.414034	-0.467544	2.81809	0.457188	-0.288499	-0.226391	0.353007
FLNC	0.176837	-0.527387	0.498518	-0.189238	-0.270657	0.11584	0.9679	-0.162582	-0.538877	-0.76275	-0.484368	-0.329628
FLYWCH2	-0.311762	-0.26031	0.3509	0.347476	-0.467424	-0.196413	-0.316258	-0.512268	0.773416	0.18692	-0.422398	0.245477
FMNL1	0.296	0.241391	-0.48944	0.438807	-0.269615	0.486119	-0.276769	-0.212698	-0.537297	1.51634	-0.304725	0.200323
FN1	-0.071638	-0.503543	0.590252	0.117266	-0.564587	-0.399575	-0.00342279	0.268078	-0.274963	-0.24676	-0.00897624	1.03978
FN3KRP	0.106238	0.171313	0.541993	-0.0247015	-0.522768	-0.258123	-0.259672	-0.287719	0.534231	-0.0151066	-0.394034	-0.585832
FNDC3B	0.970818	-0.156607	-0.381833	0.277157	-0.452544	0.0516544	-0.118359	0.216685	-0.528609	-0.489882	-0.225348	0.950919
FNTB	-0.0679914	-0.241025	-0.24652	0.0910387	-0.185121	0.0850649	0.211857	0.974599	-0.214082	0.372807	-0.073083	1.64953
FPR1	0.253041	-0.125772	-0.194728	0.873816	-0.148221	-0.195264	-0.292859	-0.376846	-0.402697	-0.322939	-0.376778	-0.32998
FRMD8	0.124279	-0.174847	-0.220853	0.0026831	-0.138757	0.061265	-0.26701	-0.25216	-0.0182825	3.24142	-0.142721	0.114705
FRYL	0.321013	-0.0656889	-0.2714	-0.184516	-0.315829	0.539121	-0.0673395	1.58967	-0.312295	0.528388	0.37752	-0.252288
FSCN1	0.157093	-0.05058	-0.579776	0.355525	-0.279161	-0.0505464	0.395123	-0.117736	0.176554	0.871248	0.0383989	0.860815
FSTL1	0.47285	0.157634	-0.383751	-0.0259376	0.101733	0.756777	-0.27516	-0.206282	-0.526208	-0.03658	-0.494392	0.337846
FUBP1	0.0611336	0.0607066	-0.288723	0.163346	-0.429273	-0.258964	0.555113	-0.604511	0.764212	0.959586	-0.505071	1.39223
FUBP3	-0.129276	-0.276304	-0.149109	0.279503	-0.469499	-0.176439	-0.100276	-0.260183	0.856919	1.93105	-0.452355	1.03407
FUCA1	0.556888	-0.162563	-0.465921	0.0624912	-0.164436	0.365986	-0.394859	-0.0988533	0.547515	-0.390679	-0.263604	0.453641
FUK	0.220452	0.788949	-0.201829	-0.265844	-0.239568	0.652037	-0.246742	-0.429419	0.129883	0.274736	-0.40645	0.746893
FUS	-0.0122441	0.167208	-0.24498	-0.405038	-0.318052	0.594109	0.471919	-0.163068	0.808605	0.760823	-0.367102	0.700671
FUT11	0.498243	-0.132178	-0.363239	-0.257856	-0.0676071	0.311058	-0.302848	0.555434	0.428317	0.718953	-0.298717	0.394797
FUT8	0.277394	-0.168095	0.19241	0.061331	-0.337372	-0.184886	-0.345833	0.240828	-0.270242	1.61557	-0.280686	0.0470049
FXR2	0.0195996	0.926759	-0.0852606	-0.0433644	-0.416774	-0.00643978	0.141969	-0.332965	0.902708	0.138123	-0.403956	-0.010723
FYN	0.626718	-0.224983	-0.467319	-0.0691869	0.564976	0.348623	-0.345086	-0.26135	-0.40363	-0.411661	-0.214857	-0.214638
G3BP1	0.0388473	0.0948574	-0.592153	0.333909	-0.0286045	0.155702	0.093859	0.208845	0.616156	0.224281	-0.415045	0.397434
GAA	0.209341	-0.32524	-0.127886	0.343417	-0.48365	-0.0372105	-0.330971	-0.306323	-0.0839076	1.09795	-0.344701	1.72393
GAK	0.176592	-0.127238	-0.424458	0.239147	-0.289336	0.578599	-0.0807363	-0.21828	0.154893	0.570771	-0.3952	0.648502
GALC	0.0507609	-0.409206	-0.354453	-0.107267	-0.131598	0.0616975	-0.207877	-0.119704	2.07724	-0.19621	-0.297448	0.182784
GALE	0.170044	0.365819	-0.250488	0.373032	-0.253476	-0.00326378	-0.39726	0.226781	0.00574177	-0.390061	-0.355634	1.1659
GALK2	0.21208	-0.0766938	-0.489044	0.210054	-0.0955958	0.381321	-0.44355	0.0583944	0.017423	1.62768	-0.178677	0.33312
GALNS	0.278814	-0.208998	-0.492243	0.136201	-0.242969	-0.00139841	-0.232583	0.114748	0.841127	-0.17397	-0.231751	1.72776
GALNT1	0.464152	0.0920598	-0.596546	0.231831	-0.41863	0.337902	0.253606	0.92328	-0.236143	-0.396804	0.0144972	1.00542
GALNT13	0.293062	0.354452	-0.558651	0.0372397	-0.375016	0.529325	0.317632	1.0337	-0.0979688	-0.404003	0.0529797	0.79805
GALNT2	0.746603	-0.215388	-0.233779	0.366616	-0.558527	-0.14511	-0.206154	-0.0462744	-0.185939	0.822056	-0.464168	0.7674
GANAB	0.645254	-0.061816	-0.0147996	0.274037	-0.616955	0.251685	-0.53146	-0.0889566	0.0951065	0.0109884	-0.631209	0.0147581
GAPDH	-0.0348827	-0.143343	0.472194	0.53982	-0.788781	0.0397475	-0.226129	-0.106684	-0.355137	-0.159601	-0.620047	0.526277
GAPVD1	0.382001	0.4145	-0.309217	-0.250575	-0.226397	0.510194	0.0176922	-0.154865	-0.129327	1.11053	-0.107083	0.225481
GARS	0.470335	-0.187972	-0.401735	0.585625	-0.401394	0.0623964	-0.29238	0.0192723	-0.352989	1.51361	-0.495999	0.516954
GART	-0.129421	0.0346289	0.0362072	0.604916	-0.689361	-0.0489729	0.0780911	0.376318	0.550678	0.0775516	-0.575529	-0.162693
GATM	0.162554	-0.162099	-0.286837	-0.0860365	-0.0612708	0.104896	0.338446	-0.235361	-0.434259	2.62504	0.24704	-0.230738
GBA	0.267564	-0.67964	-0.0816021	0.444489	-0.392199	0.0950876	-0.390441	-0.381901	0.543667	-0.00314634	-0.496018	0.164968
GBAS	-0.326511	0.105091	0.679915	-0.119652	-0.205563	-0.195432	-0.15393	-0.705515	0.0230149	0.470178	-0.251983	-0.0715266
GBE1	-0.0720255	-0.0118765	0.610306	0.0912026	-0.408742	0.312058	-0.443814	-0.148584	-0.512509	-0.195219	-0.384716	-0.258519
GBF1	0.543062	-0.164732	-0.430937	0.223557	-0.0619002	-0.249132	-0.145164	-0.0428641	-0.299428	0.77896	-0.360272	1.69236
GBP1	0.0270603	-0.309532	0.430274	0.435579	-0.460033	0.186423	-0.337033	-0.437285	-0.598983	-0.198153	-0.433383	-0.044017
GC	0.247629	0.31834	-0.288662	-0.351219	0.787417	0.213519	-0.271066	-0.436809	-0.490252	0.195491	-0.320742	0.424976
GCHFR	-0.115646	-0.0967531	0.12646	-0.163528	-0.0829894	-0.0549698	-0.302894	0.135165	1.26313	-0.326456	-0.275238	-0.280811
GDI1	0.633479	0.0200474	0.0551953	-0.120359	-0.358875	-0.132668	-0.458426	-0.572665	0.44864	1.46312	-0.719188	0.174192
GDI2	0.691494	-0.058878	-0.484531	0.281316	-0.371639	0.388826	0.0717274	-0.000461585	0.0081962	-0.274356	-0.555998	0.336358
GEMIN5	0.27202	0.614189	-0.0227368	-0.249989	-0.303907	0.0496522	0.13241	-0.364125	0.957699	-0.355516	-0.419091	-0.355216
GFPT1	0.577344	-0.190684	-0.309338	0.375217	-0.129161	-0.0822618	-0.108307	0.555914	-0.524551	-0.426662	-0.407942	0.801538
GFPT2	0.0865656	-0.206578	-0.318108	0.357168	-0.359899	0.827318	-0.356093	-0.378474	-0.322983	-0.20848	-0.247602	1.29746
GGT5	-0.108958	-0.388859	-0.261261	-0.289925	0.327339	0.0153433	-0.239164	-0.269946	-0.170697	1.75399	1.21492	-0.150955
GIGYF2	0.605888	-0.408576	-0.148789	-0.0972712	-0.447006	-0.445083	0.353324	0.132199	0.330735	0.731194	-0.269038	1.39309
GIMAP4	0.421433	0.0184431	-0.526832	0.313482	0.193921	-0.0784017	-0.389692	-0.301976	-0.514977	0.0079614	0.425954	0.419453
GIPC3	-0.104843	-0.0615576	0.876476	-0.352198	-0.326323	0.059129	-0.151584	0.153966	-0.276967	-0.479727	-0.228019	-0.328912
GIT2	0.423054	0.109265	-0.314191	0.25033	-0.412313	0.520572	0.0115899	-0.532637	-0.438232	0.879678	-0.164729	-0.153351
GK	0.548772	-0.274662	0.0895332	0.384141	-0.426292	-0.131496	-0.334838	-0.351151	-0.419606	-0.155075	-0.206308	0.0218548
GLB1	0.401927	-0.25064	-0.415067	0.181123	-0.255585	0.149617	-0.238602	-0.154111	0.197553	-0.019402	-0.0652641	1.22692
GLG1	0.388356	-0.349972	-0.282383	-0.0643495	-0.179562	-0.0145176	-0.31322	-0.173472	0.891836	1.33269	-0.332483	0.21482
GLIPR1	0.808	-0.0693273	-0.186979	0.140081	-0.261881	-0.0460356	-0.235234	-0.117388	-0.35776	-0.34189	-0.178732	0.306447
GLIPR2	-0.0220218	-0.249241	0.636055	-0.0834776	-0.142971	0.2652	-0.125738	-0.391295	-0.620546	-0.318504	-0.51392	-0.25764
GLRX	0.387382	-0.220983	-0.306402	-0.159171	0.63166	-0.21608	-0.334907	-0.0522091	-0.333911	-0.0561737	0.343078	0.0409727
GLUD1	0.344903	0.269994	-0.467107	0.286096	-0.286868	0.491157	-0.478478	0.527223	-0.257106	0.932864	-0.400602	0.610635
GLUD2	0.112691	0.273086	-0.419535	0.15213	-0.16786	0.373533	-0.413564	0.74195	-0.251506	1.81131	-0.401175	0.95377
GMFB	0.230479	-0.0764387	-0.41654	0.463044	-0.347367	-0.0617585	0.252773	-0.415334	0.682426	0.0605855	-0.433074	0.204293
GMFG	0.0614572	-0.0855945	-0.276203	0.859205	-0.149539	-0.349417	-0.409033	-0.0036719	-0.17436	0.574762	-0.119836	-0.180434
GMIP	-0.203412	0.0894454	-0.423312	0.636035	-0.0823459	0.212876	0.224553	-0.0576894	-0.516571	0.6542	-0.0976149	0.272578
GMPPA	0.312847	-0.262895	-0.182097	0.435158	-0.0199841	-0.136253	-0.399483	0.0275326	-0.26073	-0.343242	-0.576844	1.17187
GNA11	0.107742	0.0635435	0.814676	-0.39322	-0.169641	-0.0536098	-0.318985	-0.937044	-0.165253	0.153029	-0.464227	-0.375688
GNA12	0.0389344	-0.171121	-0.0891748	0.217425	0.835998	-0.273752	-0.615756	-0.603357	-0.280969	0.188363	-0.521724	-0.265158
GNA13	0.169107	0.185449	-0.221308	0.182211	0.716448	-0.11984	-0.675589	-0.667686	-0.292087	0.440996	-0.675245	0.0751278
GNA14	-0.201534	-0.125584	0.705785	-0.136623	0.0711863	-0.343013	-0.4681	-0.683022	0.274103	-0.0221389	-0.594359	-0.0369468
GNAI1	0.790639	0.131665	-0.148379	-0.0688411	-0.356215	0.446756	-0.182945	-0.099674	-0.525063	-0.148527	-0.377761	0.346254
GNAI3	0.789673	0.152835	-0.155105	-0.0726961	-0.334687	0.45141	-0.189735	-0.122218	-0.503931	-0.178372	-0.402234	0.327474
GNAO1	0.771193	0.203591	-0.0587343	-0.13719	-0.330252	0.393376	-0.209256	-0.138088	-0.50527	-0.212165	-0.376659	0.24796
GNAQ	0.231595	-0.239977	0.548182	-0.528258	0.275923	-0.249616	-0.664058	-0.688558	-0.0227858	0.396809	-0.0651647	-0.269863
GNAS	0.0294228	0.166535	-0.0595579	-0.353429	0.935561	-0.118721	-0.397474	-0.611291	-0.0312556	0.543019	-0.470869	-0.104105
GNAT3	0.0167566	2.50473	-0.113715	0.10333	-0.271637	-0.120204	-0.213154	-0.203239	-0.0968601	-0.220119	-0.285755	-0.203603
GNAZ	-0.236816	-0.152216	0.801812	-0.246244	-0.22	-0.235518	0.158237	-0.324123	0.0565607	-0.246451	-0.28862	-0.31064
GNB1	0.371238	-0.00571744	-0.0689326	-0.0655282	0.224858	0.197753	-0.565224	-0.213105	-0.410655	1.03534	-0.773733	0.51405
GNB1L	-0.152926	-0.15121	-0.141398	0.240669	-0.21453	0.0601004	0.2364	-0.18205	-0.164584	0.156998	-0.275338	1.7807
GNB2	0.393492	-0.0105244	-0.0505439	-0.0492328	0.159498	0.15931	-0.599405	-0.284428	-0.308869	1.04734	-0.809592	0.582095
GNB2L1	0.224971	-0.255279	-0.44321	0.196693	-0.263573	-0.0578126	0.0586062	1.75097	0.120638	0.0640389	-0.294715	1.66693
GNB3	0.181859	-0.154295	0.535704	0.468101	-0.589624	-0.241609	-0.44655	-0.632693	-0.260687	0.0699802	-0.512672	-0.286857
GNB4	0.460957	0.0260052	-0.186028	-0.0906674	0.227487	0.251277	-0.554415	-0.185326	-0.472531	1.05395	-0.675983	0.668291
GNE	0.471178	0.229261	-0.495881	0.0753778	-0.212177	0.485628	-0.15452	0.237212	0.315831	0.455928	-0.621787	0.228137
GNG2	0.046625	0.630612	-0.261498	-0.169558	0.920252	-0.207293	-0.43452	-0.456825	-0.286325	0.55847	-0.137985	-0.308561
GNG5	-0.263906	0.464845	-0.20528	0.794932	-0.276306	-0.0445634	-0.320596	-0.351643	-0.0155682	-0.287106	-0.0672833	0.179422
GNL3	-0.031104	-0.0770327	-0.328396	0.429103	-0.470776	-0.174918	0.861218	0.102514	0.25586	0.557126	-0.195134	0.499393
GNPDA1	0.381023	0.212107	-0.300588	0.450628	0.0201808	0.231265	-0.511232	-0.140201	-0.495883	0.550032	-0.644234	-0.150948
GNPNAT1	0.155743	-0.225391	-0.22507	0.150732	-0.312067	0.361308	-0.185037	2.81182	-0.211269	-0.14469	-0.21404	0.139623
GOLGA2	0.571633	-0.188432	-0.427322	0.221588	-0.48367	0.171625	-0.216751	-0.171235	0.687795	-0.278663	-0.441418	1.07639
GOLIM4	0.823176	-0.246927	-0.303882	0.22488	-0.208942	0.191418	-0.305643	-0.330073	-0.356109	-0.293188	-0.297537	0.255548
GOLM1	0.25659	-0.0228362	-0.471628	0.487835	-0.130631	-0.237043	-0.456341	0.153994	0.106181	0.627342	-0.430102	1.67447
GOLT1B	0.464579	0.139265	-0.270088	0.527444	-0.589353	0.259425	-0.137107	-0.0594839	-0.237139	0.0471631	-0.482746	0.32377
GPC1	-0.0551032	-0.363083	0.455329	-0.187335	-0.485536	-0.051444	0.224623	-0.179643	0.036838	-0.0356078	-0.366139	1.55268
GPC4	-0.213497	1.15653	0.110186	-0.177866	0.149125	-0.337776	0.0517891	0.445805	0.43694	-0.447343	-0.406837	-0.148466
GPD1	-0.136338	0.761886	-0.240746	-0.232934	1.13301	-0.234	-0.226536	-0.237306	-0.236026	-0.189248	-0.231944	-0.233339
GPD2	0.184456	-0.159146	-0.101605	-0.00238823	-0.330349	0.598136	-0.312113	0.0537218	-0.0143904	1.41429	-0.272023	-0.270923
GPLD1	-0.118922	0.203293	-0.344834	-0.220125	0.596004	0.0137597	-0.146179	1.77527	-0.302019	0.330433	0.197094	0.116048
GPS1	0.467992	0.2193	-0.177371	0.25065	-0.46356	0.0382357	-0.117746	-0.293664	0.636827	-0.0814403	-0.6791	-0.105963
GPSM1	0.346228	-0.143788	-0.243953	-0.0755293	-0.384913	-0.0307834	0.68541	0.196228	0.470201	0.157277	-0.37308	0.715876
GPX1	0.229973	0.201082	-0.450266	0.292025	0.145745	0.11142	-0.463861	-0.426394	-0.286019	0.315134	-0.175532	0.972945
GPX7	0.628089	-0.117546	-0.29787	0.304797	-0.143886	-0.304869	-0.240431	-0.315648	0.293359	-0.314231	-0.326714	0.267892
GRHPR	-0.206764	0.0791037	0.68275	0.0556874	-0.453471	-0.30619	-0.617447	-0.167863	0.695364	0.202081	-0.599625	-0.0849362
GSN	-0.143714	-0.404494	0.485688	0.0494875	-0.0108441	0.146166	-0.169403	-0.332752	-0.527181	0.642337	-0.652768	-0.0471425
GSPT1	0.0610015	-0.22116	0.237231	0.386143	-0.595896	-0.149947	-0.166031	-0.396664	0.047585	1.08376	-0.510756	0.313248
GSS	0.55804	-0.236395	-0.0580136	-0.0339211	-0.0497282	-0.119243	-0.61143	-0.260076	0.683977	-0.323377	-0.617497	0.379094
GSTA4	0.197927	-0.363989	0.045783	-0.387532	0.133188	-0.388765	0.43185	-0.457457	1.03309	-0.33301	-0.240123	-0.00414589
GSTK1	0.36416	0.32048	-0.459062	0.416521	-0.18535	0.261589	-0.531312	0.286297	-0.507923	0.631881	-0.259852	0.733526
GSTM2	0.383461	0.324616	-0.203147	-0.421234	0.663932	-0.21316	-0.237006	-0.561556	0.568526	-0.0741038	-0.412555	-0.38589
GSTO1	0.0277783	-0.176029	-0.279078	0.820873	-0.374106	-0.0182429	-0.366223	0.0617799	-0.470058	0.374251	-0.404912	1.55053
GSTP1	0.360044	-0.0536652	0.217117	-0.176241	-0.325727	-0.109873	-0.508354	-0.0447758	0.885991	0.0312176	-0.545495	-0.0190798
GSTT2	-0.157579	-0.407247	0.507181	-0.0588978	-0.385977	-0.161653	-0.218542	-0.427493	0.272007	0.154447	-0.135158	0.767851
GSTT2B	-0.157579	-0.407247	0.507181	-0.0588978	-0.385977	-0.161653	-0.218542	-0.427493	0.272007	0.154447	-0.135158	0.767851
GTDC2	-0.150781	0.0967295	0.763905	-0.372163	-0.213304	0.0552526	-0.198679	-0.417718	0.223263	-0.336461	-0.43473	-0.350644
GTF2A1	0.0955924	0.218031	-0.267579	-0.0832773	-0.109926	0.0744074	-0.153487	-0.0620812	1.2081	-0.268988	-0.379017	0.337224
GTF2F2	0.187728	-0.138389	-0.175737	0.231692	-0.741138	0.0288349	0.560836	0.181279	0.690301	0.279765	-0.395067	0.418978
GTF2I	0.00259139	0.263439	-0.201114	-0.17157	-0.284213	-0.122258	0.794855	-0.0650819	1.03066	0.206179	-0.192781	0.0185292
GTF3C2	-0.153332	0.0738092	-0.0832976	-0.152166	-0.437973	0.0453531	0.489868	0.291456	1.08582	0.438691	-0.135081	0.166415
GTF3C3	-0.0742781	-0.358511	-0.0716283	-0.0627018	-0.322171	-0.135979	0.473015	-0.128948	0.273801	2.60237	0.0525702	0.0263718
GTF3C4	0.228289	0.170806	-0.31813	-0.111277	-0.512704	0.45118	0.198369	0.155087	0.692621	0.267931	-0.397673	0.890005
GTPBP1	0.179593	-0.174933	-0.203317	0.367415	-0.510934	-0.0687229	0.341807	-0.199498	0.670043	0.324782	-0.474505	0.0650112
GTPBP4	0.0920013	0.061996	-0.256971	0.458705	-0.554222	0.0387532	0.376539	0.448528	0.365324	-0.17211	-0.34924	0.147975
GUSB	0.0933511	-0.255254	-0.310269	0.0294684	-0.111253	0.554559	-0.422834	0.285216	-0.0717716	1.61258	-0.172792	0.433037
GYPA	-0.347862	-0.173436	-0.235389	-0.0324663	0.0994489	-0.0123315	1.03295	0.282427	-0.122614	-0.407253	0.875704	-0.335375
GYS1	0.113345	0.6389	-0.131393	-0.253443	0.779852	-0.32679	-0.301657	-0.101295	-0.355452	-0.45752	0.109702	-0.0666222
H1F0	0.0770454	-0.119806	0.231075	-0.107958	-0.367569	-0.317513	-0.249431	-0.456603	1.30675	-0.136155	-0.0277411	-0.434143
H2AFJ	-0.293042	-0.359458	0.259238	0.281813	0.0778454	-0.508103	0.0155783	-0.722616	0.890412	0.626457	-0.758671	-0.561114
H2AFV	-0.350076	-0.420637	0.296458	0.261592	0.187594	-0.560858	-0.127224	-0.767554	0.804217	0.913349	-0.725026	-0.480009
H2AFX	-0.317081	-0.396022	0.284032	0.331394	0.154729	-0.577157	-0.119098	-0.750598	0.78707	0.628438	-0.7324	-0.509663
H2AFY	-0.18443	-0.25368	0.694466	0.0892314	-0.430969	-0.443306	-0.185082	-0.731805	0.556726	0.581857	-0.413709	-0.463338
H2AFY2	0.00945958	-0.0367289	0.173307	-0.203403	-0.416535	-0.371413	0.000648104	-0.522457	1.99886	0.633661	-0.517499	-0.490266
H2AFZ	-0.341553	-0.435502	0.315214	0.263308	0.136927	-0.561864	-0.128902	-0.773502	0.83247	0.974579	-0.734331	-0.479585
H3F3A	-0.222904	-0.253617	0.121858	0.76737	-0.413964	-0.32072	0.0597569	-0.341519	0.349833	-0.210646	-0.412517	-0.338719
H3F3B	-0.222904	-0.253617	0.121858	0.76737	-0.413964	-0.32072	0.0597569	-0.341519	0.349833	-0.210646	-0.412517	-0.338719
H3F3C	-0.229605	-0.250343	0.143175	0.764685	-0.429114	-0.321183	0.0523161	-0.359119	0.361794	-0.20825	-0.423878	-0.347976
H6PD	0.581794	-0.194071	-0.367461	-0.0650344	0.635815	-0.209663	-0.567597	0.204583	-0.358463	0.977236	-0.438432	0.221455
HAAO	0.187713	-0.0937743	0.339322	-0.579682	0.564196	-0.302648	-0.44348	0.0443005	-0.14837	0.654716	-0.2327	-0.196262
HACE1	0.709007	-0.316824	0.302873	-0.102819	-0.236625	-0.307568	-0.217063	-0.373817	-0.185284	0.113829	-0.338741	-0.325923
HADH	-0.2096	0.725806	0.872348	-0.351366	-0.253893	-0.208219	-0.319176	-0.58166	-0.0674198	0.324753	-0.400876	-0.321444
HADHA	0.398231	1.17454	-0.294719	-0.32414	-0.0281336	0.523152	-0.296346	-0.332602	-0.0370365	-0.0407635	-0.0977966	-0.187714
HARS	0.180981	0.0834584	0.0810699	0.468838	-0.83535	0.217382	-0.290534	0.17525	0.172931	0.199284	-0.511563	0.082812
HARS2	0.286654	0.256925	-0.0330515	0.234827	-0.760466	0.234443	-0.0568786	-0.182033	0.44366	0.223196	-0.421572	-0.0439638
HAX1	-0.161707	0.255046	0.700959	-0.121773	-0.430275	-0.158258	-0.0581275	-0.0947136	-0.285471	0.445109	-0.393955	0.219468
HBA1	-0.344387	0.108141	-0.33365	-0.175573	0.135631	0.0996054	0.670663	0.734827	-0.227182	-0.646337	1.57492	-0.531186
HBA2	-0.344387	0.108141	-0.33365	-0.175573	0.135631	0.0996054	0.670663	0.734827	-0.227182	-0.646337	1.57492	-0.531186
HBB	-0.415822	0.221046	-0.452683	-0.0772192	0.538131	0.0103877	0.309906	0.384032	-0.177615	-0.55996	1.3629	-0.480226
HBD	-0.354812	0.458982	-0.47066	-0.234327	0.348763	0.0719149	0.476371	0.599311	0.107148	-0.453652	1.26178	-0.413053
HBQ1	-0.274759	-0.02141	-0.210009	-0.206302	0.255388	-0.0897218	0.636204	0.57572	-0.0114423	-0.438352	0.98898	-0.451992
HCK	0.579355	-0.0395763	-0.596847	0.275635	0.287876	0.265696	-0.0690351	-0.0193651	-0.539321	-0.152772	-0.379561	0.0349167
HCLS1	0.282974	0.173209	-0.446542	0.712919	-0.0758016	0.233367	-0.270187	-0.435246	-0.514827	0.026731	-0.402558	-0.0505479
HDAC3	0.070545	-0.00990062	0.36232	0.0156545	-0.619149	-0.0412179	0.367473	-0.578339	0.223136	0.609033	-0.497775	-0.0427211
HDGF	0.00996079	-0.0281325	0.158595	0.0395274	-0.470387	-0.0946239	-0.308181	-0.38675	0.605416	0.713526	-0.400962	0.950318
HDGFRP2	-0.0703479	-0.281484	0.478183	-0.0855432	-0.367788	-0.189598	0.0150332	-0.388253	0.377895	1.05483	-0.396279	-0.267159
HDGFRP3	0.277111	0.0190208	0.489964	-0.3802	-0.448935	-0.198829	-0.413488	-0.575242	0.852634	1.39744	-0.47678	-0.531837
HDLBP	0.726518	-0.236023	-0.425087	0.520018	-0.41947	-0.0560469	-0.10851	-0.183809	-0.0930943	-0.308382	-0.330376	0.644891
HECTD1	0.392256	0.0731126	-0.29674	0.306837	-0.357229	0.432934	-0.144827	-0.23272	-0.38959	0.0820924	-0.392522	0.729526
HEXA	0.445767	-0.40625	-0.587026	0.248867	-0.213816	0.432256	-0.389342	-0.0325456	0.339231	0.360302	-0.447819	1.31219
HEXB	0.464745	-0.440024	-0.453229	0.386967	-0.202162	0.121294	-0.555231	-0.220575	0.532356	0.177015	-0.498924	0.861902
HGFAC	0.0132974	0.394715	-0.341189	-0.275291	0.786608	0.0308903	0.0229584	-0.146063	-0.316426	0.699168	-0.178984	0.072543
HIBCH	-0.146643	0.363457	-0.0131351	-0.368724	-0.119121	0.280047	-0.356597	-0.236967	1.39166	-0.0575127	-0.151906	-0.113602
HINT1	-0.149216	-0.0445834	0.785132	-0.0235231	-0.560521	0.00516751	-0.0588662	-0.273182	-0.392323	0.436814	-0.370509	-0.133686
HIST1H1B	-0.138789	-0.401245	0.437676	0.496361	-0.225613	-0.446283	-0.142483	-0.473253	0.0646493	-0.301605	-0.423308	-0.345034
HIST1H1C	-0.20439	-0.32042	0.492959	0.315908	-0.258118	-0.379603	-0.0954102	-0.381424	0.234257	-0.116532	-0.364076	-0.420947
HIST1H1D	-0.205051	-0.317279	0.491485	0.341173	-0.25954	-0.375029	-0.105672	-0.374277	0.170058	-0.127937	-0.351802	-0.415366
HIST1H1E	-0.204855	-0.327999	0.482334	0.330115	-0.256428	-0.365944	-0.0861098	-0.372959	0.19541	-0.135494	-0.35308	-0.412262
HIST1H2AA	-0.315894	-0.393808	0.288288	0.322743	0.152013	-0.57651	-0.115412	-0.749346	0.794031	0.625156	-0.733293	-0.507947
HIST1H2AB	-0.292059	-0.35778	0.251696	0.281282	0.0770004	-0.507627	0.0150666	-0.720097	0.90399	0.642097	-0.756468	-0.561173
HIST1H2AC	-0.292417	-0.357542	0.259154	0.279732	0.0757749	-0.508015	0.0211939	-0.720028	0.891349	0.626648	-0.758511	-0.560459
HIST1H2AD	-0.292102	-0.357269	0.251866	0.28363	0.0754092	-0.508548	0.0150117	-0.720071	0.904062	0.639788	-0.756611	-0.563297
HIST1H2AE	-0.292059	-0.35778	0.251696	0.281282	0.0770004	-0.507627	0.0150666	-0.720097	0.90399	0.642097	-0.756468	-0.561173
HIST1H2AG	-0.29246	-0.357031	0.259322	0.28208	0.0741837	-0.508935	0.0211378	-0.720001	0.891422	0.624341	-0.758654	-0.562583
HIST1H2AH	-0.29246	-0.357031	0.259322	0.28208	0.0741837	-0.508935	0.0211378	-0.720001	0.891422	0.624341	-0.758654	-0.562583
HIST1H2AI	-0.29246	-0.357031	0.259322	0.28208	0.0741837	-0.508935	0.0211378	-0.720001	0.891422	0.624341	-0.758654	-0.562583
HIST1H2AJ	-0.292459	-0.357031	0.259323	0.282078	0.0741842	-0.508935	0.0211383	-0.720001	0.891423	0.624341	-0.758653	-0.562583
HIST1H2AK	-0.29246	-0.357031	0.259322	0.28208	0.0741837	-0.508935	0.0211378	-0.720001	0.891422	0.624341	-0.758654	-0.562583
HIST1H2AL	-0.29246	-0.357031	0.259322	0.28208	0.0741837	-0.508935	0.0211378	-0.720001	0.891422	0.624341	-0.758654	-0.562583
HIST1H2AM	-0.29246	-0.357031	0.259322	0.28208	0.0741837	-0.508935	0.0211378	-0.720001	0.891422	0.624341	-0.758654	-0.562583
HIST1H2BA	-0.185496	-0.555406	0.260644	-0.0148453	0.187275	-0.566304	0.363313	-0.382723	0.536201	0.506721	-0.455297	-0.102415
HIST1H2BB	-0.171217	-0.609376	0.287671	0.00360883	0.116112	-0.566661	0.407828	-0.383697	0.554117	0.429137	-0.458213	-0.102926
HIST1H2BC	-0.169506	-0.56081	0.263688	0.0239893	0.124592	-0.570045	0.363968	-0.441688	0.570501	0.507983	-0.45944	-0.13292
HIST1H2BD	-0.169506	-0.560801	0.263654	0.0240427	0.124621	-0.57004	0.364009	-0.441693	0.570335	0.507986	-0.459421	-0.132885
HIST1H2BE	-0.169506	-0.56081	0.263688	0.0239893	0.124592	-0.570045	0.363968	-0.441688	0.570501	0.507983	-0.45944	-0.13292
HIST1H2BF	-0.169506	-0.56081	0.263688	0.0239893	0.124592	-0.570045	0.363968	-0.441688	0.570501	0.507983	-0.45944	-0.13292
HIST1H2BG	-0.169506	-0.56081	0.263688	0.0239893	0.124592	-0.570045	0.363968	-0.441688	0.570501	0.507983	-0.45944	-0.13292
HIST1H2BH	-0.169506	-0.560793	0.263645	0.0240458	0.124615	-0.570032	0.363949	-0.441688	0.570395	0.507973	-0.459415	-0.132886
HIST1H2BI	-0.169506	-0.56081	0.263688	0.0239893	0.124592	-0.570045	0.363968	-0.441688	0.570501	0.507983	-0.45944	-0.13292
HIST1H2BJ	-0.171181	-0.609448	0.287767	0.00346874	0.116215	-0.566648	0.407927	-0.383692	0.553793	0.429182	-0.458207	-0.102874
HIST1H2BK	-0.169472	-0.560826	0.263696	0.0238054	0.12469	-0.569985	0.363954	-0.441668	0.570504	0.507963	-0.459385	-0.132844
HIST1H2BL	-0.169472	-0.560775	0.263691	0.0239453	0.124661	-0.570014	0.363959	-0.441665	0.570236	0.508034	-0.459393	-0.132851
HIST1H2BM	-0.169475	-0.560778	0.263691	0.0239433	0.124657	-0.570017	0.363963	-0.441668	0.570263	0.50803	-0.459396	-0.132854
HIST1H2BN	-0.169509	-0.560762	0.263604	0.0239436	0.124586	-0.57	0.363861	-0.441667	0.570826	0.50791	-0.459393	-0.132892
HIST1H2BO	-0.171215	-0.609415	0.287715	0.00371038	0.116141	-0.566696	0.407921	-0.383715	0.553684	0.429194	-0.458237	-0.102918
HIST1H3A	-0.222699	-0.254514	0.120984	0.767315	-0.41517	-0.320641	0.0693554	-0.342887	0.348175	-0.210592	-0.41369	-0.338195
HIST1H3B	-0.222699	-0.254514	0.120984	0.767315	-0.41517	-0.320641	0.0693554	-0.342887	0.348175	-0.210592	-0.41369	-0.338195
HIST1H3C	-0.222699	-0.254514	0.120984	0.767315	-0.41517	-0.320641	0.0693554	-0.342887	0.348175	-0.210592	-0.41369	-0.338195
HIST1H3D	-0.222699	-0.254514	0.120984	0.767315	-0.41517	-0.320641	0.0693554	-0.342887	0.348175	-0.210592	-0.41369	-0.338195
HIST1H3E	-0.222699	-0.254514	0.120984	0.767315	-0.41517	-0.320641	0.0693554	-0.342887	0.348175	-0.210592	-0.41369	-0.338195
HIST1H3F	-0.222699	-0.254514	0.120984	0.767315	-0.41517	-0.320641	0.0693554	-0.342887	0.348175	-0.210592	-0.41369	-0.338195
HIST1H3G	-0.222699	-0.254514	0.120984	0.767315	-0.41517	-0.320641	0.0693554	-0.342887	0.348175	-0.210592	-0.41369	-0.338195
HIST1H3H	-0.222699	-0.254514	0.120984	0.767315	-0.41517	-0.320641	0.0693554	-0.342887	0.348175	-0.210592	-0.41369	-0.338195
HIST1H3I	-0.222699	-0.254514	0.120984	0.767315	-0.41517	-0.320641	0.0693554	-0.342887	0.348175	-0.210592	-0.41369	-0.338195
HIST1H3J	-0.222699	-0.254514	0.120984	0.767315	-0.41517	-0.320641	0.0693554	-0.342887	0.348175	-0.210592	-0.41369	-0.338195
HIST1H4A	0.160972	-0.632318	0.209391	-0.183848	-0.160074	-0.147277	0.0766542	-0.557402	0.932838	0.56257	-0.716668	0.198062
HIST1H4B	0.160972	-0.632318	0.209391	-0.183848	-0.160074	-0.147277	0.0766542	-0.557402	0.932838	0.56257	-0.716668	0.198062
HIST1H4C	0.160972	-0.632318	0.209391	-0.183848	-0.160074	-0.147277	0.0766542	-0.557402	0.932838	0.56257	-0.716668	0.198062
HIST1H4D	0.160972	-0.632318	0.209391	-0.183848	-0.160074	-0.147277	0.0766542	-0.557402	0.932838	0.56257	-0.716668	0.198062
HIST1H4E	0.160972	-0.632318	0.209391	-0.183848	-0.160074	-0.147277	0.0766542	-0.557402	0.932838	0.56257	-0.716668	0.198062
HIST1H4F	0.160972	-0.632318	0.209391	-0.183848	-0.160074	-0.147277	0.0766542	-0.557402	0.932838	0.56257	-0.716668	0.198062
HIST1H4H	0.160972	-0.632318	0.209391	-0.183848	-0.160074	-0.147277	0.0766542	-0.557402	0.932838	0.56257	-0.716668	0.198062
HIST1H4I	0.160972	-0.632318	0.209391	-0.183848	-0.160074	-0.147277	0.0766542	-0.557402	0.932838	0.56257	-0.716668	0.198062
HIST1H4J	0.160972	-0.632318	0.209391	-0.183848	-0.160074	-0.147277	0.0766542	-0.557402	0.932838	0.56257	-0.716668	0.198062
HIST1H4K	0.160972	-0.632318	0.209391	-0.183848	-0.160074	-0.147277	0.0766542	-0.557402	0.932838	0.56257	-0.716668	0.198062
HIST1H4L	0.160972	-0.632318	0.209391	-0.183848	-0.160074	-0.147277	0.0766542	-0.557402	0.932838	0.56257	-0.716668	0.198062
HIST2H2AA3	-0.292467	-0.35703	0.259403	0.281984	0.0741477	-0.508851	0.0212896	-0.719969	0.891318	0.624049	-0.758626	-0.56258
HIST2H2AA4	-0.292467	-0.35703	0.259403	0.281984	0.0741477	-0.508851	0.0212896	-0.719969	0.891318	0.624049	-0.758626	-0.56258
HIST2H2AB	-0.373194	-0.364007	0.247468	0.277275	0.300061	-0.549379	-0.123459	-0.732793	0.731649	0.6482	-0.697715	-0.49069
HIST2H2AC	-0.29303	-0.359438	0.259341	0.281738	0.0778301	-0.508001	0.0157525	-0.722567	0.89002	0.626188	-0.758627	-0.561093
HIST2H2BE	-0.171215	-0.60943	0.287758	0.00365411	0.116118	-0.566709	0.40794	-0.383716	0.553791	0.429206	-0.458262	-0.102952
HIST2H2BF	-0.170927	-0.560029	0.266541	0.0263208	0.127151	-0.569342	0.367104	-0.440616	0.556889	0.511499	-0.458389	-0.153446
HIST2H3A	-0.222634	-0.254682	0.121638	0.767121	-0.415423	-0.320903	0.0691095	-0.34315	0.347941	-0.21085	-0.413956	-0.337559
HIST2H3C	-0.222634	-0.254682	0.121638	0.767121	-0.415423	-0.320903	0.0691095	-0.34315	0.347941	-0.21085	-0.413956	-0.337559
HIST2H3D	-0.222634	-0.254682	0.121638	0.767121	-0.415423	-0.320903	0.0691095	-0.34315	0.347941	-0.21085	-0.413956	-0.337559
HIST2H4A	0.160972	-0.632318	0.209391	-0.183848	-0.160074	-0.147277	0.0766542	-0.557402	0.932838	0.56257	-0.716668	0.198062
HIST2H4B	0.160972	-0.632318	0.209391	-0.183848	-0.160074	-0.147277	0.0766542	-0.557402	0.932838	0.56257	-0.716668	0.198062
HIST3H2A	-0.292059	-0.35778	0.251696	0.281282	0.0770004	-0.507627	0.0150666	-0.720097	0.90399	0.642097	-0.756468	-0.561173
HIST3H2BB	-0.171034	-0.609243	0.287837	0.00340375	0.116403	-0.566612	0.407895	-0.383526	0.552894	0.429313	-0.458353	-0.102672
HIST3H3	-0.222673	-0.254445	0.120929	0.767136	-0.415106	-0.320625	0.0694148	-0.342791	0.348277	-0.210495	-0.413595	-0.338099
HIST4H4	0.160972	-0.632318	0.209391	-0.183848	-0.160074	-0.147277	0.0766542	-0.557402	0.932838	0.56257	-0.716668	0.198062
HK2	-0.0699548	1.07649	-0.392092	-0.0521253	-0.179651	0.351251	0.385696	0.424921	-0.490567	0.463064	0.124216	0.825275
HK3	0.00223694	0.312438	-0.399757	0.572463	-0.129098	0.337212	-0.204766	0.662236	-0.576436	-0.292025	-0.0823105	0.227996
HLA-DQA1	0.289755	-0.392788	-0.341493	0.284638	0.0307395	0.0651916	-0.159587	-0.337545	-0.454558	0.911076	-0.24288	0.977742
HLA-DQA2	0.214998	-0.371502	-0.234471	0.0477527	0.00192416	-0.165871	0.0307546	-0.180912	-0.294568	2.08858	-0.177368	0.896661
HM13	0.356614	0.0763723	-0.463053	0.337149	-0.312088	0.405748	-0.0374892	0.897802	-0.475337	-0.0724138	-0.313879	0.918166
HMG20A	0.0255973	-0.145174	-0.17225	0.093065	-0.586522	-0.0960217	0.762218	-0.0506853	1.33152	0.593553	-0.496271	-0.12555
HMGB1	-0.112381	-0.340462	0.432078	0.326173	-0.477047	-0.453977	0.146096	-0.424801	0.58103	-0.0524171	-0.494583	-0.205195
HMGB2	-0.112415	-0.347353	0.786032	0.0444033	-0.43389	-0.379279	0.0146819	-0.332228	0.12368	-0.0188123	-0.418933	-0.387118
HMGB3	0.0309302	-0.156348	-0.107894	0.0969817	-0.432342	-0.151872	0.571823	-0.137945	0.959843	-0.222619	-0.323337	0.40727
HMGN1	-0.146473	-0.178659	-0.0155297	0.328596	-0.379383	-0.177272	-0.0744131	0.12349	1.19831	0.228017	-0.424796	-0.397605
HMHA1	0.485653	-0.019213	-0.523194	0.362875	0.070949	0.203321	-0.305397	0.394205	-0.632673	0.0906541	-0.159313	0.392237
HN1	0.215889	-0.218817	-0.334233	0.239436	-0.413142	-0.0934744	0.42042	0.109976	0.775606	-0.269762	-0.273816	0.586878
HN1L	-0.305562	-0.258362	0.659169	-0.0327175	-0.163513	-0.511315	-0.242092	0.397262	0.253209	0.628197	-0.406203	0.00887129
HNRNPA0	0.120052	0.0050467	-0.207069	-0.263334	-0.485064	0.0828867	0.504675	-0.275305	1.69703	0.128298	-0.395342	0.293977
HNRNPA1	0.266913	-0.114759	0.0380103	-0.120081	-0.683062	0.219984	0.857212	-0.218679	0.0910234	0.816015	-0.436447	0.387285
HNRNPA1L2	0.269978	-0.103891	0.0355841	-0.14219	-0.664593	0.23706	0.853793	-0.201054	0.053841	0.809896	-0.419379	0.402314
HNRNPA2B1	0.148386	0.0772693	-0.0919922	-0.0874078	-0.665195	0.429116	0.756728	-0.102913	0.369652	0.683022	-0.485934	0.245165
HNRNPA3	0.378547	-0.155956	0.0407557	-0.334298	-0.624667	0.169446	0.335824	-0.166578	0.712252	1.238	-0.55195	0.46681
HNRNPAB	-0.161157	-0.111486	0.359543	-0.0762075	-0.478527	0.263729	0.147659	-0.283306	-0.202657	0.923324	-0.380079	0.698553
HNRNPC	0.394796	-0.191917	-0.152443	0.151899	-0.526089	-0.222703	0.245343	-0.247366	1.27237	-0.200123	-0.417004	-0.329767
HNRNPCL1	-0.0613883	-0.200016	-0.304662	0.29126	-0.458246	0.0572307	0.365543	0.652433	1.01363	-0.319403	-0.72072	1.23173
HNRNPCP5	-0.0611991	-0.19981	-0.304444	0.291406	-0.458008	0.0555041	0.36568	0.652535	1.01369	-0.319182	-0.720451	1.23176
HNRNPD	0.136147	0.128002	-0.133332	-0.157142	-0.345198	-0.0824096	0.0757259	-0.531855	0.819367	2.27782	-0.447274	0.349806
HNRNPDL	0.0531645	0.116895	-0.228129	-0.00699783	-0.316909	0.212695	0.333367	-0.308298	0.062928	1.76581	-0.345644	0.698128
HNRNPF	0.173513	-0.131803	-0.0288914	0.165827	-0.792141	0.191831	0.311097	0.189417	0.638956	-0.146317	-0.24941	0.160158
HNRNPH1	0.0554191	-0.193387	0.0174336	-0.0757307	-0.688264	0.158283	0.482501	-0.288082	1.44168	-0.224964	-0.536249	0.239788
HNRNPH2	-0.226065	-0.104872	-0.0202655	0.288476	-0.693254	0.0807367	0.16705	-0.122686	1.44657	0.32705	-0.58607	0.0804322
HNRNPH3	0.0879792	-0.325733	-0.00424348	0.00796876	-0.651356	0.0532556	0.708172	-0.216718	1.18318	-0.0363493	-0.600895	0.255382
HNRNPK	0.131043	-0.213928	-0.0164055	-0.147959	-0.654463	0.299168	0.48019	-0.0593471	1.17412	0.00986774	-0.522505	0.193433
HNRNPL	-0.104989	-0.082483	0.152556	0.428492	-0.683534	-0.281631	0.375972	-0.512833	0.819452	0.703703	-0.527386	-0.366091
HNRNPLL	0.116968	0.00728523	-0.165347	-0.11287	-0.490154	0.0107548	0.435905	-0.23364	0.577071	1.82268	-0.0105623	0.0161483
HNRNPM	0.154504	-0.0635103	-0.195179	-0.137434	-0.640619	0.392239	0.530975	0.0644157	0.975763	0.201061	-0.476116	0.656391
HNRNPR	0.39602	0.131149	-0.240152	-0.0274598	-0.535754	0.206733	0.639373	-0.452263	0.951694	0.0401623	-0.734176	0.00720773
HNRNPUL1	-0.131293	0.193115	-0.168796	0.0936878	-0.340427	0.0663145	-0.0171251	-0.355079	1.07028	1.69662	-0.555336	-0.0275911
HOMER3	0.23087	0.0459574	-0.403039	0.0155215	-0.330633	0.113582	0.467409	1.1024	-0.330721	-0.0784474	0.550888	0.648709
HP	0.943744	0.304948	-0.322273	-0.0954499	0.0806495	-0.0499035	-0.34453	-0.267898	-0.309628	0.0895425	-0.205061	-0.262411
HP1BP3	0.0073436	0.139188	0.0732957	0.180831	-0.407546	-0.248743	-0.374203	-0.79357	1.2999	0.604874	-0.349952	-0.466703
HPCAL1	0.0483905	-0.296805	-0.127543	-0.125435	-0.244772	-0.0227829	-0.205451	-0.355431	1.5712	-0.280311	-0.0614379	0.288115
HPR	0.945305	0.339695	-0.315204	-0.137681	-0.103307	0.0831692	-0.266709	-0.173404	-0.255852	0.164479	-0.153448	-0.232509
HPRT1	-0.00118524	-0.119324	-0.239987	0.0816179	-0.350591	0.518387	0.0079578	0.0975485	-0.299203	0.264076	0.112319	1.34396
HPX	0.576799	0.497936	-0.447913	-0.467631	0.902495	0.251329	-0.329898	-0.49754	-0.520344	0.448623	-0.358942	-0.134672
HS1BP3	0.086664	-0.308859	0.216815	0.455225	-0.0972238	-0.202296	-0.535323	-0.339797	-0.682877	0.295942	-0.317219	0.48907
HSBP1	-0.0449136	-0.605526	0.13405	0.614376	-0.5535	-0.224906	-0.121499	0.825161	0.37691	-0.509961	-0.32782	0.0203226
HSD11B2	-0.00227111	2.43935	-0.15288	-0.193402	-0.000143912	-0.0826541	-0.198648	-0.214042	-0.109225	-0.0803275	-0.0461747	-0.131279
HSD17B11	0.292184	-0.130911	-0.0418037	0.516023	-0.419916	0.208451	-0.23693	-0.427474	-0.548596	0.852966	-0.43391	-0.159955
HSD17B4	0.682242	0.544581	-0.329947	0.0117763	-0.264451	0.556994	-0.0700321	-0.283809	-0.420388	-0.345313	-0.376961	0.0421372
HSDL1	0.202983	-0.202184	-0.0772044	-0.27453	-0.175237	-0.197812	0.375481	-0.376856	0.50761	2.27613	-0.20308	-0.0873323
HSP90AA1	0.805437	-0.212194	-0.253588	0.276289	-0.628136	0.238274	-0.0892184	0.00279242	-0.155405	0.498633	-0.575056	0.346686
HSP90AB1	0.581562	-0.297188	-0.264141	0.522066	-0.605477	-0.106401	0.139664	0.322466	-0.0525181	0.511386	-0.588156	0.366611
HSPA12A	0.394458	0.326667	-0.405439	-0.350963	0.392514	0.205671	-0.239447	-0.521503	0.226003	1.15044	-0.24877	-0.155681
HSPA12B	0.507708	0.00310184	-0.484419	-0.342738	0.617795	0.649529	-0.441725	-0.648444	-0.293771	-0.32365	0.200793	-0.415045
HSPA1A	0.0871065	-0.37534	0.40121	0.0712497	-0.414877	0.0136282	-0.599312	0.154354	0.647681	-0.258205	-0.564545	-0.0699055
HSPA1B	0.0871065	-0.37534	0.40121	0.0712497	-0.414877	0.0136282	-0.599312	0.154354	0.647681	-0.258205	-0.564545	-0.0699055
HSPA1L	0.158087	-0.205594	0.321548	0.00561709	-0.437666	0.00664151	-0.552623	0.207634	0.680454	-0.315833	-0.455567	-0.000955849
HSPA4	0.394193	0.200487	-0.131762	0.201784	-0.650021	0.176144	0.114272	0.0876867	0.252081	0.183152	-0.530706	0.278359
HSPA4L	0.150551	-0.364347	0.1317	-0.123718	-0.275001	-0.254785	0.543978	-0.319674	0.934454	-0.400618	-0.260682	-0.351467
HSPA5	0.525145	-0.020257	-0.29587	0.609322	-0.418917	0.0758439	-0.308395	-0.0604948	-0.308294	-0.386392	-0.263971	0.177472
HSPA6	-0.00647133	-0.342501	0.336205	0.244158	-0.248171	-0.273536	-0.502562	0.122329	0.782481	-0.413682	-0.512317	-0.488471
HSPA8	0.392793	0.257106	-0.360731	0.3764	-0.485669	-0.161997	0.314701	0.355708	0.146362	0.490919	-0.458208	0.425413
HSPB1	-0.292445	-0.00184387	1.1842	-0.291988	-0.219113	-0.251363	-0.473026	-0.181163	-0.623927	-0.194981	-0.212174	-0.0418627
HSPB6	-0.028311	0.0833679	1.00641	-0.339744	0.0684606	-0.258181	-0.519203	-0.520766	-0.54048	-0.53647	-0.40441	-0.398508
HSPB7	-0.184436	-0.311146	0.880654	-0.0846937	-0.19094	-0.276599	-0.308668	-0.304661	-0.303782	-0.354455	-0.147335	-0.244508
HSPB8	-0.2107	-0.454619	1.13869	-0.0946345	-0.157772	-0.398096	-0.48482	-0.482986	-0.436722	-0.100345	-0.37155	-0.283814
HSPG2	-0.254432	-0.266476	0.991961	-0.412301	-0.186319	-0.333549	-0.403658	-0.123844	-0.290341	-0.141942	0.357171	0.00538574
HSPH1	0.721114	-0.164981	-0.488189	0.221205	-0.45205	0.228365	0.246636	0.54242	-0.1708	-0.218004	-0.0617229	0.225773
HVCN1	0.0141313	-0.211687	-0.19896	0.702516	-0.215814	0.0779537	-0.27634	-0.303638	-0.297061	0.585233	-0.202679	-0.167656
HYI	-0.1177	-0.0264634	-0.0726643	-0.385723	0.0145921	-0.0863556	-0.142197	1.33809	0.768019	1.24475	0.0641205	-0.0556565
IAH1	0.251115	-0.0489821	0.456357	-0.111276	-0.435802	-0.147774	-0.587365	-0.272052	0.308411	0.368954	-0.373028	0.135271
IARS	0.659952	-0.0834572	-0.22822	0.118031	-0.293889	0.0490997	-0.315594	0.15311	-0.165107	0.680685	-0.595795	0.862486
IBA57	-0.199409	-0.0271731	0.0546569	0.116836	-0.105024	-0.211522	-0.25224	-0.37116	1.16057	0.0474316	-0.304134	-0.209075
ICAM2	0.0359879	-0.0673976	-0.312491	-0.284785	0.0334297	0.087385	-0.38177	-0.172387	-0.157278	-0.271015	2.11007	-0.0404889
ICK	0.022747	0.130727	-0.23898	-0.152115	1.03528	-0.308108	-0.188914	-0.339133	-0.156226	0.297455	-0.448729	0.0824368
ICOSLG	-0.0912756	-0.0437544	-0.295523	-0.195195	0.230523	0.245159	-0.308316	-0.319903	0.335469	2.02539	-0.314108	0.767111
IDH2	-0.132918	-0.236242	0.718414	-0.139742	-0.306691	-0.136139	-0.044928	-0.502715	-0.117458	-0.407217	-0.0125292	-0.194913
IDH3G	-0.172969	-0.0562512	0.615182	0.0993779	-0.458783	0.0722085	-0.354585	-0.417546	-0.11394	0.21119	-0.315267	-0.175176
IDUA	0.430444	-0.395163	-0.379723	-0.0499087	-0.23053	0.0192226	-0.436803	-0.286351	1.43893	0.450526	-0.423621	0.694215
IFI30	-0.0693243	-0.186864	-0.242946	1.16438	-0.364855	-0.250985	-0.01155	-0.139915	-0.309822	-0.116108	-0.290605	-0.150795
IFI35	0.14385	-0.302369	-0.0900961	0.372525	-0.266835	0.477102	-0.380254	0.520104	-0.605207	-0.0715185	-0.311486	0.485067
IFI44	0.367514	0.844601	-0.370628	-0.0584883	0.335685	0.207753	-0.0587273	-0.120313	-0.436586	-0.385631	-0.3989	0.0729929
IFIT5	0.604186	0.152825	-0.35596	0.117295	-0.298666	0.295033	0.0331288	0.102124	-0.348401	0.846075	-0.516352	0.33562
IGF2BP2	0.786564	-0.60521	-0.448081	-0.0161265	-0.0953635	-0.186707	0.504594	0.475964	0.356191	0.135044	-0.450049	0.236137
IGFBP6	0.0495306	-0.199328	-0.394221	-0.222786	-0.0151667	1.46216	-0.035511	0.10448	-0.378604	0.0768768	-0.424108	0.830234
IGJ	0.0796283	-0.171002	-0.228161	-0.0820197	1.03986	-0.250929	-0.243202	-0.387768	-0.228972	0.000756383	-0.290068	-0.223811
IGLL1	0.24165	0.338386	-0.350487	-0.35418	1.03132	0.0267141	-0.21868	-0.471999	-0.171755	0.129594	-0.299055	-0.438631
IGLL5	0.341287	0.183317	-0.418048	-0.389667	0.974432	0.163636	0.0154423	-0.399386	-0.256931	-0.273498	-0.311641	-0.184058
IGSF8	-0.0367212	-0.314103	0.00757874	-0.0568592	0.496407	-0.359052	-0.325829	-0.315319	0.908018	-0.200915	-0.431154	-0.38616
IL1RAP	0.0244567	-0.100379	-0.294201	-0.210172	0.511773	0.227525	0.348339	-0.284478	-0.312578	1.18086	-0.276117	-0.0403675
IL4I1	0.181093	-0.244748	-0.410203	0.0649997	-0.0703653	0.588419	-0.0804748	1.27307	-0.41986	-0.0163536	-0.0543914	0.693228
ILF2	0.0247614	0.190331	-0.185838	-0.0111494	-0.369056	-0.178892	0.491506	-0.328352	1.3088	0.901072	-0.63969	0.162374
ILF3	0.169194	-0.236422	-0.0370051	0.26206	-0.666846	-0.213147	0.504116	-0.462982	1.28895	0.188459	-0.611404	-0.287748
ILK	-0.117191	-0.372565	1.03815	-0.337685	-0.218383	-0.280138	-0.470482	-0.256625	-0.405729	0.29427	-0.057374	-0.158108
ILKAP	-0.108942	-0.336427	0.0352648	0.226322	-0.434178	0.103682	0.643986	-0.10371	-0.184982	1.32179	-0.425183	0.296062
IMP3	-0.0433174	-0.0285569	-0.43267	0.13637	-0.371787	0.124431	0.264454	1.54049	1.02475	0.0219334	-0.351682	0.543333
IMP4	0.0740791	-0.113134	-0.304723	0.0302148	-0.303476	-0.2363	0.734281	1.32718	1.08657	-0.397418	-0.347733	0.169335
IMPACT	0.270856	-0.227592	-0.0480518	-0.204406	-0.259479	-0.009317	-0.0698883	-0.562521	0.841063	1.26323	-0.433647	0.301196
INPP5D	0.343072	-0.0913567	-0.394477	0.686994	-0.153896	0.0879933	-0.344007	0.0972677	-0.415519	-0.0192695	-0.197943	-0.143047
INPPL1	0.407535	0.552089	-0.313346	0.202688	-0.55108	-0.154974	0.47667	0.251879	0.20963	0.167359	-0.237577	0.245218
INTS4	-0.0621943	0.0451121	-0.181038	-0.138825	-0.346476	0.054037	0.0544522	-0.0846003	1.29924	0.566132	-0.143409	0.424145
INTS5	-0.144071	0.405652	-0.375269	-0.148179	-0.390418	0.34062	0.238892	-0.0436717	0.640347	1.92204	0.0391874	0.571904
INTS6	-0.144052	1.01549	-0.249109	-0.149158	-0.341782	0.278081	0.148176	0.142305	0.357838	1.64792	-0.320997	0.563404
INTS8	-0.103378	1.42726	-0.248242	-0.110763	-0.18395	-0.0278066	0.191306	-0.220624	0.678405	0.326987	-0.175258	-0.00317191
IPO4	-0.00932258	-0.0192348	-0.289839	0.650417	-0.510515	0.291037	0.0893644	0.00336147	0.402982	-0.214912	-0.671336	0.318048
IPO9	0.0886614	-0.219021	-0.136941	-0.177415	-0.165944	0.19658	-0.139646	0.203878	0.521276	-0.19411	-0.256031	1.51603
IQGAP1	0.680195	-0.180838	-0.15606	0.545473	-0.460351	0.45482	-0.506166	-0.074206	-0.833256	-0.352483	-0.491548	0.127854
IQGAP2	0.895795	-0.164869	-0.484983	0.189687	-0.233684	0.444511	-0.0817068	-0.139345	-0.307703	-0.180253	-0.289432	-0.269814
IRAK4	0.412845	-0.287743	0.00972301	0.0553816	-0.569892	0.170388	-0.410625	-0.231419	0.473222	-0.156905	-0.267789	0.775869
IREB2	0.728712	-0.362423	-0.509056	0.464354	-0.304107	0.000998157	0.144104	-0.326964	-0.0530678	-0.227592	-0.196557	0.130352
IRF2BP2	0.394453	0.27687	-0.253595	-0.208259	-0.465347	0.0313155	0.410638	-0.126359	1.13422	0.235379	-0.412907	0.111541
IRGQ	0.13729	-0.0782142	0.477885	0.187374	-0.574123	-0.277439	-0.03196	-0.497745	0.31073	-0.296784	-0.518902	-0.124128
ISOC1	-0.280471	1.102	0.976214	-0.354668	-0.302947	-0.217201	-0.353295	-0.375513	-0.242042	-0.308016	-0.329693	-0.284758
ISOC2	0.0512942	0.592208	-0.481319	-0.0408413	-0.124365	0.497397	-0.393042	0.356447	0.1188	0.695531	0.0606168	0.848916
ISY1	0.379225	-0.0335688	-0.0244828	0.038068	-0.593463	-0.0932519	0.784204	-0.434324	0.33438	0.117824	-0.34184	0.00197926
ISY1-RAB43	0.379224	-0.0335638	-0.0244835	0.0380722	-0.593464	-0.0932515	0.784204	-0.434327	0.334378	0.117814	-0.341843	0.00198168
ISYNA1	-0.101207	-0.220345	0.245475	-0.296677	-0.297855	-0.187045	-0.277338	-0.0318108	1.62944	-0.092085	-0.14364	-0.0590069
ITFG3	-0.220192	0.115042	0.659228	-0.297785	-0.302386	-0.145439	-0.175065	-0.260721	0.16169	0.221068	-0.15713	0.249676
ITGA1	-0.264054	0.102961	1.03015	-0.358913	-0.321683	-0.297079	-0.43494	-0.425274	-0.43527	0.374239	0.0529368	0.327412
ITGA2	-0.134587	0.690961	-0.141035	-0.0813512	-0.26019	-0.204718	-0.179386	1.52743	-0.206417	-0.15656	1.32809	-0.0297004
ITGA2B	-0.160743	-0.252834	-0.142052	0.225738	-0.259143	-0.042846	-0.0613895	-0.142949	-0.219336	-0.269273	1.52114	-0.266231
ITGA3	-0.283252	-0.381124	0.975073	-0.248638	-0.330381	-0.272364	-0.371053	1.13353	-0.311471	0.471275	-0.196263	-0.114698
ITGA5	-0.1536	-0.446859	1.14423	-0.221172	-0.333667	-0.21178	-0.446055	-0.38109	-0.513911	-0.25258	-0.414728	0.529075
ITGA6	-0.277046	-0.123395	-0.0432314	-0.351357	-0.028995	-0.104234	-0.336332	1.07942	-0.0572916	0.679526	1.65291	0.0833516
ITGA7	-0.359171	-0.303285	1.24572	-0.448653	0.144808	-0.426368	-0.256264	-0.451716	-0.419672	-0.248564	-0.292661	-0.447796
ITGA9	0.386077	-0.0999644	0.00698187	-0.413347	-0.329642	0.173183	-0.375602	-0.501104	1.02179	-0.0853318	0.246554	-0.196246
ITGAM	0.289456	-0.342218	-0.396958	0.476787	-0.0824639	-0.0264002	-0.187455	0.835712	-0.346327	0.588499	-0.179808	0.227679
ITGAX	0.132444	-0.12993	-0.429641	0.39016	-0.247104	0.0619096	-0.0181422	1.0946	-0.310546	0.852578	0.0098058	0.593875
ITGB1	-0.355796	-0.362348	1.33498	-0.289728	-0.432201	-0.293459	-0.436124	0.129854	-0.488004	-0.103855	-0.0380874	-0.173191
ITGB2	0.41332	-0.381485	-0.371674	0.689618	-0.178404	-0.10474	-0.277092	0.371788	-0.596693	0.0254283	-0.25939	0.730546
ITGB3	-0.376172	-0.458789	0.877874	-0.0487618	-0.456333	-0.0626364	-0.383324	-0.43197	-0.471095	-0.23483	0.812654	-0.412517
ITGB4	-0.165042	-0.25413	-0.234154	-0.10957	-0.0732822	0.223471	0.00132348	0.854489	-0.0369276	2.15856	0.410967	-0.159758
ITIH1	0.0119114	1.14063	-0.320144	-0.319497	0.126488	0.577546	0.299657	-0.245009	-0.38773	0.461368	-0.178926	0.229389
ITIH2	-0.039607	1.97295	-0.343559	-0.283224	0.190291	0.179571	0.142705	-0.0137755	-0.287615	0.150005	-0.0420166	0.140972
ITIH5	-0.256783	1.20694	0.0842277	-0.296406	0.301475	-0.0999342	-0.267941	-0.315526	0.0835159	1.10363	-0.246063	-0.315422
ITM2C	-0.110518	-0.173499	0.153313	-0.173197	-0.194891	-0.22117	-0.064283	-0.199315	1.38706	-0.115459	-0.176534	-0.161755
ITPA	-0.211183	0.81957	-0.464724	0.131515	-0.337123	0.0840068	-0.126144	0.472635	0.995315	0.492784	-0.378843	1.49198
ITPR1	-0.336184	-0.209624	1.29093	-0.194713	-0.437855	-0.287024	-0.434204	-0.464025	-0.326897	0.393459	-0.378181	-0.334032
ITPR3	-0.228729	-0.285208	-0.0571836	0.0293121	-0.436924	0.374746	-0.207225	0.75625	0.182566	2.55091	-0.301179	0.58717
ITPRIPL2	0.166744	-0.265456	-0.258819	0.141742	-0.152376	0.0673498	-0.184879	-0.200951	-0.131681	1.0883	-0.249056	1.50431
ITSN1	0.679417	0.775445	-0.30866	-0.107247	0.0823368	0.0145424	-0.173899	-0.51464	-0.0780371	0.0721284	-0.313977	-0.437321
IWS1	-0.0232018	0.200967	-0.186645	-0.0647991	-0.17991	0.0676783	-0.225553	-0.00768603	0.342978	2.24862	0.0562865	-0.173748
JUNB	-0.0278135	-0.34795	-0.14892	0.584564	-0.326477	0.182436	-0.0537342	-0.235159	-0.259527	-0.187915	-0.299916	0.912214
KANK1	-0.280566	-0.383089	1.20389	-0.2516	-0.243177	-0.259813	-0.450644	-0.313356	-0.234783	0.0486646	-0.414324	-0.36703
KANK2	-0.260177	-0.295768	1.36244	-0.428422	-0.212782	-0.269551	-0.449877	-0.390358	-0.473609	-0.052703	-0.279234	-0.388553
KANK3	-0.170438	0.131874	-0.180491	-0.0956782	0.0966821	-0.165353	-0.228726	-0.0296536	-0.170301	-0.179914	1.63637	-0.157649
KBTBD11	0.19733	0.0894791	-0.347677	-0.309286	0.75799	0.0809081	-0.299992	0.0805606	0.0620227	0.15138	-0.0766071	-0.316106
KCNAB2	0.352537	-0.212935	-0.102579	0.630638	-0.350498	0.0690832	-0.322606	-0.445432	-0.349015	-0.0231951	-0.417236	-0.0471719
KCTD1	0.110452	0.117505	-0.181952	-0.265575	-0.211966	0.012587	-0.133143	0.179145	1.74656	-0.171376	-0.242462	-0.270011
KCTD12	0.512456	0.90869	-0.62741	-0.103248	0.56141	0.264292	-0.105404	-0.560433	-0.410187	-0.00272435	-0.498191	0.287907
KCTD8	0.152484	0.641219	-0.275269	-0.0184319	0.758942	-0.246284	-0.260981	-0.54727	-0.255117	0.242523	-0.51474	0.0420347
KDELC2	0.725758	-0.236386	0.205034	-0.144834	-0.280707	0.115563	-0.35693	-0.296789	0.111401	-0.390171	-0.525558	-0.503274
KDM1A	0.376139	0.143365	-0.268011	-0.249161	-0.404133	0.520853	0.314226	-0.195671	0.495466	-0.0164051	0.015299	-0.237478
KHDRBS1	0.0561449	-0.085488	0.0728738	0.439815	-0.624075	-0.374511	0.347084	-0.601337	1.09081	0.11447	-0.709281	-0.248177
KHSRP	0.0679793	0.355049	-0.105583	-0.164169	-0.546436	0.43902	0.424351	-0.324485	0.819127	0.128599	-0.67542	0.718173
KIAA0196	0.53836	0.332603	-0.495069	0.342147	-0.152637	0.320495	-0.311504	-0.0810815	-0.177289	-0.383411	-0.489161	0.572187
KIAA0368	0.20803	0.19704	-0.332859	0.291655	-0.594375	0.206712	0.151691	1.12818	0.0534627	0.44101	-0.231264	0.468609
KIAA1704	-0.17129	0.570367	-0.259372	-0.00998006	-0.158328	-0.0349469	0.0743055	-0.12326	1.08558	0.221235	-0.092512	0.0565835
KIAA1967	0.0590224	0.0903788	-0.10642	0.191597	-0.478918	-0.296624	0.777451	-0.485168	0.482931	1.56153	-0.488982	0.0254198
KIDINS220	-0.109244	-0.0670466	-0.0808018	-0.0567017	-0.120051	-0.0908433	-0.0634515	1.82761	-0.101323	-0.112571	-0.0914702	1.71908
KIF2A	0.0959323	0.710275	-0.482074	-0.181777	-0.131844	0.359035	0.772045	-0.180994	0.377507	0.159422	-0.159831	0.176859
KNG1	0.142876	0.357197	-0.324221	-0.391971	0.637987	0.630461	-0.208961	-0.437215	-0.374052	0.100656	-0.364978	0.384876
KPNA2	-0.120521	-0.295247	-0.156822	0.256504	-0.43689	0.768067	0.588287	0.347886	-0.315244	0.117487	-0.254657	-0.114477
KPNB1	0.19917	-0.27444	0.360718	0.203934	-0.8024	0.253321	0.0179744	-0.279922	0.162567	0.277416	-0.656036	-0.185828
KRT1	0.0242451	0.305564	-0.393214	-0.420956	1.15937	0.0803006	-0.219582	-0.134842	-0.151225	0.555118	-0.229841	-0.277506
KRT10	-0.0183569	-0.104708	-0.271695	-0.312328	1.17923	0.0242323	-0.172552	-0.180928	-0.256546	-0.208333	-0.156669	-0.213197
KRT18	-0.128147	-0.131441	-0.0446872	-0.0776086	-0.126527	-0.125548	-0.109812	3.96642	0.107532	-0.125294	-0.0322986	0.0739351
KRT2	0.0331984	-0.01121	-0.28191	-0.360658	1.05388	0.0541468	-0.171805	-0.202239	-0.0441972	-0.137108	-0.192153	-0.218183
KRT24	-0.18951	-0.0969627	-0.211535	-0.249138	1.04793	0.0186904	-0.137352	-0.248665	-0.171007	-0.234485	0.0332704	-0.197024
KRT25	0.0321503	-0.168643	-0.248937	-0.246766	1.09956	-0.0864049	-0.0531284	-0.273003	-0.282538	-0.211312	-0.161077	-0.224801
KRT27	0.031466	-0.169252	-0.249773	-0.24667	1.10173	-0.0829444	-0.0533608	-0.273981	-0.283697	-0.212357	-0.164206	-0.225962
KRT28	0.0281734	-0.159079	-0.246046	-0.239287	1.08915	-0.0871756	-0.065197	-0.262488	-0.272016	-0.229773	-0.162154	-0.221687
KRT6B	0.0395794	0.570015	-0.346449	-0.349455	0.503654	0.298476	-0.177517	-0.00351348	-0.00628764	1.36593	-0.245706	-0.216319
KRT77	-0.151295	0.00998483	-0.0783364	-0.193698	0.846719	-0.0765326	-0.19312	-0.265089	-0.160337	-0.0014509	-0.0996369	-0.261648
KRT8	-0.144838	-0.125763	0.00448565	-0.117473	-0.156715	-0.133624	-0.13316	4.28186	0.132507	-0.0197744	-0.145033	0.146741
KRT9	0.142951	0.162551	-0.265966	-0.329536	0.927105	0.0411203	-0.118995	-0.419423	-0.145385	0.0367827	-0.294355	-0.2442
LACTB	0.132317	-0.150829	-0.17397	0.753215	-0.316952	0.166739	-0.0716383	-0.393221	-0.44223	-0.388834	-0.213619	-0.284173
LAMA2	0.0586083	0.30087	0.0856406	-0.352158	-0.256103	-0.0883033	-0.0914361	-0.391104	-0.0990573	2.47004	0.287888	0.279996
LAMA3	-0.240292	-0.29891	1.08202	-0.279813	-0.221822	-0.253585	-0.299561	-0.304475	-0.27053	-0.207306	-0.203766	-0.295332
LAMA4	-0.30404	-0.130536	1.19169	-0.376892	-0.135278	-0.376246	-0.415041	-0.4517	-0.38605	-0.115838	-0.00487212	-0.352619
LAMA5	-0.353117	-0.327801	1.12429	-0.354246	-0.289423	-0.118516	-0.367784	-0.263954	-0.201654	-0.217025	0.0605057	-0.378146
LAMB1	-0.245387	-0.346007	0.792801	-0.187298	-0.303744	-0.0155548	-0.439497	-0.454366	-0.17789	0.284338	0.0754603	-0.0450681
LAMB2	-0.323641	0.0382178	1.20298	-0.463914	-0.0369918	-0.395501	-0.452726	-0.427752	-0.348776	-0.0521882	-0.0600838	-0.442809
LAMC1	-0.305232	-0.236775	1.12441	-0.397488	-0.20448	-0.266217	-0.404631	-0.472627	-0.284621	0.00443948	0.0615512	-0.165522
LAMP1	0.140508	-0.392881	-0.218333	0.836473	0.124599	-0.184335	-0.48164	-0.374927	-0.306467	-0.0747649	-0.390317	-0.400542
LAMP2	0.305276	0.0320722	-0.436571	0.376652	-0.0953781	0.204517	-0.23147	0.151855	-0.625566	0.554649	-0.449818	1.48454
LAMTOR3	0.0633608	0.209835	-0.440361	-0.100837	0.0825856	0.869596	-0.236817	0.0462194	0.0493425	0.138228	-0.33002	0.542541
LAMTOR4	-0.210508	0.109332	-0.0638973	-0.0547201	0.820557	-0.207343	-0.164629	-0.511071	0.033418	-0.197757	-0.400605	0.0139691
LANCL1	-0.086038	-0.059664	0.0993035	0.0304947	-0.200355	-0.427445	-0.444914	-0.389788	1.81168	0.545296	-0.573115	-0.249698
LAP3	0.412076	-0.0695877	-0.328056	0.280906	-0.137034	0.488807	-0.246582	-0.367247	-0.600669	1.15175	-0.413342	0.00129632
LARP1	-0.179904	0.34041	-0.269723	0.385629	-0.689802	0.225657	0.646254	0.292378	0.772072	0.558278	-0.442613	-0.239594
LARP7	0.0856404	-0.143236	0.190789	0.0136448	-0.559472	0.026403	-0.0529034	-0.229529	1.06828	-0.137885	-0.362999	-0.345576
LAS1L	0.0529859	0.069592	-0.377598	0.128876	-0.277406	-0.113948	0.473394	0.699041	0.979533	0.292264	-0.5308	0.433123
LBR	-0.226333	-0.229474	0.585947	0.251373	-0.344608	-0.367893	-0.231183	-0.032752	0.105688	-0.11795	-0.204517	-0.368468
LCAT	0.273535	0.0116978	-0.333271	-0.270969	0.723417	-0.0882125	-0.0674902	-0.0636572	-0.333203	0.770752	-0.178165	0.157805
LCK	0.0470554	-0.0648994	-0.330939	-0.0496885	0.892812	0.142958	-0.267256	0.041477	-0.309201	-0.0105043	-0.521251	0.105703
LCP1	0.552235	-0.244974	-0.457585	0.453725	-0.0661207	0.241769	-0.370835	0.675493	-0.633245	-0.148037	-0.198237	0.198354
LDB1	-0.112546	-0.333324	-0.233792	-0.158421	-0.292644	0.368491	0.357639	0.252693	0.607962	1.65334	-0.214127	0.459766
LDHB	-0.0920004	-0.129739	0.202674	0.128573	-0.53301	0.153086	-0.0716389	-0.33036	0.038443	1.27318	-0.430953	0.688636
LEMD2	-0.0861152	0.0286266	0.284455	0.24535	-0.365574	-0.324452	-0.406638	-0.0149432	0.494823	0.960101	-0.508259	-0.112358
LEMD3	0.468541	-0.454828	-0.214848	-0.024739	-0.13658	-0.0193118	-0.168551	0.0452885	0.871166	-0.140974	-0.514344	0.308694
LENG8	-0.036144	-0.0909679	-0.233003	-0.24385	-0.386668	-0.0552753	1.32192	0.100305	1.3831	-0.312902	-0.142488	-0.0877254
LEPRE1	0.569997	-0.108149	-0.459823	0.384379	0.195761	0.102542	-0.354247	-0.391541	-0.343689	-0.443328	-0.454628	0.344401
LEPREL2	0.763456	-0.447434	-0.250634	0.079363	-0.195851	-0.161402	-0.202273	0.120885	-0.0488352	-0.356906	-0.364646	1.33968
LEPREL4	0.654521	-0.523976	-0.317752	-0.034435	-0.0739884	-0.109724	-0.129266	0.415881	-0.13281	0.25837	-0.421221	1.77955
LETM1	-0.0800972	0.909152	-0.334998	0.106219	-0.46632	0.760767	0.121831	0.139596	0.210939	-0.00820275	-0.293703	0.172823
LETMD1	-0.00405261	1.18954	-0.287169	-0.26585	0.42116	0.0533512	-0.169692	-0.237442	-0.0115674	0.277717	-0.176436	0.268283
LGALS1	-0.0383991	-0.585729	0.584246	0.426588	-0.183304	-0.0709494	-0.680733	-0.574177	-0.369917	-0.295793	-0.752458	0.226687
LGALS3	-0.205362	-0.152342	-0.158965	0.273995	0.185281	-0.0671139	-0.481124	-0.405	-0.469489	2.1613	-0.413354	1.52182
LGALS3BP	0.366505	0.470345	-0.236961	-0.00296914	-0.161079	0.188392	-0.38269	-0.305643	-0.28097	0.354679	-0.430401	1.60795
LGALSL	0.0734888	0.104476	-0.231226	-0.255268	0.15287	-0.199938	-0.295298	0.292705	1.1687	-0.0488396	0.0842498	-0.0294896
LIG3	-0.134323	-0.217903	-0.137852	-0.0255809	-0.332795	-0.0980909	0.819691	-0.267321	1.28435	-0.115407	-0.127941	-0.164018
LILRB5	0.275848	0.47315	-0.460636	0.0525911	0.537794	0.432076	-0.404548	-0.447221	-0.468083	-0.418544	-0.22089	-0.0957555
LIMA1	0.587381	-0.282145	-0.455179	0.118538	-0.0858149	0.766232	-0.284742	-0.496443	-0.225527	0.141136	-0.431407	0.198087
LIPA	-0.0482643	-0.434399	-0.538838	0.549897	0.021294	-0.174413	0.0201064	0.468923	-0.0460887	-0.205337	0.745314	0.169357
LIPE	-0.0254558	0.188344	-0.260764	-0.265349	1.32768	-0.252203	-0.238261	-0.261544	-0.266463	-0.226478	-0.256209	-0.257237
LMAN1	0.455643	-0.00587118	-0.33914	0.529865	-0.338262	-0.180876	-0.393797	-0.455506	0.170133	0.998982	-0.278484	-0.036155
LMF2	0.0336863	-0.00124777	-0.0740446	0.682955	-0.428289	-0.16804	-0.365672	-0.274131	0.217498	0.8632	-0.448145	-0.18932
LMNA	-0.150854	-0.55608	0.428698	0.378199	-0.255615	-0.0841132	-0.275334	-0.452385	-0.487474	1.02402	-0.593424	0.417688
LMNB1	-0.109191	-0.190291	0.660779	-0.0653727	-0.448436	-0.335111	0.428378	-0.287568	0.0740185	0.0637431	-0.305784	-0.285288
LMNB2	0.726778	-0.414365	-0.308657	0.0351838	-0.492483	-0.188415	0.355685	-0.380586	1.31041	0.227233	-0.672025	-0.0840674
LMOD1	-0.37322	-0.388509	1.58461	-0.393814	-0.362093	-0.380205	-0.387481	-0.393255	-0.391801	-0.359166	-0.311239	-0.366456
LOC100508781	0.174943	-0.0508877	-0.331292	-0.187537	-0.0796766	0.323944	0.374196	0.106529	0.17216	0.864158	-0.50477	1.04069
LOC100509457	0.309616	-0.415665	-0.269545	0.0860351	-0.0407134	-0.121159	0.0185964	-0.250351	-0.33306	1.98288	-0.207538	0.908389
LOC100653057	-0.0484916	-0.194014	0.715541	-0.332319	0.340027	-0.25091	-0.342442	-0.384492	-0.380734	-0.362423	-0.357313	-0.330395
LOC100996643	-0.105923	-0.481135	-0.355648	0.502379	-0.39476	0.145264	0.665292	1.47733	-0.22066	0.493566	-0.165453	0.347853
LOC100996657	-0.0486598	0.221032	-0.283309	-0.280941	-0.202645	0.111914	0.389638	0.947629	0.595299	0.933303	-0.236397	0.948822
LOC100996725	-0.156692	-0.30974	0.417399	0.757778	-0.52563	-0.327167	-0.175088	-0.143594	-0.0801845	-0.144307	-0.558983	-0.351586
LOC100996752	-0.105518	0.445979	-0.0466593	-0.139743	-0.348939	-0.116764	-0.287544	-0.281147	1.68276	0.120316	-0.262391	0.248523
LOC100996754	-0.156874	-0.309922	0.417763	0.757598	-0.525812	-0.327349	-0.175269	-0.143776	-0.0791968	-0.144489	-0.559166	-0.351768
LOC100996792	0.311364	0.0933908	-0.364003	-0.220322	-0.017917	-0.0635106	-0.19668	-0.214705	0.328989	-0.117651	0.445982	1.24992
LOC100996820	-0.0849059	-0.421934	0.60286	0.806929	-0.666341	-0.365116	-0.243893	-0.614956	-0.440608	0.202804	-0.559108	-0.250035
LOC100996887	-0.127693	-0.38933	0.30819	0.369876	0.217677	-0.238993	-0.27408	-0.739766	-0.179105	0.160704	-0.725419	-0.299927
LOC101060261	-0.105518	0.445979	-0.0466593	-0.139743	-0.348939	-0.116764	-0.287544	-0.281147	1.68276	0.120316	-0.262391	0.248523
LOC101060285	-0.156874	-0.309922	0.417763	0.757598	-0.525812	-0.327349	-0.175269	-0.143776	-0.0791968	-0.144489	-0.559166	-0.351768
LOC101060301	-0.0607366	-0.199402	-0.304423	0.290409	-0.457702	0.0560126	0.365996	0.653279	1.01231	-0.318822	-0.720248	1.23273
LOC101060415	-0.156874	-0.309922	0.417763	0.757598	-0.525812	-0.327349	-0.175269	-0.143776	-0.0791968	-0.144489	-0.559166	-0.351768
LOC101060453	-0.072114	1.43903	-0.321343	0.123656	0.484608	-0.305715	0.181521	-0.299006	-0.233559	-0.297342	-0.312403	-0.167357
LOC101060511	0.420928	-0.275311	0.569167	-0.0268703	-0.266482	-0.270558	-0.342077	-0.443034	-0.388799	-0.292174	-0.427146	-0.0197822
LOC101060518	-0.156874	-0.309922	0.417763	0.757598	-0.525812	-0.327349	-0.175269	-0.143776	-0.0791968	-0.144489	-0.559166	-0.351768
LOC101060522	0.654046	-0.104564	0.173664	-0.0697431	-0.371754	0.090128	-0.143187	0.237736	-0.134486	0.325109	-0.749364	-0.320596
LOC101060541	0.125297	-0.312242	0.00475798	0.141404	-0.541588	-0.169446	0.733854	-0.185238	0.773083	-0.16202	-0.515338	0.294994
LOC101060723	-0.156874	-0.309922	0.417763	0.757598	-0.525812	-0.327349	-0.175269	-0.143776	-0.0791968	-0.144489	-0.559166	-0.351768
LOC101060751	-0.108029	-0.186624	-0.0396135	0.254752	-0.14007	-0.17614	-0.199375	-0.165476	0.0247073	-0.090315	-0.204692	1.74457
LOC101060798	0.0408146	0.954678	-0.407956	-0.0387167	0.627712	0.184957	-0.353613	-0.417929	-0.374547	-0.139413	-0.267508	0.382728
LOC101060835	-0.0768682	-0.120941	-0.0487371	0.748919	-0.077963	-0.264711	-0.063521	-0.23273	-0.448788	0.137095	-0.311059	-0.162399
LOC128322	-0.226972	-0.311151	0.388199	0.488092	-0.415548	-0.493107	-0.288166	-0.48704	0.713084	0.312479	-0.529303	-0.122705
LOC391722	-0.290567	-0.409028	1.17206	-0.0600369	-0.337585	-0.368183	-0.36865	-0.381621	-0.360034	-0.197202	-0.332673	-0.151712
LOC392288	-0.0646401	-0.39663	0.518927	0.522529	-0.322533	-0.369675	-0.306381	-0.439471	-0.220779	-0.00139968	-0.495276	-0.301203
LOC649330	-0.0609258	-0.199608	-0.304642	0.290263	-0.45794	0.05774	0.365859	0.653177	1.01225	-0.319042	-0.720518	1.2327
LOC728026	-0.182442	-0.202748	0.00145218	0.320801	-0.450816	-0.255821	-0.245992	-0.404725	1.63543	0.270328	-0.400952	-0.112941
LOC729454	-0.262053	-0.298499	0.908068	0.0808771	-0.373099	-0.298181	-0.34625	-0.314252	-0.317665	0.685004	-0.361237	-0.317954
LOX	0.178371	-0.112118	-0.417328	0.607898	-0.063952	0.0227986	0.378534	0.862334	-0.453366	-0.481873	-0.391503	-0.00262917
LOXL1	0.647019	-0.273243	-0.290766	0.100773	-0.220919	0.484978	-0.251136	-0.206585	-0.305688	-0.274279	-0.13699	0.0958953
LOXL3	-0.0180968	-0.296607	0.12181	-0.224481	-0.152129	-0.0140939	0.0726587	0.0979942	-0.309378	3.18662	-0.242277	0.255703
LPAR1	0.250156	-0.254	-0.304468	-0.14304	0.482091	-0.0943656	-0.145148	-0.347243	-0.268716	1.43063	-0.379012	0.966195
LPL	-0.139271	1.91492	-0.0392929	-0.199674	0.310567	-0.218291	-0.197291	-0.223189	-0.188577	0.0807667	-0.146632	-0.19843
LPP	-0.320637	-0.406995	1.16108	-0.306328	-0.069635	-0.33551	-0.373826	-0.310391	-0.35871	-0.0796983	-0.254738	-0.231219
LPXN	0.139006	-0.0904619	-0.0979091	0.421523	-0.386195	0.636369	-0.296978	-0.140704	-0.394916	-0.284467	-0.375101	0.100414
LRP1	1.23897	-0.257542	-0.601798	-0.0898937	0.0519944	0.3901	-0.627261	-0.596342	0.00289522	0.207157	-0.747405	0.801891
LRRC15	0.101472	-0.218886	-0.2575	0.793469	-0.368056	-0.233654	0.0642067	0.370339	-0.289905	-0.364404	-0.212345	0.706485
LRRC25	0.671761	-0.126659	-0.533022	0.0877264	0.252523	0.198206	-0.198034	-0.330576	-0.493202	0.00524209	-0.0668294	0.273505
LRRC47	0.25528	0.0255025	-0.436397	0.0886321	-0.0550077	0.076824	0.116985	-0.222909	0.801654	0.453995	-0.533074	0.114659
LRRC57	0.185517	-0.0203293	-0.394336	-0.351871	0.558494	-0.0481739	-0.377917	0.116316	0.613679	0.231902	0.208916	-0.0486033
LRRC59	0.337428	-0.0174591	-0.433023	0.58584	-0.427287	0.0292953	-0.00276306	0.0180212	-0.31424	-0.302775	-0.16364	1.31688
LRRFIP1	0.60498	-0.420565	-0.0661791	0.326157	-0.413704	0.0695477	-0.190886	0.807751	-0.283783	-0.430537	-0.27405	-0.358966
LRWD1	0.141647	-0.197438	-0.217095	-0.156027	-0.448435	0.185152	0.585301	0.814101	0.93408	-0.184471	-0.148046	0.0627645
LSG1	0.106479	-0.241537	-0.041575	0.306113	-0.678502	0.0977058	0.234571	0.600696	0.459456	-0.0388605	-0.32463	0.0968169
LSM14B	0.00341494	-0.202334	-0.163202	0.0925567	-0.391181	0.11792	0.960009	0.0314666	0.570776	-0.201035	-0.366773	0.0299069
LSM4	-0.091108	-0.119014	-0.0921141	0.323673	-0.39911	-0.188127	-0.24567	-0.061436	1.55135	-0.330141	-0.425547	-0.010956
LSM6	-0.219839	-0.234852	0.344598	0.75587	-0.498999	-0.484358	-0.366177	-0.41863	0.715503	-0.271103	-0.569977	-0.445441
LSP1	0.100405	-0.343005	-0.309141	0.632837	0.0068982	0.0140424	-0.0893624	-0.241603	-0.51349	0.160759	-0.245569	0.438772
LTA4H	0.430416	-0.282319	-0.315473	0.0716554	-0.153086	-0.136814	-0.310408	0.19674	0.893483	-0.266831	-0.112979	0.192997
LTBP4	0.251886	-0.364386	-0.217884	-0.41645	0.23835	0.324287	-0.290796	-0.183217	0.158504	1.41437	0.188422	-0.230864
LTV1	0.148522	-0.0673566	-0.404833	-0.0168683	-0.287522	0.163318	0.412158	0.836693	0.451335	0.385078	-0.382192	1.14009
LUC7L	0.111713	-0.239971	-0.360976	-0.0536513	-0.43938	0.323831	0.311716	0.398503	0.847531	0.0215331	0.0601839	0.516178
LUC7L2	-0.0738067	-0.0306314	-0.161717	-0.0157605	-0.557462	0.181999	0.74092	-0.111442	0.935458	0.249158	-0.331657	0.511526
LUM	0.525677	-0.209666	-0.492174	-0.243795	0.8994	-0.0946174	0.207384	-0.383176	-0.485411	0.390781	-0.401016	0.260081
LXN	0.753637	-0.16145	-0.327101	-0.101993	-0.161398	0.170674	-0.373497	-0.307105	-0.225558	0.197624	0.0994703	0.810962
LYN	0.606256	0.106083	-0.538697	0.0802082	0.505074	-0.0422365	-0.0362352	-0.393485	-0.601784	0.0154105	-0.0238805	-0.15631
LYPLA1	-0.167462	-0.145059	-0.156034	0.560439	0.410527	-0.411011	-0.351527	-0.600842	0.0216002	0.84776	-0.492839	-0.180119
LYPLA2	0.120014	0.0902727	-0.212125	0.767011	-0.410575	-0.358719	0.0736648	-0.301877	0.278964	-0.0596797	-0.223811	-0.436391
LYVE1	0.319738	-0.0438583	-0.37676	-0.247451	0.710061	0.51408	-0.331531	-0.338557	-0.373556	-0.17879	-0.171162	-0.25406
M6PR	0.361269	0.0187534	-0.0618211	0.672491	-0.194658	-0.234632	-0.600916	-0.422426	-0.388282	-0.2931	-0.396591	0.146322
MACF1	0.172551	-0.374985	0.361546	-0.0774975	-0.470557	-0.203892	0.217699	2.24875	-0.230048	-0.43768	-0.196664	0.0574747
MAFG	0.480024	-0.384693	-0.0327566	0.249245	-0.437261	-0.0774665	-0.234475	-0.0719034	-0.382233	1.71373	-0.371378	0.370001
MAK	0.0227835	0.130628	-0.23898	-0.152121	1.03532	-0.308129	-0.188903	-0.33915	-0.156264	0.297422	-0.448729	0.0824633
MAK16	0.0817348	-0.0301875	-0.342882	-0.0927706	-0.36843	-0.0656505	0.858823	0.593003	0.740701	0.196641	0.0980693	0.279218
MAMDC2	0.0931464	-0.265316	0.653096	-0.175761	-0.244842	-0.219989	-0.21872	0.362376	-0.30125	-0.25951	-0.18959	-0.0674172
MAN1B1	0.280244	-0.358014	-0.206856	0.296745	-0.441524	0.656705	-0.317065	-0.254614	0.171189	-0.496168	-0.368364	0.391684
MAN2A1	0.542537	-0.216922	-0.184958	0.316524	-0.297871	0.364409	-0.341792	-0.345266	-0.487556	-0.204308	-0.30371	0.333936
MAN2B1	0.290163	-0.596639	-0.477108	0.490771	-0.27715	0.0911737	-0.439723	-0.350236	0.1006	0.665937	-0.484516	2.31226
MAN2B2	0.0839579	-0.509528	-0.20183	0.209091	-0.186595	0.409009	-0.347536	0.0290372	-0.0797032	0.466439	-0.595067	1.75922
MAN2C1	0.705398	-0.0997238	-0.23305	-0.0621237	-0.136573	-0.0910974	-0.506488	-0.366969	0.524039	0.899013	-0.43842	0.0677017
MANF	0.612206	-0.482334	-0.111612	0.0524302	-0.31548	-0.34709	0.0857178	1.33933	-0.0467443	-0.501086	0.13741	0.167373
MAOA	-0.202592	-0.0130506	0.755183	-0.306915	0.0624533	-0.190301	-0.27466	0.0668632	-0.237769	-0.335448	-0.220587	-0.288789
MAOB	-0.233877	-0.135233	0.978363	-0.275661	-0.156647	-0.279862	-0.246664	-0.304216	-0.291578	-0.19115	-0.148371	-0.286729
MAP1B	0.317304	-0.379105	0.677203	-0.148099	-0.33685	0.0430335	-0.380934	-0.494614	-0.457462	-0.244675	-0.513535	0.230682
MAP2K6	0.0139754	0.437218	-0.27399	-0.155213	-0.128594	-0.181405	-0.0281445	-0.369596	1.26253	-0.115408	0.0642092	0.514321
MAP3K7	0.815639	-0.250892	-0.0628962	-0.171479	-0.311206	0.216967	0.387375	-0.182001	-0.282721	-0.0293128	-0.493272	-0.103903
MAP4	0.392138	-0.430356	0.191449	0.537308	-0.486199	-0.0221032	-0.530229	-0.403118	-0.301285	-0.30764	-0.542641	0.31128
MAP7D1	0.0329773	-0.143152	-0.156982	0.727477	-0.23562	-0.0459432	-0.231895	-0.39561	-0.210708	0.15409	-0.311349	0.0745601
MAPK1	0.69495	-0.369416	0.24889	0.104703	-0.252155	0.0371759	-0.627128	-0.621424	-0.404995	0.459461	-0.590519	-0.313393
MAPK14	0.474317	0.117367	-0.174556	-0.0307069	-0.137249	0.284107	-0.130822	-0.337825	-0.540422	0.869833	-0.487276	0.812881
MAPK3	0.452175	0.207383	-0.374033	-0.17958	0.413787	-0.0733959	-0.317815	0.0490806	-0.454712	-0.0359299	0.077095	0.960983
MAPRE2	0.139909	-0.114676	-0.0616519	-0.046492	-0.0738028	-0.183959	-0.214771	2.69714	-0.0859279	-0.100488	0.133013	-0.170774
MAPT	-0.287176	0.665373	0.619005	-0.304161	-0.190917	-0.199688	0.0707758	-0.374543	0.288117	-0.25517	-0.261266	-0.33936
MARCKS	0.171067	0.0780241	-0.442994	0.274647	0.585032	-0.155367	-0.202623	-0.502079	0.0613986	0.361512	-0.505325	-0.221916
MARCKSL1	-0.122384	0.0983336	-0.183016	-0.0407251	-0.145399	-0.250297	0.420913	-0.4558	1.56431	-0.0981878	-0.247699	-0.147546
MAT2A	-0.155124	0.12106	0.221279	0.364419	-0.590028	-0.00222752	-0.00156367	-0.444019	-0.122969	0.869384	-0.538929	0.827823
MATN2	0.0721316	-0.24189	0.752356	-0.229729	-0.368728	0.0226362	-0.299879	-0.474633	-0.365221	-0.182328	-0.291934	0.384985
MATR3	-0.0491868	-0.0255582	-0.0768746	0.198548	-0.647222	-0.158133	0.35504	-0.363484	1.59704	-0.01111	-0.457029	0.0569195
MBD3	0.177726	-0.291924	-0.076116	-0.168539	-0.34451	0.151663	0.940294	-0.262712	0.745235	-0.330635	-0.216357	-0.486014
MBLAC1	-0.181926	0.111513	0.922102	-0.297589	-0.222424	-0.21723	-0.373688	-0.396862	0.0878273	-0.297834	-0.385436	-0.251102
MBLAC2	-0.211651	0.101371	0.057458	0.0440043	-0.139627	-0.041157	-0.32592	-0.50092	1.38115	-0.520393	-0.194328	-0.441497
MBNL1	-0.218017	-0.335772	0.611023	0.321512	-0.415675	-0.0194859	-0.56795	-0.293834	-0.0744118	0.680188	-0.553338	-0.268718
MBNL2	-0.0436177	-0.201345	0.537143	0.421383	-0.587792	-0.285552	-0.36592	-0.22802	0.219517	-0.180429	-0.484895	-0.215152
MBNL3	-0.220766	-0.222363	0.517474	0.299332	-0.614491	-0.148568	-0.362788	-0.144899	0.430142	0.587706	-0.370914	-0.302454
MCAM	-0.401123	-0.0900821	1.16563	-0.434006	-0.111665	-0.335572	-0.327659	-0.423273	-0.281459	-0.199181	0.115634	-0.356066
MCL1	-0.0870076	-0.185892	-0.221493	0.585755	0.11227	-0.10079	-0.0733403	-0.41143	-0.359511	0.397053	-0.531793	0.78571
MCM2	-0.170783	-0.467117	0.659976	-0.0730928	-0.598336	0.186492	0.899021	-0.125955	-0.220827	-0.307383	-0.540511	-0.152054
MCM3	-0.168175	-0.177734	0.555183	-0.0662526	-0.600945	0.106749	0.873063	-0.113912	-0.365074	0.300668	-0.449887	0.0710093
MCM4	-0.139939	-0.230458	0.462416	-0.0240094	-0.484927	0.166472	0.657448	-0.125227	-0.395907	0.118387	-0.47518	0.350908
MCM5	-0.208539	-0.1939	0.557108	0.0564948	-0.51463	-0.0157713	0.790399	-0.338423	-0.370334	0.142834	-0.516472	0.174341
MCM6	-0.124633	-0.406085	0.688535	0.108303	-0.600365	-0.142002	0.617676	-0.179791	-0.27275	0.254167	-0.587812	-0.164434
MCM7	-0.177307	-0.355154	0.68802	-0.125042	-0.596842	0.147699	0.863667	-0.154242	-0.358883	-0.211299	-0.606911	0.402468
ME1	0.157372	0.407215	-0.368957	0.510464	0.236701	0.173542	-0.339853	-0.551298	-0.553688	-0.308873	-0.497314	0.292915
MECP2	-0.0477352	-0.122788	0.271276	-0.243438	0.429412	-0.416377	-0.374509	-0.549449	0.21587	1.25975	-0.297594	-0.408791
MED22	0.148488	0.0216584	-0.300471	-0.299585	-0.265818	0.227941	0.479542	0.235492	1.35343	0.137676	-0.594329	0.40744
MED8	-0.237812	-0.147856	-0.195083	0.332568	-0.361646	-0.0337261	1.03262	-0.433851	0.556198	-0.190437	-0.169595	0.0479909
MEIS1	-0.0640197	-0.350395	0.623601	-0.328962	-0.242429	0.0402429	-0.0648958	-0.369434	0.423476	-0.369434	-0.358075	-0.125478
MEIS2	0.102204	-0.274135	0.970167	-0.411925	-0.228153	-0.262181	-0.245426	-0.435612	-0.0373659	-0.384374	-0.405153	-0.317683
MEMO1	0.112489	-0.21468	-0.18922	0.163813	-0.24374	-0.0986679	-0.20874	0.269629	-0.0374448	2.21736	-0.12863	0.487425
MEST	-0.10135	0.210501	-0.278969	-0.208374	0.303548	-0.105416	1.71362	-0.314057	-0.263158	-0.0161457	-0.283613	0.254053
METTL13	0.605844	-0.253741	-0.266061	0.0417877	-0.293664	-0.132548	-0.10619	-0.282397	0.382539	0.604538	-0.290442	0.634064
METTL16	0.0164282	0.413707	-0.0134247	-0.135385	-0.402752	0.0492262	0.253925	0.0311966	1.12189	-0.0082745	-0.387459	-0.363671
METTL7A	0.171511	0.885474	-0.214978	-0.37456	0.692862	0.070648	-0.384571	0.196225	-0.422123	-0.12118	0.000766286	-0.26729
MEX3A	-0.152317	-0.0610666	-0.259399	-0.100298	-0.302979	-0.0679919	0.950689	-0.363831	1.56012	-0.332271	0.0308944	-0.321936
MEX3D	-0.0203729	0.192479	-0.303734	-0.0937736	-0.247558	0.0520282	0.507252	-0.455981	1.28207	-0.19224	-0.414684	0.722318
MFAP1	0.0189402	0.171752	0.138016	0.0893917	-0.489449	-0.283566	-0.070588	-0.432547	0.903524	0.794154	-0.262987	-0.239501
MFSD1	-0.0200578	-0.128444	-0.252948	1.01197	-0.268541	-0.239266	-0.315145	-0.169118	0.0758898	-0.0439421	-0.420419	-0.0925563
MGAT1	0.439198	0.0828079	-0.385602	0.220229	-0.216251	0.647424	-0.215307	-0.188879	-0.488963	-0.0611879	-0.300976	0.463711
MGEA5	0.0484565	0.307158	-0.0833563	-0.139009	-0.372132	0.0680454	0.309103	2.62463	0.214658	0.00369054	-0.313956	0.0695464
MGLL	-0.0596752	0.0592298	-0.249152	-0.139006	0.363017	0.320426	-0.216519	-0.19537	-0.361722	2.2937	-0.31246	0.156984
MGST1	-0.168404	1.10465	-0.111501	-0.216036	0.662454	-0.0719299	-0.350056	-0.339112	-0.124199	-0.34247	-0.347458	0.499504
MGST3	0.258955	0.936136	0.349181	-0.274602	-0.210581	0.0645644	-0.456862	-0.270857	-0.398786	0.203235	-0.228032	-0.220711
MICAL1	-0.110185	-0.33939	1.01537	-0.182996	-0.404904	-0.356959	-0.0500969	-0.0156824	-0.474957	0.107064	-0.336127	0.120938
MICALL1	-0.115755	-0.196134	0.783702	-0.184325	-0.40408	-0.158189	-0.0853015	0.549233	-0.265415	0.220701	-0.259867	-0.19419
MICALL2	-0.109595	-0.196923	-0.0997782	-0.0653025	-0.206448	0.0176526	-0.22006	0.161448	-0.0417818	3.63041	0.179127	-0.0762896
MKI67IP	0.137342	-0.0206925	-0.294915	-0.00219756	-0.492054	0.048564	1.43565	0.535791	-0.114634	0.801691	-0.0629564	0.176466
MLF2	-0.091533	-0.217951	-0.0720986	0.41237	-0.468608	-0.229437	0.0195213	-0.0971215	1.02412	-0.0586315	-0.541368	0.72091
MMP14	-0.0929308	-0.289352	-0.292354	1.01194	-0.21781	0.173783	-0.532566	-0.358801	-0.300804	0.262714	-0.539096	0.52906
MMP9	-0.154476	-0.261384	-0.212669	0.234314	-0.22783	-0.159801	-0.174742	1.54299	-0.155158	-0.275912	0.359949	1.85716
MMRN2	-0.0891076	-0.22278	-0.146683	-0.375771	0.101008	0.15777	-0.281127	-0.452864	-0.0279854	0.443971	1.58963	-0.135727
MNAT1	0.236128	-0.396144	-0.366664	0.020683	-0.352963	0.340512	0.53454	0.530031	0.6798	0.0326547	-0.288235	-0.00962518
MOCS2	-0.211247	0.545082	-0.184834	0.0184889	0.839276	-0.112775	-0.153927	-0.445544	-0.162647	-0.158991	-0.356475	-0.323676
MON2	0.529636	-0.239634	-0.230226	0.460858	-0.39367	-0.0131691	-0.278481	0.242168	-0.0240605	0.0680708	-0.456391	0.189722
MORF4L1	0.0631186	0.0061198	-0.111631	-0.0522548	-0.418518	-0.216079	0.709779	-0.277859	0.863332	0.0441392	-0.173854	0.544163
MORF4L2	-0.0467889	-0.288482	0.549126	0.022931	-0.561556	-0.372521	0.386294	-0.273416	0.0435321	0.169765	-0.473409	0.873798
MOSPD2	-0.0243028	0.383479	-0.0115917	0.320296	-0.378958	-0.233935	0.0541935	-0.208877	-0.293263	2.08113	-0.209684	-0.0281018
MOV10	-0.167986	0.0628997	-0.0466233	0.135886	-0.453527	0.0317298	0.0175159	-0.378154	1.37818	-0.0775987	-0.457158	0.291128
MPG	-0.230952	-0.495265	-0.164365	-0.00867822	-0.341582	0.0149818	-0.266147	0.948406	1.33651	0.337475	-0.0768135	1.10409
MPI	0.427211	-0.0528225	0.38586	-0.0412824	-0.555306	-0.10181	-0.401837	-0.355145	0.436009	-0.412765	-0.38096	-0.139352
MPP6	0.0424872	0.272532	-0.2974	-0.0959021	0.730005	-0.0600612	-0.055282	-0.438317	0.291142	-0.54506	-0.515085	0.0240218
MRC1	0.567489	0.279076	-0.488283	-0.115749	0.261081	0.681811	-0.195645	-0.403611	-0.446141	-0.262885	-0.273744	-0.0594739
MRC2	0.791185	-0.170303	-0.519346	-0.0643844	-0.189699	0.454342	-0.347216	-0.298861	0.357393	-0.141576	-0.443987	0.954918
MRPL28	-0.222575	0.141795	-0.122991	0.236927	-0.664232	0.203377	0.511237	0.533474	0.372072	0.470245	-0.166084	0.503917
MRPL46	-0.204931	0.156716	0.131734	0.0500916	-0.403945	-0.206552	0.0389661	-0.216376	0.447202	1.97411	-0.257981	0.168218
MRPS22	-0.129865	0.017908	-0.18959	0.0793114	-0.318249	0.0800256	0.142424	2.65175	-0.110726	0.156554	0.0655038	0.589751
MRTO4	-0.0373754	-0.101244	-0.229176	0.546308	-0.579458	-0.138842	0.760633	0.611514	0.00720823	0.482003	-0.211658	0.178429
MSH2	0.0521641	-0.288851	0.254527	0.175245	-0.492767	-0.246796	0.611719	-0.404551	0.478797	0.18852	-0.536606	-0.380404
MSI2	-0.0261559	0.22206	-0.285514	-0.232587	-0.299453	-0.203721	0.303902	-0.241563	2.19624	0.235042	-0.312015	0.0511021
MSN	0.0642767	-0.365331	0.339032	0.873197	-0.685748	-0.0647493	-0.533661	0.228923	-0.815322	-0.40509	-0.0964095	-0.179028
MSR1	0.238371	0.0821379	-0.344863	0.758581	-0.205589	0.0685622	-0.354267	-0.333359	-0.463762	0.508431	-0.302322	-0.112078
MSRB3	-0.223092	-0.289843	0.884326	-0.0912506	-0.129333	-0.274668	-0.363961	-0.363961	-0.182566	-0.20516	-0.313246	-0.268223
MST1	-0.0541918	0.468165	-0.175466	-0.353783	0.365189	0.316828	0.106678	-0.0329512	-0.368159	1.34305	-0.0417738	-0.307149
MTA1	0.606984	-0.24249	-0.291878	-0.168347	-0.261746	0.0920392	0.716809	-0.140776	0.213513	0.0676083	-0.28366	0.174305
MTA3	0.600007	-0.276272	-0.17758	-0.141725	-0.447226	-0.0204019	0.266402	-0.0182151	0.596441	0.096078	-0.219185	0.313313
MTAP	0.0819155	0.24641	0.158837	-0.321625	-0.134303	-0.195376	-0.278005	-0.117887	1.24437	-0.139928	-0.303784	-0.215981
MTCH1	0.0600013	0.126907	0.18466	0.111598	-0.548898	0.103495	-0.142256	-0.420439	0.54407	0.678658	-0.651788	0.0779537
MTCH2	-0.0492984	-0.0483112	0.147417	0.120086	-0.132115	-0.262822	-0.262154	-0.100969	-0.303806	2.30001	-0.348229	0.380316
MTDH	-0.0155234	-0.295051	-0.075895	0.655026	-0.595785	-0.20464	0.251467	0.492683	0.361382	0.0381412	-0.57214	0.38693
MTFR1L	-0.165078	0.966722	0.413086	-0.117896	-0.497138	-0.297869	0.142348	-0.334809	0.575698	-0.418143	-0.05852	-0.368209
MTHFD1L	-0.0227204	-0.450677	-0.201905	0.359463	-0.381213	0.00868791	0.41839	1.53971	-0.294494	0.257448	-0.228907	0.995723
MTOR	0.728826	-0.110305	-0.218489	-0.0531578	-0.44427	0.265123	-0.277467	-0.137381	0.103192	1.1848	-0.49752	0.349088
MUT	0.28595	0.359922	-0.20723	-0.232569	-0.0424115	-0.0430928	-0.163156	-0.363073	1.07667	-0.177227	-0.167852	-0.218018
MVD	0.0136716	0.329941	-0.0502312	0.677004	-0.427706	-0.373927	-0.227509	0.270053	0.341831	-0.22616	-0.339449	-0.30631
MVP	0.481209	-0.282131	-0.224157	0.501103	-0.504585	0.496301	-0.453103	0.37181	-0.479583	-0.196016	-0.508357	0.627412
MXRA7	-0.229659	-0.323697	0.78394	-0.151391	-0.235797	-0.0665966	-0.409933	-0.302997	-0.339718	0.606716	-0.0949476	-0.0854242
MYD88	0.420273	-0.47039	-0.328837	-0.0182283	-0.0985577	0.535891	-0.459694	0.937486	-0.117412	0.450455	-0.430602	0.862733
MYEF2	-0.0674239	-0.209353	0.416511	-0.360549	-0.333841	-0.198078	0.438691	0.0173223	0.958473	0.0148353	-0.371849	-0.251379
MYH10	-0.187932	-0.163109	0.985267	-0.238444	-0.329268	-0.237928	-0.312013	-0.305565	-0.195412	-0.299219	-0.0716003	-0.228909
MYH11	-0.209849	-0.211435	0.889679	-0.214134	-0.208356	-0.211784	-0.212727	-0.219023	-0.214895	-0.194684	-0.196839	-0.213662
MYL12A	-0.281367	-0.510067	1.25903	-0.0928289	-0.491556	-0.319381	-0.469422	-0.115041	-0.503868	-0.300484	-0.218482	0.272988
MYL12B	-0.281366	-0.510053	1.25902	-0.0928326	-0.491544	-0.319377	-0.469411	-0.115049	-0.503855	-0.300482	-0.218484	0.272959
MYL6	-0.292592	-0.462978	1.60393	-0.237579	-0.537643	-0.459813	-0.522671	-0.40452	-0.555041	-0.452328	-0.15212	-0.17393
MYL6B	-0.340974	-0.433111	1.24169	-0.153523	-0.284602	-0.409424	-0.274813	-0.40042	-0.398816	-0.207766	-0.196381	-0.311167
MYL9	-0.35337	-0.468761	1.4957	-0.263882	-0.434579	-0.401663	-0.393898	-0.333147	-0.423001	-0.350574	-0.277666	-0.100615
MYLK	-0.284545	-0.289974	1.21773	-0.289753	-0.288588	-0.291527	-0.287978	-0.291211	-0.291071	-0.266723	-0.288395	-0.278338
MYLK2	-0.227564	-0.280399	1.0352	-0.258261	-0.234556	-0.31536	-0.318092	-0.178859	-0.330914	-0.0741178	-0.113813	-0.128847
MYLK3	-0.230572	-0.282216	1.03378	-0.260119	-0.237875	-0.317147	-0.319873	-0.180803	-0.332676	-0.0761885	-0.0819609	-0.130851
MYLK4	-0.228955	-0.280688	1.03508	-0.258539	-0.23626	-0.31565	-0.30787	-0.179121	-0.331211	-0.0743688	-0.114067	-0.129104
MYO1B	0.526174	-0.0435688	-0.622845	0.215704	-0.177824	0.012619	-0.00913413	-0.277299	-0.1169	-0.0548616	0.655189	0.508504
MYO1C	-0.000759776	-0.0111847	0.176938	-0.455645	0.876253	-0.189806	-0.426732	-0.286442	-0.630909	0.225828	0.0798667	0.0510359
MYO1E	0.482878	0.0165362	0.0370524	0.249322	-0.599082	0.363412	-0.46216	-0.31163	-0.422443	0.269062	-0.295131	0.235681
MYO1F	0.371424	0.0929292	-0.460688	0.598986	-0.229212	0.177792	-0.330159	0.633539	-0.56795	-0.17274	-0.00437754	0.115619
MYO1G	0.459982	-0.155707	-0.456028	0.412264	-0.066656	0.270071	-0.201939	0.144929	-0.585823	0.360527	-0.13164	-0.0123492
MYO5A	0.409265	0.0333701	-0.448418	0.248775	-0.245985	0.394284	-0.110755	-0.391789	-0.460713	0.70299	0.0154073	0.495796
MYO6	0.455116	0.510167	-0.311144	0.0118152	-0.308082	-0.25386	-0.309384	0.307941	0.789404	-0.236587	0.247019	-0.258271
MYO9B	0.128818	-0.116152	-0.164869	0.464803	-0.443679	0.741608	-0.039566	0.0987673	-0.496146	-0.31028	-0.432457	0.0362638
MYOF	0.728059	0.471993	-0.345067	0.336751	-0.328621	0.260414	-0.433713	0.462303	-0.654412	-0.165768	-0.242389	-0.132801
N6AMT1	-0.180776	-0.146793	0.0725351	0.0381232	-0.196506	-0.279761	-0.120439	-0.175651	1.28369	0.332969	-0.381387	0.117866
NAA10	-0.0438209	0.217223	0.16393	0.497426	-0.696192	-0.0420872	-0.00603893	0.5448	-0.135052	0.0846511	-0.492049	0.380277
NAA15	-0.265455	-0.0693065	0.0896884	0.663823	-0.394323	-0.175928	0.131266	0.05213	-0.156742	0.318626	-0.435893	0.213123
NAA20	0.192248	-0.141103	0.17277	-0.14677	-0.590293	0.218507	0.259635	0.692134	0.0902904	0.0929733	-0.480269	0.793276
NAA25	0.512604	-0.163261	-0.279074	0.0602092	-0.641506	0.193862	0.177784	1.29973	0.131632	-0.103881	0.0993883	0.153786
NAA38	-0.0402009	-0.113887	-0.0798563	0.495286	-0.447957	-0.305842	-0.242693	0.537283	1.04502	-0.312421	-0.372543	-0.00691631
NAB1	-0.0913645	-0.21152	-0.0905257	-0.145812	0.0672748	-0.240348	-0.10375	0.127594	0.638389	1.7666	-0.133602	0.178475
NADK2	-0.222708	0.0252908	0.524144	0.318593	-0.313482	-0.141035	-0.142585	-0.794745	0.254999	-0.450299	-0.619727	-0.465811
NADSYN1	0.463113	0.0916974	-0.329901	-0.0841588	-0.284086	-0.0858257	0.119059	1.63579	-0.224671	0.461525	0.322495	0.230288
NAGA	0.148428	-0.357766	-0.206884	-0.106047	0.024888	-0.0164083	-0.373702	-0.199695	1.14845	-0.0990018	-0.333665	0.723405
NAGK	0.667576	-0.288902	-0.290942	0.483967	-0.265957	0.237539	-0.368468	-0.494226	-0.579576	-0.234016	-0.510676	0.755707
NAGLU	0.518609	-0.248077	-0.396634	-0.252666	0.209218	0.32801	-0.247209	-0.514119	0.310068	0.275207	-0.345227	0.615267
NAIP	0.0514279	0.204586	-0.329889	0.801642	-0.226945	-0.000840785	-0.087189	-0.116535	-0.347967	-0.118105	-0.22549	-0.0598817
NAMPT	0.0976784	-0.0130667	-0.112463	0.604352	-0.445114	0.156252	-0.0927497	0.46133	-0.535599	-0.5015	-0.38629	0.856098
NANS	0.404947	0.832	-0.341564	0.270654	-0.412318	0.308469	-0.400893	-0.141374	-0.202312	-0.125095	-0.30084	0.731004
NARS	0.339876	-0.264344	-0.186356	0.144651	-0.489811	0.256294	-0.26403	-0.170733	0.229158	0.861454	-0.5325	1.25316
NASP	-0.0526106	-0.186486	0.45526	0.369906	-0.581988	-0.0715199	0.102028	-0.40045	0.203381	-0.493286	-0.501431	-0.572583
NAT14	0.159686	-0.172914	0.238455	-0.247226	-0.312607	-0.149494	-0.193981	-0.132171	0.983506	-0.0842398	-0.40638	0.370767
NBAS	0.635589	0.299398	-0.439641	-0.0350204	-0.139723	0.158	-0.252598	-0.130747	0.241618	0.456341	-0.120465	-0.105789
NCAM1	-0.0676877	-0.380954	0.710677	-0.308383	-0.343738	-0.26487	0.52287	-0.394153	0.48885	-0.406788	-0.409019	-0.393945
NCAPD2	-0.147675	-0.264263	-0.10669	0.193202	-0.309338	0.112671	0.961297	-0.10668	-0.245836	0.0904442	-0.243551	0.957393
NCAPG	-0.17865	-0.227001	-0.220181	0.380141	-0.343265	0.222781	0.980373	0.16506	-0.161387	-0.203105	-0.200442	0.30232
NCBP1	-0.0243097	-0.00890754	-0.204336	-0.0352826	-0.455554	0.543238	0.25561	-0.261942	0.0254342	1.08932	-0.194583	1.14462
NCDN	0.435149	-0.0438667	-0.293659	-0.11516	-0.413032	0.248412	0.118347	0.0418902	0.908271	-0.0776376	-0.338551	0.221569
NCEH1	0.28263	-0.305414	-0.40337	0.217766	-0.0242472	0.0358622	-0.299361	2.25899	-0.303338	-0.145756	0.134294	0.283292
NCF4	0.261739	-0.245109	-0.50915	0.288475	-0.0620923	0.544432	0.154387	0.380308	-0.483081	-0.14979	-0.211249	0.581858
NCK1	-0.101159	0.0474888	-0.240539	-0.168227	0.977259	-0.00597008	-0.302843	0.032672	-0.0038281	-0.252194	-0.292951	-0.16557
NCL	0.230152	0.0617357	-0.111455	0.148661	-0.457055	-0.295354	0.91538	0.0731737	0.413837	0.429435	-0.54097	-0.0154684
NCLN	0.736087	0.0772905	-0.567795	0.302224	-0.325924	0.110908	-0.236064	0.0635003	0.322648	0.18261	-0.715112	0.905394
NCOA5	-0.0265981	-0.0307394	-0.223416	-0.079385	-0.28842	-0.0900305	0.322638	-0.213595	1.44844	0.220653	-0.342181	0.459238
NCSTN	0.276301	-0.300991	-0.532038	0.616038	-0.337261	0.384671	-0.0779923	-0.297321	0.057132	-0.112981	-0.357079	0.666626
ND1	0.339121	0.375219	-0.268303	-0.15956	-0.332748	0.762244	-0.051548	0.0263724	0.0939574	-0.235304	-0.0388126	-0.250186
NDE1	0.0486205	-0.310775	0.289328	0.0245275	-0.398404	-0.158884	-0.264094	-0.223522	-0.141785	2.08569	-0.0496589	0.00647895
NDUFAB1	-0.168832	-0.237642	0.289022	0.256583	-0.48537	-0.347925	0.182166	-0.348942	0.671322	0.908255	-0.465801	-0.202771
NDUFB11	-0.253432	0.992619	0.0164924	0.385099	-0.420314	-0.230455	-0.30911	-0.256508	0.404269	-0.325644	0.0968645	0.0758828
NECAP2	0.524977	-0.232044	-0.480779	0.58526	-0.293864	0.351381	-0.366098	-0.37611	-0.274239	-0.392643	-0.33955	0.736544
NEDD4	0.188227	-0.490772	0.10042	-0.134904	-0.399126	0.40877	-0.477417	1.5873	-0.217876	0.0256933	0.244025	0.246757
NEGR1	-0.176111	-0.266229	0.031314	-0.276092	0.793955	-0.00650257	-0.326459	-0.379767	0.247514	0.229977	-0.298736	-0.379767
NEK7	0.787184	-0.24877	-0.0682922	0.048137	-0.258938	-0.156888	-0.29817	-0.212385	-0.214995	-0.10066	-0.411792	0.884501
NELFA	-0.0415806	-0.23432	-0.128303	-0.153733	-0.31192	0.19028	0.278911	-0.307509	1.5213	-0.0808134	-0.39077	0.0869189
NELFCD	-0.102305	2.01549	-0.155229	-0.105283	0.0224257	-0.0701524	-0.0574948	-0.000539086	-0.000444118	-0.0250027	-0.174507	-0.123034
NEMF	-0.152303	0.11329	0.00617871	0.323659	-0.50986	-0.146578	-0.1284	-0.365049	1.04014	0.484659	-0.448381	0.219372
NENF	-0.161496	-0.0199833	0.636854	-0.301526	-0.0437099	-0.304218	-0.410404	-0.199078	0.375606	0.283334	-0.417183	0.123401
NES	-0.0505357	-0.0611637	0.0746953	-0.40462	-0.417061	-0.0981923	1.34023	-0.184435	-0.313344	1.95995	0.341294	0.30256
NEU1	-0.055793	-0.0112146	-0.281091	0.450079	-0.022916	-0.0737867	-0.265205	0.0316799	-0.259889	0.0894508	-0.282703	1.60622
NEXN	0.130209	-0.261981	0.689304	-0.0706733	-0.296624	-0.250908	-0.187337	-0.232073	-0.292399	-0.296083	-0.227378	-0.30035
NFIA	-0.075474	0.176158	0.0120056	-0.344762	-0.272491	-0.0639947	-0.0684229	-0.41738	2.11997	-0.251886	-0.369068	-0.110358
NFIB	-0.0449413	0.0524451	-0.128276	-0.427357	-0.00433878	0.273354	0.0385477	-0.463034	1.56588	-0.413093	-0.236087	-0.108132
NFIC	0.0873781	-0.0728347	0.650076	-0.0274165	-0.574953	-0.0849625	0.147774	-0.588444	0.143239	-0.240666	-0.586419	-0.301788
NFKB1	0.463029	0.173833	-0.458553	0.298535	-0.25129	0.306797	-0.382648	0.171823	0.0368647	0.784434	-0.249297	-0.286525
NFKBIE	0.332846	-0.217136	-0.425321	0.330537	-0.337555	0.3164	-0.159558	0.288478	-0.223176	0.463209	-0.0149086	0.626297
NGLY1	0.423028	0.36456	-0.284098	-0.381011	-0.194262	0.345405	-0.148922	-0.401023	1.02385	0.0343787	-0.406983	0.359428
NHEJ1	-0.0882795	-0.0467754	-0.0816405	-0.0745247	-0.369212	-0.292864	0.339811	-0.132819	0.939469	-0.215659	0.362352	0.718842
NHLRC3	0.360788	-0.33652	-0.491804	0.193998	0.0610724	0.0466023	-0.18393	-0.07534	0.192302	-0.175848	-0.346306	1.43903
NHP2	0.239944	0.121672	-0.232794	-0.00809649	-0.22008	-0.11416	-0.150417	-0.141997	1.07455	-0.095965	-0.292147	0.346838
NHP2L1	-0.295015	-0.0604765	-0.0114044	0.311742	0.127942	-0.599312	-0.0605725	-0.447795	1.15408	0.473863	-0.636709	-0.0612447
NID1	-0.372155	-0.222669	1.25106	-0.366352	-0.293901	-0.305805	-0.370798	-0.362216	-0.283092	-0.0151018	-0.0402918	-0.25642
NID2	-0.198223	0.212074	0.404245	-0.44492	0.466265	-0.274696	-0.419396	0.714754	-0.273443	0.149026	0.0186542	-0.0624669
NIF3L1	0.161037	-0.189263	-0.353434	-0.211044	-0.0775802	0.859917	-0.160851	0.170874	0.471916	0.0737004	-0.396599	0.462247
NIPSNAP1	-0.111189	0.0678222	-0.189822	0.0294939	-0.278144	-0.203939	-0.0980615	-0.191624	2.05572	-0.0732073	-0.452458	0.0776002
NKIRAS2	-0.100292	-0.156488	-0.171425	-0.182688	-0.3587	-0.0487495	0.0187022	0.18799	0.853223	-0.219634	0.463577	1.63006
NME1-NME2	-0.0529823	0.0550044	-0.0851494	0.329555	-0.228952	-0.0682492	-0.200498	-0.245038	0.0422304	0.0130666	-0.438316	1.54606
NME2	-0.0383124	-0.21095	-0.0465934	0.311056	-0.17907	-0.169912	-0.268331	-0.266617	0.0884289	0.137914	-0.375941	1.61286
NME3	-0.17475	0.240374	0.0837622	-0.251124	0.234672	-0.362109	-0.688144	-0.443453	1.35817	0.567326	-0.460057	0.423861
NME7	-0.0204401	-0.232799	-0.124256	0.188433	-0.272595	-0.16952	0.249238	0.121151	-0.0350915	0.716702	-0.415444	1.86318
NMI	0.0229225	-0.211243	0.172307	0.410963	-0.438895	0.259934	-0.259777	-0.0845806	-0.568386	0.856114	-0.429595	0.0811112
NNMT	0.0111611	-0.372659	-0.114413	1.04867	-0.196557	-0.364421	-0.140019	-0.480756	-0.662809	0.129154	-0.317772	0.272287
NOB1	-0.124073	-0.186074	-0.322746	0.470967	-0.364169	-0.316009	0.0278691	1.60871	0.833868	0.194435	-0.247942	0.478011
NOL11	-0.0452036	0.0601969	-0.130073	-0.00565993	-0.287163	-0.0606838	1.32118	1.41152	-0.0884678	-0.365528	-0.230913	0.084815
NOL6	0.367334	-0.144021	-0.299158	0.0775351	-0.414437	-0.0996433	0.732688	0.411203	0.240322	0.932022	-0.337944	0.155125
NONO	-0.0246806	-0.10753	-0.107053	0.0262582	-0.615627	0.254653	0.720793	-0.218295	1.22999	-0.0502049	-0.712805	0.32307
NOS3	0.0109347	-0.212004	-0.174603	-0.0404722	-0.129131	-0.198792	-0.212658	-0.207958	-0.12864	-0.218485	1.80314	-0.0263748
NPEPL1	-0.0600844	-0.263227	0.546987	0.075187	-0.300995	0.191914	-0.660603	-0.365416	-0.452181	0.979925	-0.458527	0.119867
NPEPPS	0.583492	0.167485	-0.24724	-0.0372459	-0.204146	0.262048	-0.0702678	1.11398	-0.0153423	0.0818362	-0.721163	0.0323225
NPL	0.422551	0.0340315	-0.479431	0.171393	0.0038759	0.625055	-0.0644188	0.495683	-0.551653	-0.329056	-0.145999	-0.14002
NPM1	0.106612	0.339273	-0.205181	0.304388	-0.545763	-0.145548	0.696499	0.178443	0.704199	-0.487325	-0.361262	-0.175112
NPTN	0.167845	-0.206025	0.741325	-0.44522	-0.419132	0.501405	-0.394007	-0.302741	-0.107897	-0.251941	-0.527443	-0.139541
NR2C2AP	-0.170858	0.020447	0.106989	0.138645	-0.438632	0.306902	-0.197581	-0.0708323	0.889349	-0.324693	-0.390112	-0.258638
NRM	-0.266855	-0.355694	0.211057	-0.0320078	-0.0235024	0.0315816	0.0730168	0.160311	-0.305871	2.01017	-0.480477	0.424357
NRP2	-0.0938347	-0.406894	-0.00183061	0.377858	-0.394844	-0.303457	-0.406461	1.66928	0.710062	-0.355417	-0.0650407	0.239901
NSDHL	-0.186081	0.116465	0.00889919	0.595847	-0.509988	0.159777	0.0332379	0.206284	-0.347277	-0.25538	-0.308832	0.607038
NSF	0.498041	-0.030664	-0.540532	0.613925	-0.297797	0.209573	-0.512072	-0.750532	0.155019	1.16251	-0.667432	0.362651
NSMCE1	0.585172	-0.43723	0.0886277	-0.372959	-0.423697	-0.0687047	0.124881	0.348137	0.870008	-0.315465	-0.176698	-0.19761
NSMCE4A	0.0397628	-0.165197	0.113435	-0.248599	-0.40503	-0.185267	1.3824	0.000878361	0.600791	-0.0687835	-0.269677	-0.242852
NT5DC3	0.117307	-0.327707	0.784742	-0.194528	-0.321092	-0.348827	-0.0536813	-0.219221	-0.319361	0.482557	-0.32358	-0.257336
NT5E	0.018535	-0.414902	-0.171201	0.260242	0.071193	0.156533	-0.477175	1.04388	-0.481098	0.23951	-0.424953	1.42244
NUCB1	0.344677	-0.365042	-0.240192	0.648757	-0.581499	0.103138	-0.0212885	-0.458275	0.242237	0.261473	-0.626559	0.266338
NUDC	0.124552	-0.241284	-0.0434886	0.54239	-0.618984	-0.0121964	-0.0681931	0.381339	0.359958	0.302334	-0.582142	0.0691708
NUDT10	-0.146907	0.114788	-0.123271	-0.156954	-0.326292	0.422741	0.990667	-0.339973	0.612295	-0.195756	-0.327364	0.0439603
NUDT11	-0.101473	0.0630924	-0.14845	-0.121362	-0.315922	0.415534	0.833404	-0.327126	0.680029	-0.209013	-0.3168	-0.012684
NUDT14	0.0329702	0.538856	-0.113182	-0.224111	0.170421	-0.348689	-0.272276	0.0513106	1.07073	-0.321751	-0.153813	0.0589221
NUDT16L1	0.0331218	0.127388	-0.0947296	-0.412863	-0.18107	-0.222749	-0.0115099	-0.129472	1.34035	0.795546	-0.240123	1.05388
NUDT18	0.651443	-0.349342	-0.276014	0.0583122	-0.204858	0.292174	-0.125642	-0.333662	-0.349305	-0.208748	-0.119534	0.723861
NUDT2	-0.160397	-0.200513	-0.0402899	-0.0182517	-0.130866	-0.168403	-0.209166	-0.257921	1.50869	-0.0161078	-0.266648	0.211187
NUDT21	-0.0846864	-0.0361322	-0.224995	0.057371	-0.186663	-0.211012	1.09738	-0.436544	0.727138	0.704339	-0.666697	0.567727
NUDT4	-0.0185488	0.59407	-0.273098	-0.249643	-0.125105	0.257131	-0.238837	-0.55675	1.11018	0.803131	-0.135658	0.0923672
NUMA1	-0.0969094	-0.117813	0.232309	0.0213664	-0.388254	-0.180272	-0.101802	-0.381365	1.31664	0.048626	-0.432144	-0.357214
NUMB	0.466136	0.204099	-0.456451	-0.0437538	0.159161	0.456973	-0.288389	-0.152693	-0.314617	0.520046	-0.416323	0.51944
NUP107	0.40683	-0.117846	-0.536099	0.223335	-0.231195	0.0514908	0.119662	-0.417811	0.942802	0.457307	-0.354494	-0.134809
NUP155	0.0845321	-0.116676	-0.309773	0.0689366	-0.492045	0.436063	0.262468	0.245249	1.04009	-0.163391	-0.388906	0.193934
NUP160	0.087957	0.553609	-0.235132	-0.0852355	-0.52837	0.134328	0.740011	0.0861821	0.557075	0.61366	-0.40256	0.481966
NUP205	0.14771	0.15715	-0.475318	-0.15161	-0.234608	0.27077	0.452483	0.581997	0.627172	0.789244	-0.130442	0.279854
NUP54	0.158565	0.123568	-0.0415372	-0.109588	-0.540586	0.226821	0.273638	0.388406	0.66013	0.581234	-0.601787	0.292617
NUP93	0.204418	0.193478	-0.392696	0.0927531	-0.427644	0.170607	0.535676	-0.0465943	0.471364	1.20573	-0.629085	0.66021
NUP98	0.13944	-0.265349	-0.350717	0.0174149	-0.271871	0.282909	0.243742	-0.187079	1.06625	0.550298	-0.51054	0.177854
NUTF2	0.13265	-0.416719	-0.109243	0.208921	-0.530445	-0.173668	-0.223807	-0.235348	1.40314	-0.204382	-0.137203	0.385697
NXN	-0.14339	-0.460295	0.535354	-0.102967	-0.348749	-0.393856	-0.00958178	-0.363748	1.00459	-0.610025	-0.366887	0.405413
OAS3	0.274244	0.277009	-0.396566	0.105016	0.212754	0.364939	-0.0696976	0.452668	-0.519045	0.159069	-0.602174	0.465002
OAT	0.482938	-0.180688	-0.040441	0.217964	-0.478742	0.0973396	-0.251136	0.0151399	-0.37461	0.858687	-0.470969	0.725967
OGDH	0.0762189	0.055965	0.339559	-0.187177	-0.283522	0.727036	-0.444946	-0.376079	-0.479366	-0.136105	0.0224415	-0.496195
OGFR	0.135028	0.164075	-0.426028	0.0981109	-0.213217	0.58795	-0.147283	0.149229	0.109748	1.28744	-0.374519	0.240352
OGN	0.285674	-0.27081	-0.267582	-0.433858	1.23991	-0.0937894	-0.217706	-0.481473	-0.36404	0.186	-0.403589	0.16536
OGT	0.0916811	0.0217022	-0.25114	0.00208201	-0.46006	-0.0303753	-0.0952841	1.4518	0.971166	-0.0725381	-0.0346844	0.57353
OLA1	0.36588	0.214063	-0.253567	0.227403	-0.447751	-0.108849	0.43585	-0.0296783	0.230806	-0.235426	-0.537473	0.900187
OPLAH	-0.00847647	0.594961	-0.402689	-0.306452	0.295812	-0.232529	-0.107164	1.51562	1.15352	0.0204456	-0.320621	0.232463
ORC2	-0.0578394	-0.09099	0.179348	-0.136395	-0.396315	-0.185958	0.498875	0.0601787	0.946202	-0.320507	-0.296689	0.102191
ORC4	-0.163474	0.261872	-0.127699	-0.176813	-0.316505	-0.0368155	0.6187	-0.0388376	1.02509	0.182397	-0.197725	0.520577
ORM1	0.383014	0.351744	-0.328323	-0.13179	0.650528	0.15791	-0.382552	-0.529653	-0.431995	0.139887	-0.369082	-0.057751
ORM2	0.170838	0.290593	-0.308008	-0.0936703	0.685428	0.258009	-0.399335	-0.510764	-0.386866	0.165303	-0.397138	0.0939681
OSBP	0.657486	0.612866	-0.238827	0.00501137	-0.419366	0.293642	-0.262761	-0.0753316	0.318235	0.120595	-0.75787	0.0828147
OSBP2	0.838426	0.300363	-0.247241	-0.0955394	-0.143421	0.00532595	-0.050257	-0.24583	-0.0118055	-0.348276	-0.238842	-0.289252
OSGEP	-0.148066	-0.274465	0.159016	0.502035	-0.469012	0.0741643	-0.266532	-0.0772257	0.39919	-0.265286	-0.490931	0.0546864
OSTF1	0.236549	-0.0213425	-0.409937	0.443136	-0.209152	0.38526	-0.396866	-0.106512	-0.263846	-0.0915305	-0.254599	0.980286
OXCT1	-0.116993	-0.263546	1.02341	-0.19441	-0.350397	-0.197469	-0.439826	-0.480164	-0.286381	-0.381496	-0.05604	-0.340082
OXR1	0.319519	0.0538288	-0.166699	-0.0509525	-0.081758	-0.0280316	-0.391746	-0.273006	1.08034	-0.328775	-0.331653	-0.229755
OXSM	0.244449	0.705474	0.10848	-0.300891	-0.449605	0.0735211	-0.309754	-0.417619	0.814593	0.00302046	-0.208797	0.107353
P4HA1	0.969437	-0.20836	-0.432476	0.132631	-0.185155	0.119343	-0.300836	-0.283749	-0.0216629	-0.167905	-0.43431	0.427735
P4HA2	0.59068	-0.337137	-0.353525	0.346344	-0.281302	0.071264	-0.276155	-0.348129	-0.428557	0.267513	-0.471134	1.85005
P4HB	0.840076	0.178747	-0.440521	0.243533	-0.224333	0.216962	-0.315058	0.355516	-0.585693	0.132418	-0.338144	0.243249
PA2G4	-0.123458	-0.320403	-0.0594176	0.286158	-0.440689	-0.132231	0.182898	0.345271	0.397776	0.500854	-0.416507	1.29736
PABPC1	0.108355	-0.0146659	-0.387041	0.482109	-0.475342	0.134322	0.0433992	0.225211	-0.186141	1.19399	-0.43296	1.39428
PABPC3	0.0644024	0.0494344	-0.353492	0.324439	-0.444688	0.185845	0.01457	0.298838	-0.13249	1.3681	-0.358372	1.42068
PABPC4	0.281487	-0.261471	-0.259556	0.350409	-0.432782	0.00617896	0.0486272	0.267782	0.140552	0.498471	-0.564009	1.109
PAFAH1B1	0.420092	-0.323386	-0.102418	0.280595	-0.57023	-0.091067	-0.253599	0.703413	-0.122963	0.129525	-0.064001	0.977664
PAFAH1B2	0.080756	-0.165578	-0.327334	0.282162	-0.52353	0.0734699	-0.0553801	0.55431	0.856053	0.506084	-0.187295	0.45223
PAK1IP1	-0.102304	-0.500077	0.0167282	0.413572	-0.370355	-0.295947	0.447794	0.295401	0.677449	-0.0552655	-0.29147	-0.455744
PAK2	0.26511	0.0988097	-0.369463	0.502036	-0.488923	0.382658	-0.0496314	0.175994	-0.170794	0.223053	-0.26913	0.135824
PALLD	-0.266694	-0.455682	1.31402	-0.179217	-0.436252	-0.416866	-0.240032	-0.38694	-0.286338	-0.242084	-0.362062	-0.179408
PAM16	-0.133336	-0.154024	-0.0030348	0.35002	-0.489121	-0.0183725	0.136725	-0.00521498	0.864849	-0.470609	-0.464316	0.334871
PAN2	0.604449	0.0395991	-0.228306	-0.176637	-0.298671	-0.179956	0.222219	-0.392984	1.03904	-0.232484	-0.297162	-0.0396684
PANK4	0.537266	0.302164	-0.137522	-0.048013	-0.466074	0.410428	-0.357614	-0.774018	0.0103379	1.3125	-0.220278	-0.235863
PAPOLB	-0.0500411	-0.136742	-0.156424	-0.0642958	-0.17178	-0.0600232	-0.0409171	2.06466	0.0607859	-0.16054	-0.0986574	1.71697
PAPSS1	0.489359	-0.230915	-0.471502	0.210081	-0.391682	0.166792	-0.0130816	0.0399073	0.491199	0.69801	-0.315861	0.374715
PAPSS2	0.394195	-0.148148	-0.384549	0.499417	0.060278	0.131916	-0.323241	-0.379739	-0.380616	-0.180129	-0.276956	0.017748
PARK7	-0.0222472	-0.1609	0.184066	0.35704	-0.323477	-0.0730354	-0.383281	-0.500908	0.757637	-0.29416	-0.661735	-0.150092
PARP4	0.268418	-0.310054	-0.465297	0.429617	-0.371382	0.585731	-0.0150563	1.26915	-0.378891	-0.203456	-0.352177	0.723312
PARVA	-0.297751	-0.344357	1.23075	-0.443338	-0.147682	-0.236311	-0.435672	-0.2774	-0.47115	0.332102	-0.101728	-0.390729
PARVG	0.155421	-0.134885	-0.347377	0.821389	-0.267885	0.0514941	-0.0412758	-0.0992507	-0.440028	0.0238256	-0.257441	0.0452887
PAWR	-0.222915	-0.277685	0.863015	-0.199108	-0.278736	-0.281895	-0.273847	0.806802	-0.295911	0.0970479	-0.0981349	-0.201087
PBDC1	-0.0287811	-0.142252	0.00963796	0.0387042	-0.188899	-0.0203437	-0.207091	-0.0226983	-0.0949067	2.43272	-0.250966	0.291783
PBX1	-0.220156	-0.162644	1.09183	-0.446578	-0.399312	-0.180369	0.0831389	-0.492142	-0.0226186	-0.184801	-0.474005	0.221805
PC	0.285398	1.21792	-0.477133	-0.0849459	0.35797	-0.0895729	0.0205557	-0.403596	-0.41166	1.33937	-0.0541934	-0.434484
PCBD1	-0.173483	-0.309067	0.363732	-0.118413	0.573445	-0.360045	-0.246354	-0.443172	0.0357947	-0.145464	-0.385895	-0.366704
PCBD2	-0.0672619	-0.268259	0.113953	0.457961	-0.274633	-0.43179	-0.393141	-0.371033	0.386604	1.08259	-0.0730624	-0.457453
PCBP3	0.32985	-0.168388	0.0411954	-0.16833	-0.57017	0.10258	0.171052	0.0770444	0.860182	0.0643755	-0.418638	0.194862
PCCA	-0.183259	0.162323	-0.146045	-0.260094	1.20217	-0.191963	-0.196328	-0.483943	-0.101202	-0.309139	-0.231497	-0.237948
PCCB	-0.0954646	0.563254	0.141565	-0.241756	-0.116453	-0.227473	-0.259034	-0.57034	1.06539	0.282623	-0.118163	-0.230066
PCDH1	-0.150004	0.0459013	-0.113659	-0.143641	-0.0301424	-0.142642	-0.212912	0.194428	-0.120736	0.269026	1.38845	0.100351
PCDH12	-0.0743534	-0.155622	-0.210585	-0.115976	-0.195128	0.4939	-0.183842	-0.314076	0.00670231	-0.0455053	1.11608	-0.00727876
PCNA	-0.0873062	-0.415784	0.503046	0.12511	-0.49706	-0.13866	0.624272	-0.416166	-0.132795	0.105498	-0.521873	0.117055
PCOLCE	0.487695	-0.195835	-0.355034	-0.000414765	-0.267744	0.443357	-0.0793154	-0.0511188	-0.188996	0.511644	-0.392436	1.2656
PCYOX1	0.501997	0.0403184	-0.112317	-0.473443	0.877208	0.081488	-0.487438	-0.479527	-0.214747	0.061105	-0.521982	-0.428911
PDCD6	0.156459	0.379025	-0.380975	-0.237806	0.0275176	0.584778	-0.374225	-0.298573	0.795507	0.205913	-0.535654	0.606742
PDCD6IP	0.17223	-0.17707	-0.0878116	0.407318	-0.507658	0.457719	-0.470324	-0.0126068	-0.0287718	0.378117	-0.483868	0.367389
PDHA2	-0.0939157	0.355724	-0.0570451	-0.216739	0.393728	-0.1757	-0.190622	-0.0724527	-0.353049	-0.258268	0.0959734	1.44359
PDIA3	0.63615	0.167824	0.00432697	0.299222	-0.578169	0.146255	-0.521534	-0.148133	-0.151078	-0.110923	-0.401037	-0.178146
PDK2	-0.116004	-0.10057	0.262894	-0.40343	0.26464	-0.355424	-0.288891	-0.428298	0.713734	-0.0851787	0.386496	-0.484289
PDK3	-0.215088	0.246659	0.697703	0.0585261	-0.239817	-0.403966	-0.457095	-0.481483	0.281286	-0.0884502	-0.377423	-0.462277
PDLIM2	0.216061	-0.281731	-0.401906	-0.163399	-0.210078	0.149083	-0.238599	1.37545	0.394115	0.25028	0.871677	0.054542
PDLIM3	-0.242125	-0.391891	1.02629	-0.154853	-0.35764	-0.349986	0.0594418	-0.292016	-0.335773	-0.36453	-0.0923673	-0.197319
PDLIM4	0.0153283	-0.60531	0.526804	0.0129142	-0.438032	0.0514837	-0.00128237	-0.0690988	-0.480639	1.15054	-0.591846	0.597222
PDLIM5	-0.302502	-0.0898167	0.850457	-0.205727	-0.141295	-0.0126428	-0.394475	-0.179471	-0.332731	-0.273616	-0.0921616	-0.296814
PDLIM7	-0.210749	-0.430997	1.10436	-0.268596	-0.434255	-0.227939	-0.342911	-0.12357	-0.317205	-0.351635	0.0645506	0.0353885
PDSS2	-0.178953	-0.193933	0.0606185	-0.181598	-0.0475702	0.0605248	-0.00962602	-0.250547	0.0197327	-0.0215699	-0.178756	2.17528
PDXK	0.00321242	0.0826652	-0.123168	0.632422	-0.34218	-0.198183	-0.518199	-0.083895	0.507656	0.0484389	-0.624224	0.629488
PDXP	0.005046	0.522905	0.329315	-0.164759	-0.407241	-0.243918	-0.132146	-0.395599	0.996998	0.0513938	-0.576756	0.0681128
PEBP1	0.10797	0.639019	-0.145602	-0.392327	0.0409779	-0.272835	-0.2494	-0.511474	1.89077	0.281306	-0.44108	-0.334156
PECAM1	0.0642819	-0.101483	-0.306356	0.0375381	-0.195107	0.0118718	-0.348519	-0.403248	-0.27743	-0.273191	2.18063	-0.411981
PECR	-0.243945	2.27307	-0.143928	-0.184171	0.171813	-0.180904	-0.0134237	-0.366623	0.271673	-0.322056	-0.265481	0.130748
PEF1	0.349698	0.00247525	0.262032	-0.0332356	-0.45636	-0.231089	-0.198135	-0.142104	0.705324	-0.0687071	-0.438386	-0.396804
PES1	0.0533468	-0.133747	-0.296368	0.060614	-0.267591	0.134946	0.415904	0.0875448	-0.121283	0.341231	-0.146188	1.80977
PEX6	-0.172147	0.0266582	-0.264023	0.0543696	-0.418951	0.394138	0.0463243	-0.022598	0.573475	0.811955	-0.216692	1.23318
PFDN5	0.224911	-0.31121	0.256562	0.171002	-0.635588	0.0886071	0.433399	-0.150717	-0.252028	0.430186	-0.454372	-0.0791493
PFKM	0.0635801	-0.388703	0.357077	0.141127	-0.662418	-0.229946	-0.0145266	-0.227727	0.268046	0.0528721	-0.244229	0.950754
PFKP	-0.27985	-0.430752	1.08602	-0.229601	-0.474362	0.00718635	-0.32508	0.506958	-0.275124	-0.263672	-0.334254	-0.0774018
PFN1	0.29583	-0.350773	0.498049	0.124547	-0.559593	-0.20641	-0.336952	0.473021	-0.343143	-0.100911	-0.214755	0.110557
PGAM2	0.039867	-0.392463	0.3392	0.360782	-0.627321	-0.270326	-0.212394	-0.343723	0.0133583	0.691621	-0.0939438	0.186645
PGAM5	-0.32215	0.0502753	-0.198406	-0.0777328	-0.472491	0.310694	0.110572	0.719866	1.15427	0.023183	-0.209424	1.33747
PGD	0.332665	0.677517	-0.434707	0.347688	0.194984	0.129934	-0.190776	-0.223328	-0.533834	-0.0217412	-0.398961	-0.167433
PGK1	0.113565	0.218228	-0.453847	0.400471	-0.486374	0.803756	0.228906	-0.204525	-0.057075	0.0169695	-0.60232	0.671294
PGK2	0.242911	-0.113596	-0.168022	0.764793	-0.373313	-0.127719	-0.254584	-0.497131	-0.0998107	0.308352	-0.58197	0.187882
PGLS	0.253096	0.390653	-0.503069	-0.0941851	0.14884	0.511774	-0.549871	0.056181	0.184146	0.266647	-0.247003	0.705172
PGM1	0.674076	1.08739	-0.106575	0.0326915	0.193861	-0.286039	-0.675668	-0.432214	-0.124234	-0.293393	-0.834106	-0.0609187
PGM2	-0.260422	-0.534302	0.678264	0.221646	-0.0352075	-0.275399	-0.605282	-0.330675	-0.360751	0.796743	-0.359688	-0.352521
PGM3	0.630807	0.0655549	-0.433099	0.13984	-0.308807	0.479262	-0.448161	-0.3935	-0.314911	0.78105	-0.456707	1.22512
PGM5	-0.366184	-0.376144	1.51987	-0.382864	-0.332976	-0.379139	-0.353802	-0.381881	-0.354287	-0.321588	-0.31434	-0.363066
PGS1	-0.0690825	-0.201299	0.180971	-0.11446	-0.374234	0.290951	-0.177919	-0.00656233	0.0153294	1.76385	-0.28809	0.348912
PHB2	-0.0976222	0.771617	-0.207735	-0.0117719	-0.45336	0.428809	-0.0585431	-0.16381	0.817857	0.228524	-0.350245	0.371014
PHGDH	0.00343876	-0.351247	0.472433	-0.256858	0.655032	-0.12161	-0.481225	-0.76022	-0.227665	-0.29571	-0.69725	-0.181581
PHLDB1	0.255996	-0.225087	-0.297915	-0.0823337	0.0470286	0.128259	-0.15398	0.280027	-0.0928566	1.82935	-0.218747	0.355481
PHPT1	0.254102	-0.179433	0.24343	-0.296186	-0.11977	0.0987892	-0.345982	-0.561675	0.75565	-0.239462	-0.619725	0.158694
PHYHD1	-0.0611609	0.00342803	0.49421	-0.492942	0.512171	-0.255443	-0.483438	-0.213352	-0.00526444	-0.017474	-0.262495	-0.151966
PHYKPL	0.364262	0.660213	-0.375458	-0.18621	0.712143	-0.140584	-0.335963	-0.383304	-0.268984	0.170928	-0.185183	-0.0678011
PI4K2A	0.0585461	-0.227515	-0.34845	-0.0794483	0.205827	-0.154469	-0.0479813	0.933312	0.109024	1.65516	-0.109546	0.577204
PICALM	0.56732	0.0265142	-0.531379	0.452112	-0.260256	0.314151	-0.357155	0.542987	-0.280582	-0.355045	-0.164997	0.234052
PIGS	0.283538	0.119635	0.178253	0.237047	-0.612754	-0.0655429	-0.0727522	-0.474129	0.328895	0.327134	-0.594016	-0.15768
PIN1	-0.213226	-0.306839	0.876218	0.00642922	-0.56053	-0.253734	0.0799608	-0.41917	0.175983	-0.10452	-0.576384	-0.0088866
PIP4K2A	0.55769	-0.34754	0.131228	0.354522	-0.186858	-0.373872	-0.344942	-0.500805	-0.0213762	-0.257709	-0.500152	-0.400653
PIP4K2B	0.547646	-0.161042	-0.0193158	-0.227541	-0.416412	-0.172099	0.0277318	-0.554911	1.39776	-0.162279	-0.462813	-0.1377
PIP5K1C	0.831948	-0.229389	0.0366295	-0.198442	-0.298214	-0.0224777	-0.0152519	-0.60081	0.038088	-0.147794	-0.415124	0.230575
PITPNA	0.423113	-0.181642	-0.0815136	-0.0395894	-0.405326	0.643018	-0.258295	-0.509535	-0.256823	0.670293	-0.474735	0.762131
PITPNB	0.262584	-0.58337	0.519061	0.149734	-0.70386	0.242272	-0.284416	-0.334061	-0.351552	-0.0338407	-0.677871	0.853515
PKLR	-0.0655012	-0.368904	0.204737	0.545484	-0.478295	-0.0286916	-0.0974698	-0.106407	-0.331509	0.106576	-0.379539	0.498367
PKM	0.0288726	-0.53768	0.247524	0.532786	-0.735286	0.493554	-0.117678	0.210245	-0.379074	-0.333284	-0.598436	0.308897
PLA2G15	0.0365036	-0.536546	-0.458552	0.629485	-0.273016	0.0222316	0.0518334	1.13013	-0.0564273	0.113546	0.00485932	0.559426
PLA2G4A	0.55325	0.313959	-0.468427	0.28295	0.0266768	0.000560962	-0.209656	0.244418	-0.564452	0.249181	-0.292551	0.495033
PLAC9	0.743583	-0.358229	-0.381354	-0.371805	0.10245	0.410932	-0.115709	-0.337613	-0.421382	0.211707	0.405316	0.276087
PLAUR	0.0904791	-0.295387	-0.237444	0.410812	-0.343452	0.20578	0.00954164	0.690642	-0.260201	-0.336482	-0.213301	1.06387
PLBD1	-0.102073	-0.355465	-0.426765	0.0812594	-0.186301	-0.09897	0.0337578	1.49841	0.519751	0.0252259	0.368038	1.4623
PLBD2	0.442997	-0.283424	-0.545541	0.358883	-0.105084	0.332513	0.00258057	0.438718	-0.0826621	-0.333181	-0.324975	0.308233
PLEC	0.176856	-0.419153	-0.423178	0.783952	-0.434718	0.130015	-0.245838	-0.0220057	-0.131515	0.2034	-0.299686	1.12808
PLEK	0.31956	0.068352	-0.263932	0.632291	-0.281917	0.0708677	-0.0754106	-0.177655	-0.509555	-0.468532	-0.0877313	-0.200006
PLEKHA4	-0.0489044	0.0714468	-0.090063	-0.149346	-0.187497	-0.121872	-0.0698215	-0.00962453	0.367654	2.90479	-0.196602	0.292577
PLEKHM2	0.62022	-0.132801	-0.432364	0.249961	-0.377606	0.251004	0.205409	-0.240481	0.172	-0.166937	-0.319503	0.00173719
PLEKHO2	0.539029	-0.175585	-0.371255	0.365313	0.117066	0.237691	-0.249247	-0.438946	-0.643788	-0.0578675	-0.311003	-0.0720296
PLIN1	-0.132667	0.453648	-0.300146	-0.293594	1.53263	-0.288635	-0.261998	-0.29954	-0.301175	-0.270407	-0.289991	-0.297978
PLIN3	0.189768	-0.157676	-0.295295	0.767796	-0.55914	0.187454	-0.416877	0.89441	-0.202066	0.13242	-0.536478	0.803979
PLIN4	-0.152626	0.0100069	0.00566774	-0.310813	1.29063	-0.305225	-0.270115	-0.313502	-0.314264	-0.258895	-0.287711	-0.313062
PLOD1	0.433985	-0.370506	0.16383	0.300305	-0.487458	-0.0924337	-0.265303	-0.243355	-0.399617	-0.0947146	-0.44523	0.991531
PLOD2	-0.120636	-0.336187	0.268211	0.696477	-0.547408	-0.175215	-0.207567	-0.0142972	-0.246899	-0.450326	-0.388384	0.652593
PLOD3	0.2488	-0.250123	-0.0292461	0.393475	-0.449697	0.119062	-0.424042	-0.0650976	-0.576695	0.558906	-0.00642668	0.695079
PLP2	-0.269738	-0.316344	0.967129	-0.0684811	-0.300578	-0.132094	-0.247806	-0.304077	-0.359695	-0.300417	-0.389933	-0.00335216
PLRG1	-0.304067	0.0994537	0.0653801	-0.0685975	-0.209599	0.00982738	0.0452772	0.196755	1.0775	-0.0562588	-0.466064	0.448884
PLS1	0.468275	-0.246618	-0.477211	0.181218	-0.162616	0.265816	-0.372602	1.5173	-0.343732	-0.0384282	0.0857507	0.656402
PLS3	0.522812	-0.50842	-0.543064	0.497522	-0.338102	0.290692	-0.40824	2.13569	-0.520034	0.552545	-0.220495	0.499079
PLTP	0.534986	0.0735192	-0.351877	-0.0667299	0.215074	0.3588	-0.175342	-0.360103	-0.413706	-0.294228	-0.431651	0.692891
PLXDC2	0.672827	-0.162632	-0.215039	0.293523	-0.31294	0.26877	-0.295967	-0.255232	-0.531958	0.44342	-0.479126	0.231736
PLXNA4	0.173918	-0.0127672	0.703962	-0.271106	-0.2162	-0.199012	-0.269422	-0.267681	-0.222513	-0.268319	-0.276889	-0.279456
PLXNB2	0.719822	-0.0967159	-0.303378	-0.24302	0.0725588	-0.0519255	-0.300116	-0.286417	0.450307	0.883837	-0.441295	0.107604
PLXND1	-0.0213624	0.0907191	-0.248251	-0.0277529	0.0139389	-0.0992623	-0.390796	-0.163765	-0.143293	-0.190308	1.57594	-0.0572349
PML	0.697676	-0.0536961	0.00587768	0.280085	-0.404472	-0.220049	-0.280087	-0.388541	-0.411185	0.212437	-0.346997	0.284327
PMM2	0.199489	-0.180323	-0.272803	0.607597	0.104768	-0.287671	-0.434131	-0.235228	-0.0469725	-0.159528	-0.649175	0.911884
PMP2	-0.199632	1.96855	-0.313984	-0.309948	1.12923	-0.309402	-0.308242	-0.193307	-0.318644	-0.178469	-0.162373	-0.307859
PMPCA	0.348639	0.244644	-0.280629	0.2097	-0.575064	0.225452	0.159414	-0.206451	0.441222	0.0454226	-0.526092	0.611598
PMPCB	0.32727	0.233787	-0.0748499	0.398083	-0.57418	0.0588483	-0.130664	-0.330921	0.391479	-0.0219226	-0.676038	0.0101317
PMVK	-0.299514	-0.0548361	0.457908	0.275482	-0.0859213	-0.306484	-0.432156	-0.445766	-0.187691	0.651915	-0.63304	0.678852
PNKP	-0.184744	-0.135547	-0.0955144	0.149711	-0.535523	-0.301577	0.405568	-0.103457	1.43579	0.169761	-0.034243	0.2199
PNN	-0.0780522	-0.216387	-0.0873679	0.124491	-0.354562	-0.217214	0.333698	-0.188908	0.926715	1.5767	-0.358451	-0.174304
PNO1	0.0116893	-0.0215217	-0.263089	-0.0196437	-0.358649	-0.104318	0.87209	0.979213	0.150577	1.50716	-0.321092	0.713045
PNP	-0.0436292	-0.335038	-0.300457	0.0928739	-0.354413	0.0866509	-0.294412	3.68955	-0.282501	0.233731	0.390214	1.29575
POFUT2	0.370642	-0.331477	0.054316	0.0283114	-0.0196642	-0.0918842	-0.274033	-0.389767	-0.0526637	1.23313	-0.819479	0.408565
POLB	0.0506529	0.40672	-0.165229	0.197211	-0.442568	-0.0424221	0.305112	-0.334943	0.888114	-0.0726148	-0.321771	-0.260219
POLDIP2	-0.246106	0.244831	-0.0821461	-0.0144989	-0.498553	0.173878	0.409765	0.469876	0.78461	0.759641	-0.469233	0.630375
POLR2B	-0.05966	-0.163018	-0.170778	0.252416	-0.525049	-0.146781	0.0480174	-0.234854	0.554397	0.909278	-0.0531058	1.31849
POLR2C	0.387806	-0.0819215	-0.18862	0.00137701	-0.284293	0.00588501	0.0625181	-0.518153	0.964849	-0.488821	-0.31205	-0.0397568
POLR2E	0.146361	-0.118083	-0.317125	-0.218645	1.0271	-0.00418658	-0.310825	-0.30033	-0.332511	-0.303367	-0.0650788	0.0346977
POLR2H	-0.185121	-0.219803	0.0506202	0.257645	-0.50298	-0.32439	0.292168	0.215269	1.05936	-0.327991	-0.00499142	-0.0933795
POLR2I	-0.13736	-0.176538	0.141486	-0.19549	-0.0726079	-0.173902	0.235717	-0.333112	1.15327	-0.181075	-0.349858	-0.0826845
POR	0.123644	0.277002	-0.357959	0.495979	-0.32179	0.313525	0.133785	-0.490485	-0.0157277	-0.240454	-0.571945	0.654936
POTEE	-0.0196272	-0.420948	0.753824	0.688938	-0.777063	-0.411908	-0.347619	-0.397399	-0.507306	0.117281	-0.40698	-0.284267
POTEF	-0.0202077	-0.417924	0.75444	0.681307	-0.776087	-0.409354	-0.346162	-0.394295	-0.504447	0.120447	-0.403832	-0.281734
POTEI	-0.0839248	-0.423266	0.604203	0.807083	-0.668737	-0.367024	-0.24441	-0.617098	-0.435752	0.204224	-0.560986	-0.250759
POTEJ	-0.0796849	-0.417155	0.61024	0.794065	-0.669898	-0.359389	-0.238603	-0.612073	-0.434398	0.186229	-0.558162	-0.276149
POU2F2	0.19874	-0.128318	-0.242823	-0.135145	-0.188665	0.0875607	0.234401	-0.0612272	-0.187966	0.755875	-0.160272	1.97148
POU2F3	0.198733	-0.128314	-0.242857	-0.135142	-0.188616	0.0875702	0.234443	-0.0611691	-0.188005	0.75584	-0.160303	1.97152
PPAN	0.0732112	-0.253777	-0.248958	0.199275	-0.43368	0.289539	0.90207	0.071486	0.327627	0.281449	-0.409793	-0.227175
PPAN-P2RY11	0.0732285	-0.253748	-0.248951	0.1993	-0.433658	0.289506	0.90205	0.0715144	0.327607	0.281394	-0.409838	-0.22726
PPAT	0.0983459	0.239535	-0.280377	0.0859573	-0.361458	-0.0428616	0.232446	0.0551804	1.09938	-0.139667	-0.209421	-0.0274921
PPBP	-0.189987	-0.302673	-0.0238948	0.0181414	0.0130428	-0.144851	0.100575	-0.0299125	-0.316428	-0.0943746	1.26554	-0.35917
PPCS	0.202938	-0.228387	-0.206704	0.510279	-0.259614	-0.0752108	-0.465243	0.00227799	0.0154236	0.965926	-0.469097	0.548293
PPFIBP1	0.205748	-0.526779	-0.391239	0.679378	-0.55502	0.285557	-0.311406	0.354223	0.00672711	0.815374	-0.360021	0.785978
PPIAL4A	-0.156692	-0.30974	0.417399	0.757778	-0.52563	-0.327167	-0.175088	-0.143594	-0.0801845	-0.144307	-0.558983	-0.351586
PPIAL4B	-0.156692	-0.30974	0.417399	0.757778	-0.52563	-0.327167	-0.175088	-0.143594	-0.0801845	-0.144307	-0.558983	-0.351586
PPIAL4C	-0.156692	-0.30974	0.417399	0.757778	-0.52563	-0.327167	-0.175088	-0.143594	-0.0801845	-0.144307	-0.558983	-0.351586
PPIAL4D	-0.156874	-0.309922	0.417763	0.757598	-0.525812	-0.327349	-0.175269	-0.143776	-0.0791968	-0.144489	-0.559166	-0.351768
PPIAL4E	-0.156874	-0.309922	0.417763	0.757598	-0.525812	-0.327349	-0.175269	-0.143776	-0.0791968	-0.144489	-0.559166	-0.351768
PPIAL4F	-0.156874	-0.309922	0.417763	0.757598	-0.525812	-0.327349	-0.175269	-0.143776	-0.0791968	-0.144489	-0.559166	-0.351768
PPIAL4G	-0.156407	-0.309424	0.416652	0.75839	-0.525071	-0.328496	-0.174661	-0.145619	-0.0797826	-0.144143	-0.558725	-0.351007
PPIB	0.483622	-0.147288	-0.294352	0.445281	-0.0512787	-0.20391	-0.382745	-0.0961513	-0.324684	0.819468	-0.529881	0.519712
PPIL4	0.624408	0.142403	-0.159882	-0.0922676	-0.400116	0.0586091	0.223203	-0.0418504	0.489858	-0.299678	-0.452179	-0.0912654
PPM1F	0.00634458	0.0552009	-0.306728	-0.0664602	0.0418989	0.200021	-0.330954	-0.34701	-0.378657	1.66992	0.788353	0.170392
PPM1G	0.260483	-0.150635	-0.20899	0.0877135	-0.36171	-0.279684	0.222475	0.242748	0.874281	0.482031	-0.333194	0.301676
PPP1CB	-0.0563931	-0.372412	1.29087	-0.199876	-0.752824	-0.235211	-0.253987	-0.422179	-0.0670198	-0.252346	-0.584536	-0.0831013
PPP1R12A	-0.132807	-0.348078	1.1701	-0.239242	-0.405329	-0.316434	-0.383395	0.0301153	-0.355672	-0.211784	-0.303447	-0.103743
PPP1R13L	-0.329743	-0.330809	0.632026	-0.0525061	-0.364016	-0.269415	-0.129633	1.37337	-0.210377	0.40989	0.113904	-0.106195
PPP1R18	-0.0770696	-0.445505	0.25885	0.755047	-0.562768	-0.0929817	-0.184091	-0.0870253	-0.390595	0.780779	-0.444486	-0.319158
PPP1R2	-0.104553	0.259676	0.506669	0.284071	-0.416314	-0.341819	-0.379764	-0.362895	-0.157393	0.386427	-0.238403	-0.225752
PPP1R8	0.184316	-0.359615	-0.142988	-0.0339108	-0.37879	0.231944	-0.00438645	0.136406	1.14185	-0.0688699	-0.269687	-0.270933
PPP2R5A	-0.161305	-0.00179489	-0.0067613	-0.102935	0.273801	-0.194421	-0.309469	-0.242317	0.053072	2.05636	-0.00438279	-0.2155
PPP3CA	0.578809	-0.261351	-0.355503	-0.00169784	0.0596173	-0.125204	-0.12519	0.0833565	0.333017	0.913854	-0.455926	0.00239591
PPP4C	0.0409292	-0.12546	-0.168857	-0.0333044	-0.294549	-0.16829	0.185059	2.62121	0.0919037	-0.181439	0.28514	0.480569
PPP4R1	-0.00296842	-0.232045	-0.280366	0.421106	-0.527857	0.22479	0.42383	0.889037	-0.2329	1.11537	-0.136887	0.163828
PPP6C	-0.00786863	0.140512	-0.0644383	0.485879	-0.557437	0.153401	-0.340511	-0.0211082	0.570559	-0.183201	-0.488137	0.200973
PPP6R1	0.0870742	-0.209909	-0.133224	0.67105	-0.466217	-0.0362306	-0.196639	0.072075	-0.164704	0.0812018	-0.29733	0.647623
PPP6R2	0.0809265	0.944194	-0.189669	-0.168482	-0.216779	0.139505	-0.249209	-0.294227	0.89015	0.282231	-0.228834	-0.0688471
PPP6R3	0.191503	0.637511	-0.258753	0.143178	-0.589042	0.0543021	-0.00138048	0.499898	0.584849	0.172006	-0.108272	0.147433
PPT1	0.00116159	-0.18983	-0.233348	0.168318	-0.230031	-0.267129	-0.18941	-0.128192	0.663867	1.82094	-0.192058	0.755285
PPWD1	0.0269318	0.0991758	-0.38233	-0.0795314	-0.382022	0.650477	0.198842	0.745116	0.492069	0.367187	-0.268687	0.613369
PRDX5	0.0600426	1.30656	-0.254181	0.0756057	0.202532	-0.0997095	-0.43666	0.00703015	-0.175491	-0.154904	-0.239871	0.43435
PRDX6	-0.254274	-0.221554	1.13347	-0.186632	-0.364401	-0.258776	-0.27375	-0.428955	-0.249625	-0.122284	-0.395418	-0.191462
PREP	0.255885	-0.322667	-0.31544	0.0469939	-0.425669	0.106885	0.367876	-0.29219	1.04657	1.41691	-0.635685	0.116284
PREX1	0.392966	-0.295032	-0.496528	0.397784	-0.360854	0.334667	0.0654252	0.611808	-0.208738	0.606514	0.000771677	-0.179955
PRKAB2	0.396762	-0.273329	0.593552	-0.0376427	-0.271949	-0.267453	-0.336956	-0.438357	-0.386725	-0.29442	-0.422826	-0.0275496
PRKACA	0.201348	0.023715	0.607522	0.0858949	-0.293209	-0.132713	-0.711505	-0.632765	-0.0677252	-0.0935339	-0.36445	-0.846783
PRKACB	0.0302305	-0.0415661	0.793114	0.061961	-0.283864	-0.235584	-0.589492	-0.6414	-0.160668	0.17146	-0.544252	-0.624736
PRKAG1	0.0302029	-0.000693081	0.584773	0.258589	-0.721873	0.0499148	-0.354294	-0.320548	0.00642565	0.0353302	-0.694193	0.0629283
PRKAG2	-0.254081	-0.187988	0.774909	-0.310038	-0.314854	-0.161857	-0.288879	0.130531	0.257979	0.167045	0.0250136	-0.356314
PRKAR1A	0.156975	-0.0171948	0.590238	-0.0281364	-0.290957	0.235963	-0.528477	-0.661082	-0.573275	0.0636161	-0.52416	-0.0459419
PRKAR2B	-0.120868	0.631661	-0.130231	-0.500519	1.11021	-0.40112	-0.20618	-0.414857	0.621729	-0.177822	-0.398409	-0.268268
PRKCA	0.0908103	0.0532453	-0.231515	0.291592	-0.288434	-0.0394088	-0.236504	-0.146771	-0.223143	3.4614	-0.233598	-0.169342
PRKCB	0.203413	-0.17125	-0.21045	0.0708365	-0.0851514	0.0869415	-0.207765	-0.215517	-0.259893	2.03831	-0.0207971	0.0578159
PRKCI	-0.00608756	-0.118516	-0.195923	-0.254736	-0.236237	0.302217	0.841601	0.204483	0.815539	-0.203488	-0.332402	0.231359
PRKDC	0.125216	-0.164248	0.127652	0.104835	-0.552133	0.186822	0.270731	-0.516945	0.476514	0.789756	-0.775233	-0.0394104
PRKG1	-0.132886	0.0688742	0.722558	-0.214996	-0.214506	-0.220188	-0.11098	-0.170027	-0.252675	-0.249969	-0.0191355	-0.262446
PRKRA	0.283353	0.304101	0.222506	-0.377295	-0.344914	-0.0580126	-0.033292	-0.144696	0.666134	0.555671	-0.57062	0.114387
PRMT1	0.274709	-0.155539	-0.240368	0.09325	-0.633729	0.167058	0.469798	0.457882	0.716149	0.284027	-0.34258	0.118608
PRMT8	-0.00690242	-0.249124	-0.132373	0.417967	-0.47416	-0.420479	0.182094	-0.545971	0.897872	1.18798	-0.155699	-0.0936538
PROCR	-0.066806	-0.180876	-0.29514	-0.0719272	0.120992	0.991466	-0.347455	1.22202	-0.278194	0.336235	-0.262296	-0.101878
PRPF31	-0.139941	0.161528	-0.264581	0.256831	-0.518887	-0.119509	0.50467	-0.382369	1.21217	1.1457	-0.525064	0.27468
PRPF4	0.117268	0.0039111	-0.362606	0.16138	-0.609389	0.658105	0.702919	0.221523	-0.0214293	0.185918	-0.181464	0.412465
PRPF4B	-0.0922709	0.167361	-0.123457	-0.0994636	-0.136017	-0.178908	0.0388508	2.6645	0.191036	-0.129892	0.380798	-0.175588
PRPH	0.247816	-0.000181214	-0.247583	0.596261	-0.308265	-0.1243	0.0658131	-0.322923	-0.546692	0.907334	-0.307154	0.392291
PRPS1	-0.165816	-0.252787	0.640113	0.199418	-0.363003	-0.218946	-0.282337	0.0205458	-0.18776	0.0143224	-0.412784	-0.00906257
PRPS2	-0.160192	-0.174234	0.801236	-0.110304	-0.312407	-0.111637	-0.221131	-0.231638	-0.272772	0.0617774	-0.316917	-0.105845
PRPSAP1	-0.0531766	0.134055	0.635711	0.104506	-0.500357	0.191058	-0.551771	-0.144992	-0.358867	0.354421	-0.619335	-0.0319351
PRPSAP2	0.324242	-0.484639	0.543102	0.00796192	-0.45142	-0.0678202	-0.238938	-0.531243	0.295517	-0.389201	-0.564747	-0.466225
PRRC1	0.4612	-0.234378	-0.291179	0.478301	-0.454362	0.213596	-0.252848	-0.176014	0.0971825	-0.0576274	-0.383693	0.200763
PRRC2A	-0.0136918	-0.244925	-0.191362	0.400396	-0.462175	-0.189546	0.331171	0.382743	1.08616	0.19467	-0.608838	0.027957
PRRC2B	0.450756	0.180325	-0.301282	-0.145226	-0.268374	0.0398816	0.0643591	0.100682	1.00452	-0.258473	-0.246405	-0.129317
PRRX1	-0.109222	-0.340091	-0.196388	0.580915	0.281609	-0.23268	-0.356974	-0.256164	-0.143039	-0.0648747	-0.444443	0.732907
PRRX2	-0.00420425	0.0263677	-0.233953	-0.0975525	-0.113652	0.135994	-0.20373	-0.247969	0.821766	1.73662	-0.269481	0.0548136
PRTN3	-0.145065	-0.192992	-0.156686	0.151349	-0.151236	-0.0712217	-0.120693	1.88683	-0.0997472	-0.192404	0.0108969	1.40963
PRUNE2	-0.207982	-0.291088	1.23741	-0.281788	-0.32248	-0.278102	-0.252018	-0.365227	-0.346126	-0.350761	-0.36487	-0.345361
PSIP1	-0.242987	-0.302657	0.63804	-0.262408	-0.49618	-0.150228	-0.178301	-0.368699	0.416596	1.69589	-0.397584	0.663818
PSMA2	0.240689	0.141051	-0.265259	0.491419	-0.566733	0.120339	0.0156895	0.237218	-0.0498216	0.0491685	-0.34506	0.625834
PSMA3	0.36793	-0.0411436	-0.384515	0.307481	-0.342301	0.293567	-0.307928	0.173149	-0.163237	0.781214	-0.378189	0.933947
PSMA5	0.324414	0.0237087	-0.0575223	0.407907	-0.517258	0.101015	0.0223354	-0.266064	-0.00158841	0.529314	-0.740082	0.0325184
PSMB4	0.0282144	-0.101655	-0.252969	0.844796	-0.549906	0.126043	-0.0394755	-0.228875	0.177645	-0.393704	-0.484929	0.327911
PSMB5	-0.14537	-0.206967	0.066132	0.551471	-0.407501	-0.215645	0.143594	-0.367688	0.932619	-0.204841	-0.76117	-0.305549
PSMB6	-0.297287	-0.098454	-0.150615	0.380597	-0.00924988	-0.028562	-0.0891148	-0.305465	0.935553	0.0767233	-0.549647	-0.132783
PSMB7	-0.15284	0.0899097	0.292589	0.258418	-0.709439	-0.116886	0.257854	0.45225	0.402777	0.0969326	-0.572188	0.297398
PSMB8	0.156722	-0.178165	0.151219	0.384858	-0.209299	0.104331	-0.651946	-0.36116	-0.714049	0.327	-0.346931	0.657264
PSMB9	0.40929	-0.310475	-0.11572	0.231296	-0.330968	0.168691	-0.552089	-0.118916	-0.596361	0.0620216	0.244048	0.972515
PSMC1	0.5626	-0.0965683	-0.249151	0.427612	-0.484361	0.0443654	0.21477	-0.518125	0.24248	0.25747	-0.694028	-0.314826
PSMC3	0.466385	0.448488	-0.493822	0.0134569	-0.241167	0.368226	0.0422225	0.534756	0.224995	-0.230467	-0.176348	-0.00311731
PSMC4	0.489867	-0.159733	-0.40084	0.268328	-0.319148	0.200099	0.031002	-0.42726	0.0813603	-0.623476	-0.319244	1.19736
PSMC5	0.745404	0.225575	-0.271637	0.13435	-0.549735	0.205951	0.0673384	0.0703115	0.12025	-0.14692	-0.460032	-0.0763405
PSMC6	0.825918	-0.141899	-0.310272	0.0565774	-0.635639	0.255894	0.0964795	0.427957	0.436716	-0.0497873	-0.531438	0.0587742
PSMD11	0.534596	0.0215089	-0.328959	0.0506207	-0.446876	0.320702	0.144825	0.341567	0.52506	-0.301872	-0.40747	-0.107759
PSMD12	0.735524	0.222535	-0.296766	-0.200052	-0.386956	0.565548	0.0480987	0.331807	-0.0343557	-0.18394	-0.461699	0.282427
PSMD13	0.320911	-0.0335217	-0.114382	0.448351	-0.621399	0.0460689	0.0284938	-0.410564	-0.0868382	0.981522	-0.42191	0.181252
PSMD14	0.188977	0.0647795	-0.347095	0.166831	-0.0445293	-0.032253	-0.0769458	-0.254129	-0.000879296	2.23052	-0.449014	0.335106
PSMD2	0.54595	0.172034	-0.321615	0.632567	-0.595616	-0.11939	0.141557	-0.0781447	-0.288764	0.336149	-0.595056	0.579184
PSMD6	0.502236	0.433539	-0.258692	0.307722	-0.40066	0.115938	0.0259836	-0.142622	-0.0734011	0.442035	-0.580337	-0.232471
PSME1	0.0640521	-0.0414569	-0.0994333	0.399641	-0.231942	0.162299	-0.27686	-0.29523	-0.412169	1.44945	-0.39533	0.175292
PSMG2	-0.358327	-0.374201	0.187741	0.535119	-0.596264	0.0387624	-0.0304763	0.538066	0.234719	-0.167628	-0.280901	0.458206
PSPC1	-0.188729	0.363469	-0.108286	-0.150786	-0.387421	-0.152085	0.491486	-0.376392	2.11978	-0.354665	-0.38536	-0.292984
PSPH	-0.281133	0.116062	0.536417	0.169894	-0.364166	-0.245022	-0.209431	0.0832489	0.0524479	0.360447	-0.451108	0.0164591
PSTPIP1	0.246339	0.693011	-0.351108	0.581619	-0.267724	0.206635	-0.0932626	0.011126	-0.438181	-0.463729	-0.337202	-0.123256
PTBP1	0.25811	0.125743	-0.369487	0.214282	-0.391655	-0.0720666	-0.144086	-0.0270323	1.39834	-0.116483	-0.434289	0.0954514
PTBP2	-0.216428	-0.208091	0.313211	0.0292065	-0.21504	-0.276873	1.16476	-0.528466	0.149187	0.0690894	-0.485641	-0.301479
PTBP3	0.0645768	-0.0422291	-0.157986	0.712154	-0.473657	-0.155857	-0.218302	-0.281824	0.537055	-0.126037	-0.336916	-0.199826
PTGES3L-AARSD1	-0.019521	0.0419687	-0.0185266	0.0408522	-0.314864	-0.164479	-0.0538272	-0.192566	0.497836	1.99102	-0.155845	-0.180961
PTGFRN	0.211216	-0.486156	0.639815	-0.432469	0.280751	-0.231948	-0.242478	-0.32903	-0.33346	0.232068	-0.456022	-0.393859
PTGR2	-0.0494742	0.0539271	-0.353142	-0.00451886	0.117337	-0.182256	-0.357683	-0.47325	1.9762	-0.159563	-0.416002	0.049982
PTGS2	0.0831172	-0.130111	-0.136549	0.0119839	-0.104933	-0.044411	-0.203026	2.72552	-0.21227	0.538733	-0.100543	0.219389
PTMS	-0.188417	0.10922	0.515053	-0.346939	-0.617578	0.154304	-0.323574	0.55073	1.0516	-0.109097	-0.409833	0.317833
PTPLAD1	0.55582	0.0102371	-0.206052	0.0136553	-0.267164	-0.023433	-0.342153	-0.0122007	0.983488	0.153011	-0.645541	-0.208117
PTPN1	0.0279428	-0.187839	-0.222474	0.307802	-0.159367	-0.116643	-0.120721	0.366143	-0.238	-0.0456767	-0.178955	1.97146
PTPN12	-0.0595568	-0.248075	-0.299186	0.356825	0.0442822	-0.301991	-0.363281	0.0997774	0.83353	0.654149	-0.125377	-0.0701935
PTPN6	0.285679	-0.111325	-0.409036	0.468498	-0.0556856	-0.00510783	0.112484	0.176902	-0.496588	-0.282549	-0.291595	0.938374
PTPN9	0.574656	0.0770981	-0.254072	-0.226088	-0.383086	-0.0520673	-0.384579	-0.115276	0.87874	2.09968	-0.325346	0.0722342
PTPRA	0.0438766	0.564556	-0.221595	-0.217883	-0.350453	0.481571	0.14355	-0.442897	0.658417	1.19755	-0.29585	-0.0880684
PTPRC	0.390236	-0.153044	-0.515462	0.327281	-0.105794	0.466988	0.150213	0.151429	-0.593328	0.322274	-0.247324	0.295438
PTPRE	0.112323	-0.0786035	-0.44415	0.143426	-0.171445	0.366603	-0.00699571	0.744698	-0.510802	0.0904031	0.779953	0.284558
PTPRF	-0.177539	-0.154349	0.560763	-0.396723	0.31757	-0.293848	0.0364742	1.41527	-0.231688	-0.435879	-0.344149	-0.37108
PTPRG	0.0822109	0.358375	-0.368677	-0.341911	0.485091	0.430427	-0.333268	-0.50823	0.0736054	0.197561	0.0231752	0.379427
PTPRJ	0.242855	-0.208129	-0.363102	0.00495516	-0.0214804	0.293337	-0.212103	2.42913	-0.538063	1.05893	-0.128164	0.268815
PTPRS	0.149311	-0.014727	-0.195287	-0.359374	0.921566	-0.0175007	-0.0907276	-0.453452	0.113568	-0.375783	-0.470312	-0.042908
PTRF	-0.316776	-0.270568	0.452945	-0.194232	0.656536	-0.141396	-0.244893	-0.314869	-0.566053	-0.213578	-0.0546818	-0.431125
PTRH2	0.0152304	-0.373545	-0.161487	0.682587	-0.417687	0.074451	-0.0314801	0.227053	0.0454284	-0.115511	-0.5132	0.457463
PTX3	-0.0364284	2.70517	-0.207307	-0.136529	-0.145	0.138996	-0.0824607	-0.2172	-0.20474	-0.218864	-0.113144	-0.122517
PUF60	0.0265153	0.20608	-0.116665	0.256379	-0.627761	0.0432067	0.664669	-0.213797	0.648412	0.317726	-0.712501	0.369638
PURA	0.170089	0.185561	0.017716	-0.260477	0.140922	-0.654778	-0.256444	0.143877	0.794397	1.25358	-0.209529	-0.111912
PURB	-0.105064	-0.156632	0.495292	0.0246998	-0.365529	-0.401441	0.129064	-0.343316	0.661972	-0.0926528	-0.395308	-0.334912
PUS7	-0.11888	-0.0929666	-0.181653	0.094332	-0.392986	0.0129026	0.833704	0.411019	0.739063	-0.165239	-0.293036	0.311804
PWP2	-0.134624	-0.105751	-0.272506	-0.0483141	-0.150661	-0.126445	1.49616	0.86874	0.195488	-0.012587	0.0362413	-0.00139122
PYCARD	0.339181	0.094407	-0.504158	0.397397	-0.194091	0.560927	-0.577175	0.242043	-0.422503	0.274694	-0.292726	0.87527
PYCR1	0.292346	-0.31712	-0.434765	0.583519	-0.343607	-0.0684189	-0.0783717	0.256471	0.0767252	-0.277668	-0.333284	1.34567
PYGB	0.0498092	-0.336577	0.584973	-0.197709	-0.388628	-0.144561	-0.503998	-0.155975	0.42378	0.971319	-0.335523	-0.202642
PYHIN1	0.452431	-0.407053	-0.200905	0.103941	-0.151954	0.440455	-0.245262	-0.0555646	-0.567702	0.22356	-0.388245	1.0091
PZP	0.29787	-0.14782	-0.133112	-0.217841	0.872548	-0.204339	-0.321158	-0.504119	-0.34236	0.0158695	-0.321506	0.0326847
QARS	0.31614	0.00718234	-0.306884	0.497059	-0.29653	0.0111036	-0.288245	0.422653	-0.409697	0.76555	-0.429405	0.76481
QDPR	-0.0317619	-0.154205	-0.285142	-0.121107	0.900157	0.00483344	-0.353177	-0.250652	-0.103775	0.231706	-0.292803	0.289736
QKI	0.203869	0.854171	-0.618158	0.233697	-0.209593	-0.0143196	-0.105617	-0.574439	0.803536	1.27667	-0.461844	0.45822
QSOX2	0.256706	-0.209449	-0.248423	-0.0222286	-0.186184	-0.0901871	-0.0240911	0.331833	0.0495029	2.20682	-0.241837	0.615251
QTRT1	0.355002	0.0966945	-0.233426	0.166858	-0.513533	0.0934207	-0.17513	0.334608	0.613023	-0.05592	-0.508015	0.803006
RAB11FIP5	0.362642	-0.0185639	-0.32803	0.497162	-0.435545	0.2786	-0.347385	-0.0375992	-0.372194	-0.578935	0.0382077	0.818704
RAB12	-0.000838336	-0.160885	0.465653	0.169528	-0.150071	-0.197451	-0.524516	-0.67581	-0.405505	1.29201	-0.410406	-0.174698
RAB14	0.411198	0.0660748	-0.435729	-0.0394219	-0.0871483	0.407973	-0.48271	0.0393855	-0.330963	1.04095	-0.309162	1.72193
RAB1A	0.56308	-0.401273	-0.238599	0.641055	-0.490569	-0.0459788	-0.166819	-0.351291	-0.170132	0.263317	-0.515201	0.362945
RAB1B	0.351911	-0.335882	-0.0769521	0.65773	-0.533331	-0.150777	-0.254827	-0.0926827	0.0203177	-0.116986	-0.522397	0.464982
RAB23	0.00182426	-0.531234	1.26865	-0.227427	-0.475008	-0.10158	-0.426344	-0.365398	-0.561669	-0.352175	-0.553731	-0.101349
RAB27A	0.148232	-0.518144	0.333377	0.348114	-0.450764	-0.193045	-0.260694	0.646347	-0.69012	-0.108439	-0.168742	0.759214
RAB27B	0.156791	-0.313915	0.101654	0.258261	-0.384957	-0.0315148	-0.231127	-0.235613	-0.538741	-0.147231	0.0324669	1.36571
RAB2A	0.381067	-0.227788	-0.106255	0.307438	-0.432641	0.202046	-0.227292	-0.0244471	-0.198348	0.337627	-0.715218	1.12881
RAB2B	0.295129	-0.155025	0.0789232	0.161674	-0.383989	0.117969	-0.183249	-0.0913761	-0.425195	0.332908	-0.542848	1.14578
RAB31	0.459471	-0.243274	-0.412891	0.51344	-0.168784	-0.022265	-0.160202	0.676845	-0.622698	0.15912	-0.206049	0.677195
RAB32	0.491268	-0.266887	-0.183366	0.323058	-0.209714	0.0786479	-0.264453	-0.124418	-0.559266	-0.0552517	-0.417127	1.12102
RAB35	0.474447	-0.396516	-0.321527	0.241109	0.173138	0.0904261	-0.411369	-0.199386	-0.424133	-0.0386214	-0.361239	0.837291
RAB3A	-0.286879	-0.0436454	0.174986	0.606256	-0.432774	-0.381793	-0.250643	0.529369	0.593054	0.154036	-0.462124	-0.221402
RAB3B	-0.162336	-0.132039	-0.0786387	0.901917	-0.476575	-0.316073	-0.188074	0.556112	0.258462	0.343677	-0.335732	-0.393853
RAB3D	-0.311921	0.0178114	0.58444	-0.066298	-0.440437	-0.183252	-0.189184	1.2208	-0.0317148	-0.346652	0.401025	-0.453926
RAB3GAP2	0.495019	0.275837	-0.43477	-0.14076	0.0137997	-0.0462158	-0.303117	0.954451	-0.106297	0.55162	0.130556	0.64554
RAB3IL1	0.777819	0.736191	-0.495367	-0.0533702	0.122271	0.280192	-0.137371	-0.544104	-0.273901	-0.08547	-0.547449	0.0720295
RAB4B	0.00683693	-0.198945	-0.364871	0.4431	0.104121	0.203708	-0.469103	-0.562123	0.190987	0.306816	-0.489474	0.714232
RAB5A	0.632406	-0.196686	-0.341379	0.319816	0.215123	0.125131	-0.830318	-0.221957	-0.456189	0.58237	-0.747104	0.501703
RAB5B	0.623746	-0.345016	0.0596793	-0.103495	-0.149776	0.192109	-0.416277	-0.254513	-0.0149847	0.0441929	-0.733568	0.462509
RAB5C	0.780345	0.361312	-0.464276	0.507139	-0.0395508	0.0451347	-0.729277	-0.203814	-0.497755	0.0772481	-0.621305	0.289462
RAB6B	0.00650595	-0.15594	-0.0497991	0.674325	-0.351785	0.0161894	-0.132423	-0.467764	0.0532847	-0.065377	-0.524777	0.000509301
RAB6C	0.298655	-0.249168	-0.236104	0.498527	-0.588936	-0.0289895	0.0219524	0.0200082	0.317841	-0.57608	-0.193486	0.709924
RAB7A	0.384424	0.307922	-0.561704	0.0904561	0.0111073	0.375101	-0.316697	0.466852	0.314855	-0.152171	-0.429056	0.410036
RAB8B	0.503052	-0.267491	-0.432717	0.149471	0.316004	0.49037	-0.272205	-0.24843	-0.322225	-0.52751	-0.539118	0.0924007
RAB9B	-0.286215	-0.289974	1.24038	-0.2767	-0.29537	-0.299641	-0.328187	-0.425678	-0.274216	-0.211824	-0.308022	-0.309494
RABEP2	0.494779	-0.0361929	-0.323617	-0.00930912	-0.164132	0.690638	-0.434023	-0.0716122	-0.106643	0.00709882	-0.23549	0.126264
RAC1	-0.00028801	-0.0586672	-0.227724	0.636008	0.3503	-0.136002	-0.381299	-0.310414	-0.501111	0.0729155	-0.355656	-0.253229
RAC2	0.00324363	-0.0700626	-0.218788	0.633751	0.350834	-0.140178	-0.374099	-0.332534	-0.491423	0.00531006	-0.353287	-0.263596
RAC3	-0.00412704	-0.0623701	-0.21402	0.627632	0.350206	-0.137546	-0.37457	-0.343839	-0.482984	0.00840496	-0.35152	-0.262872
RAD23A	0.176992	-0.406846	0.409073	0.561376	-0.429536	-0.380477	-0.435939	-0.522557	-0.47331	0.185968	-0.322441	0.0328134
RAD23B	0.000990386	0.595431	-0.159385	0.737264	-0.373557	0.0535107	-0.350515	-0.069661	0.00293406	0.265052	-0.738918	-0.177178
RAD50	0.217117	0.0460518	-0.339011	0.102329	-0.259003	0.340829	-0.348856	-0.383351	0.409177	1.43871	-0.317607	0.2671
RAE1	0.00844183	-0.0791123	-0.380967	0.0426965	-0.037035	-0.0326241	-0.0309779	0.334896	0.603942	1.44701	-0.332158	0.701813
RALA	0.2666	-0.0119187	-0.378191	0.0489257	-0.0294029	0.700857	-0.257644	-0.138212	-0.471751	0.323428	-0.145638	0.59762
RALB	0.285519	0.0427386	-0.443372	-0.0480222	-0.0886609	0.845606	-0.209784	-0.0639859	-0.533948	0.483729	-0.052163	0.865649
RALY	0.126186	-0.408899	0.16235	0.286509	-0.583332	-0.0768962	0.369313	-0.489082	0.522085	0.553126	-0.749598	-0.0936122
RAN	0.32343	-0.390899	0.0943054	0.288853	-0.62283	-0.302783	0.340146	-0.243307	0.199816	1.25374	-0.8638	0.703668
RAP1A	-0.0851409	-0.388933	0.813721	0.216158	-0.0316896	-0.155096	-0.818737	-0.886061	-0.717877	-0.0226212	-0.664758	0.236622
RAP1B	-0.106754	-0.376277	0.610414	0.276101	0.0523185	-0.0344243	-0.857152	-0.894487	-0.677349	0.122914	-0.549816	0.175563
RAP1GDS1	-0.0288811	-0.0560543	0.731468	-0.166518	-0.356496	-0.333876	-0.334436	-0.301426	0.229511	-0.207118	-0.158046	-0.176501
RAP2A	0.620563	0.476696	-0.434226	0.167832	0.100208	0.150436	-0.323597	-0.384728	-0.585647	0.467655	-0.193353	-0.164864
RASA1	0.161729	0.0191974	-0.412074	0.16153	-0.39885	0.330253	0.134821	-0.253379	0.388749	1.45825	-0.127404	0.00573367
RASIP1	0.00207471	0.184089	-0.371101	-0.14199	0.0361805	0.162849	-0.235463	0.168524	-0.211405	0.0371618	1.18147	0.494414
RAVER1	0.329912	-0.23925	-0.145192	0.21298	-0.613749	0.193042	0.096668	-0.0323708	0.697869	0.0821863	-0.563096	0.222785
RBFOX2	0.0910399	-0.421369	0.237453	0.145701	-0.574822	-0.254115	0.286814	-0.271485	0.643382	0.715089	-0.482327	-0.0600157
RBKS	-0.160209	-0.172673	-0.184854	0.272787	-0.222711	-0.145789	-0.255276	0.192736	1.22212	0.154543	-0.227664	0.125961
RBM10	0.0337759	-0.254716	-0.258934	0.0332613	-0.368878	0.20853	-0.0473856	-0.501605	1.38917	0.0203865	-0.246417	0.474044
RBM12	0.235427	0.0390489	-0.0786163	-0.14047	-0.811601	0.288812	0.486322	0.160808	1.12489	0.447027	-0.522967	0.128581
RBM12B	-0.160434	0.282985	-0.234313	-0.27783	-0.245678	0.262774	0.484437	-0.282272	1.3968	0.414616	-0.500922	0.459499
RBM14	-0.259921	-0.23014	-0.0196673	0.337694	-0.16562	-0.205449	0.117675	-0.642946	1.0385	0.374658	-0.667943	0.162297
RBM14-RBM4	0.00343117	-0.134625	-0.156023	0.282218	-0.329964	-0.239804	1.12447	-0.232379	0.276923	0.330885	-0.335445	-0.190043
RBM15	-0.0850478	0.0560123	-0.205534	0.283861	-0.471429	-0.236964	0.527403	-0.247759	1.45606	0.111623	-0.493529	-0.148279
RBM24	-0.291372	-0.22938	0.951926	-0.269985	-0.263143	-0.256899	0.341826	-0.290478	-0.263684	-0.269798	-0.246962	-0.266075
RBM3	-0.152465	-0.194758	-0.0321724	0.0468387	-0.239093	0.146475	-0.00189448	-0.191271	-0.041403	0.485186	-0.297109	1.97578
RBM38	-0.391961	0.753625	0.794887	-0.376241	-0.506336	-0.186745	0.691605	-0.558305	0.49142	-0.273352	-0.433995	-0.5067
RBM39	-0.0940405	0.0925275	-0.17333	-0.0786278	-0.487128	0.0247997	0.618345	-0.208292	1.50487	0.122184	-0.371798	0.228219
RBM42	-0.08293	0.112111	-0.223155	0.348816	-0.468448	-0.137761	0.663741	0.0657176	0.900799	-0.201872	-0.362628	-0.0503655
RBM45	-0.121684	-0.248978	-0.109388	0.28449	-0.220032	-0.275188	0.0565509	-0.232437	0.927199	0.766461	-0.339275	0.0402618
RBM47	0.323547	-0.089464	-0.389801	0.675062	-0.202112	-0.0190509	-0.315249	-0.018426	-0.396721	-0.152081	0.0374636	0.113848
RBM6	-0.237702	-0.196575	-0.143031	0.285089	-0.295175	-0.141991	0.503822	-0.0313297	0.942287	0.159629	-0.348751	0.0734834
RBM8A	0.124877	-0.312707	0.00432568	0.140989	-0.542081	-0.16537	0.7335	-0.185689	0.772735	-0.162463	-0.515828	0.294592
RBMXL1	-0.0428821	-0.0375734	0.0588634	0.0268554	-0.368726	-0.439071	0.0414999	-0.0414498	1.10748	1.46461	-0.496259	0.210913
RBP4	-0.134183	0.665573	-0.229961	-0.293101	0.30148	0.707792	-0.0888664	-0.322301	-0.297424	-0.107465	-0.0197768	0.244959
RBP7	0.00182776	0.365972	-0.149922	-0.337379	1.03995	-0.160493	-0.445265	-0.0933278	-0.440886	0.0902446	0.151584	-0.386078
RBPMS	-0.218506	-0.256579	1.06399	-0.339065	-0.13046	-0.319958	-0.317631	-0.424442	-0.329062	-0.242812	-0.0929873	-0.176844
RCC1	0.0429975	-0.0868647	-0.0523121	0.577076	-0.543518	-0.0418177	0.289295	0.155024	0.102129	0.144609	-0.536631	-0.0859158
RCC2	0.294801	-0.091343	-0.251821	0.15047	-0.570334	0.0583434	0.988319	-0.453171	0.185074	0.581372	-0.303025	0.262408
RCN2	0.219309	-0.379713	0.0685983	0.0935369	-0.493298	-0.0820314	-0.313998	-0.234394	1.17674	-0.104221	-0.500772	0.330296
RCN3	0.854347	-0.0382368	-0.510867	0.312646	-0.0364188	0.0415093	-0.28205	-0.148469	-0.377073	-0.471873	-0.478721	0.825191
RENBP	0.508744	0.0214094	-0.361644	0.467735	0.178909	0.0431817	-0.271451	-0.458152	-0.542202	-0.104298	-0.413285	-0.392295
RER1	0.0948826	-0.249497	-0.174967	0.950818	-0.300469	-0.438546	-0.380856	-0.550943	0.147827	0.138728	-0.197596	-0.226349
RETN	-0.100986	-0.227722	-0.159638	0.120084	-0.198847	-0.12929	-0.136981	1.68627	0.128045	-0.220464	-0.004984	1.55289
RETSAT	-0.15131	-0.0818876	-0.21484	-0.200238	1.35579	-0.227213	-0.29211	0.0141143	-0.257438	-0.23658	-0.217277	-0.358026
RFC5	-0.223508	-0.20913	0.251974	0.113059	-0.431882	0.0573609	-0.0940432	0.55464	0.822428	-0.177301	-0.467637	-0.117153
RHBDD3	0.120901	-0.490842	-0.260114	0.244658	-0.348751	0.221773	-0.182143	-0.168321	0.898249	-0.414593	-0.246958	0.631676
RHCE	-0.200113	0.0626597	-0.189874	-0.151474	0.0068693	0.0117229	0.254742	0.292383	-0.208414	-0.298972	1.44017	-0.258898
RHD	-0.200048	0.0627238	-0.189819	-0.151711	0.00689401	0.0117601	0.25476	0.292353	-0.208362	-0.298934	1.44022	-0.25885
RHOA	0.0615602	-0.208879	0.287391	0.746547	-0.399947	-0.297712	-0.452653	-0.369462	-0.38099	0.104264	-0.509236	-0.154729
RHOC	0.0484459	-0.176349	0.369965	0.744538	-0.484351	-0.22734	-0.456552	-0.297311	-0.509669	0.261348	-0.5541	-0.287644
RIC8A	0.271849	-0.422392	0.0521053	0.309442	-0.600383	0.058962	-0.31279	0.309286	-0.135581	0.294952	-0.568216	1.58409
RIN1	-0.0687924	-0.315914	-0.240147	0.366966	-0.407343	0.422983	-0.390066	1.74953	-0.0605808	-0.249837	-0.221344	1.21417
RIOK2	0.189898	0.0394706	-0.289004	0.0123182	-0.302724	-0.170155	0.805564	1.85954	0.20911	-0.260013	-0.307094	0.546946
RMDN2	0.488866	0.239391	-0.346044	-0.17262	-0.305233	0.489871	-0.168007	-0.473175	0.43781	0.511913	-0.0845033	-0.0880588
RMDN3	-0.0234921	0.816441	-0.126563	-0.0178002	-0.332068	0.695879	-0.343145	-0.0759389	0.439386	0.373548	-0.611192	-0.147935
RNASEH2C	-0.195906	-0.536336	0.379948	0.359169	-0.375306	-0.144579	-0.276162	-0.482926	0.124397	-0.390418	-0.45011	1.14215
RNASET2	0.545207	-0.192581	-0.512652	-0.306515	0.326896	0.13476	-0.199569	0.243732	0.169697	0.103529	0.100007	0.500151
RNF11	0.140255	0.15572	-0.11738	-0.116034	-0.291467	0.0121303	-0.0501832	0.27085	-0.0683324	-0.000774229	-0.178977	2.29056
RNF213	0.28588	0.00779097	-0.497633	0.557787	-0.330318	0.534941	-0.268369	0.140869	-0.323996	0.529553	-0.400999	0.322046
RNF214	-0.00777626	-0.0922104	-0.287203	-0.0660967	-0.327025	-0.0333351	1.09866	0.126916	1.10154	-0.190076	-0.210433	-0.0651992
RNPS1	0.131936	-0.0267665	-0.240365	-0.00147807	-0.494462	-0.218484	0.953358	0.0287976	1.04118	0.0133521	-0.176922	0.182794
RPA2	0.380797	-0.0658407	0.16612	-0.121626	-0.532559	0.0966518	-0.313708	-0.543684	1.13872	-0.244291	-0.694934	0.106741
RPA3	0.127593	0.0511014	0.077312	-0.105521	-0.546644	0.344084	0.0557223	-0.128476	0.914084	-0.474398	-0.462905	0.0363863
RPE	0.234819	-0.297296	0.220016	0.378306	-0.41145	-0.357945	-0.535138	-0.464721	0.512364	-0.531813	-0.141584	-0.226467
RPL12	0.270793	-0.280903	-0.242841	0.39007	-0.470382	-0.118336	0.212287	0.0795074	0.80664	-0.478626	-0.675469	0.716351
RPL15	0.143849	-0.461243	-0.278512	0.392621	0.131415	-0.394491	-0.199462	0.364547	0.155028	0.503182	-0.582128	1.05256
RPL17	0.466634	-0.214816	-0.450524	0.0552497	-0.592863	0.309603	0.23942	0.44442	0.503428	0.276209	-0.421261	1.3756
RPL17-C18orf32	0.466688	-0.214746	-0.450498	0.055464	-0.592997	0.309413	0.239274	0.444403	0.503743	0.275862	-0.421602	1.37573
RPL18	0.495303	-0.286283	-0.377859	-0.186477	-0.205606	0.60765	0.0369154	0.325652	0.150116	0.00952833	-0.30272	0.661075
RPL18A	0.137366	-0.246966	-0.240994	0.268559	-0.257508	-0.031858	0.0548948	0.410325	-0.275679	1.24221	-0.319916	1.13295
RPL22	0.11924	-0.190734	-0.206948	0.431791	0.230017	-0.462383	-0.171085	-0.15567	0.319347	-0.508895	-0.659008	0.714152
RPL23	0.112102	-0.0771588	-0.39078	0.10092	-0.216318	0.0358774	-0.205099	0.503143	0.493389	0.26393	-0.277351	1.8215
RPL26	-0.0786875	-0.253821	-0.102602	0.674454	-0.363269	-0.317042	0.0944237	-0.350344	0.189382	1.25227	-0.50899	0.158292
RPL26L1	-0.0576155	-0.226859	-0.178247	0.602725	-0.175571	-0.228744	-0.0959351	-0.116969	0.0272137	1.24168	-0.467065	0.269454
RPL27	0.0168822	-0.155048	-0.25545	0.294173	-0.128174	-0.036345	-0.171107	-0.114766	-0.0488157	1.68868	-0.419543	1.04089
RPL28	0.1937	0.0343336	-0.415335	0.233186	-0.337818	0.200051	0.110835	-0.358731	0.270031	0.00965055	-0.260508	1.37684
RPL29	0.0270786	-0.110749	0.0477983	0.323207	-0.310901	-0.242165	-0.0110873	-0.614738	0.896673	0.0992343	-0.560558	-0.323779
RPL3	0.364564	-0.0168874	-0.126861	0.42148	-0.723284	-0.129696	0.373719	-0.0657382	0.58094	-0.25441	-0.356038	-0.355679
RPL34	0.0368513	-0.233008	-0.133285	0.646319	0.270781	-0.457678	-0.300492	-0.438133	0.117899	-0.404766	-0.43406	-0.381581
RPL35	-0.130305	-0.226129	0.0334888	0.794448	-0.592071	-0.463564	0.190869	-0.32291	0.776232	0.191492	-0.491928	-0.436773
RPL35A	0.315654	-0.272777	-0.131456	0.43081	-0.0312621	-0.538568	-0.102679	-0.045449	0.220308	-0.303222	-0.614045	0.681466
RPL37	-0.233209	-0.302387	-0.022485	1.10119	-0.461139	-0.354856	-0.0459677	-0.230252	0.257107	-0.254358	-0.463813	-0.280295
RPL37A	0.53452	-0.0695902	-0.403917	-0.203876	-0.103612	0.228406	-0.0344214	0.619539	0.0218194	0.025874	-0.239715	1.32061
RPL38	0.256233	0.128111	-0.412701	-0.0272201	-0.382439	0.363406	0.104341	0.209051	0.0730327	0.553638	-0.0530738	1.27853
RPL5	-0.0827107	-0.301956	-0.0507588	0.613551	-0.390346	-0.458776	0.125318	-0.386586	0.946308	0.355706	-0.54567	-0.173052
RPL6	0.0366857	-0.500467	-0.203245	0.629021	-0.310736	-0.16309	0.0919346	-0.0880358	0.431646	0.153618	-0.534543	0.328235
RPL7A	0.198133	-0.00958442	-0.220465	0.782156	-0.385948	-0.400006	0.169209	-0.371401	0.417338	-0.357187	-0.397797	-0.49888
RPL8	-0.126708	-0.240003	0.150426	0.655748	-0.742544	-0.362757	0.173504	-0.192979	0.4232	0.169504	-0.501231	0.68342
RPL9	0.265771	-0.187791	-0.187634	0.255892	-0.657402	0.0206943	0.392638	0.267342	0.352218	0.0882133	-0.360192	0.834195
RPLP0	0.307384	-0.113324	-0.538974	0.162427	-0.341076	0.0694722	0.264082	0.424024	0.582324	-0.0980115	-0.218292	1.21734
RPN1	0.632808	0.178376	-0.318534	0.684959	-0.408653	-0.102981	-0.323277	-0.209565	-0.264348	0.143255	-0.572852	-0.00958398
RPN2	0.651709	-0.0159558	-0.295436	0.565276	-0.459134	0.00118336	-0.161475	-0.288233	0.0380251	-0.195518	-0.528661	-0.217658
RPRD1A	-0.0872773	0.0473723	0.10795	-0.212087	-0.50883	-0.113472	0.400282	-0.363298	1.51031	0.77409	-0.479329	-0.0701363
RPS10	0.215206	-0.300661	-0.360608	0.451129	-0.488286	0.14252	0.061379	0.692828	0.370039	-0.0219916	-0.536738	0.901489
RPS10-NUDT3	0.0740663	-0.282682	-0.287595	0.669107	-0.369418	-0.0777464	-0.0113104	0.302215	0.412669	-0.0577742	-0.594278	0.462614
RPS11	-0.0606357	-0.0395402	-0.101338	-0.111845	0.962576	-0.0973704	-0.154925	-0.401847	-0.317417	-0.134123	-0.363418	-0.30694
RPS14	-0.0994958	-0.00958343	-0.236392	0.389715	-0.00515392	-0.447229	-0.306225	0.70237	0.520025	0.0272283	-0.405815	1.17406
RPS15A	0.236335	-0.162018	-0.389766	0.516767	-0.0184255	-0.346652	0.178977	0.320395	-0.0111679	0.580105	-0.852148	1.01923
RPS16	0.24267	0.348768	-0.48244	-0.0738821	0.143783	0.16282	-0.112535	1.43667	0.049384	-0.234227	-0.293395	0.816655
RPS17	0.263725	-0.278452	-0.281203	0.431157	-0.360615	-0.302564	0.0132864	0.704312	0.543338	-0.320304	-0.356097	0.65484
RPS17L	0.263725	-0.278452	-0.281203	0.431157	-0.360615	-0.302564	0.0132864	0.704312	0.543338	-0.320304	-0.356097	0.65484
RPS19	0.0415745	-0.0683631	-0.35171	0.420098	0.449334	-0.428379	-0.243314	-0.213375	0.637876	-0.0744413	-0.705259	0.0192907
RPS2	0.226052	0.298005	-0.484761	0.00425317	0.0277388	-0.0125472	-0.0296164	0.288602	0.195615	0.0817702	-0.210356	1.466
RPS20	0.0505273	-0.323861	-0.0843459	0.458098	-0.172207	-0.15554	-0.226679	0.0463209	0.34856	-0.599667	-0.615669	0.960519
RPS23	0.342232	0.286365	-0.325474	-0.154273	-0.0609497	-0.0422582	-0.123333	-0.0328428	0.153953	0.074585	-0.19701	1.73348
RPS24	-0.126151	-0.242676	-0.0427881	0.777321	-0.269523	-0.381054	-0.141613	-0.0632558	0.345837	0.060452	-0.575278	0.140942
RPS25	-0.151606	-0.282899	-0.162452	0.889807	0.0915223	-0.494146	-0.202718	-0.538449	0.252023	-0.255429	-0.720953	0.392781
RPS27	-0.151409	-0.316018	0.247978	0.738395	-0.268941	-0.543849	-0.194561	-0.229931	0.20721	0.00706995	-0.545155	-0.310611
RPS27A	0.0449823	-0.304107	0.208016	0.272033	-0.573568	-0.122195	-0.0552135	-0.36459	0.645434	-0.105756	-0.649324	0.723555
RPS3	0.257367	-0.110006	-0.256593	0.333655	-0.648425	-0.145429	0.0415275	0.515001	0.585807	0.149549	-0.421225	1.35543
RPS4X	0.209714	-0.431891	-0.0946468	0.433935	-0.502993	-0.103429	-0.0775512	0.205762	0.660911	-0.45225	-0.633459	0.773816
RPS4Y1	0.0343311	0.0150462	-0.111499	0.919409	-0.561128	-0.37191	-0.0139685	-0.0668142	0.254913	-0.113962	-0.420692	-0.180343
RPS4Y2	-0.0216307	-0.222838	-0.0808285	0.670206	-0.0326781	-0.486303	-0.0667704	-0.248037	0.143457	-0.314907	-0.396909	0.08865
RPS5	-0.0923835	-0.455037	-0.132553	1.04724	-0.606177	-0.435409	-0.164576	-0.292899	0.893264	0.13545	-0.57258	0.00234206
RPS6KA4	0.0503484	-0.169793	-0.218738	0.0122727	0.0667167	-0.0763569	-0.052698	0.0572412	-0.18373	2.16513	-0.139656	0.466303
RPS7	0.244109	-0.209017	-0.352767	0.536677	-0.268275	-0.209003	-0.0187472	0.528346	0.230589	0.00794938	-0.317175	0.368409
RPS9	0.0949027	-0.24327	-0.339568	0.560915	-0.106498	-0.40641	-0.106832	0.906213	0.381264	0.075216	-0.661839	1.03773
RPSA	0.239102	0.0503721	-0.353981	0.387902	-0.534752	-0.0863796	0.169137	0.262119	0.49155	0.168435	-0.643405	1.44165
RQCD1	0.0121707	0.170354	-0.395523	0.172192	-0.291092	0.321175	0.16707	0.170491	0.757637	0.45899	-0.472777	0.159888
RRAGC	0.463114	-0.131977	-0.149337	0.127203	-0.319547	0.51991	-0.241905	-0.251971	-0.461595	-0.039326	-0.486447	0.903414
RRAS	-0.203177	-0.555074	1.0228	-0.294933	0.0112404	-0.0175493	-0.577968	-0.254971	-0.499176	-0.341002	-0.239231	-0.274035
RRAS2	0.104648	-0.342046	0.548112	-0.403929	0.388601	-0.176866	-0.517074	-0.18125	-0.311539	-0.501541	-0.0332282	-0.322492
RRBP1	0.770011	-0.283875	-0.518959	0.523626	-0.324906	0.159177	-0.289851	-0.249531	0.00258519	-0.425323	-0.238545	0.0445286
RRM1	-0.0721688	0.0671006	0.175321	-0.0923439	-0.527196	0.326387	0.612303	-0.239726	0.00895799	-0.358813	-0.404186	1.00147
RRM2	0.182204	-0.402022	0.0569882	-0.0777319	-0.449416	0.567778	0.676516	0.986391	-0.398833	-0.305448	-0.408014	0.0886448
RRP1B	-0.0666208	-0.187894	-0.157394	-0.172263	-0.199424	-0.180267	0.635754	-0.0496057	1.16432	0.0418559	0.0513065	0.0608918
RSRC1	0.0420818	-0.183336	0.167559	0.525622	-0.594787	-0.283465	0.307527	-0.377879	0.145507	-0.324937	-0.195241	-0.25781
RSU1	-0.0555454	-0.298281	0.619022	-0.12965	-0.12285	-0.416971	-0.596848	-0.015186	-0.470851	0.298906	0.546342	0.0371911
RTCB	0.152849	0.27787	-0.112479	0.0519243	-0.560583	-0.126868	0.0808141	-0.0922738	1.00735	0.210233	-0.346819	0.555095
[truncated: 537 more rows]

## Sheet: Distance_of_hisSubtype
	DDLPS	MLPS	LMS	UPS	WDLPS	MFS	RMS	ES	SS	MPNST	AS	otherFS
DDLPS	1	0.967217	1.52883	0.922556	1.01243	0.58375	1.14535	0.974885	1.21036	1.00977	1.15765	0.760069
MLPS	0.967217	1	1.28368	1.23293	0.744093	0.835785	1.0063	1.0142	1.01201	1.01549	0.895522	1.06838
LMS	1.52883	1.28368	1	1.21772	1.24733	1.4843	1.15705	1.22525	1.07817	1.14095	1.09213	1.35358
UPS	0.922556	1.23293	1.21772	1	1.38527	1.07127	1.06401	0.980908	1.13694	1.07213	1.27724	0.917452
WDLPS	1.01243	0.744093	1.24733	1.38527	1	1.0423	1.26544	1.10681	1.24924	1.01061	0.82282	1.12885
MFS	0.58375	0.835785	1.4843	1.07127	1.0423	1	0.97505	0.838478	1.22458	0.946833	0.978362	0.711949
RMS	1.14535	1.0063	1.15705	1.06401	1.26544	0.97505	1	0.890016	0.679656	0.984256	1.00133	0.969978
ES	0.974885	1.0142	1.22525	0.980908	1.10681	0.838478	0.890016	1	1.07817	1.04417	0.77203	0.766368
SS	1.21036	1.01201	1.07817	1.13694	1.24924	1.22458	0.679656	1.07817	1	1.00751	1.14498	1.09193
MPNST	1.00977	1.01549	1.14095	1.07213	1.01061	0.946833	0.984256	1.04417	1.00751	1	1.02166	0.885158
AS	1.15765	0.895522	1.09213	1.27724	0.82282	0.978362	1.00133	0.77203	1.14498	1.02166	1	1.06692
otherFS	0.760069	1.06838	1.35358	0.917452	1.12885	0.711949	0.969978	0.766368	1.09193	0.885158	1.06692	1

## Sheet: Cell_viability_SHC1_inhibited
concentration (ug/ml)	ISO-HAS			ASM			VA-ES-BJ			SU-CCS-1			93T449			SW-872
	repeat1	repeat2	repeat3	repeat1	repeat2	repeat3	repeat1	repeat2	repeat3	repeat1	repeat2	repeat3	repeat1	repeat2	repeat3	repeat1	repeat2	repeat3
0.1	96.4408	96.9054	96.9617	95.1046	95.5775	95.9346	93.2026	93.666	94.0159	95.2084	95.1155	95.2177	93.78	94.1439	93.4338	92.8895	92.436	93.0046
1	94.5243	94.3918	94.307	93.2399	93.5063	93.5054	91.3751	91.6361	91.6353	80.7215	80.5094	80.496	93.3555	93.5337	93.7403	92.2211	92.4128	92.2657
10	79.4092	85.0063	84.5898	82.1582	82.8769	77.5889	80.5151	81.2194	76.0371	81.4425	83.3678	79.6494	85.9863	85.6731	85.4721	83.489	84.1193	85.4987
20	42.5149	44.3547	44.7714	42.2609	43.1154	41.4388	41.4157	42.2531	40.6101	43.0337	42.7115	44.2998	75.8332	74.0601	75.3774	73.9252	73.0601	74.2584
40	23.8586	24.9216	24.9284	23.8954	22.8531	23.7782	23.4175	22.396	23.3026	24.1547	24.3927	22.3066	73.2859	75.9426	74.48	74.7493	72.8661	72.6273
70	14.1374	13.3872	13.8567	13.5615	12.7943	12.0867	13.2903	12.5384	11.845	13.221	14.4689	13.7327	41.4324	45.7741	43.6082	42.0902	41.4154	44.2815
90	7.72124	7.65408	7.68662	6.76053	6.75152	6.75087	6.62532	6.61649	6.61586	7.42595	7.42161	7.4728	22.3774	24.8563	23.0237	21.73	25.395	20.3813
120	7.57966	7.61036	7.5774	6.58439	6.64266	6.57517	6.45271	6.50981	6.44367	7.35654	7.36093	7.3696	19.6419	19.8377	18.5651	18.9222	18.4568	18.3727
200	4.24617	4.39884	4.85538	3.41324	3.81254	3.83615	3.34498	3.73629	3.75943	4.28136	4.08728	3.82895	16.5602	16.6983	16.9157	15.6183	15.4284	15.5421
300	2.83566	2.77352	2.74995	1.85688	1.83462	1.77794	1.81974	1.79793	1.74239	2.56263	2.6023	2.56618	14.1977	14.8319	14.1529	13.8034	13.5468	13.6623
500	1.57021	1.68947	1.52871	1.03278	0.989686	1.06305	1.01213	0.969893	1.04179	1.61907	1.21236	1.18141	14.2675	14.7246	14.3989	13.9694	13.9674	13.7267
700	1.57495	1.60181	1.59834	1.41568	1.40498	1.40812	1.38737	1.37688	1.37995	1.35834	1.36513	1.37307	8.53107	8.78529	8.16806	7.4044	7.47158	7.86811
900	1.49521	1.499	1.48841	1.28991	1.29183	1.284	1.26411	1.26599	1.25832	1.2482	1.26112	1.24913	8.38007	8.20658	8.23061	7.13453	7.13893	7.00801
1100	0.807432	0.791516	0.808081	0.659749	0.67105	0.636758	0.646554	0.657629	0.624022	0.586815	0.572952	0.559687	7.07206	7.16421	7.77033	6.73518	6.97188	6.46647
