# Supplementary material for: Proteomic characterization identifies clinically relevant subgroups of soft tissue sarcoma
Source: Nat Commun. 2024 Feb 15;15:1381. doi: 10.1038/s41467-024-45306-y (PMC10869728; doi:10.1038/s41467-024-45306-y)
Supplement: Supplementary file 6 — Supplementary Data 3 [file 41467_2024_45306_MOESM6_ESM.xlsx]

## Sheet: Description
Supplementary Data 3. Proteomics clusters of STS
baseline_of_pc	tables about the baselines of the proteomic clusters and their statistical analysis
Dep_among_pc	proteins filtered for identified protein sets
High_SHC1_PDC_experiment	PDCs experiment result of high-SHC1 group and control group
Phosphosites_high_in_metastasis	phosphosites showing higher abundance in patients with metastasis

## Sheet: baseline_of_pc
	Level	PC1	PC2	PC3	p	test
n		86	122	64
age (median [IQR])		55.00 [43.50, 64.00]	56.00 [47.00, 63.75]	58.50 [49.75, 64.25]	0.264	nonnorm
gender (%)	female	44 (51.2)	66 (54.1)	34 (53.1)	0.916
	male	42 (48.8)	56 (45.9)	30 (46.9)
target therapy (%)	no	42 (82.4)	69 (85.2)	48 (88.9)	0.633
	yes	9 (17.6)	12 (14.8)	6 (11.1)
chemotherapy (%)	no	30 (58.8)	50 (61.7)	42 (77.8)	0.077
	yes	21 (41.2)	31 (38.3)	12 (22.2)
location (%)	E	23 (26.7)	32 (26.2)	24 (37.5)	0.381
	H	5 ( 5.8)	2 ( 1.6)	2 ( 3.1)
	IB	35 (40.7)	59 (48.4)	21 (32.8)
	IT	11 (12.8)	10 ( 8.2)	6 ( 9.4)
	Trunk	12 (14.0)	19 (15.6)	11 (17.2)

## Sheet: Dep_among_pc
Protein	mean_value_in_PC1	mean_value_in_PC2	mean_value_in_PC3	ProteinSet
2023-09-10	15.644	4.82877	1.05164	2
2023-09-11	6.11793	10.6602	4.82959	4
2023-09-15	4.6315	3.0763	2.59974	2
2023-03-02	0.482576	0.312473	1.80039	1
2023-09-02	56.8395	38.4498	14.3831	2
2023-09-04	0.0372407	0.197593	0.168348	3
2023-03-05	0.302999	0.537191	0.6398	3
2023-09-06	1.64319	1.00242	1.9993	1
2023-09-07	7.01011	9.42407	3.10585	5
2023-09-08	3.65003	5.52737	2.28491	4
2023-09-09	13.3537	12.038	4.62169	5
A1BG	39.5108	30.2123	78.4002	1
A2M	21.5974	14.0036	34.6831	1
AACS	0.210669	0.0573352	0.0807547	2
AAGAB	0.787476	0.436777	0.217606	2
AAMDC	0.383983	2.76393	4.74629	3
AAMP	0.43224	1.47037	0.610869	4
AAR2	0.392952	0.652137	0.114145	4
AARS	2.37069	2.64063	1.65417	5
AARSD1	0.161902	0.486403	0.216409	4
AASDHPPT	2.76376	2.49213	0.703555	5
ABCA8	0.088157	0.0375639	0.194467	1
ABCB6	0.748171	0.319527	0.329325	2
ABCB8	0.164505	0.132368	0.405803	1
ABCC1	0.1257	0.115349	0.0324031	5
ABCD1	0.557378	0.634975	0.206381	5
ABCE1	0.855849	1.66827	0.772889	4
ABCF1	2.39861	1.72802	0.946466	2
ABCF2	1.66218	0.674507	0.974525	2
ABCF3	1.47079	0.720004	0.552748	2
ABHD14B	13.6862	15.6023	31.0794	1
ABHD5	0.394385	0.0491082	1.40057	1
ABI1	0.670541	1.09611	1.22466	3
ABI3BP	0.164403	0.323132	1.12606	1
ABRACL	86.8121	110.238	13.9805	5
ACAA2	8.79423	7.98299	20.1732	1
ACACA	0.26637	0.157922	0.539111	1
ACACB	0.121759	0.0922213	1.67338	1
ACADM	2.47604	5.19646	4.94113	3
ACADS	2.15027	1.47528	3.87144	1
ACADSB	0.268197	0.764943	1.0897	3
ACADVL	5.32808	4.90781	11.7573	1
ACAP2	0.07685	0.245495	0.121433	4
ACAT1	15.0365	11.3542	8.48093	2
ACLY	8.80997	10.0399	3.19913	5
ACO1	9.26893	11.4312	5.96215	5
ACOT1	2.95114	5.82695	4.87652	4
ACOT13	10.8146	16.5297	7.72206	4
ACOT2	2.48763	4.81483	3.97948	4
ACOT7	18.0842	10.2623	4.14405	2
ACOT9	4.18278	6.18857	2.92288	4
ACOX1	2.15763	2.1795	0.782133	5
ACP1	7.36506	8.21689	12.5193	1
ACP2	2.64369	0.976031	2.25659	6
ACSF3	0.500574	0.742786	0.29085	4
ACSL1	3.67874	2.74716	20.7411	1
ACSL3	1.62952	1.36947	0.490311	5
ACSL4	0.837595	1.13394	0.278108	5
ACSL6	0.0137151	0.0496221	0.257217	1
ACTA1	289.227	450.039	291	4
ACTA2	302.029	468.842	295.488	4
ACTB	636.263	972.497	359.138	4
ACTC1	308.708	468.427	296.054	4
ACTG1	636.263	972.496	359.138	4
ACTG2	313.371	488.983	308.443	4
ACTL6A	4.892	3.95244	2.67899	2
ACTN1	59.9668	85.2885	23.4302	5
ACTN4	31.6344	34.4621	15.6967	5
ACTR1A	25.7312	31.4151	10.0673	5
ACTR1B	1.92257	3.82914	0.401587	4
ACTR2	43.1898	45.1701	33.1741	5
ACTR3	94.8468	90.9285	43.9463	5
ACTR3B	1.2566	2.49064	1.41893	4
ACTR3C	1.03697	0.426674	0.877336	2
ACY1	0.777229	0.753593	1.42955	1
ACYP2	0.238259	0.703533	2.51702	1
ADA	3.53875	0.977961	2.61137	2
ADAL	0.318751	0.11318	0.0531203	2
ADAM10	0.346093	0.303053	1.27403	1
ADAM15	0.57002	0.0720721	0.0423313	2
ADAM17	0.0747047	0.0790918	0.339089	1
ADAMTSL4	0.277933	0.0816762	1.24424	1
ADCK3	0.368729	0.75633	1.48861	1
ADD2	0.154673	0.0904803	0.3741	1
ADD3	2.2224	1.07069	3.84945	1
ADH1A	1.15745	1.46821	9.35489	1
ADH1B	2.24195	1.83224	13.7156	1
ADH1C	0.433287	0.891704	3.64861	1
ADH5	6.72959	11.5232	12.6126	3
ADI1	6.02099	2.73713	1.04074	2
ADIRF	2.53768	4.51603	17.8488	1
ADK	1.15615	1.52232	0.8227	4
ADO	0.0980907	0.627673	0.208342	4
ADPGK	6.1321	6.28891	1.07523	5
ADPRH	0.83366	0.312107	0.485925	2
ADPRHL2	1.67229	2.50571	2.1712	4
ADRM1	0.839171	0.377314	0.365812	2
ADSL	2.9056	4.69841	0.944906	5
AFAP1	0.316973	0.353269	0.0403391	5
AFM	1.74382	0.656739	4.62854	1
AGA	1.95178	0.459283	1.31448	2
AGFG1	0.607485	0.961356	0.369528	4
AGK	1.09719	1.71345	1.77626	3
AGO1	1.09919	1.26129	0.711622	5
AGO2	1.32893	1.55182	0.788852	5
AGO3	0.74322	1.31345	0.451298	4
AGO4	0.109159	0.0832467	0.215341	1
AGPAT1	1.88037	3.97278	5.18013	3
AGPAT3	0.239258	0.241647	0.932659	1
AGPAT5	1.00216	0.579345	0.266441	2
AGT	19.921	5.26162	24.1024	6
AGTRAP	2.00444	0.816628	0.798036	2
AHCYL1	1.00582	2.4466	1.08851	4
AHCYL2	0.28551	1.30157	0.966086	4
AHR	0.136009	0.0184541	0.0638625	2
AHSA1	9.00618	11.6801	3.74745	5
AIDA	7.27594	4.95918	3.14686	2
AIFM2	1.02159	0.703497	3.11683	1
AIMP2	3.07787	2.14724	0.733	2
AIP	4.35188	2.65309	2.03936	2
AK1	13.6376	15.7739	37.3238	1
AK2	22.8552	33.7121	9.66641	5
AK3	2.88555	4.82698	6.1934	3
AK4	0.707605	1.98753	2.30509	3
AK5	0.675763	0.519452	3.40593	1
AKAP1	0.0427837	0.297852	0.14618	4
AKAP12	1.009	1.36795	0.49137	5
AKAP8L	1.05231	0.441601	0.24773	2
AKR1A1	20.1664	10.8323	14.2726	2
AKR1B15	0.608965	1.46174	0.0733719	4
AKR1C4	0.50794	0.499348	1.1728	1
AKT2	0.245106	0.191671	0.421209	1
AKT3	0.51741	0.692853	0.163133	5
AKTIP	0.227099	0.383291	0.07165	4
ALAD	15.5451	8.71919	12.5865	2
ALB	2910.78	1740.8	4332.87	1
ALDH16A1	11.4565	5.6751	3.05844	2
ALDH18A1	7.76556	10.7431	4.83007	4
ALDH1L1	0.224526	0.139425	0.788223	1
ALDH3A1	0.0212698	0.0908459	0.190134	3
ALDH3B1	0.26942	0.165792	0.361828	1
ALDH6A1	2.64163	3.83386	15.5352	1
ALDOA	86.4541	139.909	47.8571	4
ALG3	0.314649	0.0550189	0.16325	2
ALG5	1.51317	2.60152	1.04297	4
ALKBH4	0.392786	0.266972	0.115819	2
ALKBH5	0.170056	0.338364	0.0906922	4
ALOX5AP	1.49034	2.72488	1.08025	4
ALPL	5.71439	1.29423	1.635	2
ALYREF	24.0708	15.7636	12.5679	2
AMDHD2	2.37037	1.44469	1.48913	2
AMPD2	1.00127	2.16655	1.7258	4
ANAPC10	0.189326	0.449041	0.0870516	4
ANAPC13	2.44191	1.14868	0.999609	2
ANAPC2	0.183815	0.0909631	0.115488	2
ANAPC7	0.100948	0.130048	0.0363359	5
ANGPTL2	0.562383	0.248413	0.792728	1
ANK1	0.661349	0.340321	1.03261	1
ANK2	0.205771	0.134513	0.449884	1
ANK3	0.0322314	0.0391869	0.0864859	1
ANKFY1	2.96276	1.68161	3.99727	1
ANKHD1	0.191599	0.215466	0.0456969	5
ANKHD1-EIF4EBP3	0.113343	0.163389	0.0278359	5
ANKRD13A	0.717424	0.525862	0.286161	2
ANKRD13D	0.409094	0.609848	0.143111	5
ANKRD16	0.0707791	0.0845852	0.0105313	5
ANKRD17	0.218027	0.238275	0.0382531	5
ANKRD28	0.385691	0.254731	0.208936	2
ANKRD44	0.575824	0.591354	0.188548	5
ANKS1A	0.202203	0.113952	0.0862109	2
ANO6	0.222493	0.706885	0.132041	4
ANP32A	13.8292	25.6056	6.88189	4
ANP32B	26.9382	15.6277	13.3613	2
ANP32C	3.86186	8.73407	1.23609	4
ANP32D	0.0185756	0.402778	0.101583	4
ANP32E	6.66843	9.9316	3.075	4
ANXA1	102.167	66.4716	62.0509	2
ANXA6	52.0893	38.6055	28.0368	2
AOC2	0.0421209	0.192245	0.0573172	4
AP1B1	7.17676	9.11792	3.65475	5
AP1M1	1.17557	1.71067	0.7922	4
AP1S1	0.785124	0.777534	1.30488	1
AP1S2	0.547216	2.71318	1.41495	4
AP2A1	4.18668	3.54915	2.47717	5
AP2A2	4.04536	3.3509	1.88173	5
AP2B1	6.20781	8.89507	2.2805	4
AP2M1	6.66379	12.2498	1.6773	4
AP2S1	109.136	95.2999	15.8357	5
AP3B1	0.614556	1.18141	1.1145	3
AP3D1	1.02304	1.86376	0.480555	4
AP3M1	3.1783	3.17147	1.8794	5
AP4S1	0.756597	0.31805	0.389967	2
AP5Z1	0.148303	0.0661287	0.139266	6
APBB2	0.213988	0.108003	0.135239	2
APCS	16.3669	16.699	43.4695	1
APEX1	17.3543	26.77	8.102	4
API5	14.0223	5.7567	4.63036	2
APIP	0.34088	0.675243	0.28088	4
APOA4	11.8615	6.55836	18.3049	1
APOB	1.13893	0.601998	1.88562	1
APOBEC3B	0.424133	0.503476	0.0874484	5
APOBR	0.442544	0.137498	0.210397	2
APOC1	15.8603	4.33241	35.406	1
APOC2	2.54999	2.31945	7.4224	1
APOC3	16.5487	4.19409	40.1025	1
APOD	7.175	18.0702	75.6393	1
APOH	0.213387	0.575383	0.282253	4
APOL1	0.107577	0.297123	1.41945	1
APOL2	0.414278	1.8664	0.286919	4
APOM	0.855445	0.598526	2.10038	1
APOO	0.438881	1.22498	1.43676	3
APP	0.809786	1.3515	0.420005	4
APPL2	1.16515	0.620589	0.650839	2
APRT	66.9923	60.8982	35.3849	5
ARAP1	0.881003	0.519884	0.519611	2
ARCN1	12.7651	8.31819	7.49181	2
ARF1	74.8549	47.6421	52.9554	2
ARF3	74.756	47.5327	52.9448	2
ARF4	132.892	67.6376	113.143	2
ARF5	67.2636	43.1305	44.3985	2
ARF6	28.9866	16.1234	22.6572	2
ARFGAP1	1.30539	0.742448	0.347141	2
ARFGAP3	1.14743	1.19003	0.438597	5
ARFIP1	3.4193	4.2475	2.38399	5
ARG1	0.41786	0.218318	1.12925	1
ARHGAP1	10.0731	15.0543	6.51775	4
ARHGAP10	0.118293	0.361266	0.0195422	4
ARHGAP18	0.347613	0.974298	0.184964	4
ARHGAP25	0.670877	0.406152	0.235942	2
ARHGAP4	1.03107	1.58531	0.486031	4
ARHGAP9	0.12193	0.24729	0.0740844	4
ARHGDIA	62.9918	85.3263	38.5966	5
ARHGDIB	19.5739	32.1531	13.4468	4
ARHGEF1	4.24908	3.75483	1.65982	5
ARHGEF10L	0.0916791	0.0403926	0.0325531	2
ARHGEF11	0.346008	0.123836	0.104563	2
ARHGEF2	1.26652	2.83484	1.09995	4
ARHGEF6	0.483594	0.335468	1.13144	1
ARIH1	0.130374	0.216675	0.3866	1
ARIH2	0.0863674	0.135473	0.0460156	4
ARL1	46.1202	36.3892	15.3819	5
ARL14EP	0.231417	0.246435	0.0571156	5
ARL2	4.02516	2.68537	10.4142	1
ARL2BP	0.983179	0.654336	1.4407	1
ARL3	12.6687	10.671	6.01018	5
ARL6	0.55506	0.39483	0.145861	5
ARL8A	7.07386	9.13595	2.68327	5
ARL8B	8.28867	12.958	5.4014	4
ARMC1	4.24517	4.22174	1.66333	5
ARMC10	1.21395	1.20789	0.420092	5
ARMC6	0.287262	0.276422	0.578094	1
ARMC8	0.657286	0.296126	0.212392	2
ARMCX2	0.492991	0.513022	0.170225	5
ARMCX3	1.12792	0.495447	0.585884	2
ARPC1A	1.21305	2.96769	1.08266	4
ARPC2	35.7136	47.1585	23.9971	4
ARPC4	88.3469	66.4751	115.589	1
ARPC4-TTLL3	13.7812	8.27454	12.148	2
ARPC5	21.9418	38.6182	23.6364	4
ARPC5L	11.3378	5.29654	13.2498	6
ARRB1	2.34179	1.58785	0.931005	2
ARRB2	0.878315	0.95609	0.287445	5
ASAP1	0.0599256	0.0619434	0.155342	1
ASAP3	0.168202	0.0574107	0.0775266	2
ASCC1	0.385953	0.193646	0.192825	2
ASCC3	0.376416	0.270798	0.130647	2
ASH2L	0.0230674	0.0998238	0.00317969	4
ASMTL	0.189459	0.94447	6.05674	1
ASNA1	8.38753	11.8932	8.65689	4
ASPA	0.226687	0.082373	1.14233	1
ASPSCR1	0.423345	0.758416	0.281622	4
ASUN	0.272227	0.255006	0.103427	5
ATAD3A	0.473549	1.20568	0.47047	4
ATAD3B	0.189019	0.630009	0.174961	4
ATAD3C	0.287613	0.736575	0.263302	4
ATG16L1	0.0726337	0.200952	0.0942063	4
ATG4B	1.61272	1.60461	0.639691	5
ATG9A	0.137202	0.0910893	0.0227203	2
ATHL1	0.217908	0.119597	0.0605078	2
ATIC	8.90784	10.6501	4.71135	5
ATL3	8.50927	8.14985	4.37251	5
ATM	0.0992419	0.049977	0.0217406	2
ATOX1	0.718244	2.9456	1.89334	4
ATP13A1	0.752995	1.31614	0.46277	4
ATP1A1	2.03205	2.89037	2.95488	3
ATP1A2	0.146365	0.241087	0.228544	3
ATP2A2	4.42971	6.89582	3.9394	4
ATP2B1	0.178412	0.277171	0.0968844	4
ATP2B4	0.309294	0.701126	0.331094	4
ATP5C1	5.45293	10.2914	7.9377	4
ATP5D	13.2648	21.6413	10.8764	4
ATP5E	0.566265	5.51723	0.191877	4
ATP5F1	7.21902	14.6802	3.41661	4
ATP5I	10.3202	22.5384	54.5889	1
ATP5J	2.67011	3.90291	4.82801	3
ATP5J2	99.2166	88.3313	22.5712	5
ATP5J2-PTCD1	7.95001	7.05793	1.80277	5
ATP5O	18.7228	13.1095	24.1695	1
ATP6	2.94462	3.41211	8.28768	1
ATP6AP2	1.15408	1.64109	0.342975	5
ATP6V1A	11.6023	10.844	4.12355	5
ATP6V1B1	0.648915	1.21753	0.359117	4
ATP6V1C1	19.4761	8.62089	9.45253	2
ATP6V1D	2.67213	4.33503	1.35563	4
ATP6V1E2	0.200803	0.222981	0.0548609	5
ATP6V1H	1.55456	1.3287	0.716686	5
ATPAF2	1.15345	1.27198	0.625414	5
ATPIF1	0.134267	0.479784	0.0451344	4
ATRX	0.0518488	0.127952	0.0109203	4
ATXN2L	0.229841	0.444716	0.245836	4
AVEN	0.169816	0.265761	0.0408344	5
AXL	0.216391	0.834905	1.56278	3
AZGP1	4.86438	2.53537	11.9514	1
B2M	1.95132	7.83973	0.914048	4
B3GALTL	0.524426	0.198019	0.147423	2
B4GALT1	2.13014	0.88657	0.624378	2
B4GALT7	0.0993326	0.0442533	0.103219	6
BAD	0.395047	0.388524	0.823739	1
BAG1	0.261874	0.128037	0.146025	2
BAG2	32.9466	22.7736	9.55529	2
BAG5	0.993734	0.742378	0.214659	5
BAK1	0.507498	0.463755	1.7505	1
BANF1	35.8596	37.9189	13.2008	5
BASP1	0.477069	1.29209	0.577267	4
BAX	13.6474	9.57771	8.72407	2
BCAM	2.36569	1.24775	5.44191	1
BCAP31	1.15354	4.35525	0.603752	4
BCAR3	0.0309267	0.150913	0.0125953	4
BCAS3	0.157319	0.0647992	0.107698	2
BCAT2	1.86267	1.48925	0.836562	5
BCCIP	0.394906	0.773745	0.1473	4
BCKDHA	0.145173	0.833407	0.929352	3
BCL2L11	0.60928	0.969198	0.27138	4
BCL2L13	0.613762	1.70907	1.50618	3
BCL2L2-PABPN1	7.28454	2.97444	2.33643	2
BCLAF1	0.205303	1.10489	0.0605172	4
BCS1L	1.83563	1.2107	0.978636	2
BET1	1.57336	1.70994	0.43165	5
BET1L	0.259645	0.259336	5.56778	1
BGN	191.915	195.607	99.2016	5
BID	7.43285	6.81356	2.72734	5
BIRC6	0.126372	0.100462	0.0288828	5
BLK	0.0475884	0.11018	0.268239	1
BLOC1S1	2.81984	1.42469	2.71958	6
BLOC1S2	0.647847	0.943353	0.185041	5
BLOC1S3	1.23948	1.12753	2.22692	1
BLOC1S5	0.460203	0.176857	0.364414	2
BLVRB	259.819	234.842	94.9296	5
BNIP1	0.797845	2.61872	3.90951	3
BNIP2	0.173163	0.0688607	0.233606	1
BOLA2	1.44236	1.04836	0.849691	2
BOLA2B	1.44236	1.04836	0.849691	2
BOP1	0.203136	0.39286	0.264441	4
BPGM	1.30862	1.00957	1.91031	1
BPNT1	1.9638	3.41503	1.503	4
BRAF	0.186395	0.230629	0.110225	5
BRCC3	0.64882	0.60898	0.261305	5
BRD3	0.136588	0.236642	0.0507516	4
BRD4	0.0272709	0.141372	0.0371547	4
BRD8	0.199299	0.0797869	0.0213953	2
BRK1	6.20493	7.16721	1.53098	5
BST1	2.74869	0.964016	2.34171	6
BTAF1	0.109307	0.102844	0.0299391	5
BTD	0.882223	0.45124	1.11581	1
BTF3	6.97061	11.693	1.49554	5
BTF3L4	2.62505	5.67022	1.12329	4
BUB3	1.90308	3.74198	2.22613	4
BZW1	2.28616	3.39057	1.58015	4
BZW2	1.56722	1.08323	0.603148	2
C10orf32	5.09003	6.92957	2.57754	5
C10orf54	0.719198	0.232219	0.105692	2
C11orf31	4.84972	6.77861	3.8713	4
C11orf73	0.306192	1.52171	1.85406	3
C11orf83	2.67022	5.29656	1.14625	4
C12orf44	1.18979	0.668072	0.179913	2
C12orf57	2.03567	2.53555	1.01689	5
C14orf1	0.056393	1.38714	0.473723	4
C14orf166	8.42131	13.3843	4.79807	4
C14orf169	0.30653	0.355655	0.134731	5
C14orf2	0.14889	0.748487	0.455844	4
C15orf38	0.366822	0.774193	0.709087	3
C15orf38-AP3S2	0.228842	0.482187	0.482664	3
C16orf58	3.23814	4.2801	1.09766	5
C16orf80	1.27171	1.14787	2.12075	1
C17orf49	7.16608	4.0203	3.23706	2
C17orf62	1.11832	1.87258	2.33133	3
C17orf85	0.390674	0.591396	0.141555	5
C18orf8	0.547747	0.428596	0.235497	5
C19orf10	25.9648	18.6752	10.7025	2
C19orf12	1.4965	0.906138	3.28938	1
C19orf25	2.7025	4.6756	0.920467	5
C19orf43	0.330838	2.15744	1.33505	4
C19orf52	0.246064	0.638287	0.400548	4
C19orf66	0.0756988	0.257379	0.140577	4
C19orf70	1.08187	2.88931	0.351811	4
C1orf123	4.82237	2.86821	4.24088	2
C1orf50	0.757308	0.304757	0.216823	2
C1QBP	44.5649	29.7595	10.9335	2
C1RL	0.266793	0.028723	0.396209	1
C1S	1.93679	1.91755	3.36169	1
C2	3.00625	1.24498	2.71724	6
C21orf33	7.73243	11.2344	6.43473	4
C2CD5	0.22819	0.0887262	0.177144	2
C2orf47	0.173062	0.337997	0.0873703	4
C2orf49	0.0566698	0.290617	0.109984	4
C3	86.5849	50.7152	75.5149	2
C3orf37	0.280702	0.155516	0.06605	2
C3orf58	0.796524	0.349743	0.406683	2
C4A	9.07511	4.83317	9.90292	6
C4B	9.9839	5.6098	10.1403	6
C4B_2	9.9839	5.6098	10.1403	6
C4BPA	6.70227	2.74172	5.4587	2
C5orf51	0.928664	0.941073	0.13053	5
C6	0.515543	0.28143	0.589142	6
C6orf120	0.996171	0.145199	0.108592	2
C6orf203	0.233977	0.284617	0.03285	5
C6orf211	2.83612	2.35807	1.02737	5
C6orf47	0.0291291	0.158211	0.38758	1
C7	1.41371	0.281649	1.85669	6
C7orf55	0.0896744	0.997266	0.719966	4
C7orf55-LUC7L2	4.63888	3.96642	0.526978	5
C8B	1.86494	1.09304	2.58316	1
C8G	4.72115	1.55104	5.65895	6
C8orf82	1.75966	1.84799	0.498402	5
C9	14.8492	6.42091	10.2218	2
C9orf142	0.308707	1.82204	0.114037	4
C9orf41	0.22664	0.0429074	0.0173953	2
C9orf64	1.76639	2.67055	1.82645	4
C9orf78	1.66445	2.44481	0.260366	5
C9orf89	1.68257	0.838347	1.36868	2
CA1	50.9648	21.7883	51.6324	6
CAB39	3.66539	5.96388	1.09133	5
CAB39L	3.08403	0.820547	1.11983	2
CACNA2D1	0.314503	0.460795	0.982341	1
CACNG6	0.337294	1.1783	0.181402	4
CACYBP	2.82732	6.38133	4.26899	4
CAD	2.55151	2.07945	0.873378	5
CALB2	0.83728	0.249505	2.09844	1
CALD1	7.6719	15.3472	5.70577	4
CALML3	3.87133	3.18829	8.22614	1
CALR	39.1868	61.5411	18.8515	4
CALU	34.2388	41.245	9.36269	5
CAMK1D	0.897626	5.7008	0.617172	4
CAMK2G	1.37222	0.824135	0.605608	2
CAND1	11.2964	12.1627	4.66389	5
CANT1	0.4944	0.530565	0.0562984	5
CANX	33.9578	38.2764	18.7235	5
CAP1	19.2994	21.5924	9.86436	5
CAPG	28.087	24.6557	9.44913	5
CAPN1	14.9332	18.9198	9.68735	5
CAPN7	0.0802	0.104305	0.237662	1
CAPNS1	23.0611	33.3403	19.3193	4
CAPNS2	0.408637	4.48097	6.37997	3
CAPRIN1	2.54267	4.21034	1.40203	4
CAPZA1	101.159	73.0589	38.7488	2
CAPZA2	107.293	91.7723	35.0569	5
CAPZB	15.1124	53.3829	16.5667	4
CARHSP1	48.2539	47.3767	19.7979	5
CARM1	0.66555	1.28861	0.76477	4
CARS	1.52532	1.17915	0.635602	5
CASP1	1.21842	2.69646	7.27127	1
CASP3	0.982347	2.02884	1.04888	4
CASP6	0.949348	0.941452	0.357706	5
CASP9	0.342703	0.260396	0.0769656	5
CAST	1.22879	1.90608	0.680323	4
CAT	21.7575	15.5051	29.8027	1
CBFB	1.26907	2.31481	1.33889	4
CBL	0.326834	0.103166	0.0812766	2
CBLB	0.150149	0.0948041	0.0319453	2
CBR1	74.9693	100.406	37.9585	5
CBR4	0.618358	0.84008	1.84825	1
CBX1	43.4576	48.3738	6.75334	5
CBX3	51.6735	57.8148	10.9077	5
CBX5	1.1327	2.26254	0.488205	4
CC2D1A	0.479056	0.657481	0.296077	4
CCAR1	2.34549	0.937877	1.30859	2
CCDC101	0.808342	0.891721	0.0737719	5
CCDC102A	0.142234	0.373886	0.0542625	4
CCDC124	3.40081	4.66758	2.69662	4
CCDC127	1.58349	4.06818	0.522048	4
CCDC132	0.358106	0.27043	0.110109	5
CCDC25	0.0808616	1.35618	0.168556	4
CCDC43	0.448131	1.16381	0.202519	4
CCDC50	0.327916	0.615327	0.241148	4
CCDC51	0.184181	2.32869	0.356275	4
CCDC58	1.24708	0.922789	1.86558	1
CCDC6	1.22457	3.48406	1.11255	4
CCDC80	0.390097	0.229128	0.627186	1
CCDC93	0.112822	0.388861	0.244461	4
CCNK	0.325874	0.337998	0.0661609	5
CCNL1	0.121017	0.287193	0.0164484	4
CCNY	0.464429	0.240531	0.229325	2
CCT2	25.403	29.7636	10.2425	5
CCT3	30.2038	24.9252	15.6741	5
CCT4	12.0684	15.6519	6.27529	5
CCT5	8.58052	11.0126	5.05146	5
CCT6A	10.9189	11.8554	4.96405	5
CCT6B	1.07622	1.80744	0.491203	4
CCT7	16.9491	17.7923	7.40044	5
CCT8	16.1751	17.2457	10.0364	5
CD248	0.826663	0.59008	2.06423	1
CD276	0.870357	0.639834	0.251856	5
CD2BP2	4.40733	4.71389	0.692137	5
CD34	4.94574	1.62067	4.76464	6
CD36	0.960867	1.11195	8.31438	1
CD4	0.275895	0.131369	0.0574	2
CD44	54.2117	18.9311	20.5731	2
CD59	1.3383	4.20275	0.653202	4
CD63	0.129677	1.64673	0.389622	4
CD84	0.187719	0.0913344	0.275675	1
CD9	0.623007	1.54413	1.4408	3
CD93	0.0885419	0.102346	0.290627	1
CD97	2.62344	4.26796	1.20968	4
CD99	0.440277	2.20001	0.269247	4
CDC16	0.372158	0.056132	0.25207	2
CDC26	2.1034	0.63947	0.797941	2
CDC34	1.37968	0.929701	0.408903	2
CDC37	3.15172	4.71259	1.98056	4
CDC40	0.0939349	0.147419	0.0350016	5
CDC42	20.5592	28.2974	5.08138	5
CDC42BPA	0.128352	0.180766	0.0553312	5
CDC42EP5	1.43119	0.174933	1.96596	6
CDC5L	0.680113	1.04783	0.328872	4
CDC73	0.359885	0.645475	0.268005	4
CDH5	1.01768	0.447675	0.599314	2
CDIPT	6.99128	5.84923	8.77219	1
CDK1	1.2635	2.68312	0.272267	4
CDK20	0.0763081	0.178345	0.430298	1
CDK2AP1	0.124443	0.495198	0.0270922	4
CDK3	0.521937	0.575243	0.164083	5
CDKAL1	0.13845	0.108342	0.0167031	5
CDKN2A	3.86448	2.39457	7.8384	1
CDKN2C	0.797297	1.33756	3.66626	1
CDR2	0.186433	0.640918	0.00383125	4
CECR1	1.2936	0.419825	0.880613	2
CELF1	0.351112	0.812564	0.198306	4
CEP170	0.107976	0.438144	0.186873	4
CEP41	0.260938	1.82648	0.326037	4
CEP44	0.223279	0.196552	0.0227422	5
CERS2	0.931174	1.79839	1.013	4
CES2	0.502464	0.22987	1.88342	1
CFD	3.76162	2.03583	7.7106	1
CFH	1.4336	1.16186	3.274	1
CFHR1	0.471858	0.341348	0.745405	1
CFHR3	0.0185105	0.177432	0.264795	3
CFI	6.38456	1.91681	5.91193	6
CFL1	532.578	653.907	145.6	5
CFL2	16.2062	33.2085	17.4841	4
CGGBP1	0.685503	1.24095	0.511787	4
CHAMP1	0.24161	0.0974041	0.0825906	2
CHCHD3	3.208	6.48009	1.84698	4
CHD3	0.0552442	0.0867836	0.0123453	5
CHD4	0.380248	0.379026	0.152177	5
CHID1	4.19002	4.51731	1.66579	5
CHKB	0.631884	0.299029	0.488184	2
CHMP1A	0.109594	1.07457	0.356413	4
CHMP2A	0.499302	2.47398	0.720297	4
CHMP3	3.74238	4.33348	1.39682	5
CHMP4B	0.853756	1.7117	0.607822	4
CHMP7	0.552895	0.350025	0.349155	2
CHP1	6.33441	3.15262	4.96286	2
CHPF2	0.0455605	0.0783189	0.0130125	4
CHST14	1.26858	4.5153	0.487408	4
CHTOP	1.98095	2.50311	0.918983	5
CHUK	0.125299	0.126655	0.0272984	5
CIAO1	1.60839	1.50968	0.161908	5
CIAPIN1	0.092486	0.46437	0.0986594	4
CIB1	0.288951	0.0555385	0.125495	2
CIC	0.123798	0.144312	0.024	5
CIRBP	11.8058	14.2445	3.42225	5
CISD1	2.65421	16.8231	4.41342	4
CISD2	7.68979	4.06509	10.2926	1
CKS1B	0.465653	0.290207	0.103625	2
CLASP1	0.29531	0.395601	0.129803	5
CLASP2	0.178926	0.091859	0.0811609	2
CLCN3	1.69892	0.604868	0.0372406	2
CLCN7	0.054043	0.166481	0.101633	4
CLEC3B	19.5757	3.36789	18.4663	6
CLIC1	117.082	60.3294	63.4537	2
CLIC4	14.3967	22.0667	8.33142	4
CLIP2	0.0999977	0.23877	0.0252078	4
CLP1	0.037993	0.118079	0.0788234	4
CLPTM1L	0.714256	0.85036	0.0611109	5
CLSTN1	0.250626	0.209457	0.0411609	5
CLTA	3.78708	8.29067	1.70472	4
CLTB	0.439915	2.80097	0.275411	4
CLTC	17.9286	14.2449	8.04875	5
CLTCL1	2.16003	1.16464	1.03531	2
CLU	87.6229	46.0507	48.7283	2
CMAS	2.43697	4.06303	1.3909	4
CMIP	0.545945	0.267941	1.12485	1
CMPK1	11.2815	14.5267	7.06424	5
CNDP2	28.0727	32.1816	12.5714	5
CNN2	9.7525	10.3688	3.90431	5
CNN3	13.9231	23.0844	3.43997	4
CNNM3	0.101069	0.035791	0.189497	1
CNOT10	0.140584	0.219489	0.0347469	5
CNOT11	0.428176	0.40743	0.130814	5
CNOT3	1.06817	0.644771	0.450083	2
CNOT7	2.25234	1.26368	1.27097	2
CNP	0.872581	1.87438	1.30427	4
CNPY2	2.37494	6.48428	3.79107	4
CNPY3	0.168687	0.993985	0.433097	4
CNPY4	16.0843	15.6656	4.79977	5
CNRIP1	0.629127	2.28479	2.93435	3
COA6	0.0356244	0.639972	0.68935	3
COASY	2.12827	2.61147	1.20138	5
COG1	0.305099	0.168703	0.203547	2
COG2	0.131697	0.26864	0.0359844	4
COG6	0.466937	0.585506	0.224547	5
COG8	1.18697	0.801526	0.425306	2
COL14A1	34.1798	14.1934	32.5523	6
COL15A1	6.9726	3.78356	10.7442	1
COL1A1	28.6754	45.8697	102.607	1
COL1A2	33.0991	48.9245	115.195	1
COL21A1	0.0368395	0.047973	0.489166	1
COL2A1	0.393436	0.117955	1.28127	1
COL4A1	0.484458	0.3252	1.86708	1
COL5A1	0.999053	0.408432	1.18234	6
COL5A3	0.0320895	0.0208779	0.0641125	1
COL6A1	227.126	123.302	363.183	1
COL6A6	0.380543	0.168248	0.881919	1
COMMD1	1.03211	1.54375	0.315784	5
COMMD10	2.29474	4.55692	1.54835	4
COMMD2	6.17586	5.95858	2.17055	5
COMMD3	3.04087	3.62122	1.72599	5
COMMD3-BMI1	1.19843	1.34779	0.402712	5
COMMD6	5.54173	3.17375	2.10187	2
COMMD8	4.8638	5.79597	1.65005	5
COMMD9	2.93889	1.62835	1.99848	2
COMT	3.18983	5.38565	1.06739	4
COPB1	3.51312	3.56202	2.05966	5
COPB2	4.81996	5.13316	3.34195	5
COPE	27.3821	25.3326	11.8973	5
COPG2	0.390652	1.12789	0.257011	4
COPS2	0.860909	1.49032	0.870263	4
COPS3	1.78297	2.23314	1.22123	5
COPS4	4.52521	4.34428	1.8136	5
COPS5	5.41534	6.3228	1.91885	5
COPS6	1.81067	3.69902	2.0496	4
COPS7A	3.83732	1.86966	2.49943	2
COPS7B	0.734349	1.09445	0.368348	4
COPS8	17.5069	31.9336	10.1843	4
COPZ2	0.470128	0.947405	1.68995	3
COQ5	1.26575	2.00883	0.788789	4
CORO1B	16.2464	6.78888	7.84288	2
CORO1C	10.2882	11.8656	5.74879	5
CORO7	2.25316	2.60285	0.816445	5
CORO7-PAM16	2.03424	2.42961	0.718909	5
COTL1	38.7938	52.4022	12.1308	5
COX5A	2.24668	8.28762	1.51867	4
COX5B	4.62737	14.2156	16.1018	3
COX6B1	0.564071	4.39545	0.63635	4
COX6C	3.15114	13.2492	2.36763	4
COX7A1	1.51117	0.474786	5.25235	1
COX7A2	2.6568	8.20905	10.9533	3
COX7A2L	0.444029	0.885398	1.25396	3
COX7B	0.130156	1.10487	0.0605766	4
COX7C	0.0916058	1.3313	0.870992	4
CP	16.2755	5.60621	18.1436	6
CPA3	15.6431	2.84632	67.6657	1
CPM	0.818102	1.4092	5.93695	1
CPN1	0.137414	0.163784	0.384608	1
CPN2	2.96112	0.753336	2.30742	2
CPNE1	13.7964	10.7305	6.81764	2
CPNE2	3.67924	1.08084	2.7719	2
CPNE3	5.52022	4.48973	3.29264	2
CPNE4	1.34052	0.460607	0.487183	2
CPNE5	1.4277	0.446116	0.530537	2
CPNE6	1.24334	0.467488	0.459916	2
CPNE7	1.26756	0.420756	0.455028	2
CPNE8	1.50397	0.482066	0.562116	2
CPNE9	1.44452	0.45537	0.534112	2
CPOX	2.67468	2.42284	0.864214	5
CPQ	4.44587	2.99805	5.53849	1
CPSF2	0.329048	0.657813	0.126552	4
CPSF3	0.514885	0.490542	0.222902	5
CPSF6	8.10267	7.28192	3.62917	5
CPSF7	2.94493	3.78137	2.42196	4
CPT1A	2.14992	3.18517	0.864745	5
CPXM1	2.02863	0.880754	1.01952	2
CRBN	0.84529	1.38489	0.173659	5
CRELD1	0.0657756	0.323906	0.264558	4
CRIP1	1.71091	9.15108	0.502794	4
CRIP2	7.85076	14.6021	6.38362	4
CRKL	9.08331	8.35038	5.02737	5
CRNKL1	0.250337	0.377752	0.109555	5
CRTC2	0.483636	0.191085	0.175877	2
CRYZL1	0.598715	1.19358	1.41818	3
CSAD	0.0911384	0.148552	3.3342	1
CSDE1	1.3968	1.26207	0.628995	5
CSNK1A1	1.83633	1.02714	1.06118	2
CSNK1A1L	0.832971	0.422958	0.159753	2
CSNK1G1	0.127248	0.0437566	0.0339953	2
CSNK1G2	0.147222	0.0453459	0.0288234	2
CSNK1G3	0.160028	0.0611107	0.0224141	2
CSNK2A1	7.16151	5.00184	2.5533	2
CSNK2A2	3.45798	2.10504	1.22646	2
CSNK2A3	5.19651	3.07385	1.90209	2
CSRP1	15.5635	51.4707	25.9108	4
CSRP2	1.53115	4.93293	3.43367	4
CST3	9.9532	8.59152	40.7119	1
CSTB	43.9858	78.0037	113.448	3
CSTF1	3.61559	2.66586	0.602119	5
CSTF2	0.946343	1.84785	2.34571	3
CSTF2T	0.555262	1.30008	0.611689	4
CSTF3	0.504459	0.691206	0.264537	5
CTAGE5	0.0985721	0.13738	0.0255312	5
CTNNA1	1.61904	2.99989	4.20739	3
CTNNB1	2.04322	2.65781	0.911269	5
CTNNBL1	1.86546	0.878336	0.712213	2
CTNND1	2.23543	1.99639	1.2381	5
CTPS1	0.771905	1.36595	0.654875	4
CTSA	1.06845	1.03809	2.07091	1
CTSB	5.7091	19.6	3.39963	4
CTSC	1.57933	2.77272	4.21915	3
CTSG	54.6192	19.8671	111.47	1
CTSH	0.136238	0.514853	0.316213	4
CTSL	4.82142	1.46652	1.7021	2
CTSZ	1.38047	11.3354	7.02654	4
CTTN	1.49788	3.03567	2.33798	4
CUL1	0.511676	0.454967	0.167667	5
CUL2	1.13618	1.01082	0.628975	5
CUL3	1.12925	1.16818	0.455242	5
CUL4A	0.46671	0.476718	0.203088	5
CUL5	0.456753	0.93572	0.343697	4
CUL7	0.171716	0.0669877	0.101572	2
CUTA	121.753	75.1649	47.9967	2
CUTC	0.0401802	0.347243	0.544898	3
CUX1	0.198491	0.201734	0.0304469	5
CWC15	0.153942	0.826465	0.560934	4
CWC27	0.28429	0.648798	0.0947891	4
CYB5A	0.757721	1.50948	7.56619	1
CYB5B	20.6704	23.0914	7.9158	5
CYB5R1	2.01983	5.95222	4.51435	4
CYB5R4	0.0800605	0.0548303	0.00989844	5
CYBA	0.398253	1.86007	0.635487	4
CYBRD1	0.118321	0.407552	0.231072	4
CYC1	2.53762	7.4681	4.81717	4
CYGB	1.79719	1.26266	4.58654	1
CYHR1	0.21683	0.158859	0.0267453	5
CYP20A1	1.09428	1.25781	0.542186	5
CYP51A1	0.316115	0.153809	0.281528	6
CYTB	0.458244	0.200099	0.460725	6
CYTH1	0.544921	0.225107	0.141133	2
CYTH2	0.315002	0.0728869	0.173353	2
CYTH3	0.53504	0.186423	0.398819	2
D2HGDH	1.76489	0.558363	2.17126	6
DAP	0.5854	1.88055	0.231484	4
DARS	6.21255	6.8977	3.67503	5
DARS2	2.54515	1.46782	1.19398	2
DAZAP1	3.14033	2.76692	0.907134	5
DBI	49.8926	31.3047	83.7994	1
DBNL	1.27853	2.17338	1.48645	4
DBR1	0.611471	0.510645	0.351278	5
DCAF7	3.60779	1.58321	1.08841	2
DCAKD	0.948742	1.18935	1.79621	1
DCD	6.15835	1.67401	15.9351	1
DCK	2.89549	1.74389	1.42115	2
DCN	4.35587	13.363	66.3093	1
DCP1A	0.446515	0.580869	0.19098	5
DCP1B	0.215143	0.416425	0.0702156	4
DCTD	5.30019	3.14403	1.96842	2
DCTN1	0.604129	0.99367	0.66458	4
DCTN2	3.91054	4.96814	2.83398	4
DCTN3	0.334543	1.14305	0.643322	4
DCTN6	4.19556	6.40775	1.1353	5
DCUN1D1	0.824826	1.27659	0.306608	5
DCXR	3.71852	7.16226	10.6497	3
DDAH1	1.92707	3.01729	4.35607	3
DDAH2	2.95626	4.81487	13.5836	1
DDB1	2.77508	3.62996	2.04895	4
DDI2	1.49279	0.64545	1.32069	6
DDOST	44.3358	35.7418	20.2031	5
DDR2	0.0489023	0.0849533	0.212294	1
DDRGK1	2.54616	3.72462	1.12627	5
DDT	114.038	45.6349	71.7535	2
DDX1	7.52219	10.1549	2.59412	5
DDX17	24.729	25.5894	14.565	5
DDX18	0.330467	0.708611	0.0381047	4
DDX19A	1.58735	2.76082	0.905378	4
DDX19B	1.82469	3.19364	1.0549	4
DDX21	0.324113	0.40859	0.0678078	5
DDX27	0.282458	0.156759	0.127375	2
DDX39A	17.5862	15.6417	10.0011	5
DDX39B	27.0295	29.7241	13.1489	5
DDX3X	10.6952	9.79609	3.80811	5
DDX3Y	7.45702	7.0205	2.59196	5
DDX4	0.0218849	0.177675	0.0677641	4
DDX41	0.34482	0.268166	0.02465	5
DDX42	1.14252	2.18347	1.48261	4
DDX46	1.78086	2.24868	0.788502	5
DDX47	1.0305	0.8595	0.172352	5
DDX50	0.284792	0.171709	0.0354187	2
DDX56	1.00492	1.01033	0.0421813	5
DDX6	10.3445	9.2581	2.86673	5
DDX60	0.23426	0.166344	0.0737672	2
DEF6	0.460605	0.437209	0.0691094	5
DEGS1	0.903276	0.469097	0.494053	2
DEK	1.41949	2.38149	0.849111	4
DENR	1.30272	2.13769	0.942069	4
DEPDC5	0.026464	0.0168926	0.00203594	5
DERA	11.4269	4.71239	6.21823	2
DERL2	0.928805	1.11122	0.197334	5
DESI1	0.039136	0.313356	0.233909	4
DFFA	3.0501	4.15992	1.15694	5
DFFB	0.518278	0.471662	0.137016	5
DGAT1	0.130745	0.128215	0.513356	1
DGUOK	11.7313	6.80474	0.984042	2
DHODH	0.170953	0.276443	0.857253	1
DHPS	0.55296	1.07384	0.219041	4
DHRS11	0.147637	0.270111	0.562503	1
DHRS4	0.50361	0.879496	0.484273	4
DHRS4L1	0.111931	0.285466	0.596237	1
DHRS4L2	0.288812	0.323258	0.0428562	5
DHRS7	8.85161	12.3117	4.06264	5
DHRS7B	4.41782	5.23206	2.00343	5
DHTKD1	0.183584	0.296111	0.0661812	4
DHX15	6.5057	9.72082	2.85619	5
DHX29	0.142392	0.200783	0.0569859	5
DHX38	0.582869	0.662428	0.310233	5
DHX57	0.127563	0.149357	0.0341469	5
DHX8	4.02644	0.927501	0.184077	2
DHX9	15.3825	20.2795	6.21945	5
DIABLO	2.92299	7.10569	5.5758	4
DIDO1	0.0808872	0.182479	2.45778	1
DIMT1	1.9193	1.01996	0.610866	2
DIS3	0.164466	0.152803	0.0534312	5
DIS3L2	0.189443	0.311864	0.0376953	5
DKC1	1.18606	1.53729	0.398556	5
DLD	5.78168	6.1486	2.16654	5
DLG1	0.243436	0.459121	0.258752	4
DLG4	0.0246814	0.0775607	0.00459063	4
DLGAP4	0.525007	0.35558	0.119636	2
DMTN	0.171835	0.054527	0.369391	1
DMXL1	0.104707	0.0509705	0.0102906	2
DNAJA1	0.823241	1.71885	0.867041	4
DNAJA2	0.195238	0.714539	0.0335937	4
DNAJA3	0.587517	0.42048	0.302833	2
DNAJB11	7.97523	9.08188	3.82772	5
DNAJB2	1.77521	0.659237	0.784138	2
DNAJB6	1.26695	0.845093	0.766798	2
DNAJB8	0.20991	0.141892	0.0461469	2
DNAJC1	0.299517	0.10844	0.0408203	2
DNAJC10	0.287302	0.431528	0.227652	4
DNAJC13	0.792385	0.640799	0.419628	2
DNAJC17	1.3392	1.391	0.477081	5
DNAJC3	0.455253	0.857867	0.495334	4
DNAJC5	0.476351	1.1295	0.313864	4
DNAJC7	0.35826	1.44235	0.0525391	4
DNAJC8	8.85245	17.2609	1.89754	4
DNAJC9	2.62425	2.36992	1.18705	5
DNASE2	0.0546442	0.525817	0.390778	4
DNM1L	3.04518	2.79774	1.52705	5
DNM2	5.27057	4.10045	2.48709	2
DNPEP	1.56273	2.64594	4.78404	1
DNPH1	2.212	3.15177	4.99219	1
DNTTIP1	0.781415	0.40972	0.141214	2
DOCK10	0.150917	0.125954	0.0169672	5
DOCK11	0.168333	0.346349	0.0541437	4
DOCK9	0.0478279	0.119661	0.0358906	4
DOHH	0.53543	0.587706	0.150975	5
DOK2	0.624301	0.306324	0.588666	6
DOK3	2.61944	3.1022	0.363805	5
DPH1	0.326034	0.206884	0.0697453	2
DPH5	0.129551	0.281607	0.0450547	4
DPM3	0.641915	3.79783	0.581094	4
DPP3	2.7462	3.75277	1.01478	5
DPP7	3.99354	2.29975	2.83943	2
DPP9	0.352374	0.692321	0.154222	4
DPT	24.786	30.7305	191.974	1
DPY19L1	0.0967523	0.0304648	0.098275	6
DPY19L3	0.0418291	0.0176344	0.118027	1
DPY30	1.94032	6.49434	5.2484	4
DPYD	1.12498	0.766978	0.371447	2
DPYS	0.10692	1.26284	1.10856	3
DPYSL3	45.891	59.1125	26.1198	5
DR1	0.365781	0.622887	0.156897	4
DRAP1	0.858233	2.09808	1.92204	3
DRG2	2.102	1.40709	1.09369	2
DSC1	0.403258	0.0881648	0.939247	1
DSC3	0.0534291	0.0257656	0.142827	1
DSG1	0.359558	0.199542	1.17712	1
DSP	0.189343	0.102961	1.16877	1
DST	0.0230767	0.0668648	0.0109328	4
DTD1	2.72201	1.25901	1.94398	2
DTNBP1	3.55522	1.4333	1.27282	2
DTYMK	13.106	7.59152	4.76963	2
DUS1L	0.215224	0.0621508	0.0691734	2
DUSP14	1.22174	2.00816	0.478836	4
DUSP3	5.02812	6.47843	9.64741	1
DUT	7.53125	6.07929	1.46774	5
DVL2	0.154985	0.327999	0.07845	4
DVL3	0.189156	0.0462795	0.0424703	2
DYM	0.822176	0.758166	0.0279	5
DYNC1H1	2.70968	3.4165	2.36282	4
DYNC1I2	0.535817	1.22495	0.498383	4
DYNC1LI2	2.9572	1.65646	2.71175	6
DYNLL1	0.353684	0.938307	0.248481	4
DYNLRB1	30.5376	15.6621	16.2136	2
DYNLRB2	28.3398	12.3058	15.6908	2
EARS2	1.2146	0.851669	0.479712	2
EBNA1BP2	0.53734	0.915711	0.280186	4
EBP	0.0500895	0.300736	0.593253	3
ECE1	0.441497	0.410398	0.129448	5
ECHDC1	2.8131	1.51512	10.1206	1
ECHDC3	0.0821663	20.36	18.3212	3
ECHS1	15.9681	19.7778	7.86667	5
EDC3	0.854663	0.576011	0.341933	2
EDC4	1.1257	1.28081	0.30093	5
EDF1	1.08355	7.05341	1.92875	4
EED	0.426063	0.0678107	0.0368422	2
EEF1A1	132.39	245.169	65.8439	4
EEF1A2	46.5577	103.888	38.1852	4
EEF1B2	37.6799	39.8601	13.8586	5
EEF1E1	8.43601	9.55142	2.46608	5
EEF1G	50.0971	59.2733	13.1264	5
EEF2	32.685	44.8063	14.9629	5
EEFSEC	1.13802	1.71592	0.336158	5
EEPD1	0.15656	0.0734828	0.173873	6
EFEMP1	16.2423	10.6189	21.909	1
EFEMP2	0.113814	0.482654	0.12857	4
EFHD1	7.98437	7.1134	1.3222	5
EFHD2	10.7919	10.6261	2.22859	5
EFTUD1	0.402577	0.468535	0.194003	5
EFTUD2	2.30598	3.47385	1.5847	4
EHHADH	0.232677	0.219393	0.82293	1
EHMT1	0.0701209	0.184842	0.0241219	4
EHMT2	0.315817	0.123546	0.032925	2
EI24	0.288458	0.444352	0.69495	3
EIF1	19.3802	11.4855	7.1221	2
EIF1AD	0.687827	1.39027	0.489889	4
EIF1B	13.9717	7.6414	4.49864	2
EIF2B3	2.22168	1.02804	1.22919	2
EIF2D	0.181828	0.117992	0.0669578	2
EIF2S1	14.5204	20.0077	4.82858	5
EIF2S2	2.69089	3.9515	2.43164	4
EIF2S3	1.28263	3.19585	2.22798	4
EIF3A	4.72618	4.87744	3.215	5
EIF3B	5.57384	6.10919	2.03797	5
EIF3C	1.46498	1.77837	0.835895	5
EIF3CL	2.09504	2.51922	1.17895	5
EIF3D	19.2922	17.3568	4.8819	5
EIF3E	3.2921	6.38008	4.07387	4
EIF3F	26.5681	12.5356	34.5143	1
EIF3G	5.77932	6.95059	2.01727	5
EIF3H	3.97869	5.78625	2.06664	4
EIF3I	7.06077	8.23951	3.30849	5
EIF3J	0.767121	1.29851	0.594809	4
EIF3K	12.4728	13.3187	5.50006	5
EIF3L	8.01935	8.07563	4.9729	5
EIF3M	5.41306	7.31885	1.63022	5
EIF4A1	81.5338	66.6534	38.8622	5
EIF4A2	71.1265	50.7375	30.4451	2
EIF4A3	14.8966	19.7676	9.40374	4
EIF4B	0.475234	1.4023	0.140764	4
EIF4E	1.79557	2.04477	3.35345	1
EIF4E2	1.27368	1.09069	0.28162	5
EIF4EBP1	45.3166	54.3999	11.2972	5
EIF4G1	1.98218	2.28057	0.834933	5
EIF4G2	2.81931	2.88639	0.736345	5
EIF4G3	0.763498	0.716621	0.16437	5
EIF5	5.40653	3.8063	2.84615	2
EIF5A2	10.5285	3.89155	4.2263	2
EIF5AL1	10.6163	4.38793	4.45443	2
EIF5B	0.960603	1.0962	0.263342	5
ELMO1	1.09046	1.05504	0.521602	5
ELMO2	0.981369	0.65223	0.305398	2
ELN	0.119287	0.210439	0.80318	1
ELOVL5	3.7693	4.92117	0.792739	5
ELP2	0.0345651	0.119657	0.0886141	4
ELP3	1.75511	1.4988	0.581494	5
ELP4	0.0960453	0.168016	0.0332312	4
ELP6	1.89775	6.25158	1.03623	4
EMC1	0.715145	1.13459	0.448947	4
EMC10	0.298141	0.0670082	0.0599031	2
EMC4	1.61796	0.509258	1.4566	6
EMC6	1.66562	1.9196	4.34889	1
EMC7	1.55402	2.50139	2.33182	3
EMC8	2.19775	2.16382	0.953819	5
EMD	1.87441	7.64883	2.66602	4
EMG1	2.5385	1.73662	0.810348	2
EML2	0.694628	0.554146	1.09135	1
EMP3	0.312042	0.276498	2.29786	1
ENAH	0.34877	2.10344	0.929338	4
ENG	1.9853	1.1112	3.97439	1
ENGASE	0.61886	0.279609	0.394867	2
ENO1	551.011	468.768	143.264	5
ENO2	31.1569	33.3416	7.46454	5
ENO3	15.8513	19.5441	5.39545	5
ENOPH1	23.1321	17.1428	6.00243	5
ENPP2	0.129628	0.022332	0.0679047	2
ENSA	0.161401	1.6796	0.245611	4
EPB41	0.850092	0.598976	0.434989	2
EPB41L2	1.21467	1.91222	1.67549	4
EPB42	0.215816	0.187685	0.441289	1
EPDR1	5.47336	9.59045	4.67923	4
EPHX1	15.1003	17.759	40.2517	1
EPRS	0.951059	1.45978	1.02918	4
EPT1	0.142456	0.276998	0.00859688	4
EPX	5.92097	1.98569	1.42706	2
ERAP1	2.9594	3.7664	1.90788	5
ERCC1	0.3047	0.399885	0.0794031	5
ERCC2	0.146533	0.240904	0.0328172	5
ERCC3	0.0743698	0.165981	0.0228688	4
ERGIC1	9.51067	17.9992	4.05168	4
ERGIC2	0.336087	0.525966	0.0583687	5
ERGIC3	0.17114	0.439384	0.0527781	4
ERH	5.63085	39.1038	19.6868	4
ERLEC1	0.386595	0.184635	0.270144	2
ERMP1	0.226215	0.854311	2.60944	1
ERO1L	6.38341	4.31757	3.08307	2
ERO1LB	0.0755953	0.252016	0.0623078	4
ESYT2	1.6062	3.16199	1.24402	4
ETF1	8.80757	10.0424	3.18265	5
ETFB	6.11712	14.837	27.1718	3
ETFDH	0.280671	0.710521	0.425464	4
ETHE1	9.38395	9.53785	1.22898	5
EVA1B	0.977428	0.299686	1.11856	6
EVI2B	0.508323	0.213799	0.376484	2
EXOC1	0.0889488	0.114582	0.0158125	5
EXOC7	0.410103	0.245128	0.250925	2
EXOC8	0.0932953	0.423216	0.171066	4
EXOSC10	0.30583	0.131123	0.0862609	2
EXOSC2	4.99826	3.81496	1.24353	5
EXOSC3	0.215512	0.400228	0.100539	4
EXOSC4	2.00396	2.07246	0.829994	5
EXOSC5	1.7655	2.07967	0.330537	5
EXOSC6	0.879137	1.29872	0.65008	4
EXOSC7	1.88752	2.22329	0.88573	5
EXOSC8	0.433279	0.590539	0.16032	5
EXOSC9	0.932899	0.528082	0.446458	2
EXTL2	0.611045	0.336227	0.287216	2
EZR	13.257	7.50465	7.86265	2
F10	1.59062	0.838039	1.32226	2
F11R	1.00367	0.35882	1.55462	1
F12	0.308064	0.31552	0.669255	1
F13A1	153.715	142.894	40.9135	5
F2	3.12726	2.32142	8.52113	1
F8A1	0.317301	0.377553	0.148914	5
F8A2	0.317301	0.377553	0.148914	5
F8A3	0.317301	0.377553	0.148914	5
F9	0.36341	0.303249	0.984966	1
FABP4	213.9	251.447	1252.14	1
FADD	1.53602	0.94897	6.13612	1
FAF1	0.375314	1.12375	0.183464	4
FAHD1	2.53985	4.5619	0.802819	4
FAHD2B	0.614458	1.09267	0.200091	4
FAM103A1	0.13718	0.71444	0.729702	3
FAM105B	0.0216756	0.312958	0.12915	4
FAM114A1	2.16762	2.20153	1.00102	5
FAM120A	4.10212	4.56623	2.09421	5
FAM122A	0.733526	0.209697	0.383886	2
FAM126A	0.166248	0.0504918	0.0499	2
FAM129A	2.43675	4.80478	1.29648	4
FAM134A	0.670659	0.696017	0.315975	5
FAM162A	0.498047	1.45334	0.329075	4
FAM172A	0.110926	0.120607	0.294284	1
FAM198B	0.241152	0.0400139	0.103947	2
FAM203A	0.995313	0.327667	0.378389	2
FAM203B	0.995313	0.327667	0.378389	2
FAM210A	0.459203	0.573839	0.0590203	5
FAM213B	0.26387	0.346484	0.0277125	5
FAM3C	5.59667	2.66456	3.57448	2
FAM49B	25.9331	21.7648	8.14007	5
FAM50A	0.812316	0.765871	0.156066	5
FAM91A1	0.725027	0.710438	0.256638	5
FAM96A	3.19956	1.75773	1.44156	2
FAM98B	1.19444	2.35813	1.65308	4
FARP1	0.580174	0.961752	0.445617	4
FARSA	6.53955	5.24547	1.75635	5
FARSB	5.44492	4.73472	2.69901	5
FASTKD2	0.0976267	0.0763049	0.0243828	5
FAU	59.91	55.9391	169.816	1
FBLIM1	0.179419	0.499654	0.100763	4
FBLN1	73.2264	61.6641	29.083	5
FBLN5	40.4483	7.58119	77.3442	1
FBN1	1.81702	4.40056	8.08966	3
FBN2	0.109021	0.777352	1.48005	3
FBXL20	0.150445	0.0205738	0.139072	6
FBXO21	0.381906	0.338715	0.0447281	5
FBXO22	0.968886	1.85189	0.707058	4
FBXW8	0.255597	0.020827	0.146338	2
FCER1G	2.79963	10.0189	1.53214	4
FCGR1A	4.47154	2.85251	0.89785	2
FCGR3A	3.1889	0.777424	0.611228	2
FCGR3B	0.80866	0.358173	0.187075	2
FCGRT	5.37583	2.02609	6.14369	6
FCHO2	0.484224	0.396819	0.179822	5
FCN3	0.958936	0.439959	3.20294	1
FDPS	0.770102	1.87608	1.69732	3
FDX1	0.0571826	0.358507	0.0284922	4
FECH	0.648915	0.503288	1.21519	1
FEN1	1.57531	3.52099	0.910166	4
FERMT1	0.285307	0.110576	0.353491	6
FERMT2	6.21292	6.0342	3.33172	5
FERMT3	32.2306	18.1727	12.309	2
FES	0.552147	0.397446	0.150312	5
FETUB	0.11571	0.00624016	0.492689	1
FGB	53.5634	62.2695	175.073	1
FGFR1	0.0626	0.0926574	0.233298	1
FGFR1OP	0.23694	0.480762	0.0164313	4
FGFR2	0.0589198	0.0971016	0.242789	1
FGFR3	0.056007	0.091527	0.225575	1
FGFR4	0.0727919	0.117337	0.256638	1
FGG	99.9078	56.2691	142.275	1
FH	6.0088	8.38322	3.89256	4
FHL1	4.67148	12.4133	26.2273	1
FHL2	0.0800523	0.529582	0.0668312	4
FHL3	0.123729	0.913413	0.0483719	4
FIBP	1.92711	1.31079	0.42558	2
FIP1L1	1.87983	2.89423	0.676327	4
FKBP10	2.14643	5.36466	2.25918	4
FKBP15	0.577641	0.558044	0.208869	5
FKBP2	7.13391	5.84161	12.5638	1
FKBP4	3.15747	5.1902	1.57299	4
FKBP5	2.02854	2.24278	0.806042	5
FKBP7	5.89438	3.63428	2.71294	2
FKBP8	0.473449	1.09574	0.211106	4
FKBP9	10.5299	16.8908	9.49703	4
FLAD1	0.546093	0.66742	0.260072	5
FLG2	0.135214	0.0160197	0.137195	6
FLI1	0.148497	0.0551156	0.0813234	2
FLII	1.17539	0.674552	0.405231	2
FLJ44635	0.560529	2.89026	0.284502	4
FLNA	62.5431	77.2771	25.8407	5
FLNB	6.47814	5.43424	3.69788	5
FLNC	10.0408	12.0111	5.52318	5
FLOT1	1.97795	1.85853	0.815166	5
FLOT2	1.67938	2.41678	0.807572	5
FLYWCH2	0.0986756	0.357266	0.0385859	4
FMNL1	0.597686	0.578907	0.249423	5
FMNL2	0.239756	0.340645	0.0820594	5
FMOD	9.70032	4.46437	21.9379	1
FMR1	1.18217	1.59186	0.474784	5
FN1	91.0805	118.663	52.811	5
FN3K	1.73263	1.33689	0.671827	5
FN3KRP	8.91598	10.5189	2.7856	5
FNBP1	0.226623	0.479199	0.233842	4
FNDC3B	0.377179	0.478484	0.134509	5
FNTA	2.73985	2.78135	1.62876	5
FNTB	0.265336	0.0658164	0.1168	2
FOLR2	0.232151	1.05948	2.32097	3
FOXK1	1.02594	0.834912	0.188934	5
FPR1	0.0219128	0.171818	0.108838	4
FRG1	0.3641	0.0653172	0.0718766	2
FRK	0.0127267	0.121885	0.0445562	4
FRYL	0.407764	0.25684	0.0769672	2
FTH1	24.2141	53.6067	44.5508	4
FTO	0.895895	0.767461	0.473248	5
FTSJ3	0.0737244	0.141245	0.0255187	4
FTSJD2	0.238808	0.250755	0.0601906	5
FUBP1	9.44552	12.5045	7.94402	4
FUBP3	4.8749	5.88001	2.59825	5
FUCA1	12.286	7.67848	4.79245	2
FUK	1.21448	1.23148	0.461252	5
FUNDC2	0.243184	2.43875	0.405952	4
FUS	66.6431	31.8712	21.8436	2
FXR1	1.9061	3.4686	0.603211	4
FXR2	0.517384	1.18553	0.45287	4
FYCO1	0.260836	0.281988	0.0957812	5
G3BP2	0.998377	1.24569	0.322233	5
GAA	13.4722	18.2854	7.66669	4
GABPA	0.217385	0.301313	0.114766	5
GABPB1	0.378323	0.474791	0.0911766	5
GADD45GIP1	4.858	4.55761	1.87341	5
GAK	0.42137	0.283203	0.218077	2
GALNT1	0.29137	0.11876	0.169355	2
GALNT13	0.183469	0.075991	0.103158	2
GALNT2	2.59802	3.64356	0.727513	5
GAMT	2.42371	0.967049	1.06779	2
GANAB	50.7201	56.1557	20.2881	5
GAPDH	413.735	656.416	245.142	4
GAPVD1	3.64502	0.900874	2.85165	2
GARS	4.60023	5.36673	1.88932	5
GART	2.14798	3.00487	0.920102	5
GATAD2B	0.677987	0.308785	0.175328	2
GATSL1	0.087736	0.202629	0.0528344	4
GATSL2	0.266479	0.272258	0.0608797	5
GATSL3	0.0302791	0.0735975	0.132908	3
GBA	2.11866	3.2921	1.04563	4
GBE1	6.41146	6.10742	1.45525	5
GBP1	6.83381	11.0705	1.22988	5
GBP2	2.42385	3.02221	0.491936	5
GBP3	0.517756	0.629338	0.119519	5
GC	7.40975	4.20573	14.705	1
GCFC2	0.318163	0.538795	0.841202	3
GCN1L1	0.874114	1.06085	0.598123	5
GDI2	75.4416	62.0446	28.3707	5
GDPGP1	0.408915	0.210136	0.307091	2
GEMIN4	0.480856	0.55217	0.0650078	5
GEMIN5	0.193671	0.246913	0.111981	5
GEMIN6	1.44962	0.662403	0.234734	2
GEMIN7	0.27123	0.729818	0.0849328	4
GFAP	12.2625	16.7876	9.10421	4
GFM2	0.242705	0.517091	0.0929922	4
GFPT1	4.08084	3.99405	1.61362	5
GFPT2	3.23548	2.69851	0.433805	5
GGACT	4.14628	1.80795	0.725725	2
GGH	8.34758	6.52362	2.75915	5
GGT5	1.70844	1.11676	4.94165	1
GHITM	0.513571	1.8876	1.6087	3
GID8	1.72964	1.56512	0.417002	5
GIGYF1	0.0982	0.110495	0.0016125	5
GIMAP8	0.624583	0.442098	0.191503	2
GIPC1	1.33518	1.33219	0.588952	5
GIT1	0.281464	0.429011	0.198072	4
GIT2	1.20886	1.60027	0.271131	5
GK	0.557742	0.543198	0.126758	5
GLA	1.2844	0.405496	0.738122	2
GLB1	12.9701	8.89529	6.47073	2
GLI3	0.0691326	0.0723656	0.00219375	5
GLIPR1	0.307526	0.562717	0.1425	4
GLIPR2	15.7595	17.3922	5.69373	5
GLMN	0.529234	0.13905	0.147772	2
GLRX	4.48791	1.139	12.143	1
GLS	2.25832	1.33344	0.522536	2
GLTP	1.1579	1.44895	5.29633	1
GLUD1	17.5458	18.4931	11.7434	5
GM2A	0.359999	1.65536	0.766111	4
GMFB	10.0514	16.8837	3.99579	4
GMFG	1.10943	3.84881	1.42415	4
GMPPA	3.70347	2.11577	2.33966	2
GMPPB	3.70646	3.21348	1.78309	5
GMPR2	0.502967	0.981448	0.158295	4
GMPS	4.84167	4.19487	1.03305	5
GNA12	2.35671	5.97943	8.49226	3
GNA13	5.31633	7.27237	10.1636	3
GNA14	0.153301	0.651192	0.43977	4
GNAI1	12.7651	10.8317	4.21435	5
GNAI2	67.2223	51.3848	20.1135	5
GNAI3	12.1603	10.8158	4.25408	5
GNAL	0.10941	0.400687	0.210863	4
GNAO1	10.4511	9.28288	4.11524	5
GNAQ	1.65494	1.16211	1.99404	1
GNAS	2.71168	3.21259	6.95788	1
GNAT2	0.0390198	0.169549	0.0653109	4
GNB2L1	81.8035	65.7086	56.9404	2
GNB3	0.819545	2.76485	0.287731	4
GNG12	11.8001	4.59641	1.58683	2
GNG2	0.703564	1.45491	3.39112	1
GNG5	0.549881	1.43906	0.240795	4
GNL3	0.184621	0.260957	0.0838094	5
GNPAT	0.0914419	0.252351	0.0340594	4
GNPNAT1	1.78497	0.679264	0.189597	2
GOLGA2	0.460555	0.500158	0.108303	5
GOLGA3	0.260666	0.576202	0.0961344	4
GOLGB1	0.0618302	0.0694344	0.0220391	5
GOLM1	0.162743	0.385427	0.296652	4
GOLPH3	1.7899	0.919662	0.637898	2
GOLT1B	6.23399	10.3216	2.11274	4
GORASP1	0.345635	0.476469	0.127033	5
GORASP2	3.41788	4.13121	0.882153	5
GOSR1	0.895637	1.51485	0.549359	4
GOSR2	0.809784	2.30528	1.28196	4
GOT1	3.87035	7.0441	4.6733	4
GPC4	0.292092	0.397177	0.866825	1
GPD1	1.79342	0.462022	43.4383	1
GPD1L	0.2868	0.905984	0.813131	3
GPD2	6.49874	6.32926	2.46495	5
GPI	12.9431	23.4042	11.605	4
GPLD1	0.144441	0.0392566	0.422644	1
GPN1	0.819703	0.557269	0.182572	2
GPR89A	0.274606	0.091827	0.212594	2
GPR89B	0.268227	0.0896975	0.207656	2
GPR89C	0.320934	0.106451	0.237525	2
GPS1	5.75108	5.49407	2.21035	5
GPSM1	0.391724	0.368394	0.134594	5
GPX1	26.4383	13.6851	27.6896	6
GPX3	152.598	59.9093	142.794	6
GPX7	3.86569	7.14652	1.9575	4
GRHPR	16.5113	19.4355	8.18819	5
GRIPAP1	0.270017	0.412684	0.0831563	5
GRPEL1	0.862431	1.39582	0.164106	5
GRWD1	0.458286	0.663113	0.174055	5
GSN	42.4219	56.1734	37.9569	4
GSPT1	1.303	2.57664	0.297136	4
GSPT2	0.239506	0.543131	0.0856813	4
GSR	6.31787	6.80986	3.81847	5
GSTA4	0.141964	0.525704	0.382116	4
GSTM2	6.69019	3.57879	6.50974	6
GSTM3	14.1143	7.04016	10.3099	2
GSTP1	179.861	163.86	80.2676	5
GSTT2	2.70398	2.25619	0.541366	5
GSTT2B	2.70398	2.25619	0.541366	5
GTDC2	0.506109	0.647153	0.152688	5
GTF2A1	6.52405	3.39033	2.86044	2
GTF2A2	0.154284	2.23188	0.125336	4
GTF2B	0.967464	1.55083	0.71498	4
GTF2F2	0.947913	0.993441	0.2466	5
GTF2H2	0.142329	0.0701492	0.0501687	2
GTF2H2C	0.142329	0.0701492	0.0501687	2
GTF2H2D	0.142329	0.0701492	0.0501687	2
GTF3C1	0.116742	0.295203	0.0936156	4
GTF3C2	0.0897535	0.209667	0.0335672	4
GTF3C4	0.257147	0.190514	0.107136	2
GTPBP1	0.695756	0.665116	0.331819	5
GTPBP4	0.443215	0.566565	0.219148	5
GUCY1B3	2.65312	3.41836	0.78233	5
GUF1	0.0992907	0.0631279	0.0157703	2
GUK1	2.5511	5.99714	0.698672	4
GYS1	2.01783	2.51636	6.05535	1
GYS2	0.118928	0.235257	0.927122	1
GZMA	0.191393	0.369785	0.0773188	4
H1F0	27.7747	45.3826	7.76262	5
H1FX	2.07127	4.13399	2.57752	4
H2AFJ	109.158	414.849	240.815	4
H2AFV	85.1177	510.797	370.405	4
H2AFX	40.1503	251.326	159.499	4
H2AFY	9.55405	22.2212	9.11275	4
H2AFY2	5.27293	10.5196	5.20734	4
H2AFZ	67.9212	365.342	258.282	4
H3F3A	7.91911	47.7901	3.72031	4
H3F3B	7.91911	47.7901	3.72031	4
H3F3C	7.53705	45.1761	3.71168	4
H6PD	2.90483	2.36092	4.17791	1
HAAO	2.2933	2.44538	4.31458	1
HACE1	0.277933	1.13515	0.634769	4
HADH	18.2505	21.5266	9.6634	5
HADHB	8.35762	13.7217	9.61076	4
HARS	6.59695	8.88262	2.65969	5
HARS2	2.58613	2.98748	1.24109	5
HBA1	6291.98	3784.86	6727.79	6
HBA2	6291.98	3784.86	6727.79	6
HBB	3803.77	3119.13	8194.74	1
HBD	2187.75	741.086	2652.72	6
HBE1	440.837	73.2245	807.579	1
HBG1	450.923	79.0435	817.683	1
HBG2	446.737	76.6302	815.774	1
HBQ1	0.561227	0.180489	1.03097	1
HBS1L	0.214481	0.378425	0.0734641	4
HCFC1	0.275743	0.626582	0.466452	4
HCFC2	0.0810767	0.195525	0.049025	4
HCLS1	1.92066	3.30925	1.87493	4
HDAC3	0.14447	0.273724	0.0356547	4
HDAC6	1.28371	2.35341	0.240794	4
HDGFRP2	0.910928	1.42626	0.299517	5
HDGFRP3	5.80753	11.1209	3.87674	4
HDHD2	6.18327	3.97801	3.66048	2
HDLBP	5.74264	8.18005	2.12161	5
HEATR2	1.09039	0.375063	0.108236	2
HEATR3	0.504857	0.555499	0.0616609	5
HEBP1	1.82059	2.01831	1.1597	5
HECTD3	0.365837	0.200416	0.144292	2
HEXA	14.5136	8.46558	6.03644	2
HEXB	14.7946	13.8157	7.33736	5
HEXIM1	0.410437	1.36091	0.617556	4
HGFAC	0.104671	0.05265	0.440006	1
HGS	0.15632	3.01283	0.404123	4
HIBADH	7.72658	3.51209	6.02383	2
HINT1	43.8159	57.9711	15.3171	5
HINT2	12.8169	13.0623	4.61808	5
HIRA	0.115885	0.0228934	0.0283422	2
HIST1H1A	4.65282	12.7072	2.74645	4
HIST1H1B	4.76675	55.0067	27.8285	4
HIST1H1C	10.3638	89.7225	31.6654	4
HIST1H1D	8.8523	74.338	23.422	4
HIST1H1E	10.0659	84.6925	26.4825	4
HIST1H1T	3.82682	9.3898	2.10118	4
HIST1H2AA	47.1079	294.488	186.195	4
HIST1H2AB	108.879	415.676	241.007	4
HIST1H2AC	109.422	416.841	241.276	4
HIST1H2AD	108.695	415.801	240.59	4
HIST1H2AE	108.879	415.676	241.007	4
HIST1H2AG	109.238	416.966	240.859	4
HIST1H2AH	109.238	416.966	240.859	4
HIST1H2AI	109.238	416.966	240.859	4
HIST1H2AJ	109.238	416.966	240.859	4
HIST1H2AK	109.238	416.966	240.859	4
HIST1H2AL	109.238	416.966	240.859	4
HIST1H2AM	109.238	416.966	240.859	4
HIST1H2BA	40.6891	151.002	186.132	3
HIST1H2BB	58.1034	188.212	214.49	3
HIST1H2BC	56.2339	189.953	214.799	3
HIST1H2BD	56.2394	189.936	214.797	3
HIST1H2BE	56.2339	189.953	214.799	3
HIST1H2BF	56.2339	189.953	214.799	3
HIST1H2BG	56.2339	189.953	214.799	3
HIST1H2BH	56.2327	189.942	214.797	3
HIST1H2BI	56.2339	189.953	214.799	3
HIST1H2BJ	58.1042	188.19	214.491	3
HIST1H2BK	56.2326	189.926	214.798	3
HIST1H2BL	56.2311	189.931	214.797	3
HIST1H2BM	56.2319	189.931	214.797	3
HIST1H2BN	56.2319	189.948	214.797	3
HIST1H2BO	58.1043	188.206	214.49	3
HIST1H3A	7.96196	47.9484	3.71253	4
HIST1H3B	7.96196	47.9484	3.71253	4
HIST1H3C	7.96196	47.9484	3.71253	4
HIST1H3D	7.96196	47.9484	3.71253	4
HIST1H3E	7.96196	47.9484	3.71253	4
HIST1H3F	7.96196	47.9484	3.71253	4
HIST1H3G	7.96196	47.9484	3.71253	4
HIST1H3H	7.96196	47.9484	3.71253	4
HIST1H3I	7.96196	47.9484	3.71253	4
HIST1H3J	7.96196	47.9484	3.71253	4
HIST2H2AA3	109.237	416.981	240.859	4
HIST2H2AA4	109.237	416.981	240.859	4
HIST2H2AB	34.4967	294.564	219.01	4
HIST2H2AC	109.143	414.863	240.815	4
HIST2H2BE	58.1055	188.216	214.491	3
HIST2H2BF	52.4526	177.781	201.093	3
HIST2H3A	7.97822	47.9578	3.71687	4
HIST2H3C	7.97822	47.9578	3.71687	4
HIST2H3D	7.97822	47.9578	3.71687	4
HIST3H2A	108.879	415.676	241.007	4
HIST3H2BB	58.0884	188.125	214.485	3
HIST3H3	7.96125	47.9404	3.71108	4
HK1	8.82904	15.7044	4.61363	4
HK2	1.73446	1.07087	1.56509	2
HKDC1	0.0963174	0.413025	0.220155	4
HLA-C	4.66482	6.45093	3.29844	4
HLA-DPB1	0.367762	2.58409	1.44046	4
HLA-DQB1	0.636574	3.31901	1.9519	4
HLA-DRA	20.0697	20.4307	8.40106	5
HLA-E	1.30747	3.09561	3.59623	3
HLA-G	0.566273	1.89998	2.92911	3
HLCS	0.151133	0.0592803	0.0193266	2
HM13	10.0587	5.31643	5.30799	2
HMG20A	0.316444	0.56069	0.193078	4
HMGB1	4.52596	26.2172	6.51845	4
HMGB2	1.18345	12.8272	0.988486	4
HMGCL	0.911641	1.09782	0.191905	5
HMGN1	0.101799	0.755948	0.0892234	4
HMGN2	0.48838	2.41595	0.220136	4
HMGN4	0.357201	1.86215	0.158878	4
HN1L	0.312928	2.0615	1.81881	3
HNRNPA0	69.9138	50.6156	18.5251	5
HNRNPA1	145.383	103.056	35.4876	5
HNRNPA1L2	156.675	106.25	38.1541	2
HNRNPA2B1	439.167	305.636	180.538	2
HNRNPA3	81.024	56.3753	43.0473	2
HNRNPC	47.2638	70.7941	17.8781	5
HNRNPDL	14.5264	7.88701	7.35141	2
HNRNPF	49.7827	66.9096	14.1619	5
HNRNPH1	91.6497	99.9692	19.2608	5
HNRNPH2	32.5092	42.6511	7.08986	5
HNRNPH3	41.7158	48.8586	14.2669	5
HNRNPK	254.51	292.303	96.1329	5
HNRNPL	17.6126	43.051	10.0686	4
HNRNPM	117.891	89.4462	49.7569	2
HNRNPR	38.6762	38.9038	16.3565	5
HNRNPU	8.13517	15.8278	3.29823	4
HNRNPUL2	3.5228	5.47243	2.79292	4
HOMER3	1.07588	0.576571	0.301716	2
HP1BP3	6.33602	8.25225	3.68864	5
HPCA	1.11089	0.415537	0.880912	2
HPGDS	18.7863	12.0199	4.18006	2
HPRT1	21.0806	7.23328	11.1981	2
HPS6	0.491898	0.143752	0.108825	2
HPX	164.263	59.4017	310.065	1
HRAS	2.01587	1.78347	0.660822	5
HRC	0.149751	0.0484492	0.700994	1
HRG	20.7264	14.0061	11.0389	2
HS1BP3	0.950202	1.46859	1.60674	3
HSBP1	7.01123	11.1373	3.3921	4
HSD17B11	2.99647	3.38676	1.47901	5
HSD17B12	11.8265	6.82486	4.04319	2
HSD17B4	12.0898	9.93693	5.17585	5
HSD17B8	0.388243	0.477577	1.00946	1
HSP90AA1	67.5869	70.3388	29.9144	5
HSP90AB1	45.1891	67.0296	26.7981	4
HSP90B1	43.2799	44.6979	23.4459	5
HSPA13	4.79621	7.19888	0.904345	5
HSPA14	0.76838	0.995984	0.358069	5
HSPA1A	22.3788	20.9939	11.0782	5
HSPA1B	22.3788	20.9939	11.0782	5
HSPA1L	19.0625	15.8075	8.37819	5
HSPA4	4.81922	4.74769	2.16104	5
HSPA5	73.4346	80.9333	33.4807	5
HSPA6	1.59843	2.27025	1.38395	4
HSPA8	59.2333	59.5442	36.2421	5
HSPB11	13.9025	8.19264	3.35423	2
HSPB8	0.16625	1.15836	0.573059	4
HSPBP1	1.75977	1.08272	0.961073	2
HSPD1	23.4898	27.1015	7.76921	5
HSPE1	198.729	102.61	71.5362	2
HSPH1	2.8277	2.17854	1.19281	2
HTRA2	4.64833	4.86088	2.65036	5
HTRA3	2.50431	3.05354	0.812489	5
HUS1	0.173222	0.0776566	0.000857812	2
HUWE1	1.38195	1.47187	0.596566	5
HVCN1	0.175583	1.28767	0.127489	4
HYOU1	2.63846	3.21877	1.29143	5
HYPK	1.71662	1.38981	0.67697	5
IAH1	2.41374	1.91408	1.35609	2
IBA57	0.151974	0.655528	0.242969	4
ICK	0.035986	0.0833115	0.20283	1
ICOSLG	1.55553	0.227122	1.6546	6
IDE	0.533038	0.301681	0.343417	2
IDH2	62.9208	62.62	25.2491	5
IDH3B	2.39046	4.50447	1.1562	4
IDH3G	2.75051	4.68444	0.759881	4
IDI1	1.24742	1.42532	0.353409	5
IER3IP1	1.90937	5.86515	2.66697	4
IFI30	0.16117	1.07766	0.0264594	4
IFI35	4.09781	3.51225	1.94066	5
IFIT2	0.239643	0.258921	0.72082	1
IFIT5	0.253334	0.276467	0.0512156	5
IFITM2	0.969558	1.61358	2.66212	3
IFRD2	0.258408	0.0628205	0.111725	2
IGFALS	1.5185	0.73752	2.58976	1
IGFBP3	14.6606	71.527	272.202	1
IGFBP7	1.86021	0.904341	0.304152	2
IGJ	1.81461	7.54997	15.6395	3
IGLL1	0.774915	0.203686	0.969764	6
IGLL5	172.388	57.3795	151.966	6
IGSF8	0.10581	0.35844	0.349159	3
IK	0.302249	3.36042	1.15966	4
IKBKAP	0.487948	0.425845	0.239727	5
IKBKG	0.13746	0.45202	0.0287203	4
IL18	3.62343	1.18919	1.47691	2
IL1RAP	0.17596	0.0944885	0.432806	1
IL4I1	6.78773	2.24303	3.10713	2
ILF3	19.626	43.3144	8.55888	4
ILVBL	5.6222	6.09047	1.6276	5
IMMT	1.52271	4.16449	1.34143	4
IMP3	4.16037	2.69284	1.27219	2
IMP4	0.57955	0.787873	0.206594	5
IMPA2	0.0195965	0.667163	0.431328	4
IMPDH1	0.903088	0.694655	0.242172	5
IMPDH2	3.92209	2.84645	2.29149	2
INA	4.61227	16.4357	22.8338	3
INO80C	0.345459	0.297357	0.0842844	5
INPP1	6.72041	4.49667	0.731567	5
INPP4A	0.430538	0.736063	0.124042	4
INSR	0.200486	0.0886361	0.100711	2
INTS5	0.250594	0.118696	0.101723	2
IPO11	0.323876	0.210152	0.068825	2
IPO4	0.489612	0.74538	0.208925	5
IPO5	3.52238	2.92116	1.12498	5
IPO7	1.37023	1.94131	0.872783	4
IQGAP1	15.6884	18.3609	7.92505	5
IQGAP2	1.55442	1.7895	0.754045	5
IQSEC1	0.282379	0.357088	0.106463	5
IRAK1	0.137894	0.0533361	0.0305766	2
IRAK4	0.714437	0.778033	0.0982641	5
IREB2	0.113853	0.114926	0.0263	5
IRF3	0.617064	0.691465	0.335669	5
IRF5	0.225069	0.0647402	0.173525	2
IRF9	0.0605523	0.343146	0.340792	3
IRGQ	2.16386	3.4981	0.853606	4
ISCU	0.111266	0.259655	0.0800625	4
ISG15	3.91948	5.88586	1.20845	5
ISOC2	7.46083	2.30915	4.67387	2
IST1	0.513903	2.58705	0.758316	4
ISY1	1.7403	3.03753	0.467116	4
ISY1-RAB43	1.52277	2.65784	0.408725	4
ISYNA1	2.21979	6.01116	2.22516	4
ITCH	0.0940953	0.271622	0.0526078	4
ITGAV	4.79905	5.94466	2.36535	5
ITGAX	0.305021	0.182266	0.130553	2
ITGB1	18.4947	17.0959	9.72365	5
ITGB3	2.04276	3.52569	0.561438	4
ITGB5	3.1343	6.662	0.935269	4
ITIH1	27.5135	15.6587	30.8115	6
ITIH2	6.246	4.29595	16.3894	1
ITIH4	16.4537	6.68487	12.6782	2
ITIH5	0.167464	0.37015	1.07449	1
ITM2B	0.814256	0.94996	0.301389	5
ITPK1	0.423103	0.731546	0.241941	4
ITPKB	0.210373	0.0743025	0.0590391	2
ITPR1	0.169476	0.316777	0.0947313	4
ITPR2	0.268126	0.150658	0.0594844	2
ITPR3	0.107724	0.126739	0.0257594	5
ITPRIPL2	0.31689	0.062968	0.112456	2
JMJD6	1.04039	1.73493	0.128978	5
JUP	1.05093	0.479315	2.49472	1
KANK1	0.0997047	0.195335	0.0696469	4
KARS	2.82013	3.70729	2.06168	4
KBTBD11	0.725552	0.565389	5.23119	1
KBTBD2	0.0549488	0.074359	0.0223906	5
KCMF1	0.148019	0.211469	0.0394547	5
KCNAB2	0.772695	0.776005	0.281761	5
KCTD15	0.543109	0.259622	0.110484	2
KCTD2	0.246178	0.0879746	0.0882094	2
KCTD5	1.24952	0.461107	0.128055	2
KCTD7	0.681801	0.222281	0.0319188	2
KCTD8	0.408147	1.01536	1.78724	3
KDELC1	0.595451	1.20278	0.0879578	4
KDELC2	5.26024	5.35186	1.34114	5
KDM1A	2.22414	1.52801	0.293336	5
KDM2A	0.177606	0.0603328	0.0955703	2
KDM3B	0.467181	0.514761	0.105159	5
KDSR	2.42578	1.62077	2.92136	1
KHDRBS1	3.31868	9.21128	3.47693	4
KHDRBS2	0.0691977	1.0207	0.903366	3
KHSRP	41.7676	29.2242	19.1885	2
KIAA0196	0.696855	0.529719	0.331758	2
KIAA0368	0.564523	0.573858	0.271031	5
KIAA0930	0.478277	0.175793	0.205669	2
KIAA1468	0.181924	0.140313	0.0346094	5
KIAA1715	0.895955	1.10257	2.2731	1
KIAA1967	2.2798	3.08231	1.38	5
KIF13B	0.189567	0.280384	0.0809453	5
KIF2A	0.549338	0.359659	0.355525	2
KIF3B	0.0806221	0.0639369	0.0033375	5
KIF5A	0.10573	0.150742	0.0661109	4
KIF5B	0.647494	0.972617	0.429367	4
KLC4	0.118706	1.09373	0.414797	4
KLKB1	0.47979	0.272106	0.603025	1
KNG1	20.8321	7.84923	20.788	6
KPNA1	0.0954593	0.374775	0.0695656	4
KPNA2	6.37477	5.29323	0.393364	5
KPNA3	3.08642	2.59654	2.03871	2
KPNA4	4.33401	3.62516	2.14831	5
KPNA5	0.0968279	0.206575	0.0762109	4
KPNA6	0.156742	0.26507	0.0999547	4
KPNB1	11.2654	13.1973	3.73799	5
KRAS	3.42833	2.43602	1.9218	2
KRR1	0.31195	0.208343	0.0841266	2
KRT1	147.843	55.1949	400.096	1
KRT10	58.8898	50.1878	313.886	1
KRT13	5.0578	2.24468	11.9843	1
KRT15	5.14083	2.12098	8.3794	1
KRT2	32.6208	19.6662	68.12	1
KRT20	0.0334953	0.114953	0.402372	1
KRT222	0.0294012	0.131035	0.433036	1
KRT23	0.0553733	0.0589164	0.247344	1
KRT24	0.300447	0.455316	4.03813	1
KRT25	0.753321	1.28513	8.93892	1
KRT27	0.732624	1.24827	8.62317	1
KRT28	0.736913	1.26696	8.16285	1
KRT3	2.06335	2.08601	3.44134	1
KRT5	15.203	9.14819	32.4654	1
KRT6B	38.3281	16.5648	49.465	1
KRT6C	10.9802	6.7054	16.9354	1
KRT71	0.0249663	0.0816287	0.252442	1
KRT77	0.562235	0.532617	4.16868	1
KRT78	0.821643	1.04083	2.24684	1
KRT84	0.994744	3.822	1.57099	4
KRT9	62.9516	53.7515	176.575	1
KTN1	0.0722733	0.26637	0.0689969	4
L3HYPDH	5.47156	3.64058	2.63981	2
LACTB	0.329599	0.781319	0.15577	4
LACTB2	1.13415	0.340942	1.16776	6
LAGE3	0.178603	0.444047	0.224969	4
LAMP1	2.1576	5.19216	2.97502	4
LAMP2	29.9324	17.0218	25.82	2
LAMTOR1	19.8503	13.8903	11.905	2
LAMTOR2	21.2592	24.4437	9.17904	5
LAMTOR3	34.2685	7.24768	19.2031	2
LAMTOR4	0.248947	1.75324	2.94124	3
LANCL1	0.698866	3.10135	1.72084	4
LANCL2	0.55257	0.292241	0.320961	2
LAP3	38.0367	33.6608	18.3779	5
LARP1	0.787938	0.945336	0.412109	5
LARP7	0.934	1.59335	0.0991313	5
LARS	2.02787	3.53711	1.38901	4
LAT2	0.381353	0.774702	0.0650516	4
LBH	3.06803	1.70911	0.48833	2
LBP	7.97097	3.15088	3.41024	2
LBR	0.586651	1.85939	0.539717	4
LCAT	0.0531616	0.0184779	0.161038	1
LCMT1	1.87337	2.58487	1.55394	4
LCP1	40.5473	27.28	21.6959	2
LCP2	0.189693	1.44377	4.68654	1
LDB1	0.39322	0.147194	0.0704234	2
LDHB	41.0782	46.3444	21.9873	5
LEMD2	1.93102	3.33995	1.73381	4
LETMD1	0.100985	0.0364869	0.19718	1
LGALS1	517.022	991.722	663.498	4
LGALS3BP	17.8348	11.2306	9.55568	2
LGALS8	0.222257	0.217519	0.496317	1
LHPP	0.864216	1.55875	0.464736	4
LIG1	0.133847	0.161926	0.0430188	5
LIMK1	0.693438	0.100699	0.0523	2
LIMS1	1.2668	1.35875	3.55805	1
LIN7A	0.118898	0.441117	0.175081	4
LIN7C	2.94392	5.57874	0.964292	4
LIPE	0.200235	0.0301967	5.77276	1
LLGL1	1.26249	0.925307	0.809497	2
LMAN2	33.761	57.6411	11.0578	4
LMAN2L	1.56912	1.65119	0.528212	5
LMF2	0.407051	2.8016	0.290489	4
LMNA	53.554	99.522	69.0029	4
LMNB1	12.0393	18.5391	5.52259	4
LMNB2	12.3509	15.4586	5.88063	5
LMOD1	4.24825	9.7955	1.63241	4
LOC100507855	0.707605	1.98753	2.30509	3
LOC100653194	0.0327709	0.121469	0.261908	3
LOC100996574	0.904219	3.11282	0.398306	4
LOC100996642	0.23099	0.254184	0.0134719	5
LOC100996643	0.445653	0.553544	0.0846328	5
LOC100996657	4.39232	3.02908	2.79921	2
LOC100996725	0.376108	2.6416	0.0960531	4
LOC100996754	0.376108	2.64242	0.0960531	4
LOC100996792	0.457724	0.118898	0.336641	2
LOC100996820	18.7271	54.0716	4.94074	4
LOC100996887	1.30074	11.2953	11.1545	3
LOC101060252	1.64298	1.17244	0.965211	2
LOC101060285	0.376108	2.64242	0.0960531	4
LOC101060415	0.376108	2.64242	0.0960531	4
LOC101060453	1.51368	5.16873	10.3815	3
LOC101060471	2.33417	2.42375	1.1298	5
LOC101060503	0.152876	0.447318	0.0138125	4
LOC101060518	0.376108	2.64242	0.0960531	4
LOC101060522	3.31726	3.84635	1.73879	5
LOC101060541	3.77933	6.25453	1.85303	4
LOC101060723	0.376108	2.64242	0.0960531	4
LOC101060747	0.180524	0.166534	0.0819016	5
LOC101060751	1.05987	6.91807	7.06967	3
LOC101060789	8.16377	1.39251	1.39072	2
LOC101060798	2.18326	1.64577	5.15828	1
LOC101060835	0.344408	2.18007	0.882939	4
LOC128322	0.135531	1.45846	0.241672	4
LOC391722	0.972669	6.51408	1.6963	4
LOC392288	0.0247872	0.215344	0.034525	4
LOC728026	0.734921	3.72122	0.388394	4
LOC729020	0.0526802	0.355126	0.433431	3
LOC729454	0.0258558	0.407731	0.00542969	4
LONP1	3.76088	5.32089	1.08383	5
LONP2	0.0670395	0.0972434	0.00543437	5
LOXL2	0.870934	0.917832	0.331211	5
LPAR1	0.26196	0.0380385	0.208755	6
LPCAT2	0.23788	0.621661	0.210405	4
LPCAT3	0.326342	0.313353	1.03198	1
LPIN2	0.128793	0.0971434	0.0115172	5
LPL	0.126934	0.157411	1.16332	1
LPXN	0.882702	1.02886	0.286739	5
LRCH4	0.408555	0.169497	0.203272	2
LRG1	14.6537	4.87262	13.6431	6
LRPAP1	1.24932	1.78292	0.747858	4
LRRC20	0.500238	0.572483	1.17529	1
LRRC25	0.81825	0.278266	0.961753	6
LRRC57	0.705084	0.290411	1.2477	1
LRRC8C	0.0654419	0.107319	0.023675	4
LRRFIP1	1.53369	2.52342	0.568109	4
LRWD1	0.393562	0.415333	0.107891	5
LSG1	0.455749	0.629424	0.0756969	5
LSM1	31.2872	29.1648	9.85514	5
LSM12	3.15821	2.62919	0.666645	5
LSM14A	2.4622	1.33604	1.14411	2
LSM14B	0.935569	0.658593	0.246103	2
LSM2	12.9548	11.1584	6.25072	5
LSM3	45.3928	29.8464	58.2594	1
LSM4	17.7723	22.656	8.06311	5
LSM5	3.3899	3.79426	1.28789	5
LSM6	1.28843	8.38468	1.26701	4
LSM7	1.71793	4.17959	2.47874	4
LTBP4	1.35837	0.665282	2.56726	1
LTV1	0.183265	0.165353	0.0682281	5
LUC7L	2.05716	1.43384	0.53343	2
LUC7L2	6.08338	5.0685	2.11365	5
LUC7L3	2.17571	1.33365	1.00034	2
LUM	142.118	101.915	399.627	1
LYPLA1	0.425544	2.32273	2.04355	3
LYPLA2	1.29252	3.86431	0.940025	4
LYPLAL1	0.47489	1.81552	1.81121	3
LYRM4	0.305343	0.803389	1.28699	3
LYRM5	0.70349	1.37415	0.105755	4
LYRM7	13.4202	6.28615	5.06104	2
LYSMD2	0.67299	1.34229	0.616384	4
LYVE1	0.693205	0.316084	3.86	1
LZIC	5.82566	5.74577	3.30546	5
LZTFL1	1.31278	0.28805	0.524852	2
M6PR	0.481021	0.984543	1.09363	3
MAD2L1	0.0165581	0.232597	0.178634	4
MAGED1	0.461891	0.135533	0.153014	2
MAGOH	12.2372	10.1178	3.74235	5
MAGOHB	11.8858	10.5373	3.39603	5
MAGT1	0.290899	0.807904	1.94726	1
MAK	0.0351884	0.0814475	0.198305	1
MAK16	0.326555	0.257329	0.0844063	5
MAN1B1	0.767717	1.33732	0.252647	4
MAN2A1	0.398866	0.222508	0.166362	2
MAN2A2	0.127448	0.0760459	0.0233094	2
MAN2B2	0.605999	0.454459	0.233802	2
MAN2C1	1.40928	1.5947	0.695078	5
MANF	6.52831	6.84144	2.96191	5
MAP2K3	0.837585	0.932116	0.319936	5
MAP2K4	0.374624	0.67931	0.363453	4
MAP2K7	0.259155	0.419464	0.0691969	5
MAP3K3	0.0268326	0.108357	0.0965437	3
MAP3K4	0.0279593	0.113511	0.0283297	4
MAP3K7	0.19889	0.19508	0.0868344	5
MAP4	10.9488	15.7638	4.48858	5
MAP7D1	0.379921	0.628474	0.251792	4
MAPK1	7.06427	8.61853	5.47505	4
MAPK10	0.486225	0.229412	0.15502	2
MAPK14	2.52688	1.82076	1.95037	2
MAPK3	2.86862	1.82559	3.39713	1
MAPK7	0.412878	0.108353	0.100548	2
MAPK8	0.362545	0.316968	0.176786	5
MAPKAPK3	0.0423593	0.13483	0.0600062	4
MAPRE1	3.4198	6.20873	4.22845	4
MAPRE3	0.122297	0.839595	0.168462	4
MARCKS	0.708447	2.65523	2.01207	4
MARCKSL1	0.317015	1.29291	0.365475	4
MARK2	0.116172	0.363283	0.119444	4
MARK3	0.210845	0.415535	0.244239	4
MASP2	0.0416593	0.0279672	0.337898	1
MAT2A	5.75508	5.62726	3.02768	5
MATR3	9.07883	16.189	3.78608	4
MAU2	0.127783	0.0345959	0.0364531	2
MAVS	0.81426	1.19553	0.892561	4
MB	8.7166	12.117	61.5222	1
MBD3	0.530067	0.761186	0.0791047	5
MBLAC2	0.349317	0.708034	0.346816	4
MBNL1	0.150997	0.597099	0.0983531	4
MBNL2	0.0429663	0.288007	0.0152672	4
MBNL3	0.0713488	0.381665	0.0268047	4
MBOAT7	2.54267	1.2608	1.6024	2
MCEE	0.324873	0.510702	1.29251	1
MCFD2	0.682356	0.284474	0.109173	2
MCM2	3.25059	4.52722	0.967019	5
MCM3	3.01418	3.20497	0.598077	5
MCM4	1.65464	2.41326	0.965409	4
MCM5	4.12616	3.67401	1.2475	5
MCM6	1.59955	3.36562	0.828767	4
MCM7	3.3304	4.38528	0.900548	5
MCUR1	0.0290244	0.130977	0.00192656	4
MDC1	0.208855	0.137348	0.0423453	2
MDH1	35.3897	21.1593	30.0781	2
MEAF6	0.45839	1.15881	0.277778	4
MECP2	0.648956	1.19857	1.91665	3
MED22	0.697669	0.363494	0.256319	2
MED27	0.87595	0.872709	0.179688	5
MED30	0.807138	0.312357	0.49402	2
MED4	0.88154	1.11952	0.105384	5
MED8	0.16439	0.34077	0.0578375	4
MED9	0.809348	0.321148	0.124045	2
MEN1	0.37888	1.15822	0.393902	4
MESDC2	1.1964	1.95256	0.689686	4
METAP1	0.102117	0.504648	0.0979063	4
METAP2	0.230677	0.730082	0.387473	4
METTL13	0.529284	0.278439	0.137489	2
METTL5	0.279965	0.455566	0.0641328	5
METTL7A	5.44384	2.46488	5.41593	6
MFAP1	0.122576	0.248813	0.101625	4
MFAP4	64.5893	15.8465	36.2073	2
MFF	5.31141	3.40784	1.47671	2
MFN2	0.412347	0.649958	0.46975	4
MFSD1	0.0321209	0.299612	0.0823578	4
MFSD10	1.22625	1.66162	0.629602	5
MGAT1	1.99311	0.963122	1.04912	2
MGAT2	0.262087	0.282039	0.115342	5
MGEA5	0.404651	0.410289	0.116831	5
MGMT	0.784928	1.27808	0.590008	4
MGST1	15.8837	6.955	28.2049	1
MGST2	1.52624	5.04243	10.4358	3
MICAL1	1.6052	1.81011	0.706966	5
MIF	35.0762	17.7117	50.3387	1
MINA	0.222364	0.419092	0.0140094	4
MINK1	0.323616	0.437194	0.0978391	5
MIOS	0.127634	0.653126	0.329741	4
MKI67IP	0.643103	0.425947	0.132866	2
MKRN1	0.093264	0.123643	0.0001	5
MKRN3	0.0680651	0.0978975	0.0001	5
MLF2	0.586677	1.36674	0.284709	4
MLH1	0.0880326	0.0851836	0.00595781	5
MLLT4	0.31517	0.234581	0.110194	5
MLST8	0.436991	0.623291	0.0677016	5
MMAB	1.05048	0.381393	0.788117	2
MME	4.92522	1.64004	0.894889	2
MMP14	1.06457	3.64995	2.38941	4
MMP2	1.3231	2.08834	0.491406	5
MNAT1	0.217386	0.163875	0.00530625	5
MNF1	3.21794	4.10436	0.968045	5
MOB1A	2.31619	1.05932	1.52661	2
MOB1B	2.06831	1.08123	1.41857	2
MOB2	0.187823	0.253923	0.634031	1
MOB3A	4.19505	3.49645	0.547366	5
MOCS2	0.813652	1.0503	3.70227	1
MOGS	6.33706	4.33836	4.07068	2
MON2	0.285243	0.376343	0.107472	5
MORC3	0.151919	0.383898	0.0157703	4
MORF4L1	0.163299	0.226912	0.0144875	5
MORF4L2	0.0968663	0.194495	0.0110578	4
MOSPD2	0.13502	0.121322	0.0312297	5
MOV10	0.84125	0.927434	0.417447	5
MPC2	1.51532	0.890158	1.67447	6
MPDU1	2.83713	2.31598	0.835031	5
MPHOSPH10	0.0879407	0.122759	0.0425047	5
MPI	2.03978	3.35419	0.764556	4
MPP1	1.06768	0.325752	0.617294	2
MPP6	0.158459	0.219525	0.50467	1
MPRIP	0.111497	0.154807	1.62461	1
MPST	13.6075	11.445	5.74372	5
MPV17	1.11495	1.92193	0.466973	4
MRC2	15.5418	10.6557	5.94479	2
MRE11A	1.72863	1.13027	0.904464	2
MRFAP1	0.898153	0.812352	0.265175	5
MROH1	0.550666	0.676711	0.231298	5
MRPL1	0.568658	0.352951	0.237864	2
MRPL12	2.07685	4.71077	1.73083	4
MRPL13	1.14628	1.26618	4.48317	1
MRPL14	4.39529	2.65626	2.16444	2
MRPL16	0.0867023	0.581502	0.228372	4
MRPL17	0.609687	0.935303	0.498586	4
MRPL19	1.44387	0.869287	1.07144	2
MRPL20	2.82808	0.960256	2.27912	2
MRPL21	0.306648	0.751439	0.43043	4
MRPL22	1.00415	1.63865	1.05395	4
MRPL23	2.53265	1.20804	1.01813	2
MRPL24	1.39633	1.62654	0.448916	5
MRPL27	0.052936	0.595698	0.826925	3
MRPL28	3.95689	4.24801	1.43744	5
MRPL37	2.06715	1.31002	0.372539	2
MRPL38	0.315827	0.887591	0.891508	3
MRPL4	0.79074	0.944706	0.431461	5
MRPL40	2.87831	2.65395	0.758727	5
MRPL41	0.373267	0.64667	1.22551	1
MRPL43	0.205149	0.346571	0.691011	1
MRPL46	0.0499279	0.270526	0.0512625	4
MRPL47	0.454395	0.816984	0.392238	4
MRPL48	0.108412	0.196372	0.866233	1
MRPL49	3.56116	1.77704	2.03431	2
MRPL50	0.72361	1.20264	0.154086	5
MRPL52	8.80075	6.64398	3.08312	5
MRPL53	0.0922756	0.477147	0.153883	4
MRPL54	0.214331	1.5886	0.928756	4
MRPL9	0.715887	1.03733	0.54312	4
MRPS11	0.21362	0.390795	0.941169	1
MRPS16	0.239888	0.304213	0.495103	1
MRPS17	2.24424	1.11639	1.66195	2
MRPS18A	0.0151849	0.557251	0.263559	4
MRPS18B	0.900464	0.173997	1.60333	1
MRPS25	0.60817	0.295912	0.353883	2
MRPS27	1.63282	1.66658	0.454536	5
MRPS35	0.827894	0.410743	0.195366	2
MRPS7	0.856857	0.408561	0.723984	2
MRPS9	0.791847	0.698023	0.174614	5
MRTO4	2.43647	3.70056	0.31372	5
MSH2	0.370373	0.703622	0.26148	4
MSN	33.2486	44.2094	15.1284	5
MSR1	0.51587	0.951866	0.395498	4
MSRA	2.37658	1.30884	1.82118	2
MSRB3	0.0875198	0.544128	0.307983	4
MST1	0.462823	0.303412	1.00581	1
MTA3	0.46943	0.429249	0.23522	5
MTAP	9.30614	8.93626	5.2114	5
MTCH1	3.20335	4.46929	1.4332	5
MTDH	5.60109	6.42786	2.32487	5
MTHFD1	3.86791	4.91296	2.44858	5
MTHFD1L	0.127092	0.180312	0.0584	5
MTHFD2	0.59856	0.804222	0.23235	5
MTHFS	0.272693	0.072891	0.403261	1
MTIF2	0.511647	0.245803	0.166473	2
MTM1	0.332967	0.384952	0.133477	5
MTMR2	0.40066	0.0975623	0.523736	6
MTMR6	0.484344	0.260364	0.158688	2
MTOR	0.271249	0.268759	0.143325	5
MTPN	5.33518	5.2776	9.5954	1
MTR	0.114499	0.0428418	0.0639359	2
MTRR	0.0887395	0.116768	0.0141094	5
MTX2	1.96622	3.80606	0.801708	4
MUL1	0.298999	0.260578	0.0194078	5
MVB12A	2.5302	1.11861	1.19437	2
MVD	1.7471	3.77235	1.369	4
MVP	15.3466	16.0978	5.79355	5
MYBBP1A	0.383351	0.359522	0.134902	5
MYD88	2.56175	1.5105	1.89963	2
MYL12A	120.136	138.829	60.5333	5
MYL12B	120.14	138.831	60.5333	5
MYL6B	6.85337	35.1354	15.8339	4
MYO1C	5.45743	4.03992	8.45996	1
MYO1E	0.794377	0.746914	0.404234	5
MYO3B	0.0651442	0.00696311	0.0320734	2
MYO9B	0.260128	0.404557	0.114003	4
MYOF	2.274	2.76567	1.29477	5
MZT1	6.17679	5.76335	1.66075	5
MZT2A	0.707834	0.447866	0.584542	2
MZT2B	1.52785	0.904996	1.03933	2
N6AMT1	0.784124	1.13034	0.207555	5
NAA11	0.0276256	0.180393	0.00788438	4
NAA15	0.569345	0.902472	0.263972	4
NAA16	0.449102	0.40832	0.174848	5
NAA20	1.20325	1.20693	0.133892	5
NAA30	0.326794	0.0737533	0.129523	2
NAA38	5.57486	10.197	2.04977	4
NAAA	1.15774	0.786455	0.473402	2
NABP2	0.10269	0.12618	0.0152609	5
NACA	28.4112	23.3077	18.8439	2
NACC1	0.0698674	0.226571	0.0431203	4
NADK2	0.721934	1.65951	0.783152	4
NADSYN1	0.63263	0.216897	0.280427	2
NAGK	35.4521	36.6088	20.5244	5
NAGLU	4.74658	2.53401	3.10145	2
NAMPT	9.94314	9.45302	3.1028	5
NANP	0.249424	0.28875	0.0276062	5
NANS	9.17369	8.10053	2.9303	5
NAP1L1	26.5898	19.2752	7.10358	5
NAP1L4	2.02392	3.76502	2.69038	4
NAPG	0.315895	0.676902	0.804408	3
NAPRT1	3.13035	2.59197	1.70485	5
NARS	25.7115	18.0924	7.65942	2
NASP	2.29615	5.50133	0.416231	4
NAT10	0.188969	0.13532	0.0574719	2
NAT14	0.703059	1.08857	0.296636	4
NCAM1	1.22358	1.8737	0.372748	5
NCAPG	0.332681	0.253806	0.0108891	5
NCBP1	1.54516	0.973495	0.401603	2
NCBP2	0.236483	0.844332	0.838572	3
NCCRP1	0.194376	0.171958	1.03215	1
NCDN	1.25645	0.77663	0.291519	2
NCEH1	1.21665	0.402866	1.22657	6
NCF4	3.7844	1.93087	1.36713	2
NCK1	0.686467	0.628801	2.75482	1
[truncated: 1,591 more rows]

## Sheet: High_SHC1_PDC_experiment
Phosphosites	SHC1_1	SHC1_2	SHC1_3	Ctrl_1	Ctrl_2	Ctrl_3	FC	p_value	gene
C5AR1/S334	1e-05	503.193	266.389	1e-05	1e-05	1e-05	2.56528e+07	0.219612	C5AR1
CTNNB1/S552	24.3452	23.1299	24.3682	1e-05	1e-05	1e-05	1.82811e+06	0.0306766	CTNNB1
IL6ST/T890	10.5546	13.4617	13.584	1e-05	1e-05	1e-05	1.25335e+06	0.00618202	IL6ST
PLCB3/S537	11.6108	12.4057	12.8221	1e-05	1e-05	1e-05	861287	0.0452614	PLCB3
ATF4/S215	7.01552	6.13654	7.06262	1e-05	1e-05	1e-05	673823	0.00199146	ATF4
LEF1/S42	8.59827	7.21777	3.69511	1e-05	1e-05	1e-05	650372	0.0468645	LEF1
ARNT/S77	3.32809	7.10844	7.68604	1e-05	1e-05	1e-05	604086	0.0475568	ARNT
HIF1A/S465	3.56608	7.09703	7.25558	1e-05	1e-05	1e-05	597290	0.0383301	HIF1A
NFATC1/S245	3.86987	2.31416	4.56345	1e-05	1e-05	1e-05	358249	0.0327745	NFATC1
HIF1A/S692	2.66073	2.12461	4.4549	1e-05	1e-05	1e-05	308008	0.0485542	HIF1A
HIF1A/S809	2.39699	4.02315	2.04669	1e-05	1e-05	1e-05	282228	0.0435293	HIF1A
FLT4/Y830	2.65213	2.41698	2.19114	1e-05	1e-05	1e-05	242008	0.0030104	FLT4
FLT4/Y833	1.20393	2.63506	2.0101	1e-05	1e-05	1e-05	194970	0.0422966	FLT4
HIF1A/S668	1.70798	2.14514	1.92571	1e-05	1e-05	1e-05	192628	0.00426477	HIF1A
MAP3K7/T187	1.80528	1.96053	1.66372	1e-05	1e-05	1e-05	180984	0.0022353	MAP3K7
NDRG2/T330	1.9322	2.20069	1.14903	1e-05	1e-05	1e-05	176064	0.0306386	NDRG2
HIF1A/S643	1.12447	1.62016	2.00423	1e-05	1e-05	1e-05	158295	0.0249153	HIF1A
FZD6/S648	1.60619	1.30606	1.20507	1e-05	1e-05	1e-05	137244	0.00761532	FZD6
HIF1A/S641	1.43761	1.03468	0.822951	1e-05	1e-05	1e-05	109841	0.0258955	HIF1A
NFATC1/S403	0.717678	1.46444	0.945094	1e-05	1e-05	1e-05	104240	0.0421265	NFATC1
CCR2/Y139	1.13261	0.72883	1.00034	1e-05	1e-05	1e-05	95392.9	0.0151707	CCR2
HIF1A/S687	1.13261	0.72883	1.00034	1e-05	1e-05	1e-05	95392.9	0.0151707	HIF1A
AGO2/S831	0.960028	0.710001	0.450015	1e-05	1e-05	1e-05	70668.1	0.0407746	AGO2
NFATC1/S187	0.960028	0.710001	0.450015	1e-05	1e-05	1e-05	70668.1	0.0407746	NFATC1
C5AR1/S338	0.551769	0.722072	0.826117	1e-05	1e-05	1e-05	69998.6	0.0128002	C5AR1
PLCB3/S1105	0.946554	0.493347	0.637068	1e-05	1e-05	1e-05	69232.3	0.0353384	PLCB3
C5AR1/S327	0.779406	0.36838	0.657698	1e-05	1e-05	1e-05	60182.8	0.0386622	C5AR1
RORA/S100	0.782346	0.385977	0.493498	1e-05	1e-05	1e-05	55394	0.0427401	RORA
ATF4/S245	0.376061	0.399462	0.588108	1e-05	1e-05	1e-05	45454.4	0.0211193	ATF4
C11ORF61/S32	0.376061	0.399462	0.588108	1e-05	1e-05	1e-05	45454.4	0.0211193	C11ORF61
SRRM2/T983	14.7519	8.19031	18.2734	1e-05	1.06638	1e-05	38.6492	0.0436719	SRRM2
DPYSL3/S95	9.27566	14.0023	19.3326	1e-05	1e-05	1.31273	32.4589	0.0391336	DPYSL3
SHROOM3/S913	1.95423	1.85562	2.83823	1e-05	1e-05	0.210176	31.628	0.0167465	SHROOM3
SERBP1/S234	33.6979	22.569	29.8651	0.977731	0.905614	2.30599	20.5598	0.0127059	SERBP1
CEP170/S845	3.1482	3.66485	2.03559	1e-05	1e-05	0.861513	10.2708	0.0145274	CEP170
LMO7/S1176	88.1039	63.623	91.8089	14.1998	1e-05	10.9653	9.67753	0.00575242	LMO7
SMEK1/S761	2.23665	1.9921	1.82174	1e-05	1e-05	0.631725	9.57743	0.0040857	SMEK1
SCRN2/T50	3.15439	5.78652	5.39136	1e-05	1.50895	1e-05	9.49805	0.0170604	SCRN2
KIAA0430/S760	0.761988	1.36731	0.728763	0.335212	1e-05	1e-05	8.52563	0.0362415	KIAA0430
NAA10/S205	1.22163	1.76579	2.07562	1e-05	1e-05	0.596974	8.48089	0.0107384	NAA10
NAA10/S209	1.22163	1.76579	2.07562	1e-05	1e-05	0.596974	8.48089	0.0107384	NAA10
MAP3K3/S206	6.52851	5.12705	6.77324	1e-05	2.2626	1e-05	8.14489	0.0060659	MAP3K3
ARHGAP32/T711	2.27158	1.69823	2.14084	1e-05	1e-05	0.778415	7.84991	0.00702841	ARHGAP32
DNAJC5/S8	127.389	244.028	181.516	0.095824	2.05209	70.0812	7.65527	0.021729	DNAJC5
BAIAP2L1/S261	4.08914	4.26442	3.43098	1e-05	1.5434	1e-05	7.63536	0.0102535	BAIAP2L1
DNAJC5/T11	127.389	244.028	182.471	1.87881	4.17098	70.0812	7.27546	0.0221933	DNAJC5
CXADR/S304	2.81333	1.27368	3.09274	1e-05	0.991304	1e-05	7.24259	0.0465101	CXADR
FAM13A/S650	2.6247	3.04431	2.05211	1e-05	1.12915	1e-05	6.83788	0.0114121	FAM13A
FAM13A/S651	2.6247	3.04431	2.05211	1e-05	1.12915	1e-05	6.83788	0.0114121	FAM13A
FAM13A/S652	2.6247	3.04431	2.05211	1e-05	1.12915	1e-05	6.83788	0.0114121	FAM13A
PYGB/Y197	0.337022	0.203114	0.184996	1e-05	1e-05	0.110544	6.55847	0.0304536	PYGB
EIF3A/S492	0.498697	1.01234	1.15846	0.413541	1e-05	1e-05	6.45491	0.0427251	EIF3A
HDAC4/T638	1.28532	2.45364	1.75531	0.882012	1e-05	1e-05	6.22911	0.0275457	HDAC4
RANBP2/T2450	2.06992	3.66124	3.1351	1e-05	1e-05	1.84133	4.81507	0.0421975	RANBP2
CLK4/S138	2.77025	4.17727	3.05242	1e-05	1e-05	2.11904	4.71905	0.0439498	CLK4
HMGA1/S99	1e-05	503.193	1e-05	1e-05	1e-05	1e-05	1.67731e+07	0.42265	HMGA1
PDCD4/T93	1e-05	278.433	1e-05	1e-05	1e-05	1e-05	9.28111e+06	0.42265	PDCD4
DPYSL3/S636	0.988844	200.555	62.3528	1e-05	1e-05	1e-05	8.79656e+06	0.274564	DPYSL3
NAP1L4/S121	0.713263	1.8798	239.016	1e-05	1e-05	1e-05	8.05364e+06	0.416407	NAP1L4
KANK2/S375	200.333	1e-05	1e-05	1e-05	1e-05	1e-05	6.67778e+06	0.42265	KANK2
SRRM1/S389	10.8725	185.441	2.58085	1e-05	1e-05	1e-05	6.62981e+06	0.381886	SRRM1
PATL1/S177	8.9243	128.675	1e-05	1e-05	1e-05	1e-05	4.58666e+06	0.384087	PATL1
PATL1/T178	8.9243	128.675	1e-05	1e-05	1e-05	1e-05	4.58666e+06	0.384087	PATL1
LMO7/T525	115.122	5.11792	1e-05	1e-05	1e-05	1e-05	4.008e+06	0.397578	LMO7
PPIG/S397	1e-05	49.9958	64.8215	1e-05	1e-05	1e-05	3.82724e+06	0.190226	PPIG
RAD23A/S133	111.916	1e-05	1e-05	1e-05	1e-05	1e-05	3.73052e+06	0.42265	RAD23A
KRR1/S3	12.2411	48.8276	49.4847	1e-05	1e-05	1e-05	3.68511e+06	0.0957711	KRR1
HDAC1/S393	0.947445	4.91286	87.513	1e-05	1e-05	1e-05	3.11244e+06	0.384992	HDAC1
DYNC1H1/S4368	84.7835	2.18339	0.50244	1e-05	1e-05	1e-05	2.91564e+06	0.404568	DYNC1H1
MYLK/S16	0.760856	37.9396	34.6374	1e-05	1e-05	1e-05	2.4446e+06	0.175887	MYLK
FN1/S2475	1e-05	63.5048	1e-05	1e-05	1e-05	1e-05	2.11683e+06	0.42265	FN1
CDK1/T14	1e-05	40.0672	23.2777	1e-05	1e-05	1e-05	2.1115e+06	0.210755	CDK1
GPRC5A/S345	1e-05	26.0621	34.9902	1e-05	1e-05	1e-05	2.03508e+06	0.192096	GPRC5A
ARID3A/S81	1e-05	47.0926	13.2349	1e-05	1e-05	1e-05	2.01092e+06	0.287976	ARID3A
NDRG1/T335	1e-05	1e-05	58.4461	1e-05	1e-05	1e-05	1.9482e+06	0.42265	NDRG1
FLNA/S1459	1e-05	30.9123	27.0207	1e-05	1e-05	1e-05	1.9311e+06	0.185339	FLNA
PYGO2/T302	1e-05	29.3012	25.8825	1e-05	1e-05	1e-05	1.83946e+06	0.185066	PYGO2
RAD23A/S128	111.916	98.1403	67.7057	1e-05	1e-05	60.6566	4.57924	0.0484887	RAD23A
PLEC/S908	33.5532	12.1685	1e-05	1e-05	1e-05	1e-05	1.52406e+06	0.260402	PLEC
G3BP2/Y133	1e-05	38.4576	2.89071	1e-05	1e-05	1e-05	1.37828e+06	0.380999	G3BP2
POF1B/S76	1e-05	30.3789	8.55861	1e-05	1e-05	1e-05	1.29792e+06	0.287721	POF1B
PLEC/T4646	1e-05	12.2908	26.0758	1e-05	1e-05	1e-05	1.27888e+06	0.231597	PLEC
PHF6/S154	1e-05	36.9359	1.18344	1e-05	1e-05	1e-05	1.27064e+06	0.404457	PHF6
POF1B/S93	1e-05	34.5924	1.71617	1e-05	1e-05	1e-05	1.21029e+06	0.394751	POF1B
FNBP1L/S505	1e-05	32.2485	3.7156	1e-05	1e-05	1e-05	1.19881e+06	0.360361	FNBP1L
AHNAK/S5737	1e-05	1e-05	35.3499	1e-05	1e-05	1e-05	1.17833e+06	0.42265	AHNAK
ABLIM3/T597	33.5316	0.860689	1e-05	1e-05	1e-05	1e-05	1.14641e+06	0.408025	ABLIM3
PHRF1/S1358	10.8035	23.1993	1e-05	1e-05	1e-05	1e-05	1.13343e+06	0.232887	PHRF1
PLEC/S1435	1e-05	21.7822	12.1338	1e-05	1e-05	1e-05	1.13053e+06	0.214663	PLEC
MTDH/S294	33.8684	1e-05	1e-05	1e-05	1e-05	1e-05	1.12895e+06	0.42265	MTDH
RBMX/S88	1e-05	21.2231	12.6121	1e-05	1e-05	1e-05	1.12784e+06	0.208726	RBMX
OSBPL3/S272	1e-05	1e-05	32.8986	1e-05	1e-05	1e-05	1.09662e+06	0.42265	OSBPL3
OSBPL3/S273	1e-05	1e-05	32.8986	1e-05	1e-05	1e-05	1.09662e+06	0.42265	OSBPL3
EPS8L3/T515	1e-05	10.7307	21.5013	1e-05	1e-05	1e-05	1.0744e+06	0.225595	EPS8L3
SRRM2/S2438	19.7023	1e-05	12.4905	1e-05	1e-05	1e-05	1.0731e+06	0.203251	SRRM2
PXN/S322	1e-05	30.1669	1.69172	1e-05	1e-05	1e-05	1.06196e+06	0.391229	PXN
REPS1/S174	20.4787	1e-05	10.7152	1e-05	1e-05	1e-05	1.0398e+06	0.22078	REPS1
SLC9A3/S555	1e-05	18.1979	11.9314	1e-05	1e-05	1e-05	1.00431e+06	0.200611	SLC9A3
PLEC/S1047	1e-05	12.1685	17.5625	1e-05	1e-05	1e-05	991034	0.196618	PLEC
NDRG2/S359	28.7234	1e-05	1e-05	1e-05	1e-05	1e-05	957446	0.42265	NDRG2
CAST/S11	1e-05	28.0009	1e-05	1e-05	1e-05	1e-05	933363	0.42265	CAST
ARID3A/S88	1e-05	24.8365	2.54328	1e-05	1e-05	1e-05	912661	0.36684	ARID3A
GTSE1/S594	1e-05	22.2466	4.95535	1e-05	1e-05	1e-05	906732	0.310935	GTSE1
MKI67/S308	1e-05	27.0307	1e-05	1e-05	1e-05	1e-05	901023	0.42265	MKI67
ABCF1/S140	5.01969	19.2046	2.12035	1e-05	1e-05	1e-05	878155	0.238075	ABCF1
PPP1R12A/T873	1e-05	26.2448	1e-05	1e-05	1e-05	1e-05	874826	0.42265	PPP1R12A
PLEC/S4648	1e-05	1e-05	26.0758	1e-05	1e-05	1e-05	869193	0.42265	PLEC
SMC4/S41	1e-05	17.2785	8.3321	1e-05	1e-05	1e-05	853685	0.22918	SMC4
SMC4/T39	1e-05	17.2785	8.3321	1e-05	1e-05	1e-05	853685	0.22918	SMC4
MPRIP/S360	15.7765	4.24163	5.58916	1e-05	1e-05	1e-05	853578	0.143749	MPRIP
MYO18A/S2041	17.5419	2.53661	5.38637	1e-05	1e-05	1e-05	848830	0.20635	MYO18A
ARHGAP12/T230	10.4663	1e-05	14.5911	1e-05	1e-05	1e-05	835248	0.194346	ARHGAP12
KIF23/S155	1e-05	24.9895	1e-05	1e-05	1e-05	1e-05	832984	0.42265	KIF23
KIF23/S160	1e-05	24.9895	1e-05	1e-05	1e-05	1e-05	832984	0.42265	KIF23
PLEC/S4382	1e-05	15.1662	9.50173	1e-05	1e-05	1e-05	822266	0.204215	PLEC
CDK12/S420	7.16264	1e-05	17.0507	1e-05	1e-05	1e-05	807111	0.244104	CDK12
RBM34/S28	1e-05	10.8707	12.6313	1e-05	1e-05	1e-05	783403	0.185785	RBM34
SLC9A1/S788	1e-05	1e-05	23.2625	1e-05	1e-05	1e-05	775418	0.42265	SLC9A1
FIP1L1/T79	1e-05	22.618	1e-05	1e-05	1e-05	1e-05	753934	0.42265	FIP1L1
INCENP/S218	1e-05	18.7389	3.81779	1e-05	1e-05	1e-05	751889	0.319012	INCENP
INCENP/T219	1e-05	18.7389	3.81779	1e-05	1e-05	1e-05	751889	0.319012	INCENP
ARHGEF2/S149	6.50683	15.1946	1e-05	1e-05	1e-05	1e-05	723382	0.241989	ARHGEF2
NUP214/T434	1e-05	9.45979	12.1575	1e-05	1e-05	1e-05	720576	0.189788	NUP214
ACTC1/S35	14.0613	1e-05	7.42505	1e-05	1e-05	1e-05	716213	0.219866	ACTC1
PLEC/S4384	1e-05	10.705	10.7492	1e-05	1e-05	1e-05	715138	0.183505	PLEC
KRT20/S13	20.3285	1e-05	1.01677	1e-05	1e-05	1e-05	711508	0.39453	KRT20
SMARCAD1/S212	1e-05	8.37349	12.9412	1e-05	1e-05	1e-05	710489	0.20163	SMARCAD1
SPEN/S2114	1e-05	13.4156	7.36431	1e-05	1e-05	1e-05	692664	0.216067	SPEN
CC2D1A/T120	2.079	1e-05	18.6917	1e-05	1e-05	1e-05	692356	0.362366	CC2D1A
SUGT1/T265	4.81451	11.525	4.30126	1e-05	1e-05	1e-05	688025	0.0978885	SUGT1
AFAP1/S752	1e-05	1e-05	20.0168	1e-05	1e-05	1e-05	667226	0.42265	AFAP1
ACTC1/S325	17.6902	1e-05	1.55668	1e-05	1e-05	1e-05	641563	0.374263	ACTC1
NCL/S153	1e-05	16.3107	2.80785	1e-05	1e-05	1e-05	637286	0.333071	NCL
BCL11A/S328	1e-05	12.4519	6.63732	1e-05	1e-05	1e-05	636308	0.218934	BCL11A
ACACA/S117	10.5143	1e-05	8.35232	1e-05	1e-05	1e-05	628889	0.188812	ACACA
RBM33/S205	1e-05	18.8508	1e-05	1e-05	1e-05	1e-05	628361	0.42265	RBM33
HNRNPA1/S2	1e-05	18.6967	1e-05	1e-05	1e-05	1e-05	623224	0.42265	HNRNPA1
IWS1/S250	1e-05	18.6802	1e-05	1e-05	1e-05	1e-05	622673	0.42265	IWS1
CDYL/S160	1e-05	18.1886	1e-05	1e-05	1e-05	1e-05	606288	0.42265	CDYL
FIP1L1/T81	1e-05	17.6825	1e-05	1e-05	1e-05	1e-05	589416	0.42265	FIP1L1
NUP98/S871	1e-05	17.4001	1e-05	1e-05	1e-05	1e-05	580005	0.42265	NUP98
GMPS/S332	1e-05	17.3108	1e-05	1e-05	1e-05	1e-05	577029	0.42265	GMPS
NUP214/S430	1e-05	4.79189	12.1575	1e-05	1e-05	1e-05	564979	0.251156	NUP214
STIM1/S524	15.4929	1.25956	1e-05	1e-05	1e-05	1e-05	558414	0.377765	STIM1
MLF2/S240	1e-05	1e-05	16.6192	1e-05	1e-05	1e-05	553975	0.42265	MLF2
PI4K2A/S460	1e-05	14.307	2.17198	1e-05	1e-05	1e-05	549301	0.342534	PI4K2A
PI4K2A/S461	1e-05	14.307	2.17198	1e-05	1e-05	1e-05	549301	0.342534	PI4K2A
NOP58/S351	1e-05	16.2567	1e-05	1e-05	1e-05	1e-05	541889	0.42265	NOP58
NOP58/T350	1e-05	16.2567	1e-05	1e-05	1e-05	1e-05	541889	0.42265	NOP58
HNRNPUL1/S716	1e-05	8.37024	7.80853	1e-05	1e-05	1e-05	539293	0.183995	HNRNPUL1
DBN1/T333	1e-05	1e-05	16.1318	1e-05	1e-05	1e-05	537729	0.42265	DBN1
PTPN12/S514	1e-05	5.9317	9.9982	1e-05	1e-05	1e-05	530997	0.208874	PTPN12
CDC26/S42	10.6144	2.61689	2.53216	1e-05	1e-05	1e-05	525448	0.188976	CDC26
DAXX/S688	1e-05	15.6636	1e-05	1e-05	1e-05	1e-05	522120	0.42265	DAXX
DAXX/S690	1e-05	15.6636	1e-05	1e-05	1e-05	1e-05	522120	0.42265	DAXX
CLASP1/S600	7.73482	7.22433	1e-05	1e-05	1e-05	1e-05	498639	0.183978	CLASP1
PLEC/S4385	1e-05	4.11175	10.7492	1e-05	1e-05	1e-05	495364	0.254484	PLEC
AHCTF1/S1225	1.41226	11.1406	2.11066	1e-05	1e-05	1e-05	488785	0.259085	AHCTF1
NUP88/T525	1e-05	9.21271	5.45024	1e-05	1e-05	1e-05	488765	0.209125	NUP88
SH3BP1/S264	1.73143	9.281	3.61198	1e-05	1e-05	1e-05	487480	0.16472	SH3BP1
PRKAB1/S180	6.62821	1e-05	7.67466	1e-05	1e-05	1e-05	476763	0.18568	PRKAB1
EEF2/S500	1e-05	8.58316	5.64712	1e-05	1e-05	1e-05	474343	0.200347	EEF2
GREM1/S76	1e-05	1.80001	12.316	1e-05	1e-05	1e-05	470533	0.345225	GREM1
RBM25/S703	1e-05	1e-05	13.9722	1e-05	1e-05	1e-05	465741	0.42265	RBM25
MCM2/S108	1e-05	10.2421	3.5687	1e-05	1e-05	1e-05	460359	0.26483	MCM2
MLL2/S654	1e-05	8.30765	5.48971	1e-05	1e-05	1e-05	459912	0.200018	MLL2
NES/S455	1e-05	13.7773	1e-05	1e-05	1e-05	1e-05	459244	0.42265	NES
BCL11A/T701	1e-05	8.97844	4.76522	1e-05	1e-05	1e-05	458122	0.219361	BCL11A
SRRM2/S1383	2.20636	11.4197	1e-05	1e-05	1e-05	1e-05	454202	0.323611	SRRM2
BAZ1B/S708	1e-05	13.5239	1e-05	1e-05	1e-05	1e-05	450797	0.42265	BAZ1B
ARID1A/S1755	5.10295	1e-05	8.41261	1e-05	1e-05	1e-05	450519	0.206935	ARID1A
PPP6R3/T518	1e-05	11.1656	2.28467	1e-05	1e-05	1e-05	448344	0.318632	PPP6R3
IRS2/S591	1e-05	1e-05	13.4295	1e-05	1e-05	1e-05	447651	0.42265	IRS2
ANKS1A/S647	1e-05	13.3545	1e-05	1e-05	1e-05	1e-05	445151	0.42265	ANKS1A
PHIP/S1283	2.02178	11.3244	1e-05	1e-05	1e-05	1e-05	444873	0.330166	PHIP
SRSF2/S212	1e-05	8.63043	4.67578	1e-05	1e-05	1e-05	443541	0.217338	SRSF2
PLEC/S4374	1e-05	13.3004	1e-05	1e-05	1e-05	1e-05	443347	0.42265	PLEC
LMO7/T645	1e-05	13.0454	1e-05	1e-05	1e-05	1e-05	434846	0.42265	LMO7
LMO7/T650	1e-05	13.0454	1e-05	1e-05	1e-05	1e-05	434846	0.42265	LMO7
EPS8L3/S558	1e-05	10.2748	2.63185	1e-05	1e-05	1e-05	430222	0.297445	EPS8L3
FIP1L1/S85	1e-05	12.7469	1e-05	1e-05	1e-05	1e-05	424899	0.42265	FIP1L1
MYLK/S1760	11.1022	1.52802	1e-05	1e-05	1e-05	1e-05	421007	0.349322	MYLK
SRRM2/S1384	2.20636	10.3761	1e-05	1e-05	1e-05	1e-05	419417	0.315194	SRRM2
PDXDC1/S737	2.83875	1.50795	8.18018	1e-05	1e-05	1e-05	417563	0.177115	PDXDC1
PLEC/S4386	1e-05	4.33243	8.11958	1e-05	1e-05	1e-05	415067	0.218834	PLEC
BCL11A/S327	1e-05	12.4519	1e-05	1e-05	1e-05	1e-05	415064	0.42265	BCL11A
ARHGEF2/S940	1e-05	9.90587	2.537	1e-05	1e-05	1e-05	414763	0.297459	ARHGEF2
GTF2IRD1/S480	1e-05	0.95442	11.3079	1e-05	1e-05	1e-05	408744	0.376138	GTF2IRD1
SRRM2/S295	1e-05	12.2183	1e-05	1e-05	1e-05	1e-05	407278	0.42265	SRRM2
CPS1/S800	12.2055	1e-05	1e-05	1e-05	1e-05	1e-05	406850	0.42265	CPS1
CLIP2/S292	1e-05	6.16175	5.90456	1e-05	1e-05	1e-05	402211	0.183689	CLIP2
RABGGTB/T3	1e-05	1e-05	11.8146	1e-05	1e-05	1e-05	393820	0.42265	RABGGTB
LMO7/S246	1e-05	6.10796	5.66834	1e-05	1e-05	1e-05	392544	0.184072	LMO7
EPS8L1/T187	1e-05	4.91702	6.79607	1e-05	1e-05	1e-05	390437	0.193811	EPS8L1
PSRC1/S212	1e-05	5.18089	6.48686	1e-05	1e-05	1e-05	388925	0.188571	PSRC1
RBM14/S254	1e-05	5.10058	6.46625	1e-05	1e-05	1e-05	385561	0.189136	RBM14
ARHGEF2/S953	1e-05	6.90326	4.62312	1e-05	1e-05	1e-05	384213	0.199025	ARHGEF2
CCDC55/S248	1e-05	11.5082	1e-05	1e-05	1e-05	1e-05	383607	0.42265	CCDC55
BAZ1B/S705	1e-05	11.4785	1e-05	1e-05	1e-05	1e-05	382617	0.42265	BAZ1B
MED14/S986	1e-05	8.56041	2.67635	1e-05	1e-05	1e-05	374559	0.276673	MED14
LMO7/S630	2.30963	1e-05	8.84939	1e-05	1e-05	1e-05	371968	0.295562	LMO7
DYNC1H1/T4366	9.30969	1.75926	1e-05	1e-05	1e-05	1e-05	368965	0.325485	DYNC1H1
DYNC1H1/T4369	9.30969	1.75926	1e-05	1e-05	1e-05	1e-05	368965	0.325485	DYNC1H1
ATAD2/S327	1.80946	4.03862	5.15726	1e-05	1e-05	1e-05	366844	0.0650106	ATAD2
HNF4A/T166	1e-05	0.666245	10.2782	1e-05	1e-05	1e-05	364817	0.386513	HNF4A
RBM4/S86	1e-05	6.4723	4.38869	1e-05	1e-05	1e-05	362033	0.198126	RBM4
COASY/T202	8.17697	2.60239	1e-05	1e-05	1e-05	1e-05	359312	0.274748	COASY
NDRG2/S335	1.7298	1e-05	8.97818	1e-05	1e-05	1e-05	356933	0.323849	NDRG2
ETV6/S22	2.28945	7.33677	1.04253	1e-05	1e-05	1e-05	355625	0.205835	ETV6
CCDC88B/S596	4.04345	1.51179	5.0954	1e-05	1e-05	1e-05	355021	0.0792181	CCDC88B
BRD2/S668	3.84397	1e-05	6.80077	1e-05	1e-05	1e-05	354825	0.21329	BRD2
EPB41L1/S546	1e-05	10.5719	1e-05	1e-05	1e-05	1e-05	352398	0.42265	EPB41L1
FLNA/S968	1e-05	1e-05	10.4277	1e-05	1e-05	1e-05	347589	0.42265	FLNA
ASCL2/S28	1e-05	6.33327	4.00013	1e-05	1e-05	1e-05	344447	0.203552	ASCL2
CHAF1B/S538	1e-05	5.05697	5.26078	1e-05	1e-05	1e-05	343925	0.183663	CHAF1B
PLEC/S4613	1e-05	3.30003	6.97822	1e-05	1e-05	1e-05	342609	0.231246	PLEC
DYNC1H1/S4370	9.30969	1e-05	0.880911	1e-05	1e-05	1e-05	339687	0.37083	DYNC1H1
CCDC6/S52	0.96998	2.96257	6.2223	1e-05	1e-05	1e-05	338495	0.157569	CCDC6
SRRM2/S1415	1e-05	1e-05	10.0289	1e-05	1e-05	1e-05	334297	0.42265	SRRM2
BCLAF1/S358	1e-05	1e-05	9.997	1e-05	1e-05	1e-05	333234	0.42265	BCLAF1
BCLAF1/S531	1e-05	1e-05	9.997	1e-05	1e-05	1e-05	333234	0.42265	BCLAF1
CIAPIN1/S182	1e-05	3.94568	6.03933	1e-05	1e-05	1e-05	332834	0.200881	CIAPIN1
CIAPIN1/S183	1e-05	3.94568	6.03933	1e-05	1e-05	1e-05	332834	0.200881	CIAPIN1
CDK1/T161	1e-05	3.46075	6.41344	1e-05	1e-05	1e-05	329140	0.21773	CDK1
SRRM2/S1419	2.82838	5.2534	1.76844	1e-05	1e-05	1e-05	328340	0.0861236	SRRM2
KRT20/S118	1e-05	6.7762	3.02401	1e-05	1e-05	1e-05	326674	0.237481	KRT20
GRAP2/T262	3.99662	1.60157	4.0992	1e-05	1e-05	1e-05	323246	0.0582146	GRAP2
DOT1L/S899	1e-05	6.83076	2.74458	1e-05	1e-05	1e-05	319179	0.249024	DOT1L
KIF23/S763	1e-05	7.51965	2.04687	1e-05	1e-05	1e-05	318884	0.291281	KIF23
MCM4/S326	1e-05	9.47711	1e-05	1e-05	1e-05	1e-05	315904	0.42265	MCM4
SRRM2/T384	2.60661	6.82011	1e-05	1e-05	1e-05	1e-05	314224	0.254578	SRRM2
PFKFB2/S483	2.02596	1e-05	7.38312	1e-05	1e-05	1e-05	313636	0.290452	PFKFB2
OCIAD1/S113	1.59369	1e-05	7.78119	1e-05	1e-05	1e-05	312496	0.318547	OCIAD1
NCAPG/S973	1e-05	5.81266	3.35717	1e-05	1e-05	1e-05	305661	0.211291	NCAPG
SLC4A2/T169	1.90398	1.53835	5.72024	1e-05	1e-05	1e-05	305419	0.149784	SLC4A2
SCAF11/S774	2.72863	6.42846	1e-05	1e-05	1e-05	1e-05	305237	0.242961	SCAF11
KLHDC4/T403	1e-05	2.4295	6.71705	1e-05	1e-05	1e-05	304885	0.260699	KLHDC4
DIDO1/T151	1e-05	7.01137	2.13253	1e-05	1e-05	1e-05	304797	0.279631	DIDO1
EPHA2/T898	2.6163	1e-05	6.50841	1e-05	1e-05	1e-05	304157	0.248972	EPHA2
ACTA2/T326	1e-05	9.1179	1e-05	1e-05	1e-05	1e-05	303931	0.42265	ACTA2
ACTG1/T324	1e-05	9.1179	1e-05	1e-05	1e-05	1e-05	303931	0.42265	ACTG1
PLEC/T4030	1e-05	2.12223	6.99511	1e-05	1e-05	1e-05	303912	0.2799	PLEC
MAP1B/Y1872	1e-05	3.39248	5.68875	1e-05	1e-05	1e-05	302708	0.208417	MAP1B
MLLT6/T264	1e-05	8.1781	0.868058	1e-05	1e-05	1e-05	301539	0.364935	MLLT6
PCIF1/S140	1e-05	1.24007	7.74702	1e-05	1e-05	1e-05	299570	0.338652	PCIF1
CBX3/S176	1e-05	1e-05	8.84072	1e-05	1e-05	1e-05	294691	0.42265	CBX3
SCAF1/S992	1e-05	8.50169	0.30836	1e-05	1e-05	1e-05	293669	0.402103	SCAF1
PLEC/S4391	1e-05	6.89387	1.91459	1e-05	1e-05	1e-05	293615	0.289209	PLEC
FMR1/S511	1.74387	7.03706	1e-05	1e-05	1e-05	1e-05	292698	0.300727	FMR1
EIF5B/S113	1e-05	8.77053	1e-05	1e-05	1e-05	1e-05	292352	0.42265	EIF5B
NES/S1489	1e-05	8.75075	1e-05	1e-05	1e-05	1e-05	291692	0.42265	NES
PCBP2/S187	8.74503	1e-05	1e-05	1e-05	1e-05	1e-05	291502	0.42265	PCBP2
MLXIPL/S602	6.27504	2.42762	1e-05	1e-05	1e-05	1e-05	290089	0.253227	MLXIPL
HP1BP3/S442	3.16754	1.00757	4.51993	1e-05	1e-05	1e-05	289835	0.105243	HP1BP3
SRRM2/S1378	1e-05	8.62275	1e-05	1e-05	1e-05	1e-05	287426	0.42265	SRRM2
SRRM2/S1379	1e-05	8.62275	1e-05	1e-05	1e-05	1e-05	287426	0.42265	SRRM2
BBC3/S10	1e-05	1.5904	6.92939	1e-05	1e-05	1e-05	283993	0.308129	BBC3
NRBP1/S29	1e-05	4.21032	4.29962	1e-05	1e-05	1e-05	283665	0.183548	NRBP1
NRBP1/T28	1e-05	4.21032	4.29962	1e-05	1e-05	1e-05	283665	0.183548	NRBP1
GORASP2/S441	8.50413	1e-05	1e-05	1e-05	1e-05	1e-05	283472	0.42265	GORASP2
MGA/S924	1e-05	4.82424	3.62869	1e-05	1e-05	1e-05	281765	0.19155	MGA
NAF1/S315	1e-05	4.19513	4.24814	1e-05	1e-05	1e-05	281442	0.18352	NAF1
PPP1R11/S73	1e-05	8.44227	1e-05	1e-05	1e-05	1e-05	281410	0.42265	PPP1R11
MON1A/T130	4.55648	3.8077	1e-05	1e-05	1e-05	1e-05	278806	0.186756	MON1A
AVEN/S94	4.59513	1e-05	3.70603	1e-05	1e-05	1e-05	276706	0.188147	AVEN
RACGAP1/S203	1e-05	5.41597	2.80796	1e-05	1e-05	1e-05	274131	0.221702	RACGAP1
SUDS3/S45	1e-05	6.77829	1.37267	1e-05	1e-05	1e-05	271699	0.319544	SUDS3
SETD2/S2082	1e-05	4.98521	3.07769	1e-05	1e-05	1e-05	268764	0.205437	SETD2
SKA3/S155	1e-05	5.836	2.19017	1e-05	1e-05	1e-05	267539	0.256605	SKA3
MDC1/T966	1e-05	4.40658	3.6119	1e-05	1e-05	1e-05	267283	0.187484	MDC1
GSG2/S143	1e-05	5.91104	2.07633	1e-05	1e-05	1e-05	266246	0.263938	GSG2
SULT2B1/S318	1e-05	7.81316	1e-05	1e-05	1e-05	1e-05	260439	0.42265	SULT2B1
FIP1L1/S87	1e-05	7.81143	1e-05	1e-05	1e-05	1e-05	260382	0.42265	FIP1L1
ARHGEF11/S285	1e-05	7.73653	1e-05	1e-05	1e-05	1e-05	257885	0.42265	ARHGEF11
NUMB/S438	7.72285	1e-05	1e-05	1e-05	1e-05	1e-05	257429	0.42265	NUMB
DDX17/S52	4.28162	1e-05	3.41752	1e-05	1e-05	1e-05	256638	0.188598	DDX17
DDX17/T55	4.28162	1e-05	3.41752	1e-05	1e-05	1e-05	256638	0.188598	DDX17
ASMTL/S19	1e-05	7.68502	1e-05	1e-05	1e-05	1e-05	256168	0.42265	ASMTL
ASMTL/S21	1e-05	7.68502	1e-05	1e-05	1e-05	1e-05	256168	0.42265	ASMTL
MYO1E/S1004	1e-05	2.62112	5.04137	1e-05	1e-05	1e-05	255417	0.221418	MYO1E
MYO1E/S1009	1e-05	2.62112	5.04137	1e-05	1e-05	1e-05	255417	0.221418	MYO1E
CHD8/T1993	7.63321	1e-05	1e-05	1e-05	1e-05	1e-05	254441	0.42265	CHD8
SRRM2/S1420	2.12128	3.68543	1.76844	1e-05	1e-05	1e-05	252505	0.0503489	SRRM2
SPTBN1/S2314	1e-05	3.1136	4.38537	1e-05	1e-05	1e-05	249966	0.194998	SPTBN1
CDK13/S397	1e-05	6.95536	0.445905	1e-05	1e-05	1e-05	246709	0.386895	CDK13
CCDC64B/S19	1e-05	7.34388	1e-05	1e-05	1e-05	1e-05	244797	0.42265	CCDC64B
FAM169A/S371	5.46657	1e-05	1.85217	1e-05	1e-05	1e-05	243958	0.267913	FAM169A
OSBPL3/S251	1e-05	0.930958	6.37718	1e-05	1e-05	1e-05	243605	0.345306	OSBPL3
OSBPL3/T249	1e-05	0.930958	6.37718	1e-05	1e-05	1e-05	243605	0.345306	OSBPL3
RPS6KA4/T687	3.40693	1e-05	3.85998	1e-05	1e-05	1e-05	242231	0.185086	RPS6KA4
SMEK1/S758	2.23665	1e-05	5.02608	1e-05	1e-05	1e-05	242091	0.237789	SMEK1
PLEC/S4392	1e-05	5.65852	1.59566	1e-05	1e-05	1e-05	241806	0.287624	PLEC
KHSRP/S274	1e-05	4.04125	3.19758	1e-05	1e-05	1e-05	241295	0.188993	KHSRP
EPB41L1/S461	1e-05	4.19743	3.0376	1e-05	1e-05	1e-05	241168	0.193797	EPB41L1
DNTTIP2/S88	1e-05	3.43115	3.78691	1e-05	1e-05	1e-05	240602	0.184493	DNTTIP2
SERINC5/Y345	1e-05	1e-05	7.16715	1e-05	1e-05	1e-05	238906	0.42265	SERINC5
LARP1/S746	1.48233	0.987619	4.69437	1e-05	1e-05	1e-05	238811	0.176186	LARP1
LARP1/S747	1.48233	0.987619	4.69437	1e-05	1e-05	1e-05	238811	0.176186	LARP1
RSRC2/S222	0.639969	6.52302	1e-05	1e-05	1e-05	1e-05	238767	0.369036	RSRC2
BIN2/T423	5.70448	1.40968	1e-05	1e-05	1e-05	1e-05	237139	0.301003	BIN2
NES/T1487	1e-05	7.10816	1e-05	1e-05	1e-05	1e-05	236939	0.42265	NES
SUB1/S17	1e-05	7.08829	1e-05	1e-05	1e-05	1e-05	236277	0.42265	SUB1
AKAP12/S629	5.54119	1.51497	1e-05	1e-05	1e-05	1e-05	235206	0.290829	AKAP12
PRKDC/S2675	1e-05	7.0507	1e-05	1e-05	1e-05	1e-05	235024	0.42265	PRKDC
PDAP1/S60	1e-05	7.03807	1e-05	1e-05	1e-05	1e-05	234603	0.42265	PDAP1
FKBP15/S307	1.40134	3.94911	1.6824	1e-05	1e-05	1e-05	234428	0.100782	FKBP15
PWWP2A/S102	1e-05	4.35108	2.6296	1e-05	1e-05	1e-05	232690	0.207253	PWWP2A
HJURP/S473	1e-05	5.2215	1.75143	1e-05	1e-05	1e-05	232431	0.269017	HJURP
PDE3A/Y497	1e-05	1e-05	6.91821	1e-05	1e-05	1e-05	230608	0.42265	PDE3A
ARHGEF2/S691	1e-05	6.88576	1e-05	1e-05	1e-05	1e-05	229526	0.42265	ARHGEF2
HSF1/S307	1e-05	2.61333	4.25413	1e-05	1e-05	1e-05	228916	0.205856	HSF1
DEK/S231	1e-05	5.03964	1.82677	1e-05	1e-05	1e-05	228880	0.260458	DEK
HNRNPF/S187	1e-05	3.70041	3.15794	1e-05	1e-05	1e-05	228612	0.186046	HNRNPF
CLTA/S175	1e-05	6.83505	1e-05	1e-05	1e-05	1e-05	227836	0.42265	CLTA
DEK/S230	1e-05	3.17509	3.65353	1e-05	1e-05	1e-05	227621	0.1855	DEK
STIM2/S261	6.80289	1e-05	1e-05	1e-05	1e-05	1e-05	226764	0.42265	STIM2
PPM1H/S124	1e-05	1.5443	5.23798	1e-05	1e-05	1e-05	226076	0.282947	PPM1H
C6ORF203/S111	1e-05	1e-05	6.77466	1e-05	1e-05	1e-05	225823	0.42265	C6ORF203
C6ORF203/S115	1e-05	1e-05	6.77466	1e-05	1e-05	1e-05	225823	0.42265	C6ORF203
C6ORF203/S121	1e-05	1e-05	6.77466	1e-05	1e-05	1e-05	225823	0.42265	C6ORF203
DEK/S301	1e-05	6.7625	1e-05	1e-05	1e-05	1e-05	225417	0.42265	DEK
EVI2B/T267	4.59978	1e-05	2.1454	1e-05	1e-05	1e-05	224840	0.23272	EVI2B
MLLT6/S382	1e-05	1.96578	4.77721	1e-05	1e-05	1e-05	224767	0.246384	MLLT6
IFITM1/S16	1e-05	4.3108	2.42388	1e-05	1e-05	1e-05	224490	0.21378	IFITM1
IFITM1/T17	1e-05	4.3108	2.42388	1e-05	1e-05	1e-05	224490	0.21378	IFITM1
ATXN1L/T333	1e-05	2.46325	4.23185	1e-05	1e-05	1e-05	223171	0.210583	ATXN1L
C3ORF63/S531	1e-05	6.69466	1e-05	1e-05	1e-05	1e-05	223156	0.42265	C3ORF63
ASXL2/S1285	1e-05	5.02895	1.66357	1e-05	1e-05	1e-05	223085	0.270539	ASXL2
FARP2/S876	6.67619	1e-05	1e-05	1e-05	1e-05	1e-05	222540	0.42265	FARP2
PTK2/S932	3.66053	0.736726	2.2599	1e-05	1e-05	1e-05	221905	0.119383	PTK2
RASAL2/S243	1e-05	3.9866	2.6651	1e-05	1e-05	1e-05	221724	0.199155	RASAL2
SLCO4A1/T37	1e-05	2.01873	4.62185	1e-05	1e-05	1e-05	221353	0.239824	SLCO4A1
RRBP1/S185	6.63985	1e-05	1e-05	1e-05	1e-05	1e-05	221329	0.42265	RRBP1
KDM3A/S445	1e-05	6.61103	1e-05	1e-05	1e-05	1e-05	220368	0.42265	KDM3A
RERE/S679	1e-05	1e-05	6.56959	1e-05	1e-05	1e-05	218987	0.42265	RERE
NUP214/Y977	1e-05	4.63031	1.9281	1e-05	1e-05	1e-05	218614	0.245072	NUP214
NUP214/Y978	1e-05	4.63031	1.9281	1e-05	1e-05	1e-05	218614	0.245072	NUP214
C20ORF112/T126	1e-05	3.97725	2.5704	1e-05	1e-05	1e-05	218255	0.201722	C20ORF112
C20ORF112/T127	1e-05	3.97725	2.5704	1e-05	1e-05	1e-05	218255	0.201722	C20ORF112
ITGB4/S1413	1e-05	2.77726	3.73358	1e-05	1e-05	1e-05	217028	0.192171	ITGB4
ARHGEF2/T153	6.50683	1e-05	1e-05	1e-05	1e-05	1e-05	216895	0.42265	ARHGEF2
PRPF4B/S569	1e-05	6.37133	1e-05	1e-05	1e-05	1e-05	212378	0.42265	PRPF4B
CHD7/S2956	1e-05	0.860195	5.48631	1e-05	1e-05	1e-05	211551	0.340189	CHD7
SAC3D1/S356	1e-05	1e-05	6.33857	1e-05	1e-05	1e-05	211286	0.42265	SAC3D1
LRCH1/T538	1e-05	4.27253	2.05226	1e-05	1e-05	1e-05	210827	0.229594	LRCH1
KIAA0947/S925	1e-05	6.3222	1e-05	1e-05	1e-05	1e-05	210741	0.42265	KIAA0947
PLEKHA6/S1024	1e-05	2.40497	3.89402	1e-05	1e-05	1e-05	209967	0.205404	PLEKHA6
IRS2/S932	1e-05	6.29089	1e-05	1e-05	1e-05	1e-05	209697	0.42265	IRS2
PLEC/Y4474	1e-05	5.18415	1.075	1e-05	1e-05	1e-05	208639	0.31745	PLEC
PLEC/Y4475	1e-05	5.18415	1.075	1e-05	1e-05	1e-05	208639	0.31745	PLEC
PLEC/Y4611	1e-05	5.18415	1.075	1e-05	1e-05	1e-05	208639	0.31745	PLEC
PLEC/Y4612	1e-05	5.18415	1.075	1e-05	1e-05	1e-05	208639	0.31745	PLEC
C18ORF25/S66	1e-05	3.32461	2.87518	1e-05	1e-05	1e-05	206660	0.18564	C18ORF25
C18ORF25/S67	1e-05	3.32461	2.87518	1e-05	1e-05	1e-05	206660	0.18564	C18ORF25
KIAA1468/S141	1e-05	3.47155	2.70017	1e-05	1e-05	1e-05	205724	0.189807	KIAA1468
C17ORF49/S36	1e-05	4.1273	2.03983	1e-05	1e-05	1e-05	205571	0.226607	C17ORF49
CLK1/T384	2.38744	1.08666	2.69067	1e-05	1e-05	1e-05	205492	0.0528201	CLK1
CLK4/T340	2.38744	1.08666	2.69067	1e-05	1e-05	1e-05	205492	0.0528201	CLK4
DOT1L/T900	1e-05	3.41538	2.74458	1e-05	1e-05	1e-05	205332	0.188302	DOT1L
CASK/S577	6.05228	1e-05	1e-05	1e-05	1e-05	1e-05	201743	0.42265	CASK
HNRNPK/S214	1e-05	6.04983	1e-05	1e-05	1e-05	1e-05	201662	0.42265	HNRNPK
LUZP1/S905	1e-05	1e-05	6.0405	1e-05	1e-05	1e-05	201351	0.42265	LUZP1
FNBP4/T517	1.49541	1e-05	4.53716	1e-05	1e-05	1e-05	201086	0.270939	FNBP4
PARP4/S1236	1e-05	4.90974	1.11822	1e-05	1e-05	1e-05	200932	0.308855	PARP4
BAP1/S583	1e-05	5.9821	1e-05	1e-05	1e-05	1e-05	199404	0.42265	BAP1
SKP2/S72	1e-05	4.21234	1.73844	1e-05	1e-05	1e-05	198360	0.24606	SKP2
MYC/T73	1.13464	1.90092	2.90461	1e-05	1e-05	1e-05	198006	0.06093	MYC
GSG2/S147	1e-05	5.91104	1e-05	1e-05	1e-05	1e-05	197035	0.42265	GSG2
RFC1/S69	1.13261	3.30356	1.41224	1e-05	1e-05	1e-05	194947	0.103657	RFC1
NRF1/S136	1e-05	4.02689	1.78074	1e-05	1e-05	1e-05	193588	0.238475	NRF1
C20ORF112/S18	1e-05	2.22628	3.5387	1e-05	1e-05	1e-05	192166	0.203873	C20ORF112
PWP1/S50	1e-05	1e-05	5.74017	1e-05	1e-05	1e-05	191340	0.42265	PWP1
BRWD1/S696	3.17401	1e-05	2.55853	1e-05	1e-05	1e-05	191085	0.188169	BRWD1
LSR/S381	1e-05	3.36344	2.27175	1e-05	1e-05	1e-05	187840	0.198407	LSR
NOL8/T888	1e-05	3.4012	2.23011	1e-05	1e-05	1e-05	187711	0.200606	NOL8
FHDC1/S500	1e-05	0.876911	4.74182	1e-05	1e-05	1e-05	187291	0.327287	FHDC1
KIF23/S682	1e-05	4.60383	1.00063	1e-05	1e-05	1e-05	186816	0.3132	KIF23
KIF23/S684	1e-05	4.60383	1.00063	1e-05	1e-05	1e-05	186816	0.3132	KIF23
CEP170/S356	1e-05	2.82494	2.76729	1e-05	1e-05	1e-05	186408	0.183547	CEP170
MYO9B/S1267	1e-05	2.30923	3.27729	1e-05	1e-05	1e-05	186218	0.195493	MYO9B
CCDC88B/S600	4.04345	1.51179	1e-05	1e-05	1e-05	1e-05	185175	0.25702	CCDC88B
FBXW9/S22	1.1848	1e-05	4.36567	1e-05	1e-05	1e-05	185016	0.291588	FBXW9
EIF3CL/S13	1e-05	4.65414	0.876414	1e-05	1e-05	1e-05	184352	0.32578	EIF3CL
SULT2B1/S348	1e-05	5.53028	1e-05	1e-05	1e-05	1e-05	184343	0.42265	SULT2B1
SULT2B1/S350	1e-05	5.53028	1e-05	1e-05	1e-05	1e-05	184343	0.42265	SULT2B1
CTNND1/S320	3.55481	1.98789	1.96247	1e-05	1e-05	1e-05	250172	0.0415646	CTNND1
CCDC55/S254	1e-05	5.48034	1e-05	1e-05	1e-05	1e-05	182679	0.42265	CCDC55
LAD1/S298	1e-05	5.47507	1e-05	1e-05	1e-05	1e-05	182503	0.42265	LAD1
MSL1/S99	1e-05	3.62066	1.8541	1e-05	1e-05	1e-05	182492	0.222955	MSL1
MATR3/S211	1e-05	2.74972	2.71746	1e-05	1e-05	1e-05	182239	0.183518	MATR3
CDK13/S664	1e-05	3.54418	1.91295	1e-05	1e-05	1e-05	181905	0.217706	CDK13
GIGYF2/S614	1e-05	3.84954	1.60645	1e-05	1e-05	1e-05	181866	0.244834	GIGYF2
GPRC5A/S301	1e-05	1e-05	5.43667	1e-05	1e-05	1e-05	181223	0.42265	GPRC5A
PHLDA2/S138	1e-05	3.05811	2.36883	1e-05	1e-05	1e-05	180898	0.190011	PHLDA2
PHLDA2/S141	1e-05	3.05811	2.36883	1e-05	1e-05	1e-05	180898	0.190011	PHLDA2
PHLDA2/S144	1e-05	3.05811	2.36883	1e-05	1e-05	1e-05	180898	0.190011	PHLDA2
SRRM2/S1421	1e-05	3.65268	1.76844	1e-05	1e-05	1e-05	180704	0.228762	SRRM2
EPHB2/T776	1e-05	1.65712	3.72363	1e-05	1e-05	1e-05	179359	0.237785	EPHB2
C20ORF27/S190	1e-05	1e-05	5.35685	1e-05	1e-05	1e-05	178562	0.42265	C20ORF27
SH3BP1/S262	1.73143	1e-05	3.61198	1e-05	1e-05	1e-05	178114	0.22981	SH3BP1
SRSF2/S26	1e-05	1e-05	5.27814	1e-05	1e-05	1e-05	175939	0.42265	SRSF2
NHSL1/S1190	1e-05	3.61717	1.65004	1e-05	1e-05	1e-05	175574	0.235106	NHSL1
NHSL1/S1191	1e-05	3.61717	1.65004	1e-05	1e-05	1e-05	175574	0.235106	NHSL1
CCDC55/T275	1e-05	1e-05	5.26704	1e-05	1e-05	1e-05	175569	0.42265	CCDC55
MYST2/T128	1e-05	5.23758	1e-05	1e-05	1e-05	1e-05	174587	0.42265	MYST2
MCM6/S13	1e-05	4.34684	0.871139	1e-05	1e-05	1e-05	173933	0.320457	MCM6
CCDC92/S211	3.46353	1e-05	1.73857	1e-05	1e-05	1e-05	173404	0.224999	CCDC92
APOA4/S259	1e-05	5.18785	1e-05	1e-05	1e-05	1e-05	172929	0.42265	APOA4
PLEC/S4479	1e-05	5.18415	1e-05	1e-05	1e-05	1e-05	172806	0.42265	PLEC
PLEC/S4616	1e-05	5.18415	1e-05	1e-05	1e-05	1e-05	172806	0.42265	PLEC
PLEC/Y4478	1e-05	5.18415	1e-05	1e-05	1e-05	1e-05	172806	0.42265	PLEC
PLEC/Y4615	1e-05	5.18415	1e-05	1e-05	1e-05	1e-05	172806	0.42265	PLEC
SLC9A3/S561	1e-05	3.18373	1.99403	1e-05	1e-05	1e-05	172592	0.20424	SLC9A3
SLC9A3/S563	1e-05	3.18373	1.99403	1e-05	1e-05	1e-05	172592	0.20424	SLC9A3
SLC9A3/T564	1e-05	3.18373	1.99403	1e-05	1e-05	1e-05	172592	0.20424	SLC9A3
ERICH1/S238	1e-05	5.16488	1e-05	1e-05	1e-05	1e-05	172163	0.42265	ERICH1
DYRK2/S30	1e-05	2.06014	3.06566	1e-05	1e-05	1e-05	170860	0.198775	DYRK2
LIG3/T244	1e-05	1.64531	3.47595	1e-05	1e-05	1e-05	170709	0.231148	LIG3
RBM14/S623	3.35849	1.75516	1e-05	1e-05	1e-05	1e-05	170455	0.220902	RBM14
NPM1/S88	0.894917	1.74207	2.47649	1e-05	1e-05	1e-05	170449	0.0649468	NPM1
EIF5B/S135	1e-05	5.11266	1e-05	1e-05	1e-05	1e-05	170423	0.42265	EIF5B
ARID1A/S1754	5.10295	1e-05	1e-05	1e-05	1e-05	1e-05	170099	0.42265	ARID1A
STIM2/S669	2.7078	1e-05	2.39016	1e-05	1e-05	1e-05	169933	0.185084	STIM2
PRRC2A/S1306	1e-05	5.09762	1e-05	1e-05	1e-05	1e-05	169921	0.42265	PRRC2A
APRT/S30	1e-05	1.9113	3.15105	1e-05	1e-05	1e-05	168745	0.206939	APRT
PLEC/S4622	1e-05	1.26342	3.78738	1e-05	1e-05	1e-05	168360	0.269621	PLEC
PLEC/S4626	1e-05	1.26342	3.78738	1e-05	1e-05	1e-05	168360	0.269621	PLEC
FAM169A/T372	4.09993	1e-05	0.926086	1e-05	1e-05	1e-05	167534	0.309632	FAM169A
PHF14/S302	1e-05	5.02042	1e-05	1e-05	1e-05	1e-05	167348	0.42265	PHF14
RSL1D1/S90	1e-05	3.41018	1.59332	1e-05	1e-05	1e-05	166784	0.232535	RSL1D1
RSL1D1/S92	1e-05	3.41018	1.59332	1e-05	1e-05	1e-05	166784	0.232535	RSL1D1
NUP35/S73	1e-05	2.54306	2.45407	1e-05	1e-05	1e-05	166571	0.183633	NUP35
CCNYL1/S272	4.98532	1e-05	1e-05	1e-05	1e-05	1e-05	166178	0.42265	CCNYL1
GPATCH8/S1175	1e-05	4.96325	1e-05	1e-05	1e-05	1e-05	165442	0.42265	GPATCH8
PLEC/S4390	1e-05	4.9498	1e-05	1e-05	1e-05	1e-05	164994	0.42265	PLEC
GLUD1/T228	4.92805	1e-05	1e-05	1e-05	1e-05	1e-05	164269	0.42265	GLUD1
CCDC132/Y557	1e-05	4.92543	1e-05	1e-05	1e-05	1e-05	164182	0.42265	CCDC132
PAK2/Y139	2.04805	2.87662	1e-05	1e-05	1e-05	1e-05	164156	0.19482	PAK2
SF3B1/S217	1e-05	4.91994	1e-05	1e-05	1e-05	1e-05	163999	0.42265	SF3B1
BCL9L/S947	1e-05	2.18105	2.73346	1e-05	1e-05	1e-05	163817	0.188613	BCL9L
MAPT/S731	1e-05	1e-05	4.91306	1e-05	1e-05	1e-05	163769	0.42265	MAPT
DOCK11/T1352	1e-05	1e-05	4.9097	1e-05	1e-05	1e-05	163657	0.42265	DOCK11
NAA30/S39	1e-05	1.78561	3.11743	1e-05	1e-05	1e-05	163435	0.212055	NAA30
ANK1/S1707	4.89262	1e-05	1e-05	1e-05	1e-05	1e-05	163088	0.42265	ANK1
ETFB/S317	4.8831	1e-05	1e-05	1e-05	1e-05	1e-05	162771	0.42265	ETFB
CTTNBP2/S1524	1e-05	2.76267	2.11887	1e-05	1e-05	1e-05	162718	0.190513	CTTNBP2
PRR5/S319	3.52137	1e-05	1.35803	1e-05	1e-05	1e-05	162647	0.253577	PRR5
NIPBL/S301	1e-05	1e-05	4.87643	1e-05	1e-05	1e-05	162548	0.42265	NIPBL
C11ORF84/S248	1e-05	4.39914	0.472967	1e-05	1e-05	1e-05	162404	0.364242	C11ORF84
NRBP2/S209	4.87072	1e-05	1e-05	1e-05	1e-05	1e-05	162358	0.42265	NRBP2
EIF3CL/S11	1e-05	3.97711	0.876414	1e-05	1e-05	1e-05	161784	0.311931	EIF3CL
NDRG3/S346	1e-05	3.15708	1.69316	1e-05	1e-05	1e-05	161675	0.218332	NDRG3
NDRG3/S349	1e-05	3.15708	1.69316	1e-05	1e-05	1e-05	161675	0.218332	NDRG3
NDRG3/S352	1e-05	3.15708	1.69316	1e-05	1e-05	1e-05	161675	0.218332	NDRG3
NDRG3/T348	1e-05	3.15708	1.69316	1e-05	1e-05	1e-05	161675	0.218332	NDRG3
NDRG3/T355	1e-05	3.15708	1.69316	1e-05	1e-05	1e-05	161675	0.218332	NDRG3
SIPA1L3/S177	1e-05	1e-05	4.80012	1e-05	1e-05	1e-05	160005	0.42265	SIPA1L3
NEMF/S747	1e-05	4.11341	0.678335	1e-05	1e-05	1e-05	159725	0.336403	NEMF
MED1/S774	0.413579	2.70885	1.66661	1e-05	1e-05	1e-05	159635	0.137909	MED1
RRP9/S50	1e-05	1.95829	2.82954	1e-05	1e-05	1e-05	159595	0.196695	RRP9
MACF1/S3630	1e-05	4.76821	1e-05	1e-05	1e-05	1e-05	158941	0.42265	MACF1
RPS27A/S65	2.35415	2.39367	1e-05	1e-05	1e-05	1e-05	158261	0.183532	RPS27A
BOP1/S126	1e-05	2.82192	1.90762	1e-05	1e-05	1e-05	157652	0.198346	BOP1
RPS5/S142	1e-05	2.73629	1.99315	1e-05	1e-05	1e-05	157649	0.1934	RPS5
SERBP1/S152	1e-05	1.64848	3.0806	1e-05	1e-05	1e-05	157636	0.218551	SERBP1
CDK13/T1147	1e-05	1.60516	3.11499	1e-05	1e-05	1e-05	157339	0.22232	CDK13
GTF3C2/S765	1e-05	2.41986	2.28739	1e-05	1e-05	1e-05	156908	0.183827	GTF3C2
CDK16/T249	1e-05	2.52243	2.14277	1e-05	1e-05	1e-05	155507	0.186194	CDK16
PWWP2A/S116	1e-05	2.49801	2.15839	1e-05	1e-05	1e-05	155214	0.185667	PWWP2A
C1ORF116/S462	1e-05	4.61026	1e-05	1e-05	1e-05	1e-05	153676	0.42265	C1ORF116
HUWE1/T3822	1e-05	1.17987	3.42608	1e-05	1e-05	1e-05	153532	0.266122	HUWE1
KIF23/S686	1e-05	4.60383	1e-05	1e-05	1e-05	1e-05	153462	0.42265	KIF23
SMG5/S480	1e-05	4.59704	1e-05	1e-05	1e-05	1e-05	153235	0.42265	SMG5
NAA10/S182	1e-05	1.68783	2.89902	1e-05	1e-05	1e-05	152896	0.210562	NAA10
ANLN/S182	1e-05	1e-05	4.57637	1e-05	1e-05	1e-05	152546	0.42265	ANLN
ANLN/S189	1e-05	1e-05	4.57637	1e-05	1e-05	1e-05	152546	0.42265	ANLN
RPS4X/S223	4.56344	1e-05	1e-05	1e-05	1e-05	1e-05	152115	0.42265	RPS4X
PPM1H/S123	1e-05	1.5443	3.0157	1e-05	1e-05	1e-05	152000	0.222955	PPM1H
OSBPL3/S379	1e-05	1e-05	4.54504	1e-05	1e-05	1e-05	151502	0.42265	OSBPL3
FNBP4/T516	1e-05	1e-05	4.53716	1e-05	1e-05	1e-05	151239	0.42265	FNBP4
PGAM1/S189	2.16408	2.34944	1e-05	1e-05	1e-05	1e-05	150451	0.184191	PGAM1
PPP1R11/S117	2.94062	1e-05	1.57262	1e-05	1e-05	1e-05	150441	0.21861	PPP1R11
KRT23/S44	1e-05	0.916424	3.5903	1e-05	1e-05	1e-05	150224	0.297796	KRT23
BCAM/S596	4.48701	1e-05	1e-05	1e-05	1e-05	1e-05	149568	0.42265	BCAM
BCAM/S598	4.48701	1e-05	1e-05	1e-05	1e-05	1e-05	149568	0.42265	BCAM
HELZ/S1317	1e-05	2.33716	2.13951	1e-05	1e-05	1e-05	149223	0.184298	HELZ
CEP57/T58	1e-05	4.45815	1e-05	1e-05	1e-05	1e-05	148606	0.42265	CEP57
ACTA2/S35	1e-05	4.44669	1e-05	1e-05	1e-05	1e-05	148224	0.42265	ACTA2
SRRM2/S1258	1e-05	4.44649	1e-05	1e-05	1e-05	1e-05	148217	0.42265	SRRM2
EIF3CL/S9	1e-05	3.54883	0.876414	1e-05	1e-05	1e-05	147509	0.301067	EIF3CL
RFX7/S299	1e-05	1.81377	2.5842	1e-05	1e-05	1e-05	146599	0.19575	RFX7
PAK1IP1/S320	1e-05	2.70528	1.69042	1e-05	1e-05	1e-05	146524	0.204432	PAK1IP1
CDK12/S685	1e-05	2.98289	1.40789	1e-05	1e-05	1e-05	146360	0.231452	CDK12
RBL1/S640	1e-05	1.60875	2.78177	1e-05	1e-05	1e-05	146351	0.211172	RBL1
BRIX1/S261	1e-05	2.09167	2.26835	1e-05	1e-05	1e-05	145334	0.184173	BRIX1
ATP2B4/T1145	3.50121	1e-05	0.853652	1e-05	1e-05	1e-05	145162	0.302321	ATP2B4
KIAA0182/S1101	1e-05	4.35071	1e-05	1e-05	1e-05	1e-05	145024	0.42265	KIAA0182
PLEC/S125	1e-05	3.52566	0.822262	1e-05	1e-05	1e-05	144931	0.306608	PLEC
BCLAF1/S181	1e-05	4.33117	1e-05	1e-05	1e-05	1e-05	144373	0.42265	BCLAF1
ATRX/S1236	1e-05	1e-05	4.31145	1e-05	1e-05	1e-05	143716	0.42265	ATRX
ATRX/S1237	1e-05	1e-05	4.31145	1e-05	1e-05	1e-05	143716	0.42265	ATRX
ATRX/T1239	1e-05	1e-05	4.31145	1e-05	1e-05	1e-05	143716	0.42265	ATRX
LRPAP1/S242	1e-05	1e-05	4.30788	1e-05	1e-05	1e-05	143597	0.42265	LRPAP1
LRPAP1/T248	1e-05	1e-05	4.30788	1e-05	1e-05	1e-05	143597	0.42265	LRPAP1
EIF4ENIF1/S356	1e-05	1.43352	2.86971	1e-05	1e-05	1e-05	143441	0.2255	EIF4ENIF1
EFS/S298	1e-05	1e-05	4.30193	1e-05	1e-05	1e-05	143398	0.42265	EFS
SHMT2/T420	1.00268	2.47003	0.829016	1e-05	1e-05	1e-05	143391	0.110369	SHMT2
SPATA18/S507	2.94501	0.403588	0.946764	1e-05	1e-05	1e-05	143179	0.205068	SPATA18
KIAA1704/T138	1e-05	4.28114	1e-05	1e-05	1e-05	1e-05	142705	0.42265	KIAA1704
SPATA18/S505	1.98269	0.403588	1.89353	1e-05	1e-05	1e-05	142660	0.10834	SPATA18
PLEC/S4389	1e-05	4.27051	1e-05	1e-05	1e-05	1e-05	142351	0.42265	PLEC
MED1/S772	0.413579	2.18281	1.66661	1e-05	1e-05	1e-05	142100	0.113795	MED1
LCOR/S37	1e-05	2.29259	1.96991	1e-05	1e-05	1e-05	142084	0.185833	LCOR
DMD/S1150	1e-05	1e-05	4.26078	1e-05	1e-05	1e-05	142027	0.42265	DMD
MKI67IP/S218	1e-05	3.03304	1.20636	1e-05	1e-05	1e-05	141314	0.25015	MKI67IP
MLL/S3506	1e-05	3.23473	1.00161	1e-05	1e-05	1e-05	141212	0.277712	MLL
PIK3C2B/S85	1e-05	2.65724	1.57782	1e-05	1e-05	1e-05	141169	0.208799	PIK3C2B
PIK3C2B/S87	1e-05	2.65724	1.57782	1e-05	1e-05	1e-05	141169	0.208799	PIK3C2B
PIK3C2B/T90	1e-05	2.65724	1.57782	1e-05	1e-05	1e-05	141169	0.208799	PIK3C2B
NCAPG/S975	1e-05	2.3509	1.87507	1e-05	1e-05	1e-05	140866	0.18863	NCAPG
PPP1R11/S74	1e-05	4.22114	1e-05	1e-05	1e-05	1e-05	140705	0.42265	PPP1R11
NRBP1/S36	1e-05	4.21032	1e-05	1e-05	1e-05	1e-05	140345	0.42265	NRBP1
NRBP1/S39	1e-05	4.21032	1e-05	1e-05	1e-05	1e-05	140345	0.42265	NRBP1
NRBP1/T35	1e-05	4.21032	1e-05	1e-05	1e-05	1e-05	140345	0.42265	NRBP1
NRBP1/T37	1e-05	4.21032	1e-05	1e-05	1e-05	1e-05	140345	0.42265	NRBP1
NRBP1/T38	1e-05	4.21032	1e-05	1e-05	1e-05	1e-05	140345	0.42265	NRBP1
MAP1B/S1852	1e-05	4.20678	1e-05	1e-05	1e-05	1e-05	140227	0.42265	MAP1B
MBD1/S464	4.19378	1e-05	1e-05	1e-05	1e-05	1e-05	139793	0.42265	MBD1
NUP88/S49	1e-05	4.17366	1e-05	1e-05	1e-05	1e-05	139123	0.42265	NUP88
NUP88/S50	1e-05	4.17366	1e-05	1e-05	1e-05	1e-05	139123	0.42265	NUP88
CNKSR1/T282	1e-05	2.6904	1.44377	1e-05	1e-05	1e-05	137806	0.218271	CNKSR1
DIDO1/S1026	1e-05	4.12243	1e-05	1e-05	1e-05	1e-05	137415	0.42265	DIDO1
SLC25A5/S42	1e-05	1.74397	2.35943	1e-05	1e-05	1e-05	136780	0.192535	SLC25A5
L3MBTL2/S67	1.2928	1e-05	2.80926	1e-05	1e-05	1e-05	136736	0.23416	L3MBTL2
SLK/S189	1e-05	4.05304	1e-05	1e-05	1e-05	1e-05	135102	0.42265	SLK
EPB49/S18	1e-05	4.04417	1e-05	1e-05	1e-05	1e-05	134806	0.42265	EPB49
MORC2/S715	1e-05	0.917417	3.12358	1e-05	1e-05	1e-05	134700	0.28335	MORC2
GTPBP4/Y466	1e-05	3.21654	0.81288	1e-05	1e-05	1e-05	134314	0.298789	GTPBP4
MICALL2/S249	1e-05	1e-05	3.99794	1e-05	1e-05	1e-05	133265	0.42265	MICALL2
KLHDC4/S413	1e-05	1.74747	2.23902	1e-05	1e-05	1e-05	132883	0.189641	KLHDC4
NOM1/S317	1e-05	2.25502	1.72596	1e-05	1e-05	1e-05	132700	0.19062	NOM1
C20ORF112/S130	1e-05	3.97725	1e-05	1e-05	1e-05	1e-05	132576	0.42265	C20ORF112
FAM122B/S58	1e-05	3.01137	0.960167	1e-05	1e-05	1e-05	132385	0.274548	FAM122B
PRR5-ARHGAP8/S546	1e-05	1.81392	2.13682	1e-05	1e-05	1e-05	131692	0.186217	PRR5-ARHGAP8
LMO7/S263	1e-05	2.05052	1.89834	1e-05	1e-05	1e-05	131629	0.184109	LMO7
POGZ/T1340	1e-05	2.78388	1.16263	1e-05	1e-05	1e-05	131550	0.24475	POGZ
EPHB3/Y600	1e-05	3.94592	1e-05	1e-05	1e-05	1e-05	131531	0.42265	EPHB3
SMARCAD1/S214	1e-05	2.37136	1.57117	1e-05	1e-05	1e-05	131418	0.199818	SMARCAD1
DIDO1/S152	1e-05	2.51723	1.42169	1e-05	1e-05	1e-05	131297	0.213363	DIDO1
EPB41L2/S386	1e-05	2.82598	1.10198	1e-05	1e-05	1e-05	130932	0.252347	EPB41L2
RIOK2/S442	1e-05	2.79017	1.11876	1e-05	1e-05	1e-05	130298	0.249255	RIOK2
C19ORF21/S586	1e-05	3.90628	1e-05	1e-05	1e-05	1e-05	130210	0.42265	C19ORF21
AHCTF1/S1227	1e-05	1e-05	3.89832	1e-05	1e-05	1e-05	129945	0.42265	AHCTF1
PLEC/S4365	1e-05	2.28652	1.60024	1e-05	1e-05	1e-05	129559	0.195941	PLEC
RPGR/S518	1e-05	2.89894	0.984773	1e-05	1e-05	1e-05	129458	0.267627	RPGR
ANKRD12/T1371	1.95746	0.86396	1.0601	1e-05	1e-05	1e-05	129384	0.0615063	ANKRD12
ACLY/S481	1e-05	1.44662	2.43423	1e-05	1e-05	1e-05	129362	0.208724	ACLY
RPS2/S264	0.672066	1.54948	1.63542	1e-05	1e-05	1e-05	128566	0.0528171	RPS2
KIAA0889/S1255	1e-05	3.84514	1e-05	1e-05	1e-05	1e-05	128172	0.42265	KIAA0889
ITGB4/S1387	1e-05	1e-05	3.84405	1e-05	1e-05	1e-05	128136	0.42265	ITGB4
BRD2/T664	3.84397	1e-05	1e-05	1e-05	1e-05	1e-05	128133	0.42265	BRD2
OGFR/S484	1e-05	0.499472	3.33694	1e-05	1e-05	1e-05	127881	0.343546	OGFR
FOXK2/S398	1e-05	3.83463	1e-05	1e-05	1e-05	1e-05	127822	0.42265	FOXK2
PTDSS1/S417	1e-05	1.64483	2.18127	1e-05	1e-05	1e-05	127537	0.191412	PTDSS1
PTDSS1/T415	1e-05	1.64483	2.18127	1e-05	1e-05	1e-05	127537	0.191412	PTDSS1
HTT/S645	2.36303	1e-05	1.45446	1e-05	1e-05	1e-05	127250	0.20569	HTT
ILF3/S190	1.54928	2.26472	1e-05	1e-05	1e-05	1e-05	127134	0.1975	ILF3
INF2/S588	1e-05	1.7543	2.04284	1e-05	1e-05	1e-05	126572	0.185851	INF2
PLEC/S4620	1e-05	1e-05	3.78738	1e-05	1e-05	1e-05	126247	0.42265	PLEC
IQGAP3/S539	1e-05	3.74946	1e-05	1e-05	1e-05	1e-05	124983	0.42265	IQGAP3
RPS6KA1/Y229	3.74862	1e-05	1e-05	1e-05	1e-05	1e-05	124955	0.42265	RPS6KA1
RPS6KA3/Y226	3.74862	1e-05	1e-05	1e-05	1e-05	1e-05	124955	0.42265	RPS6KA3
MFAP1/S133	1e-05	2.03639	1.69819	1e-05	1e-05	1e-05	124486	0.186831	MFAP1
ROCK2/S1121	1.73519	1.38053	0.61619	1e-05	1e-05	1e-05	124397	0.0637796	ROCK2
KIF23/S798	1e-05	2.76118	0.945734	1e-05	1e-05	1e-05	123564	0.266721	KIF23
KIAA0802/S1493	1e-05	1.53519	2.16689	1e-05	1e-05	1e-05	123403	0.195137	KIAA0802
AIM1/S19	1e-05	2.87111	0.818813	1e-05	1e-05	1e-05	122998	0.286447	AIM1
AIM1/T20	1e-05	2.87111	0.818813	1e-05	1e-05	1e-05	122998	0.286447	AIM1
GTPBP4/S468	1e-05	2.87236	0.81288	1e-05	1e-05	1e-05	122842	0.287252	GTPBP4
ORC6/T195	1e-05	1.40292	2.24116	1e-05	1e-05	1e-05	121470	0.204284	ORC6
NOL8/S365	1e-05	3.64153	1e-05	1e-05	1e-05	1e-05	121385	0.42265	NOL8
SHROOM3/S439	1e-05	1e-05	3.64062	1e-05	1e-05	1e-05	121355	0.42265	SHROOM3
ST5/S28	1.58049	1e-05	2.05957	1e-05	1e-05	1e-05	121336	0.190485	ST5
NCAPD2/S1330	0.402038	1.03923	2.18955	1e-05	1e-05	1e-05	121027	0.146749	NCAPD2
NCAPD2/S1333	0.402038	1.03923	2.18955	1e-05	1e-05	1e-05	121027	0.146749	NCAPD2
NCAPD2/T1331	0.402038	1.03923	2.18955	1e-05	1e-05	1e-05	121027	0.146749	NCAPD2
C11ORF84/S251	1e-05	3.1418	0.472967	1e-05	1e-05	1e-05	120493	0.343138	C11ORF84
SUGP2/S315	2.36471	1.24933	1e-05	1e-05	1e-05	1e-05	120468	0.219815	SUGP2
BCLAF1/S225	1e-05	2.01188	1.58555	1e-05	1e-05	1e-05	119915	0.189177	BCLAF1
EPS15/S323	1e-05	1e-05	3.57936	1e-05	1e-05	1e-05	119313	0.42265	EPS15
RBM12B/S718	1e-05	1e-05	3.56885	1e-05	1e-05	1e-05	118962	0.42265	RBM12B
LMNA/S546	0.696212	1.65619	1.20283	1e-05	1e-05	1e-05	118508	0.050619	LMNA
EIF3CL/T6	1e-05	3.54883	1e-05	1e-05	1e-05	1e-05	118295	0.42265	EIF3CL
EIF3CL/T7	1e-05	3.54883	1e-05	1e-05	1e-05	1e-05	118295	0.42265	EIF3CL
PLEKHO2/S256	3.54482	1e-05	1e-05	1e-05	1e-05	1e-05	118161	0.42265	PLEKHO2
PLEKHO2/S258	3.54482	1e-05	1e-05	1e-05	1e-05	1e-05	118161	0.42265	PLEKHO2
BAZ1B/S361	1e-05	2.6852	0.848547	1e-05	1e-05	1e-05	117792	0.275516	BAZ1B
KIAA0319L/T974	1e-05	1.36166	2.16839	1e-05	1e-05	1e-05	117669	0.204025	KIAA0319L
GPA33/Y281	1e-05	0.983517	2.52893	1e-05	1e-05	1e-05	117082	0.252644	GPA33
CDR2L/S179	1e-05	2.68233	0.828503	1e-05	1e-05	1e-05	117028	0.277979	CDR2L
CDR2L/S180	1e-05	2.68233	0.828503	1e-05	1e-05	1e-05	117028	0.277979	CDR2L
HSPH1/T486	1e-05	2.55048	0.957545	1e-05	1e-05	1e-05	116935	0.25656	HSPH1
KNG1/T273	2.65817	0.834082	1e-05	1e-05	1e-05	1e-05	116409	0.276281	KNG1
PDLIM3/S178	1e-05	1e-05	3.49093	1e-05	1e-05	1e-05	116365	0.42265	PDLIM3
FAM198B/S199	1e-05	1e-05	3.487	1e-05	1e-05	1e-05	116234	0.42265	FAM198B
FAM198B/S200	1e-05	1e-05	3.487	1e-05	1e-05	1e-05	116234	0.42265	FAM198B
CDYL/S162	1e-05	2.00115	1.47647	1e-05	1e-05	1e-05	115921	0.192641	CDYL
PCIF1/S14	1e-05	3.47719	1e-05	1e-05	1e-05	1e-05	115907	0.42265	PCIF1
LTBP1/S1414	1e-05	1e-05	3.46357	1e-05	1e-05	1e-05	115453	0.42265	LTBP1
CDK1/Y160	1e-05	3.46075	1e-05	1e-05	1e-05	1e-05	115359	0.42265	CDK1
RB1/S807	1e-05	1.24517	2.21351	1e-05	1e-05	1e-05	115290	0.213739	RB1
LIME1/S95	3.3903	1e-05	1e-05	1e-05	1e-05	1e-05	113011	0.42265	LIME1
CHD7/S768	1e-05	1.08877	2.30102	1e-05	1e-05	1e-05	112993	0.231187	CHD7
DMD/S1151	1e-05	1e-05	3.34138	1e-05	1e-05	1e-05	111380	0.42265	DMD
NF1/T2565	1e-05	1.13144	2.20859	1e-05	1e-05	1e-05	111335	0.222914	NF1
PRRC2C/S878	1e-05	3.33238	1e-05	1e-05	1e-05	1e-05	111080	0.42265	PRRC2C
ADAM10/T719	1.94227	1.38021	1e-05	1e-05	1e-05	1e-05	110750	0.194942	ADAM10
MPZL1/Y263	1e-05	1.10168	2.21614	1e-05	1e-05	1e-05	110594	0.226003	MPZL1
SEPSECS/Y473	3.30837	1e-05	1e-05	1e-05	1e-05	1e-05	110280	0.42265	SEPSECS
MYH9/S1114	1e-05	3.29275	1e-05	1e-05	1e-05	1e-05	109759	0.42265	MYH9
MAP3K2/S315	3.28031	1e-05	1e-05	1e-05	1e-05	1e-05	109344	0.42265	MAP3K2
DCUN1D5/S9	1e-05	0.855648	2.41944	1e-05	1e-05	1e-05	109170	0.263188	DCUN1D5
HLA-A/S343	1e-05	1e-05	3.26374	1e-05	1e-05	1e-05	108792	0.42265	HLA-A
HLA-A/T345	1e-05	1e-05	3.26374	1e-05	1e-05	1e-05	108792	0.42265	HLA-A
DDX19B/S86	1e-05	1.92805	1.33518	1e-05	1e-05	1e-05	108775	0.196654	DDX19B
SUFU/S349	1e-05	3.25856	1e-05	1e-05	1e-05	1e-05	108619	0.42265	SUFU
SUFU/S351	1e-05	3.25856	1e-05	1e-05	1e-05	1e-05	108619	0.42265	SUFU
BRD3/S434	1e-05	3.24134	1e-05	1e-05	1e-05	1e-05	108045	0.42265	BRD3
BRD3/S448	1e-05	3.24134	1e-05	1e-05	1e-05	1e-05	108045	0.42265	BRD3
BRD3/S450	1e-05	3.24134	1e-05	1e-05	1e-05	1e-05	108045	0.42265	BRD3
RANBP2/S2510	1e-05	1.48232	1.74977	1e-05	1e-05	1e-05	107737	0.186285	RANBP2
BAIAP2/S492	1e-05	1.54341	1.68674	1e-05	1e-05	1e-05	107672	0.184306	BAIAP2
FAM83H/S998	1e-05	1e-05	3.22098	1e-05	1e-05	1e-05	107367	0.42265	FAM83H
RANBP1/S14	1e-05	2.12899	1.08123	1e-05	1e-05	1e-05	107008	0.223801	RANBP1
RANBP1/S21	1e-05	2.12899	1.08123	1e-05	1e-05	1e-05	107008	0.223801	RANBP1
RANBP1/T13	1e-05	2.12899	1.08123	1e-05	1e-05	1e-05	107008	0.223801	RANBP1
RANBP1/T15	1e-05	2.12899	1.08123	1e-05	1e-05	1e-05	107008	0.223801	RANBP1
RANBP1/T18	1e-05	2.12899	1.08123	1e-05	1e-05	1e-05	107008	0.223801	RANBP1
AK2/T195	1e-05	1.14796	2.05495	1e-05	1e-05	1e-05	106764	0.214395	AK2
PLEC/Y4393	1e-05	3.19493	1e-05	1e-05	1e-05	1e-05	106498	0.42265	PLEC
MECOM/S526	1e-05	3.18505	1e-05	1e-05	1e-05	1e-05	106169	0.42265	MECOM
AK2/T194	1.12922	1e-05	2.05495	1e-05	1e-05	1e-05	106139	0.215966	AK2
PIK3R1/S154	0.952608	2.22177	1e-05	1e-05	1e-05	1e-05	105813	0.241854	PIK3R1
DENND4A/S1630	3.15315	1e-05	1e-05	1e-05	1e-05	1e-05	105106	0.42265	DENND4A
FKBP15/S1155	3.15149	1e-05	1e-05	1e-05	1e-05	1e-05	105050	0.42265	FKBP15
RPAP3/S114	1e-05	3.1507	1e-05	1e-05	1e-05	1e-05	105024	0.42265	RPAP3
PNPLA6/T359	1.51348	1e-05	1.63496	1e-05	1e-05	1e-05	104948	0.184111	PNPLA6
EIF4ENIF1/S568	3.14572	1e-05	1e-05	1e-05	1e-05	1e-05	104858	0.42265	EIF4ENIF1
MED1/S770	0.413579	2.70885	1e-05	1e-05	1e-05	1e-05	104081	0.342127	MED1
MLL4/T1026	1e-05	3.11311	1e-05	1e-05	1e-05	1e-05	103771	0.42265	MLL4
PRPF3/S133	1e-05	3.10966	1e-05	1e-05	1e-05	1e-05	103656	0.42265	PRPF3
SRSF11/S449	1e-05	0.574073	2.5292	1e-05	1e-05	1e-05	103443	0.309177	SRSF11
EIF4ENIF1/S353	1e-05	2.37569	0.718999	1e-05	1e-05	1e-05	103157	0.280162	EIF4ENIF1
NADK/S46	1e-05	1.9462	1.14817	1e-05	1e-05	1e-05	103146	0.209373	NADK
FGFR1OP/T144	1e-05	3.08497	1e-05	1e-05	1e-05	1e-05	102833	0.42265	FGFR1OP
EBAG9/T41	3.06884	1e-05	1e-05	1e-05	1e-05	1e-05	102295	0.42265	EBAG9
SAMD1/S161	1e-05	1e-05	3.06789	1e-05	1e-05	1e-05	102264	0.42265	SAMD1
CCDC94/S211	1e-05	3.0642	1e-05	1e-05	1e-05	1e-05	102141	0.42265	CCDC94
GAPVD1/S976	1e-05	1.79056	1.2651	1e-05	1e-05	1e-05	101856	0.195315	GAPVD1
SRCAP/S274	1e-05	1.65263	1.3954	1e-05	1e-05	1e-05	101601	0.186396	SRCAP
MKI67IP/S230	1e-05	3.03304	1e-05	1e-05	1e-05	1e-05	101102	0.42265	MKI67IP
MKI67IP/T220	1e-05	3.03304	1e-05	1e-05	1e-05	1e-05	101102	0.42265	MKI67IP
MKI67IP/T223	1e-05	3.03304	1e-05	1e-05	1e-05	1e-05	101102	0.42265	MKI67IP
FOXK1/S249	2.01655	0.368324	0.648022	1e-05	1e-05	1e-05	101096	0.185526	FOXK1
PDIA3/S98	3.02043	1e-05	1e-05	1e-05	1e-05	1e-05	100682	0.42265	PDIA3
PDE4D/T313	1e-05	1.1731	1.84494	1e-05	1e-05	1e-05	100602	0.203012	PDE4D
MAP3K2/S347	1.53125	1.47577	1e-05	1e-05	1e-05	1e-05	100234	0.183642	MAP3K2
MAP3K2/S349	1.53125	1.47577	1e-05	1e-05	1e-05	1e-05	100234	0.183642	MAP3K2
MEAF6/S118	1e-05	2.9908	1e-05	1e-05	1e-05	1e-05	99694.1	0.42265	MEAF6
NAA10/S213	1.22163	1.76579	1e-05	1e-05	1e-05	1e-05	99581.1	0.196721	NAA10
KIAA1244/S2095	1e-05	1e-05	2.96985	1e-05	1e-05	1e-05	98995.7	0.42265	KIAA1244
STK39/T354	1e-05	1e-05	2.96112	1e-05	1e-05	1e-05	98704.6	0.42265	STK39
MYLK/S13	1e-05	1e-05	2.94182	1e-05	1e-05	1e-05	98061.2	0.42265	MYLK
PDE4A/S47	1e-05	1.68134	1.24934	1e-05	1e-05	1e-05	97689.6	0.192232	PDE4A
PDE4A/S48	1e-05	1.68134	1.24934	1e-05	1e-05	1e-05	97689.6	0.192232	PDE4A
PWP2/S898	1e-05	2.44552	0.478827	1e-05	1e-05	1e-05	97478.6	0.322472	PWP2
ILF3/T592	1e-05	1.92049	1.00123	1e-05	1e-05	1e-05	97391.1	0.221145	ILF3
ILF3/T596	1e-05	1.92049	1.00123	1e-05	1e-05	1e-05	97391.1	0.221145	ILF3
PPFIBP2/T365	2.91888	1e-05	1e-05	1e-05	1e-05	1e-05	97296.8	0.42265	PPFIBP2
CLIC1/S156	1e-05	2.25574	0.656527	1e-05	1e-05	1e-05	97075.9	0.284311	CLIC1
EIF4A3/T163	1e-05	1.2545	1.65456	1e-05	1e-05	1e-05	96969	0.191117	EIF4A3
SRRM2/S954	1e-05	2.90576	1e-05	1e-05	1e-05	1e-05	96859.2	0.42265	SRRM2
HNRNPR/S252	0.703809	1e-05	2.19976	1e-05	1e-05	1e-05	96786	0.274174	HNRNPR
COIL/S271	2.05615	0.835965	1e-05	1e-05	1e-05	1e-05	96404.1	0.247717	COIL
COIL/S272	2.05615	0.835965	1e-05	1e-05	1e-05	1e-05	96404.1	0.247717	COIL
FIP1L1/S89	1e-05	2.8759	1e-05	1e-05	1e-05	1e-05	95864.1	0.42265	FIP1L1
DSP/S2549	1e-05	1e-05	2.87176	1e-05	1e-05	1e-05	95725.9	0.42265	DSP
DSP/S2551	1e-05	1e-05	2.87176	1e-05	1e-05	1e-05	95725.9	0.42265	DSP
FAM129B/S681	1e-05	2.87142	1e-05	1e-05	1e-05	1e-05	95714.7	0.42265	FAM129B
RRP9/S51	1e-05	0.979147	1.88636	1e-05	1e-05	1e-05	95517.2	0.221584	RRP9
SRSF1/T29	1e-05	1.63702	1.22587	1e-05	1e-05	1e-05	95430.1	0.191795	SRSF1
MYO18A/S1076	1e-05	1.64618	1.21303	1e-05	1e-05	1e-05	95307.3	0.192715	MYO18A
DOCK6/T2029	1e-05	1.8338	1.0217	1e-05	1e-05	1e-05	95183.7	0.214646	DOCK6
CTNND1/T815	1e-05	2.84853	1e-05	1e-05	1e-05	1e-05	94951.5	0.42265	CTNND1
NUPL1/T331	1e-05	2.03512	0.809876	1e-05	1e-05	1e-05	94833.5	0.250092	NUPL1
ARHGAP39/S406	1e-05	0.865789	1.97576	1e-05	1e-05	1e-05	94718.6	0.239468	ARHGAP39
ARHGAP39/S407	1e-05	0.865789	1.97576	1e-05	1e-05	1e-05	94718.6	0.239468	ARHGAP39
ENO1/S268	2.83849	1e-05	1e-05	1e-05	1e-05	1e-05	94617	0.42265	ENO1
PALLD/S468	1e-05	2.83583	1e-05	1e-05	1e-05	1e-05	94528.4	0.42265	PALLD
SMARCAD1/T54	1e-05	1e-05	2.83535	1e-05	1e-05	1e-05	94512.4	0.42265	SMARCAD1
SIPA1L2/T165	0.815473	1e-05	2.01536	1e-05	1e-05	1e-05	94361.4	0.248246	SIPA1L2
EPB41L2/T616	1.00803	1e-05	1.81984	1e-05	1e-05	1e-05	94262.8	0.215202	EPB41L2
EPS8L1/T305	1e-05	2.82362	1e-05	1e-05	1e-05	1e-05	94121.4	0.42265	EPS8L1
SLC44A3/S639	1e-05	1e-05	2.82325	1e-05	1e-05	1e-05	94109.2	0.42265	SLC44A3
SLC44A3/T646	1e-05	1e-05	2.82325	1e-05	1e-05	1e-05	94109.2	0.42265	SLC44A3
ARHGAP12/S213	1.70945	1.11301	1e-05	1e-05	1e-05	1e-05	94082.2	0.201146	ARHGAP12
PALM3/T412	2.81555	1e-05	1e-05	1e-05	1e-05	1e-05	93852.3	0.42265	PALM3
EZH2/S371	1e-05	2.81503	1e-05	1e-05	1e-05	1e-05	93835.1	0.42265	EZH2
EZH2/T372	1e-05	2.81503	1e-05	1e-05	1e-05	1e-05	93835.1	0.42265	EZH2
MLL/S3514	1e-05	0.668501	2.14287	1e-05	1e-05	1e-05	93712.8	0.276908	MLL
SRRM2/S1423	0.707095	1e-05	2.10267	1e-05	1e-05	1e-05	93659.2	0.268738	SRRM2
EIF2C2/S387	1e-05	1.44853	1.34966	1e-05	1e-05	1e-05	93273.3	0.184013	EIF2C2
MPRIP/S217	1e-05	2.7943	1e-05	1e-05	1e-05	1e-05	93143.9	0.42265	MPRIP
PLEC/S1554	1e-05	2.21733	0.567116	1e-05	1e-05	1e-05	92815.1	0.297595	PLEC
DIDO1/S1248	1e-05	2.77995	1e-05	1e-05	1e-05	1e-05	92665.8	0.42265	DIDO1
CBX5/S13	1e-05	2.77993	1e-05	1e-05	1e-05	1e-05	92664.9	0.42265	CBX5
CBX5/S14	1e-05	2.77993	1e-05	1e-05	1e-05	1e-05	92664.9	0.42265	CBX5
KIF4A/S801	1e-05	1.17873	1.59889	1e-05	1e-05	1e-05	92587.6	0.192688	KIF4A
PDZK1IP1/S85	1e-05	0.637586	2.13779	1e-05	1e-05	1e-05	92512.9	0.281724	PDZK1IP1
GORASP2/T415	1e-05	1.25514	1.51679	1e-05	1e-05	1e-05	92398.1	0.187117	GORASP2
CAV2/S20	1e-05	2.76319	1e-05	1e-05	1e-05	1e-05	92107.1	0.42265	CAV2
GTPBP4/S470	1e-05	1.94327	0.81288	1e-05	1e-05	1e-05	91872.1	0.244571	GTPBP4
RFX7/S1125	1e-05	1.40682	1.34103	1e-05	1e-05	1e-05	91595.5	0.183737	RFX7
BOD1L/S1316	1e-05	1e-05	2.73854	1e-05	1e-05	1e-05	91285.4	0.42265	BOD1L
BOD1L/S1318	1e-05	1e-05	2.73854	1e-05	1e-05	1e-05	91285.4	0.42265	BOD1L
BOD1L/T1317	1e-05	1e-05	2.73854	1e-05	1e-05	1e-05	91285.4	0.42265	BOD1L
EPS8/S574	1e-05	2.73691	1e-05	1e-05	1e-05	1e-05	91231.1	0.42265	EPS8
SRRM2/S2115	1e-05	2.73526	1e-05	1e-05	1e-05	1e-05	91176	0.42265	SRRM2
FLNA/S2128	1e-05	2.73404	1e-05	1e-05	1e-05	1e-05	91135.3	0.42265	FLNA
LMO7/S276	1e-05	1.15133	1.58124	1e-05	1e-05	1e-05	91086.2	0.193425	LMO7
DSC2/S828	1e-05	1.56874	1.15183	1e-05	1e-05	1e-05	90686.1	0.192925	DSC2
NOL6/S811	1e-05	1.47987	1.23027	1e-05	1e-05	1e-05	90338.4	0.186945	NOL6
MED1/S1481	1e-05	2.70378	1e-05	1e-05	1e-05	1e-05	90126.7	0.42265	MED1
KIF11/T926	1e-05	1e-05	2.68655	1e-05	1e-05	1e-05	89552.3	0.42265	KIF11
NOP58/S109	1e-05	1.3622	1.32096	1e-05	1e-05	1e-05	89438.8	0.1836	NOP58
RIF1/S1454	1e-05	2.68227	1e-05	1e-05	1e-05	1e-05	89409.5	0.42265	RIF1
MED14/S995	1e-05	1e-05	2.67635	1e-05	1e-05	1e-05	89212.2	0.42265	MED14
MED14/S998	1e-05	1e-05	2.67635	1e-05	1e-05	1e-05	89212.2	0.42265	MED14
ANTXR1/S362	1e-05	1.92187	0.752107	1e-05	1e-05	1e-05	89132.9	0.251951	ANTXR1
LASP1/T63	1.82949	1e-05	0.836406	1e-05	1e-05	1e-05	88863.5	0.234868	LASP1
C9ORF86/S472	1e-05	1.35885	1.30361	1e-05	1e-05	1e-05	88749	0.183679	C9ORF86
PIK3C2B/S106	1e-05	2.65724	1e-05	1e-05	1e-05	1e-05	88575.3	0.42265	PIK3C2B
PIK3C2B/S108	1e-05	2.65724	1e-05	1e-05	1e-05	1e-05	88575.3	0.42265	PIK3C2B
PIK3C2B/S95	1e-05	2.65724	1e-05	1e-05	1e-05	1e-05	88575.3	0.42265	PIK3C2B
PIK3C2B/S97	1e-05	2.65724	1e-05	1e-05	1e-05	1e-05	88575.3	0.42265	PIK3C2B
PIK3C2B/T107	1e-05	2.65724	1e-05	1e-05	1e-05	1e-05	88575.3	0.42265	PIK3C2B
PIK3C2B/Y93	1e-05	2.65724	1e-05	1e-05	1e-05	1e-05	88575.3	0.42265	PIK3C2B
KRT18/S53	1e-05	2.64689	1e-05	1e-05	1e-05	1e-05	88230.3	0.42265	KRT18
SRRM2/S1048	0.227317	1.51306	0.904257	1e-05	1e-05	1e-05	88154.3	0.140889	SRRM2
MPZL1/S221	1e-05	2.64331	1e-05	1e-05	1e-05	1e-05	88111	0.42265	MPZL1
MPHOSPH10/S158	1e-05	2.63822	1e-05	1e-05	1e-05	1e-05	87941.3	0.42265	MPHOSPH10
RFX1/S113	1e-05	1e-05	2.63189	1e-05	1e-05	1e-05	87730.4	0.42265	RFX1
RFX1/T115	1e-05	1e-05	2.63189	1e-05	1e-05	1e-05	87730.4	0.42265	RFX1
SP1/S2	1e-05	0.814881	1.80456	1e-05	1e-05	1e-05	87314.9	0.236202	SP1
CLK4/S136	1e-05	2.61611	1e-05	1e-05	1e-05	1e-05	87204.3	0.42265	CLK4
KIAA1462/S770	1e-05	1e-05	2.61317	1e-05	1e-05	1e-05	87106.4	0.42265	KIAA1462
PEX14/S286	2.61288	1e-05	1e-05	1e-05	1e-05	1e-05	87096.5	0.42265	PEX14
PEX14/T287	2.61288	1e-05	1e-05	1e-05	1e-05	1e-05	87096.5	0.42265	PEX14
PEX14/T289	2.61288	1e-05	1e-05	1e-05	1e-05	1e-05	87096.5	0.42265	PEX14
IWS1/S69	1e-05	2.60299	1e-05	1e-05	1e-05	1e-05	86767	0.42265	IWS1
EPPK1/T34	1e-05	1e-05	2.60242	1e-05	1e-05	1e-05	86748	0.42265	EPPK1
GPRIN1/S615	1e-05	1.33757	1.26047	1e-05	1e-05	1e-05	86601.5	0.183863	GPRIN1
ALB/Y164	2.11937	1e-05	0.473771	1e-05	1e-05	1e-05	86438.5	0.310604	ALB
GDI2/S61	1e-05	2.59056	1e-05	1e-05	1e-05	1e-05	86352.6	0.42265	GDI2
ABLIM2/S294	1e-05	0.657673	1.93147	1e-05	1e-05	1e-05	86305.2	0.267368	ABLIM2
RICTOR/S1286	2.58555	1e-05	1e-05	1e-05	1e-05	1e-05	86185.5	0.42265	RICTOR
GTPBP1/S580	1e-05	2.17726	0.402365	1e-05	1e-05	1e-05	85987.9	0.327345	GTPBP1
ST5/S30	1.03547	1e-05	1.54042	1e-05	1e-05	1e-05	85863.1	0.198754	ST5
BCOR/S1139	1e-05	2.57233	1e-05	1e-05	1e-05	1e-05	85745	0.42265	BCOR
BCOR/S1142	1e-05	2.57233	1e-05	1e-05	1e-05	1e-05	85745	0.42265	BCOR
BCOR/S1143	1e-05	2.57233	1e-05	1e-05	1e-05	1e-05	85745	0.42265	BCOR
ACTC1/T91	0.538325	1e-05	2.03245	1e-05	1e-05	1e-05	85692.9	0.294073	ACTC1
BRPF1/S923	1e-05	1.158	1.41276	1e-05	1e-05	1e-05	85692.3	0.187483	BRPF1
HERC1/T1429	1e-05	1.43112	1.13332	1e-05	1e-05	1e-05	85481.5	0.188954	HERC1
DLG1/T115	1.20517	1e-05	1.33371	1e-05	1e-05	1e-05	84629.6	0.184548	DLG1
MAF1/S65	1.14624	1.38037	1e-05	1e-05	1e-05	1e-05	84220.9	0.186987	MAF1
FTSJ3/S336	1e-05	1.5243	1.00117	1e-05	1e-05	1e-05	84182.4	0.200476	FTSJ3
SLU7/Y243	1e-05	1.20048	1.32491	1e-05	1e-05	1e-05	84179.9	0.184493	SLU7
RSF1/S397	1e-05	1.30775	1.20956	1e-05	1e-05	1e-05	83910.7	0.184124	RSF1
DOT1L/S297	1e-05	1.43894	1.07756	1e-05	1e-05	1e-05	83883.6	0.191795	DOT1L
HSP90B1/T519	1.96889	1e-05	0.545513	1e-05	1e-05	1e-05	83813.8	0.289455	HSP90B1
SMARCA5/T113	1e-05	2.50944	1e-05	1e-05	1e-05	1e-05	83648.8	0.42265	SMARCA5
RRN3/S170	1e-05	2.50597	1e-05	1e-05	1e-05	1e-05	83532.8	0.42265	RRN3
MYC/S77	0.564029	1.34313	0.578465	1e-05	1e-05	1e-05	82854	0.0844252	MYC
DACH1/S443	1e-05	1.95449	0.525072	1e-05	1e-05	1e-05	82652.4	0.292628	DACH1
HMGCR/S872	1e-05	1e-05	2.47662	1e-05	1e-05	1e-05	82554.8	0.42265	HMGCR
SHROOM2/T1165	2.47128	1e-05	1e-05	1e-05	1e-05	1e-05	82376.7	0.42265	SHROOM2
PXN/S244	1.05366	1e-05	1.41176	1e-05	1e-05	1e-05	82181.2	0.191983	PXN
MYH14/S220	1e-05	2.45772	1e-05	1e-05	1e-05	1e-05	81924.7	0.42265	MYH14
MYH14/S221	1e-05	2.45772	1e-05	1e-05	1e-05	1e-05	81924.7	0.42265	MYH14
POLR2A/S1829	1e-05	2.45363	1e-05	1e-05	1e-05	1e-05	81788.2	0.42265	POLR2A
PKP3/S287	1e-05	1.64209	0.803361	1e-05	1e-05	1e-05	81515.4	0.227667	PKP3
GYS1/S731	1e-05	2.41869	1e-05	1e-05	1e-05	1e-05	80623.6	0.42265	GYS1
KLC3/S497	1e-05	0.639881	1.77751	1e-05	1e-05	1e-05	80580.1	0.261224	KLC3
SRRM2/S1041	0.227317	1.51306	0.673441	1e-05	1e-05	1e-05	80460.5	0.166344	SRRM2
SRRM2/S1042	0.227317	1.51306	0.673441	1e-05	1e-05	1e-05	80460.5	0.166344	SRRM2
SRRM2/T1043	0.227317	1.51306	0.673441	1e-05	1e-05	1e-05	80460.5	0.166344	SRRM2
EPS8/T477	1.14207	1.26285	1e-05	1e-05	1e-05	1e-05	80164.3	0.184531	EPS8
GINS4/S12	1e-05	1.47139	0.932843	1e-05	1e-05	1e-05	80141.4	0.203248	GINS4
GINS4/S16	1e-05	1.47139	0.932843	1e-05	1e-05	1e-05	80141.4	0.203248	GINS4
FAM177A1/T88	1e-05	1.20206	1.20076	1e-05	1e-05	1e-05	80094.5	0.183504	FAM177A1
PRRC2A/S350	1e-05	2.39586	1e-05	1e-05	1e-05	1e-05	79862.7	0.42265	PRRC2A
CUL4B/T67	1e-05	1.18617	1.20642	1e-05	1e-05	1e-05	79753.6	0.183533	CUL4B
LUZP1/S638	1e-05	1.15804	1.2321	1e-05	1e-05	1e-05	79671.7	0.183895	LUZP1
LUZP1/S639	1e-05	1.15804	1.2321	1e-05	1e-05	1e-05	79671.7	0.183895	LUZP1
SMARCA4/S613	1e-05	1.56617	0.821948	1e-05	1e-05	1e-05	79604.3	0.220479	SMARCA4
PKP4/S214	1e-05	1.13402	1.25372	1e-05	1e-05	1e-05	79591.6	0.184527	PKP4
RANBP10/T5	1e-05	1.40776	0.966686	1e-05	1e-05	1e-05	79148.4	0.197236	RANBP10
HDGFRP2/S240	1e-05	1e-05	2.36156	1e-05	1e-05	1e-05	78719.4	0.42265	HDGFRP2
ACTC1/T205	0.904053	1e-05	1.45405	1e-05	1e-05	1e-05	78603.6	0.204845	ACTC1
DNTTIP2/S134	1e-05	1.28313	1.07124	1e-05	1e-05	1e-05	78479.5	0.18679	DNTTIP2
DNTTIP2/T136	1e-05	1.28313	1.07124	1e-05	1e-05	1e-05	78479.5	0.18679	DNTTIP2
ENTHD1/S408	1e-05	1e-05	2.33848	1e-05	1e-05	1e-05	77950.1	0.42265	ENTHD1
ENTHD1/S411	1e-05	1e-05	2.33848	1e-05	1e-05	1e-05	77950.1	0.42265	ENTHD1
ENTHD1/T409	1e-05	1e-05	2.33848	1e-05	1e-05	1e-05	77950.1	0.42265	ENTHD1
RAI14/S289	2.33686	1e-05	1e-05	1e-05	1e-05	1e-05	77896.1	0.42265	RAI14
MPHOSPH8/S16	1e-05	1.67427	0.659075	1e-05	1e-05	1e-05	77778.5	0.251298	MPHOSPH8
MPHOSPH8/S20	1e-05	1.67427	0.659075	1e-05	1e-05	1e-05	77778.5	0.251298	MPHOSPH8
MPHOSPH8/T21	1e-05	1.67427	0.659075	1e-05	1e-05	1e-05	77778.5	0.251298	MPHOSPH8
C20ORF151/T140	1e-05	1e-05	2.33273	1e-05	1e-05	1e-05	77758.3	0.42265	C20ORF151
PTEN/S385	1e-05	2.32579	1e-05	1e-05	1e-05	1e-05	77527	0.42265	PTEN
PTEN/T382	1e-05	2.32579	1e-05	1e-05	1e-05	1e-05	77527	0.42265	PTEN
PTEN/T383	1e-05	2.32579	1e-05	1e-05	1e-05	1e-05	77527	0.42265	PTEN
CGN/S1176	0.725565	1e-05	1.59612	1e-05	1e-05	1e-05	77389.9	0.235483	CGN
LRWD1/S253	1e-05	1e-05	2.31771	1e-05	1e-05	1e-05	77257.6	0.42265	LRWD1
PARP4/S1288	1.06369	1e-05	1.25314	1e-05	1e-05	1e-05	77227.8	0.18622	PARP4
PTGES3/S151	1e-05	2.31113	1e-05	1e-05	1e-05	1e-05	77038.2	0.42265	PTGES3
LRRC16A/S122	1e-05	0.507061	1.78208	1e-05	1e-05	1e-05	76305	0.286689	LRRC16A
LMNB1/S278	1e-05	1.31861	0.967341	1e-05	1e-05	1e-05	76198.7	0.192976	LMNB1
LMNB1/S279	1e-05	1.31861	0.967341	1e-05	1e-05	1e-05	76198.7	0.192976	LMNB1
ABCC1/S918	1e-05	1e-05	2.27499	1e-05	1e-05	1e-05	75833.8	0.42265	ABCC1
SARS2/S126	1.11487	1.15983	1e-05	1e-05	1e-05	1e-05	75823.7	0.183663	SARS2
CDK11A/S82	1e-05	0.757038	1.5122	1e-05	1e-05	1e-05	75641.5	0.225276	CDK11A
CDK11B/S82	1e-05	0.757038	1.5122	1e-05	1e-05	1e-05	75641.5	0.225276	CDK11B
ILF3/T188	1e-05	2.26472	1e-05	1e-05	1e-05	1e-05	75491.2	0.42265	ILF3
REPS1/Y389	1e-05	2.26309	1e-05	1e-05	1e-05	1e-05	75436.9	0.42265	REPS1
SHB/S310	0.46942	0.409561	1.3804	1e-05	1e-05	1e-05	75312.6	0.138672	SHB
NPM1/Y67	1e-05	1.86144	0.39714	1e-05	1e-05	1e-05	75286.4	0.314892	NPM1
DDX55/S544	1.80712	0.192651	0.254321	1e-05	1e-05	1e-05	75136.2	0.290821	DDX55
MPZL1/S260	1e-05	1.23637	1.01397	1e-05	1e-05	1e-05	75011.7	0.187462	MPZL1
SAAL1/S54	1e-05	1.97132	0.275079	1e-05	1e-05	1e-05	74880.3	0.348401	SAAL1
SAAL1/S55	1e-05	1.97132	0.275079	1e-05	1e-05	1e-05	74880.3	0.348401	SAAL1
SAAL1/S56	1e-05	1.97132	0.275079	1e-05	1e-05	1e-05	74880.3	0.348401	SAAL1
SAAL1/T63	1e-05	1.97132	0.275079	1e-05	1e-05	1e-05	74880.3	0.348401	SAAL1
LGALS3/S188	1e-05	0.939468	1.304	1e-05	1e-05	1e-05	74782.5	0.194073	LGALS3
DDX46/S804	1e-05	2.23964	1e-05	1e-05	1e-05	1e-05	74655.4	0.42265	DDX46
MAPK14/T180	2.22578	1e-05	1e-05	1e-05	1e-05	1e-05	74193.2	0.42265	MAPK14
ANAPC2/S534	1e-05	2.22405	1e-05	1e-05	1e-05	1e-05	74135.8	0.42265	ANAPC2
PRKCZ/T410	0.642143	1.12387	0.44725	1e-05	1e-05	1e-05	73775.4	0.066923	PRKCZ
PRKCZ/T414	0.642143	1.12387	0.44725	1e-05	1e-05	1e-05	73775.4	0.066923	PRKCZ
RREB1/S1412	1e-05	2.20869	1e-05	1e-05	1e-05	1e-05	73623.5	0.42265	RREB1
SGK223/S738	1e-05	1e-05	2.20659	1e-05	1e-05	1e-05	73553.6	0.42265	SGK223
FCHO2/T492	1.79169	1e-05	0.414336	1e-05	1e-05	1e-05	73534.5	0.307415	FCHO2
PRR12/T1561	1e-05	2.20532	1e-05	1e-05	1e-05	1e-05	73511.3	0.42265	PRR12
KIAA0889/S1459	1e-05	1e-05	2.19006	1e-05	1e-05	1e-05	73002.7	0.42265	KIAA0889
MAPK1IP1L/S15	1e-05	0.864211	1.3244	1e-05	1e-05	1e-05	72954.1	0.200976	MAPK1IP1L
ANK1/S1001	2.18532	1e-05	1e-05	1e-05	1e-05	1e-05	72844.7	0.42265	ANK1
ANK1/T1002	2.18532	1e-05	1e-05	1e-05	1e-05	1e-05	72844.7	0.42265	ANK1
NAA30/S190	2.1841	1e-05	1e-05	1e-05	1e-05	1e-05	72804.1	0.42265	NAA30
FAT1/S4272	1e-05	2.17636	1e-05	1e-05	1e-05	1e-05	72546	0.42265	FAT1
ATRX/S34	1e-05	1.1498	1.02516	1e-05	1e-05	1e-05	72499.1	0.184841	ATRX
RPS13/S14	1.05796	0.477221	0.637801	1e-05	1e-05	1e-05	72432.6	0.0526645	RPS13
HLA-A/S349	1e-05	1e-05	2.14779	1e-05	1e-05	1e-05	71593.8	0.42265	HLA-A
HLA-A/Y344	1e-05	1e-05	2.14779	1e-05	1e-05	1e-05	71593.8	0.42265	HLA-A
CDK11B/S270	2.14429	1e-05	1e-05	1e-05	1e-05	1e-05	71476.9	0.42265	CDK11B
LMNB1/S52	1e-05	1.28146	0.850196	1e-05	1e-05	1e-05	71055.7	0.199718	LMNB1
LMNB1/S58	1e-05	1.28146	0.850196	1e-05	1e-05	1e-05	71055.7	0.199718	LMNB1
LMNB1/T55	1e-05	1.28146	0.850196	1e-05	1e-05	1e-05	71055.7	0.199718	LMNB1
HNRNPL/S101	0.341219	1.78267	1e-05	1e-05	1e-05	1e-05	70796.7	0.324406	HNRNPL
BAIAP2/Y337	1e-05	0.614955	1.50397	1e-05	1e-05	1e-05	70631.3	0.247088	BAIAP2
CHD4/T1553	1e-05	0.48752	1.62513	1e-05	1e-05	1e-05	70422.1	0.281104	CHD4
MLL2/S3199	1e-05	1.53443	0.57646	1e-05	1e-05	1e-05	70363.2	0.256488	MLL2
LARP1/T545	1e-05	2.10789	1e-05	1e-05	1e-05	1e-05	70263.8	0.42265	LARP1
CLMN/S151	1e-05	0.932732	1.15989	1e-05	1e-05	1e-05	69754.3	0.188272	CLMN
CLMN/S153	1e-05	0.932732	1.15989	1e-05	1e-05	1e-05	69754.3	0.188272	CLMN
NDUFV3/S156	2.0731	1e-05	1e-05	1e-05	1e-05	1e-05	69104.1	0.42265	NDUFV3
NDUFV3/S157	2.0731	1e-05	1e-05	1e-05	1e-05	1e-05	69104.1	0.42265	NDUFV3
S1PR3/S326	1e-05	1e-05	2.0617	1e-05	1e-05	1e-05	68724.2	0.42265	S1PR3
ASS1/T174	1.9206	0.136171	1e-05	1e-05	1e-05	1e-05	68559.3	0.383266	ASS1
PRRC2B/S1470	1e-05	1.04202	1.01456	1e-05	1e-05	1e-05	68552.9	0.183576	PRRC2B
EPS8L3/T546	1e-05	2.05417	1e-05	1e-05	1e-05	1e-05	68473.1	0.42265	EPS8L3
COPA/S904	1e-05	2.04842	1e-05	1e-05	1e-05	1e-05	68281.4	0.42265	COPA
RACGAP1/S214	1e-05	2.0433	1e-05	1e-05	1e-05	1e-05	68110.6	0.42265	RACGAP1
AHNAK/S3483	1.1409	1e-05	0.897864	1e-05	1e-05	1e-05	67959.2	0.189244	AHNAK
DNTTIP2/T79	1e-05	1e-05	2.03603	1e-05	1e-05	1e-05	67868.3	0.42265	DNTTIP2
PLEC/S1732	1e-05	1.07163	0.963352	1e-05	1e-05	1e-05	67833.1	0.184657	PLEC
PARN/S587	1e-05	1.21636	0.816519	1e-05	1e-05	1e-05	67763	0.198853	PARN
PARN/T589	1e-05	1.21636	0.816519	1e-05	1e-05	1e-05	67763	0.198853	PARN
ERCC6/S486	1e-05	1.38911	0.641203	1e-05	1e-05	1e-05	67677.6	0.233835	ERCC6
HIRIP3/T358	1e-05	1.62133	0.408156	1e-05	1e-05	1e-05	67649.9	0.299175	HIRIP3
C11ORF30/S238	1e-05	2.02596	1e-05	1e-05	1e-05	1e-05	67532.8	0.42265	C11ORF30
NFXL1/S107	1e-05	1.18809	0.833645	1e-05	1e-05	1e-05	67391.5	0.19577	NFXL1
PTPN14/S593	1e-05	1.16454	0.857143	1e-05	1e-05	1e-05	67389.8	0.192781	PTPN14
SIPA1L2/S160	1e-05	1e-05	2.01536	1e-05	1e-05	1e-05	67179.3	0.42265	SIPA1L2
SIPA1L2/S162	1e-05	1e-05	2.01536	1e-05	1e-05	1e-05	67179.3	0.42265	SIPA1L2
RBL1/T369	1e-05	0.243317	1.7651	1e-05	1e-05	1e-05	66947.6	0.349219	RBL1
MAPK8IP3/S584	1e-05	1e-05	2.00831	1e-05	1e-05	1e-05	66944.4	0.42265	MAPK8IP3
MAPK8IP3/S585	1e-05	1e-05	2.00831	1e-05	1e-05	1e-05	66944.4	0.42265	MAPK8IP3
RBCK1/S50	1e-05	1.07226	0.927809	1e-05	1e-05	1e-05	66669.1	0.185625	RBCK1
NCL/S328	1e-05	0.94923	1.04834	1e-05	1e-05	1e-05	66586	0.184507	NCL
PRPF4B/S437	1e-05	1.37512	0.621734	1e-05	1e-05	1e-05	66562.1	0.236067	PRPF4B
HIST1H1D/S2022	1e-05	1.99533	1e-05	1e-05	1e-05	1e-05	66511.5	0.42265	HIST1H1D
MIS18BP1/T653	1e-05	1.36269	0.630857	1e-05	1e-05	1e-05	66452	0.23352	MIS18BP1
SF3B2/S861	1e-05	1.9926	1e-05	1e-05	1e-05	1e-05	66420.6	0.42265	SF3B2
GPR124/S989	1.99094	1e-05	1e-05	1e-05	1e-05	1e-05	66365.4	0.42265	GPR124
HIST2H2BF/S39	1e-05	1.98332	1e-05	1e-05	1e-05	1e-05	66111.3	0.42265	HIST2H2BF
MSL3/S311	1e-05	0.680323	1.30106	1e-05	1e-05	1e-05	66046.3	0.220845	MSL3
LCOR/S42	1e-05	1e-05	1.96991	1e-05	1e-05	1e-05	65664.4	0.42265	LCOR
LCOR/T40	1e-05	1e-05	1.96991	1e-05	1e-05	1e-05	65664.4	0.42265	LCOR
LCOR/T41	1e-05	1e-05	1.96991	1e-05	1e-05	1e-05	65664.4	0.42265	LCOR
LCOR/T44	1e-05	1e-05	1.96991	1e-05	1e-05	1e-05	65664.4	0.42265	LCOR
C10ORF26/S188	1e-05	1e-05	1.96786	1e-05	1e-05	1e-05	65596.1	0.42265	C10ORF26
RHPN2/S642	0.427566	1.25206	0.286128	1e-05	1e-05	1e-05	65525	0.161575	RHPN2
ANK1/S1648	1.18132	0.782193	1e-05	1e-05	1e-05	1e-05	65450.7	0.199867	ANK1
CTNND1/Y321	1e-05	1e-05	1.96247	1e-05	1e-05	1e-05	65416.2	0.42265	CTNND1
PRKCA/S226	1.96151	1e-05	1e-05	1e-05	1e-05	1e-05	65384.4	0.42265	PRKCA
ANKRD12/S1363	1.95746	1e-05	1e-05	1e-05	1e-05	1e-05	65249.5	0.42265	ANKRD12
ANKRD12/S1367	1.95746	1e-05	1e-05	1e-05	1e-05	1e-05	65249.5	0.42265	ANKRD12
ANKRD12/S1368	1.95746	1e-05	1e-05	1e-05	1e-05	1e-05	65249.5	0.42265	ANKRD12
BCLAF1/S228	1e-05	0.367536	1.58555	1e-05	1e-05	1e-05	65103.2	0.30719	BCLAF1
ATP2B4/T1132	1.95078	1e-05	1e-05	1e-05	1e-05	1e-05	65026.6	0.42265	ATP2B4
DPYSL3/S516	1e-05	0.795078	1.14393	1e-05	1e-05	1e-05	64633.8	0.196405	DPYSL3
CBX4/S182	1e-05	1.93782	1e-05	1e-05	1e-05	1e-05	64594.8	0.42265	CBX4
SLC4A2/S443	1e-05	1.92162	1e-05	1e-05	1e-05	1e-05	64054.6	0.42265	SLC4A2
REPS2/S463	0.684918	1e-05	1.22227	1e-05	1e-05	1e-05	63573.2	0.214102	REPS2
RB1/S788	1e-05	1e-05	1.89995	1e-05	1e-05	1e-05	63332.4	0.42265	RB1
PI4K2B/S17	1e-05	1e-05	1.88771	1e-05	1e-05	1e-05	62924.3	0.42265	PI4K2B
ANXA2/S12	1.15813	0.715069	1e-05	1e-05	1e-05	1e-05	62440.1	0.205427	ANXA2
CDK16/S138	1.26315	1e-05	0.609429	1e-05	1e-05	1e-05	62419.5	0.229128	CDK16
CDK16/S139	1.26315	1e-05	0.609429	1e-05	1e-05	1e-05	62419.5	0.229128	CDK16
MAP1S/S472	1e-05	1e-05	1.86935	1e-05	1e-05	1e-05	62312.4	0.42265	MAP1S
MLL4/S1092	1e-05	1.85989	1e-05	1e-05	1e-05	1e-05	61997	0.42265	MLL4
NFKB1/S938	1e-05	1.03468	0.822951	1e-05	1e-05	1e-05	61921.4	0.188756	NFKB1
KDM2A/S721	1e-05	0.0988388	1.75774	1e-05	1e-05	1e-05	61886.2	0.39115	KDM2A
NOP14/S96	1e-05	1.85329	1e-05	1e-05	1e-05	1e-05	61777	0.42265	NOP14
RB1/S811	1e-05	1e-05	1.84868	1e-05	1e-05	1e-05	61623.3	0.42265	RB1
SRRM2/S2453	1e-05	1.34372	0.500304	1e-05	1e-05	1e-05	61467.9	0.257485	SRRM2
PLCL2/T584	1.83191	1e-05	1e-05	1e-05	1e-05	1e-05	61064.5	0.42265	PLCL2
BRD3/S558	1e-05	1e-05	1.82786	1e-05	1e-05	1e-05	60929.5	0.42265	BRD3
CREBBP/S976	1e-05	1e-05	1.82333	1e-05	1e-05	1e-05	60778.4	0.42265	CREBBP
CREBBP/S977	1e-05	1e-05	1.82333	1e-05	1e-05	1e-05	60778.4	0.42265	CREBBP
GTF3C3/S2	1e-05	0.932367	0.887682	1e-05	1e-05	1e-05	60668.6	0.183749	GTF3C3
GTF3C3/S5	1e-05	0.932367	0.887682	1e-05	1e-05	1e-05	60668.6	0.183749	GTF3C3
CDC40/S43	0.832707	1e-05	0.985819	1e-05	1e-05	1e-05	60617.8	0.186382	CDC40
CDC40/S45	0.832707	1e-05	0.985819	1e-05	1e-05	1e-05	60617.8	0.186382	CDC40
CDC40/S46	0.832707	1e-05	0.985819	1e-05	1e-05	1e-05	60617.8	0.186382	CDC40
RPAP3/T111	1e-05	1.81745	1e-05	1e-05	1e-05	1e-05	60582.3	0.42265	RPAP3
ATXN3/T269	1.81022	1e-05	1e-05	1e-05	1e-05	1e-05	60341.5	0.42265	ATXN3
ATXN3/T271	1.81022	1e-05	1e-05	1e-05	1e-05	1e-05	60341.5	0.42265	ATXN3
EZH2/S367	1e-05	1.80998	1e-05	1e-05	1e-05	1e-05	60333.4	0.42265	EZH2
EZH2/S368	1e-05	1.80998	1e-05	1e-05	1e-05	1e-05	60333.4	0.42265	EZH2
DPYSL3/T622	1e-05	0.860685	0.948947	1e-05	1e-05	1e-05	60321.4	0.184473	DPYSL3
MYH9/S1111	1e-05	1.79722	1e-05	1e-05	1e-05	1e-05	59908	0.42265	MYH9
FCHO2/S493	1.79169	1e-05	1e-05	1e-05	1e-05	1e-05	59723.7	0.42265	FCHO2
GAPVD1/S973	1e-05	1.79056	1e-05	1e-05	1e-05	1e-05	59686.1	0.42265	GAPVD1
GAPVD1/S974	1e-05	1.79056	1e-05	1e-05	1e-05	1e-05	59686.1	0.42265	GAPVD1
GAPVD1/S975	1e-05	1.79056	1e-05	1e-05	1e-05	1e-05	59686.1	0.42265	GAPVD1
PSME3/S24	1e-05	0.724603	1.06562	1e-05	1e-05	1e-05	59674.3	0.197926	PSME3
PSME3/T23	1e-05	0.724603	1.06562	1e-05	1e-05	1e-05	59674.3	0.197926	PSME3
NR2C2/S345	1e-05	1.78728	1e-05	1e-05	1e-05	1e-05	59576.8	0.42265	NR2C2
L3MBTL2/S689	1e-05	1.78456	1e-05	1e-05	1e-05	1e-05	59485.9	0.42265	L3MBTL2
AARS/S555	1e-05	1.78054	1e-05	1e-05	1e-05	1e-05	59352	0.42265	AARS
PLEC/S584	1e-05	1e-05	1.77872	1e-05	1e-05	1e-05	59291.4	0.42265	PLEC
SENP3/S181	1e-05	1.77858	1e-05	1e-05	1e-05	1e-05	59286.8	0.42265	SENP3
PCDH1/S984	1e-05	1e-05	1.76968	1e-05	1e-05	1e-05	58989.9	0.42265	PCDH1
AP1S1/S150	1e-05	1.76946	1e-05	1e-05	1e-05	1e-05	58982.6	0.42265	AP1S1
PQBP1/S247	1e-05	1.064	0.698719	1e-05	1e-05	1e-05	58757.7	0.20049	PQBP1
HECW2/S48	1e-05	1e-05	1.74984	1e-05	1e-05	1e-05	58328.7	0.42265	HECW2
LRRFIP1/S768	1e-05	1e-05	1.74423	1e-05	1e-05	1e-05	58141.6	0.42265	LRRFIP1
HSP90AA1/S763	0.812927	0.929827	1e-05	1e-05	1e-05	1e-05	58092.1	0.185334	HSP90AA1
FLNB/T2529	1.74224	1e-05	1e-05	1e-05	1e-05	1e-05	58075.5	0.42265	FLNB
MAML2/S1089	1e-05	1e-05	1.73395	1e-05	1e-05	1e-05	57798.8	0.42265	MAML2
C22ORF28/S300	1e-05	0.840404	0.889655	1e-05	1e-05	1e-05	57669	0.183834	C22ORF28
SMEK2/S840	1e-05	1.72616	1e-05	1e-05	1e-05	1e-05	57539.4	0.42265	SMEK2
SFMBT1/S775	1e-05	1e-05	1.72576	1e-05	1e-05	1e-05	57526	0.42265	SFMBT1
SMG5/S482	1e-05	1.71886	1e-05	1e-05	1e-05	1e-05	57295.9	0.42265	SMG5
RPN1/T63	1.45822	1e-05	0.258121	1e-05	1e-05	1e-05	57211.7	0.330857	RPN1
RNF219/S525	1e-05	1.71182	1e-05	1e-05	1e-05	1e-05	57061.2	0.42265	RNF219
RNF219/T524	1e-05	1.71182	1e-05	1e-05	1e-05	1e-05	57061.2	0.42265	RNF219
CDR2/T313	0.332427	1.37825	1e-05	1e-05	1e-05	1e-05	57022.7	0.303374	CDR2
CPEB4/S97	1.70304	1e-05	1e-05	1e-05	1e-05	1e-05	56768.7	0.42265	CPEB4
CPEB4/S99	1.70304	1e-05	1e-05	1e-05	1e-05	1e-05	56768.7	0.42265	CPEB4
ARHGAP32/S712	1e-05	1.69823	1e-05	1e-05	1e-05	1e-05	56608.5	0.42265	ARHGAP32
MCM2/S12	1e-05	0.884193	0.812214	1e-05	1e-05	1e-05	56547.2	0.184237	MCM2
MCM2/S13	1e-05	0.884193	0.812214	1e-05	1e-05	1e-05	56547.2	0.184237	MCM2
SP100/S362	1e-05	1e-05	1.69247	1e-05	1e-05	1e-05	56416.2	0.42265	SP100
EIF3B/S152	1e-05	1.69243	1e-05	1e-05	1e-05	1e-05	56415.1	0.42265	EIF3B
EIF3B/S154	1e-05	1.69243	1e-05	1e-05	1e-05	1e-05	56415.1	0.42265	EIF3B
RANBP2/T1393	1.68846	1e-05	1e-05	1e-05	1e-05	1e-05	56282.8	0.42265	RANBP2
ARID1A/S1944	1e-05	1.68577	1e-05	1e-05	1e-05	1e-05	56193.1	0.42265	ARID1A
RLF/S41	1e-05	0.690449	0.993545	1e-05	1e-05	1e-05	56133.5	0.196416	RLF
MAPK13/S350	1e-05	1.68265	1e-05	1e-05	1e-05	1e-05	56088.9	0.42265	MAPK13
INF2/S1147	1e-05	1e-05	1.68061	1e-05	1e-05	1e-05	56020.8	0.42265	INF2
INF2/T1148	1e-05	1e-05	1.68061	1e-05	1e-05	1e-05	56020.8	0.42265	INF2
CDKL5/S341	1.27613	1e-05	0.400806	1e-05	1e-05	1e-05	55898.2	0.276179	CDKL5
CDKL5/S343	1.27613	1e-05	0.400806	1e-05	1e-05	1e-05	55898.2	0.276179	CDKL5
POGZ/S425	1e-05	1.03793	0.637993	1e-05	1e-05	1e-05	55864.4	0.205805	POGZ
MELK/S505	1e-05	0.626682	1.0444	1e-05	1e-05	1e-05	55703.1	0.207877	MELK
GATAD2B/S134	1e-05	1.66977	1e-05	1e-05	1e-05	1e-05	55659.6	0.42265	GATAD2B
GATAD2B/S135	1e-05	1.66977	1e-05	1e-05	1e-05	1e-05	55659.6	0.42265	GATAD2B
CCDC94/S213	1e-05	1.66551	1e-05	1e-05	1e-05	1e-05	55517.6	0.42265	CCDC94
C20ORF151/S141	1e-05	1e-05	1.66545	1e-05	1e-05	1e-05	55515.8	0.42265	C20ORF151
SSFA2/S874	1.6618	1e-05	1e-05	1e-05	1e-05	1e-05	55394	0.42265	SSFA2
BRD8/S652	1e-05	0.964307	0.693864	1e-05	1e-05	1e-05	55272.7	0.194151	BRD8
BRD8/S655	1e-05	0.964307	0.693864	1e-05	1e-05	1e-05	55272.7	0.194151	BRD8
EPHB2/S777	1e-05	1.65712	1e-05	1e-05	1e-05	1e-05	55237.9	0.42265	EPHB2
NUCKS1/S144	1e-05	1.65634	1e-05	1e-05	1e-05	1e-05	55212	0.42265	NUCKS1
SRRM2/S992	1e-05	1.65602	1e-05	1e-05	1e-05	1e-05	55201.5	0.42265	SRRM2
C20ORF151/S145	1e-05	1.03412	0.610164	1e-05	1e-05	1e-05	54809.8	0.209362	C20ORF151
NCL/T367	1e-05	0.97503	0.66577	1e-05	1e-05	1e-05	54693.7	0.197632	NCL
RUNX1/S239	1e-05	1e-05	1.64022	1e-05	1e-05	1e-05	54674.6	0.42265	RUNX1
PHLDB2/S980	1.63346	1e-05	1e-05	1e-05	1e-05	1e-05	54449.4	0.42265	PHLDB2
PHLDB1/S535	1.02175	1e-05	0.608228	1e-05	1e-05	1e-05	54332.9	0.208576	PHLDB1
NPM1/T75	1e-05	1.22758	0.39714	1e-05	1e-05	1e-05	54157.6	0.27297	NPM1
SREK1/S300	1e-05	1.61671	1e-05	1e-05	1e-05	1e-05	53890.9	0.42265	SREK1
SETD2/S532	1e-05	0.509679	1.10544	1e-05	1e-05	1e-05	53837.5	0.233957	SETD2
AVL9/S246	1e-05	1.08262	0.527307	1e-05	1e-05	1e-05	53664.5	0.228131	AVL9
FAM175B/S372	1e-05	1.60877	1e-05	1e-05	1e-05	1e-05	53626.2	0.42265	FAM175B
FAM175B/S375	1e-05	1.60877	1e-05	1e-05	1e-05	1e-05	53626.2	0.42265	FAM175B
MORC2/S668	1e-05	0.896875	0.707308	1e-05	1e-05	1e-05	53473.1	0.189145	MORC2
PGK1/S393	1e-05	0.602105	0.989444	1e-05	1e-05	1e-05	53052	0.206661	PGK1
MIER1/S422	1e-05	1.58965	1e-05	1e-05	1e-05	1e-05	52989	0.42265	MIER1
DENND4A/T1555	0.820469	0.767573	1e-05	1e-05	1e-05	1e-05	52935.1	0.183956	DENND4A
SUPT5H/S18	1e-05	1.58506	1e-05	1e-05	1e-05	1e-05	52836.1	0.42265	SUPT5H
SNAPC4/S626	1e-05	1e-05	1.57766	1e-05	1e-05	1e-05	52589.2	0.42265	SNAPC4
SNAPC4/T625	1e-05	1e-05	1.57766	1e-05	1e-05	1e-05	52589.2	0.42265	SNAPC4
SNTB1/S205	1.57479	1e-05	1e-05	1e-05	1e-05	1e-05	52493.8	0.42265	SNTB1
SNTB1/S208	1.57479	1e-05	1e-05	1e-05	1e-05	1e-05	52493.8	0.42265	SNTB1
FAM122B/S138	1e-05	1.57417	1e-05	1e-05	1e-05	1e-05	52473	0.42265	FAM122B
NPHP4/S451	1e-05	0.609563	0.963298	1e-05	1e-05	1e-05	52429	0.203401	NPHP4
DNAJC2/S60	1e-05	1.57097	1e-05	1e-05	1e-05	1e-05	52366.5	0.42265	DNAJC2
KIAA1267/S1045	1e-05	1.56999	1e-05	1e-05	1e-05	1e-05	52333.7	0.42265	KIAA1267
COIL/T303	1e-05	1.06345	0.505834	1e-05	1e-05	1e-05	52309.7	0.230631	COIL
DDX17/T301	1e-05	0.821899	0.745328	1e-05	1e-05	1e-05	52241.2	0.184476	DDX17
DDX5/T224	1e-05	0.821899	0.745328	1e-05	1e-05	1e-05	52241.2	0.184476	DDX5
LRBA/T1120	1e-05	1e-05	1.56433	1e-05	1e-05	1e-05	52144.8	0.42265	LRBA
MTUS1/T1247	1.1604	1e-05	0.403879	1e-05	1e-05	1e-05	52142.8	0.264953	MTUS1
RASAL2/S137	1.5512	1e-05	1e-05	1e-05	1e-05	1e-05	51707.4	0.42265	RASAL2
KIAA1462/S694	1e-05	0.63241	0.914493	1e-05	1e-05	1e-05	51563.8	0.19675	KIAA1462
PRRC2C/S1500	1e-05	1.54607	1e-05	1e-05	1e-05	1e-05	51536.2	0.42265	PRRC2C
FRY/T1965	1e-05	0.463693	1.08049	1e-05	1e-05	1e-05	51473.2	0.241755	FRY
SUPT16H/S650	1e-05	0.794625	0.745656	1e-05	1e-05	1e-05	51343	0.183916	SUPT16H
CGN/S96	1.30279	0.237054	1e-05	1e-05	1e-05	1e-05	51328.5	0.328622	CGN
C13ORF34/S252	1e-05	1.53607	1e-05	1e-05	1e-05	1e-05	51203	0.42265	C13ORF34
ELMO2/S503	0.890363	0.644041	1e-05	1e-05	1e-05	1e-05	51147.1	0.193825	ELMO2
CDK5RAP2/S1238	1e-05	1e-05	1.53381	1e-05	1e-05	1e-05	51127.7	0.42265	CDK5RAP2
CLU/S396	1e-05	1.52991	1e-05	1e-05	1e-05	1e-05	50997.7	0.42265	CLU
EHBP1L1/S1164	1e-05	0.708391	0.819072	1e-05	1e-05	1e-05	50915.8	0.185639	EHBP1L1
EHBP1L1/S1168	1e-05	0.708391	0.819072	1e-05	1e-05	1e-05	50915.8	0.185639	EHBP1L1
COG4/S10	1e-05	0.8193	0.702489	1e-05	1e-05	1e-05	50726.6	0.185898	COG4
COG4/S15	1e-05	0.8193	0.702489	1e-05	1e-05	1e-05	50726.6	0.185898	COG4
BCL11B/S678	1e-05	0.928711	0.585206	1e-05	1e-05	1e-05	50464.2	0.203744	BCL11B
PNPLA6/S362	1.51348	1e-05	1e-05	1e-05	1e-05	1e-05	50449.9	0.42265	PNPLA6
PNPLA6/T361	1.51348	1e-05	1e-05	1e-05	1e-05	1e-05	50449.9	0.42265	PNPLA6
PWP2/S891	1e-05	1.35516	0.152795	1e-05	1e-05	1e-05	50265.6	0.361602	PWP2
PTPRCAP/T155	1e-05	1e-05	1.50404	1e-05	1e-05	1e-05	50135.4	0.42265	PTPRCAP
MAP2/S1347	1.50212	1e-05	1e-05	1e-05	1e-05	1e-05	50071.2	0.42265	MAP2
MLL4/S632	1e-05	1.50088	1e-05	1e-05	1e-05	1e-05	50029.9	0.42265	MLL4
PRPF4B/T576	1e-05	1.49643	1e-05	1e-05	1e-05	1e-05	49881.6	0.42265	PRPF4B
PLEC/S149	1e-05	1.48277	1e-05	1e-05	1e-05	1e-05	49426.2	0.42265	PLEC
HIST1H4A/T83	0.228051	1e-05	1.24583	1e-05	1e-05	1e-05	49129.5	0.328131	HIST1H4A
REPS1/S439	1e-05	1e-05	1.47215	1e-05	1e-05	1e-05	49072.3	0.42265	REPS1
MYLK/T14	1e-05	1e-05	1.47091	1e-05	1e-05	1e-05	49030.9	0.42265	MYLK
SET/S15	1e-05	1.46718	1e-05	1e-05	1e-05	1e-05	48906.8	0.42265	SET
C15ORF42/S838	1e-05	0.82552	0.636307	1e-05	1e-05	1e-05	48727.9	0.190258	C15ORF42
RPN1/S62	1.45822	1e-05	1e-05	1e-05	1e-05	1e-05	48608	0.42265	RPN1
RPN1/S64	1.45822	1e-05	1e-05	1e-05	1e-05	1e-05	48608	0.42265	RPN1
SMARCC1/S573	1e-05	0.908967	0.545748	1e-05	1e-05	1e-05	48490.8	0.207824	SMARCC1
PCIF1/S30	1e-05	1e-05	1.45234	1e-05	1e-05	1e-05	48412.1	0.42265	PCIF1
MGA/S2541	1e-05	0.744081	0.707548	1e-05	1e-05	1e-05	48388	0.183762	MGA
IRS1/S1143	1.44346	1e-05	1e-05	1e-05	1e-05	1e-05	48116.1	0.42265	IRS1
LRP6/S1490	1e-05	0.666539	0.77483	1e-05	1e-05	1e-05	48046	0.185798	LRP6
SF3B1/T261	1e-05	0.636554	0.799797	1e-05	1e-05	1e-05	47878.7	0.188726	SF3B1
CCDC93/S305	1e-05	1.43532	1e-05	1e-05	1e-05	1e-05	47844.5	0.42265	CCDC93
FLNB/T519	1e-05	1e-05	1.43235	1e-05	1e-05	1e-05	47745.6	0.42265	FLNB
SND1/T779	0.804851	0.627213	1e-05	1e-05	1e-05	1e-05	47735.8	0.189714	SND1
CDC25B/S230	1e-05	1e-05	1.43094	1e-05	1e-05	1e-05	47698.6	0.42265	CDC25B
IFNGR1/S378	1e-05	1e-05	1.41744	1e-05	1e-05	1e-05	47248.7	0.42265	IFNGR1
RPL26/S9	0.912482	0.502844	1e-05	1e-05	1e-05	1e-05	47177.9	0.215694	RPL26
BIN2/S425	1e-05	1.40968	1e-05	1e-05	1e-05	1e-05	46990	0.42265	BIN2
ARHGEF12/T335	1.40548	1e-05	1e-05	1e-05	1e-05	1e-05	46849.9	0.42265	ARHGEF12
ARID3A/S353	1e-05	1e-05	1.40514	1e-05	1e-05	1e-05	46838.8	0.42265	ARID3A
APOA5/T55	1e-05	1.4022	1e-05	1e-05	1e-05	1e-05	46740.6	0.42265	APOA5
FIP1L1/S500	1e-05	1.3992	1e-05	1e-05	1e-05	1e-05	46640.8	0.42265	FIP1L1
BCL11A/S86	1e-05	1e-05	1.39558	1e-05	1e-05	1e-05	46520.1	0.42265	BCL11A
ETV6/S321	1e-05	1.39355	1e-05	1e-05	1e-05	1e-05	46452.3	0.42265	ETV6
NCOR1/S1472	1e-05	0.562297	0.830642	1e-05	1e-05	1e-05	46431.6	0.198246	NCOR1
PLEC/S4642	1e-05	1e-05	1.3916	1e-05	1e-05	1e-05	46387.3	0.42265	PLEC
SCAF11/T799	0.733072	1e-05	0.658502	1e-05	1e-05	1e-05	46386.1	0.184673	SCAF11
SCAF11/T800	0.733072	1e-05	0.658502	1e-05	1e-05	1e-05	46386.1	0.184673	SCAF11
PCBP1/Y183	1e-05	1e-05	1.39038	1e-05	1e-05	1e-05	46346.6	0.42265	PCBP1
DSP/S1659	1e-05	1.3901	1e-05	1e-05	1e-05	1e-05	46337.3	0.42265	DSP
C11ORF96/S72	1e-05	0.400783	0.988878	1e-05	1e-05	1e-05	46322.4	0.248066	C11ORF96
KIAA1109/S1436	1.3876	1e-05	1e-05	1e-05	1e-05	1e-05	46254.2	0.42265	KIAA1109
NKD1/S174	1e-05	0.755944	0.628734	1e-05	1e-05	1e-05	46156.3	0.186927	NKD1
GBF1/S1770	1e-05	1.38378	1e-05	1e-05	1e-05	1e-05	46126.7	0.42265	GBF1
LSR/Y372	1e-05	0.706335	0.677364	1e-05	1e-05	1e-05	46123.6	0.183682	LSR
RING1/T243	1e-05	0.534356	0.846412	1e-05	1e-05	1e-05	46025.9	0.20359	RING1
RUNX1/S303	1e-05	1.37351	1e-05	1e-05	1e-05	1e-05	45784.2	0.42265	RUNX1
FLII/S856	1e-05	0.861498	0.510946	1e-05	1e-05	1e-05	45748.5	0.208902	FLII
MDC1/S495	1e-05	1.37207	1e-05	1e-05	1e-05	1e-05	45736.5	0.42265	MDC1
BCL9L/T918	1e-05	1.36237	1e-05	1e-05	1e-05	1e-05	45412.9	0.42265	BCL9L
PAPOLA/S24	1e-05	1.36207	1e-05	1e-05	1e-05	1e-05	45402.9	0.42265	PAPOLA
MIER1/S541	1e-05	0.729002	0.631401	1e-05	1e-05	1e-05	45347.1	0.185597	MIER1
RAPGEF1/T234	1.35434	1e-05	1e-05	1e-05	1e-05	1e-05	45145.5	0.42265	RAPGEF1
BIN2/S272	0.988307	1e-05	0.359553	1e-05	1e-05	1e-05	44929	0.260054	BIN2
BIN2/S273	0.988307	1e-05	0.359553	1e-05	1e-05	1e-05	44929	0.260054	BIN2
BIN2/T270	0.988307	1e-05	0.359553	1e-05	1e-05	1e-05	44929	0.260054	BIN2
BIN2/T276	0.988307	1e-05	0.359553	1e-05	1e-05	1e-05	44929	0.260054	BIN2
CEP192/S2110	1e-05	1e-05	1.34567	1e-05	1e-05	1e-05	44856.5	0.42265	CEP192
NPAT/T1153	0.360481	0.984387	1e-05	1e-05	1e-05	1e-05	44829.2	0.259328	NPAT
LIN37/S182	1e-05	0.680153	0.662871	1e-05	1e-05	1e-05	44767.8	0.183571	LIN37
RPAP1/S72	1e-05	0.851488	0.488559	1e-05	1e-05	1e-05	44668.6	0.211897	RPAP1
C9ORF152/S88	1e-05	0.318362	1.02084	1e-05	1e-05	1e-05	44640.3	0.276944	C9ORF152
C9ORF152/S90	1e-05	0.318362	1.02084	1e-05	1e-05	1e-05	44640.3	0.276944	C9ORF152
CHD7/S559	1e-05	0.485136	0.853561	1e-05	1e-05	1e-05	44623.6	0.212773	CHD7
LRBA/S3	1e-05	1.33627	1e-05	1e-05	1e-05	1e-05	44542.9	0.42265	LRBA
ARID3A/S119	1e-05	1.33531	1e-05	1e-05	1e-05	1e-05	44511	0.42265	ARID3A
C10ORF18/S2035	1e-05	1.3329	1e-05	1e-05	1e-05	1e-05	44430.8	0.42265	C10ORF18
KIF14/S1292	1e-05	1.33155	1e-05	1e-05	1e-05	1e-05	44385.6	0.42265	KIF14
PHF6/T134	1e-05	1e-05	1.32882	1e-05	1e-05	1e-05	44294.8	0.42265	PHF6
PCNT/S2352	1e-05	1.32661	1e-05	1e-05	1e-05	1e-05	44221.1	0.42265	PCNT
PARP1/S786	1e-05	0.781367	0.541417	1e-05	1e-05	1e-05	44093.1	0.196615	PARP1
AP2A1/S517	0.712863	0.609628	1e-05	1e-05	1e-05	1e-05	44083.4	0.18598	AP2A1
AP2A1/S518	0.712863	0.609628	1e-05	1e-05	1e-05	1e-05	44083.4	0.18598	AP2A1
RBM26/S608	1e-05	1.32177	1e-05	1e-05	1e-05	1e-05	44059.6	0.42265	RBM26
PLCD1/S212	0.983241	1e-05	0.337455	1e-05	1e-05	1e-05	44023.5	0.266499	PLCD1
PLCD1/S216	0.983241	1e-05	0.337455	1e-05	1e-05	1e-05	44023.5	0.266499	PLCD1
FAM190B/T430	1e-05	0.285696	1.03105	1e-05	1e-05	1e-05	43891.7	0.289446	FAM190B
RPL12/S101	0.803036	1e-05	0.511814	1e-05	1e-05	1e-05	43828.7	0.202823	RPL12
FH/T90	0.543248	1e-05	0.769603	1e-05	1e-05	1e-05	43762	0.195376	FH
C10ORF26/S189	1e-05	1e-05	1.31191	1e-05	1e-05	1e-05	43731	0.42265	C10ORF26
MSH6/S43	1e-05	1.30958	1e-05	1e-05	1e-05	1e-05	43653.5	0.42265	MSH6
GPRC5A/T312	1e-05	1.30897	1e-05	1e-05	1e-05	1e-05	43633.1	0.42265	GPRC5A
GPRC5A/T315	1e-05	1.30897	1e-05	1e-05	1e-05	1e-05	43633.1	0.42265	GPRC5A
SEC16A/S2225	0.629784	0.418149	0.2588	1e-05	1e-05	1e-05	43557.8	0.055808	SEC16A
CXADR/S323	1e-05	1e-05	1.3062	1e-05	1e-05	1e-05	43540.8	0.42265	CXADR
BCOR/T1145	1e-05	1.3055	1e-05	1e-05	1e-05	1e-05	43517.4	0.42265	BCOR
EIF3CL/S15	1e-05	0.428277	0.876414	1e-05	1e-05	1e-05	43490	0.227788	EIF3CL
CGN/S95	1.30279	1e-05	1e-05	1e-05	1e-05	1e-05	43427	0.42265	CGN
SRRM2/S311	1.30171	1e-05	1e-05	1e-05	1e-05	1e-05	43390.9	0.42265	SRRM2
GPATCH8/S1184	1e-05	1e-05	1.29997	1e-05	1e-05	1e-05	43332.9	0.42265	GPATCH8
GPATCH8/S1185	1e-05	1e-05	1.29997	1e-05	1e-05	1e-05	43332.9	0.42265	GPATCH8
GPATCH8/S1195	1e-05	1e-05	1.29997	1e-05	1e-05	1e-05	43332.9	0.42265	GPATCH8
GPATCH8/T1198	1e-05	1e-05	1.29997	1e-05	1e-05	1e-05	43332.9	0.42265	GPATCH8
GPATCH8/T1199	1e-05	1e-05	1.29997	1e-05	1e-05	1e-05	43332.9	0.42265	GPATCH8
PNN/S552	1e-05	0.696681	0.60108	1e-05	1e-05	1e-05	43259	0.18571	PNN
PARD3/S692	1.29679	1e-05	1e-05	1e-05	1e-05	1e-05	43227	0.42265	PARD3
PCDH1/S1139	1e-05	1.29095	1e-05	1e-05	1e-05	1e-05	43032.4	0.42265	PCDH1
EEF1B2/T88	1e-05	1e-05	1.2886	1e-05	1e-05	1e-05	42953.9	0.42265	EEF1B2
DNTTIP2/T129	1e-05	1.28313	1e-05	1e-05	1e-05	1e-05	42771.7	0.42265	DNTTIP2
DNTTIP2/T131	1e-05	1.28313	1e-05	1e-05	1e-05	1e-05	42771.7	0.42265	DNTTIP2
PDXDC1/S757	1.28157	1e-05	1e-05	1e-05	1e-05	1e-05	42719.7	0.42265	PDXDC1
NPM1/S139	1e-05	0.941464	0.332413	1e-05	1e-05	1e-05	42462.9	0.263369	NPM1
PHIP/S1783	1e-05	1e-05	1.27023	1e-05	1e-05	1e-05	42341.5	0.42265	PHIP
GORASP1/S243	1.26945	1e-05	1e-05	1e-05	1e-05	1e-05	42315.5	0.42265	GORASP1
BICD1/S609	0.379688	1e-05	0.889151	1e-05	1e-05	1e-05	42294.9	0.242301	BICD1
BICD1/S610	0.379688	1e-05	0.889151	1e-05	1e-05	1e-05	42294.9	0.242301	BICD1
CYP1A2/T83	1.26787	1e-05	1e-05	1e-05	1e-05	1e-05	42263.1	0.42265	CYP1A2
SNAP23/S110	1e-05	0.481771	0.779124	1e-05	1e-05	1e-05	42030.1	0.205303	SNAP23
PARP4/T1290	1e-05	1e-05	1.25314	1e-05	1e-05	1e-05	41771.9	0.42265	PARP4
SMARCD2/S203	1e-05	1.24955	1e-05	1e-05	1e-05	1e-05	41652.5	0.42265	SMARCD2
MDC1/T1444	1e-05	1.24616	1e-05	1e-05	1e-05	1e-05	41539.4	0.42265	MDC1
HSD17B4/S319	1.03392	0.20613	1e-05	1e-05	1e-05	1e-05	41335.2	0.320913	HSD17B4
ANXA2/S164	1e-05	1e-05	1.23456	1e-05	1e-05	1e-05	41152.7	0.42265	ANXA2
SAP30L/T104	1e-05	1.23365	1e-05	1e-05	1e-05	1e-05	41122.2	0.42265	SAP30L
GYS1/S727	1.23179	1e-05	1e-05	1e-05	1e-05	1e-05	41060.4	0.42265	GYS1
SRRM2/S1424	1e-05	1e-05	1.21845	1e-05	1e-05	1e-05	40615.8	0.42265	SRRM2
ERCC6/S158	1e-05	1e-05	1.21647	1e-05	1e-05	1e-05	40549.8	0.42265	ERCC6
PARN/S583	1e-05	1.21636	1e-05	1e-05	1e-05	1e-05	40546	0.42265	PARN
SMEK1/S767	1e-05	1.21373	1e-05	1e-05	1e-05	1e-05	40458.2	0.42265	SMEK1
MTDH/S219	0.982155	1e-05	0.230144	1e-05	1e-05	1e-05	40410.3	0.306159	MTDH
MTDH/T220	0.982155	1e-05	0.230144	1e-05	1e-05	1e-05	40410.3	0.306159	MTDH
GTF3C1/S1865	1e-05	1e-05	1.20338	1e-05	1e-05	1e-05	40113.2	0.42265	GTF3C1
MLL/S136	1e-05	0.347563	0.853499	1e-05	1e-05	1e-05	40035.7	0.24754	MLL
MLL/S142	1e-05	0.347563	0.853499	1e-05	1e-05	1e-05	40035.7	0.24754	MLL
MSX2/S63	1e-05	1.19673	1e-05	1e-05	1e-05	1e-05	39891.5	0.42265	MSX2
AP1M1/T144	1e-05	1e-05	1.19575	1e-05	1e-05	1e-05	39859.1	0.42265	AP1M1
PFN1/S77	0.78159	0.164307	0.248968	1e-05	1e-05	1e-05	39828.9	0.175392	PFN1
C11ORF30/S209	1e-05	1.19055	1e-05	1e-05	1e-05	1e-05	39685.5	0.42265	C11ORF30
EPS8/S517	1e-05	1.18862	1e-05	1e-05	1e-05	1e-05	39621.2	0.42265	EPS8
EPS8/T516	1e-05	1.18862	1e-05	1e-05	1e-05	1e-05	39621.2	0.42265	EPS8
RC3H1/S529	1e-05	1e-05	1.18523	1e-05	1e-05	1e-05	39508.4	0.42265	RC3H1
DDX42/Y183	1e-05	1e-05	1.18344	1e-05	1e-05	1e-05	39448.7	0.42265	DDX42
CEP250/S2390	1e-05	1.17503	1e-05	1e-05	1e-05	1e-05	39168.5	0.42265	CEP250
CEP250/S2392	1e-05	1.17503	1e-05	1e-05	1e-05	1e-05	39168.5	0.42265	CEP250
CEP250/S2394	1e-05	1.17503	1e-05	1e-05	1e-05	1e-05	39168.5	0.42265	CEP250
NSMCE2/S11	1e-05	0.594095	0.580298	1e-05	1e-05	1e-05	39146.8	0.18356	NSMCE2
NSMCE2/S5	1e-05	0.594095	0.580298	1e-05	1e-05	1e-05	39146.8	0.18356	NSMCE2
NSMCE2/S6	1e-05	0.594095	0.580298	1e-05	1e-05	1e-05	39146.8	0.18356	NSMCE2
NSMCE2/S7	1e-05	0.594095	0.580298	1e-05	1e-05	1e-05	39146.8	0.18356	NSMCE2
NSMCE2/S9	1e-05	0.594095	0.580298	1e-05	1e-05	1e-05	39146.8	0.18356	NSMCE2
NSMCE2/T12	1e-05	0.594095	0.580298	1e-05	1e-05	1e-05	39146.8	0.18356	NSMCE2
GIT1/T373	1e-05	1e-05	1.17259	1e-05	1e-05	1e-05	39086.9	0.42265	GIT1
PDE3A/S438	1e-05	1e-05	1.17112	1e-05	1e-05	1e-05	39038.1	0.42265	PDE3A
BOD1L/S1531	1e-05	1e-05	1.16645	1e-05	1e-05	1e-05	38882.5	0.42265	BOD1L
RBM14/T572	1.16478	1e-05	1e-05	1e-05	1e-05	1e-05	38826.7	0.42265	RBM14
AKAP9/S144	0.703232	0.457455	1e-05	1e-05	1e-05	1e-05	38689.9	0.201216	AKAP9
AKAP9/S146	0.703232	0.457455	1e-05	1e-05	1e-05	1e-05	38689.9	0.201216	AKAP9
AKAP9/S153	0.703232	0.457455	1e-05	1e-05	1e-05	1e-05	38689.9	0.201216	AKAP9
CAV2/S5	1e-05	1e-05	1.15973	1e-05	1e-05	1e-05	38658.3	0.42265	CAV2
CAV2/S7	1e-05	1e-05	1.15973	1e-05	1e-05	1e-05	38658.3	0.42265	CAV2
PHF2/S458	1e-05	1.15842	1e-05	1e-05	1e-05	1e-05	38614.7	0.42265	PHF2
PHF2/S459	1e-05	1.15842	1e-05	1e-05	1e-05	1e-05	38614.7	0.42265	PHF2
HSP90B1/S109	1.15697	1e-05	1e-05	1e-05	1e-05	1e-05	38566.2	0.42265	HSP90B1
BAIAP2L1/T248	1e-05	1.1559	1e-05	1e-05	1e-05	1e-05	38530.5	0.42265	BAIAP2L1
SUMO3/S27	1.15184	1e-05	1e-05	1e-05	1e-05	1e-05	38395.3	0.42265	SUMO3
MYO1F/S1001	1e-05	1.1514	1e-05	1e-05	1e-05	1e-05	38380.8	0.42265	MYO1F
MYO1F/T1005	1e-05	1.1514	1e-05	1e-05	1e-05	1e-05	38380.8	0.42265	MYO1F
KALRN/S1757	1.14948	1e-05	1e-05	1e-05	1e-05	1e-05	38316.6	0.42265	KALRN
ARHGAP23/S610	0.779406	0.36838	1e-05	1e-05	1e-05	1e-05	38259.9	0.231307	ARHGAP23
DMD/T948	1e-05	1e-05	1.14741	1e-05	1e-05	1e-05	38247.7	0.42265	DMD
PPP1R10/S545	1e-05	0.860894	0.285889	1e-05	1e-05	1e-05	38226.5	0.270117	PPP1R10
LIG1/S76	1e-05	1.14444	1e-05	1e-05	1e-05	1e-05	38148.8	0.42265	LIG1
EPS8/S480	1.14207	1e-05	1e-05	1e-05	1e-05	1e-05	38069.7	0.42265	EPS8
KIAA0284/S1040	0.941482	0.198455	1e-05	1e-05	1e-05	1e-05	37998.3	0.315985	KIAA0284
PML/S560	1e-05	1.13985	1e-05	1e-05	1e-05	1e-05	37995.6	0.42265	PML
PML/S561	1e-05	1.13985	1e-05	1e-05	1e-05	1e-05	37995.6	0.42265	PML
PML/S562	1e-05	1.13985	1e-05	1e-05	1e-05	1e-05	37995.6	0.42265	PML
PML/S565	1e-05	1.13985	1e-05	1e-05	1e-05	1e-05	37995.6	0.42265	PML
SPRY4/S125	1e-05	1e-05	1.13939	1e-05	1e-05	1e-05	37980.4	0.42265	SPRY4
ANKZF1/T607	1e-05	0.637262	0.50209	1e-05	1e-05	1e-05	37978.7	0.18919	ANKZF1
FBRSL1/S790	1e-05	1e-05	1.13108	1e-05	1e-05	1e-05	37703.3	0.42265	FBRSL1
AK2/Y190	1.12922	1e-05	1e-05	1e-05	1e-05	1e-05	37641.3	0.42265	AK2
ANK3/S959	1e-05	1.12877	1e-05	1e-05	1e-05	1e-05	37626.2	0.42265	ANK3
PRPF4B/S257	1e-05	1e-05	1.12842	1e-05	1e-05	1e-05	37614.6	0.42265	PRPF4B
INO80B/S84	1e-05	1e-05	1.12288	1e-05	1e-05	1e-05	37430.1	0.42265	INO80B
INO80B/T87	1e-05	1e-05	1.12288	1e-05	1e-05	1e-05	37430.1	0.42265	INO80B
INO80B/T89	1e-05	1e-05	1.12288	1e-05	1e-05	1e-05	37430.1	0.42265	INO80B
BCL7B/S118	1e-05	1.1223	1e-05	1e-05	1e-05	1e-05	37410.7	0.42265	BCL7B
BCL7B/S120	1e-05	1.1223	1e-05	1e-05	1e-05	1e-05	37410.7	0.42265	BCL7B
BCL7B/S122	1e-05	1.1223	1e-05	1e-05	1e-05	1e-05	37410.7	0.42265	BCL7B
RALGAPA1/S1000	1.11767	1e-05	1e-05	1e-05	1e-05	1e-05	37256.3	0.42265	RALGAPA1
DDR1/Y798	1e-05	1.10813	1e-05	1e-05	1e-05	1e-05	36938.5	0.42265	DDR1
CHAF1A/S65	1e-05	0.622492	0.481318	1e-05	1e-05	1e-05	36794	0.190101	CHAF1A
BAIAP2L1/T166	1e-05	1.09978	1e-05	1e-05	1e-05	1e-05	36659.9	0.42265	BAIAP2L1
PLLP/S13	1e-05	0.212206	0.882199	1e-05	1e-05	1e-05	36480.5	0.303639	PLLP
PLLP/S14	1e-05	0.212206	0.882199	1e-05	1e-05	1e-05	36480.5	0.303639	PLLP
PLLP/T12	1e-05	0.212206	0.882199	1e-05	1e-05	1e-05	36480.5	0.303639	PLLP
KIAA1267/S249	1e-05	1.09305	1e-05	1e-05	1e-05	1e-05	36435.7	0.42265	KIAA1267
MKI67/S1256	1e-05	0.716333	0.374658	1e-05	1e-05	1e-05	36366.7	0.220822	MKI67
NAV1/S652	1e-05	0.565441	0.52267	1e-05	1e-05	1e-05	36270.7	0.184133	NAV1
NAV1/S654	1e-05	0.565441	0.52267	1e-05	1e-05	1e-05	36270.7	0.184133	NAV1
CKB/Y39	1e-05	0.463375	0.6246	1e-05	1e-05	1e-05	36266.2	0.192324	CKB
EEF1B2/S43	1e-05	0.684229	0.403454	1e-05	1e-05	1e-05	36256.4	0.20942	EEF1B2
FAM38A/S1395	1e-05	1.08559	1e-05	1e-05	1e-05	1e-05	36187	0.42265	FAM38A
FAM38A/S1396	1e-05	1.08559	1e-05	1e-05	1e-05	1e-05	36187	0.42265	FAM38A
CTNND1/S187	1e-05	1.07821	1e-05	1e-05	1e-05	1e-05	35941.1	0.42265	CTNND1
PLEC/S3304	1.07602	1e-05	1e-05	1e-05	1e-05	1e-05	35867.9	0.42265	PLEC
ERCC6L/S14	1e-05	0.72915	0.346278	1e-05	1e-05	1e-05	35847.9	0.230799	ERCC6L
CHD4/T1549	1e-05	1e-05	1.06796	1e-05	1e-05	1e-05	35599.3	0.42265	CHD4
MEX3C/S540	1e-05	1.0675	1e-05	1e-05	1e-05	1e-05	35583.9	0.42265	MEX3C
STMN1/S46	1e-05	1e-05	1.06152	1e-05	1e-05	1e-05	35384.8	0.42265	STMN1
MCOLN1/S557	1e-05	0.474686	0.585438	1e-05	1e-05	1e-05	35337.8	0.187923	MCOLN1
MCOLN1/S559	1e-05	0.474686	0.585438	1e-05	1e-05	1e-05	35337.8	0.187923	MCOLN1
HELZ/S1311	1e-05	1.05845	1e-05	1e-05	1e-05	1e-05	35282.5	0.42265	HELZ
SHANK2/S429	0.582348	0.473371	1e-05	1e-05	1e-05	1e-05	35190.9	0.187819	SHANK2
GGA2/S327	1.05171	1e-05	1e-05	1e-05	1e-05	1e-05	35057.7	0.42265	GGA2
RREB1/S1167	1e-05	1e-05	1.04729	1e-05	1e-05	1e-05	34910.3	0.42265	RREB1
RASAL2/S775	1e-05	1.04501	1e-05	1e-05	1e-05	1e-05	34834.5	0.42265	RASAL2
RASAL2/S776	1e-05	1.04501	1e-05	1e-05	1e-05	1e-05	34834.5	0.42265	RASAL2
RASAL2/T771	1e-05	1.04501	1e-05	1e-05	1e-05	1e-05	34834.5	0.42265	RASAL2
GMEB2/S366	1e-05	1.04488	1e-05	1e-05	1e-05	1e-05	34829.9	0.42265	GMEB2
STIM2/S688	1e-05	1e-05	1.04389	1e-05	1e-05	1e-05	34797.1	0.42265	STIM2
PKP3/Y195	1e-05	1.03659	1e-05	1e-05	1e-05	1e-05	34553.6	0.42265	PKP3
OSBPL8/S799	1e-05	1e-05	1.03624	1e-05	1e-05	1e-05	34542	0.42265	OSBPL8
KDM2A/S28	1e-05	1e-05	1.0317	1e-05	1e-05	1e-05	34390.5	0.42265	KDM2A
LIN7A/S130	1e-05	1.03125	1e-05	1e-05	1e-05	1e-05	34375.7	0.42265	LIN7A
SCAF11/S341	1e-05	1.02793	1e-05	1e-05	1e-05	1e-05	34265.1	0.42265	SCAF11
SCAF11/S352	1e-05	1.02793	1e-05	1e-05	1e-05	1e-05	34265.1	0.42265	SCAF11
PRKCQ/T536	1e-05	1.02585	1e-05	1e-05	1e-05	1e-05	34195.7	0.42265	PRKCQ
PRKCQ/T538	1e-05	1.02585	1e-05	1e-05	1e-05	1e-05	34195.7	0.42265	PRKCQ
HBA2/T135	1e-05	1.02335	1e-05	1e-05	1e-05	1e-05	34112.5	0.42265	HBA2
DOT1L/T772	1e-05	1e-05	1.02335	1e-05	1e-05	1e-05	34112.4	0.42265	DOT1L
PLEC/T4053	1e-05	1e-05	1.0228	1e-05	1e-05	1e-05	34094.1	0.42265	PLEC
KIAA1958/S79	0.370075	1e-05	0.64904	1e-05	1e-05	1e-05	33970.8	0.212476	KIAA1958
KIAA1958/S82	0.370075	1e-05	0.64904	1e-05	1e-05	1e-05	33970.8	0.212476	KIAA1958
KIAA1958/S84	0.370075	1e-05	0.64904	1e-05	1e-05	1e-05	33970.8	0.212476	KIAA1958
KIAA1958/S86	0.370075	1e-05	0.64904	1e-05	1e-05	1e-05	33970.8	0.212476	KIAA1958
LMCD1/S254	1e-05	1e-05	1.01801	1e-05	1e-05	1e-05	33934.5	0.42265	LMCD1
NFXL1/S108	1e-05	0.594045	0.416823	1e-05	1e-05	1e-05	33695.9	0.19577	NFXL1
RPS3A/S203	0.585984	1e-05	0.423061	1e-05	1e-05	1e-05	33635.2	0.193943	RPS3A
SMPD4/S551	1e-05	1.00513	1e-05	1e-05	1e-05	1e-05	33505.2	0.42265	SMPD4
SMPD4/S554	1e-05	1.00513	1e-05	1e-05	1e-05	1e-05	33505.2	0.42265	SMPD4
CLASP1/S598	1e-05	1.00407	1e-05	1e-05	1e-05	1e-05	33469.8	0.42265	CLASP1
FAM83B/S845	1e-05	1.00135	1e-05	1e-05	1e-05	1e-05	33379.1	0.42265	FAM83B
ST5/S32	0.490445	1e-05	0.510631	1e-05	1e-05	1e-05	33369.5	0.183669	ST5
MDC1/S1194	1e-05	0.477518	0.522873	1e-05	1e-05	1e-05	33346.7	0.184341	MDC1
MDC1/S1195	1e-05	0.477518	0.522873	1e-05	1e-05	1e-05	33346.7	0.184341	MDC1
FOXK2/S262	1e-05	0.616508	0.374455	1e-05	1e-05	1e-05	33032.4	0.206823	FOXK2
FOXK2/Y263	1e-05	0.616508	0.374455	1e-05	1e-05	1e-05	33032.4	0.206823	FOXK2
BIN2/S357	0.981058	1e-05	1e-05	1e-05	1e-05	1e-05	32702.6	0.42265	BIN2
BCL7C/S100	0.606166	0.374162	1e-05	1e-05	1e-05	1e-05	32677.9	0.205452	BCL7C
MLL2/S4359	1e-05	0.88232	0.0935382	1e-05	1e-05	1e-05	32529	0.365006	MLL2
ACAP2/S575	0.967729	1e-05	1e-05	1e-05	1e-05	1e-05	32258.3	0.42265	ACAP2
ACAP2/S578	0.967729	1e-05	1e-05	1e-05	1e-05	1e-05	32258.3	0.42265	ACAP2
ACAP2/S584	0.967729	1e-05	1e-05	1e-05	1e-05	1e-05	32258.3	0.42265	ACAP2
ACAP2/T579	0.967729	1e-05	1e-05	1e-05	1e-05	1e-05	32258.3	0.42265	ACAP2
LEO1/S277	1e-05	0.967151	1e-05	1e-05	1e-05	1e-05	32239	0.42265	LEO1
RBBP7/S189	1e-05	0.966387	1e-05	1e-05	1e-05	1e-05	32213.6	0.42265	RBBP7
RBBP7/S190	1e-05	0.966387	1e-05	1e-05	1e-05	1e-05	32213.6	0.42265	RBBP7
DDX41/S66	1e-05	0.392218	0.569994	1e-05	1e-05	1e-05	32074.1	0.197093	DDX41
ATXN2L/S32	1e-05	0.314963	0.646978	1e-05	1e-05	1e-05	32065	0.228185	ATXN2L
HSPH1/S493	1e-05	1e-05	0.957545	1e-05	1e-05	1e-05	31918.8	0.42265	HSPH1
HSPH1/T491	1e-05	1e-05	0.957545	1e-05	1e-05	1e-05	31918.8	0.42265	HSPH1
CSNK2B/S209	1e-05	0.956958	1e-05	1e-05	1e-05	1e-05	31899.3	0.42265	CSNK2B
CDC5L/T385	1e-05	1e-05	0.956865	1e-05	1e-05	1e-05	31896.2	0.42265	CDC5L
BRPF1/S460	1e-05	0.956576	1e-05	1e-05	1e-05	1e-05	31886.5	0.42265	BRPF1
RAB3IP/S266	1e-05	0.498104	0.457672	1e-05	1e-05	1e-05	31859.5	0.184233	RAB3IP
EIF3CL/S2022	1e-05	0.953648	1e-05	1e-05	1e-05	1e-05	31788.9	0.42265	EIF3CL
EIF3CL/T2022	1e-05	0.953648	1e-05	1e-05	1e-05	1e-05	31788.9	0.42265	EIF3CL
KIAA0284/S597	1e-05	0.686574	0.265917	1e-05	1e-05	1e-05	31750	0.253103	KIAA0284
RAB10/S181	1e-05	0.95125	1e-05	1e-05	1e-05	1e-05	31709	0.42265	RAB10
FAT1/S4473	1e-05	0.950834	1e-05	1e-05	1e-05	1e-05	31695.1	0.42265	FAT1
KANK2/S79	0.509023	1e-05	0.44144	1e-05	1e-05	1e-05	31682.4	0.18556	KANK2
SHB/S388	1e-05	0.320167	0.629795	1e-05	1e-05	1e-05	31665.7	0.2237	SHB
DPYSL3/T621	1e-05	1e-05	0.948947	1e-05	1e-05	1e-05	31632.2	0.42265	DPYSL3
RANBP2/T2153	1e-05	0.94577	1e-05	1e-05	1e-05	1e-05	31526.3	0.42265	RANBP2
ETV6/S203	1e-05	0.537914	0.407457	1e-05	1e-05	1e-05	31512.7	0.191169	ETV6
HIST1H2BB/S65	1e-05	0.362747	0.580349	1e-05	1e-05	1e-05	31436.9	0.204407	HIST1H2BB
HIST2H2BF/S65	1e-05	0.362747	0.580349	1e-05	1e-05	1e-05	31436.9	0.204407	HIST2H2BF
DCLRE1C/S385	1e-05	0.667924	0.274601	1e-05	1e-05	1e-05	31417.8	0.246485	DCLRE1C
DCLRE1C/T380	1e-05	0.667924	0.274601	1e-05	1e-05	1e-05	31417.8	0.246485	DCLRE1C
SDCBP/Y50	1e-05	0.34235	0.599641	1e-05	1e-05	1e-05	31400	0.212356	SDCBP
HNRNPA1/S285	1e-05	1e-05	0.941837	1e-05	1e-05	1e-05	31395.2	0.42265	HNRNPA1
HNRNPA1/S286	1e-05	1e-05	0.941837	1e-05	1e-05	1e-05	31395.2	0.42265	HNRNPA1
MYST2/T104	1e-05	0.935824	1e-05	1e-05	1e-05	1e-05	31194.8	0.42265	MYST2
MLXIP/S27	1e-05	1e-05	0.934472	1e-05	1e-05	1e-05	31149.7	0.42265	MLXIP
MLXIP/S33	1e-05	1e-05	0.934472	1e-05	1e-05	1e-05	31149.7	0.42265	MLXIP
MLXIP/T35	1e-05	1e-05	0.934472	1e-05	1e-05	1e-05	31149.7	0.42265	MLXIP
MAP1B/S1389	1e-05	1e-05	0.932576	1e-05	1e-05	1e-05	31086.5	0.42265	MAP1B
DVL3/S192	0.927451	1e-05	1e-05	1e-05	1e-05	1e-05	30915.7	0.42265	DVL3
MDH2/S246	1e-05	0.424804	0.498563	1e-05	1e-05	1e-05	30779.2	0.186096	MDH2
HDGFRP2/S137	1e-05	1e-05	0.9191	1e-05	1e-05	1e-05	30637.3	0.42265	HDGFRP2
KIAA1671/S1062	1e-05	1e-05	0.917932	1e-05	1e-05	1e-05	30598.4	0.42265	KIAA1671
PHC2/S621	1e-05	1e-05	0.912264	1e-05	1e-05	1e-05	30409.5	0.42265	PHC2
SH2D3A/T128	1e-05	0.505646	0.398257	1e-05	1e-05	1e-05	30130.4	0.189206	SH2D3A
FXR2/S566	0.903458	1e-05	1e-05	1e-05	1e-05	1e-05	30115.9	0.42265	FXR2
LTBP1/S1413	1e-05	1e-05	0.90118	1e-05	1e-05	1e-05	30040	0.42265	LTBP1
PDE4A/S44	0.898615	1e-05	1e-05	1e-05	1e-05	1e-05	29954.5	0.42265	PDE4A
PHACTR4/T472	1e-05	1e-05	0.898066	1e-05	1e-05	1e-05	29936.2	0.42265	PHACTR4
PRR12/S1130	1e-05	0.44982	0.447912	1e-05	1e-05	1e-05	29924.7	0.183505	PRR12
PRKD1/S239	1e-05	0.591535	0.305333	1e-05	1e-05	1e-05	29896	0.22215	PRKD1
RPL18/S140	1e-05	0.353285	0.525672	1e-05	1e-05	1e-05	29298.9	0.198769	RPL18
C10ORF47/S215	0.878423	1e-05	1e-05	1e-05	1e-05	1e-05	29281.4	0.42265	C10ORF47
ATP6V0A2/S700	1e-05	1e-05	0.876751	1e-05	1e-05	1e-05	29225.7	0.42265	ATP6V0A2
EIF3CL/S16	1e-05	1e-05	0.876414	1e-05	1e-05	1e-05	29214.5	0.42265	EIF3CL
AMOTL2/S540	1e-05	0.528584	0.342499	1e-05	1e-05	1e-05	29036.4	0.201521	AMOTL2
PKP3/S291	1e-05	0.866763	1e-05	1e-05	1e-05	1e-05	28892.8	0.42265	PKP3
PTBP1/S363	1e-05	0.518652	0.346785	1e-05	1e-05	1e-05	28848.3	0.199144	PTBP1
DPYSL3/T623	1e-05	0.860685	1e-05	1e-05	1e-05	1e-05	28690.2	0.42265	DPYSL3
SPTBN1/S804	1e-05	0.856951	1e-05	1e-05	1e-05	1e-05	28565.7	0.42265	SPTBN1
SPTBN1/S817	1e-05	0.856951	1e-05	1e-05	1e-05	1e-05	28565.7	0.42265	SPTBN1
KIF23/S807	1e-05	0.856732	1e-05	1e-05	1e-05	1e-05	28558.4	0.42265	KIF23
KIF23/S808	1e-05	0.856732	1e-05	1e-05	1e-05	1e-05	28558.4	0.42265	KIF23
KIF23/T809	1e-05	0.856732	1e-05	1e-05	1e-05	1e-05	28558.4	0.42265	KIF23
RIPK2/S355	0.841049	1e-05	1e-05	1e-05	1e-05	1e-05	28035.6	0.42265	RIPK2
RIPK2/S357	0.841049	1e-05	1e-05	1e-05	1e-05	1e-05	28035.6	0.42265	RIPK2
PHF5A/S94	0.84084	1e-05	1e-05	1e-05	1e-05	1e-05	28028.7	0.42265	PHF5A
INCENP/S831	1e-05	0.840413	1e-05	1e-05	1e-05	1e-05	28014.4	0.42265	INCENP
FAM109B/S179	1e-05	0.319256	0.519585	1e-05	1e-05	1e-05	27961.7	0.205837	FAM109B
GPX1/S153	0.836599	1e-05	1e-05	1e-05	1e-05	1e-05	27887.3	0.42265	GPX1
C8ORF33/S23	0.834575	1e-05	1e-05	1e-05	1e-05	1e-05	27819.8	0.42265	C8ORF33
KNG1/S275	1e-05	0.834082	1e-05	1e-05	1e-05	1e-05	27803.4	0.42265	KNG1
NUP93/S162	1e-05	0.703815	0.129451	1e-05	1e-05	1e-05	27775.9	0.327741	NUP93
RIOK2/S337	1e-05	1e-05	0.832876	1e-05	1e-05	1e-05	27763.2	0.42265	RIOK2
AP1M2/T223	1e-05	0.184626	0.647553	1e-05	1e-05	1e-05	27739.6	0.286478	AP1M2
NOP56/S465	1e-05	1e-05	0.830608	1e-05	1e-05	1e-05	27687.6	0.42265	NOP56
NOP56/S466	1e-05	1e-05	0.830608	1e-05	1e-05	1e-05	27687.6	0.42265	NOP56
NOP56/S467	1e-05	1e-05	0.830608	1e-05	1e-05	1e-05	27687.6	0.42265	NOP56
GTSE1/S555	1e-05	0.512647	0.310965	1e-05	1e-05	1e-05	27454	0.206936	GTSE1
ARHGEF10/S1259	1e-05	1e-05	0.822924	1e-05	1e-05	1e-05	27431.5	0.42265	ARHGEF10
RANBP2/S128	1e-05	0.558707	0.263808	1e-05	1e-05	1e-05	27417.5	0.231412	RANBP2
ATAD2B/S939	1e-05	0.716435	0.105505	1e-05	1e-05	1e-05	27398.3	0.3447	ATAD2B
SLC19A1/S503	1e-05	0.81386	1e-05	1e-05	1e-05	1e-05	27129.3	0.42265	SLC19A1
RUFY3/T4	1e-05	0.812912	1e-05	1e-05	1e-05	1e-05	27097.7	0.42265	RUFY3
GTPBP4/T461	1e-05	1e-05	0.81288	1e-05	1e-05	1e-05	27096.7	0.42265	GTPBP4
NUPL1/T328	1e-05	1e-05	0.809876	1e-05	1e-05	1e-05	26996.5	0.42265	NUPL1
SNRPD2/S9	1e-05	1e-05	0.809409	1e-05	1e-05	1e-05	26981	0.42265	SNRPD2
ATXN1/T235	1e-05	0.807956	1e-05	1e-05	1e-05	1e-05	26932.5	0.42265	ATXN1
RGS14/S25	0.806988	1e-05	1e-05	1e-05	1e-05	1e-05	26900.3	0.42265	RGS14
FOSL2/S230	1e-05	0.8038	1e-05	1e-05	1e-05	1e-05	26794	0.42265	FOSL2
SRSF3/T24	1e-05	0.799013	1e-05	1e-05	1e-05	1e-05	26634.4	0.42265	SRSF3
RALY/T151	1e-05	0.798865	1e-05	1e-05	1e-05	1e-05	26629.5	0.42265	RALY
MLST8/S10	1e-05	0.661504	0.131736	1e-05	1e-05	1e-05	26441.7	0.321011	MLST8
CTNND1/Y296	0.292257	1e-05	0.499854	1e-05	1e-05	1e-05	26404	0.210179	CTNND1
SPTAN1/S572	1e-05	1e-05	0.791001	1e-05	1e-05	1e-05	26367.4	0.42265	SPTAN1
KDM4B/S1036	1e-05	0.789667	1e-05	1e-05	1e-05	1e-05	26322.9	0.42265	KDM4B
KDM4B/S1039	1e-05	0.789667	1e-05	1e-05	1e-05	1e-05	26322.9	0.42265	KDM4B
KDM4B/S1041	1e-05	0.789667	1e-05	1e-05	1e-05	1e-05	26322.9	0.42265	KDM4B
KDM4B/T1042	1e-05	0.789667	1e-05	1e-05	1e-05	1e-05	26322.9	0.42265	KDM4B
PTPN6/S138	1e-05	0.783981	1e-05	1e-05	1e-05	1e-05	26133.4	0.42265	PTPN6
PTPN6/S140	1e-05	0.783981	1e-05	1e-05	1e-05	1e-05	26133.4	0.42265	PTPN6
KIAA1217/S1899	1e-05	0.783526	1e-05	1e-05	1e-05	1e-05	26118.2	0.42265	KIAA1217
DNAJC21/S370	1e-05	0.780988	1e-05	1e-05	1e-05	1e-05	26033.6	0.42265	DNAJC21
ANKRD27/T1023	1e-05	1e-05	0.777	1e-05	1e-05	1e-05	25900.7	0.42265	ANKRD27
RC3H1/S535	1e-05	0.769697	1e-05	1e-05	1e-05	1e-05	25657.2	0.42265	RC3H1
SETD1B/S1727	1e-05	0.767332	1e-05	1e-05	1e-05	1e-05	25578.4	0.42265	SETD1B
SETD1B/T1728	1e-05	0.767332	1e-05	1e-05	1e-05	1e-05	25578.4	0.42265	SETD1B
C3ORF63/S1114	1e-05	0.764883	1e-05	1e-05	1e-05	1e-05	25496.8	0.42265	C3ORF63
C3ORF63/S1115	1e-05	0.764883	1e-05	1e-05	1e-05	1e-05	25496.8	0.42265	C3ORF63
C6ORF47/S90	0.762126	1e-05	1e-05	1e-05	1e-05	1e-05	25404.9	0.42265	C6ORF47
CSNK1D/S401	1e-05	1e-05	0.759953	1e-05	1e-05	1e-05	25332.4	0.42265	CSNK1D
SRGAP1/S416	1e-05	0.758711	1e-05	1e-05	1e-05	1e-05	25291	0.42265	SRGAP1
STX7/S45	1e-05	0.756193	1e-05	1e-05	1e-05	1e-05	25207.1	0.42265	STX7
FRYL/S1921	1e-05	0.753262	1e-05	1e-05	1e-05	1e-05	25109.4	0.42265	FRYL
FRYL/T1922	1e-05	0.753262	1e-05	1e-05	1e-05	1e-05	25109.4	0.42265	FRYL
RPTOR/S859	0.751577	1e-05	1e-05	1e-05	1e-05	1e-05	25053.2	0.42265	RPTOR
NUCKS1/S130	1e-05	0.750528	1e-05	1e-05	1e-05	1e-05	25018.3	0.42265	NUCKS1
NUCKS1/S132	1e-05	0.750528	1e-05	1e-05	1e-05	1e-05	25018.3	0.42265	NUCKS1
PLXDC2/S506	1e-05	1e-05	0.750345	1e-05	1e-05	1e-05	25012.2	0.42265	PLXDC2
OSBPL1A/S469	1e-05	0.748473	1e-05	1e-05	1e-05	1e-05	24949.8	0.42265	OSBPL1A
INCENP/S142	1e-05	1e-05	0.747256	1e-05	1e-05	1e-05	24909.2	0.42265	INCENP
INCENP/S143	1e-05	1e-05	0.747256	1e-05	1e-05	1e-05	24909.2	0.42265	INCENP
LSR/T435	1e-05	0.744755	1e-05	1e-05	1e-05	1e-05	24825.8	0.42265	LSR
HNRNPL/S544	1e-05	0.744731	1e-05	1e-05	1e-05	1e-05	24825	0.42265	HNRNPL
KIAA1462/S755	1e-05	1e-05	0.743369	1e-05	1e-05	1e-05	24779.6	0.42265	KIAA1462
RPRD2/S787	1e-05	1e-05	0.740673	1e-05	1e-05	1e-05	24689.8	0.42265	RPRD2
PRPF38A/S209	1e-05	1e-05	0.740557	1e-05	1e-05	1e-05	24685.9	0.42265	PRPF38A
EFNB1/T284	1e-05	0.401722	0.332144	1e-05	1e-05	1e-05	24462.5	0.187149	EFNB1
INCENP/S148	1e-05	0.727369	1e-05	1e-05	1e-05	1e-05	24246.3	0.42265	INCENP
RFX1/S193	1e-05	0.726922	1e-05	1e-05	1e-05	1e-05	24231.4	0.42265	RFX1
RFX1/T195	1e-05	0.726922	1e-05	1e-05	1e-05	1e-05	24231.4	0.42265	RFX1
CGN/S1175	0.725565	1e-05	1e-05	1e-05	1e-05	1e-05	24186.2	0.42265	CGN
NCOA7/T177	1e-05	0.72367	1e-05	1e-05	1e-05	1e-05	24123	0.42265	NCOA7
CD3EAP/S128	1e-05	0.391648	0.331658	1e-05	1e-05	1e-05	24110.5	0.186297	CD3EAP
PLEC/T152	1e-05	0.721039	1e-05	1e-05	1e-05	1e-05	24035.3	0.42265	PLEC
HBA2/S36	1e-05	0.719296	1e-05	1e-05	1e-05	1e-05	23977.2	0.42265	HBA2
PALLD/S268	1e-05	0.536045	0.181716	1e-05	1e-05	1e-05	23925.7	0.26786	PALLD
PSMD2/S147	1e-05	0.71402	1e-05	1e-05	1e-05	1e-05	23801.3	0.42265	PSMD2
PCBP2/S173	1e-05	1e-05	0.712002	1e-05	1e-05	1e-05	23734.1	0.42265	PCBP2
GTF2I/S830	1e-05	0.711352	1e-05	1e-05	1e-05	1e-05	23712.4	0.42265	GTF2I
GTF2I/S831	1e-05	0.711352	1e-05	1e-05	1e-05	1e-05	23712.4	0.42265	GTF2I
BRAT1/S582	1e-05	0.707328	1e-05	1e-05	1e-05	1e-05	23578.3	0.42265	BRAT1
PHF3/S1181	1e-05	1e-05	0.70692	1e-05	1e-05	1e-05	23564.7	0.42265	PHF3
PHF3/S1184	1e-05	1e-05	0.70692	1e-05	1e-05	1e-05	23564.7	0.42265	PHF3
PHF3/T1182	1e-05	1e-05	0.70692	1e-05	1e-05	1e-05	23564.7	0.42265	PHF3
NUP93/T159	1e-05	0.703815	1e-05	1e-05	1e-05	1e-05	23461.2	0.42265	NUP93
NSF/S437	1e-05	0.703524	1e-05	1e-05	1e-05	1e-05	23451.5	0.42265	NSF
PLEKHO2/S439	0.29927	0.402881	1e-05	1e-05	1e-05	1e-05	23405.4	0.192251	PLEKHO2
LPXN/S19	1e-05	1e-05	0.696225	1e-05	1e-05	1e-05	23208.2	0.42265	LPXN
LPXN/S24	1e-05	1e-05	0.696225	1e-05	1e-05	1e-05	23208.2	0.42265	LPXN
LPXN/T20	1e-05	1e-05	0.696225	1e-05	1e-05	1e-05	23208.2	0.42265	LPXN
CSTF2/S103	1e-05	0.69366	1e-05	1e-05	1e-05	1e-05	23122.7	0.42265	CSTF2
CSTF2/T106	1e-05	0.69366	1e-05	1e-05	1e-05	1e-05	23122.7	0.42265	CSTF2
HERC2/S2454	0.692604	1e-05	1e-05	1e-05	1e-05	1e-05	23087.5	0.42265	HERC2
C14ORF169/S109	1e-05	1e-05	0.68716	1e-05	1e-05	1e-05	22906	0.42265	C14ORF169
PLEC/S4054	1e-05	0.68477	1e-05	1e-05	1e-05	1e-05	22826.3	0.42265	PLEC
EPPK1/S2422	1e-05	0.383988	0.300411	1e-05	1e-05	1e-05	22813.7	0.189525	EPPK1
SSFA2/S803	0.682453	1e-05	1e-05	1e-05	1e-05	1e-05	22749.1	0.42265	SSFA2
HMGXB4/S101	1e-05	0.679639	1e-05	1e-05	1e-05	1e-05	22655.3	0.42265	HMGXB4
HMGXB4/S102	1e-05	0.679639	1e-05	1e-05	1e-05	1e-05	22655.3	0.42265	HMGXB4
HMGXB4/S105	1e-05	0.679639	1e-05	1e-05	1e-05	1e-05	22655.3	0.42265	HMGXB4
PRRC2B/S1489	1e-05	1e-05	0.677589	1e-05	1e-05	1e-05	22587	0.42265	PRRC2B
ADAR/S823	0.676464	1e-05	1e-05	1e-05	1e-05	1e-05	22549.5	0.42265	ADAR
ALB/T446	1e-05	0.673237	1e-05	1e-05	1e-05	1e-05	22441.9	0.42265	ALB
BNIP3L/S117	1e-05	0.670691	1e-05	1e-05	1e-05	1e-05	22357	0.42265	BNIP3L
FOXQ1/S248	1e-05	1e-05	0.666744	1e-05	1e-05	1e-05	22225.5	0.42265	FOXQ1
GPRC5A/Y347	1e-05	1e-05	0.661147	1e-05	1e-05	1e-05	22038.9	0.42265	GPRC5A
EPS8/S787	0.658731	1e-05	1e-05	1e-05	1e-05	1e-05	21958.4	0.42265	EPS8
EPS8/S788	0.658731	1e-05	1e-05	1e-05	1e-05	1e-05	21958.4	0.42265	EPS8
EPS8/S790	0.658731	1e-05	1e-05	1e-05	1e-05	1e-05	21958.4	0.42265	EPS8
EPS8/S791	0.658731	1e-05	1e-05	1e-05	1e-05	1e-05	21958.4	0.42265	EPS8
C10ORF26/T190	1e-05	1e-05	0.655955	1e-05	1e-05	1e-05	21865.8	0.42265	C10ORF26
ACTG1/S239	0.390815	1e-05	0.264128	1e-05	1e-05	1e-05	21831.8	0.198363	ACTG1
C10ORF47/S212	0.654287	1e-05	1e-05	1e-05	1e-05	1e-05	21810.2	0.42265	C10ORF47
MAP1A/S900	1e-05	0.653301	1e-05	1e-05	1e-05	1e-05	21777.4	0.42265	MAP1A
IL17RA/S708	1e-05	0.327035	0.325889	1e-05	1e-05	1e-05	21764.5	0.183505	IL17RA
ATG9A/S761	1e-05	0.652177	1e-05	1e-05	1e-05	1e-05	21739.9	0.42265	ATG9A
LAT2/S135	1e-05	1e-05	0.651738	1e-05	1e-05	1e-05	21725.3	0.42265	LAT2
MYBL2/T518	1e-05	0.648828	1e-05	1e-05	1e-05	1e-05	21628.3	0.42265	MYBL2
KIAA1429/S133	0.64788	1e-05	1e-05	1e-05	1e-05	1e-05	21596.7	0.42265	KIAA1429
ERBB2/S998	0.645303	1e-05	1e-05	1e-05	1e-05	1e-05	21510.8	0.42265	ERBB2
GSR/S514	1e-05	0.643292	1e-05	1e-05	1e-05	1e-05	21443.7	0.42265	GSR
GSR/S515	1e-05	0.643292	1e-05	1e-05	1e-05	1e-05	21443.7	0.42265	GSR
GSR/T513	1e-05	0.643292	1e-05	1e-05	1e-05	1e-05	21443.7	0.42265	GSR
AGFG1/S383	1e-05	1e-05	0.640054	1e-05	1e-05	1e-05	21335.8	0.42265	AGFG1
RC3H2/S983	0.2271	0.412361	1e-05	1e-05	1e-05	1e-05	21315.7	0.215755	RC3H2
RC3H2/T984	0.2271	0.412361	1e-05	1e-05	1e-05	1e-05	21315.7	0.215755	RC3H2
MORC2/S663	1e-05	0.638429	1e-05	1e-05	1e-05	1e-05	21281.6	0.42265	MORC2
MORC2/T661	1e-05	0.638429	1e-05	1e-05	1e-05	1e-05	21281.6	0.42265	MORC2
DSG2/T650	1e-05	0.63684	1e-05	1e-05	1e-05	1e-05	21228.7	0.42265	DSG2
HAVCR2/S241	0.636249	1e-05	1e-05	1e-05	1e-05	1e-05	21209	0.42265	HAVCR2
NCL/T587	1e-05	0.632906	1e-05	1e-05	1e-05	1e-05	21097.5	0.42265	NCL
KIAA1462/T693	1e-05	0.63241	1e-05	1e-05	1e-05	1e-05	21081	0.42265	KIAA1462
CTNND1/Y179	1e-05	0.632224	1e-05	1e-05	1e-05	1e-05	21074.8	0.42265	CTNND1
MIER1/S544	1e-05	1e-05	0.631401	1e-05	1e-05	1e-05	21047.4	0.42265	MIER1
MIER1/S545	1e-05	1e-05	0.631401	1e-05	1e-05	1e-05	21047.4	0.42265	MIER1
DDR1/T519	1e-05	0.627448	1e-05	1e-05	1e-05	1e-05	20915.6	0.42265	DDR1
DDR1/Y520	1e-05	0.627448	1e-05	1e-05	1e-05	1e-05	20915.6	0.42265	DDR1
C11ORF84/T255	1e-05	0.625345	1e-05	1e-05	1e-05	1e-05	20845.5	0.42265	C11ORF84
FTSJ1/S271	1e-05	0.620889	1e-05	1e-05	1e-05	1e-05	20697	0.42265	FTSJ1
CDH1/S793	0.617625	1e-05	1e-05	1e-05	1e-05	1e-05	20588.2	0.42265	CDH1
PARD3/S695	0.616346	1e-05	1e-05	1e-05	1e-05	1e-05	20545.5	0.42265	PARD3
RAB9A/S179	1e-05	0.613234	1e-05	1e-05	1e-05	1e-05	20441.8	0.42265	RAB9A
RAB9A/T175	1e-05	0.613234	1e-05	1e-05	1e-05	1e-05	20441.8	0.42265	RAB9A
POGZ/S703	1e-05	1e-05	0.61184	1e-05	1e-05	1e-05	20395.3	0.42265	POGZ
POGZ/S704	1e-05	1e-05	0.61184	1e-05	1e-05	1e-05	20395.3	0.42265	POGZ
POGZ/S710	1e-05	1e-05	0.61184	1e-05	1e-05	1e-05	20395.3	0.42265	POGZ
POGZ/S720	1e-05	1e-05	0.61184	1e-05	1e-05	1e-05	20395.3	0.42265	POGZ
POGZ/S721	1e-05	1e-05	0.61184	1e-05	1e-05	1e-05	20395.3	0.42265	POGZ
POGZ/T699	1e-05	1e-05	0.61184	1e-05	1e-05	1e-05	20395.3	0.42265	POGZ
POGZ/T707	1e-05	1e-05	0.61184	1e-05	1e-05	1e-05	20395.3	0.42265	POGZ
POGZ/T719	1e-05	1e-05	0.61184	1e-05	1e-05	1e-05	20395.3	0.42265	POGZ
PCM1/S1765	1e-05	0.611225	1e-05	1e-05	1e-05	1e-05	20374.8	0.42265	PCM1
PCM1/S1768	1e-05	0.611225	1e-05	1e-05	1e-05	1e-05	20374.8	0.42265	PCM1
MAP3K1/S34	1e-05	0.338113	0.273043	1e-05	1e-05	1e-05	20372.2	0.188093	MAP3K1
MAP3K1/S35	1e-05	0.338113	0.273043	1e-05	1e-05	1e-05	20372.2	0.188093	MAP3K1
BOD1L/S659	1e-05	1e-05	0.608307	1e-05	1e-05	1e-05	20277.6	0.42265	BOD1L
BOD1L/T658	1e-05	1e-05	0.608307	1e-05	1e-05	1e-05	20277.6	0.42265	BOD1L
BOD1L/T660	1e-05	1e-05	0.608307	1e-05	1e-05	1e-05	20277.6	0.42265	BOD1L
C10ORF18/S2009	1e-05	0.607582	1e-05	1e-05	1e-05	1e-05	20253.4	0.42265	C10ORF18
C10ORF18/T2011	1e-05	0.607582	1e-05	1e-05	1e-05	1e-05	20253.4	0.42265	C10ORF18
BAZ2B/T1268	1e-05	0.606722	1e-05	1e-05	1e-05	1e-05	20224.7	0.42265	BAZ2B
PJA1/S126	1e-05	0.603452	1e-05	1e-05	1e-05	1e-05	20115.7	0.42265	PJA1
BRD1/S852	1e-05	0.602487	1e-05	1e-05	1e-05	1e-05	20083.6	0.42265	BRD1
BRD1/S854	1e-05	0.602487	1e-05	1e-05	1e-05	1e-05	20083.6	0.42265	BRD1
BRD1/S855	1e-05	0.602487	1e-05	1e-05	1e-05	1e-05	20083.6	0.42265	BRD1
SETD2/S323	1e-05	0.590075	1e-05	1e-05	1e-05	1e-05	19669.8	0.42265	SETD2
KBTBD8/S346	1e-05	1e-05	0.587242	1e-05	1e-05	1e-05	19575.4	0.42265	KBTBD8
KBTBD8/S347	1e-05	1e-05	0.587242	1e-05	1e-05	1e-05	19575.4	0.42265	KBTBD8
KBTBD8/S348	1e-05	1e-05	0.587242	1e-05	1e-05	1e-05	19575.4	0.42265	KBTBD8
MAP1S/S788	0.587088	1e-05	1e-05	1e-05	1e-05	1e-05	19570.3	0.42265	MAP1S
MAP1S/S790	0.587088	1e-05	1e-05	1e-05	1e-05	1e-05	19570.3	0.42265	MAP1S
MAP1S/S795	0.587088	1e-05	1e-05	1e-05	1e-05	1e-05	19570.3	0.42265	MAP1S
MAP1S/S797	0.587088	1e-05	1e-05	1e-05	1e-05	1e-05	19570.3	0.42265	MAP1S
MAP1S/T793	0.587088	1e-05	1e-05	1e-05	1e-05	1e-05	19570.3	0.42265	MAP1S
ANXA6/S630	0.586971	1e-05	1e-05	1e-05	1e-05	1e-05	19566.4	0.42265	ANXA6
ARFGAP2/S322	0.582103	1e-05	1e-05	1e-05	1e-05	1e-05	19404.1	0.42265	ARFGAP2
RBM12B/S101	1e-05	0.127036	0.448016	1e-05	1e-05	1e-05	19168.8	0.287054	RBM12B
CTNND1/Y220	1e-05	0.574436	1e-05	1e-05	1e-05	1e-05	19148.5	0.42265	CTNND1
SH3PXD2B/S291	1e-05	1e-05	0.57428	1e-05	1e-05	1e-05	19143.3	0.42265	SH3PXD2B
SH3PXD2B/S293	1e-05	1e-05	0.57428	1e-05	1e-05	1e-05	19143.3	0.42265	SH3PXD2B
BTF3/S201	1e-05	0.572319	1e-05	1e-05	1e-05	1e-05	19078	0.42265	BTF3
PLEC/S4651	1e-05	1e-05	0.570616	1e-05	1e-05	1e-05	19021.2	0.42265	PLEC
ARHGAP21/S1639	1e-05	0.392298	0.17822	1e-05	1e-05	1e-05	19017.6	0.235553	ARHGAP21
C14ORF43/T687	1e-05	0.566632	1e-05	1e-05	1e-05	1e-05	18888.4	0.42265	C14ORF43
BICC1/S679	1e-05	0.26679	0.298135	1e-05	1e-05	1e-05	18831.2	0.184757	BICC1
CTTNBP2NL/S568	1e-05	1e-05	0.564326	1e-05	1e-05	1e-05	18811.5	0.42265	CTTNBP2NL
AZI1/S87	1e-05	1e-05	0.555309	1e-05	1e-05	1e-05	18511	0.42265	AZI1
AZI1/S89	1e-05	1e-05	0.555309	1e-05	1e-05	1e-05	18511	0.42265	AZI1
AZI1/T93	1e-05	1e-05	0.555309	1e-05	1e-05	1e-05	18511	0.42265	AZI1
FBRSL1/T1010	1e-05	0.284229	0.268332	1e-05	1e-05	1e-05	18419	0.183841	FBRSL1
SASH1/S407	0.548616	1e-05	1e-05	1e-05	1e-05	1e-05	18287.9	0.42265	SASH1
EPS8L3/S220	1e-05	0.547199	1e-05	1e-05	1e-05	1e-05	18240.6	0.42265	EPS8L3
INPP5D/S960	1e-05	0.545199	1e-05	1e-05	1e-05	1e-05	18174	0.42265	INPP5D
NT5C2/S502	1e-05	1e-05	0.543674	1e-05	1e-05	1e-05	18123.1	0.42265	NT5C2
NUP98/S980	1e-05	0.325473	0.215341	1e-05	1e-05	1e-05	18027.5	0.199925	NUP98
KIF1A/S1471	1e-05	0.538292	1e-05	1e-05	1e-05	1e-05	17943.7	0.42265	KIF1A
PHF2/S534	1e-05	0.535973	1e-05	1e-05	1e-05	1e-05	17866.4	0.42265	PHF2
BCL9L/S750	1e-05	0.531965	1e-05	1e-05	1e-05	1e-05	17732.8	0.42265	BCL9L
PCM1/S110	1e-05	1e-05	0.531127	1e-05	1e-05	1e-05	17704.9	0.42265	PCM1
GULP1/S230	1e-05	1e-05	0.529211	1e-05	1e-05	1e-05	17641	0.42265	GULP1
EPN3/S444	1e-05	0.349292	0.178518	1e-05	1e-05	1e-05	17594	0.223157	EPN3
EPN3/S448	1e-05	0.349292	0.178518	1e-05	1e-05	1e-05	17594	0.223157	EPN3
EPN3/S449	1e-05	0.349292	0.178518	1e-05	1e-05	1e-05	17594	0.223157	EPN3
NAT6/S6	0.0114288	0.240778	0.274962	1e-05	1e-05	1e-05	17572.3	0.167659	NAT6
CBX8/S265	1e-05	0.525458	1e-05	1e-05	1e-05	1e-05	17515.9	0.42265	CBX8
C9ORF23/S100	0.384151	1e-05	0.139218	1e-05	1e-05	1e-05	17446	0.260486	C9ORF23
FAT1/S153	1e-05	1e-05	0.522546	1e-05	1e-05	1e-05	17418.9	0.42265	FAT1
FAT1/T152	1e-05	1e-05	0.522546	1e-05	1e-05	1e-05	17418.9	0.42265	FAT1
FAT1/Y154	1e-05	1e-05	0.522546	1e-05	1e-05	1e-05	17418.9	0.42265	FAT1
BYSL/S414	1e-05	0.518619	1e-05	1e-05	1e-05	1e-05	17288	0.42265	BYSL
MEN1/S538	0.518004	1e-05	1e-05	1e-05	1e-05	1e-05	17267.5	0.42265	MEN1
MEN1/S548	0.518004	1e-05	1e-05	1e-05	1e-05	1e-05	17267.5	0.42265	MEN1
OFD1/S669	1e-05	0.419242	0.096953	1e-05	1e-05	1e-05	17206.8	0.307419	OFD1
NAT6/T7	1e-05	0.240778	0.274962	1e-05	1e-05	1e-05	17191.6	0.185291	NAT6
C13ORF15/S71	1e-05	0.509022	1e-05	1e-05	1e-05	1e-05	16968.1	0.42265	C13ORF15
C13ORF15/S72	1e-05	0.509022	1e-05	1e-05	1e-05	1e-05	16968.1	0.42265	C13ORF15
SLC9A3/S746	1e-05	0.508492	1e-05	1e-05	1e-05	1e-05	16950.4	0.42265	SLC9A3
SLC9A3/S748	1e-05	0.508492	1e-05	1e-05	1e-05	1e-05	16950.4	0.42265	SLC9A3
SLC9A3/T744	1e-05	0.508492	1e-05	1e-05	1e-05	1e-05	16950.4	0.42265	SLC9A3
SH2D3A/S123	1e-05	0.505646	1e-05	1e-05	1e-05	1e-05	16855.5	0.42265	SH2D3A
C14ORF43/S709	1e-05	0.226203	0.278072	1e-05	1e-05	1e-05	16809.5	0.187789	C14ORF43
RTKN/S33	1e-05	0.259902	0.242899	1e-05	1e-05	1e-05	16760.4	0.18397	RTKN
HNRNPA2B1/S341	1e-05	0.50162	1e-05	1e-05	1e-05	1e-05	16721.3	0.42265	HNRNPA2B1
FLNA/T1334	1e-05	1e-05	0.49897	1e-05	1e-05	1e-05	16633	0.42265	FLNA
CPSF2/S423	1e-05	0.498838	1e-05	1e-05	1e-05	1e-05	16628.6	0.42265	CPSF2
FAM125B/T226	1e-05	1e-05	0.49704	1e-05	1e-05	1e-05	16568.7	0.42265	FAM125B
SH3KBP1/S230	1e-05	1e-05	0.491356	1e-05	1e-05	1e-05	16379.2	0.42265	SH3KBP1
RABGEF1/S400	1e-05	0.490625	1e-05	1e-05	1e-05	1e-05	16354.8	0.42265	RABGEF1
KIAA1671/S597	1e-05	1e-05	0.490496	1e-05	1e-05	1e-05	16350.5	0.42265	KIAA1671
KIAA1671/S606	1e-05	1e-05	0.490496	1e-05	1e-05	1e-05	16350.5	0.42265	KIAA1671
KIAA1671/T600	1e-05	1e-05	0.490496	1e-05	1e-05	1e-05	16350.5	0.42265	KIAA1671
KIAA1671/T609	1e-05	1e-05	0.490496	1e-05	1e-05	1e-05	16350.5	0.42265	KIAA1671
NUP205/S1153	1e-05	0.310852	0.179358	1e-05	1e-05	1e-05	16340.6	0.211385	NUP205
KIAA1543/S585	1e-05	0.489382	1e-05	1e-05	1e-05	1e-05	16313.4	0.42265	KIAA1543
KIAA1543/S588	1e-05	0.489382	1e-05	1e-05	1e-05	1e-05	16313.4	0.42265	KIAA1543
KIAA1543/T587	1e-05	0.489382	1e-05	1e-05	1e-05	1e-05	16313.4	0.42265	KIAA1543
KIAA1543/T589	1e-05	0.489382	1e-05	1e-05	1e-05	1e-05	16313.4	0.42265	KIAA1543
NAA30/S189	0.487984	1e-05	1e-05	1e-05	1e-05	1e-05	16266.8	0.42265	NAA30
SH3RF1/S804	1e-05	1e-05	0.487813	1e-05	1e-05	1e-05	16261.1	0.42265	SH3RF1
FAM21A/T347	0.480555	1e-05	1e-05	1e-05	1e-05	1e-05	16019.2	0.42265	FAM21A
FAM21C/T347	0.480555	1e-05	1e-05	1e-05	1e-05	1e-05	16019.2	0.42265	FAM21C
HIVEP1/S479	1e-05	0.31469	0.165014	1e-05	1e-05	1e-05	15990.5	0.220567	HIVEP1
RUFY3/T91	1e-05	1e-05	0.473328	1e-05	1e-05	1e-05	15778.3	0.42265	RUFY3
PML/S583	1e-05	0.470054	1e-05	1e-05	1e-05	1e-05	15669.1	0.42265	PML
RBL1/S762	1e-05	0.467124	1e-05	1e-05	1e-05	1e-05	15571.5	0.42265	RBL1
FBXL2/T404	1e-05	1e-05	0.465929	1e-05	1e-05	1e-05	15531.6	0.42265	FBXL2
SF3A3/S295	1e-05	1e-05	0.46542	1e-05	1e-05	1e-05	15514.7	0.42265	SF3A3
JUP/T104	0.464501	1e-05	1e-05	1e-05	1e-05	1e-05	15484	0.42265	JUP
HSPB1/S154	1e-05	0.463907	1e-05	1e-05	1e-05	1e-05	15464.2	0.42265	HSPB1
HSPB1/T151	1e-05	0.463907	1e-05	1e-05	1e-05	1e-05	15464.2	0.42265	HSPB1
SAFB2/T193	1e-05	0.460903	1e-05	1e-05	1e-05	1e-05	15364.1	0.42265	SAFB2
DDI2/S127	1e-05	0.448509	1e-05	1e-05	1e-05	1e-05	14951	0.42265	DDI2
DDI2/T126	1e-05	0.448509	1e-05	1e-05	1e-05	1e-05	14951	0.42265	DDI2
KRT19/S178	1e-05	0.440398	1e-05	1e-05	1e-05	1e-05	14680.6	0.42265	KRT19
PRKDC/T2638	1e-05	0.439446	1e-05	1e-05	1e-05	1e-05	14648.9	0.42265	PRKDC
KRT80/S396	1e-05	0.431287	1e-05	1e-05	1e-05	1e-05	14376.9	0.42265	KRT80
KRT80/S398	1e-05	0.431287	1e-05	1e-05	1e-05	1e-05	14376.9	0.42265	KRT80
KRT80/T400	1e-05	0.431287	1e-05	1e-05	1e-05	1e-05	14376.9	0.42265	KRT80
KIAA0754/S802	1e-05	0.42688	1e-05	1e-05	1e-05	1e-05	14230	0.42265	KIAA0754
MARVELD3/T123	1e-05	0.426866	1e-05	1e-05	1e-05	1e-05	14229.5	0.42265	MARVELD3
BCLAF1/S648	0.426449	1e-05	1e-05	1e-05	1e-05	1e-05	14215.6	0.42265	BCLAF1
FGD3/S7	1e-05	0.424443	1e-05	1e-05	1e-05	1e-05	14148.8	0.42265	FGD3
FGD3/S8	1e-05	0.424443	1e-05	1e-05	1e-05	1e-05	14148.8	0.42265	FGD3
FGD3/T9	1e-05	0.424443	1e-05	1e-05	1e-05	1e-05	14148.8	0.42265	FGD3
ACTG1/T106	1e-05	1e-05	0.422753	1e-05	1e-05	1e-05	14092.4	0.42265	ACTG1
DOCK5/S1789	0.418725	1e-05	1e-05	1e-05	1e-05	1e-05	13958.2	0.42265	DOCK5
DBN1/S274	1e-05	1e-05	0.41744	1e-05	1e-05	1e-05	13915.3	0.42265	DBN1
DBN1/S276	1e-05	1e-05	0.41744	1e-05	1e-05	1e-05	13915.3	0.42265	DBN1
RGNEF/S758	0.416405	1e-05	1e-05	1e-05	1e-05	1e-05	13880.8	0.42265	RGNEF
KDM5C/S893	1e-05	1e-05	0.413355	1e-05	1e-05	1e-05	13779.2	0.42265	KDM5C
SF3B1/S216	1e-05	0.40949	1e-05	1e-05	1e-05	1e-05	13650.3	0.42265	SF3B1
NCAPD2/Y1325	0.402038	1e-05	1e-05	1e-05	1e-05	1e-05	13401.9	0.42265	NCAPD2
LIN54/S264	1e-05	1e-05	0.40179	1e-05	1e-05	1e-05	13393.7	0.42265	LIN54
SMURF2/T249	1e-05	0.401691	1e-05	1e-05	1e-05	1e-05	13390.4	0.42265	SMURF2
FASN/S1261	1e-05	0.158457	0.242446	1e-05	1e-05	1e-05	13363.8	0.200854	FASN
PLS3/S268	1e-05	1e-05	0.400796	1e-05	1e-05	1e-05	13360.5	0.42265	PLS3
FRY/S1380	1e-05	0.399598	1e-05	1e-05	1e-05	1e-05	13320.6	0.42265	FRY
IFT57/S347	1e-05	0.392309	1e-05	1e-05	1e-05	1e-05	13077.6	0.42265	IFT57
ARHGAP21/S1637	1e-05	0.392298	1e-05	1e-05	1e-05	1e-05	13077.3	0.42265	ARHGAP21
ARHGAP21/T1635	1e-05	0.392298	1e-05	1e-05	1e-05	1e-05	13077.3	0.42265	ARHGAP21
C10ORF81/S169	1e-05	0.0831624	0.308012	1e-05	1e-05	1e-05	13039.5	0.292124	C10ORF81
C10ORF81/S170	1e-05	0.0831624	0.308012	1e-05	1e-05	1e-05	13039.5	0.292124	C10ORF81
SLC9A3/S545	1e-05	0.385251	1e-05	1e-05	1e-05	1e-05	12842.4	0.42265	SLC9A3
PDLIM1/S213	0.328678	1e-05	0.0564701	1e-05	1e-05	1e-05	12838.6	0.333236	PDLIM1
PDLIM1/S215	0.328678	1e-05	0.0564701	1e-05	1e-05	1e-05	12838.6	0.333236	PDLIM1
PDLIM1/T214	0.328678	1e-05	0.0564701	1e-05	1e-05	1e-05	12838.6	0.333236	PDLIM1
FGD1/S116	1e-05	1e-05	0.380104	1e-05	1e-05	1e-05	12670.8	0.42265	FGD1
KIAA0802/S189	1e-05	0.375589	1e-05	1e-05	1e-05	1e-05	12520.3	0.42265	KIAA0802
HBA2/T39	1e-05	0.374872	1e-05	1e-05	1e-05	1e-05	12496.4	0.42265	HBA2
DIS3/S724	1e-05	1e-05	0.372243	1e-05	1e-05	1e-05	12408.8	0.42265	DIS3
EHD1/S355	1e-05	1e-05	0.370311	1e-05	1e-05	1e-05	12344.4	0.42265	EHD1
C16ORF88/S42	1e-05	1e-05	0.367226	1e-05	1e-05	1e-05	12241.5	0.42265	C16ORF88
C5ORF30/S167	1e-05	0.365173	1e-05	1e-05	1e-05	1e-05	12173.1	0.42265	C5ORF30
DAXX/S683	1e-05	1e-05	0.365131	1e-05	1e-05	1e-05	12171.7	0.42265	DAXX
MTF1/S5	1e-05	0.364635	1e-05	1e-05	1e-05	1e-05	12155.2	0.42265	MTF1
KRT18/S60	1e-05	0.355425	1e-05	1e-05	1e-05	1e-05	11848.2	0.42265	KRT18
FCHO2/S536	1e-05	0.353112	1e-05	1e-05	1e-05	1e-05	11771.1	0.42265	FCHO2
RB1/S612	1e-05	0.350412	1e-05	1e-05	1e-05	1e-05	11681.1	0.42265	RB1
PCBP1/S231	1e-05	0.348529	1e-05	1e-05	1e-05	1e-05	11618.3	0.42265	PCBP1
EPHA1/S910	1e-05	0.348358	1e-05	1e-05	1e-05	1e-05	11612.6	0.42265	EPHA1
MPHOSPH8/Y83	1e-05	1e-05	0.346844	1e-05	1e-05	1e-05	11562.1	0.42265	MPHOSPH8
C11ORF9/S294	1e-05	0.346569	1e-05	1e-05	1e-05	1e-05	11553	0.42265	C11ORF9
BIRC6/S473	1e-05	0.346172	1e-05	1e-05	1e-05	1e-05	11539.7	0.42265	BIRC6
KDM5A/S1111	1e-05	0.345382	1e-05	1e-05	1e-05	1e-05	11513.4	0.42265	KDM5A
MKL2/S236	1e-05	0.343834	1e-05	1e-05	1e-05	1e-05	11461.8	0.42265	MKL2
MAP3K2/S344	1e-05	0.343474	1e-05	1e-05	1e-05	1e-05	11449.8	0.42265	MAP3K2
RIPK3/T224	1e-05	1e-05	0.339477	1e-05	1e-05	1e-05	11316.6	0.42265	RIPK3
SFRS18/S465	1e-05	0.333044	1e-05	1e-05	1e-05	1e-05	11102.1	0.42265	SFRS18
EPS8L1/S631	1e-05	0.332407	1e-05	1e-05	1e-05	1e-05	11080.9	0.42265	EPS8L1
CLASRP/S101	1e-05	0.327742	1e-05	1e-05	1e-05	1e-05	10925.4	0.42265	CLASRP
PKM2/S406	1e-05	0.186966	0.139698	1e-05	1e-05	1e-05	10889.1	0.19192	PKM2
PKM2/T405	1e-05	0.186966	0.139698	1e-05	1e-05	1e-05	10889.1	0.19192	PKM2
RBM10/T951	1e-05	0.326099	1e-05	1e-05	1e-05	1e-05	10870.6	0.42265	RBM10
KLF3/S96	1e-05	1e-05	0.325626	1e-05	1e-05	1e-05	10854.9	0.42265	KLF3
NUP98/T983	1e-05	0.325473	1e-05	1e-05	1e-05	1e-05	10849.8	0.42265	NUP98
PKP4/S1091	1e-05	0.319487	1e-05	1e-05	1e-05	1e-05	10650.2	0.42265	PKP4
C9ORF152/S87	1e-05	0.318362	1e-05	1e-05	1e-05	1e-05	10612.7	0.42265	C9ORF152
PRKX/T203	1e-05	0.136461	0.180906	1e-05	1e-05	1e-05	10579.2	0.191395	PRKX
PUM1/S806	1e-05	0.118267	0.198868	1e-05	1e-05	1e-05	10571.5	0.208665	PUM1
HNRNPUL1/T507	1e-05	0.314718	1e-05	1e-05	1e-05	1e-05	10491.3	0.42265	HNRNPUL1
METTL3/S43	1e-05	1e-05	0.314466	1e-05	1e-05	1e-05	10482.9	0.42265	METTL3
FAM83H/T815	1e-05	0.313953	1e-05	1e-05	1e-05	1e-05	10465.8	0.42265	FAM83H
RFX7/T988	1e-05	0.31032	1e-05	1e-05	1e-05	1e-05	10344.7	0.42265	RFX7
PLEKHO2/T442	0.29927	1e-05	1e-05	1e-05	1e-05	1e-05	9976.34	0.42265	PLEKHO2
CYB5B/S85	1e-05	0.298219	1e-05	1e-05	1e-05	1e-05	9941.32	0.42265	CYB5B
DIDO1/S1312	1e-05	0.294882	1e-05	1e-05	1e-05	1e-05	9830.06	0.42265	DIDO1
EEPD1/S160	0.123136	1e-05	0.171236	1e-05	1e-05	1e-05	9812.75	0.194191	EEPD1
HNRNPF/S310	1e-05	0.294073	1e-05	1e-05	1e-05	1e-05	9803.1	0.42265	HNRNPF
HNRNPF/T301	1e-05	0.294073	1e-05	1e-05	1e-05	1e-05	9803.1	0.42265	HNRNPF
ANXA2/S127	1e-05	0.154633	0.137914	1e-05	1e-05	1e-05	9751.91	0.184834	ANXA2
ANXA2/T123	1e-05	0.154633	0.137914	1e-05	1e-05	1e-05	9751.91	0.184834	ANXA2
PRKAR2A/S254	1e-05	1e-05	0.29202	1e-05	1e-05	1e-05	9734.67	0.42265	PRKAR2A
SPEN/T2460	1e-05	0.282482	1e-05	1e-05	1e-05	1e-05	9416.73	0.42265	SPEN
NRBP2/S361	0.282288	1e-05	1e-05	1e-05	1e-05	1e-05	9410.25	0.42265	NRBP2
SRRM2/S1028	1e-05	0.28213	1e-05	1e-05	1e-05	1e-05	9404.99	0.42265	SRRM2
SPHK2/T402	1e-05	0.280856	1e-05	1e-05	1e-05	1e-05	9362.54	0.42265	SPHK2
GAPDH/T237	1e-05	1e-05	0.280678	1e-05	1e-05	1e-05	9356.58	0.42265	GAPDH
PRKX/T207	0.0975292	1e-05	0.180906	1e-05	1e-05	1e-05	9281.5	0.217824	PRKX
PKN2/S306	0.277078	1e-05	1e-05	1e-05	1e-05	1e-05	9236.6	0.42265	PKN2
PTTG1/S165	1e-05	0.276686	1e-05	1e-05	1e-05	1e-05	9223.53	0.42265	PTTG1
REPS1/S403	1e-05	0.27455	1e-05	1e-05	1e-05	1e-05	9152.34	0.42265	REPS1
ANP32B/T244	1e-05	1e-05	0.271208	1e-05	1e-05	1e-05	9040.93	0.42265	ANP32B
MAPKBP1/S1261	1e-05	0.263661	1e-05	1e-05	1e-05	1e-05	8789.36	0.42265	MAPKBP1
RDBP/S181	1e-05	1e-05	0.257525	1e-05	1e-05	1e-05	8584.83	0.42265	RDBP
CTNND1/S67	1e-05	0.253525	1e-05	1e-05	1e-05	1e-05	8451.5	0.42265	CTNND1
CTNND1/S68	1e-05	0.253525	1e-05	1e-05	1e-05	1e-05	8451.5	0.42265	CTNND1
SKP1/T131	1e-05	1e-05	0.247378	1e-05	1e-05	1e-05	8246.6	0.42265	SKP1
ANK2/T3089	1e-05	1e-05	0.245854	1e-05	1e-05	1e-05	8195.79	0.42265	ANK2
ANK2/T3093	1e-05	1e-05	0.245854	1e-05	1e-05	1e-05	8195.79	0.42265	ANK2
SPAST/S595	1e-05	0.245367	1e-05	1e-05	1e-05	1e-05	8179.56	0.42265	SPAST
MYO9B/S1114	0.238226	1e-05	1e-05	1e-05	1e-05	1e-05	7941.53	0.42265	MYO9B
HIRIP3/S27	0.237794	1e-05	1e-05	1e-05	1e-05	1e-05	7927.14	0.42265	HIRIP3
LSR/S317	1e-05	0.237287	1e-05	1e-05	1e-05	1e-05	7910.24	0.42265	LSR
LSR/T316	1e-05	0.237287	1e-05	1e-05	1e-05	1e-05	7910.24	0.42265	LSR
PIK3R2/S263	1e-05	0.235546	1e-05	1e-05	1e-05	1e-05	7852.21	0.42265	PIK3R2
HSPA8/S2	1e-05	0.234329	1e-05	1e-05	1e-05	1e-05	7811.63	0.42265	HSPA8
IQCE/S590	1e-05	0.136525	0.0970091	1e-05	1e-05	1e-05	7784.81	0.194949	IQCE
IQCE/S598	1e-05	0.136525	0.0970091	1e-05	1e-05	1e-05	7784.81	0.194949	IQCE
IQCE/T596	1e-05	0.136525	0.0970091	1e-05	1e-05	1e-05	7784.81	0.194949	IQCE
MIDN/S207	1e-05	1e-05	0.23253	1e-05	1e-05	1e-05	7751.66	0.42265	MIDN
MIDN/S209	1e-05	1e-05	0.23253	1e-05	1e-05	1e-05	7751.66	0.42265	MIDN
MIDN/S212	1e-05	1e-05	0.23253	1e-05	1e-05	1e-05	7751.66	0.42265	MIDN
MIDN/T206	1e-05	1e-05	0.23253	1e-05	1e-05	1e-05	7751.66	0.42265	MIDN
RC3H2/S982	0.2271	1e-05	1e-05	1e-05	1e-05	1e-05	7570.65	0.42265	RC3H2
SLC12A2/T217	1e-05	1e-05	0.227084	1e-05	1e-05	1e-05	7570.12	0.42265	SLC12A2
DSP/S2207	0.226027	1e-05	1e-05	1e-05	1e-05	1e-05	7534.91	0.42265	DSP
RBM15B/S144	1e-05	1e-05	0.224698	1e-05	1e-05	1e-05	7490.61	0.42265	RBM15B
DES/S92	1e-05	1e-05	0.219583	1e-05	1e-05	1e-05	7320.09	0.42265	DES
CEP170/S1241	1e-05	1e-05	0.219108	1e-05	1e-05	1e-05	7304.27	0.42265	CEP170
CEP170/T1240	1e-05	1e-05	0.219108	1e-05	1e-05	1e-05	7304.27	0.42265	CEP170
SASH1/T405	1e-05	1e-05	0.218793	1e-05	1e-05	1e-05	7293.75	0.42265	SASH1
AEBP2/S15	1e-05	0.215997	1e-05	1e-05	1e-05	1e-05	7200.57	0.42265	AEBP2
AEBP2/S18	1e-05	0.215997	1e-05	1e-05	1e-05	1e-05	7200.57	0.42265	AEBP2
KDM5C/S897	1e-05	0.214553	1e-05	1e-05	1e-05	1e-05	7152.42	0.42265	KDM5C
RAB11FIP5/S209	1e-05	1e-05	0.202529	1e-05	1e-05	1e-05	6751.62	0.42265	RAB11FIP5
ARFIP1/S76	1e-05	1e-05	0.200669	1e-05	1e-05	1e-05	6689.63	0.42265	ARFIP1
KDM5C/S896	1e-05	0.192658	1e-05	1e-05	1e-05	1e-05	6422.61	0.42265	KDM5C
RC3H1/S772	1e-05	1e-05	0.192295	1e-05	1e-05	1e-05	6410.49	0.42265	RC3H1
PKM2/T409	1e-05	0.186966	1e-05	1e-05	1e-05	1e-05	6232.87	0.42265	PKM2
MRE11A/S641	1e-05	1e-05	0.184899	1e-05	1e-05	1e-05	6163.97	0.42265	MRE11A
MRE11A/S649	1e-05	1e-05	0.184899	1e-05	1e-05	1e-05	6163.97	0.42265	MRE11A
MRE11A/Y640	1e-05	1e-05	0.184899	1e-05	1e-05	1e-05	6163.97	0.42265	MRE11A
FAM160A2/S908	1e-05	1e-05	0.180331	1e-05	1e-05	1e-05	6011.7	0.42265	FAM160A2
LRBA/S1086	1e-05	0.174277	1e-05	1e-05	1e-05	1e-05	5809.9	0.42265	LRBA
PRKCA/T501	0.16405	1e-05	1e-05	1e-05	1e-05	1e-05	5469.01	0.42265	PRKCA
PRKCB/T504	0.16405	1e-05	1e-05	1e-05	1e-05	1e-05	5469.01	0.42265	PRKCB
FAM133B/S185	1e-05	0.161987	1e-05	1e-05	1e-05	1e-05	5400.22	0.42265	FAM133B
FAM133B/S191	1e-05	0.161987	1e-05	1e-05	1e-05	1e-05	5400.22	0.42265	FAM133B
FAM133B/S192	1e-05	0.161987	1e-05	1e-05	1e-05	1e-05	5400.22	0.42265	FAM133B
FAM133B/S194	1e-05	0.161987	1e-05	1e-05	1e-05	1e-05	5400.22	0.42265	FAM133B
EEF1A1/S224	1e-05	0.157504	1e-05	1e-05	1e-05	1e-05	5250.79	0.42265	EEF1A1
EEF1A1/T226	1e-05	0.157504	1e-05	1e-05	1e-05	1e-05	5250.79	0.42265	EEF1A1
EEF1A1/T227	1e-05	0.157504	1e-05	1e-05	1e-05	1e-05	5250.79	0.42265	EEF1A1
LMO7/S678	0.155594	1e-05	1e-05	1e-05	1e-05	1e-05	5187.14	0.42265	LMO7
LMO7/T673	0.155594	1e-05	1e-05	1e-05	1e-05	1e-05	5187.14	0.42265	LMO7
LMO7/T677	0.155594	1e-05	1e-05	1e-05	1e-05	1e-05	5187.14	0.42265	LMO7
IBTK/S1021	1e-05	0.152853	1e-05	1e-05	1e-05	1e-05	5095.76	0.42265	IBTK
LSR/Y323	1e-05	1e-05	0.148622	1e-05	1e-05	1e-05	4954.72	0.42265	LSR
E2F1/S375	1e-05	0.0990695	0.0482649	1e-05	1e-05	1e-05	4911.48	0.228117	E2F1
SNX15/T148	1e-05	1e-05	0.146215	1e-05	1e-05	1e-05	4874.5	0.42265	SNX15
ARHGEF17/S1331	1e-05	1e-05	0.142304	1e-05	1e-05	1e-05	4744.13	0.42265	ARHGEF17
AKAP13/S1649	1e-05	1e-05	0.140125	1e-05	1e-05	1e-05	4671.5	0.42265	AKAP13
FHOD1/S1078	1e-05	0.139692	1e-05	1e-05	1e-05	1e-05	4657.07	0.42265	FHOD1
SPEN/S3463	1e-05	0.139589	1e-05	1e-05	1e-05	1e-05	4653.63	0.42265	SPEN
SPEN/T3461	1e-05	0.139589	1e-05	1e-05	1e-05	1e-05	4653.63	0.42265	SPEN
SPEN/T3462	1e-05	0.139589	1e-05	1e-05	1e-05	1e-05	4653.63	0.42265	SPEN
HMCN2/S1556	1e-05	1e-05	0.136201	1e-05	1e-05	1e-05	4540.71	0.42265	HMCN2
PBRM1/S353	1e-05	0.133483	1e-05	1e-05	1e-05	1e-05	4450.11	0.42265	PBRM1
NUP93/S165	1e-05	1e-05	0.129451	1e-05	1e-05	1e-05	4315.69	0.42265	NUP93
NUP93/Y166	1e-05	1e-05	0.129451	1e-05	1e-05	1e-05	4315.69	0.42265	NUP93
SLC9A3/T578	1e-05	0.119648	1e-05	1e-05	1e-05	1e-05	3988.92	0.42265	SLC9A3
ITGB4/T971	1e-05	1e-05	0.118221	1e-05	1e-05	1e-05	3941.35	0.42265	ITGB4
EEF2/S418	0.112016	1e-05	1e-05	1e-05	1e-05	1e-05	3734.52	0.42265	EEF2
PKM2/S97	1e-05	0.111324	1e-05	1e-05	1e-05	1e-05	3711.47	0.42265	PKM2
PKM2/T95	1e-05	0.111324	1e-05	1e-05	1e-05	1e-05	3711.47	0.42265	PKM2
STAMBPL1/T250	1e-05	1e-05	0.109782	1e-05	1e-05	1e-05	3660.08	0.42265	STAMBPL1
EPS8L3/T223	1e-05	0.10858	1e-05	1e-05	1e-05	1e-05	3620.01	0.42265	EPS8L3
RCAN1/S167	1e-05	1e-05	0.104491	1e-05	1e-05	1e-05	3483.69	0.42265	RCAN1
HIST1H1B/T138	1e-05	0.0977878	1e-05	1e-05	1e-05	1e-05	3260.26	0.42265	HIST1H1B
BOK/S7	1e-05	1e-05	0.0937554	1e-05	1e-05	1e-05	3125.85	0.42265	BOK
PANK1/S215	1e-05	0.0595134	0.0272271	1e-05	1e-05	1e-05	2891.68	0.234814	PANK1
EZR/S243	0.0816133	1e-05	1e-05	1e-05	1e-05	1e-05	2721.11	0.42265	EZR
ADAR/S614	1e-05	1e-05	0.0681674	1e-05	1e-05	1e-05	2272.91	0.42265	ADAR
SLAIN2/S96	0.0398569	1e-05	1e-05	1e-05	1e-05	1e-05	1329.23	0.42265	SLAIN2
SLAIN2/T95	0.0398569	1e-05	1e-05	1e-05	1e-05	1e-05	1329.23	0.42265	SLAIN2
LMNA/S392	1306.86	2.98347	1446.32	1e-05	1e-05	2.29864	1199.03	0.183893	LMNA
PALLD/S393	1e-05	1e-05	0.0326807	1e-05	1e-05	1e-05	1090.02	0.42265	PALLD
RBM12B/S638	27.1422	24.6572	59.1886	1e-05	0.249076	1e-05	445.562	0.0799957	RBM12B
ADD1/S358	1e-05	124.686	39.5117	0.151505	0.142109	0.286826	282.884	0.276433	ADD1
ACIN1/S467	1e-05	39.4526	1e-05	0.148555	1e-05	1e-05	265.541	0.424102	ACIN1
CTNNA1/T634	1.31794	2.42318	1.78992	0.0181858	1e-05	0.04405	207.202	0.419682	CTNNA1
PGM1/T115	1537.82	1e-05	1e-05	11.5381	1e-05	1e-05	133.282	0.425549	PGM1
BCLAF1/S487	55.2617	1e-05	0.505963	1e-05	1e-05	0.438251	127.245	0.420425	BCLAF1
BCLAF1/T488	55.2617	1e-05	0.505963	1e-05	1e-05	0.438251	127.245	0.420425	BCLAF1
PARD3/S720	23.6331	1e-05	1.21658	1e-05	1e-05	0.2032	122.279	0.396881	PARD3
PRPF4B/S131	1e-05	88.7402	1e-05	1e-05	1e-05	0.967407	91.7281	0.42687	PRPF4B
CDK12/S385	2.56362	1.31165	3.51484	1e-05	0.116677	1e-05	63.3273	0.0622766	CDK12
PGRMC1/T178	515.345	1e-05	1e-05	2.82991	5.61051	1e-05	61.0567	0.429007	PGRMC1
BCLAF1/S660	55.2617	0.909585	0.505963	1e-05	0.556364	0.438251	56.9835	0.414777	BCLAF1
BCLAF1/T661	55.2617	0.909585	0.505963	1e-05	0.556364	0.438251	56.9835	0.414777	BCLAF1
SRRM2/S1103	81.0009	204.157	214.984	1e-05	8.26249	0.563077	56.6697	0.0619292	SRRM2
CCNYL1/S293	1e-05	15.5005	10.6626	0.47377	1e-05	1e-05	55.2209	0.202244	CCNYL1
HSF1/T357	1e-05	9.7141	25.9086	1e-05	0.656821	1e-05	54.2333	0.262875	HSF1
PA2G4/S2	1.31012	164.944	180.726	2.71755	1.47543	2.62687	50.8778	0.18668	PA2G4
EPS8L3/S521	1e-05	4.94416	21.0859	1e-05	1e-05	0.512456	50.7927	0.313249	EPS8L3
SMC4/S22	1e-05	18.2752	9.6592	1e-05	1e-05	0.569386	49.0589	0.225991	SMC4
ABLIM1/S455	52.8925	1e-05	1e-05	1.12169	1e-05	1e-05	47.1534	0.430906	ABLIM1
ARID3A/S77	2.20992	97.5879	17.812	1e-05	1.10193	1.45313	46.03	0.323693	ARID3A
FABP1/T102	16.308	1.95002	1e-05	1e-05	1e-05	0.398044	45.8671	0.366517	FABP1
RAB11FIP1/S435	0.208096	3.04228	5.56167	1e-05	1e-05	0.213065	41.3546	0.204744	RAB11FIP1
PRPF31/S445	1e-05	23.9417	1e-05	1e-05	0.613151	1e-05	39.0457	0.432645	PRPF31
CC2D1A/S674	1e-05	0.902554	0.4536	1e-05	0.0353141	1e-05	38.3812	0.23294	CC2D1A
PXN/S320	0.492334	30.1669	1.69172	0.859718	1e-05	1e-05	37.6289	0.392209	PXN
SORBS1/S198	4.75001	48.1057	19.58	2.06789	1e-05	1e-05	35.0285	0.206232	SORBS1
NEXN/S16	1e-05	42.8004	62.5044	1e-05	3.15231	1e-05	33.4054	0.205895	NEXN
RB1/S37	1e-05	4.39793	1.87543	1e-05	1e-05	0.19055	32.9191	0.252324	RB1
SH2D3A/S125	1e-05	11.2551	1e-05	0.356309	1e-05	1e-05	31.5863	0.435046	SH2D3A
FOXK1/S223	0.725365	23.9235	18.8451	1e-05	1e-05	1.42616	30.4968	0.184112	FOXK1
HMGA1/S91	12.8063	343.36	52.4818	1e-05	1e-05	13.4441	30.3961	0.333483	HMGA1
MAP4/S636	10.4666	3.73719	1.08487	1e-05	1e-05	0.503221	30.3804	0.219246	MAP4
STK39/S385	1.61084	26.8681	17.1055	1.59439	1e-05	1e-05	28.5902	0.183705	STK39
HDAC2/S424	1e-05	28.7833	1e-05	1e-05	1e-05	1.00704	28.5815	0.436376	HDAC2
MUC12/T5281	1e-05	1e-05	15.1065	1e-05	1e-05	0.529179	28.546	0.436393	MUC12
SMC4/S28	1e-05	2.69933	13.516	1e-05	1e-05	0.569386	28.4776	0.333859	SMC4
SORBS1/S196	4.75001	48.1057	5.48952	2.06789	1e-05	1e-05	28.2146	0.320617	SORBS1
HN1/S88	1.03948	52.5591	99.8157	0.91352	1e-05	4.69825	27.3379	0.226021	HN1
PRPF4B/Y140	1e-05	58.0048	1e-05	1e-05	1e-05	2.14713	27.0148	0.437189	PRPF4B
RBMX/S208	10.2493	91.3064	81.5334	6.79258	1e-05	1e-05	26.9542	0.147074	RBMX
CCNL1/S335	1e-05	9.78877	9.02608	1e-05	1e-05	0.700604	26.8544	0.194112	CCNL1
NFIB/T286	2.66164	1e-05	1e-05	1e-05	1e-05	0.0998714	26.6455	0.43739	NFIB
NFIB/Y290	2.66164	1e-05	1e-05	1e-05	1e-05	0.0998714	26.6455	0.43739	NFIB
NCL/S563	1e-05	25.0552	1e-05	1e-05	0.943446	1e-05	26.5566	0.437445	NCL
CASZ1/T1754	1e-05	85.5403	1e-05	1e-05	3.22526	1e-05	26.5218	0.437465	CASZ1
ANKRD17/S2042	7.2603	21.9069	8.0111	1e-05	1e-05	1.41469	26.2798	0.127968	ANKRD17
IRF2BP2/S240	1e-05	16.7752	1e-05	0.646719	1e-05	1e-05	25.9381	0.437805	IRF2BP2
OSBPL3/S410	1e-05	4.82188	4.54504	1e-05	1e-05	0.365317	25.6392	0.194247	OSBPL3
DEK/S32	1e-05	89.4895	64.7711	1e-05	3.89451	2.63483	23.6257	0.206046	DEK
BCLAF1/S285	615.27	863.851	2813.02	86.3096	39.5936	55.9638	23.6004	0.18736	BCLAF1
PXN/S321	0.492334	30.1669	1.69172	0.859718	1e-05	0.529817	23.2817	0.39872	PXN
SLC12A2/T75	1e-05	22.2416	20.2504	1e-05	1e-05	1.84764	22.9978	0.19599	SLC12A2
BCLAF1/Y284	613.999	949.085	1400.84	71.4339	5.93151	52.6727	22.7927	0.0526419	BCLAF1
NCAPG/S674	1e-05	26.6919	19.9682	1e-05	1e-05	2.09704	22.2503	0.204235	NCAPG
NPM1/S70	9.92359	70.0761	30.5518	1e-05	1.97513	3.17882	21.4498	0.184445	NPM1
FAM82A2/S221	72.4918	1e-05	1e-05	0.587869	2.81684	1e-05	21.2916	0.441181	FAM82A2
FAM82A2/S224	72.4918	1e-05	1e-05	0.587869	2.81684	1e-05	21.2916	0.441181	FAM82A2
FAM82A2/S225	72.4918	1e-05	1e-05	0.587869	2.81684	1e-05	21.2916	0.441181	FAM82A2
FAM82A2/S232	72.4918	1e-05	1e-05	0.587869	2.81684	1e-05	21.2916	0.441181	FAM82A2
FAM82A2/S233	72.4918	1e-05	1e-05	0.587869	2.81684	1e-05	21.2916	0.441181	FAM82A2
PDLIM2/S377	46.1792	3.11606	1e-05	1e-05	2.31969	1e-05	21.2506	0.403585	PDLIM2
SRSF1/S199	1e-05	5.70575	624.258	29.7879	1e-05	1e-05	21.1483	0.43608	SRSF1
RB1/T373	1.4644	15.8369	7.15674	1e-05	1e-05	1.17729	20.7745	0.203511	RB1
PAICS/S27	0.38855	11.5573	7.23053	1e-05	1e-05	0.942555	20.3446	0.201522	PAICS
MPHOSPH10/S163	1e-05	7.7169	1e-05	1e-05	1e-05	0.388148	19.8804	0.442554	MPHOSPH10
EPS8L3/S202	1e-05	11.971	2.53833	1e-05	1e-05	0.736158	19.709	0.334446	EPS8L3
SRRM1/S874	81.1368	5.03754	108.468	1e-05	7.19349	2.72291	19.6283	0.184355	SRRM1
AHNAK/T5845	1.87378	0.484021	16.6065	1e-05	1e-05	0.967075	19.6096	0.364769	AHNAK
MAVS/T398	6.36552	1e-05	1e-05	1e-05	1e-05	0.325843	19.5344	0.442917	MAVS
POLA2/S141	1e-05	9.44438	6.58412	0.854308	1e-05	1e-05	18.7615	0.211156	POLA2
MICAL3/S1143	12.3214	26.8717	2.18622	1e-05	1e-05	2.20648	18.7534	0.208878	MICAL3
IRF2BP2/S71	1.24509	8.83463	7.26711	1e-05	0.990332	1e-05	17.5158	0.13988	IRF2BP2
LIG1/S141	1e-05	9.00427	23.3766	1e-05	1e-05	1.85719	17.4352	0.273098	LIG1
FNBP1L/T496	1e-05	13.0197	54.0922	1e-05	2.04886	1.83652	17.2729	0.325181	FNBP1L
ADD1/S366	1e-05	2.43513	1e-05	1e-05	0.142109	1e-05	17.1334	0.44585	ADD1
ADD1/T364	1e-05	2.43513	1e-05	1e-05	0.142109	1e-05	17.1334	0.44585	ADD1
NCL/S34	0.966502	37.3287	21.259	1e-05	3.51002	1e-05	16.9668	0.216596	NCL
SAMHD1/T592	1e-05	1e-05	5.05909	1e-05	1e-05	0.304131	16.6335	0.446574	SAMHD1
RAB11FIP1/S434	0.208096	3.04228	0.278033	1e-05	1e-05	0.213065	16.5587	0.357937	RAB11FIP1
KCNQ1/S468	1e-05	0.638165	1.46634	1e-05	1e-05	0.13362	15.7476	0.26102	KCNQ1
CROCC/S466	2.23057	0.200356	1e-05	1e-05	1e-05	0.15499	15.6825	0.398526	CROCC
MAP1A/S527	1e-05	2.24311	1e-05	1e-05	1e-05	0.143798	15.597	0.448221	MAP1A
MED8/S82	1e-05	0.731765	0.107868	0.0540813	1e-05	1e-05	15.5198	0.369671	MED8
SNTB1/S383	55.0878	1e-05	1e-05	2.35565	1.22031	1e-05	15.405	0.448489	SNTB1
MSH6/S137	0.87516	8.33256	6.88351	1e-05	1e-05	1.0457	15.3878	0.156336	MSH6
NOL10/S547	1e-05	2.84946	1.99443	1e-05	1e-05	0.317718	15.245	0.214338	NOL10
EPS8/T223	0.979655	5.47745	3.84111	0.679943	1e-05	1e-05	15.1453	0.131053	EPS8
HIST1H1E/S2022	1e-05	6.41044	41.0764	1e-05	1e-05	3.14531	15.0976	0.36623	HIST1H1E
HNRNPK/S216	0.729726	17.9113	7.36337	0.483087	1e-05	1.24369	15.0594	0.246719	HNRNPK
KIAA1143/S50	1e-05	8.65923	14.6872	1e-05	1e-05	1.56874	14.882	0.229376	KIAA1143
PRKG1/T532	1e-05	4.20974	5.60811	0.265515	1e-05	0.396356	14.8333	0.211379	PRKG1
KLF16/S224	1e-05	6.79744	4.86671	1e-05	1e-05	0.791584	14.7348	0.213389	KLF16
KLF16/S226	1e-05	6.79744	4.86671	1e-05	1e-05	0.791584	14.7348	0.213389	KLF16
KLF16/T225	1e-05	6.79744	4.86671	1e-05	1e-05	0.791584	14.7348	0.213389	KLF16
HSF1/S363	1e-05	9.7141	33.8716	1e-05	0.656821	2.32185	14.6325	0.31087	HSF1
RNF103-VPS24/S229	0.831787	4.23672	1e-05	1e-05	1e-05	0.34706	14.6033	0.348387	RNF103-VPS24
PRKG1/T530	1e-05	0.169707	5.60811	1e-05	1e-05	0.396356	14.5766	0.432887	PRKG1
SMAP2/T234	18.2849	1e-05	1.99348	1e-05	1.39493	1e-05	14.537	0.390638	SMAP2
FUBP3/S296	0.963662	6.66978	3.98834	0.801704	1e-05	1e-05	14.496	0.156981	FUBP3
CCNL2/S330	1e-05	1e-05	1.53967	1e-05	1e-05	0.106994	14.3877	0.450456	CCNL2
EPS8L3/S519	1e-05	60.4117	22.3541	1e-05	1e-05	5.81239	14.2395	0.282341	EPS8L3
PRKG1/T536	1e-05	0.169707	5.4148	1e-05	1e-05	0.396356	14.0889	0.433273	PRKG1
MFAP1/S53	1.90736	4.73596	2.77612	1e-05	0.678101	1e-05	13.8905	0.0646983	MFAP1
GPX2/S143	1e-05	3.94248	1.97327	1e-05	1e-05	0.429035	13.7879	0.248127	GPX2
MARK3/T211	9.22579	1e-05	16.0289	1e-05	1e-05	1.85965	13.5802	0.233706	MARK3
SMARCAD1/S211	1e-05	11.3746	23.8167	1e-05	2.60983	1e-05	13.484	0.253936	SMARCAD1
EPS8L3/T536	1e-05	2.10317	1e-05	1e-05	1e-05	0.158934	13.2314	0.452998	EPS8L3
LMO7/T622	12.9337	2.33114	0.911509	1e-05	1e-05	1.24583	12.9841	0.319438	LMO7
HUWE1/S3906	1e-05	1.58136	1e-05	1e-05	0.122057	1e-05	12.954	0.453676	HUWE1
SSFA2/T743	14.2812	1e-05	1e-05	1e-05	1.11622	1e-05	12.794	0.454088	SSFA2
DACH1/S441	1e-05	17.1633	3.42409	1e-05	1e-05	1.61474	12.7495	0.350971	DACH1
RAF1/S259	58.8574	12.9149	1e-05	1.2508	4.03366	0.471075	12.4701	0.343016	RAF1
CCNL1/S341	1e-05	15.3243	2.88957	1e-05	1e-05	1.46905	12.3982	0.35685	CCNL1
CCNL1/S342	1e-05	15.3243	2.88957	1e-05	1e-05	1.46905	12.3982	0.35685	CCNL1
IGF2BP2/S161	1e-05	7.24774	1e-05	1e-05	1e-05	0.585418	12.38	0.45519	IGF2BP2
IGF2BP2/S162	1e-05	7.24774	1e-05	1e-05	1e-05	0.585418	12.38	0.45519	IGF2BP2
RTN4/T188	0.694944	3.56188	6.81395	1e-05	1e-05	0.899484	12.3076	0.192212	RTN4
RPL17-C18ORF32/Y139	20.0979	1e-05	1e-05	1.63593	1e-05	1e-05	12.2852	0.455454	RPL17-C18ORF32
EIF3B/S95	47.9681	1e-05	1.98283	1e-05	1e-05	4.06943	12.2746	0.432122	EIF3B
EPS8/T317	5.16358	93.0171	78.6126	5.33271	3.66592	5.4606	12.227	0.184937	EPS8
MBIP/S91	1e-05	2.83341	2.32949	1e-05	1e-05	0.425246	12.1404	0.20964	MBIP
ANAPC2/S314	1e-05	6.67633	4.11075	0.894126	1e-05	1e-05	12.0641	0.230063	ANAPC2
NCOR1/S1970	1e-05	3.55953	0.407181	0.329411	1e-05	1e-05	12.0411	0.393836	NCOR1
DOCK6/S880	0.397373	2.37187	2.77488	0.468277	1e-05	1e-05	11.8389	0.142493	DOCK6
DOCK6/S882	0.397373	2.37187	2.77488	0.468277	1e-05	1e-05	11.8389	0.142493	DOCK6
DOCK6/S883	0.397373	2.37187	2.77488	0.468277	1e-05	1e-05	11.8389	0.142493	DOCK6
DOCK6/S884	0.397373	2.37187	2.77488	0.468277	1e-05	1e-05	11.8389	0.142493	DOCK6
IRS2/S594	1e-05	28.2102	1e-05	1e-05	1e-05	2.38642	11.8211	0.456808	IRS2
MAP2K2/S26	3.31559	2.39721	0.341043	1e-05	0.514166	1e-05	11.7737	0.166376	MAP2K2
ARHGEF16/S230	3.24127	17.3759	1e-05	1e-05	1e-05	1.75958	11.717	0.35971	ARHGEF16
CCDC6/S352	1e-05	1.12695	3.09067	0.365474	1e-05	1e-05	11.5395	0.290085	CCDC6
KIAA1217/S363	1e-05	2.01624	29.5603	1e-05	1e-05	2.75087	11.4787	0.419826	KIAA1217
MED1/S771	0.413579	2.18281	1.66661	0.37475	1e-05	1e-05	11.375	0.125636	MED1
PRRC2A/T1083	1e-05	138.337	47.9599	1e-05	1e-05	16.4024	11.3579	0.296571	PRRC2A
REPS1/T433	1e-05	2.0842	1.47215	1e-05	1e-05	0.31387	11.3299	0.220221	REPS1
REPS1/T435	1e-05	2.0842	1.47215	1e-05	1e-05	0.31387	11.3299	0.220221	REPS1
PRPF4B/S93	1e-05	34.2089	1e-05	1e-05	1e-05	3.05252	11.2067	0.458781	PRPF4B
SQSTM1/S332	8.08143	6.78246	1.94965	1e-05	1.50686	1e-05	11.1578	0.103024	SQSTM1
BRD1/S128	1e-05	11.0111	4.24934	1e-05	1e-05	1.37021	11.1372	0.284489	BRD1
RB1/S249	1e-05	8.93948	3.48567	1e-05	1e-05	1.12928	11.0026	0.283659	RB1
KCNQ1/T470	1e-05	1e-05	1.46634	1e-05	1e-05	0.13362	10.9724	0.459588	KCNQ1
NCL/S41	1e-05	28.9806	8.9846	1e-05	3.51002	1e-05	10.8162	0.311259	NCL
ARRB1/S412	1e-05	1e-05	18.2329	1.68719	1e-05	1e-05	10.8065	0.460194	ARRB1
NGDN/S142	0.848242	2.21413	3.35622	1e-05	1e-05	0.594602	10.7944	0.106892	NGDN
MORC2/S794	1e-05	1.66713	1e-05	1e-05	0.156249	1e-05	10.6685	0.460701	MORC2
MORC2/S799	1e-05	1.66713	1e-05	1e-05	0.156249	1e-05	10.6685	0.460701	MORC2
MORC2/T802	1e-05	1.66713	1e-05	1e-05	0.156249	1e-05	10.6685	0.460701	MORC2
DOCK9/S927	1.61186	17.4597	7.66026	2.51093	1e-05	1e-05	10.6461	0.21973	DOCK9
MYLK/S1776	0.760856	39.2043	37.9626	1e-05	1e-05	7.33199	10.6284	0.19957	MYLK
FOXK1/S416	1e-05	1.18929	39.0709	1e-05	1e-05	3.80307	10.5862	0.443749	FOXK1
ASXL2/S834	0.423597	0.905336	1.92003	1e-05	0.307943	1e-05	10.5498	0.150262	ASXL2
DENND4A/S1268	2.64325	1e-05	0.570594	1e-05	1e-05	0.305684	10.513	0.350517	DENND4A
SEC16B/S961	18.0058	0.459177	1e-05	1e-05	1.7647	1e-05	10.4634	0.446998	SEC16B
DSP/T2853	3.01825	5.16901	0.685211	1e-05	1e-05	0.849949	10.4386	0.169881	DSP
PALLD/S182	0.936087	5.67882	16.0411	1.52167	1e-05	0.691421	10.2372	0.265468	PALLD
SEC16B/S964	18.0058	1e-05	1e-05	1e-05	1.7647	1e-05	10.2032	0.462547	SEC16B
BLOC1S3/S30	1e-05	3.40475	1e-05	1e-05	1e-05	0.334064	10.1913	0.462593	BLOC1S3
HLA-A/S352	1e-05	2.41838	18.1419	1e-05	1e-05	2.02838	10.1362	0.390922	HLA-A
HNRNPUL2/S228	2.35427	98.0121	165.769	0.604246	0.976261	24.8022	10.0875	0.231609	HNRNPUL2
CKB/T35	1e-05	12.2382	13.8845	1.22042	1e-05	1.37338	10.0712	0.214257	CKB
BAZ1B/T710	1e-05	7.12288	1e-05	1e-05	1e-05	0.709121	10.0444	0.463215	BAZ1B
DKC1/S455	1e-05	36.5051	1.2967	2.82593	1e-05	0.94166	10.0334	0.44301	DKC1
HMGB1/S100	1e-05	2.84134	0.784213	1e-05	0.362551	1e-05	9.99961	0.327302	HMGB1
ARFGEF2/S346	3.49177	1e-05	2.08038	1e-05	1e-05	0.558198	9.98204	0.238673	ARFGEF2
MKI67/S584	1e-05	6.78508	1.80393	1e-05	1e-05	0.868293	9.89162	0.331813	MKI67
CEP170/S446	1e-05	1e-05	0.844729	0.0857636	1e-05	1e-05	9.84744	0.464065	CEP170
LARP4B/T510	1.30937	10.6409	5.52807	1e-05	1.78708	1e-05	9.7803	0.187476	LARP4B
HNF4A/S147	18.3759	60.6879	2.53534	1e-05	8.36329	1e-05	9.7568	0.293716	HNF4A
EML4/T889	4.29889	31.3303	10.9511	1e-05	1e-05	4.79954	9.70512	0.225897	EML4
FOXK1/S243	2.01655	11.0146	0.648022	1.41116	1e-05	1e-05	9.69344	0.334986	FOXK1
AAAS/S495	14.9349	128.329	119.655	1e-05	1.8276	25.4746	9.62992	0.15839	AAAS
MYST2/T97	1e-05	9.17074	2.97759	1e-05	1.2634	1e-05	9.61545	0.31046	MYST2
CHD4/S310	1e-05	2.78489	1e-05	1e-05	1e-05	0.291568	9.55083	0.465444	CHD4
ANK1/T1419	69.3269	16.9765	1.67597	1e-05	1e-05	9.23649	9.52518	0.327934	ANK1
ANK1/T1421	36.7709	5.71007	2.27384	1e-05	1e-05	4.7128	9.49639	0.347516	ANK1
CHD4/S308	1e-05	2.76201	1e-05	1e-05	1e-05	0.291568	9.47239	0.465821	CHD4
CHD4/S309	1e-05	2.76201	1e-05	1e-05	1e-05	0.291568	9.47239	0.465821	CHD4
C10ORF18/S1220	1e-05	0.433125	1.86987	1e-05	1e-05	0.244459	9.42005	0.34824	C10ORF18
RPS27/S11	1e-05	9.56602	19.1753	1e-05	1e-05	3.05869	9.39654	0.259988	RPS27
C7ORF50/S175	1.45266	2.47439	13.7883	1e-05	1.90454	1e-05	9.30159	0.313149	C7ORF50
NOL8/S378	1e-05	8.73441	4.18025	1e-05	1.38846	1e-05	9.30128	0.265215	NOL8
MLL2/T3188	0.305409	1.53443	1e-05	0.197946	1e-05	1e-05	9.29375	0.363323	MLL2
SSX2IP/S312	1e-05	1.58447	1e-05	1e-05	1e-05	0.170818	9.2748	0.466799	SSX2IP
HMGA1/T42	2.15956	27.2464	12.5353	1e-05	1e-05	4.52299	9.27286	0.225426	HMGA1
KDM3B/T729	1e-05	3.72584	1e-05	1e-05	1e-05	0.402328	9.2603	0.466877	KDM3B
HOMEZ/T451	1e-05	0.243276	0.135966	1e-05	1e-05	0.0412922	9.18012	0.248162	HOMEZ
DNAJC5/S15	6.76124	19.6036	4.84052	3.16337	0.249494	1e-05	9.14342	0.178834	DNAJC5
PFKL/S775	43.1678	5.15132	21.8955	1e-05	1e-05	7.68994	9.13069	0.193775	PFKL
C19ORF24/T109	1e-05	0.869486	1e-05	1e-05	0.0956482	1e-05	9.08877	0.467759	C19ORF24
GATAD2A/S340	1e-05	3.88192	2.09156	1e-05	1e-05	0.666429	8.96315	0.253078	GATAD2A
ARHGAP29/S519	5.4807	1e-05	1e-05	1e-05	1e-05	0.612369	8.94974	0.46852	ARHGAP29
PRKDC/S2672	0.329195	7.0507	2.90437	0.357626	1e-05	0.80206	8.86807	0.259573	PRKDC
PRKDC/T2671	0.329195	7.0507	2.90437	0.357626	1e-05	0.80206	8.86807	0.259573	PRKDC
PRIC285/S338	6.05525	13.0017	5.99459	2.83538	1e-05	1e-05	8.83526	0.070191	PRIC285
MAVS/S401	1e-05	1e-05	2.87559	1e-05	1e-05	0.325843	8.82461	0.469214	MAVS
LMNB1/S375	1e-05	0.677117	0.584129	1e-05	1e-05	0.143146	8.80973	0.216733	LMNB1
DYNC1I2/S66	1e-05	17.675	1e-05	2.00785	1e-05	1e-05	8.80283	0.469341	DYNC1I2
SRRM2/S2121	5.60786	1e-05	9.20485	1e-05	1e-05	1.687	8.78042	0.240997	SRRM2
SRPK1/S311	1e-05	60.7341	0.855273	7.02562	1e-05	1e-05	8.76637	0.461525	SRPK1
GIT1/S394	1e-05	4.12398	17.9696	1e-05	1e-05	2.53734	8.70732	0.352856	GIT1
MAP1A/S1144	1e-05	3.83699	1.3656	0.599035	1e-05	1e-05	8.68469	0.303967	MAP1A
MAP1A/S1146	1e-05	3.83699	1.3656	0.599035	1e-05	1e-05	8.68469	0.303967	MAP1A
ANKRD17/S2044	7.2603	8.30875	1.50823	1e-05	1e-05	1.97827	8.63235	0.130201	ANKRD17
SET/S120	1e-05	1.06696	4.0461	1e-05	1e-05	0.593596	8.61342	0.338931	SET
KRT18/T52	1e-05	2.64689	1e-05	1e-05	0.309563	1e-05	8.54993	0.470819	KRT18
DOT1L/S826	1e-05	1.07857	2.47329	1e-05	1e-05	0.415421	8.54963	0.279873	DOT1L
DGCR8/Y267	4.11417	2.02803	1e-05	1e-05	1e-05	0.718821	8.54461	0.265194	DGCR8
NUP210/T1844	1e-05	21.1077	16.8699	4.4581	1e-05	1e-05	8.51875	0.22124	NUP210
EEF1A1/T269	0.209076	1.22383	0.323222	0.207182	1e-05	1e-05	8.47546	0.246001	EEF1A1
MELK/S529	1e-05	14.5142	14.3094	1e-05	1e-05	3.4084	8.4566	0.2156	MELK
SMN1/S4	1e-05	1.49701	1e-05	1e-05	1e-05	0.177062	8.45388	0.471404	SMN1
SMN1/S5	1e-05	1.49701	1e-05	1e-05	1e-05	0.177062	8.45388	0.471404	SMN1
SMN1/S8	1e-05	1.49701	1e-05	1e-05	1e-05	0.177062	8.45388	0.471404	SMN1
CENPF/S3079	1e-05	4.78259	2.71764	1e-05	1e-05	0.888582	8.44049	0.249706	CENPF
BLOC1S3/S32	1e-05	2.7966	1e-05	1e-05	1e-05	0.334064	8.371	0.471926	BLOC1S3
SMC4/S27	1e-05	3.28287	1.4767	1e-05	1e-05	0.569386	8.35886	0.277116	SMC4
SMC4/T44	1e-05	17.2785	8.3321	1e-05	1e-05	3.07343	8.33285	0.268889	SMC4
HNRNPH3/S216	1e-05	0.023061	1.36104	1e-05	1e-05	0.166174	8.32828	0.462563	HNRNPH3
[truncated: 9,871 more rows]

## Sheet: Phosphosites_high_in_metastasis
phosphosites	mean(metastasis_yes)	mean(metastasis_no)	FC	p value	r(cor_with_SHC1)	p value(cor_with_SHC1)	r(cor_with_MAPK10)	p value(cor_with_MAPK10)
AIFM1/S_268	0.922298	0.16621	5.549	0.0216903	0.0238757	0.800925	0.0721805	0.445356
AMOTL1/S_805	0.754964	0.322752	2.33915	0.0257843	-0.056594	0.549787	0.0104049	0.91251
AMOTL1/S_809	0.517327	0.279904	1.84823	0.0447653	0.0132647	0.888602	-0.00959799	0.919271
ANXA1/S_170	1.86941	0.48148	3.88262	0.0404924	0.0464981	0.623244	0.211551	0.0238532
BICD2/S_582	68.7432	38.6932	1.77662	0.0298451	0.0746057	0.430175	0.0978583	0.300288
BIRC6/S_480	1.39586	0.435129	3.20793	0.0388046	0.314486	0.000655194	0.094795	0.315745
CDK12/S_423	5.99997	3.29052	1.82341	0.038516	0.0591472	0.5319	0.0115034	0.903316
CHD8/S_1767	15.1073	7.20025	2.09817	0.0195128	0.0360959	0.702999	0.167404	0.0750307
CIZ1/T_244	0.559751	0.155317	3.60392	0.0358293	0.183074	0.0512158	0.203805	0.0296342
CTNNB1/S_552	4.58431	1.20918	3.79127	0.0265583	0.64161	1.45488e-14	-0.0138344	0.88385
CTNNB1/S_675	228.794	67.7692	3.37608	0.0232558	0.0148556	0.875343	0.648859	5.86648e-15
FAF1/S_582	7.28741	3.06724	2.37588	0.0421653	-0.0561526	0.552909	-0.0833281	0.378085
GIT1/S_397	4.18387	1.64022	2.55079	0.0352473	0.140082	0.137141	0.290979	0.00168474
HIST1H1C/S_58	8.86424	3.16139	2.80391	0.0392836	-0.0562129	0.552482	-0.130556	0.166196
KIAA1671/T_1226	3.44924	0.435602	7.91833	0.0440063	0.0831178	0.379294	0.0480551	0.611645
KIF23/S_682	4.51027	1.48696	3.03322	0.0448221	-0.0545211	0.564521	-0.0768392	0.41646
MAP1B/S_1252	6.6737	1.48233	4.50215	0.0459576	0.0824925	0.382903	0.311526	0.000741135
MAP1B/S_1254	10.4624	1.47418	7.09714	0.0194963	0.0903831	0.338895	0.30891	0.000825524
MAP1B/S_1265	763.955	457.639	1.66934	0.0279028	0.0040261	0.966089	0.337725	0.000238076
MAP1B/S_1797	2.16502	0.305397	7.08919	0.0286982	0.0493522	0.602055	0.0973169	0.302984
MAP1B/S_891	2.46411	0.554121	4.44688	0.0194157	0.0239101	0.800645	0.427504	2.09585e-06
MAP1B/S_91	1.96609	0.579209	3.39444	0.0476964	0.0489415	0.605084	0.256333	0.0059073
NIPBL/S_2658	32.5817	16.8165	1.93749	0.0438373	-0.0135932	0.885861	-0.107632	0.254352
PCK2/S_304	1.92351	0.956215	2.01159	0.0302018	-0.106873	0.257735	-0.0955658	0.311808
PHLDB2/S_100	35.7022	11.6545	3.06337	0.022755	-0.0715177	0.449557	-0.122893	0.192705
PHLDB2/S_520	0.649514	0.125421	5.17868	0.0412865	0.015381	0.870972	0.00361285	0.969568
PRPF40A/S_861	2.68135	0.377229	7.10801	0.0445612	0.0734489	0.437379	0.0573177	0.544688
RALY/S_119	420.194	284.46	1.47716	0.0479035	0.0445581	0.637825	-0.0049777	0.958081
RPRD1B/S_166	2.95273	0.508392	5.80798	0.0429073	-0.0296275	0.754344	0.272591	0.00334428
SRRM2/S_1103	76.0155	43.7131	1.73896	0.0105358	0.127715	0.175691	-0.0366518	0.698644
SRRM2/T_983	32.9808	12.5136	2.6356	0.012526	0.0811492	0.390724	0.121997	0.195994
SRSF7/S_192	16.4755	4.09423	4.02408	0.0475532	0.0639841	0.498832	-0.0205519	0.828178
TNRC18/S_999	1.19259	0.278913	4.27585	0.0129029	-0.0883584	0.34987	0.120411	0.201914
TRAF2/S_5	8.00406	3.11652	2.56827	0.0346968	0.0370241	0.695733	-0.0452457	0.632641
TRIP12/S_312	130.256	83.0394	1.5686	0.0475016	0.235424	0.0116861	0.0220763	0.815652
VCPIP1/S_998	2.61417	1.07256	2.43731	0.0180249	-0.0485676	0.607848	-0.0641631	0.49763
ZCCHC8/S_649	2.39565	0.770479	3.1093	0.0286629	-0.00285454	0.975954	-0.0472407	0.6177
