# Supplementary material for: Proteomic characterization identifies clinically relevant subgroups of soft tissue sarcoma
Source: Nat Commun. 2024 Feb 15;15:1381. doi: 10.1038/s41467-024-45306-y (PMC10869728; doi:10.1038/s41467-024-45306-y)
Supplement: Supplementary file 7 — Supplementary Data 4 [file 41467_2024_45306_MOESM7_ESM.xlsx]

## Sheet: Description
Supplementary Data 4. Characteristic proteins and the driver pathway of the PC-Cc
HR_of_cell_cycle_proteins	Hazard ratios of proteins participating in cell cycle pathways and showing higher expression in PC-Cc
Cor(APEX1&cellCyclePro)	Correlations between APEX1 and proteins participating in cell cycle
APEX1_cell_viability_experiment	Cell viability after overexpressing APEX1
APEX1_IP-MS_experiment	IP-MS_experiment result showing potential proteins interacting with APEX1
High_RIOK1_PDC_experiment	PDCs experiment result of high-RIOK group and control group
Cor(APEX1&NPM1_phosphoites)	Correlations between APEX1 and NPM1 phosphosites
Cor(NPM1_S125&kinases)	Correlations between NPM1 S125 and kinases

## Sheet: HR_of_cell_cycle_proteins
id	HR	HR.95L	HR.95H	p value
APEX1	1.01603	1.00631	1.02585	0.00118463
DDX39B	1.01358	1.00523	1.02201	0.00140446
TUBB	1.00094	1.00036	1.00153	0.0015739
GOLGA2	1.56007	1.18319	2.05701	0.00162026
RCC2	1.12618	1.04433	1.21445	0.0020233
MCM7	1.07199	1.02566	1.12042	0.00204384
USP39	1.24372	1.08116	1.43072	0.00227414
TOP2A	1.75222	1.22099	2.51456	0.00233962
CBX3	1.00737	1.00244	1.01231	0.00333011
SEH1L	1.15181	1.04745	1.26657	0.00353747
TUBB2B	1.00176	1.00057	1.00294	0.00367769
HSP90AA1	1.00545	1.00176	1.00916	0.003775
TUBB2A	1.00175	1.00056	1.00294	0.00382301
TUBB4B	1.00145	1.00046	1.00245	0.00425259
DDRGK1	1.1059	1.03104	1.1862	0.00488001
RFC1	2.3589	1.29292	4.30375	0.00515212
GSPT1	1.10895	1.02994	1.19402	0.00610001
PCNA	1.02565	1.00693	1.04471	0.0070486
ERCC3	2.42697	1.27277	4.62782	0.00709418
PSMD10	1.04989	1.01322	1.0879	0.00728321
CFL1	1.0005	1.00013	1.00086	0.00732216
RPS3	1.00123	1.00032	1.00214	0.00801213
PSMC6	1.04437	1.01112	1.07871	0.00853974
CDC5L	1.23245	1.05239	1.44332	0.00949528
CCNL1	1.82193	1.15746	2.86784	0.00954964
PSMD11	1.03954	1.00899	1.07101	0.010831
MCM2	1.06657	1.01452	1.12129	0.0115804
ORC2	1.64396	1.11146	2.43158	0.0128066
SPC24	1.17211	1.03139	1.33203	0.0149499
RHOB	1.05148	1.00923	1.0955	0.0164383
IPO7	1.14918	1.02383	1.28987	0.0182979
KPNB1	1.03825	1.0061	1.07142	0.0193218
RFC4	1.09139	1.01331	1.17549	0.0209392
PSMC4	1.05316	1.00781	1.10055	0.0210968
PRMT1	1.02921	1.00418	1.05487	0.0219026
YWHAG	1.00806	1.00109	1.01507	0.0232696
AAAS	1.22716	1.02811	1.46475	0.0233922
IQGAP1	1.01647	1.0022	1.03095	0.0235494
PSMC5	1.03127	1.00386	1.05943	0.0250676
EIF4G2	1.09715	1.01069	1.19101	0.0268335
PPM1G	1.05486	1.0061	1.10599	0.0269851
TUBB3	1.00146	1.00016	1.00276	0.0281237
STAT3	1.08126	1.00778	1.16009	0.0295591
CAB39	1.0482	1.00436	1.09395	0.0308062
IQGAP3	2.39953	1.08163	5.32323	0.0313201
RUVBL1	1.03552	1.0031	1.06898	0.0314782
CUL3	1.12655	1.00998	1.25658	0.032505
MCM6	1.07828	1.005	1.15689	0.0358184
DDX3X	1.03873	1.00184	1.07699	0.0394439
ACTR3	1.00378	1.00018	1.00739	0.0396751
GSPT2	1.42804	1.01509	2.00899	0.0407601
DYNC1H1	1.10964	1.00112	1.22994	0.0475704
ERCC1	1.36687	1.0029	1.86292	0.0478936
HSP90AB1	1.00429	1.00004	1.00856	0.048097
THOC5	1.30183	0.998246	1.69773	0.0515337
ANKRD17	1.66488	0.980406	2.82722	0.0591976
PSMG2	1.17276	0.992829	1.38529	0.060755
RPS15A	1.00249	0.999876	1.00511	0.0619675
STK10	1.55934	0.976611	2.48978	0.0627678
CKAP5	1.45023	0.974483	2.15824	0.0668716
TUBAL3	0.923318	0.847673	1.00571	0.0673513
NABP2	3.20611	0.911168	11.2813	0.0695182
RAB6C	1.08397	0.993398	1.1828	0.0701128
PPP6C	1.19418	0.984642	1.44832	0.0714292
PMF1	1.17153	0.984762	1.39372	0.073991
ACTB	1.00045	0.999952	1.00095	0.0767729
SMC3	1.18158	0.981964	1.42177	0.0771959
YWHAE	1.00105	0.999885	1.00222	0.0772645
NPM1	1.00375	0.999569	1.00795	0.0788216
WDR6	3.05548	0.862058	10.8299	0.0836208
HDAC3	1.83678	0.915799	3.68395	0.0868487
TXNIP	1.20996	0.969265	1.51042	0.0921595
SFPQ	1.00908	0.998418	1.01986	0.0953552
PSMD13	1.05435	0.990282	1.12257	0.0979897
EIF4G1	1.12738	0.975613	1.30275	0.104105
TUBG1	1.11177	0.978122	1.26367	0.104924
PSMB10	1.00929	0.998053	1.02066	0.105497
MCM4	1.06746	0.98626	1.15534	0.105834
CHMP4B	1.1376	0.972258	1.33107	0.107646
BOP1	1.4736	0.918048	2.36533	0.108315
PRKAG1	1.07564	0.983887	1.17596	0.108958
XPC	2.94737	0.764784	11.3587	0.116328
MAP4	1.01541	0.995802	1.03541	0.124251
REEP3	1.28803	0.930428	1.78307	0.127161
GNAI3	1.01916	0.994093	1.04486	0.135258
LIG1	1.9098	0.8083	4.51237	0.140257
CTNNB1	1.07067	0.976968	1.17335	0.143933
MTOR	1.8934	0.787996	4.54947	0.153504
VPS4B	1.06346	0.977124	1.15743	0.154362
CNOT10	1.37019	0.885153	2.12103	0.15773
RIOK2	1.39322	0.878526	2.20945	0.158687
PSMB7	0.87985	0.736279	1.05142	0.15903
ANAPC7	2.25303	0.721094	7.03948	0.162286
ERCC2	1.8259	0.782274	4.2618	0.16387
CDC37	1.04167	0.983274	1.10354	0.165457
CDKN1B	0.647488	0.348563	1.20277	0.168933
C6orf89	1.90995	0.749332	4.8682	0.175267
PBX1	1.16403	0.933551	1.45141	0.177277
EIF4EBP1	1.00185	0.999145	1.00456	0.180433
DCTN2	1.03637	0.983208	1.0924	0.183634
ARHGEF2	1.08763	0.959867	1.23239	0.18767
DDX4	0.313923	0.0550874	1.78893	0.191926
RPA3	1.004	0.997862	1.01017	0.202131
PSMB6	0.976821	0.942034	1.01289	0.204932
TXNL4A	1.06352	0.96682	1.16988	0.205449
TIPRL	0.964408	0.910729	1.02125	0.214855
CCNK	1.22824	0.882254	1.70992	0.22328
MSH2	1.20541	0.891986	1.62897	0.223993
CLASP1	1.30715	0.841437	2.03062	0.233345
PDS5B	1.61606	0.732597	3.56491	0.234397
MEN1	1.07146	0.95461	1.20262	0.241376
VCP	1.00377	0.997421	1.01016	0.245083
CHMP2A	0.92029	0.799301	1.05959	0.248064
PSMD2	1.0265	0.981809	1.07323	0.249447
PSMB5	0.980847	0.948928	1.01384	0.251903
TUBGCP2	1.14878	0.903769	1.46021	0.257107
DCTN6	1.01462	0.989284	1.04061	0.260589
NUDC	1.02653	0.980604	1.07461	0.262167
DIS3L2	1.21078	0.857998	1.70862	0.276406
PPP1CB	1.00335	0.997291	1.00945	0.279196
PTP4A1	0.814109	0.56077	1.1819	0.279565
PRPF40A	1.17588	0.875673	1.579	0.281377
RHEB	0.972915	0.925327	1.02295	0.283195
HSPA8	1.00328	0.997249	1.00934	0.28746
SBDS	1.01765	0.985303	1.05107	0.288375
PDCD6IP	1.0706	0.941945	1.21683	0.296313
PSMA6	1.00925	0.99184	1.02697	0.299617
PSMA2	1.00489	0.995497	1.01437	0.308569
NSL1	1.15497	0.87355	1.52705	0.311944
DYNC1I2	1.09878	0.913901	1.32105	0.316277
TUBA3E	0.995438	0.986573	1.00438	0.316344
CASP3	0.938409	0.826689	1.06523	0.325637
NASP	1.02718	0.973645	1.08366	0.326103
CDK2AP1	1.25536	0.797014	1.97728	0.326524
CDC42	1.00536	0.994577	1.01625	0.331445
FEN1	1.02305	0.976915	1.07137	0.333061
PSMD7	1.02263	0.97726	1.0701	0.333811
HTRA2	1.02659	0.972811	1.08334	0.33915
RCC1	1.01962	0.979411	1.06148	0.343894
PRKDC	1.0462	0.952708	1.14887	0.344332
BCCIP	1.09909	0.902436	1.33861	0.347548
PSMD1	1.03782	0.959394	1.12266	0.354442
ACTR1A	1.00444	0.994913	1.01405	0.36245
PRKACB	0.964349	0.891116	1.0436	0.367645
ANAPC10	1.19239	0.809641	1.75608	0.373002
MAPK1	1.01867	0.977875	1.06118	0.374992
PSMB4	1.00321	0.996132	1.01033	0.375225
TUBA4A	1.00306	0.996278	1.00989	0.377169
NDE1	0.785069	0.458687	1.34369	0.377483
DLG1	1.18991	0.807864	1.75263	0.378826
GTPBP4	1.16369	0.822424	1.64657	0.391984
WASL	0.81253	0.503095	1.31229	0.395991
UNC119	0.978694	0.930141	1.02978	0.406794
RHOC	1.0108	0.985301	1.03695	0.409967
TUBA8	1.00313	0.995643	1.01068	0.41354
BANF1	1.00225	0.996848	1.00767	0.415421
MLST8	1.09063	0.885087	1.34392	0.415482
TBCD	1.13511	0.834353	1.54427	0.419732
ARL8A	1.0127	0.981644	1.04475	0.427011
SKA3	1.43393	0.585886	3.50948	0.429972
METTL3	1.05814	0.916054	1.22227	0.442385
PPP2R2A	0.952325	0.836759	1.08385	0.45926
PSMB8	1.01331	0.977048	1.05092	0.476933
RBM38	1.04101	0.931442	1.16348	0.478723
CLTA	1.01254	0.977934	1.04838	0.482378
USP9X	1.13269	0.799969	1.6038	0.482563
CALR	1.0017	0.996888	1.00654	0.488605
HNRNPU	1.00448	0.991745	1.01738	0.492189
RAN	1.00151	0.997119	1.00593	0.500041
DCTN3	1.09515	0.834345	1.43748	0.512501
PSMD3	1.01785	0.964218	1.07446	0.521784
PSMC1	1.01279	0.9741	1.05301	0.522557
PPME1	0.993236	0.972512	1.0144	0.528098
CUL5	0.923247	0.71901	1.1855	0.531302
UPF1	1.03283	0.932601	1.14383	0.535115
NUP37	1.12748	0.768213	1.65477	0.53992
RAD23A	1.02622	0.944335	1.11521	0.541805
NUMA1	0.920248	0.702565	1.20538	0.546159
SMC1A	0.832491	0.455734	1.52071	0.550921
PML	1.00951	0.977984	1.04206	0.55867
CEP41	1.02077	0.952032	1.09448	0.563259
TTC19	1.04959	0.885719	1.24379	0.57627
YTHDF2	1.17712	0.662844	2.09039	0.577849
CDC73	1.10029	0.783836	1.54451	0.580693
SIN3A	1.21839	0.601317	2.46872	0.583518
RBM14	1.01817	0.954601	1.08597	0.584105
ATP2B4	0.906339	0.636333	1.29091	0.585784
PRKACA	0.980631	0.91316	1.05309	0.590739
TBRG4	0.832284	0.424363	1.63232	0.59322
PSMB3	1.00077	0.997952	1.00359	0.593422
PPP1R9B	0.925033	0.692321	1.23597	0.59815
PPP1R12A	0.969462	0.863666	1.08822	0.598861
CHMP1A	0.93626	0.732047	1.19744	0.599834
APP	1.03422	0.912014	1.17281	0.599952
MAPRE1	0.987868	0.942388	1.03554	0.611753
PSMD8	0.953251	0.791363	1.14826	0.614141
RINT1	0.738579	0.227345	2.39943	0.614214
NAA10	1.05684	0.851379	1.31189	0.616209
MAPRE3	1.04496	0.866292	1.26049	0.645718
ERH	1.00149	0.995103	1.00792	0.648309
NUP62	1.00086	0.997102	1.00464	0.653518
UTP14C	1.36182	0.351679	5.27344	0.654818
HEXIM1	0.973136	0.859225	1.10215	0.668127
PSMD6	1.01217	0.956538	1.07104	0.674875
DYNLL1	0.951413	0.753675	1.20103	0.675218
AVEN	1.13389	0.600862	2.13977	0.698154
HACE1	1.01996	0.92229	1.12797	0.700385
FLNA	0.999539	0.99719	1.00189	0.700565
CAMK2A	1.06197	0.767714	1.46901	0.716459
PPP2R5B	0.834691	0.31108	2.23965	0.719736
NUP214	0.741611	0.143089	3.84367	0.721775
DCTN1	1.0483	0.806777	1.36213	0.724054
RPS6KA2	1.09385	0.661417	1.80902	0.72672
PDCD4	1.00747	0.966154	1.05055	0.727672
ARL8B	1.00452	0.977941	1.03182	0.741669
UBA3	1.00944	0.953245	1.06895	0.747836
GIT1	1.09578	0.613896	1.95594	0.757001
LMNA	0.999372	0.995379	1.00338	0.758553
RHOA	1.00357	0.980848	1.02683	0.760164
IST1	0.982362	0.876143	1.10146	0.760522
CHMP3	1.00875	0.952952	1.06782	0.764114
PRKCA	0.950593	0.66903	1.35065	0.777389
LAMTOR2	1.00171	0.989882	1.01369	0.777545
SRC	0.954054	0.684462	1.32983	0.781323
SMC2	1.06655	0.674265	1.68708	0.783012
UBE2E2	0.848167	0.255313	2.81767	0.788056
CROCC	1.16132	0.364049	3.70464	0.800505
UBE2L3	1.00425	0.971339	1.03828	0.802958
CUL4B	0.969775	0.759579	1.23814	0.805504
ZFYVE19	1.04876	0.710488	1.54808	0.810628
NOLC1	1.09793	0.502034	2.40114	0.814979
ANKLE2	0.893527	0.30313	2.63383	0.838265
SUN2	1.00305	0.973703	1.03328	0.840795
TUBA3C	1.00064	0.994364	1.00696	0.84115
TUBA3D	1.00064	0.994364	1.00696	0.84115
CARM1	1.02038	0.820557	1.26887	0.856002
PPP2R1A	1.00314	0.969172	1.03829	0.858582
NAE1	1.01581	0.854769	1.20719	0.858623
GIPC1	0.984606	0.824844	1.17531	0.863643
SUGT1	1.00253	0.973735	1.03218	0.864922
IK	1.00248	0.9742	1.03158	0.865417
EPB41L2	1.01034	0.890914	1.14577	0.872686
TP53BP1	1.04348	0.613227	1.77562	0.875296
GPNMB	0.999361	0.99105	1.00774	0.880728
ATRX	0.917081	0.290175	2.89838	0.88279
HCFC1	0.972101	0.651543	1.45037	0.889761
CBX5	0.99488	0.922652	1.07276	0.893812
EMD	0.997544	0.960562	1.03595	0.898489
MAD2L1	1.04287	0.54396	1.99936	0.899418
KHDRBS1	1.00257	0.959887	1.04715	0.908034
CCDC124	0.995886	0.926717	1.07022	0.910623
PSMD9	1.0076	0.8812	1.15213	0.911839
BUB3	0.99621	0.915705	1.08379	0.929614
ENSA	1.00364	0.917609	1.09774	0.936654
PRMT5	0.998026	0.942297	1.05705	0.946254
BCL2L11	1.00494	0.865522	1.16682	0.948415
TARDBP	1.00301	0.91179	1.10336	0.950701
PLRG1	0.991346	0.749686	1.3109	0.951381
RPS6KA1	1.0175	0.565796	1.82984	0.953787
UBE2E1	1.02967	0.335619	3.15901	0.959226
RFC5	1.00165	0.916079	1.09522	0.971127
RPL26	1.00026	0.986167	1.01455	0.971594
COPS5	0.999511	0.972017	1.02778	0.972605
BRD4	0.983685	0.313926	3.08237	0.97748
DDB1	1.0007	0.939205	1.06622	0.982721
PIN1	1.00005	0.994468	1.00567	0.985322
CDK1	0.999729	0.958869	1.04233	0.989849
LCMT1	0.999595	0.895024	1.11638	0.994266

## Sheet: Cor(APEX1&cellCyclePro)
cell_cycle_protein	r(corelated_with_APEX1)	p value(corelated_with_APEX1)
BANF1	0.60006	5.40249e-28
RUVBL1	0.542525	3.22595e-22
NPM1	0.530074	4.14617e-21
PRMT1	0.486382	1.47212e-17
RPA3	0.483836	2.28827e-17
PPP2R1A	0.483652	2.36205e-17
SFPQ	0.479187	5.07339e-17
CBX3	0.474352	1.14651e-16
EHMT1	0.45837	1.5518e-15
CNOT11	0.455551	2.42306e-15
TUBGCP4	0.440346	2.49932e-14
SMAD3	0.433571	6.8142e-14
PPM1G	0.430065	1.13503e-13
KPNB1	0.42652	1.89002e-13
PSMC5	0.420434	4.47484e-13
NASP	0.41468	9.94726e-13
TOP2A	0.414465	1.02464e-12
BOP1	0.411771	1.48128e-12
UBB	0.407678	2.57704e-12
ARL3	0.406949	2.84195e-12
PRPF19	0.404646	3.86502e-12
GADD45GIP1	0.404178	4.11324e-12
THOC5	0.403013	4.80035e-12
MNAT1	0.401202	6.09477e-12
YWHAG	0.400241	6.91427e-12
PSMG2	0.391924	2.02611e-11
PPP6C	0.389695	2.68903e-11
GTPBP4	0.387033	3.76023e-11
PSMD11	0.383353	5.94782e-11
SIN3A	0.377068	1.2845e-10
COPS5	0.37246	2.23572e-10
PMF1	0.372446	2.23937e-10
KHDRBS1	0.368895	3.4122e-10
PSMD12	0.368112	3.74181e-10
UPF1	0.36616	4.70309e-10
ACTR1A	0.364944	5.41915e-10
UBA3	0.363568	6.35658e-10
XPO1	0.362365	7.30412e-10
BRD4	0.359122	1.05924e-09
PSMC6	0.357176	1.32119e-09
CDK7	0.35498	1.69254e-09
SPC24	0.354394	1.80742e-09
ANAPC13	0.352674	2.19076e-09
BCL2	0.352422	2.25299e-09
SRSF2	0.343797	5.80197e-09
ZMPSTE24	0.341565	7.37686e-09
ERCC1	0.340614	8.16709e-09
CFL1	0.339725	8.9789e-09
RAB6C	0.33271	1.87753e-08
RFC4	0.332017	2.01749e-08
PSMB4	0.330636	2.32685e-08
FEN1	0.33014	2.44865e-08
SFN	0.327483	3.21458e-08
CTNNB1	0.325696	3.8544e-08
RFC1	0.323091	5.01162e-08
PAK4	0.322209	5.47426e-08
CBX5	0.318829	7.65978e-08
RPS3	0.316778	9.37207e-08
MDC1	0.316761	9.38817e-08
EIF4EBP1	0.316113	1.00026e-07
MCM3	0.31564	1.04764e-07
SUN2	0.314602	1.15909e-07
AVEN	0.313144	1.33517e-07
CSNK2A1	0.312356	1.44077e-07
USP39	0.31146	1.57053e-07
GOLGA2	0.3102	1.77235e-07
PSMD10	0.309817	1.83832e-07
BCCIP	0.305615	2.73812e-07
CDC5L	0.303921	3.20962e-07
RCC1	0.301538	4.0063e-07
BID	0.301372	4.06848e-07
FBXL12	0.298662	5.22201e-07
BCL2L11	0.293189	8.5794e-07
PLRG1	0.292236	9.34359e-07
NUP62	0.291282	1.01751e-06
CDC34	0.289485	1.19351e-06
TYMS	0.288255	1.33047e-06
ERCC2	0.287985	1.3625e-06
RPRD1B	0.286567	1.54299e-06
PRKDC	0.285951	1.62834e-06
CHD3	0.285606	1.67815e-06
RCC2	0.285527	1.6897e-06
GNAI2	0.284404	1.86312e-06
CHMP4B	0.283477	2.01901e-06
IPO7	0.282924	2.11776e-06
PPP2R2A	0.281423	2.40981e-06
ERCC3	0.2797	2.79228e-06
TUBG1	0.278841	3.00387e-06
MSH6	0.276956	3.52338e-06
PSMC4	0.276259	3.73654e-06
RHOB	0.274843	4.20733e-06
VCP	0.273203	4.82363e-06
NUMA1	0.272661	5.04558e-06
TOP2B	0.272222	5.2325e-06
CAB39	0.272105	5.28335e-06
PSMC1	0.269046	6.79426e-06
LAMTOR1	0.268992	6.82401e-06
RPA2	0.267921	7.447e-06
HSPA1A	0.267679	7.59497e-06
HSPA1B	0.267679	7.59497e-06
PSME3	0.267343	7.80521e-06
PPP1CB	0.267074	7.97713e-06
PSMB1	0.267017	8.01401e-06
MLH1	0.264447	9.85933e-06
TOM1L2	0.26207	1.19204e-05
ARL8A	0.260488	1.35118e-05
SIRT2	0.259976	1.40687e-05
MYBBP1A	0.259145	1.50185e-05
TUBG2	0.257158	1.7544e-05
DDX3X	0.257114	1.76033e-05
PRKAR1A	0.257049	1.76925e-05
RAB35	-0.256791	1.80515e-05
TUBGCP3	0.256783	1.80626e-05
RIOK2	0.25669	1.81942e-05
BIRC6	0.256182	1.89256e-05
ORC2	0.254427	2.16756e-05
DCTN6	0.254031	2.23472e-05
TP53BP1	0.252949	2.42819e-05
EIF4G2	0.252835	2.44942e-05
TPD52L1	0.252432	2.52608e-05
PPP2R5B	0.25217	2.57706e-05
TUBB	0.25123	2.76832e-05
CDK2AP1	0.250615	2.90052e-05
MCM2	0.250001	3.0386e-05
ORC5	0.247985	3.53683e-05
DCTN2	0.247267	3.7322e-05
CDC42	0.246505	3.95069e-05
SEH1L	0.245992	4.10431e-05
MAP4	0.245819	4.15761e-05
AAAS	0.245704	4.19316e-05
AHCTF1	0.245701	4.19407e-05
MCM7	0.245261	4.33333e-05
RFC5	0.244344	4.63778e-05
YWHAE	0.242805	5.19401e-05
ORC4	0.241798	5.59155e-05
NEK6	0.239468	6.62356e-05
EIF4G1	0.23762	7.56709e-05
IST1	0.23693	7.95048e-05
ARL8B	0.23687	7.98475e-05
SCRIB	0.235882	8.56832e-05
DDRGK1	0.233927	9.84325e-05
ING1	0.233792	9.93734e-05
CLASP1	0.232974	0.000105273
TUBGCP2	0.232692	0.000107377
URGCP	0.232237	0.000110868
PDXP	0.231197	0.000119236
ACTB	0.230386	0.000126167
PPP1R9B	0.230077	0.000128902
CLTA	0.229628	0.000132983
TUBB2B	0.227622	0.000152738
PCNA	0.227208	0.000157142
TUBB2A	0.22658	0.000164049
MEIS2	0.226004	0.000170634
CDC73	0.225677	0.000174482
STAT3	0.225668	0.000174591
CHAMP1	0.223941	0.000196305
ACTR3	0.222699	0.00021346
ANKRD17	0.22048	0.000247635
ANKLE2	0.219929	0.00025687
DDX39B	0.219736	0.000260184
CNOT7	0.219446	0.000265236
PBX1	0.219233	0.000268998
POLDIP2	0.219017	0.000272871
UTP14C	0.217625	0.000299107
GIPC1	0.216539	0.000321189
HDAC3	0.215701	0.000339245
POLD1	0.215397	0.000346031
ARL2	-0.21498	0.000355546
XIAP	0.213905	0.000381188
SKA3	0.213138	0.000400535
CDK9	0.212079	0.000428748
CENPV	0.209792	0.000496043
UBE2S	0.208276	0.000545916
APAF1	0.206777	0.000599788
RBM14	0.206428	0.000613026
CDK5	0.206257	0.000619609
PPAT	0.20601	0.000629227
CDC37	0.205251	0.000659624
EMD	0.205186	0.000662321
PDCD4	0.204054	0.00071038
WASL	0.202961	0.000759876
ALKBH4	0.202177	0.000797278
PRKAG1	0.202057	0.00080318
NCAPG2	0.20182	0.000814884
PSMB5	0.201479	0.000832034
FBXO7	0.200615	0.00087698
NUDC	0.200064	0.000906784
ZNF830	0.199542	0.000935913
SLC9A3R1	-0.197645	0.00104912
TUBB8	-0.197517	0.00105719
UBE2L3	0.196527	0.00112157
NOLC1	0.196094	0.00115088
CALM1	0.195835	0.0011687
CALM2	0.195835	0.0011687
CALM3	0.195835	0.0011687
BIN1	0.193615	0.00133244
TUBB1	-0.193564	0.00133644
GNAI3	0.193413	0.00134838
RHOC	0.190859	0.00156498
CDK3	0.190806	0.00156983
RFC3	0.190094	0.00163583
RHOA	0.188752	0.00176722
DYNLL1	0.188714	0.0017711
TRAPPC12	0.186556	0.00200314
PDS5B	0.185638	0.00211003
ZFYVE19	0.184301	0.00227503
CARM1	0.183306	0.00240536
SRC	0.183211	0.00241825
MSH2	0.183113	0.00243147
GNAI1	0.182876	0.00246378
WTAP	0.1822	0.00255821
TARDBP	0.182171	0.0025624
GSPT1	0.181517	0.002657
RRS1	0.179887	0.00290673
LIG3	0.179836	0.00291488
TTC19	0.176804	0.0034381
PKN2	0.176771	0.00344435
CUL4A	0.176158	0.00356001
CDKN1C	0.175972	0.00359585
CDKN2C	-0.175465	0.00369532
DIS3L2	0.174926	0.0038035
TUBB3	0.174189	0.00395632
UBE2I	-0.172961	0.00422303
APP	0.172626	0.00429862
RUNX3	0.172479	0.00433207
WDR6	0.171867	0.00447428
PRKACA	0.171839	0.00448096
HNRNPU	0.171731	0.00450639
DLG1	0.170916	0.00470349
CCNY	0.170015	0.00493047
PIN1	0.169623	0.00503223
IPO5	0.169495	0.00506596
CUL7	0.168904	0.00522377
AKT1	0.168378	0.00536803
RRAGD	-0.168069	0.00545454
LIG1	0.166373	0.00595131
CDK2	0.165641	0.00617796
EIF4E	-0.165272	0.00629516
OBSL1	0.165028	0.0063738
CTBP1	0.165009	0.00637986
ARHGEF2	0.16351	0.00688268
LAMTOR4	-0.16306	0.00704043
RRP8	0.162303	0.00731289
TBCD	0.161684	0.00754287
RRM1	0.161651	0.00755505
CHMP1A	0.160731	0.0079091
DYNC1I2	0.160386	0.00804565
RIPK1	0.159939	0.00822556
CROCC	0.159139	0.00855651
STAT5B	0.157848	0.00911576
HCFC1	0.157199	0.00940918
TUBA1B	0.157153	0.00943022
LAMTOR2	0.156256	0.00984994
MAPK3	-0.155668	0.0101343
DUSP3	-0.154932	0.0105
TUBA1C	0.154788	0.010573
DCUN1D3	-0.154322	0.0108123
CDKN2A	-0.154283	0.0108323
METTL3	0.154034	0.0109622
MIF	-0.153446	0.0112748
CNOT3	0.153439	0.0112785
CUL4B	0.152645	0.0117128
MTA3	0.151058	0.0126253
TUBA1A	0.150832	0.0127601
ATRX	0.150549	0.0129308
PSMD1	0.150219	0.0131322
DYNLT1	0.150183	0.0131547
PHC3	0.148045	0.0145313
GAK	0.148022	0.0145466
TXNL4A	0.147985	0.0145717
MAPK1	0.14769	0.0147718
YTHDC2	0.147575	0.0148501
CUL3	0.147149	0.0151445
RALB	-0.147133	0.0151556
PRKCD	-0.146695	0.015464
PHB2	0.146522	0.0155875
UHRF1	0.146483	0.0156151
EPB41L2	0.146128	0.0158708
HUS1	0.146097	0.0158934
HSP90AA1	0.145468	0.016357
HSP90AB1	0.145277	0.0164999
PTPN11	0.144672	0.0169595
PRPF40A	0.144586	0.017026
RAD21	0.14423	0.017303
MTOR	0.143217	0.0181124
CETN2	0.142442	0.0187539
EZR	-0.141492	0.0195668
MCM6	0.141399	0.0196475
BAK1	-0.141266	0.0197643
FHL1	-0.141033	0.0199704
MLST8	0.140389	0.0205491
VCPIP1	0.140003	0.0209027
NF2	0.139626	0.0212532
MRPL41	-0.139566	0.0213089
PSMA2	0.139472	0.0213974
TAF6	0.138915	0.0219277
FGFR2	-0.138886	0.0219553
PPP5C	0.138668	0.0221666
RRM2	0.138206	0.0226194
THOC1	0.138068	0.0227562
FGFR1	-0.137421	0.0234069
NUP37	0.137306	0.0235242
PSMD6	0.136928	0.0239133
NCAPG	0.136853	0.023991
ACTR2	-0.1366	0.0242554
PSMA4	0.136053	0.0248353
RALA	-0.135805	0.025102
HLA-G	-0.135385	0.0255598
TNKS1BP1	-0.135161	0.0258072
GSPT2	0.134343	0.0267266
NABP2	0.13419	0.0269014
SNX33	0.133982	0.027141
BUB3	0.133544	0.0276518
AGO4	-0.133361	0.0278675
TUBA4A	0.132948	0.0283595
PAFAH1B1	0.131772	0.0298021
ARF1	-0.131706	0.029885
RAB11A	0.1316	0.0300184
CCDC124	0.130982	0.0308055
CHMP2A	0.129349	0.032972
PSMF1	-0.129119	0.0332876
AKAP8L	0.129019	0.0334249
CDK20	-0.128944	0.0335298
CNOT10	0.128556	0.0340706
PPME1	0.128261	0.0344867
HTRA2	0.127178	0.0360522
TLK2	0.127091	0.0361806
RAN	0.126507	0.037053
PBK	0.126425	0.0371766
MEN1	0.126174	0.0375569
TUBA3E	0.12475	0.0397837
RBM38	0.124454	0.0402592
ARHGEF10	0.124454	0.0402599
ANK3	-0.124343	0.040439
GBF1	-0.124117	0.0408076
MAD2L1	0.12405	0.0409176
PSMD7	0.123877	0.0412011
C6orf89	0.123575	0.0417031
DCTN1	0.12349	0.0418441
PGGT1B	-0.123089	0.042518
CTDSP1	-0.122007	0.0443842
IQGAP1	0.121855	0.0446512
PPP3CA	-0.121473	0.0453301
TIPRL	0.121415	0.0454332
VPS4B	0.121349	0.0455529
TRIM21	-0.121246	0.0457376
TUBA3C	0.120747	0.0466436
TUBA3D	0.120747	0.0466436
TTN	-0.120489	0.0471176
RDX	-0.120475	0.0471428
PTGS2	-0.119878	0.0482557
POGZ	0.119638	0.0487099
RPS6KA2	0.119503	0.0489669
RASA1	0.119165	0.0496142
PSMB7	0.118132	0.0516389
SND1	0.117718	0.0524697
CLTCL1	-0.117634	0.0526398
CUL5	0.117465	0.0529824
CSNK2A2	0.117387	0.0531419
CLIC1	0.117254	0.0534133
MX2	0.116995	0.0539454
VRK1	0.116811	0.0543264
ITGB1	0.116397	0.0551934
SYF2	0.116391	0.0552069
PDCD6IP	0.116207	0.0555938
CDK6	0.115248	0.0576577
NR3C1	-0.114951	0.0583085
EHMT2	0.114411	0.0595079
PSMA8	0.113941	0.0605701
TGFB1	-0.113791	0.0609105
KANK2	-0.113774	0.0609495
CALR	0.112704	0.0634365
FLNA	0.112319	0.0643508
TAOK3	-0.112066	0.0649587
NSUN2	0.111647	0.0659746
ANAPC4	0.11135	0.0667024
CKAP5	0.111043	0.0674615
TRIOBP	-0.110322	0.0692706
PSMD8	0.109361	0.0717472
SLC2A8	0.108602	0.0737517
SMARCD3	0.107236	0.0774744
SNX18	-0.10693	0.0783288
PSMC2	0.106227	0.0803214
IQGAP3	0.106163	0.0805044
NEK7	0.105438	0.0826065
DCTN3	0.105434	0.0826169
PSMB10	0.10541	0.0826877
MCM5	0.105375	0.0827901
PRKAG2	0.105058	0.0837242
TUBB4B	0.104845	0.0843563
PSMD2	0.104379	0.0857555
HMGN5	0.104124	0.0865266
EVI2B	-0.104107	0.0865779
INTS3	0.103876	0.0872837
ATM	0.103603	0.0881213
NDC1	0.103524	0.0883667
CDK5RAP3	0.102862	0.0904316
NEDD1	0.10228	0.0922782
CTDNEP1	-0.101696	0.0941644
PDS5A	0.101447	0.0949771
PUM1	-0.101371	0.0952265
MAPRE2	0.100213	0.0990878
RRAGA	-0.099085	0.102966
NUDT16	-0.0989275	0.103517
AHR	-0.0984237	0.105296
RRAGB	-0.0979579	0.106962
ARF6	-0.0973732	0.109082
PSMA5	0.0967776	0.111276
LLGL1	0.0967144	0.11151
PSMA1	-0.0958991	0.114574
CCNL1	0.0955249	0.116002
CRLF3	0.0946384	0.119441
TBCE	0.0945417	0.119821
CCAR1	0.0939072	0.122336
DAPK3	-0.0937665	0.1229
INTS7	0.0935654	0.123708
PRKAR2B	-0.0935087	0.123937
NES	0.0928049	0.126804
PSMB3	0.0927824	0.126897
POLE4	0.0927513	0.127025
PYHIN1	-0.0920594	0.129897
REEP3	0.0919827	0.130218
SRA1	-0.0918915	0.130602
SBDS	0.0908104	0.135209
WDR12	0.090423	0.136889
PSMA3	-0.0902452	0.137666
ANAPC10	0.0895467	0.140751
PRKAA2	0.0892364	0.142138
DNM2	0.0889563	0.143399
MED1	0.0888558	0.143853
NSL1	0.0887304	0.144422
SMC3	0.088273	0.146511
TTC28	0.0881622	0.14702
EGFR	0.0875764	0.149736
PSMD14	-0.0875487	0.149865
PPP1CA	-0.0867478	0.153642
TPR	0.086709	0.153827
BCL2L1	-0.0866673	0.154026
ERH	0.0864142	0.155236
ANAPC16	0.0858578	0.157923
CDK4	-0.0857048	0.158668
CDK1	0.0856717	0.15883
HSPA8	0.0851426	0.161428
NCAPD2	0.0850721	0.161777
UBE2B	0.0843938	0.16516
TTL	-0.0835156	0.169618
PML	0.0830878	0.171822
HACE1	0.0829294	0.172644
JUNB	0.0823992	0.175414
RPA1	0.0822464	0.176219
EIF2AK4	0.0819758	0.177651
KLHDC8B	0.081133	0.182165
ACVR1	0.0809896	0.182941
NUP214	0.080476	0.185743
TMOD3	0.0796652	0.190228
PSMD13	0.0793996	0.191715
SVIL	0.0792853	0.192357
ANAPC2	-0.0792047	0.192811
KLHL22	0.0788093	0.195049
SPTBN1	-0.0783137	0.197881
PPP2R2D	0.0780497	0.199402
NEK9	-0.0780317	0.199505
SPIN1	-0.0776958	0.201453
FBXL8	0.077011	0.205467
MCM4	0.0768296	0.20654
CDC16	-0.0766605	0.207543
PNPT1	0.0764141	0.209012
POLE3	0.076298	0.209707
CCNK	0.0762718	0.209864
CKS1B	0.0760331	0.211297
SLFN11	0.0755547	0.214193
RPL23	0.0748056	0.218784
FBXO4	-0.074315	0.221829
DDX4	0.0741762	0.222696
NUP43	-0.0739191	0.224308
NUP88	0.073343	0.22795
RPS6KA1	0.072161	0.235553
HIRA	0.0719939	0.236642
MCTS1	0.0718873	0.237338
CLASP2	0.0717955	0.23794
STAMBP	-0.0711506	0.242192
BOD1	0.0706697	0.245398
FES	0.0699	0.25059
CRADD	-0.0696236	0.252473
RFC2	0.069542	0.253031
CUL1	0.0690568	0.256365
KIF3B	0.0685973	0.259551
XPC	0.068416	0.260815
PSMB2	0.0681284	0.262829
PRKAB1	0.0681114	0.262949
SSNA1	0.067493	0.267317
HSPA2	0.0673273	0.268496
PRKCB	-0.0666419	0.27341
CNOT1	0.0660652	0.277593
ZNF207	-0.0659207	0.278647
NDE1	0.0652625	0.283485
DYNC1H1	0.0651514	0.284307
SRSF5	0.0646327	0.288167
CHMP6	-0.0645583	0.288724
CD2AP	-0.0643561	0.290239
RAD21L1	-0.0643131	0.290562
APBB2	0.0643124	0.290567
TTLL12	0.0640474	0.292565
ATP2B4	0.063933	0.293429
PELO	-0.0630501	0.300159
TUBAL3	-0.063	0.300545
INSR	0.0629713	0.300765
PSMB6	0.06262	0.303475
LILRB1	-0.0625684	0.303875
TACC1	0.0622764	0.306141
CAB39L	-0.0622695	0.306195
RPS6KB1	-0.0622218	0.306566
MSH3	0.0621829	0.30687
NCOR1	0.0618588	0.309402
PSMD9	0.0615562	0.311779
STEAP3	-0.0615119	0.312128
CHMP4A	0.0614613	0.312528
TRIM32	0.0612208	0.314428
PSME2	0.0605955	0.319406
STMN1	0.0604849	0.320292
SUN1	-0.0596672	0.326889
MCMBP	0.0595901	0.327516
CDK17	-0.059583	0.327574
RNASEH2B	-0.0591135	0.331407
CEP41	0.0590803	0.331679
NLE1	-0.0588656	0.333442
TGM1	-0.0588329	0.333711
CDC23	-0.0587726	0.334207
USP9X	0.0584401	0.336954
ARPP19	0.058311	0.338025
CHORDC1	-0.0581858	0.339065
LCMT1	0.0576067	0.343902
HMG20B	0.0574778	0.344984
SKP1	0.0570035	0.348986
SMARCB1	-0.0565295	0.353014
ANXA1	-0.0560489	0.357129
MAPK14	-0.0549073	0.367023
RINT1	-0.0548342	0.367662
MAU2	-0.0544221	0.371278
ENSA	0.0539328	0.375601
ADAM17	-0.0533792	0.380528
AKAP8	0.0531494	0.382585
CAMK2A	0.0523699	0.389613
BCAT1	0.0513853	0.398601
HEXIM1	0.0513757	0.398689
TAOK1	-0.0506037	0.405823
PSMD4	0.0505369	0.406443
UBE2E2	0.0497044	0.414228
FAP	-0.0492212	0.418786
USP47	0.0489392	0.42146
UNC119	0.0486777	0.423948
MAP2K1	-0.0485556	0.425113
NBN	-0.0484216	0.426393
LMNA	0.0483767	0.426823
HRAS	0.0482984	0.427572
PPP1R12A	0.0480975	0.429499
PSMD3	0.0474685	0.435564
PTPRC	-0.0471666	0.438494
YTHDF2	0.0471549	0.438607
CNOT4	0.0469792	0.440317
PRKACB	0.0467108	0.442936
SRPK2	0.0466119	0.443903
DAB2IP	-0.0464943	0.445055
SUGT1	0.0458165	0.451726
ERN1	0.0452373	0.457471
PRKAB2	0.0452077	0.457766
ILK	0.0449013	0.460823
KIF2A	0.0448607	0.461228
NPR2	0.0440567	0.469307
RAE1	0.0436371	0.473554
OPTN	-0.0436005	0.473926
BAG6	-0.0435106	0.474839
PRKAA1	-0.0430059	0.479982
SMC1A	0.042975	0.480298
SNX9	-0.0429141	0.480921
BAX	0.0425919	0.484224
MAEA	-0.042072	0.489578
RBBP7	-0.0420559	0.489745
LGMN	-0.0416683	0.493758
PPP1CC	-0.0407101	0.503754
EML1	0.0406965	0.503898
TUBA8	0.0405568	0.505365
KRT18	0.0404377	0.506617
LAMTOR3	-0.0401803	0.509327
CSNK1D	-0.0398562	0.512753
PSMC3	0.0398361	0.512965
MEPCE	0.0396848	0.514568
ROCK2	-0.0393021	0.518635
EML4	0.0390653	0.521159
AKT2	-0.0379483	0.533152
MAP2K6	0.0374646	0.538388
HTT	0.0371838	0.541439
TUBB4A	0.0371827	0.541452
NUBP1	0.0368266	0.545333
ROCK1	-0.0368163	0.545445
JUND	-0.0362783	0.551337
UXT	-0.0359383	0.555076
GIGYF2	-0.0352133	0.563091
ASNS	0.0350412	0.565001
PHGDH	-0.0349198	0.566351
EED	0.0340312	0.576275
PSMD5	0.0337463	0.579474
SH3GLB1	-0.0334173	0.583178
CDKN1B	-0.0334094	0.583268
TRIP13	-0.03336	0.583825
BABAM1	0.0329993	0.587902
PTP4A1	-0.0329051	0.588968
JUN	-0.0328381	0.589727
UBE2E1	0.0324592	0.59403
PSMB8	0.0323372	0.595418
RING1	-0.0323154	0.595666
PDGFRB	-0.0320162	0.599078
ARAP1	-0.0317817	0.601757
THBS1	-0.0313878	0.60627
DYNC1LI1	0.0312037	0.608385
AIF1	-0.0307101	0.614072
RHEB	0.0303135	0.618657
SIPA1	-0.0302115	0.619838
PSME4	-0.030104	0.621084
CASP3	-0.0298042	0.624567
SUSD2	-0.0296713	0.626113
ANAPC1	0.0295602	0.627407
PSMA7	0.0293542	0.629809
PEA15	0.0288455	0.635757
CDK16	0.0284721	0.640138
USP8	0.0280502	0.645103
PCM1	0.0273802	0.65302
GIT1	0.0273007	0.653963
PDE3A	0.0270553	0.656874
CDH13	-0.0270541	0.656887
E2F4	-0.0267324	0.660712
PPP2CA	0.0266081	0.662193
MYH9	0.0265394	0.66301
CUL2	-0.0264261	0.664362
NAA50	-0.0261342	0.667847
MYH10	-0.0256263	0.673928
ANLN	-0.0252824	0.678058
MAPRE1	0.0252387	0.678584
ANAPC7	0.0249938	0.681531
MZT1	-0.023892	0.694853
SETMAR	-0.0233777	0.701103
DDB1	0.0231902	0.703388
RNF2	-0.022722	0.709101
CCNYL1	-0.0223526	0.713621
NTMT1	-0.0221234	0.716432
CSNK1A1	-0.0219373	0.718715
CNOT2	-0.0213359	0.726114
CHMP3	0.0212531	0.727134
GPNMB	0.0211818	0.728013
MAPK7	0.0206977	0.733993
RPL26	0.0198461	0.74455
ADARB1	-0.0196706	0.746731
CAMK1	-0.0196067	0.747525
CSNK1E	0.0195074	0.748761
STK10	-0.0192282	0.752239
ZW10	0.0192163	0.752388
NAA10	-0.0188871	0.756495
RPTOR	0.0188245	0.757276
PHACTR4	-0.018571	0.760445
STAG1	-0.0184831	0.761544
CLIP1	-0.0183703	0.762957
RBBP4	0.0181581	0.765614
TSG101	-0.0177485	0.770753
NUDT15	-0.0176984	0.771382
TERF2	0.017053	0.7795
BIN3	0.0169554	0.78073
PSMB9	0.0167984	0.78271
TBRG4	0.0166647	0.784396
RAD50	0.0164113	0.787595
RRAGC	-0.0158935	0.794145
RANBP1	-0.0153616	0.800887
PSME1	-0.0151726	0.803287
CTDP1	-0.0149218	0.806475
TXNIP	0.0144515	0.812459
APPL1	-0.0141009	0.816928
RABGAP1	-0.0132173	0.828215
APPL2	-0.0125639	0.836585
NME6	0.0121259	0.842207
RAD23A	0.0118693	0.845504
RPS27L	-0.011778	0.846677
PPM1A	-0.0112538	0.853422
USP19	-0.0108867	0.858152
EPS8	-0.0107211	0.860288
PARD3	-0.0105453	0.862556
RMDN1	0.0102573	0.866274
NSFL1C	0.0101691	0.867413
SDCBP	-0.0098698	0.871281
IK	0.0096132	0.8746
POLD2	0.00958913	0.874911
STAG2	0.00938633	0.877536
MARK4	0.00914073	0.880716
RPS15A	-0.00868371	0.886639
EPB41	0.00798433	0.895715
ANXA11	-0.00749849	0.902028
SMC2	0.00723038	0.905514
TUBB6	0.00653239	0.914599
CHMP7	-0.00614114	0.919696
PSMA6	0.00608538	0.920423
CLTC	-0.00554806	0.927429
HSF1	0.00541486	0.929166
NOTCH2	0.00536621	0.929801
PRMT5	-0.00502135	0.934302
DRG1	-0.0049739	0.934922
PRKCA	0.00493716	0.935401
MAPRE3	-0.00479798	0.937218
PCNP	0.00445958	0.941638
HMGA2	0.00378462	0.950459
VPS4A	0.00376797	0.950677
PES1	0.00366637	0.952005
CDC26	-0.00361527	0.952673
NAE1	0.00337848	0.95577
CIB1	0.00337801	0.955776
PCID2	-0.0031696	0.958502
SH2B1	-0.00307218	0.959776
BRCC3	0.00239164	0.968681
PTPN6	0.0022374	0.9707
SPHK1	0.00221246	0.971027
RPS6KA3	-0.00187561	0.975436
CDKN2B	-0.00179137	0.976539
PIK3C3	0.00165661	0.978304
MSTO1	-0.000950156	0.987555
MECP2	0.000548157	0.99282

## Sheet: APEX1_cell_viability_experiment
	RKN(Control)				RKN(APEX1-high group)				SK-UT-1(Control)				SK-UT-1(APEX1-high group)
Day1	0.153964	0.162829	0.157222	0.157669	0.157823	0.160413	0.207716	0.168758	0.136795	0.142791	0.135471	0.133509	0.203567	0.220574	0.284543	0.276025
Day2	0.399312	0.31698	0.390208	0.362173	0.319135	0.319026	0.455075	0.336277	0.240779	0.25191	0.245497	0.254373	0.321896	0.319097	0.394947	0.415848
Day3	0.492605	0.502335	0.469444	0.480167	0.863112	0.900114	1.05592	1.05026	0.397591	0.41365	0.374512	0.327664	0.564575	0.432646	0.645128	0.61622
Day4	0.724329	0.737032	0.94032	0.824013	1.64167	1.65795	1.59199	1.70007	0.556464	0.57126	0.554577	0.682081	0.977886	0.954361	1.22504	1.1815
Day5	1.28338	1.34108	1.51042	1.43333	3.27663	3.19102	3.15292	3.48229	0.923671	0.885273	1.0399	0.78942	1.29113	1.36598	1.98544	1.96626

## Sheet: APEX1_IP-MS_experiment
Protein	APEX1_1	APEX1_2	APEX1_3	Ctrl_1	Ctrl_2	Ctrl_3	mean_APEX1	mean_Ctrl	FC	p_value
VCAM1	0.122824	0.23165	0.270034	1.6681	1.55414	1.54594	0.208169	1.58939	0.130974	2.20618e-05
CR2	1e-05	1e-05	1e-05	2.39894	2.36222	2.2781	1e-05	2.34642	4.26181e-06	0.000232254
DAG1	2.37028	1.6501	2.50398	8.00707	8.67919	9.34694	2.17479	8.67774	0.250617	0.000327267
EML2	1.65422	0.543586	1.33549	6.14914	5.61572	6.68665	1.17777	6.15051	0.191491	0.000398079
MCM3	0.605919	0.594976	0.636336	1e-05	1e-05	1e-05	0.61241	1e-05	61241	0.00040796
SLC26A2	1e-05	1e-05	1e-05	0.639013	0.688041	0.68584	1e-05	0.670965	1.49039e-05	0.000567343
NPM1	111.999	121.132	121.307	1e-05	1e-05	1e-05	118.146	1e-05	1.18146e+07	0.000676313
CA3	0.364945	0.118599	0.152763	5.25487	5.40449	4.65342	0.212102	5.10426	0.041554	0.000880169
TNRC6B	0.746987	0.744953	0.678562	1e-05	1e-05	1e-05	0.723501	1e-05	72350.1	0.000963799
FNBP1	1.61344	0.604701	1e-05	7.35991	7.44818	5.80582	0.739385	6.8713	0.107605	0.00106584
CPVL	1.37387	2.44324	2.03438	7.64266	6.51136	6.18166	1.9505	6.77856	0.287745	0.0014102
ATR	0.805307	0.973449	1.06473	0.149745	1e-05	0.135023	0.947827	0.094926	9.9849	0.00151815
DFFA	1.77956	1.75327	1.29059	3.25517	3.43448	3.06035	1.60781	3.25	0.49471	0.00176831
HTRA1	0.923057	0.2027	2.78018	10.347	12.6062	9.3555	1.30198	10.7696	0.120894	0.00186204
POSTN	25.5211	0.211362	21.6125	116.374	105.14	85.114	15.7817	102.21	0.154405	0.00218207
AASDHPPT	0.474462	0.952157	0.966196	2.34218	2.02761	2.38277	0.797605	2.25085	0.354357	0.00277866
NT5E	0.487321	2.91602	2.93004	10.3909	8.52482	8.58988	2.11113	9.16855	0.230258	0.00295237
HOOK3	0.221724	0.308724	0.884608	2.37432	2.05334	2.84836	0.471685	2.42534	0.194482	0.00339093
MCM4	1.25578	1.18171	1.44614	1e-05	1e-05	1e-05	1.29454	1e-05	129454	0.00368068
TCEAL2	1e-05	0.209473	0.153391	1.26207	0.949981	1.32754	0.120958	1.17986	0.102519	0.00375337
HIST2H2BF	71.0891	31.5141	100.465	245.458	320.09	244.105	67.6893	269.884	0.250809	0.00381817
PRELP	112.347	29.6614	136.445	427.468	319.164	432.489	92.818	393.04	0.236154	0.00383876
SH3GLB2	1.83607	0.504337	1.97849	5.34781	7.40762	7.16257	1.43963	6.63933	0.216834	0.00400499
DNAJC5	1e-05	1e-05	0.293595	1.02769	0.804969	0.739086	0.0978718	0.857248	0.11417	0.00460002
DRAP1	1e-05	1e-05	0.257444	1.05032	1.21935	0.796851	0.0858213	1.02217	0.0839596	0.00480668
RUVBL2	6.94656	3.70721	8.66118	15.4194	17.6825	20.3423	6.43832	17.8147	0.361404	0.00501308
PTGS1	3.19461	0.60487	3.2185	9.60037	9.55359	8.03453	2.33933	9.06283	0.258123	0.00531654
PRPH	22.4921	1e-05	15.7104	70.7637	50.8564	65.5445	12.7342	62.3882	0.204112	0.00532678
DENR	1e-05	1.32127	0.130684	4.75305	6.1016	4.02434	0.483988	4.95966	0.0975848	0.00545982
DBH	1e-05	0.348885	0.299949	0.84215	1.08506	1.09551	0.216282	1.00758	0.214656	0.00550356
SBF1	0.361884	0.498461	0.174561	1.07954	1.46943	1.13338	0.344969	1.22745	0.281045	0.00555207
MGP	0.823622	1e-05	0.591294	2.90875	2.76831	2.58359	0.471642	2.75355	0.171285	0.00562665
COL8A2	1e-05	1e-05	1e-05	1.40488	1.25796	1.07708	1e-05	1.24664	8.02154e-06	0.00573276
WASF2	4.53502	4.28956	4.11722	6.57026	7.18301	6.24929	4.31394	6.66752	0.647007	0.00578778
PDE5A	2.71731	1e-05	1.81002	5.94373	7.96726	7.34495	1.50912	7.08531	0.212992	0.00628761
CTTN	10.7664	10.1257	9.93939	6.92847	5.92228	5.07511	10.2772	5.97529	1.71995	0.00647095
SYT1	0.760479	1e-05	0.489342	3.17093	2.58618	2.07846	0.41661	2.61186	0.159507	0.00649342
FYN	1e-05	1e-05	0.248138	1.08617	1.18099	0.750191	0.0827194	1.00578	0.0822437	0.00665029
COL14A1	291.09	63.8629	223.237	833.721	582.925	804.257	192.73	740.301	0.26034	0.00666688
TNPO1	15.0961	13.6888	18.6095	25.2484	24.02	28.1567	15.7981	25.8084	0.612131	0.00687301
CHL1	1.86918	1e-05	0.774272	5.07634	3.71937	4.78424	0.881154	4.52665	0.194659	0.00713
RSPO3	1e-05	1e-05	1e-05	0.400831	0.288576	0.354872	1e-05	0.348093	2.8728e-05	0.00864821
AFAP1L2	0.404814	1e-05	1e-05	1.07815	1.07346	0.790496	0.134945	0.980701	0.1376	0.00912301
COL18A1	17.6455	16.444	13.1967	23.0335	22.9695	25.7868	15.762	23.9299	0.658675	0.00974118
COL6A1	783.069	261.921	652.014	1489.6	1415.48	1735.84	565.668	1546.98	0.365661	0.00979111
MMS19	2.31175	1.67048	1.89091	0.89137	0.151643	0.716436	1.95772	0.586483	3.33806	0.00998564
APCS	18.6566	27.0532	72.5934	155	232.875	242.675	39.4344	210.184	0.187619	0.0105336
NAE1	1e-05	0.217267	1e-05	0.80339	0.658273	0.472502	0.0724291	0.644722	0.112342	0.0105569
HNRNPH3	5.18111	4.17791	9.93119	18.4609	17.9656	15.0253	6.43007	17.1506	0.374918	0.0111396
GIT1	0.824788	1e-05	0.579171	1.57996	2.33723	1.88291	0.46799	1.93336	0.24206	0.0114869
TUBB8	0.536444	0.466327	0.366231	1e-05	1e-05	1e-05	0.456334	1e-05	45633.4	0.0115126
ZFYVE21	1e-05	1e-05	0.412793	0.960998	0.938836	1.45294	0.137604	1.11759	0.123126	0.011657
CETN1	0.712217	1.01587	1.20988	0.282437	0.0698359	1e-05	0.979325	0.117428	8.33981	0.0119131
NFIB	1.21335	0.907637	0.49438	5.35223	4.96919	3.55578	0.871788	4.62573	0.188465	0.0120415
UBE2O	0.801708	0.867784	1.11138	1.6569	1.55705	2.03001	0.926956	1.74799	0.530299	0.0126486
MCM5	0.592903	0.864781	0.668594	1e-05	1e-05	1e-05	0.70876	1e-05	70876	0.0128148
UBL4A	1e-05	1e-05	1e-05	1.88914	1.25665	1.56158	1e-05	1.56912	6.37298e-06	0.0132767
KRT72	1e-05	1e-05	1e-05	1.11199	0.996094	0.73231	1e-05	0.946797	1.05619e-05	0.0137884
GPC4	0.727768	1e-05	1.16285	3.79249	2.2556	3.52654	0.630211	3.19154	0.197463	0.0146345
MLH3	0.433481	0.624552	0.734642	0.208803	0.166608	1e-05	0.597558	0.12514	4.77511	0.0148965
SETDB1	0.103835	1e-05	1e-05	0.273326	0.3592	0.202069	0.0346182	0.278198	0.124437	0.0150293
OTUD7B	0.237721	1e-05	1e-05	0.551152	0.578422	0.383342	0.0792471	0.504305	0.157141	0.0150448
MECP2	4.06731	2.79935	2.93743	15.2025	15.0298	10.6013	3.26803	13.6112	0.240099	0.0154808
TSFM	1.16571	1.03149	0.788372	0.403612	0.251381	0.311557	0.995191	0.322184	3.08889	0.0155063
ATM	21.4365	30.4312	28.0952	16.7542	10.676	9.96611	26.6543	12.4654	2.13826	0.0161858
PDCD6IP	12.7512	14.3398	24.4443	44.2223	36.0303	32.2607	17.1784	37.5045	0.458036	0.0162277
TJP2	4.70129	7.17322	5.93366	3.14185	1.99081	0.690042	5.93606	1.9409	3.0584	0.016488
HP1BP3	19.0713	2.50935	14.0257	47.4086	39.7758	30.5897	11.8688	39.258	0.302327	0.0165778
NEFL	0.587162	1e-05	0.453694	1.10968	1.80374	1.84858	0.346955	1.58733	0.218578	0.0166464
PRKD1	1e-05	1e-05	1e-05	0.244445	0.392408	0.338689	1e-05	0.325181	3.07521e-05	0.0172301
TMEM87B	0.267262	0.237617	0.36686	1e-05	1e-05	1e-05	0.29058	1e-05	29058	0.0176199
COL16A1	1e-05	1e-05	1e-05	0.887933	0.585182	0.925528	1e-05	0.799548	1.25071e-05	0.0176753
HSPA12A	1.22319	1e-05	0.842066	4.89541	2.9505	5.09752	0.688423	4.31447	0.159561	0.0179187
LUM	310.628	61.4044	331.087	716.879	541.153	817.165	234.373	691.732	0.33882	0.0182847
CRMP1	1.6422	1e-05	0.93222	8.88894	6.84491	5.09975	0.858144	6.94453	0.123571	0.0183097
CTDSP1	1e-05	0.412345	0.215294	1.03447	0.961347	0.944742	0.209216	0.980185	0.213446	0.0187539
NID2	19.0837	0.393362	17.914	35.0529	41.8427	52.3468	12.4637	43.0808	0.28931	0.0187589
CENPX	2.52197	4.09436	3.91785	1e-05	1e-05	1e-05	3.51139	1e-05	351139	0.0194758
MAP1LC3B	0.31441	1e-05	0.807796	1.83064	1.45129	1.52992	0.374072	1.60395	0.233219	0.0195011
MGMT	1.20023	1.7094	0.942389	1e-05	1e-05	0.513853	1.28401	0.171291	7.49606	0.0195041
ERCC3	0.593429	0.697196	0.419921	1e-05	1e-05	1e-05	0.570182	1e-05	57018.2	0.0195351
TUBB3	13.984	1.30546	23.9443	49.6196	50.6097	40.1891	13.0779	46.8061	0.279406	0.0199136
GNAI1	0.383104	0.301025	0.4908	0.974151	0.677893	0.953615	0.391643	0.868553	0.450914	0.0200032
COL6A3	2374.59	759.829	2131.11	3796.97	3909.58	5211.77	1755.18	4306.11	0.407602	0.0200343
ERCC4	0.244069	0.262549	0.158944	1e-05	1e-05	1e-05	0.221854	1e-05	22185.4	0.020062
UBTD2	0.180158	0.301087	0.248022	1e-05	1e-05	1e-05	0.243089	1e-05	24308.9	0.0201045
CEBPD	1e-05	1e-05	1e-05	0.146216	0.232488	0.164401	1e-05	0.181035	5.5238e-05	0.0203964
GTF2A1	1e-05	1e-05	1e-05	1.43886	1.85833	1.11552	1e-05	1.4709	6.79855e-06	0.0207097
ATP23	0.173039	0.231936	0.294644	1e-05	1e-05	1e-05	0.233206	1e-05	23320.6	0.0219255
GFRA1	1e-05	1e-05	0.433852	1.67045	0.842441	1.36218	0.144624	1.29169	0.111965	0.022626
DPYSL2	98.0553	33.2196	93.2312	181.044	193.229	157.432	74.8354	177.235	0.422238	0.0226748
CNP	2.5932	2.97174	2.07392	10.3898	6.80074	9.54731	2.54629	8.9126	0.285695	0.0227283
PITHD1	3.22067	3.02029	1.35676	5.44127	6.48057	4.51916	2.53257	5.48033	0.46212	0.0227975
MCM8	0.308755	0.270002	0.17798	1e-05	1e-05	1e-05	0.252246	1e-05	25224.6	0.0228326
NXF1	1e-05	1e-05	1e-05	0.8577	0.68237	0.494247	1e-05	0.678106	1.4747e-05	0.0231229
SRA1	0.866871	0.519146	0.960189	1e-05	0.180027	0.257707	0.782069	0.145915	5.35977	0.0232571
CACNA2D1	1.83346	1.61285	3.68853	8.85318	5.30865	8.08508	2.37828	7.41564	0.320712	0.0233843
VIM	759.821	369.444	989.165	2138.78	1542.51	1465.37	706.143	1715.55	0.411613	0.0234724
USP8	1.76784	1.36768	2.44583	0.651336	0.541923	1e-05	1.86045	0.397756	4.67736	0.023495
MCM7	0.338891	0.230824	0.404832	1e-05	1e-05	1e-05	0.324849	1e-05	32484.9	0.0235225
MYADM	10.1364	1e-05	3.13044	18.0266	22.0611	18.4632	4.42227	19.517	0.226586	0.0237044
CETN2	70.6037	77.3356	100.622	41.5397	45.1505	30.1709	82.8538	38.9537	2.12698	0.0239387
EHD1	31.5502	1.97272	27.3686	68.2464	105.658	65.2023	20.2972	79.7022	0.254663	0.0244971
ARIH1	0.240612	0.132615	0.522075	1.13117	1.10735	0.680645	0.298434	0.973052	0.306699	0.0245538
SAMHD1	24.7276	35.8192	28.6236	47.6697	46.3799	39.7311	29.7234	44.5936	0.666541	0.0246221
GNA13	5.60608	2.72539	5.91931	10.9984	10.6192	10.972	4.75026	10.8632	0.437279	0.0251618
PHGDH	11.2351	33.347	17.0575	59.1053	48.3946	43.6121	20.5465	50.3707	0.407907	0.0254544
HIST1H2BB	22.569	15.3627	1.14832	63.6764	54.0334	35.0924	13.0267	50.9341	0.255756	0.0255896
SLC39A10	1e-05	1e-05	1e-05	0.360864	0.248977	0.211562	1e-05	0.273801	3.65228e-05	0.0258015
VPS35	12.8204	6.40393	12.6841	25.4567	19.9805	18.131	10.6361	21.1894	0.501956	0.0259403
FAM129A	8.04253	0.322642	15.9579	25.6774	32.4741	30.8638	8.10768	29.6718	0.273246	0.0259703
BIN1	4.35716	2.46884	1.83476	7.83895	11.7009	7.5102	2.88692	9.01667	0.320176	0.0260616
ASAP1	0.0771382	1e-05	0.396577	0.989547	0.688982	0.578468	0.157908	0.752333	0.209892	0.0262479
MCM9	2.26131	1.61118	1.67586	0.746708	0.778861	1.02432	1.84945	0.849964	2.17591	0.02633
FAM164A	1e-05	1e-05	1e-05	0.867413	1.03107	0.558784	1e-05	0.819089	1.22087e-05	0.0274071
BANF1	2.62105	0.801642	2.3935	4.23497	5.36923	3.849	1.93873	4.4844	0.432328	0.0274565
AES	1e-05	1e-05	1e-05	0.644868	0.644613	0.364366	1e-05	0.551283	1.81395e-05	0.0275584
PTGDS	1e-05	1e-05	1e-05	1.36114	0.866052	1.60265	1e-05	1.27661	7.83322e-06	0.0276494
RAB8B	2.426	1.71953	0.346136	4.32539	5.94499	3.6199	1.49722	4.63009	0.323368	0.0277563
EMILIN1	102.987	22.1403	79.4488	191.749	147.188	184.039	68.1921	174.325	0.391177	0.0280821
GGT7	0.339722	0.395104	0.404947	0.719734	0.54726	0.599368	0.379924	0.622121	0.610692	0.0286454
MAN1B1	1e-05	0.173319	0.318206	3.03251	1.65817	2.17341	0.163845	2.28803	0.0716095	0.0286738
CDK2	0.0869793	0.147646	0.0948949	1e-05	1e-05	1e-05	0.10984	1e-05	10984	0.0287647
MFAP4	1.99392	0.594577	0.529615	3.45767	3.12761	5.3104	1.03937	3.96523	0.262121	0.0291018
CYB5R2	1e-05	0.305998	0.267146	2.2641	1.66404	3.0783	0.191051	2.33548	0.0818038	0.029231
INA	2.27471	1e-05	1.68997	5.8699	4.0789	7.77178	1.32156	5.90686	0.223733	0.0293524
KIAA1462	0.115985	1e-05	0.200318	1.22224	1.75202	2.28879	0.105438	1.75435	0.0601008	0.0295414
SGPL1	0.960926	2.03717	1.70337	0.625923	1e-05	1e-05	1.56715	0.208648	7.51101	0.0298285
HIST1H4A	295.18	113.145	504.4	849.369	1434.53	947.5	304.242	1077.13	0.282455	0.0300461
PHLDB1	0.659848	1e-05	1.52951	2.82404	3.5058	1.99499	0.729789	2.77494	0.262992	0.0302922
LAMA5	89.7219	3.05191	48.9565	152.018	122.578	187.604	47.2434	154.066	0.306644	0.0303208
PGM2L1	0.258029	0.179816	0.703417	2.5938	1.43051	2.6921	0.380421	2.2388	0.169922	0.03078
CYP1B1	1e-05	1e-05	1e-05	1.05528	1.3986	1.96497	1e-05	1.47295	6.78909e-06	0.0309271
NTHL1	1e-05	1e-05	1e-05	0.372335	0.608354	0.361292	1e-05	0.447327	2.2355e-05	0.0309495
C12ORF44	1e-05	1e-05	1e-05	0.232061	0.414311	0.272946	1e-05	0.306439	3.26329e-05	0.0309646
ERCC2	0.456907	0.289256	0.308957	1e-05	0.200304	1e-05	0.351707	0.0667746	5.26707	0.0310106
ERCC5	15.3047	12.23	19.221	8.58942	8.50666	4.0602	15.5852	7.05209	2.21002	0.0312282
ERCC6	3.17269	3.03151	5.17615	0.223643	0.523083	1e-05	3.79345	0.248912	15.2401	0.03124
CHST14	1e-05	1e-05	1e-05	2.55272	1.31112	2.06691	1e-05	1.97692	5.05838e-06	0.0318042
LEMD3	0.407258	1e-05	0.636127	2.15624	1.74152	1.08042	0.347798	1.65939	0.209594	0.032161
TCEB3	1e-05	0.177648	1e-05	0.357602	0.331548	0.616024	0.0592225	0.435058	0.136126	0.0326089
TCEB1	1.45092	0.822918	1.61597	3.73224	2.81341	2.36379	1.2966	2.96981	0.436593	0.0327465
NCL	33.8967	50.2286	67.2842	134.02	116.535	83.5834	50.4698	111.379	0.453134	0.0330566
AP3S1	1.64869	1.59106	2.45347	5.15846	3.24218	4.39669	1.89774	4.26578	0.444875	0.0330869
PDGFRB	1e-05	0.234218	0.553837	1.53074	1.00757	2.05681	0.262688	1.53171	0.1715	0.0334491
WDR55	0.379085	0.563486	0.497012	0.24644	0.225064	1e-05	0.479861	0.157172	3.0531	0.0336201
RILPL2	0.067587	1e-05	1e-05	0.12036	0.137539	0.104182	0.0225357	0.120694	0.186718	0.0336782
PAK1IP1	1e-05	0.0934314	1e-05	0.293716	0.231782	0.134892	0.0311505	0.22013	0.141509	0.0337173
PRKAR1B	0.363842	0.401777	0.493489	0.605445	0.518502	0.642769	0.419703	0.588905	0.712682	0.0337208
ATRX	1.45376	2.13729	1.37105	0.921352	0.575797	1e-05	1.65403	0.499053	3.31434	0.0337256
MZT1	0.65812	0.552553	0.834596	1.51152	1.69556	1.09807	0.681756	1.43505	0.475074	0.033992
MATN2	5.46987	1e-05	3.98625	23.8736	17.1738	33.6261	3.15204	24.8912	0.126633	0.0340414
MLH1	4.89126	6.95481	4.81482	2.31689	0.55664	3.38908	5.55363	2.08754	2.66037	0.0341266
STARD5	2.78769	1.54419	2.37186	0.797699	0.6672	0.3465	2.23458	0.6038	3.70087	0.034429
SERPINB9	3.071	2.72173	3.59812	21.6933	31.3069	18.0739	3.13028	23.6914	0.132128	0.0344867
CDK1	0.946648	1.98726	1.50358	1e-05	1e-05	0.26609	1.47916	0.0887032	16.6754	0.0350013
TOR2A	0.493807	0.246122	0.37038	1e-05	1e-05	1e-05	0.370103	1e-05	37010.3	0.0353571
MMRN1	0.244734	0.242883	1e-05	1.1272	0.642974	0.665821	0.162542	0.811998	0.200176	0.0354028
UBE2Z	1.41393	0.774239	0.99756	1e-05	1e-05	0.604433	1.06191	0.201484	5.27044	0.0355479
THSD4	1e-05	1e-05	1e-05	0.919841	0.524054	1.07091	1e-05	0.83827	1.19293e-05	0.0358135
NEDD8	14.7156	15.5531	9.97177	21.3109	32.7822	26.6188	13.4135	26.904	0.498569	0.0362004
DDRGK1	1.02627	1.0403	2.11016	3.11364	2.57193	4.1748	1.39224	3.28679	0.423588	0.0362006
TRIM2	0.213427	0.119914	0.479103	1.43323	0.955057	0.781635	0.270815	1.05664	0.256298	0.036352
SYPL1	1e-05	15.3936	15.5742	34.9697	37.2261	22.7892	10.3226	31.6617	0.326029	0.0364387
RPL7A	8.06663	11.0763	13.6837	15.3793	21.8013	22.2561	10.9422	19.8123	0.552296	0.0364463
H2AFX	1e-05	1e-05	23.4144	67.9132	30.6522	59.792	7.80481	52.7858	0.147858	0.0365353
RRP1B	1e-05	0.180014	0.135277	0.662689	0.819573	0.394445	0.1051	0.625569	0.168008	0.0365683
PTGFRN	5.87424	0.73278	5.65428	12.0659	10.9896	12.4317	4.0871	11.8291	0.345513	0.0369054
COL1A1	160.669	32.2195	261.097	510.575	423.205	774.321	151.329	569.367	0.265784	0.0369787
HMGB1	3.43583	19.4358	18.5397	41.7436	29.5379	31.8586	13.8038	34.38	0.401506	0.0371255
ITGA3	2.5592	1e-05	3.27666	6.9367	5.27293	5.73016	1.94529	5.97993	0.325303	0.0372463
UCHL1	4.36862	1e-05	5.90373	19.6481	9.91739	19.7463	3.42412	16.4373	0.208314	0.0375728
USP28	1e-05	1e-05	1e-05	0.377625	0.420808	0.201245	1e-05	0.333226	3.00097e-05	0.0383012
SORBS2	10.4291	7.23808	0.224924	15.3149	19.1766	27.9964	5.96404	20.8293	0.28633	0.0389355
RFX5	0.0656054	1e-05	0.172155	0.730847	0.694387	0.343969	0.0792567	0.589734	0.134394	0.0389686
UBE2I	0.981229	1e-05	1.38473	14.4946	10.3215	7.15407	0.788657	10.6567	0.0740057	0.0391684
NUP85	1.74617	0.803128	0.1088	5.02515	6.05758	2.8472	0.886034	4.64331	0.190819	0.0392254
CDK9	4.09104	8.26668	5.32159	1e-05	1e-05	0.866853	5.8931	0.288958	20.3943	0.0395485
LTBP2	0.869476	1e-05	1e-05	1.08538	2.44576	1.98759	0.289832	1.83958	0.157554	0.0395739
THUMPD1	0.379084	0.51551	0.369645	2.04101	2.05122	1.18557	0.421413	1.75927	0.239539	0.0399037
PFDN2	1e-05	1e-05	0.482833	0.536505	1.11588	1.09119	0.160951	0.914524	0.175994	0.0399087
EXOSC2	1e-05	1e-05	1e-05	0.532118	0.432562	0.247727	1e-05	0.404136	2.47442e-05	0.0399741
C11ORF68	1.56088	0.192747	2.64403	5.24691	3.35158	4.06944	1.46589	4.22264	0.347149	0.0404165
LANCL1	7.16335	2.30321	10.2929	18.2574	17.1627	11.8939	6.58649	15.7714	0.417624	0.0406482
RBM6	1e-05	1e-05	0.100046	0.339536	0.431994	0.184806	0.0333553	0.318779	0.104635	0.0408893
YWHAH	2.01842	2.83686	1.69437	0.414142	1.15578	1.09687	2.18322	0.88893	2.456	0.0413394
SEC61A1	1.39273	2.45257	2.31923	0.962558	0.843488	0.441008	2.05485	0.749018	2.74339	0.0415016
ARHGEF1	4.96661	4.13172	6.17988	15.519	25.0338	28.6696	5.09274	23.0741	0.220712	0.0416742
POLR3F	1e-05	1e-05	0.196282	0.399542	0.416659	0.208556	0.0654339	0.341586	0.191559	0.0417497
MFSD10	1.46934	0.409798	3.0814	4.4852	4.4021	5.39066	1.65351	4.75932	0.347427	0.0421677
GNAI2	10.0167	21.2607	27.5103	37.8248	51.5641	34.2513	19.5959	41.2134	0.475474	0.0424135
HECA	1e-05	1e-05	0.160631	0.244569	0.333759	0.192733	0.0535502	0.25702	0.20835	0.0428337
LASP1	2.59907	2.01684	7.89407	20.829	13.3995	11.1575	4.16999	15.1287	0.275635	0.0428409
DCPS	1e-05	0.768877	2.69403	6.32801	6.28244	3.07255	1.15431	5.22767	0.220807	0.0428747
GGPS1	0.3171	0.255092	0.636561	0.947658	0.727783	0.875155	0.402918	0.850198	0.47391	0.0429494
SLC22A18	1.02993	1.50492	2.18813	0.837023	1e-05	1e-05	1.57433	0.279014	5.64246	0.0431071
SLC44A1	0.244033	1.21692	0.305068	3.81385	2.54785	1.85687	0.588674	2.73952	0.214882	0.0438171
ARRDC1	1e-05	1e-05	1e-05	0.225476	0.113871	0.254805	1e-05	0.198051	5.04921e-05	0.0439236
SERPINC1	5.40458	35.2859	23.9334	76.2895	42.0268	62.0275	21.5413	60.1146	0.358337	0.0441815
NOS1	0.742583	1e-05	0.240455	4.67592	2.09771	3.46417	0.327683	3.4126	0.0960215	0.0443273
HNRNPUL1	5.01822	0.887874	6.02263	10.4161	11.0649	8.93679	3.97624	10.1392	0.392163	0.0443837
NEGR1	0.336011	1e-05	1e-05	0.619696	0.440174	0.557519	0.11201	0.53913	0.207761	0.0444333
PSPC1	0.469199	0.119222	0.513944	7.2176	8.05629	3.74285	0.367455	6.33892	0.0579681	0.0444694
ITGA4	1e-05	1e-05	1e-05	0.512167	0.390044	0.227816	1e-05	0.376676	2.6548e-05	0.0446304
PRKCB	1.38706	1e-05	0.943204	8.21017	9.9473	4.48903	0.776757	7.54884	0.102898	0.0448612
ARHGAP17	1.17242	0.0947629	1.04614	5.07332	2.51308	3.36164	0.771108	3.64935	0.2113	0.0448746
CDK7	0.346129	0.833139	0.69871	1e-05	1e-05	0.277885	0.625993	0.092635	6.75763	0.0452741
LDHA	158.914	156.835	147.208	122.957	98.2055	77.1635	154.319	99.4419	1.55185	0.0452876
APP	0.11716	1e-05	0.156878	0.525554	0.376992	0.249944	0.0913494	0.384163	0.237788	0.045472
GFRA3	1e-05	1e-05	1e-05	0.499293	0.634761	1.03134	1e-05	0.721797	1.38543e-05	0.0455948
CPNE8	1e-05	0.122552	0.123608	0.27292	0.211524	0.230723	0.0820569	0.238389	0.344214	0.0455997
ABLIM2	1e-05	1e-05	1e-05	23.2359	24.8332	11.0321	1e-05	19.7004	5.07604e-07	0.0456255
CAP1	16.8167	14.9439	18.605	32.1146	29.0372	22.5065	16.7885	27.8861	0.602039	0.0458164
AIP	3.44096	1.92387	4.25007	7.27137	7.16917	4.6804	3.20497	6.37365	0.502846	0.0459395
STIP1	17.9531	23.1195	21.3337	28.7267	41.5896	34.9995	20.8021	35.1053	0.592564	0.045941
FRG1	0.169799	1e-05	0.196753	1.33882	1.27191	0.61507	0.122187	1.07527	0.113634	0.0460087
TIMM44	6.80495	13.3027	23.2775	35.7469	27.9202	49.4152	14.4617	37.6941	0.383659	0.0460374
ZNF828	0.540131	0.287708	0.629569	1.56759	1.0539	0.949773	0.485803	1.19042	0.408093	0.0460612
TLN2	2.19994	0.215727	0.424778	8.72516	5.09264	4.29475	0.946816	6.03752	0.156822	0.0470489
CNTN1	4.97506	1e-05	0.712447	8.55434	11.898	18.922	1.89584	13.1248	0.144447	0.0472501
HLA-DOB	1e-05	1e-05	1e-05	0.215141	0.337825	0.156752	1e-05	0.236573	4.22703e-05	0.0472957
AP3M1	1.23779	0.821964	2.12554	3.71603	2.22154	3.69019	1.3951	3.20925	0.434712	0.0474181
MCM2	0.196824	0.131286	0.129032	1e-05	1e-05	0.0991315	0.152381	0.0330505	4.61054	0.0474749
FZD7	0.462319	1e-05	0.243388	0.737399	0.842172	0.786599	0.235239	0.788723	0.298253	0.0475206
CSDA	1e-05	1e-05	0.193777	0.611259	0.247738	0.542341	0.0645991	0.467113	0.138294	0.0477972
MCM6	0.134989	0.256428	0.296074	1e-05	0.13315	1e-05	0.229164	0.0443901	5.1625	0.0486459
SIPA1	0.544821	0.250737	1e-05	3.31788	4.43621	1.93974	0.265189	3.23128	0.0820695	0.0487788
APEX1	1.58367	2.48245	3.61918	1e-05	1e-05	1e-05	2.56177	1e-05	256177	0.0490002
RILPL1	1e-05	1e-05	1e-05	0.331571	0.72982	0.77485	1e-05	0.61208	1.63377e-05	0.0490927
C20ORF27	0.823908	0.203614	1e-05	1.75131	0.860662	1.4157	0.342511	1.34256	0.255119	0.0496284
CTHRC1	1e-05	1e-05	1e-05	0.923004	0.405418	0.938795	1e-05	0.755739	1.32321e-05	0.0497772
H2AFZ	10.3088	3.88796	61.0084	120.413	123.613	60.5293	25.0684	101.518	0.246934	0.0498658
SF1	0.472742	0.422434	0.65618	1.38304	1.52104	0.875412	0.517119	1.25983	0.410467	0.0500494
TXNRD1	6.58254	5.78851	4.72138	3.80092	4.37264	3.2133	5.69748	3.79562	1.50107	0.0503954
RBFOX2	0.567861	1e-05	0.445452	0.961753	1.10066	0.827432	0.337774	0.963281	0.35065	0.0506122
AGRN	13.008	2.83334	10.1031	22.64	18.9548	16.2442	8.64812	19.2797	0.448562	0.0509378
FABP3	4.29445	6.744	5.89063	1.27241	3.97008	2.87425	5.64303	2.70558	2.0857	0.0510344
NOLC1	0.977241	0.892275	0.98395	3.2547	2.7998	1.88596	0.951155	2.64682	0.359357	0.051275
ANK2	5.33473	1e-05	4.11225	29.2154	22.4506	12.6006	3.149	21.4222	0.146997	0.051308
MAPRE3	1e-05	0.175093	1e-05	1.82405	0.821172	1.12651	0.0583709	1.25724	0.0464276	0.0514091
CALML4	0.317666	0.350064	0.639062	0.224526	1e-05	1e-05	0.435597	0.0748486	5.81971	0.051458
PSPH	0.771267	1.63496	1.18247	0.447659	0.528518	1e-05	1.19623	0.325396	3.67624	0.0518327
NCSTN	3.40345	4.26986	4.08184	2.99064	3.19847	2.75922	3.91838	2.98278	1.31367	0.0520451
ABHD16A	2.37038	4.63847	3.74539	2.17506	1.14226	0.423638	3.58475	1.24699	2.87473	0.0520737
COTL1	8.74752	2.41204	11.9435	28.0521	15.9748	18.2913	7.70102	20.7727	0.370727	0.0520939
LAMB2	122.638	2.4498	78.7266	196.105	207.534	221.109	67.9382	208.249	0.326235	0.0520949
SH3KBP1	0.657097	0.459479	2.6783	8.00689	6.09992	3.48393	1.26496	5.86358	0.215731	0.0521118
CAPZB	29.6403	25.6829	38.2541	61.618	57.6227	40.8233	31.1924	53.3547	0.584624	0.0525004
ACOT7	5.12673	1.66213	3.92916	7.78415	6.06975	7.51454	3.57267	7.12282	0.501582	0.0529901
HNRNPH2	15.1433	12.4849	17.7449	12.1764	8.79586	7.28158	15.1244	9.41796	1.60591	0.0530811
CUL4B	3.51174	1.34326	2.87181	0.932546	1e-05	1e-05	2.5756	0.310855	8.28554	0.0532438
CDKN1B	1e-05	0.145544	0.618849	2.18695	2.21004	0.918811	0.254801	1.77194	0.143798	0.0537079
GPR89A	1.86826	2.90067	1.40323	0.795364	0.806437	1e-05	2.05739	0.533937	3.85324	0.0537079
NDUFA6	5.93896	3.11414	5.54661	1.80677	1e-05	2.88383	4.86657	1.56354	3.11254	0.0538194
ASCC1	1e-05	1e-05	1e-05	0.725133	0.903712	0.358958	1e-05	0.662601	1.5092e-05	0.0538676
STK4	0.881249	2.10707	2.97659	7.79986	8.98748	4.27221	1.9883	7.01985	0.28324	0.0541688
SNTB2	9.03915	2.82319	12.3389	16.5018	20.9206	15.4658	8.06707	17.6294	0.457592	0.0543305
IL18	1e-05	1e-05	1.80423	3.65524	5.76589	2.41818	0.601415	3.94644	0.152394	0.0544659
PURA	1e-05	1.89851	9.87466	16.2297	16.6473	10.1069	3.92439	14.3279	0.273898	0.0544709
GNPNAT1	1.01667	1.04685	0.4256	1e-05	1e-05	1e-05	0.829709	1e-05	82970.9	0.0545955
COL6A2	429.138	105.977	542.967	780.422	685.333	954.676	359.361	806.811	0.445409	0.0546814
UBXN7	0.723041	0.605979	0.778623	1.65606	2.11011	1.24705	0.702548	1.67107	0.420417	0.0551098
TALDO1	6.5513	18.5644	7.58998	38.7974	24.9436	22.1798	10.9019	28.6403	0.380648	0.0552054
SNAPIN	1.55112	1.01451	1.05971	4.0251	3.34569	2.18422	1.20845	3.185	0.379419	0.0554204
PGAM1	48.0281	75.3305	43.9634	31.9333	17.3371	16.5405	55.774	21.937	2.54246	0.0556342
AEBP1	3.34278	0.317679	5.42673	19.3337	9.3832	22.326	3.02906	17.0143	0.17803	0.0557506
NDUFS6	4.59975	4.45451	2.54355	2.16532	1e-05	1.8644	3.86593	1.34324	2.87806	0.0562555
G6PD	12.2448	5.17686	8.69723	16.5067	23.1823	14.1787	8.70631	17.9559	0.484871	0.0564684
CLCN6	0.0655418	0.0684561	0.0645426	0.202329	0.3804	0.417495	0.0661801	0.333408	0.198496	0.0565251
ALG9	0.114236	0.226573	0.11271	1e-05	1e-05	1e-05	0.151173	1e-05	15117.3	0.0569468
PIK3C3	1e-05	0.21506	1e-05	1.63959	1.00111	0.693295	0.0716932	1.11133	0.0645112	0.0570363
HNRNPA0	6.05643	1.86538	6.86472	18.7972	17.9595	9.19403	4.92884	15.3169	0.321791	0.0578367
OLFML1	7.09321	1e-05	6.91561	33.63	16.7634	41.0403	4.66961	30.4779	0.153213	0.0579025
SLC25A12	14.0781	1e-05	6.74281	25.5207	22.1429	14.7976	6.9403	20.8204	0.333341	0.0579255
H3F3B	7.10745	2.12511	6.54185	49.6445	75.3486	33.3548	5.25814	52.7826	0.0996187	0.058035
HIST1H1E	31.2201	1e-05	139.014	149.723	196.937	293.855	56.7448	213.505	0.265778	0.0586496
SCN7A	0.424884	1e-05	0.782105	5.91913	2.64436	3.5401	0.402333	4.03453	0.0997223	0.0587558
RAB7A	22.8979	21.5938	33.693	43.5567	36.4879	36.3386	26.0616	38.7944	0.671788	0.0588049
LLGL1	0.4062	0.290158	1e-05	0.499158	0.638214	0.922909	0.232123	0.68676	0.337997	0.0589486
LGALS9	1e-05	1.45106	0.225087	5.22428	2.13697	3.35189	0.558718	3.57105	0.156458	0.0590514
AIMP1	7.92194	7.46952	7.68227	5.47364	3.75164	1.88832	7.69125	3.70453	2.07617	0.0591683
CARS	16.9999	9.77629	16.7719	7.96326	7.68689	4.14167	14.5161	6.59727	2.20031	0.0592108
IDH2	229.487	150.388	181.149	140.088	98.8944	51.6849	187.008	96.889	1.93013	0.0593749
MINPP1	0.506018	1.3335	0.99009	0.450336	1e-05	1e-05	0.943201	0.150119	6.28303	0.0595599
PODN	0.475608	0.662729	1.0773	3.63756	8.57741	8.02424	0.738545	6.7464	0.109472	0.0597318
DDX42	2.83481	1.99979	2.42652	5.33593	6.78452	3.94765	2.42037	5.35603	0.451897	0.059817
ITGA1	17.9678	7.88906	9.89444	23.5771	48.9636	45.839	11.9171	39.4599	0.302005	0.0600698
BCL2	1e-05	1e-05	1e-05	0.692145	1.1653	0.486847	1e-05	0.781431	1.2797e-05	0.0601794
PSIP1	1.02462	1e-05	1.25314	3.47792	4.40695	1.84525	0.759259	3.24338	0.234095	0.0602754
C6ORF125	1e-05	1e-05	1e-05	0.715086	0.507829	0.271365	1e-05	0.498093	2.00766e-05	0.0603023
ZMYM4	1e-05	1e-05	1e-05	0.258636	0.169355	0.10167	1e-05	0.176554	5.66399e-05	0.0603517
NCAM2	1e-05	1e-05	0.385833	2.66614	1.0486	1.73287	0.128618	1.81587	0.0708299	0.0603747
CSNK1G3	0.422652	0.785989	0.703824	1.24854	1.01587	0.865886	0.637488	1.04343	0.610954	0.0604485
TAB2	1e-05	1e-05	1e-05	0.349949	0.129484	0.310538	1e-05	0.263323	3.79761e-05	0.0604895
SOD3	8.75452	1.31312	14.893	53.0552	22.957	36.6578	8.32023	37.5567	0.221538	0.0605368
RPL32	0.635387	0.53703	0.462311	4.17451	3.93301	1.8904	0.544909	3.33264	0.163507	0.0607273
ANXA5	385.262	107.812	261.683	541.051	579.909	422.095	251.586	514.352	0.489131	0.0609844
DCP1B	0.310057	1e-05	1e-05	0.683995	0.720995	0.286964	0.103359	0.563985	0.183266	0.0612478
ULK3	0.173026	0.201274	0.0734719	1e-05	1e-05	1e-05	0.149257	1e-05	14925.7	0.0613091
EML3	0.651085	1e-05	1e-05	1.87883	1.94435	0.724194	0.217035	1.51579	0.143183	0.061335
DBR1	1e-05	1e-05	0.0916998	1.13633	0.500114	1.35876	0.0305733	0.998404	0.0306221	0.0620498
TRIM14	0.554797	0.252642	0.287616	1e-05	1e-05	1e-05	0.365018	1e-05	36501.8	0.0620528
VAMP2	1.41901	1e-05	1.97144	4.32098	2.97186	2.38937	1.13015	3.2274	0.350174	0.0627853
FKBP4	5.32027	8.15817	6.42346	11.6015	8.57737	9.23185	6.63397	9.80357	0.67669	0.0629367
CSNK1A1	2.02977	2.63167	7.44515	8.27569	9.97777	10.8639	4.03553	9.7058	0.415785	0.0630097
CMPK1	38.6352	70.516	57.8521	36.3426	24.8692	15.9955	55.6678	25.7358	2.16305	0.0631307
RIN3	0.37169	0.551196	0.328302	0.291072	0.117943	0.171864	0.417063	0.193626	2.15396	0.0634828
RRAS	33.2963	4.56497	24.7209	36.1464	73.0529	60.7576	20.8607	56.6523	0.368224	0.063771
ABI3BP	2.94591	1e-05	2.33927	6.94215	3.85082	4.44346	1.76173	5.07881	0.346878	0.064073
MPG	1e-05	0.402168	0.384004	0.785054	0.753556	0.511875	0.26206	0.683495	0.383412	0.0641587
CCDC97	0.145877	1e-05	1e-05	0.357947	0.232533	0.151563	0.0486324	0.247347	0.196616	0.0644603
SRP19	0.342322	0.928063	0.628056	1e-05	1e-05	1e-05	0.632814	1e-05	63281.4	0.0645729
VWA1	13.5562	0.123897	13.5821	22.9671	23.1342	27.2249	9.0874	24.4421	0.371793	0.0646914
ANXA7	27.1702	20.9069	23.8704	42.6433	37.1848	29.4169	23.9825	36.415	0.658588	0.0650196
NEFM	1e-05	1e-05	1e-05	0.871604	1.77666	0.821076	1e-05	1.15645	8.64717e-06	0.0651081
CRYL1	18.9167	43.9534	26.8232	3.33809	1.57722	2.76837	29.8978	2.56123	11.6732	0.0652322
MNDA	1.08109	1e-05	1.41021	2.20719	1.85599	2.55734	0.830434	2.20684	0.376301	0.0652689
TSSC1	1e-05	1e-05	1e-05	0.287181	0.143831	0.129555	1e-05	0.186856	5.35172e-05	0.0655125
GPC6	1.39116	1.09872	0.858696	4.91622	4.02844	8.17841	1.11619	5.70769	0.195559	0.0658623
DCHS1	0.21833	1e-05	0.181115	1.34782	0.580231	0.804562	0.133152	0.910873	0.14618	0.0659873
KPNA1	1.79394	3.23574	3.44108	0.752686	1.00659	1.78477	2.82358	1.18135	2.39014	0.0660548
COMTD1	1.4629	3.26646	1.67271	0.152868	1e-05	1e-05	2.13402	0.0509627	41.8742	0.0661621
MYH9	274.453	332.865	476.026	572.637	597.217	482.463	361.115	550.772	0.655651	0.066196
VPS41	0.495714	0.707054	0.307151	0.311402	0.0555667	1e-05	0.503306	0.122326	4.11445	0.0662077
STRN4	1e-05	1e-05	1e-05	0.355693	0.351974	0.127196	1e-05	0.278288	3.5934e-05	0.0664509
PCOLCE	3.3691	0.413748	4.50408	7.52152	5.50922	6.9162	2.76231	6.64898	0.415448	0.06688
C20ORF11	0.12346	0.111474	0.0674825	0.827376	0.539318	0.371451	0.100806	0.579382	0.173988	0.0671797
THAP11	1e-05	1e-05	0.335898	1.18006	1.18817	0.420473	0.111973	0.929568	0.120457	0.0674725
HTATSF1	1.38473	0.747438	0.162556	3.7051	3.28609	1.53354	0.764909	2.84158	0.269185	0.0691401
UBA3	2.21621	0.543383	3.26455	6.73783	6.24939	3.27672	2.00805	5.42131	0.370399	0.0691701
MAP6	1.18764	1e-05	0.260946	1.95063	1.08449	1.84193	0.482864	1.62569	0.297022	0.069261
RPL5	2.24767	6.36185	9.55525	17.0721	11.4269	10.9655	6.05492	13.1548	0.460282	0.0700153
RRAGC	1.59533	1.93343	1.40704	1e-05	1.11011	0.750414	1.64526	0.620176	2.6529	0.0700604
HTT	0.41031	0.217453	0.429212	2.40399	1.07962	1.57755	0.352325	1.68705	0.208841	0.0703842
CUTA	1.08945	1.90412	1.20547	5.16851	4.73401	2.48683	1.39968	4.12978	0.338924	0.0706822
LAMC1	88.5044	1.25198	64.0411	108.767	118.081	178.231	51.2658	135.026	0.379673	0.0708064
GIMAP4	0.123325	0.529999	1e-05	7.32398	4.63101	2.71652	0.217778	4.8905	0.0445308	0.0709569
NMI	1.06596	0.157356	1.32816	1.94763	2.25244	1.66161	0.850493	1.9539	0.43528	0.0709779
SUGP2	0.180931	0.0730755	1.01175	1.41899	1.2429	1.53731	0.42192	1.39973	0.301429	0.0711257
MME	3.10901	4.1299	5.40461	1e-05	3.10007	1e-05	4.21451	1.03336	4.07844	0.0711863
DEFA1B	1.77285	0.890479	1.70459	0.901998	0.616694	1e-05	1.45597	0.506234	2.87609	0.0712583
PPFIBP1	2.85847	3.10912	2.05776	1.80523	1.32319	1.98129	2.67512	1.70324	1.57061	0.0716861
LAMA3	2.07476	1e-05	2.09832	3.00626	4.35447	3.1779	1.39103	3.51288	0.39598	0.0724598
LYN	0.922084	0.988521	0.866931	11.884	6.33511	5.53536	0.925846	7.91816	0.116927	0.0726858
PPA2	5.65279	7.48781	6.08344	5.31846	2.173	2.26412	6.40802	3.25186	1.97057	0.0727227
VAT1	14.8269	6.66265	13.4286	30.1432	17.8873	20.7866	11.6394	22.939	0.507406	0.0733057
HK1	17.8445	1.39088	16.7251	32.928	25.62	26.7267	11.9868	28.4249	0.421701	0.0735516
CDH6	0.406706	1e-05	1e-05	0.797144	0.457452	0.447652	0.135575	0.567416	0.238934	0.0736848
NDUFB11	2.63311	3.26497	1.88916	1.93291	1e-05	1e-05	2.59574	0.644309	4.02873	0.0737764
ANKRD44	0.638543	0.233393	0.598987	5.44163	5.9021	2.17859	0.490308	4.50744	0.108777	0.0738874
DIDO1	0.18355	0.0739694	0.152251	0.438066	0.382208	0.212183	0.13659	0.344152	0.396888	0.0738996
SELM	1e-05	1e-05	0.728773	3.16065	1.59423	1.30926	0.242931	2.02138	0.120181	0.0741725
PSMF1	1.6852	0.246855	3.70387	7.39337	6.07928	3.38431	1.87864	5.61899	0.334339	0.0747781
ESYT1	15.9866	17.6467	10.4798	23.8484	18.1409	22.2764	14.7044	21.4219	0.686416	0.074872
MZT2A	0.259719	1e-05	0.579651	0.962444	1.37567	0.588559	0.279793	0.975558	0.286803	0.0749455
TPD52L2	1.13018	2.43592	8.67284	10.7786	8.43767	14.4735	4.07965	11.2299	0.363283	0.0750408
IKBKB	0.298219	1e-05	0.608721	1.49081	1.46744	0.597239	0.302317	1.18516	0.255084	0.0752265
CSRP2	0.765478	1e-05	1.47439	16.4951	10.7174	28.4379	0.746625	18.5501	0.040249	0.0752503
SCAMP3	1e-05	1e-05	0.226394	2.3622	1.40456	0.857743	0.0754713	1.5415	0.0489596	0.075389
HDGFRP3	1e-05	1e-05	1e-05	1.25096	3.88795	3.88754	1e-05	3.00881	3.32357e-06	0.075763
PDP1	0.967196	0.256551	1.09225	4.21963	5.38448	2.07085	0.771997	3.89165	0.198373	0.075888
CDC73	0.215614	1e-05	0.230122	0.251556	0.453114	0.487082	0.148582	0.397251	0.374026	0.0761989
NUMA1	10.5163	7.37911	13.2173	31.5189	26.3064	15.9105	10.3709	24.5786	0.421949	0.0763238
ANO6	1.74292	0.569387	1.15562	1.89426	2.06226	3.06545	1.15598	2.34066	0.493867	0.0766326
KANK2	22.708	1.20001	11.7594	21.8272	32.5313	38.6617	11.8891	31.0067	0.383438	0.0766387
GALNT2	1.98413	4.93424	4.08372	0.748588	0.526017	1.25917	3.66736	0.844592	4.34217	0.0767335
NID1	119.765	4.02756	68.7887	150.976	161.749	191.014	64.1937	167.913	0.382303	0.0768369
ADPRHL2	2.32142	1.56116	3.88967	3.84595	5.98656	4.56081	2.59075	4.79777	0.539991	0.0771419
PDGFRA	1e-05	1e-05	0.10421	0.150869	0.483249	0.383663	0.0347433	0.33926	0.102409	0.0773243
CUL4A	1e-05	0.349224	0.795897	6.39413	6.73011	2.25041	0.38171	5.12488	0.0744818	0.0776573
CALU	21.3501	11.7085	16.9965	12.4761	5.49627	6.61592	16.685	8.19609	2.03573	0.0778673
ABCA8	1e-05	0.257731	1e-05	0.564687	1.25937	1.7658	0.0859171	1.19662	0.0717999	0.0781382
COL12A1	67.9778	6.74284	44.8452	160.092	68.0731	151.824	39.8553	126.663	0.314656	0.0782718
PDHA1	19.3623	17.9885	32.3561	49.78	39.3967	30.979	23.2356	40.0519	0.580138	0.0790437
COL21A1	1e-05	1e-05	3.99745	16.1324	6.9851	22.2523	1.33249	15.1233	0.0881087	0.0792276
DHRS7B	0.417025	0.484982	0.487606	0.330524	1e-05	1e-05	0.463205	0.110181	4.20402	0.0793659
RBM12B	0.287761	0.551993	0.557648	1.85	2.34992	0.99113	0.465801	1.73035	0.269194	0.0794445
THADA	1e-05	1e-05	0.0839339	0.171991	0.11438	0.0753242	0.0279846	0.120565	0.232112	0.0797375
SRPX	0.854293	0.312119	2.08392	20.2391	15.1085	38.6067	1.08344	24.6514	0.0439505	0.0798938
SNCG	1e-05	1e-05	0.785082	2.55281	0.911919	2.99307	0.261701	2.1526	0.121574	0.0801672
SRSF1	19.9004	22.6665	44.4306	66.3168	58.625	39.6305	28.9992	54.8574	0.528628	0.0802014
RPA2	1e-05	1.35559	2.91708	9.86263	8.05278	3.41231	1.42423	7.10924	0.200334	0.0806802
HECTD3	2.87413	1.52935	3.54068	6.90742	5.95954	3.6183	2.64805	5.49509	0.481894	0.0808616
MYL6B	1.19371	0.714796	1.46897	1.74481	1.51385	2.09944	1.12583	1.78603	0.63035	0.0808806
DPT	15.9612	2.17063	38.9588	62.5892	36.2978	52.9699	19.0302	50.619	0.375951	0.0815545
COIL	1e-05	0.29682	1e-05	0.511506	0.712375	0.251632	0.0989466	0.491838	0.201177	0.0826251
EEFSEC	2.08137	3.67636	1.49573	1e-05	1e-05	1.476	2.41782	0.492007	4.9142	0.0826514
NISCH	1.01667	0.734563	0.995415	0.441312	0.750417	0.216787	0.91555	0.469505	1.95003	0.0826732
RAB2B	1e-05	0.263165	0.453235	0.825768	0.482181	0.580035	0.238803	0.629328	0.379458	0.0828202
SORBS1	64.5808	6.05074	46.4249	64.4082	100.741	104.405	39.0188	89.8514	0.434259	0.0829263
USP54	1e-05	1e-05	0.144679	0.21645	0.16909	0.199583	0.048233	0.195041	0.247297	0.0832492
TCF25	0.638591	0.799782	0.903773	0.677565	0.479938	0.482014	0.780715	0.546506	1.42856	0.0834068
RAB3GAP1	1.73209	2.51764	1.2952	1.41262	0.207927	0.156423	1.84831	0.592323	3.12044	0.0835204
MEST	0.9825	0.753666	0.688054	1.29594	1.50614	2.25407	0.808074	1.68538	0.47946	0.0836464
HDGFRP2	2.173	0.676636	1.66036	1e-05	1e-05	0.736327	1.50333	0.245449	6.12482	0.0839164
TJP1	6.12925	7.07482	7.83209	4.50482	6.08147	5.7337	7.01206	5.44	1.28898	0.0839313
FAM98B	1.39519	1.65215	5.60908	10.1361	7.83569	4.83695	2.88547	7.60291	0.379522	0.0840162
MPZ	1e-05	1e-05	1e-05	7.09657	2.09723	4.76553	1e-05	4.65311	2.1491e-06	0.0843337
CSK	2.35855	2.04405	1.57911	13.3727	13.0684	5.17145	1.9939	10.5375	0.189219	0.0851305
GOLGA2	1.18862	2.3921	2.73257	0.863051	0.476313	0.680976	2.10443	0.673447	3.12487	0.0852503
WDR82	0.719616	1e-05	0.0862873	0.857479	1.79094	0.86041	0.268638	1.16961	0.229682	0.085256
RFC2	1e-05	1e-05	1e-05	0.472716	0.288192	0.146406	1e-05	0.302438	3.30646e-05	0.0852741
PIGS	0.188023	0.256018	0.364972	0.578952	0.702308	0.366133	0.269671	0.549131	0.491087	0.0854874
TM9SF4	2.12825	2.02377	2.94494	0.268285	1.86215	1e-05	2.36565	0.710149	3.33121	0.0857512
MT1E	1e-05	1e-05	0.293456	0.435868	0.309015	0.402224	0.0978253	0.382369	0.25584	0.0857988
FAHD1	3.7377	8.19267	6.08205	2.73126	1.94229	1.65537	6.00414	2.10964	2.84604	0.0861695
EMILIN3	0.29341	1e-05	0.726064	2.48158	1.2986	3.85178	0.339828	2.54398	0.133581	0.0863997
NT5C2	1.0777	0.630204	0.514028	7.04252	3.19517	3.50809	0.740645	4.58193	0.161645	0.0867813
XRCC5	29.3102	22.6423	27.1985	63.6703	79.3371	40.5039	26.3837	61.1704	0.431315	0.0868632
EPB49	0.303114	1e-05	0.55335	0.816365	0.798882	0.651087	0.285492	0.755445	0.377912	0.0870527
GRB2	7.02106	4.13476	6.1732	9.74296	9.32225	6.79244	5.77634	8.61922	0.67017	0.0870557
DCTN2	6.77989	5.10061	5.28804	8.09961	8.06319	11.8796	5.72284	9.34747	0.612234	0.0873133
COL5A1	1.003	0.00735849	0.273239	3.76817	6.14056	2.05347	0.427866	3.9874	0.107304	0.0873482
CLSTN1	0.264802	1e-05	1e-05	0.426941	0.76637	0.283164	0.0882741	0.492159	0.179361	0.0873603
ABL1	0.270191	0.126565	0.101333	1e-05	1e-05	1e-05	0.16603	1e-05	16603	0.0873827
GSPT1	6.71458	7.25987	4.57879	5.03201	3.57322	2.55938	6.18441	3.72154	1.66179	0.0875105
RCL1	1e-05	1e-05	1e-05	1.42874	1.97763	0.543877	1e-05	1.31675	7.59446e-06	0.0875937
ELAVL1	3.48409	6.54105	8.5626	17.4485	28.9204	13.33	6.19592	19.8997	0.311358	0.0876203
SMEK1	1e-05	1e-05	1e-05	1.27956	1.24337	0.34973	1e-05	0.957554	1.04433e-05	0.0877778
C11ORF31	0.600567	0.578143	1.73113	5.72061	4.71399	2.04367	0.969945	4.15942	0.233192	0.0878642
STAG1	1e-05	1.91391	1e-05	7.80171	10.6359	3.06468	0.637976	7.16744	0.0890103	0.0880105
XPO1	15.7801	8.35537	12.8471	19.957	20.8951	15.1606	12.3275	18.6709	0.660253	0.0882953
NUP98	0.895924	0.598755	1.2697	3.02286	1.59692	1.86241	0.92146	2.16073	0.426458	0.0885288
STX2	0.643595	1e-05	0.315862	0.905	0.928251	0.841659	0.319822	0.891637	0.358691	0.0886194
FAM49A	0.40813	0.33615	0.141618	3.75469	1.36069	2.25241	0.295299	2.45593	0.120239	0.0886982
RELB	0.111975	1e-05	0.118597	0.285387	0.424778	0.160965	0.0768609	0.290377	0.264694	0.0888108
LMNA	244.843	100.604	285.496	349.451	348.901	414.022	210.315	370.791	0.567205	0.0888978
EVL	1e-05	1e-05	0.571543	4.8297	4.95909	1.4102	0.190521	3.733	0.051037	0.0891516
BMPER	1e-05	0.536002	1e-05	0.965228	3.48171	2.99879	0.178674	2.48191	0.0719906	0.0892867
C10ORF32	0.180827	0.263706	0.478616	1e-05	0.175912	1e-05	0.307716	0.0586439	5.2472	0.0892878
TBCE	0.276376	0.271161	0.437052	0.783548	0.41936	0.715332	0.328196	0.639413	0.513277	0.0904144
NAPB	1e-05	1e-05	0.300426	1.43111	1.0595	0.399839	0.100149	0.963481	0.103945	0.091333
PADI2	1.39843	1e-05	2.34873	10.2548	12.8318	3.91095	1.24906	8.99918	0.138797	0.091572
DTD1	1e-05	0.455721	1e-05	1.45702	1.47438	0.424177	0.151914	1.11853	0.135816	0.0918658
MCAM	14.335	1e-05	16.9812	20.7888	22.0728	32.8826	10.4387	25.2481	0.413446	0.0919971
DNAJB12	0.379159	0.761454	0.975418	0.507559	1e-05	1e-05	0.705344	0.169193	4.16887	0.0920353
PIN1	2.92642	3.63797	10.1416	15.0246	19.1083	8.54233	5.56867	14.225	0.391469	0.0925611
MAP1B	18.6143	1e-05	16.392	29.9304	22.549	31.1739	11.6688	27.8845	0.418468	0.0926745
MDH1	125.743	125.884	71.5557	74.4062	50.3466	48.643	107.728	57.7986	1.86385	0.0927807
PCYOX1L	1.92384	0.496109	0.43992	2.28233	2.62625	2.10417	0.95329	2.33758	0.40781	0.092936
ARHGAP25	1e-05	1.16379	0.73026	7.17254	4.88091	2.25033	0.631353	4.76793	0.132417	0.0934202
GLG1	7.00344	5.95901	11.7707	16.8265	17.989	10.2061	8.24437	15.0072	0.54936	0.0939681
COX6C	3.39307	8.2122	4.28923	1.58519	1.85595	0.089978	5.29817	1.17704	4.50127	0.0945037
FBXO38	0.100644	0.53879	0.338194	0.987654	0.877375	0.463656	0.325876	0.776228	0.419819	0.0949629
ITIH5	2.65933	1e-05	1.5419	2.72812	6.20861	8.11202	1.40041	5.68292	0.246425	0.0952449
MEIS2	1e-05	1e-05	1e-05	0.326363	0.361286	0.858974	1e-05	0.515541	1.93971e-05	0.0956271
LCLAT1	3.35227	6.45501	4.12907	2.37782	2.97715	1.01278	4.64545	2.12258	2.18858	0.0960792
NAGK	9.47159	8.96436	18.5531	33.4115	17.03	25.1168	12.3297	25.1861	0.489544	0.0960912
COMMD2	0.740549	0.75812	0.190045	1.02632	1.19201	1.05474	0.562905	1.09102	0.515943	0.0963199
MAP4K1	1e-05	1e-05	1e-05	0.947599	1.13948	0.270353	1e-05	0.785811	1.27257e-05	0.0965227
NOB1	0.619782	0.721641	0.114893	1.46832	1.59325	0.691921	0.485439	1.25116	0.38799	0.0965403
PACSIN3	7.52387	9.21138	5.22992	2.76656	5.68818	3.97557	7.32172	4.14344	1.76706	0.0966428
SMCHD1	0.270732	1e-05	2.7463	7.28336	5.35484	2.23794	1.00568	4.95872	0.202811	0.0969424
ANKRD13A	1.15028	3.03	1.03858	5.78036	5.53775	2.47712	1.73962	4.59841	0.378309	0.0971367
TANC1	1e-05	0.312752	0.154506	0.356932	0.938088	0.54778	0.155756	0.614267	0.253564	0.0974456
BCLAF1	0.569993	0.351352	1e-05	4.11903	3.93866	1.16116	0.307118	3.07295	0.0999425	0.0977323
FYCO1	4.72003	3.10069	1.8766	7.00778	7.77855	4.1054	3.23244	6.29724	0.51331	0.0979103
XRCC6	37.925	45.2157	70.6247	155.507	140.082	70.7659	51.2551	122.118	0.419717	0.0986653
RPL26	1.96553	0.905676	4.06957	4.19685	11.7447	8.72577	2.31359	8.22244	0.281375	0.0987872
CHURC1-FNTB	1e-05	1e-05	0.25425	0.725783	0.577217	0.200333	0.0847566	0.501111	0.169137	0.0988446
MAN1A1	0.758064	2.10405	2.27154	0.718121	0.5657	1e-05	1.71122	0.427944	3.9987	0.0989053
DNM1	0.125301	0.0504785	0.26912	1.5733	1.79225	0.505927	0.1483	1.29049	0.114917	0.099123
CNPY4	1.00905	1.33767	1.33665	3.05688	1.60418	2.72801	1.22779	2.46302	0.498489	0.0991377
IFI16	5.95851	1.84994	0.234524	6.31572	10.9434	5.88167	2.68099	7.71359	0.347567	0.0991812
OLFML3	0.968455	1.09442	2.97292	26.1212	10.8511	38.9123	1.6786	25.2949	0.0663611	0.0995656
HEATR3	0.489652	0.622325	0.410283	0.414444	1e-05	1e-05	0.50742	0.138155	3.67284	0.0995948
C4ORF41	0.689609	1.9014	1.79823	0.840564	0.323022	0.146598	1.46308	0.436728	3.3501	0.100184
SLC27A4	2.11002	2.15843	5.09113	0.961779	1e-05	0.248019	3.11986	0.403269	7.73642	0.100382
CREB1	0.472312	1e-05	0.387217	1.72518	1.16725	0.588493	0.286513	1.16031	0.246929	0.100529
COL4A1	21.8354	2.28382	1.45367	22.4827	22.6069	33.2607	8.5243	26.1168	0.326392	0.100553
MORC3	1e-05	0.104908	0.186697	1.24771	0.972561	0.340259	0.0972048	0.853509	0.113888	0.101067
GNAS	15.0741	6.28271	16.5373	40.2527	24.5725	20.5498	12.6314	28.4583	0.443855	0.101251
ARPC2	30.6741	13.8021	46.0264	64.5543	67.5679	39.8456	30.1675	57.3226	0.526276	0.101312
OMA1	0.256609	0.363651	0.127395	0.0956451	0.112605	1e-05	0.249218	0.06942	3.59001	0.101471
VDAC1	80.5634	131.198	90.0773	76.9768	62.437	32.3517	100.613	57.2552	1.75727	0.102023
ARMC1	2.34975	1.67385	1.4485	1.44576	1.04352	0.416087	1.82403	0.968458	1.88344	0.102204
CALB2	3.21227	1e-05	4.53551	39.1815	13.1457	20.7101	2.5826	24.3458	0.10608	0.102349
VPS13A	0.430692	0.64676	0.434095	0.353811	0.293214	1e-05	0.503849	0.215678	2.33611	0.102738
CNOT7	0.537613	0.772237	0.545699	0.491278	0.251913	1e-05	0.618516	0.247734	2.49669	0.102813
BCAM	5.09102	1.80462	6.30778	18.8978	8.82902	10.2921	4.40114	12.673	0.347285	0.103283
CAPG	2.7261	2.56662	6.85418	26.7514	28.8621	8.93334	4.04897	21.5156	0.188187	0.103475
ZFX	1e-05	1e-05	1e-05	0.511132	0.799102	0.19245	1e-05	0.500894	1.99643e-05	0.103668
EEF1E1	1.8775	2.21738	2.76042	2.96726	3.69244	2.69173	2.2851	3.11714	0.733074	0.103752
PDAP1	6.88407	7.5944	5.20985	4.46155	4.09778	5.58657	6.56277	4.7153	1.3918	0.104197
SNX8	0.463324	0.278792	1e-05	0.746405	0.740929	0.387832	0.247375	0.625055	0.395765	0.104228
RFC1	1e-05	1e-05	0.236547	0.542255	0.327763	0.191584	0.0788557	0.353867	0.22284	0.104339
ILVBL	4.77688	13.8507	9.13899	3.32783	1.71585	1.22129	9.25554	2.08833	4.43204	0.104348
KIAA1715	0.596363	1.3037	1.89588	6.08933	2.13647	5.24843	1.26532	4.49141	0.281719	0.104498
PPOX	1.58156	2.38232	0.831809	0.838659	0.474047	1e-05	1.59856	0.437572	3.65326	0.104591
CPSF7	1e-05	1e-05	1.07754	2.1393	1.88735	0.692461	0.359186	1.57303	0.228339	0.10461
ATP9A	0.91093	0.31038	0.928054	1.5633	1.17451	1.04667	0.716454	1.26149	0.567941	0.104747
VPS36	1.87353	1.07062	1.55932	0.637203	0.967497	1.08482	1.50116	0.896507	1.67445	0.105188
PRKD2	0.812448	0.124698	0.552617	1.965	1.63142	0.73693	0.496588	1.44445	0.34379	0.105292
NPNT	0.713429	1e-05	0.647605	1.67105	0.68578	1.89697	0.453681	1.41793	0.319959	0.105426
SSRP1	2.17324	3.5574	5.96069	12.2822	6.23551	7.49009	3.89711	8.66925	0.449532	0.105441
FABP5	9.1563	13.2236	59.0536	99.4601	114.578	42.1703	27.1445	85.4029	0.317841	0.105884
MOB2	1e-05	1e-05	1e-05	6.43026	1.7069	3.51449	1e-05	3.88388	2.57474e-06	0.105939
CMTM6	1e-05	0.91301	1e-05	1.55985	1.0958	0.719704	0.304343	1.12512	0.270499	0.106154
RASGRP2	0.181793	0.168735	0.408964	1.92713	1.21709	0.643956	0.253164	1.26273	0.200489	0.107018
SPATS2L	0.249957	0.751929	0.97766	0.324461	1e-05	1e-05	0.659849	0.10816	6.10065	0.107246
LRRFIP2	4.13169	4.60426	2.31363	2.42032	2.28999	0.409702	3.68319	1.70667	2.15811	0.107284
PRUNE	0.647653	1e-05	1e-05	0.641078	0.762555	1.58805	0.215891	0.997228	0.216491	0.107311
MBNL1	0.745313	0.8585	0.971515	1.50192	1.01535	1.72953	0.858443	1.4156	0.606417	0.107479
H1F0	4.82584	9.38545	1.30659	13.7855	11.8696	8.17251	5.17263	11.2759	0.458735	0.107597
FBXL8	0.958106	1.8615	1.21732	1.07448	0.383897	1e-05	1.34564	0.48613	2.76807	0.107859
PAFAH1B3	5.77715	2.62641	4.50328	9.27671	10.2202	5.21189	4.30228	8.23627	0.522357	0.108038
MAP2K4	1.59349	1.13055	0.375947	1e-05	1e-05	0.214864	1.03333	0.071628	14.4263	0.108106
BCAS2	0.141467	0.261112	0.590598	1.24436	0.495173	0.921615	0.331059	0.88705	0.373214	0.10838
TMSB10	7.73482	10.3131	8.59533	43.4409	41.781	15.787	8.88108	33.6696	0.263771	0.108437
MSH6	0.636293	1e-05	0.217066	2.22353	1.74128	0.602874	0.284456	1.52256	0.186828	0.109298
STAT2	0.638124	0.900182	0.6548	1.12211	0.910588	0.870647	0.731035	0.967781	0.755373	0.109452
WDR5	1e-05	1e-05	1e-05	0.19891	0.706801	0.343056	1e-05	0.416256	2.40237e-05	0.110399
MRPL47	0.72767	1e-05	0.147631	1.40781	0.924554	0.567299	0.29177	0.966555	0.301866	0.110616
SSH3	5.59467	0.559182	0.985297	6.66537	7.87398	4.81706	2.37972	6.45214	0.368826	0.110631
SIN3A	0.0924893	1e-05	0.103058	0.879464	0.323585	0.396114	0.0651859	0.533054	0.122287	0.110807
B3GALT6	1e-05	0.200089	1e-05	0.247946	0.257824	0.241516	0.0667032	0.249095	0.267782	0.111007
MTMR1	0.207181	1e-05	0.299657	0.31323	0.355007	0.579972	0.168949	0.41607	0.40606	0.111565
SNRNP200	9.54615	14.9121	14.3454	31.6894	28.0795	15.8689	12.9346	25.2126	0.513019	0.11167
GCA	0.571933	1.15349	11.4881	17.7878	17.8066	7.58823	4.40452	14.3942	0.305993	0.111991
GTF3C3	1e-05	1e-05	1e-05	0.527333	1.32521	0.445222	1e-05	0.765923	1.30561e-05	0.11213
SRP14	3.49484	13.3815	1.77294	25.7808	20.5915	9.55538	6.21644	18.6426	0.333454	0.112172
CEACAM5	0.314501	1e-05	1.91886	11.0239	9.97881	2.49585	0.744456	7.83284	0.0950429	0.112352
RRP12	1e-05	1e-05	0.261953	1.37396	1.60943	0.345781	0.0873244	1.10972	0.0786902	0.112491
ENG	0.226059	1e-05	0.14283	0.289137	0.330925	0.256488	0.122966	0.292183	0.420852	0.113128
NDUFB8	15.7919	23.1994	20.7375	18.0606	6.94401	8.59172	19.9096	11.1988	1.77784	0.11322
VBP1	0.640462	1.5761	6.61542	11.5163	4.94672	8.47248	2.94399	8.31183	0.354193	0.113245
CARKD	0.902888	1.5573	1.08456	1.51687	2.15115	2.91993	1.18158	2.19598	0.538065	0.113323
DOCK8	0.413948	0.924638	0.778858	4.20805	5.40754	1.57472	0.705815	3.73011	0.189221	0.113685
RRM2B	0.439845	0.372919	1e-05	0.400805	0.948714	0.745608	0.270924	0.698376	0.387935	0.113769
RALB	15.836	16.8336	0.235618	28.2466	36.0489	16.2762	10.9684	26.8572	0.408398	0.113974
GLYR1	1.24739	0.34993	1.35936	5.00987	3.09665	1.85154	0.985561	3.31935	0.296913	0.114042
ANTXR1	0.160903	1e-05	0.227729	0.222361	0.526406	0.329077	0.129547	0.359282	0.360573	0.114137
PDS5B	2.84618	2.6059	2.73741	8.3385	8.63823	3.81502	2.72983	6.93058	0.393882	0.114404
CD9	2.6932	0.15538	6.16586	5.96135	13.374	7.31755	3.00481	8.8843	0.338216	0.11452
TM9SF2	7.44976	13.5119	13.8618	9.87129	3.84961	2.49494	11.6078	5.40528	2.14749	0.114609
TUBGCP3	0.822035	0.516459	2.25595	4.78183	3.59912	1.7656	1.19815	3.38218	0.354253	0.115197
DOCK2	4.19426	2.37462	3.64025	15.1749	15.3355	5.4733	3.40304	11.9946	0.283715	0.115244
ITPR1	6.29459	1e-05	5.90005	8.13858	7.57068	11.6918	4.06488	9.1337	0.445042	0.115839
TRIO	0.541331	1e-05	0.252273	1.70103	0.502748	1.16814	0.264538	1.12397	0.23536	0.115847
SH3BGRL	27.365	13.038	12.7628	33.7872	50.8708	25.0741	17.7219	36.5774	0.484504	0.116087
RAB13	3.55776	1.76324	1.78629	1.31257	0.673664	0.651435	2.3691	0.879224	2.69453	0.116258
SARM1	1.07989	1e-05	0.49799	1.04753	1.64222	1.19859	0.525962	1.29611	0.405799	0.116404
SMC3	2.48874	0.397905	0.893172	5.53872	4.33658	1.87776	1.25994	3.91769	0.321603	0.116773
GMPPB	2.47367	2.65979	4.56289	4.98391	5.36597	4.28152	3.23212	4.87713	0.662709	0.116808
NUP107	0.591031	1.34262	0.279341	2.68134	1.90988	1.08443	0.737664	1.89188	0.389909	0.116852
TOMM40	4.13444	7.90753	4.72512	3.83734	3.05713	0.987403	5.58903	2.62729	2.1273	0.116932
NHP2L1	0.862004	0.593628	0.564982	2.73899	1.30765	3.90722	0.673538	2.65129	0.254042	0.116987
PLIN1	1e-05	1e-05	1e-05	3.11613	0.703564	1.74791	1e-05	1.85587	5.38831e-06	0.11727
MAPT	0.382946	1e-05	0.249544	2.96177	0.667353	2.79846	0.210833	2.14253	0.0984041	0.117372
MYO1F	2.59925	1.71299	2.81574	5.38487	4.56985	2.80292	2.37599	4.25255	0.558723	0.117632
FAM45A	0.671738	0.231901	0.272899	0.098425	1e-05	1e-05	0.392179	0.032815	11.9512	0.11782
CCT2	79.0239	40.8625	53.5471	83.0506	104.995	73.287	57.8112	87.1108	0.663651	0.117839
FOXK1	0.609891	0.588032	0.746414	1.81912	2.32039	0.950033	0.648112	1.69651	0.382026	0.117965
CIAO1	0.45679	0.956717	0.334947	0.345603	1e-05	1e-05	0.582818	0.115208	5.05885	0.118147
DIMT1L	1e-05	0.353486	1e-05	1.49	1.40321	0.312378	0.117835	1.06853	0.110278	0.118465
EIF2A	0.286269	1.00741	0.676095	0.240214	0.172288	1e-05	0.656592	0.137504	4.77508	0.11859
FOLR2	1.38501	2.71486	4.10189	6.7424	4.15778	4.20413	2.73392	5.03477	0.543008	0.118715
UBE2N	31.5184	20.4324	41.0771	53.6906	42.9625	40.6632	31.0093	45.7721	0.677471	0.119165
PPIG	1e-05	0.847632	1e-05	2.37546	1.87091	0.558182	0.282551	1.60152	0.176427	0.119274
ISG20	0.712886	0.481246	1.82742	4.33721	5.3404	1.60307	1.00718	3.76023	0.267851	0.119678
THOC2	1e-05	0.221857	0.405866	2.41511	2.22724	0.546349	0.209244	1.72957	0.120981	0.119745
PSMB7	1.21365	3.42205	1.30727	0.388587	1e-05	1e-05	1.98099	0.129536	15.293	0.119831
C9ORF103	0.299136	0.760613	0.276669	0.173806	1e-05	1e-05	0.445473	0.0579419	7.68826	0.120586
H2AFY2	3.71735	1.07853	2.72295	8.03516	6.90199	17.1546	2.50628	10.6973	0.234291	0.12078
CCT7	23.6115	13.1567	30.3936	36.459	33.9797	35.344	22.3873	35.2609	0.634904	0.121283
MRPS18C	0.618731	0.194694	0.562723	1e-05	0.340867	1e-05	0.458716	0.113629	4.03697	0.121508
PDCD5	5.87095	7.07319	7.43882	5.94029	0.63334	0.90717	6.79432	2.4936	2.7247	0.121619
CPA3	14.8379	1e-05	38.3969	30.9923	89.3594	56.7479	17.7449	59.0332	0.300593	0.121759
MRPL37	0.164326	0.151425	0.421482	1e-05	0.0885086	1e-05	0.245744	0.0295095	8.32763	0.121812
FAM176B	0.237974	1e-05	0.190178	0.376422	0.355875	0.226926	0.142721	0.319741	0.446363	0.12187
ADA	1.19537	3.47388	1.25181	4.43377	7.52369	3.23243	1.97369	5.06329	0.389803	0.121888
XRCC1	1e-05	1e-05	0.294608	1.19257	0.62476	0.328724	0.0982092	0.71535	0.137288	0.121913
NCF1	0.732658	1e-05	0.626631	1.62901	0.879044	0.858845	0.4531	1.1223	0.403725	0.122195
PTPRS	1e-05	0.317477	0.424515	0.561726	0.611673	0.539981	0.247334	0.571127	0.433063	0.122608
SNRPA1	3.80456	2.90173	1.04623	6.97377	10.6831	4.03457	2.58417	7.23047	0.357401	0.122679
LPCAT1	0.674722	1.29252	0.290154	1e-05	1e-05	1e-05	0.752464	1e-05	75246.4	0.123312
MAOA	31.4324	42.1445	73.8039	26.309	4.57046	25.0394	49.127	18.6396	2.63562	0.123428
PPP1R12C	9.35322	1.47624	8.9063	1e-05	1e-05	1e-05	6.57858	1e-05	657858	0.123464
ABI1	2.42008	0.9448	4.17604	6.83343	5.34452	3.37162	2.51364	5.18319	0.48496	0.123554
PARP1	7.9785	8.82027	6.59673	48.6258	39.1767	14.331	7.7985	34.0445	0.229068	0.123611
POGLUT1	1.03474	0.915056	1.08905	1.73055	1.70996	1.11042	1.01295	1.51698	0.667744	0.123946
SLC25A5	132.293	146.021	138.173	118.558	20.7197	3.34042	138.829	47.5395	2.92029	0.124142
PARP14	0.766088	1.16913	1.16444	2.69856	2.16958	5.11564	1.03322	3.32792	0.31047	0.124155
SLC12A7	0.102219	0.406432	0.18834	1e-05	1e-05	1e-05	0.23233	1e-05	23233	0.12419
TENC1	2.05969	6.46089	3.07988	10.7989	6.78278	5.83634	3.86682	7.80599	0.495366	0.124296
TMED1	0.99113	1e-05	1e-05	1.77659	1.12942	0.718061	0.330383	1.20802	0.273491	0.124321
POU2F1	1e-05	0.362249	0.477009	2.5507	2.05559	0.595623	0.279756	1.73397	0.161338	0.124355
CPA6	1e-05	1e-05	1e-05	0.729264	0.316327	0.196128	1e-05	0.413906	2.41601e-05	0.124396
PFN2	7.23327	1e-05	7.78692	10.3834	10.0932	12.7915	5.00673	11.0893	0.45149	0.124713
ADAMTSL1	0.0941769	1e-05	0.0658283	0.511769	0.166799	0.249225	0.0533384	0.309264	0.172469	0.124787
SMARCA2	0.61614	5.56476	3.97897	6.5556	9.76049	5.31373	3.38662	7.20994	0.469716	0.12501
RPL23	15.4534	2.77425	20.73	39.8091	36.2729	16.4427	12.9859	30.8416	0.421051	0.125096
MYCBP2	1e-05	0.0577755	1e-05	0.242416	0.685767	0.245367	0.0192652	0.391183	0.0492484	0.125201
ERI3	0.535603	0.864882	0.0670858	1.22931	1.01674	0.877538	0.48919	1.0412	0.469835	0.125247
HUWE1	8.94264	7.03621	10.1093	19.8134	20.4458	10.2017	8.69604	16.8203	0.516997	0.125529
RSL1D1	0.919865	1e-05	2.68958	6.30008	2.99449	2.69853	1.20315	3.9977	0.300961	0.125568
C16ORF80	1e-05	1e-05	0.0558323	1.22147	1.3082	0.21155	0.0186174	0.913739	0.020375	0.12565
ADCY2	1e-05	1e-05	0.396966	0.454825	0.325647	0.893189	0.132329	0.557887	0.237196	0.125758
ADRBK1	2.40107	2.65527	3.93061	7.53037	7.51521	3.53589	2.99565	6.19382	0.483651	0.125833
UBE2B	1e-05	0.650526	1e-05	0.915672	1.23911	0.395467	0.216849	0.850083	0.255091	0.126599
HSPBP1	0.455156	0.416676	2.63932	2.92621	5.05219	2.14547	1.17038	3.37462	0.346819	0.12665
RPL23A	6.8426	13.9162	8.04219	26.4962	24.1388	11.3957	9.60034	20.6769	0.464303	0.127205
ADARB1	0.327271	0.0818414	1e-05	0.613748	0.259448	0.36301	0.136374	0.412068	0.33095	0.12836
KIAA0090	0.832377	2.71129	2.95701	1.41445	1e-05	0.30535	2.16689	0.573269	3.77989	0.128382
VIPAR	0.781617	2.10231	0.697122	0.196862	1e-05	1e-05	1.19368	0.0656273	18.1889	0.128592
UPF2	1.03588	0.409347	0.63592	1.81255	1.85286	0.811888	0.693717	1.49243	0.464823	0.128726
SGK2	0.104456	0.362829	0.140769	1e-05	1e-05	1e-05	0.202685	1e-05	20268.5	0.128794
MGST3	6.78473	1.98727	8.31605	2.2817	1.21011	1e-05	5.69602	1.16394	4.89374	0.129101
WIPF1	0.684166	0.217031	0.737826	4.20141	4.84697	1.1143	0.546341	3.38756	0.161279	0.129717
VTN	37.4605	88.3778	53.219	90.3794	89.0364	106.293	59.6857	95.2362	0.626713	0.129745
HMGN5	0.738249	0.493258	0.505739	0.520366	1e-05	1e-05	0.579082	0.173462	3.33838	0.129751
PAAF1	0.851143	0.418997	0.447558	1.6941	1.84985	0.704564	0.572566	1.41617	0.404306	0.130023
ATP1A2	1.93782	1e-05	1.21943	4.81433	3.79805	1.47664	1.05242	3.36301	0.31294	0.130045
VPS16	0.53169	1.7945	0.70461	2.39482	1.98051	1.47318	1.01027	1.9495	0.518218	0.130048
TGFB1I1	39.8951	0.657779	17.4771	31.6273	49.8556	57.5583	19.3433	46.3471	0.417358	0.130197
TPSAB1	26.5342	0.240058	86.273	151.614	80.1369	79.906	37.6824	103.886	0.36273	0.130921
CHMP4B	1.15686	1e-05	1.10575	1.59552	1.27884	2.02654	0.754204	1.63363	0.461673	0.131093
GSTT2	1.36464	1e-05	1e-05	1.56865	3.70805	1.35485	0.454888	2.21051	0.205784	0.131291
RPA1	1.13637	1.87316	0.874116	5.48798	6.34761	1.89727	1.29455	4.57762	0.2828	0.131819
DNAJB14	0.649406	0.597808	0.602717	0.491941	1e-05	0.304193	0.616644	0.265382	2.32361	0.132079
ACAP1	1e-05	1e-05	1e-05	2.49631	4.16771	0.717958	1e-05	2.46066	4.06395e-06	0.132136
CHD2	0.16238	0.454583	0.180574	1.56657	1.59235	0.417881	0.265845	1.19227	0.222975	0.132248
OGT	0.8772	0.279097	1.02263	2.96952	2.85811	0.95284	0.72631	2.26016	0.321353	0.132412
MCM4	9.25967	8.73569	8.80253	6.79268	5.47051	0.541835	8.93263	4.26834	2.09276	0.132686
DAB2	1.5335	4.33238	2.77904	1.43497	0.821244	0.64949	2.88164	0.968568	2.97515	0.132752
EFEMP2	0.979698	1e-05	2.23835	5.62539	2.67825	2.27907	1.07268	3.52757	0.304086	0.132809
GLOD4	10.0958	17.4649	15.4907	26.8376	24.0653	15.6933	14.3505	22.1987	0.646455	0.132942
SULT1E1	0.207187	1.17944	1.52464	1e-05	1e-05	1e-05	0.970421	1e-05	97042.1	0.133015
SLC2A1	2.82344	3.58645	2.22177	5.72997	10.0043	4.62695	2.87722	6.78707	0.423926	0.133154
HDAC1	5.58187	0.776951	6.35817	9.73759	13.5214	5.73498	4.239	9.66466	0.438608	0.133653
SRPK2	0.0944052	1e-05	1e-05	0.153377	0.166585	0.448904	0.0314751	0.256289	0.122811	0.134431
DHRS3	0.3228	0.88066	0.252915	1e-05	1e-05	1e-05	0.485458	1e-05	48545.8	0.134461
TRIM28	12.0196	7.81609	13.6856	32.3664	41.245	14.955	11.1737	29.5221	0.378487	0.134593
RALY	2.28895	1.27991	3.19649	3.08237	3.25471	4.34834	2.25512	3.56181	0.63314	0.134728
COMMD3	0.803178	1e-05	2.65353	4.81446	2.8464	2.11362	1.15224	3.25816	0.353647	0.134794
NFKB1	1.26808	0.89915	0.766292	4.31318	2.91112	1.51256	0.97784	2.91228	0.335764	0.134801
ARPC4	34.6252	27.5791	34.1185	52.4041	86.0506	46.4243	32.1076	61.6263	0.521004	0.134811
NTN1	1e-05	1e-05	0.485519	0.48125	0.375654	0.801821	0.161846	0.552908	0.292719	0.134813
MYO1G	2.656	0.972554	1.80654	12.9766	10.9404	3.13212	1.8117	9.01638	0.200934	0.134944
ILF2	4.34995	4.3931	9.67688	15.5731	16.0087	7.03497	6.13998	12.8722	0.476993	0.135061
VPS33A	0.91079	0.689132	0.125582	1.83928	1.54799	0.711973	0.575168	1.36641	0.420932	0.135191
PRKCE	0.191997	1e-05	0.208616	0.601633	0.415963	0.193868	0.133541	0.403821	0.330693	0.135257
VAV2	0.561765	2.06392	1.10772	0.347797	0.275778	1e-05	1.24447	0.207862	5.98698	0.135355
PHLDB2	1.01536	0.307016	0.418403	1e-05	0.202461	1e-05	0.580259	0.0674937	8.59725	0.135357
KIAA1468	2.04809	1.3945	3.24351	1.70776	0.868425	0.0517219	2.2287	0.875968	2.54427	0.135455
ABLIM1	0.480757	0.885346	2.06656	4.11663	2.02574	2.10005	1.14422	2.74747	0.416463	0.135527
UBA5	2.62911	1.36728	0.853025	1e-05	0.516354	0.702938	1.61647	0.406434	3.9772	0.135991
ATP5H	5.35512	14.5857	5.5633	2.60793	1.43367	1e-05	8.50136	1.3472	6.31037	0.136059
LGALS3BP	7.40884	17.787	10.6654	5.16636	7.41841	2.39614	11.9537	4.99364	2.39379	0.137057
ST5	1e-05	1e-05	1e-05	0.39094	0.335854	1.13355	1e-05	0.620116	1.6126e-05	0.137448
RGS10	1e-05	1e-05	0.833258	2.18865	2.40746	0.450681	0.277759	1.68227	0.16511	0.137613
EPB41L1	0.470624	0.467138	0.778416	4.33124	1.56382	1.98674	0.572059	2.62727	0.217739	0.137667
CLCN7	0.35805	0.338678	0.164585	0.122648	0.232416	1e-05	0.287104	0.118358	2.42573	0.137991
GTF2I	2.53204	1.32399	5.98214	11.987	4.80335	7.52405	3.27939	8.10479	0.404624	0.138106
LCP1	96.5293	128.517	93.4275	403.285	463.434	146.432	106.158	337.717	0.31434	0.138341
DEPTOR	1e-05	0.144335	0.138915	0.29561	1.0949	0.552888	0.09442	0.647798	0.145755	0.138372
GBP1	21.4029	43.5928	13.2104	5.01957	1.48193	7.75106	26.0687	4.75085	5.48716	0.138421
YTHDC1	1e-05	1e-05	0.164726	0.327922	0.72754	0.199722	0.0549154	0.418395	0.131253	0.138484
SRM	4.8987	2.99304	2.95077	5.92456	7.60402	4.15585	3.61417	5.89481	0.613111	0.138539
COL1A2	100.037	27.0156	321.899	808.406	416.386	1563.85	149.651	929.547	0.160993	0.138909
MRPS31	1.23993	0.804285	1.34214	1.03395	0.48451	0.245749	1.12878	0.588068	1.91948	0.139307
OPHN1	1e-05	1e-05	0.334423	0.397466	0.382477	0.344917	0.111481	0.374953	0.29732	0.139318
METAP1	2.84049	2.05098	2.59624	4.01357	2.62043	3.72938	2.49591	3.45446	0.722517	0.139358
EIF3E	10.6618	11.6702	10.4277	16.801	14.55	11.685	10.9199	14.3454	0.761215	0.139397
DGKA	0.79353	0.0971547	1.12411	1.39288	3.59977	1.69477	0.671598	2.22914	0.301281	0.139428
CTNNA1	15.814	21.0571	20.4077	17.5017	4.4852	9.71971	19.0929	10.5689	1.80653	0.139506
CHMP7	0.339535	1.93262	1.4106	2.41501	2.47224	2.02087	1.22758	2.3027	0.533105	0.139593
ROCK1	0.552912	2.79289	3.42973	5.88674	4.28992	3.13542	2.25851	4.43736	0.508976	0.139646
INPP5D	0.278172	0.464356	0.913563	8.25715	7.75774	1.38786	0.55203	5.80092	0.0951625	0.139925
NEDD4L	0.534729	4.72009	4.74989	1e-05	1e-05	1e-05	3.3349	1e-05	333490	0.140141
SRCAP	1e-05	1e-05	0.183998	0.395496	0.644741	0.135745	0.0613393	0.391994	0.15648	0.140347
CLIP2	1.03515	1e-05	1.06171	1.77732	1.52856	1.14385	0.698956	1.48324	0.471235	0.140436
TNS1	88.0441	7.68293	80.3691	89.6232	112.643	149.967	58.6987	117.411	0.499941	0.140849
DBNL	3.48541	0.66102	5.36166	9.6633	7.02704	4.25311	3.16937	6.98115	0.453989	0.141366
IQGAP1	109.002	46.0369	152.529	200.269	179.566	136.532	102.523	172.122	0.595637	0.141604
SLC37A4	0.319073	0.425512	1.03725	0.279643	1e-05	1e-05	0.593945	0.0932211	6.37136	0.141818
PEX19	0.687218	2.39778	0.807362	1e-05	1e-05	1e-05	1.29745	1e-05	129745	0.142836
USP48	0.205059	0.0900616	1e-05	0.920016	0.608439	2.22189	0.0983768	1.25012	0.0786942	0.143177
GNPAT	0.399825	1.10399	0.918217	0.258491	0.294806	0.426474	0.807345	0.32659	2.47204	0.143441
MSH2	0.296114	0.189966	0.45999	0.801264	0.374344	0.998912	0.315357	0.72484	0.435071	0.143486
BTD	1e-05	1e-05	0.45007	0.770071	0.444069	0.328948	0.15003	0.514363	0.291681	0.143585
NBAS	1.29149	0.812891	2.73021	3.49376	2.71245	2.45949	1.61153	2.88856	0.5579	0.143993
GUCY1B3	2.70037	1.41813	0.920013	4.51438	3.4569	9.36884	1.67951	5.78004	0.29057	0.144411
GPD1L	3.05533	1e-05	5.62289	5.99017	4.86716	9.58461	2.89275	6.81398	0.424531	0.144895
CGGBP1	0.59633	1e-05	0.420716	2.07071	1.72797	0.468312	0.339019	1.42233	0.238354	0.144927
KPNB1	19.8046	9.77019	20.9279	28.4062	24.783	20.9798	16.8342	24.723	0.680915	0.144974
CMA1	7.67048	1e-05	17.2183	12.8843	22.5088	23.0449	8.29625	19.4793	0.4259	0.145339
EXOSC7	0.567392	1.16075	1.28869	1.6684	1.47305	1.3464	1.00561	1.49595	0.672225	0.145382
MRPS22	4.17183	1.98735	6.91694	1.05475	1.62097	0.644697	4.35871	1.1068	3.9381	0.145478
BNIP1	1e-05	1e-05	0.973349	0.961436	6.50469	7.5233	0.324456	4.99648	0.064937	0.145847
SNRPE	6.0291	5.14449	4.62662	9.86991	9.13017	5.60589	5.26674	8.20199	0.642129	0.145989
C6ORF211	4.28096	5.458	3.64555	3.8924	3.324	2.0185	4.4615	3.0783	1.44934	0.146142
F13A1	12.901	1e-05	11.2123	17.6427	16.844	17.6977	8.03777	17.3948	0.462078	0.14638
RTN1	1e-05	1e-05	0.832675	1.79723	0.572882	0.960013	0.277565	1.11004	0.250049	0.146436
APOBEC3G	0.163819	1e-05	0.329492	1.27089	1.296	0.246884	0.16444	0.937925	0.175323	0.146732
TBC1D23	0.816541	0.699811	1.76451	0.773161	1e-05	0.240889	1.09362	0.33802	3.23538	0.14688
UBE2G2	0.468315	0.925013	0.523002	0.506419	0.301216	1e-05	0.638777	0.269215	2.37274	0.147017
HNRNPD	92.4364	64.7247	95.8101	181.795	215.855	95.4451	84.3237	164.365	0.513027	0.147255
ATE1	3.0791	1.34169	1.84409	1.53592	0.787614	0.534989	2.08829	0.952841	2.19165	0.147277
UBAP2L	0.879034	4.85385	5.27694	8.94153	11.4143	4.41643	3.66994	8.25741	0.444442	0.147617
MXRA5	1.31425	1e-05	0.452352	2.01471	2.9709	0.850253	0.58887	1.94529	0.302716	0.147694
PTX3	2.97418	0.846809	1.22775	4.26404	2.46686	7.05726	1.68291	4.59606	0.366165	0.147917
PNKP	0.378097	0.380737	0.432196	2.42206	1.45431	0.718674	0.39701	1.53168	0.259199	0.147933
PHACTR4	0.318512	0.299721	0.508495	0.353324	1e-05	1e-05	0.375576	0.117781	3.18876	0.148153
BSG	6.02341	6.58155	5.25123	5.50745	4.89413	3.49546	5.95207	4.63235	1.28489	0.148193
NOL9	0.755005	0.855706	1e-05	1.51775	2.16553	0.71415	0.536907	1.46581	0.366287	0.148423
TBCB	0.798714	0.258038	1.02122	1.24061	0.908147	1.83176	0.692657	1.32684	0.522035	0.148601
MRPL16	1e-05	0.164207	0.815224	1.92663	1.22741	0.514006	0.32648	1.22268	0.26702	0.148702
SEC24D	2.57282	4.56674	8.74079	0.823525	1.81509	0.949762	5.29345	1.19613	4.42549	0.149268
EEPD1	0.19583	0.920493	0.496166	1e-05	0.237342	1e-05	0.537496	0.0791205	6.79339	0.149646
SCG2	0.266405	1e-05	1.3647	7.92879	1.13641	8.4684	0.543704	5.84453	0.0930278	0.149901
C19ORF6	0.37861	1.04981	0.395634	0.380965	1e-05	1e-05	0.608017	0.126995	4.78772	0.149994
TRA2A	0.682513	1e-05	0.993369	1.46099	3.91376	1.55082	0.558631	2.30852	0.241987	0.150154
CTBP1	1.55113	1.5963	1.13172	3.42022	6.07042	2.31542	1.42638	3.93536	0.362453	0.150921
UGT2A3	5.26325	13.6743	12.2164	4.96133	7.777	1e-05	10.3847	4.24611	2.44569	0.151047
HSPA1B	379.416	194.696	343.62	460.501	383.39	440.683	305.91	428.191	0.714425	0.151134
S100B	9.89457	1e-05	5.66261	30.4847	9.6087	15.603	5.18573	18.5655	0.279321	0.151194
FNDC3B	0.287746	0.640602	0.392792	0.387378	1e-05	0.103262	0.44038	0.16355	2.69263	0.151497
GNPDA1	3.943	1.49666	3.34783	7.12738	3.35723	5.52756	2.92917	5.33739	0.548801	0.151596
WHSC2	0.195624	1e-05	0.236814	0.635669	1.48712	0.440567	0.144149	0.854453	0.168704	0.151867
BGN	47.5192	27.4355	87.8432	170.88	67.5556	226.803	54.266	155.08	0.349923	0.151889
ANPEP	53.373	83.2485	192.023	5.69182	38.2864	6.74571	109.548	16.908	6.47908	0.152086
GABPA	1e-05	1e-05	0.33844	0.17005	0.554336	0.781477	0.11282	0.501954	0.224762	0.152103
DUT	0.792338	1.19262	1.50056	3.09045	2.65745	1.27729	1.16184	2.34173	0.496145	0.152434
NOL8	1e-05	1e-05	0.0919897	1.15669	0.921646	0.122554	0.0306699	0.73363	0.0418057	0.152536
AP1B1	5.97304	5.96544	7.57069	10.2743	9.68224	18.5022	6.50306	12.8196	0.507275	0.152544
HCK	3.59093	1.41631	3.8359	1.6523	1.95259	1e-05	2.94771	1.20163	2.45309	0.153138
EEF1D	21.5828	31.2776	32.3232	26.8653	16.7851	13.4862	28.3945	19.0455	1.49088	0.15323
CROCC	1e-05	1e-05	1e-05	1.23092	0.507974	0.246478	1e-05	0.661792	1.51105e-05	0.153581
SMARCA5	1.26662	3.04768	5.77841	12.9454	10.9901	3.86027	3.36423	9.26524	0.363103	0.153589
ILF3	27.8357	31.2404	36.654	71.8819	60.0659	35.0823	31.9101	55.6767	0.573131	0.153726
SRSF11	3.25492	0.970755	2.91723	6.22527	7.34551	2.65029	2.38097	5.40702	0.440347	0.153731
BTK	1e-05	1e-05	0.200068	1.88613	1.25569	0.245739	0.0666961	1.12919	0.0590657	0.153738
STK10	1.60932	2.7813	1.8345	4.3205	4.14428	2.17425	2.07504	3.54635	0.58512	0.153796
PPP1R7	3.34759	3.44961	6.73268	8.32837	5.16798	7.87813	4.50996	7.12483	0.632992	0.154423
ZNF366	0.134051	0.167209	0.513344	1e-05	1e-05	1e-05	0.271535	1e-05	27153.5	0.154554
PTRF	89.0335	9.29194	61.7963	88.9329	120.315	100.805	53.3739	103.351	0.516433	0.154868
RUVBL1	8.67217	2.72815	5.33847	9.63531	12.8177	6.96109	5.57959	9.80469	0.569074	0.154905
ERLIN2	12.7469	41.4005	15.5514	0.292346	1e-05	11.0352	23.2329	3.77584	6.15305	0.154979
KPNA2	0.255949	1.02996	0.694093	2.83558	1.95826	0.854349	0.659999	1.88273	0.350554	0.155173
SKIV2L	3.5521	3.34827	2.50363	2.4164	2.37113	0.419429	3.13467	1.73565	1.80605	0.155227
UGT2B17	14.4489	15.8504	52.0052	1e-05	1e-05	1e-05	27.4348	1e-05	2.74348e+06	0.155291
GLMN	0.0314189	1e-05	1e-05	0.202316	0.339668	0.0483363	0.0104796	0.196773	0.0532574	0.15532
SNX6	4.31105	6.46897	5.676	8.68063	10.7862	5.93262	5.48534	8.46648	0.647889	0.155793
RAB34	2.74082	1e-05	1.40827	2.66241	2.65818	5.77687	1.38303	3.69916	0.373878	0.155849
TMEM120A	1.26026	1.93711	4.28586	0.696085	0.308893	0.406843	2.49441	0.470607	5.30041	0.155968
GPX3	26.8348	6.53766	23.2155	31.9484	25.2637	40.3621	18.8627	32.5247	0.579948	0.156082
AFAP1	0.513398	1e-05	0.542701	0.773144	0.758238	0.687606	0.352036	0.739663	0.475941	0.156107
PLOD1	2.81669	1.5979	1.60285	1.15888	0.602285	1.59407	2.00581	1.11841	1.79345	0.156439
C9ORF64	0.184632	0.898552	0.892524	1.5753	0.973053	2.76203	0.658569	1.77013	0.372046	0.156636
GCLM	0.537599	2.51935	1.19467	0.493928	1e-05	1e-05	1.41721	0.164649	8.60743	0.156798
ACSS2	2.75619	9.05751	9.7579	4.64865	1.28433	1.52619	7.19054	2.48639	2.89196	0.156909
APOA2	0.277496	0.490102	0.869117	0.443206	1e-05	1e-05	0.545572	0.147742	3.69273	0.157026
FABP4	1.53273	1.82857	0.645156	45.0285	4.35337	47.46	1.33548	32.2806	0.0413711	0.157243
C11ORF73	0.201411	1e-05	0.173242	1.52866	0.823108	0.316636	0.124888	0.889469	0.140407	0.157829
IL16	1.21227	3.84582	3.1333	21.2526	24.1067	4.03621	2.73046	16.4652	0.165833	0.157872
STXBP1	1.19815	1e-05	0.578238	3.46711	1.06016	1.76271	0.592131	2.09666	0.282416	0.157924
NAT10	0.409861	0.294204	1.3902	2.90836	2.08732	0.868118	0.698089	1.9546	0.357152	0.158293
RPL18A	8.20685	16.4874	17.3468	39.7827	55.2373	17.4644	14.0137	37.4948	0.37375	0.158391
MFN2	3.32315	2.85541	5.37497	3.1284	2.21043	1.063	3.85117	2.13394	1.80472	0.158394
SIPA1L1	1e-05	0.357334	1e-05	0.405038	0.483325	0.231151	0.119118	0.373171	0.319205	0.15841
LRRC59	9.72239	27.4986	15.4182	8.96102	6.19185	3.9279	17.5464	6.36025	2.75876	0.158798
GPC1	1.47078	3.10539	1.26876	0.811591	0.670592	0.561218	1.94831	0.681134	2.86039	0.159232
IFIT2	0.264706	0.80696	0.198232	1e-05	1e-05	1e-05	0.423299	1e-05	42329.9	0.1593
C14ORF166	3.10192	1.91285	3.28441	2.89595	4.84375	5.5156	2.76639	4.41843	0.626102	0.159304
SNRPD3	8.47797	5.25949	17.0615	16.2171	24.1956	14.46	10.2663	18.2909	0.56128	0.159517
HLA-E	0.844666	1e-05	0.700359	0.693591	1.6082	1.16414	0.515012	1.15531	0.445777	0.159613
DCLK1	1.80381	1e-05	0.490859	3.25282	4.40981	0.977679	0.764894	2.8801	0.265579	0.159649
SCGN	3.86764	3.49103	2.94819	32.9956	7.18662	19.1237	3.43562	19.7686	0.173791	0.159745
GMIP	0.316049	0.363789	1e-05	2.02645	2.64041	0.381648	0.226616	1.68284	0.134663	0.160053
GTF2F2	0.682789	1e-05	0.775311	1.56779	1.17324	0.621308	0.486037	1.12078	0.43366	0.160219
BRD1	1e-05	1e-05	1e-05	0.543535	0.969541	0.111147	1e-05	0.541408	1.84704e-05	0.160518
NOL6	0.528103	0.366155	0.406248	1.57611	2.05853	0.553471	0.433502	1.39604	0.310523	0.160792
SYNJ2BP-COX16	5.46218	9.03318	3.79717	2.92883	2.59369	2.68452	6.09751	2.73568	2.22888	0.160916
STK39	1e-05	1e-05	0.646705	1.45015	0.455945	0.688623	0.215575	0.864905	0.249247	0.161066
RAP1B	5.61783	4.90563	5.58772	25.4514	9.71313	42.1326	5.37039	25.7657	0.208432	0.161103
DAAM2	3.98395	0.373928	0.63928	3.30828	4.14408	9.16306	1.66572	5.53847	0.300754	0.16112
GRTP1	0.277945	0.884267	0.222721	1e-05	1e-05	1e-05	0.461644	1e-05	46164.4	0.161246
RSU1	8.47633	0.94726	14.3291	13.7928	13.1448	25.4171	7.91756	17.4516	0.453687	0.161518
YY1	2.33361	1e-05	2.49059	4.28925	4.85693	1.91276	1.60807	3.68631	0.436227	0.161658
MCM6	0.840279	0.108212	1.17437	1.91338	1.54459	0.893243	0.707622	1.4504	0.487879	0.162119
NDUFB7	1.3581	2.2337	1.52528	1.55063	1e-05	0.750064	1.70569	0.766901	2.22414	0.162215
ADD2	0.313807	1e-05	0.288819	1.84994	0.871741	0.475314	0.200879	1.06567	0.188501	0.162216
NDUFV3	1.1419	1.37209	0.482119	0.873838	0.191994	1e-05	0.998703	0.355281	2.81103	0.162268
PLOD3	0.821585	0.428831	1.52808	2.44317	1.37491	1.407	0.926165	1.7417	0.531761	0.162322
RAB4A	0.0485119	0.690255	0.499093	1e-05	1e-05	1e-05	0.41262	1e-05	41262	0.162332
TBC1D10C	0.105721	1e-05	0.119164	1.83949	3.48681	0.503725	0.0749652	1.94334	0.0385754	0.162461
CBX5	1.7561	0.595162	1.73943	11.7882	3.26495	5.45831	1.36357	6.83716	0.199435	0.162779
ADAR	3.78787	3.36426	3.43984	8.55516	7.71721	3.80011	3.53066	6.69082	0.527687	0.16279
NHP2	1e-05	1e-05	1.52298	3.70116	1.56336	1.20011	0.507665	2.15488	0.235589	0.163164
TBXAS1	3.7696	6.14486	1.14898	1.51829	1e-05	0.501129	3.68782	0.673143	5.4785	0.163301
NOC2L	0.278618	0.880739	0.732017	1.30806	2.35784	0.907458	0.630458	1.52445	0.413564	0.163459
LIPE	0.257911	1e-05	0.399844	3.07836	0.867989	1.15003	0.219255	1.69879	0.129065	0.163602
AKR1B1	6.37004	1.502	4.94641	15.8964	12.7301	4.74158	4.27282	11.1227	0.384153	0.163758
DUSP3	8.73455	7.75294	4.51529	4.77946	2.95747	5.3314	7.00093	4.35611	1.60715	0.163862
LACTB	2.16619	5.76752	2.14093	1.10029	1.0913	0.264811	3.35822	0.8188	4.10139	0.164006
PARD3	1.16643	1.19624	0.443634	0.617019	0.471242	0.195909	0.935433	0.428057	2.1853	0.16419
TTC1	0.131479	0.212596	1e-05	0.145828	1.00654	0.973756	0.114695	0.708708	0.161837	0.164216
CSTB	17.9068	8.22911	27.5647	39.5255	19.5886	48.365	17.9002	35.8264	0.499638	0.164251
PSMD14	1.60783	3.03005	2.9341	1.92656	1.83241	0.516614	2.52399	1.4252	1.77098	0.164342
PVRL2	1e-05	0.387084	1e-05	0.700936	0.441549	0.216646	0.129035	0.453044	0.284818	0.164369
C17ORF37	0.341855	0.460697	0.4026	1e-05	1e-05	0.389689	0.401717	0.129903	3.09244	0.164609
ESYT2	4.19958	0.689487	4.48484	5.78676	5.89205	13.5523	3.12464	8.41039	0.371521	0.164841
DARS	8.89932	9.81858	11.0538	25.7878	21.0706	10.9128	9.92392	19.2571	0.515338	0.164909
HNRNPM	49.6919	57.1179	48.8347	128.443	150.894	57.2752	51.8815	112.204	0.462386	0.164914
BCMO1	1e-05	1e-05	0.677772	0.318749	1.51173	1.03002	0.225931	0.953499	0.236949	0.164964
SYNPO	1.44722	0.489368	1.36441	0.480807	0.516887	0.355171	1.10033	0.450955	2.44001	0.165223
DDC	0.309237	1.32584	2.33371	0.246686	1e-05	1e-05	1.32293	0.0822353	16.0872	0.165401
RTCD1	1.77607	2.06576	1.24825	2.08475	4.03116	2.57483	1.69669	2.89692	0.585689	0.165528
LPXN	0.322866	1e-05	0.699253	3.33318	3.77465	0.466553	0.34071	2.52479	0.134946	0.165586
ENO2	2.49256	0.782361	5.70284	20.718	4.31401	13.3649	2.99259	12.799	0.233814	0.166445
MGMT	5.177	1.19732	2.05543	0.869534	1e-05	1e-05	2.80992	0.289851	9.69433	0.166656
SETD7	1.11763	0.768801	0.0969879	1e-05	1e-05	0.0742997	0.66114	0.0247732	26.6877	0.166696
YARS2	0.817476	2.35232	0.954907	1e-05	0.46382	0.652385	1.3749	0.372072	3.69526	0.166903
NDUFB10	9.14631	10.9832	7.11625	8.77393	1.31183	3.64668	9.08193	4.57748	1.98405	0.166919
RUFY3	0.32209	0.63584	1e-05	2.34993	0.873787	0.818063	0.319313	1.34726	0.237009	0.166966
YWHAZ	175.652	13.6181	203.372	274.152	221.231	264.844	130.881	253.409	0.516481	0.167029
USP7	2.14546	4.98708	6.25244	8.83443	7.23636	5.3471	4.46166	7.1393	0.624944	0.167407
SAFB2	1e-05	0.143867	0.831311	1.52172	0.705867	3.15028	0.325063	1.79262	0.181334	0.168152
RCN1	4.05963	7.37981	3.55775	4.71753	1e-05	0.537001	4.99907	1.75151	2.85414	0.168173
KDELC2	1.44188	1.34544	0.36053	3.6352	1.42758	2.08425	1.04928	2.38234	0.440442	0.168427
DHX16	0.338867	0.78965	0.969734	1.6028	1.84906	0.728033	0.699417	1.3933	0.501988	0.168666
PPP3R1	0.686376	1e-05	0.430888	0.992435	0.986893	0.473344	0.372425	0.817557	0.455534	0.168763
GREM1	0.272417	1e-05	0.831795	1.00693	0.733331	0.864623	0.368074	0.868296	0.423904	0.16907
GPD2	4.17811	0.497925	5.60677	7.57282	9.41875	4.16737	3.4276	7.05298	0.485979	0.16914
KIF15	3.74797	0.253878	2.45039	1e-05	1e-05	1e-05	2.15075	1e-05	215075	0.169429
TRIP12	0.558325	1.19884	1.34153	2.77664	2.72812	1.04548	1.0329	2.18341	0.473066	0.169921
TMSB4X	7.45925	21.8888	6.84126	18.3991	21.9364	25.6588	12.0631	21.9981	0.54837	0.169978
POLR2A	0.401167	0.646583	1.14444	2.6992	3.55215	0.845982	0.73073	2.36578	0.308875	0.170262
PACS1	2.84998	0.300993	1.43305	4.74382	8.78798	2.37914	1.52801	5.30365	0.288105	0.170834
RNASE1	1e-05	1e-05	2.27228	5.2025	1.49125	2.48428	0.757432	3.05934	0.24758	0.171132
NHEJ1	2.21214	0.398004	0.503168	2.91399	2.00293	1.78333	1.03777	2.23342	0.464655	0.17122
TEX10	1e-05	0.268053	1e-05	0.280202	0.209288	0.68557	0.0893575	0.391686	0.228135	0.17127
SMC1A	3.7284	2.98231	6.11078	5.05135	11.1559	16.0893	4.27383	10.7655	0.396993	0.171302
LUC7L	0.379024	0.879987	1.30382	0.508273	0.424907	1e-05	0.854277	0.311063	2.74631	0.171398
C17ORF49	1.30703	1.82129	0.441232	5.38478	4.65427	1.25953	1.18985	3.76619	0.315929	0.171474
TMEM111	0.695986	1.92096	1.79342	0.888994	0.780668	0.391479	1.47012	0.687047	2.13977	0.171487
C7ORF50	1e-05	1e-05	0.871979	0.726713	1.7349	0.675178	0.290666	1.0456	0.277991	0.171585
ITGAM	2.27993	1.20049	1.92604	2.183	4.20427	2.68781	1.80215	3.02502	0.595748	0.171856
FAM160A2	3.89265	0.474501	2.1463	0.372227	1e-05	1e-05	2.17115	0.124082	17.4977	0.171886
ARID2	0.252743	1e-05	0.284891	0.598758	0.518165	0.195924	0.179215	0.437616	0.409525	0.17195
DOLPP1	0.610519	0.985457	0.942665	0.731354	0.620335	0.261665	0.846214	0.537785	1.57352	0.172568
TIAL1	2.00935	1.96454	2.13257	0.956223	1.99174	0.679007	2.03549	1.20899	1.68363	0.172582
DDX21	1.58755	2.66676	2.86115	1.36271	2.05937	1.26983	2.37182	1.56397	1.51654	0.17265
DHX29	0.803284	1.44275	0.685606	1e-05	0.88506	0.300238	0.977215	0.395103	2.47332	0.172806
ALCAM	0.534897	1.35682	1.10153	21.5886	3.64311	10.4065	0.99775	11.8794	0.0839898	0.17282
PPIH	1.54479	2.07191	2.59627	5.86414	4.95943	2.16186	2.07099	4.32848	0.478457	0.173181
SPAG7	1.07216	1.09354	0.837876	1.937	2.11411	1.0199	1.00119	1.69034	0.592303	0.173436
GIGYF2	1.36372	0.197003	0.985044	1.57218	2.1904	1.10015	0.84859	1.62091	0.523526	0.173753
ARHGEF6	0.767074	0.493085	3.68316	9.84877	4.29261	3.16417	1.64777	5.76852	0.285649	0.174156
CEP170	1e-05	1e-05	0.54651	2.39976	1.55872	0.289382	0.182177	1.41595	0.12866	0.174324
CAPS	1e-05	1e-05	1e-05	7.65366	3.081	19.3558	1e-05	10.0301	9.96994e-07	0.174334
SLIT2	0.118855	1e-05	0.107576	0.203206	0.15652	0.104856	0.0754805	0.154861	0.487409	0.174476
PPIL2	1e-05	0.324225	1e-05	0.685916	1.44602	0.267635	0.108082	0.799857	0.135126	0.174602
XPNPEP1	7.93176	5.83945	10.3683	7.31246	4.62701	1.36503	8.04652	4.43483	1.81439	0.175009
GPD1	6.42785	34.7823	19.1205	5.04793	0.801363	4.35926	20.1102	3.40285	5.90982	0.175644
FERMT3	2.45899	2.64431	1.83494	11.2695	10.1495	2.49457	2.31274	7.97119	0.290138	0.17565
RAB14	5.65525	22.207	17.9793	33.706	23.9281	20.0677	15.2805	25.9006	0.589966	0.175857
ROR2	0.908712	1e-05	0.436764	0.735724	0.857435	1.46265	0.448495	1.0186	0.440304	0.17595
DDAH2	1.96029	2.58494	1.40154	3.3328	3.41121	7.49778	1.98226	4.74726	0.417558	0.176208
RBM39	12.2438	7.25883	10.8939	26.0327	29.3768	10.3432	10.1322	21.9176	0.462285	0.176234
SRBD1	0.108919	0.122247	0.580038	1.19294	0.748283	0.347799	0.270401	0.763007	0.354389	0.176394
SF3A3	3.26056	5.04692	6.09991	7.62383	6.91809	5.2454	4.80246	6.59577	0.728112	0.17652
RAVER1	1.99007	1e-05	1.99741	4.78001	5.03285	1.32168	1.32916	3.71151	0.358118	0.176553
CD44	48.5513	10.9124	33.0751	63.0904	60.4149	37.2484	30.8463	53.5845	0.575656	0.17685
EPB41L3	8.13429	2.29896	18.7496	27.8269	13.5022	19.1832	9.72762	20.1708	0.482264	0.177749
HSD17B2	1.63127	8.02517	9.71683	1.37029	2.27154	0.835868	6.45776	1.49257	4.32662	0.178127
OAT	29.5073	9.47602	60.3637	3.48725	3.8002	1.5785	33.1157	2.95531	11.2055	0.178189
VAT1L	1e-05	1e-05	1e-05	0.968097	0.403529	0.133257	1e-05	0.501627	1.99351e-05	0.178219
SUPT4H1	1e-05	1e-05	0.536273	0.813437	0.808468	0.219318	0.178764	0.613741	0.29127	0.178239
DLAT	11.1712	11.1389	8.01997	18.0769	15.9497	10.1791	10.11	14.7353	0.68611	0.179061
PTPN1	0.538169	0.15361	1.68534	2.83681	2.47559	0.849487	0.792373	2.05396	0.385778	0.179891
PPA1	24.7979	31.0333	40.3824	28.8181	22.7877	15.5723	32.0712	22.3927	1.43222	0.179972
FAM134A	0.409282	1e-05	1e-05	0.633211	0.30973	0.318449	0.136434	0.420463	0.324485	0.180207
MMRN2	1.72347	0.873482	1.63324	2.16358	1.75789	1.88803	1.41006	1.9365	0.72815	0.180216
WDR36	0.488586	0.777098	0.144328	1e-05	1e-05	0.325327	0.470004	0.108449	4.33386	0.180508
SET	19.9048	19.7979	1.5232	36.9061	47.5047	14.6416	13.742	33.0175	0.416203	0.180667
GOLGA1	0.144837	0.537166	1.21732	1e-05	1e-05	1e-05	0.633107	1e-05	63310.7	0.180704
RBM25	1.77768	1.68244	1.89502	3.82631	4.64547	1.86634	1.78504	3.44604	0.517999	0.180882
CCDC22	3.60512	5.52392	2.52384	3.09966	2.29884	0.834843	3.88429	2.07778	1.86944	0.181034
KRT6B	1e-05	1e-05	1e-05	7.60916	9.54764	33.7593	1e-05	16.972	5.89205e-07	0.181138
ANKRD57	0.494851	1.19836	0.239595	0.242035	1e-05	1e-05	0.644268	0.080685	7.98498	0.181389
IK	0.750134	1.6774	1.99127	3.88324	1.78085	6.11515	1.47294	3.92641	0.375135	0.181645
PICALM	9.8995	0.941695	8.32297	0.184923	0.561174	1.98503	6.38806	0.910375	7.01695	0.18168
ANK1	2.0963	2.37063	2.78344	0.841079	2.36922	1.45072	2.41679	1.55367	1.55553	0.181756
TBC1D2B	0.29579	1.50589	0.980688	3.79839	3.68956	0.878292	0.927457	2.78875	0.332571	0.181828
PALM	0.149484	1e-05	1e-05	0.2855	0.45528	1.31795	0.0498346	0.686243	0.0726196	0.182093
SLC44A2	0.380108	0.0636511	1e-05	2.60296	1.34078	0.359744	0.147923	1.43449	0.103119	0.182609
TSTA3	5.18314	10.7586	7.11806	5.87479	4.8193	2.79539	7.68661	4.4965	1.70947	0.182664
TRIM22	0.286692	0.557218	0.185108	0.412923	0.983643	0.627705	0.343006	0.674757	0.50834	0.183027
TWISTNB	1e-05	1e-05	1e-05	0.502698	1.40367	0.227817	1e-05	0.711395	1.40569e-05	0.183063
P4HA2	1.32136	0.338857	0.967228	0.30007	0.368367	0.244885	0.875815	0.304441	2.8768	0.183299
PLCL1	1e-05	1e-05	0.212692	0.584178	0.0932231	0.889009	0.0709039	0.522137	0.135796	0.183495
GLTPD1	0.235646	0.236159	1e-05	1e-05	1e-05	1e-05	0.157272	1e-05	15727.2	0.183504
DEGS2	0.686774	1e-05	0.688421	1e-05	1e-05	1e-05	0.458402	1e-05	45840.2	0.183504
EHBP1	1e-05	1e-05	1e-05	0.860187	1e-05	0.863876	1e-05	0.574691	1.74006e-05	0.183505
METRN	1e-05	1e-05	1e-05	0.195102	1e-05	0.196572	1e-05	0.130561	7.65923e-05	0.183509
C14ORF49	1e-05	1e-05	1e-05	0.739395	0.732979	1e-05	1e-05	0.490795	2.03751e-05	0.183511
MRPL50	0.744242	1e-05	0.751118	1e-05	1e-05	1e-05	0.498456	1e-05	49845.6	0.183512
HSF1	1e-05	1e-05	1e-05	0.534527	1e-05	0.528385	1e-05	0.354307	2.82241e-05	0.183517
PLXNC1	1e-05	1e-05	1e-05	0.330123	0.325603	1e-05	1e-05	0.218579	4.57501e-05	0.183523
GRAP2	1e-05	1e-05	1e-05	1.56951	1.54785	1e-05	1e-05	1.03912	9.6235e-06	0.183523
THYN1	1.92507	0.692821	3.71293	6.86265	2.57194	4.3978	2.11027	4.6108	0.457681	0.183539
CDK18	1e-05	1e-05	1e-05	1e-05	0.163889	0.160538	1e-05	0.108146	9.24678e-05	0.183547
CD248	1e-05	1e-05	1e-05	1.19731	1e-05	1.22452	1e-05	0.807279	1.23873e-05	0.183555
SMARCAL1	1e-05	1e-05	1e-05	0.291613	0.284899	1e-05	1e-05	0.192174	5.20362e-05	0.183559
SENP7	1e-05	1e-05	1e-05	0.250965	0.245121	1e-05	1e-05	0.165365	6.04721e-05	0.18356
EP300	1e-05	1e-05	1e-05	0.214378	0.209039	1e-05	1e-05	0.141142	7.08505e-05	0.183568
CXXC1	1e-05	1e-05	1e-05	0.553818	0.569861	1e-05	1e-05	0.374563	2.66978e-05	0.183587
THOC7	0.382888	1e-05	0.343993	1.10041	1.24154	0.226697	0.242297	0.856217	0.282985	0.183587
BIN2	1e-05	1e-05	1e-05	0.363821	0.352695	1e-05	1e-05	0.238842	4.18686e-05	0.183602
CCDC72	1e-05	1e-05	1e-05	0.256181	0.247468	1e-05	1e-05	0.167886	5.95641e-05	0.183626
RETN	0.626152	0.603735	1e-05	1e-05	1e-05	1e-05	0.409966	1e-05	40996.6	0.183639
SOS1	0.514773	1e-05	0.495196	1e-05	1e-05	1e-05	0.33666	1e-05	33666	0.183657
CYGB	0.217191	1e-05	0.226676	1e-05	1e-05	1e-05	0.147959	1e-05	14795.9	0.18369
ZNF451	1e-05	1e-05	1e-05	0.187638	0.196453	1e-05	1e-05	0.128034	7.81044e-05	0.183718
HNRNPA3	50.3241	71.7046	73.4502	125.683	143.816	64.9811	65.1597	111.493	0.584426	0.183752
C19ORF29	1e-05	1e-05	1e-05	0.16886	0.177596	1e-05	1e-05	0.115489	8.65884e-05	0.183763
PPAN-P2RY11	1e-05	1e-05	1e-05	0.109271	0.115034	1e-05	1e-05	0.0747715	0.000133741	0.183773
NUDT21	7.84763	4.45255	8.42192	14.0843	7.10971	11.5189	6.90737	10.9043	0.633453	0.183804
NOC4L	1e-05	1e-05	1e-05	1.00911	0.955396	1e-05	1e-05	0.654839	1.52709e-05	0.183808
C7ORF55	1e-05	0.28402	0.26885	1e-05	1e-05	1e-05	0.184293	1e-05	18429.3	0.183811
CCDC64B	1e-05	1e-05	1e-05	0.166291	0.176928	1e-05	1e-05	0.114409	8.74054e-05	0.183895
GRINL1A	1e-05	1e-05	1e-05	0.190368	0.202576	1e-05	1e-05	0.130985	7.63447e-05	0.183897
PIAS1	1e-05	1e-05	1e-05	0.59487	1e-05	0.635464	1e-05	0.410115	2.43834e-05	0.183947
WDFY3	1e-05	1e-05	1e-05	0.119574	0.12787	1e-05	1e-05	0.0824848	0.000121234	0.183962
SLITRK3	1e-05	1e-05	1e-05	0.283264	1e-05	0.264868	1e-05	0.182714	5.47304e-05	0.183963
HERC2	1e-05	1e-05	1e-05	0.22712	0.243786	1e-05	1e-05	0.156972	6.37057e-05	0.184014
MMP3	0.0695855	1e-05	0.0749043	1e-05	1e-05	1e-05	0.0481666	1e-05	4816.66	0.184056
RTN2	0.45111	1e-05	0.418597	1e-05	1e-05	1e-05	0.289905	1e-05	28990.5	0.184073
TDRD7	0.252675	1e-05	0.272832	1e-05	1e-05	1e-05	0.175172	1e-05	17517.2	0.184103
CXCL13	1e-05	1e-05	1e-05	1e-05	0.753164	0.696866	1e-05	0.483347	2.06891e-05	0.184118
ACO1	16.0931	45.6316	20.033	9.35548	9.49953	7.57659	27.2525	8.81053	3.09318	0.184125
BAG1	1e-05	1e-05	1e-05	0.51765	0.47551	1e-05	1e-05	0.331056	3.02063e-05	0.184237
PMS2	1e-05	1e-05	1e-05	0.201716	0.185128	1e-05	1e-05	0.128951	7.75487e-05	0.184253
FBXW2	1e-05	1e-05	1e-05	0.212027	0.231194	1e-05	1e-05	0.147744	6.76848e-05	0.184266
SP140	1e-05	1e-05	1e-05	0.446693	0.408899	1e-05	1e-05	0.285201	3.5063e-05	0.184299
PDE1C	1e-05	1e-05	1e-05	0.196153	1e-05	0.214366	1e-05	0.136843	7.30764e-05	0.184306
SYNE2	3.5024	2.53144	2.90714	7.84809	6.67882	3.01018	2.98033	5.8457	0.509832	0.184384
RFC3	1e-05	1e-05	1e-05	0.262078	0.288101	1e-05	1e-05	0.183396	5.45268e-05	0.184415
ST6GALNAC1	1.52438	1e-05	1.68613	1e-05	1e-05	1e-05	1.07017	1e-05	107017	0.184538
MFSD6	0.129739	1e-05	0.117253	1e-05	1e-05	1e-05	0.082334	1e-05	8233.4	0.184545
POLD4	0.229085	1e-05	0.205605	1e-05	1e-05	1e-05	0.1449	1e-05	14490	0.184692
FAM172A	1e-05	1e-05	1e-05	0.810617	0.727104	1e-05	1e-05	0.512577	1.95093e-05	0.184705
ISCU	0.191646	1e-05	0.171771	1e-05	1e-05	1e-05	0.121142	1e-05	12114.2	0.184722
PRMT6	1e-05	0.348018	0.309752	1e-05	1e-05	1e-05	0.21926	1e-05	21926	0.184882
IKZF1	1e-05	1e-05	1e-05	0.422557	0.474866	1e-05	1e-05	0.299144	3.34287e-05	0.184887
MXRA8	1e-05	1e-05	1e-05	0.2598	0.292108	1e-05	1e-05	0.183973	5.43559e-05	0.184899
UTP11L	1e-05	1e-05	1e-05	0.164935	0.18623	1e-05	1e-05	0.117058	8.54274e-05	0.185001
TTC3	1e-05	1e-05	1e-05	0.198463	0.224344	1e-05	1e-05	0.140939	7.09526e-05	0.185029
RIN1	0.0510648	1e-05	0.0578241	1e-05	1e-05	1e-05	0.0362996	1e-05	3629.96	0.185073
MED6	1e-05	1e-05	1e-05	0.348181	0.307033	1e-05	1e-05	0.218408	4.57858e-05	0.185109
PANX3	1e-05	1e-05	1e-05	1e-05	0.446726	0.506881	1e-05	0.317872	3.14592e-05	0.185123
TMEM63A	1e-05	1e-05	1e-05	0.651738	0.740159	1e-05	1e-05	0.463969	2.15532e-05	0.185146
OSBPL2	1e-05	0.339434	0.387215	1e-05	1e-05	1e-05	0.24222	1e-05	24222	0.185263
CD93	1e-05	1e-05	1e-05	0.810908	1e-05	0.925064	1e-05	0.578661	1.72813e-05	0.185263
UHRF1BP1L	0.188327	1e-05	0.164901	1e-05	1e-05	1e-05	0.117746	1e-05	11774.6	0.185293
PSD4	1e-05	1e-05	1e-05	0.0880627	0.100668	1e-05	1e-05	0.0629135	0.000158948	0.185319
DENND4B	1e-05	1e-05	1e-05	0.336314	0.384609	1e-05	1e-05	0.240311	4.16128e-05	0.18533
MRM1	1e-05	1e-05	1e-05	0.533142	0.610187	1e-05	1e-05	0.381113	2.6239e-05	0.185351
SLC35E1	1e-05	1e-05	1e-05	0.184036	0.211347	1e-05	1e-05	0.131798	7.58739e-05	0.185445
MTSS1L	0.285868	0.328333	1e-05	1e-05	1e-05	1e-05	0.204737	1e-05	20473.7	0.185448
LGALS2	5.86069	1e-05	6.74475	1e-05	1e-05	1e-05	4.20181	1e-05	420181	0.185504
C6ORF145	0.268499	1e-05	0.309466	1e-05	1e-05	1e-05	0.192658	1e-05	19265.8	0.185547
TXNDC9	1e-05	1e-05	1e-05	0.370077	0.319772	1e-05	1e-05	0.229953	4.34871e-05	0.185666
ARMC10	1e-05	1e-05	1e-05	0.551459	0.476304	1e-05	1e-05	0.342591	2.91893e-05	0.185678
KLHL13	0.969485	1e-05	1.12382	1e-05	1e-05	1e-05	0.69777	1e-05	69777	0.185713
GPATCH1	1e-05	1e-05	1e-05	0.546497	0.633566	1e-05	1e-05	0.393358	2.54222e-05	0.185717
FGF2	0.655379	1e-05	0.468659	0.9715	0.479937	1.65591	0.374683	1.03578	0.361739	0.185724
PLXNB1	0.1564	0.134732	1e-05	1e-05	1e-05	1e-05	0.0970471	1e-05	9704.71	0.185756
TMEM50B	0.463318	1e-05	0.398973	1e-05	1e-05	1e-05	0.287434	1e-05	28743.4	0.185767
DYNLT1	1e-05	1e-05	1e-05	0.291703	1e-05	0.251155	1e-05	0.180956	5.5262e-05	0.185772
NUP205	0.667883	0.614918	2.08082	5.93076	5.90569	1.01325	1.12121	4.28323	0.261766	0.185778
SHOC2	0.938983	1e-05	0.549451	1.15358	1.50733	0.622042	0.496148	1.09432	0.453385	0.18583
PLEKHO2	3.34638	2.92252	1.66822	1.02673	2.14131	1.79228	2.64571	1.65344	1.60012	0.185909
TARSL2	1e-05	1e-05	1e-05	0.1143	0.133452	1e-05	1e-05	0.0825874	0.000121084	0.185932
RASSF5	1e-05	1e-05	1e-05	0.554669	0.64809	1e-05	1e-05	0.400923	2.49425e-05	0.185955
THBD	1e-05	1e-05	1e-05	0.271008	1e-05	0.316717	1e-05	0.195912	5.10434e-05	0.185962
CNTNAP4	2.2657	1e-05	1.93125	1e-05	1e-05	1e-05	1.39899	1e-05	139899	0.186084
HVCN1	1e-05	1e-05	1e-05	0.721657	0.614892	1e-05	1e-05	0.44552	2.24457e-05	0.186096
SSBP3	1e-05	1e-05	1e-05	0.578407	0.680205	1e-05	1e-05	0.419541	2.38356e-05	0.186161
TRAPPC5	0.18887	1e-05	0.222178	1e-05	1e-05	1e-05	0.137019	1e-05	13701.9	0.186171
DYSF	10.7164	6.7078	10.9513	12.5816	12.4048	22.4308	9.45851	15.8057	0.598423	0.1862
NCDN	0.88294	1.26195	0.813812	1.54659	1.42969	1.01094	0.986234	1.32907	0.742046	0.186251
MAPK8IP3	1e-05	1e-05	0.500677	0.307772	0.457463	0.788975	0.166899	0.51807	0.322155	0.186252
PLCG2	1.86533	2.90652	1.42573	9.80487	6.82598	2.31315	2.06586	6.31467	0.327152	0.18631
LBR	2.28197	1.46541	1.9007	5.97964	4.86924	1.911	1.88269	4.25329	0.442643	0.186361
CARD9	1e-05	1e-05	1e-05	0.146511	0.174104	1e-05	1e-05	0.106875	9.35672e-05	0.186511
STX7	1.40074	0.132676	1.65972	2.77924	2.05552	1.35713	1.06438	2.06396	0.515698	0.186583
CEP78	1e-05	1e-05	1e-05	0.15681	0.130545	1e-05	1e-05	0.0957884	0.000104397	0.186893
SIRT6	1e-05	1e-05	1e-05	0.16184	0.19501	1e-05	1e-05	0.118953	8.40665e-05	0.187008
MYO9B	0.829179	1.17881	1.24811	216.475	183.133	0.764596	1.08537	133.458	0.00813268	0.187018
CHKB	1e-05	1e-05	1e-05	0.907845	1.09449	1e-05	1e-05	0.667447	1.49825e-05	0.187028
OTUD4	0.565493	0.614836	1e-05	0.881369	1.09637	0.479994	0.393446	0.819245	0.480255	0.18712
NGEF	0.112083	1e-05	0.135551	1e-05	1e-05	1e-05	0.0825479	1e-05	8254.79	0.187146
SUFU	1e-05	0.17218	0.330085	0.367701	0.781291	0.268358	0.167425	0.47245	0.354376	0.187183
TUBB	936.86	628.538	35.8992	1156.71	1103.53	860.459	533.766	1040.23	0.513122	0.187218
YIF1A	0.367764	1.04587	0.833621	0.640004	1e-05	0.307573	0.749085	0.315862	2.37155	0.187535
SPATA5	1.46563	0.666491	0.660141	0.616524	0.340769	0.302101	0.930753	0.419798	2.21715	0.187563
ARFGEF2	2.54427	3.29329	0.571297	0.562007	1.08578	0.103994	2.13629	0.583926	3.65849	0.187687
ACTL6B	1e-05	1e-05	1e-05	0.252373	0.20543	1e-05	1e-05	0.152604	6.5529e-05	0.187763
AS3MT	50.9865	4.95406	30.5235	9.18428	1e-05	1e-05	28.8214	3.06143	9.41433	0.187782
LPA	1.05541	1e-05	0.857582	1e-05	1e-05	1e-05	0.637669	1e-05	63766.9	0.187835
CPSF6	2.0959	1e-05	4.23619	5.37298	3.64678	4.30381	2.1107	4.44119	0.475255	0.187878
CALHM2	1e-05	1e-05	1e-05	0.18385	0.226605	1e-05	1e-05	0.136822	7.30879e-05	0.187898
BST2	1e-05	1e-05	1e-05	0.285356	0.351746	1e-05	1e-05	0.212371	4.70875e-05	0.187901
CYFIP2	0.566784	0.201792	0.430667	2.63984	4.60989	0.658997	0.399748	2.63624	0.151635	0.187946
RNASEH2B	1e-05	1e-05	1e-05	0.446388	0.360084	1e-05	1e-05	0.268827	3.71986e-05	0.188139
LIMD2	1e-05	1e-05	1e-05	0.99111	1.22975	1e-05	1e-05	0.740291	1.35082e-05	0.188177
C14ORF2	1e-05	0.67941	0.843439	1e-05	1e-05	1e-05	0.50762	1e-05	50762	0.188199
PELO	0.417989	0.519305	1e-05	1e-05	1e-05	1e-05	0.312435	1e-05	31243.5	0.188232
IVNS1ABP	1e-05	0.259302	0.208615	1e-05	1e-05	1e-05	0.155976	1e-05	15597.6	0.188253
KCNJ13	0.606478	1e-05	0.756649	1e-05	1e-05	1e-05	0.454379	1e-05	45437.9	0.188414
UBXN4	1.21196	2.63838	1.43953	1.09178	1.05604	0.611037	1.76329	0.91962	1.91741	0.188541
LMF2	1.7171	2.58787	1.10412	1.39688	1.0037	0.519263	1.80303	0.973282	1.85253	0.18862
CCNT1	1e-05	1e-05	1e-05	0.671219	0.534711	1e-05	1e-05	0.40198	2.48769e-05	0.188685
ATP10B	1e-05	1e-05	1e-05	0.698028	1e-05	0.555337	1e-05	0.417792	2.39354e-05	0.188744
OSBPL1A	1e-05	1e-05	1e-05	0.446949	1e-05	0.56224	1e-05	0.3364	2.97266e-05	0.18878
NDUFS1	24.0958	46.736	50.3092	28.9368	26.8795	18.5281	40.3803	24.7815	1.62946	0.188914
FGD4	0.695886	1.43504	0.893645	0.962849	1e-05	0.343847	1.00819	0.435569	2.31465	0.188969
RASAL3	0.685155	1e-05	0.24508	2.67541	4.34436	0.456902	0.310082	2.49222	0.12442	0.188987
TOX4	1e-05	1e-05	1e-05	0.234387	0.297035	1e-05	1e-05	0.177144	5.64512e-05	0.189119
CORO1B	9.22244	11.637	15.8516	20.7887	15.8705	13.6488	12.237	16.7693	0.729726	0.189205
ADCK4	1e-05	0.0842373	0.106999	1e-05	1e-05	1e-05	0.0637487	1e-05	6374.87	0.189227
GSK3A	2.06011	0.657372	1.26752	2.47041	2.99725	1.43279	1.32833	2.30015	0.577498	0.189295
REG3A	77.9063	1e-05	62.1772	0.415491	1e-05	1e-05	46.6945	0.138504	337.136	0.189423
ANKRD13D	1e-05	1e-05	1e-05	0.307895	0.393218	1e-05	1e-05	0.233708	4.27885e-05	0.189484
CD276	0.610006	0.848262	0.6172	0.281936	0.676926	1e-05	0.691823	0.319624	2.16449	0.18957
TRAF3IP3	1e-05	1e-05	1e-05	0.838972	0.655324	1e-05	1e-05	0.498102	2.00762e-05	0.189601
PNLIP	1e-05	1e-05	1e-05	0.725101	0.566238	1e-05	1e-05	0.43045	2.32315e-05	0.189613
ADRBK2	1e-05	1e-05	1e-05	0.23627	0.302778	1e-05	1e-05	0.179686	5.56526e-05	0.189648
TMEM192	1.74077	2.23992	1e-05	1e-05	1e-05	1e-05	1.3269	1e-05	132690	0.189848
PRKCDBP	1.66041	1e-05	0.649392	3.72673	1.64123	8.35462	0.769937	4.57419	0.168322	0.189874
PGLYRP1	0.218485	1e-05	0.169649	1e-05	1e-05	1e-05	0.129382	1e-05	12938.2	0.189891
TOR1A	2.55969	3.24224	1.40474	1.26808	1.39749	1.40619	2.40222	1.35725	1.76992	0.189896
ALDOB	36.2342	231.332	79.9354	0.798018	1e-05	0.426642	115.834	0.408223	283.751	0.190094
A2LD1	0.20353	3.36042	2.07418	0.293483	1e-05	1e-05	1.87937	0.0978344	19.2098	0.190113
CIDEB	1e-05	0.185949	0.240575	1e-05	1e-05	1e-05	0.142178	1e-05	14217.8	0.190119
HIST1H1D	1e-05	1e-05	1e-05	0.450893	0.584161	1e-05	1e-05	0.345021	2.89837e-05	0.190189
AFTPH	1e-05	1e-05	1e-05	0.623888	0.481437	1e-05	1e-05	0.368445	2.71411e-05	0.190201
CD84	1e-05	1e-05	1e-05	0.184897	0.142645	1e-05	1e-05	0.109184	9.15884e-05	0.190214
FAM65B	1e-05	1e-05	1e-05	0.666997	0.514202	1e-05	1e-05	0.393736	2.53977e-05	0.19025
RTKN	1e-05	0.159612	0.122853	1e-05	1e-05	1e-05	0.0941583	1e-05	9415.83	0.190332
AMPD2	0.735042	1.76357	1.85734	6.25597	4.62868	1.49071	1.45199	4.12512	0.351986	0.190381
ARF3	28.9593	2.42412	2.58317	25.1685	36.2828	22.5742	11.3222	28.0085	0.404242	0.19048
PLD3	2.75526	9.34788	2.98933	108.403	154.962	6.99531	5.03082	90.1203	0.0558234	0.190497
CADM1	0.875619	0.662189	0.252664	5.21302	0.780295	3.2394	0.596824	3.07757	0.193927	0.190527
C2ORF3	0.115238	1e-05	0.0883392	1e-05	1e-05	1e-05	0.0678622	1e-05	6786.22	0.19054
AZI2	1e-05	1e-05	1e-05	0.21207	1e-05	0.162435	1e-05	0.124838	8.01036e-05	0.190582
DNTTIP1	1e-05	1e-05	1e-05	0.411116	0.538481	1e-05	1e-05	0.316536	3.1592e-05	0.19075
CHMP2A	1.37663	1.05067	1e-05	1e-05	1e-05	1e-05	0.809104	1e-05	80910.4	0.190768
FAM63A	1e-05	1e-05	1e-05	0.187182	0.246463	1e-05	1e-05	0.144552	6.91795e-05	0.191028
URB2	1e-05	1e-05	1e-05	0.244976	0.185814	1e-05	1e-05	0.1436	6.9638e-05	0.191097
IFI30	1e-05	1e-05	1e-05	1e-05	2.05513	2.71329	1e-05	1.58948	6.29138e-06	0.191172
CLU	32.2964	52.3758	20.2537	62.1645	43.2851	107.506	34.9753	70.9852	0.492712	0.191198
EMILIN2	0.493161	0.858616	2.20507	10.5855	1.58925	16.499	1.18562	9.55791	0.124045	0.191601
KIF6	0.185524	1e-05	0.139205	1e-05	1e-05	1e-05	0.108247	1e-05	10824.7	0.191686
HMGB2	1.0793	0.205233	1.44565	2.8841	3.41739	0.850298	0.91006	2.38393	0.381748	0.19169
ARMC6	0.186272	0.412426	0.196086	1e-05	0.258432	1e-05	0.264928	0.0861506	3.07517	0.191796
HIRA	0.224095	1e-05	0.172144	0.58542	0.327456	0.171395	0.132083	0.361423	0.365452	0.191905
FBLN2	0.182865	1e-05	2.72903	2.06611	2.87786	2.95818	0.970635	2.63405	0.368496	0.192056
POGZ	1e-05	1e-05	1e-05	1e-05	0.226659	0.3054	1e-05	0.177356	5.63837e-05	0.192301
ALG14	1e-05	1e-05	1e-05	0.539343	0.727452	1e-05	1e-05	0.422268	2.36816e-05	0.192359
HLA-A	0.0757234	19.0739	1.24794	13.8624	30.4784	14.6558	6.7992	19.6656	0.345741	0.192379
UBLCP1	1.60445	0.495163	0.617729	2.16638	3.12885	0.972355	0.90578	2.08919	0.433555	0.192432
GATAD2A	1e-05	1e-05	1e-05	0.694769	0.938885	1e-05	1e-05	0.544555	1.83636e-05	0.19247
MED8	1e-05	1e-05	1e-05	0.558414	0.412298	1e-05	1e-05	0.323574	3.09048e-05	0.192599
ATP2C1	0.645627	0.174276	0.349274	0.33237	1e-05	1e-05	0.389726	0.110797	3.51749	0.192633
ATXN2	1e-05	0.340813	0.249576	1e-05	1e-05	1e-05	0.1968	1e-05	19680	0.193082
SLC2A8	1e-05	0.364608	0.281431	0.546082	0.47308	0.278137	0.21535	0.432433	0.497996	0.193126
TPRKB	0.971259	1.22561	1.55873	2.72555	3.81105	1.32171	1.25186	2.61944	0.477913	0.193165
FAM188A	1e-05	0.486565	0.355509	1e-05	1e-05	1e-05	0.280695	1e-05	28069.5	0.193216
RBM22	1e-05	1e-05	1e-05	0.320625	0.439089	1e-05	1e-05	0.253241	3.9488e-05	0.193253
DCUN1D1	0.469144	1e-05	2.18657	2.74551	2.54224	1.25911	0.88524	2.18228	0.405648	0.193347
AIMP2	6.72213	8.72505	7.23927	7.6655	4.04077	2.86225	7.56215	4.85617	1.55723	0.19342
MATR3	5.18148	7.04043	8.51433	16.4507	15.4975	6.56706	6.91208	12.8384	0.538391	0.193435
KIAA1279	1e-05	0.644709	1.00087	1.46706	1.03475	0.830961	0.54853	1.11092	0.49376	0.193457
RFXANK	1e-05	1e-05	1e-05	0.192211	0.264391	1e-05	1e-05	0.152204	6.57014e-05	0.193519
CD19	1e-05	1e-05	1e-05	0.168408	0.231764	1e-05	1e-05	0.133394	7.49659e-05	0.193549
MGAT3	0.271253	1e-05	0.197007	1e-05	1e-05	1e-05	0.15609	1e-05	15609	0.193578
SYT17	1e-05	1e-05	1e-05	0.35491	0.489495	1e-05	1e-05	0.281472	3.55275e-05	0.193681
STX6	0.441597	0.319567	1e-05	1e-05	1e-05	1e-05	0.253725	1e-05	25372.5	0.193799
USP34	0.0686229	1e-05	0.0949496	1e-05	1e-05	1e-05	0.0545275	1e-05	5452.75	0.19388
ABL2	1e-05	1e-05	1e-05	0.21513	0.155383	1e-05	1e-05	0.123508	8.09667e-05	0.193918
NFATC3	0.11218	1e-05	0.0805001	1e-05	1e-05	1e-05	0.0642299	1e-05	6422.99	0.194323
PRPF40A	0.954216	1.48811	1.54248	2.16182	3.97668	1.73069	1.32827	2.62306	0.506381	0.194588
HPSE2	1e-05	1e-05	1e-05	1e-05	1.96152	1.40149	1e-05	1.121	8.92057e-06	0.194595
NUDT9	0.949559	2.07312	1.46067	1.31091	0.805889	0.396143	1.49445	0.837648	1.7841	0.19484
C1ORF35	1e-05	0.206121	1e-05	0.386879	0.913043	0.159937	0.0687137	0.48662	0.141206	0.19487
IGSF3	0.242482	1e-05	0.340917	1e-05	1e-05	1e-05	0.19447	1e-05	19447	0.194884
PARP9	0.8971	1.70394	0.362282	0.557742	1e-05	0.225443	0.987775	0.261065	3.78364	0.194899
LRRTM1	1e-05	1e-05	1e-05	0.139934	0.099405	1e-05	1e-05	0.0797829	0.00012534	0.194966
ATAD2B	1e-05	1e-05	1e-05	3.9216	2.78563	1e-05	1e-05	2.23575	4.47278e-06	0.194968
GNPDA2	0.559297	1e-05	0.904847	1.39237	0.942543	0.700462	0.488051	1.01179	0.482363	0.195025
PALM2-AKAP2	4.35117	2.08997	4.07297	5.49007	4.13824	4.89801	3.5047	4.84211	0.723798	0.195106
STAB1	2.7136	0.708692	3.51219	5.58915	2.27628	5.69651	2.31149	4.52065	0.51132	0.195174
DNAH6	1e-05	1e-05	1e-05	0.820635	1.16361	1e-05	1e-05	0.661418	1.5119e-05	0.195434
NCAPD2	1e-05	1e-05	1e-05	0.567888	0.400501	1e-05	1e-05	0.322799	3.0979e-05	0.195435
MTX1	0.940672	2.25802	1.2395	0.851038	0.749844	0.576725	1.4794	0.725869	2.0381	0.195579
ANKRD52	0.127397	1e-05	0.181236	1e-05	1e-05	1e-05	0.102881	1e-05	10288.1	0.195652
RDBP	0.0722369	1e-05	1e-05	0.843893	0.948721	1e-05	0.0240856	0.597541	0.0403079	0.195673
CHN1	1e-05	1e-05	1e-05	1e-05	0.276366	0.193808	1e-05	0.156728	6.38049e-05	0.195808
PDZK1	0.123612	4.4164	2.60005	1e-05	1e-05	1e-05	2.38002	1e-05	238002	0.195869
ACOT8	0.0873023	2.17045	1.19184	1e-05	1e-05	1e-05	1.14986	1e-05	114986	0.196181
YIPF4	1e-05	1e-05	1e-05	14.5176	20.9271	1e-05	1e-05	11.8149	8.46389e-07	0.196534
ABCA1	1e-05	1e-05	1e-05	0.080347	0.115965	1e-05	1e-05	0.0654405	0.00015281	0.196622
CDC123	0.264394	0.182811	1e-05	1e-05	1e-05	1e-05	0.149072	1e-05	14907.2	0.196761
CDK2	0.133403	0.192971	1e-05	1e-05	1e-05	1e-05	0.108795	1e-05	10879.5	0.196774
NUCB1	6.29847	13.8754	11.4503	6.33271	6.40617	6.11414	10.5414	6.28434	1.67741	0.196809
DCTN1	5.31488	2.8644	9.94654	11.3549	9.95062	8.34717	6.04194	9.88422	0.611271	0.197177
STAT5A	1e-05	1e-05	1e-05	4.26703	2.93165	1e-05	1e-05	2.39956	4.16742e-06	0.1972
MMP23B	1e-05	1e-05	1e-05	0.482924	0.703849	1e-05	1e-05	0.395594	2.52784e-05	0.197294
SLC30A1	1e-05	0.60828	0.417294	1e-05	1e-05	1e-05	0.341861	1e-05	34186.1	0.197304
ARRB2	1.41004	0.387284	0.269632	1e-05	1e-05	1e-05	0.688987	1e-05	68898.7	0.197429
PTK2B	0.426049	0.0527495	1.2514	3.58962	2.635	0.526107	0.576734	2.25024	0.256299	0.197496
MAP2K1	1.30535	0.606123	2.64467	3.76374	4.19013	1.48135	1.51871	3.14507	0.482887	0.197676
RPS9	8.24869	10.8145	42.2276	47.4498	37.2221	37.4408	20.4303	40.7042	0.50192	0.197751
ZAP70	0.101205	1e-05	1e-05	1.01326	1.15794	1e-05	0.0337417	0.723734	0.0466217	0.197777
TSC2	1e-05	1e-05	1e-05	0.176086	0.258561	1e-05	1e-05	0.144886	6.90198e-05	0.197818
ASPA	1e-05	1e-05	1e-05	1e-05	0.92038	1.35543	1e-05	0.758607	1.31821e-05	0.198026
DCTPP1	1.69375	1e-05	2.53118	8.27099	6.48589	1.21535	1.40831	5.32408	0.264518	0.198041
NRXN1	1e-05	1e-05	1e-05	0.0877781	1e-05	0.0593418	1e-05	0.0490433	0.000203901	0.198345
SF3B3	3.15381	3.02128	6.66282	10.7376	8.6091	4.26693	4.2793	7.87121	0.543665	0.198416
DDX41	1e-05	1e-05	1e-05	0.163256	1e-05	0.110192	1e-05	0.0911526	0.000109706	0.198458
CORO1A	17.5531	9.82876	13.0154	82.192	164.394	24.4547	13.4657	90.3469	0.149045	0.198465
DMBT1	4.40969	1e-05	3.51086	1e-05	0.286338	1e-05	2.64019	0.0954527	27.6596	0.198559
DFFB	0.177978	0.075774	1e-05	0.399234	0.784958	0.129266	0.0845872	0.437819	0.193201	0.198681
GLRX3	1.01348	1.00554	0.560595	3.88645	2.90929	0.837746	0.859873	2.5445	0.337934	0.199027
SYMPK	0.213685	1e-05	0.31924	1e-05	1e-05	1e-05	0.177645	1e-05	17764.5	0.199064
PFN1	241.491	102.691	312.949	339.403	339.908	327.543	219.043	335.618	0.652657	0.199081
PRKCA	15.2056	4.25576	12.3611	18.4443	17.2007	14.2811	10.6075	16.642	0.637392	0.199264
AKAP13	0.423204	0.776589	1.03391	1.92558	2.4918	0.713423	0.744568	1.71027	0.435352	0.199612
SMAP1	0.629393	0.281707	1.57727	0.343781	1e-05	1e-05	0.829456	0.1146	7.23782	0.19965
TRIM33	1e-05	1e-05	1e-05	0.296828	0.447523	1e-05	1e-05	0.24812	4.0303e-05	0.19974
STK24	0.166143	1e-05	2.2009	6.01465	3.39666	0.980598	0.789018	3.46397	0.227779	0.199781
SEMA3C	1e-05	1e-05	1e-05	1e-05	0.63577	0.42137	1e-05	0.352383	2.83782e-05	0.199795
GCOM1	0.869318	1e-05	0.574707	1e-05	1e-05	1e-05	0.481345	1e-05	48134.5	0.199984
COX7A1	1e-05	1e-05	1e-05	1e-05	0.785995	0.518691	1e-05	0.434899	2.29939e-05	0.200119
SMU1	0.454089	1.01964	2.77465	7.14717	5.19776	1.32031	1.41613	4.55508	0.310889	0.200221
SLC46A3	0.361586	0.548821	1e-05	1e-05	1e-05	1e-05	0.303472	1e-05	30347.2	0.200242
RBBP9	1.05343	1.11855	1e-05	1e-05	1e-05	0.13426	0.723997	0.0447599	16.1751	0.200245
XPNPEP2	2.64361	2.36299	11.0017	1e-05	1e-05	1e-05	5.3361	1e-05	533610	0.200414
APC2	1e-05	1e-05	1e-05	0.155058	0.101832	1e-05	1e-05	0.0856333	0.000116777	0.200487
KRR1	1e-05	1e-05	0.180596	1.45942	1.65341	1e-05	0.0602052	1.03761	0.0580228	0.200552
ENPEP	11.2838	4.17299	31.5473	0.368779	0.399221	1e-05	15.6681	0.256003	61.2025	0.200933
FBXO30	0.131778	1e-05	0.085961	1e-05	1e-05	1e-05	0.072583	1e-05	7258.3	0.201004
MIER1	1e-05	0.284993	0.437096	1e-05	1e-05	1e-05	0.2407	1e-05	24070	0.201037
FTSJ3	1e-05	0.075482	1e-05	1.48575	0.764796	0.0910205	0.0251673	0.780524	0.0322441	0.201101
MX2	1.15447	0.298051	0.592586	1.15633	0.831554	1.78728	0.681702	1.25839	0.541726	0.201299
ELF1	1e-05	1e-05	1e-05	0.260675	0.169348	1e-05	1e-05	0.143344	6.97621e-05	0.201318
UFC1	2.39606	1.9232	2.8797	2.42527	1e-05	0.899639	2.39965	1.1083	2.16516	0.201812
SMARCA1	1.70468	0.479153	0.298112	1e-05	1e-05	1e-05	0.827317	1e-05	82731.7	0.201995
EIF4B	1e-05	0.232576	0.118939	3.13108	1e-05	2.747	0.117175	1.95937	0.0598024	0.202148
UBTF	1.73469	1.54766	1.88453	4.91762	3.29664	1.87087	1.72229	3.36171	0.512327	0.202281
NUDT15	0.0947133	0.0607748	1e-05	1e-05	1e-05	1e-05	0.0518327	1e-05	5183.27	0.202289
ZYG11B	0.671574	1e-05	0.430755	1e-05	1e-05	1e-05	0.367446	1e-05	36744.6	0.202318
ZZEF1	4.88498	1.52614	7.94392	1.74709	2.48265	1e-05	4.78501	1.40992	3.39383	0.202349
KDSR	3.29493	5.99879	10.5009	2.84149	2.05901	3.20424	6.5982	2.70158	2.44235	0.2024
CDS2	5.11774	2.10032	3.0243	3.35523	1e-05	0.643343	3.41412	1.33286	2.5615	0.202457
PAPSS1	0.839496	1.9631	0.28903	0.379301	1e-05	1e-05	1.03054	0.12644	8.15043	0.202609
SPON1	7.96351	1e-05	7.44045	9.14129	10.845	9.66298	5.13466	9.88309	0.519539	0.202617
SERPINF1	2.09954	2.59994	3.972	9.01923	5.17164	20.9322	2.89049	11.7077	0.246888	0.202775
BAIAP2L1	0.240925	1e-05	0.377823	1e-05	1e-05	1e-05	0.206253	1e-05	20625.3	0.202784
SNX11	0.116505	1e-05	1e-05	1.36187	1.06148	1e-05	0.0388417	0.807787	0.0480841	0.20282
CIC	1e-05	1e-05	1e-05	0.668917	1e-05	0.426033	1e-05	0.364987	2.73983e-05	0.20288
POLR2E	1e-05	1e-05	1e-05	1.47997	0.942126	1e-05	1e-05	0.80737	1.23859e-05	0.202919
KIAA2013	0.210776	1e-05	0.134115	1e-05	1e-05	1e-05	0.114967	1e-05	11496.7	0.202958
CPNE3	19.391	45.2814	18.2489	44.6487	55.8865	33.2758	27.6404	44.6037	0.619689	0.203167
SCAI	0.11463	1e-05	1e-05	0.265437	0.668534	0.104793	0.0382168	0.346254	0.110372	0.203179
PBRM1	0.725966	0.904351	1.44669	2.01789	3.1941	1.12768	1.02567	2.11322	0.485357	0.203305
RG9MTD1	1.31677	2.28098	3.45304	31.3086	27.8953	1.12936	2.35026	20.1111	0.116864	0.203308
ENTPD3	1e-05	1e-05	1e-05	0.278123	1e-05	0.176069	1e-05	0.151401	6.60499e-05	0.203367
ICAM3	0.776133	0.0943652	0.245353	4.81256	8.44525	0.560243	0.37195	4.60602	0.0807531	0.203386
PLCD4	0.664107	1e-05	0.196015	0.380375	1.32133	0.728594	0.286711	0.810099	0.353921	0.203602
MTA1	1e-05	1e-05	1e-05	1e-05	1.53355	2.43035	1e-05	1.3213	7.56828e-06	0.203631
TOM1L2	2.70806	1e-05	2.18112	42.8937	28.2879	1.40513	1.62973	24.1956	0.0673565	0.203909
ITIH3	3.29342	0.739973	3.80021	0.886338	1e-05	1.75839	2.6112	0.881581	2.96195	0.204006
ANKRD17	0.477722	1.66495	0.581465	13.4448	13.1362	0.271422	0.908046	8.95081	0.101448	0.204286
NUP160	0.606746	0.590666	0.406603	2.20574	1.3519	0.60573	0.534672	1.38779	0.385269	0.204332
PEX5	0.7086	0.463763	0.573525	0.586563	1e-05	0.23409	0.581963	0.273554	2.12741	0.204468
LMNB1	30.4254	13.9988	29.6727	39.1635	70.3378	30.384	24.699	46.6284	0.529697	0.20467
SWAP70	2.49637	2.61151	2.76803	9.20236	5.81781	2.93293	2.6253	5.98437	0.438694	0.2047
ITGAX	0.146817	0.195743	0.0649666	1.40601	0.852759	0.154775	0.135842	0.804515	0.16885	0.204864
FBXO4	0.248723	0.400383	1e-05	1e-05	1e-05	1e-05	0.216372	1e-05	21637.2	0.204918
SLC35B1	1e-05	0.304426	0.495038	1e-05	1e-05	1e-05	0.266492	1e-05	26649.2	0.205767
SF3B1	10.9673	6.3498	14.5906	22.4752	17.4853	10.9228	10.6359	16.9611	0.627075	0.205872
YWHAG	0.497794	24.5019	19.288	31.4475	25.5949	27.0113	14.7626	28.0179	0.526897	0.205878
MRPS33	1e-05	0.132678	1e-05	1.26647	0.981859	1e-05	0.0442327	0.749445	0.0590206	0.206072
IMPA1	1e-05	1e-05	1.63405	2.56842	0.748561	1.74335	0.54469	1.68678	0.322917	0.20609
NIPSNAP3B	1e-05	1e-05	1e-05	0.548395	1e-05	0.3356	1e-05	0.294668	3.39365e-05	0.20618
STAM2	1.1336	1e-05	1.36708	1.77472	1.83189	1.18136	0.833563	1.59599	0.522286	0.206249
LRSAM1	0.443154	0.27091	1e-05	1e-05	1e-05	1e-05	0.238024	1e-05	23802.4	0.20627
DNAJC16	1e-05	1e-05	1e-05	0.27963	1e-05	0.457721	1e-05	0.245787	4.06856e-05	0.206326
MEN1	1e-05	1e-05	1e-05	0.0635925	0.104174	1e-05	1e-05	0.0559254	0.000178809	0.206396
LIPA	1.05556	2.88568	5.1524	1.89234	1e-05	0.80069	3.03122	0.897681	3.37672	0.206521
RPS28	1.14492	3.21772	1.29321	3.04429	3.36296	8.16296	1.88529	4.85674	0.38818	0.207086
GCHFR	1.37286	9.78521	4.25854	1.31118	0.599958	1e-05	5.13887	0.637049	8.06668	0.207469
GIMAP7	1e-05	0.0817212	1e-05	1.06693	0.755807	1e-05	0.0272471	0.607582	0.0448451	0.207672
WWP1	1e-05	0.197294	0.328129	1e-05	1e-05	1e-05	0.175144	1e-05	17514.4	0.207699
SNRPD2	1.86005	1.21246	1.65097	2.03196	20.822	11.7431	1.5745	11.5324	0.136529	0.20773
ARL2BP	1e-05	1e-05	1e-05	0.815238	1e-05	0.488399	1e-05	0.434549	2.30124e-05	0.208016
SART1	0.404274	0.285102	0.704297	2.99647	2.41325	0.354761	0.464557	1.9215	0.241769	0.208365
THOC1	1e-05	0.196962	0.116851	1.61444	0.73136	0.207746	0.104607	0.851183	0.122897	0.2087
LGI4	1e-05	1e-05	1e-05	1e-05	0.545362	0.917984	1e-05	0.487785	2.05008e-05	0.208753
CDK17	1e-05	1e-05	1e-05	0.335241	0.199149	1e-05	1e-05	0.178133	5.61377e-05	0.20876
CNOT1	3.32936	1.89157	6.12936	10.0219	6.92788	25.506	3.78343	14.1519	0.267343	0.209029
SARNP	0.166633	0.694303	1.58225	10.4797	32.4316	5.20756	0.814396	16.0396	0.050774	0.209067
MRPL48	1e-05	1e-05	1e-05	0.609894	1.03089	1e-05	1e-05	0.546931	1.82839e-05	0.209122
CXADR	0.776102	4.79676	1.32621	1e-05	1e-05	1e-05	2.29969	1e-05	229969	0.209197
RDH11	1.44053	4.26793	1.52565	0.888218	0.452533	0.840382	2.41137	0.727045	3.31667	0.209295
ABCD3	0.902905	15.0581	9.56493	1.15878	1.92911	1e-05	8.50865	1.0293	8.26646	0.209365
ATPIF1	1e-05	0.0474409	1e-05	0.271115	0.241759	1e-05	0.0158203	0.170961	0.0925373	0.209622
EBI3	1e-05	1e-05	1e-05	0.325583	1e-05	0.554791	1e-05	0.293461	3.40761e-05	0.209845
RPS25	1.0627	2.03459	7.04765	14.3117	3.27021	22.8077	3.38165	13.4632	0.251177	0.210038
MTTP	11.3964	235.998	108.012	1e-05	1e-05	1e-05	118.469	1e-05	1.18469e+07	0.210158
NMNAT1	0.655051	0.420547	0.272527	0.470488	1e-05	1e-05	0.449375	0.156836	2.86525	0.210443
SLC25A22	1e-05	0.876045	1.50406	1e-05	1e-05	1e-05	0.793372	1e-05	79337.2	0.210524
CYP4F8	0.0992055	1e-05	0.170616	1e-05	1e-05	1e-05	0.0899438	1e-05	8994.38	0.210683
FAIM3	1e-05	1e-05	1e-05	0.178099	0.30651	1e-05	1e-05	0.16154	6.19043e-05	0.210744
ANGPTL2	0.461118	1e-05	1e-05	1.05032	0.645394	3.40307	0.153713	1.6996	0.0904407	0.211135
TCEA1	2.07561	1.47039	2.2868	5.07401	5.0546	1.71112	1.94427	3.94658	0.492646	0.21116
INPP5K	0.777141	1.27182	0.475708	1e-05	0.862484	1e-05	0.841555	0.287501	2.92714	0.211176
SNRPN	9.39169	6.86034	9.54226	16.3515	24.3603	8.97555	8.59809	16.5625	0.519132	0.211572
RNMT	0.948637	1e-05	0.359159	2.09066	1.86831	0.319877	0.435935	1.42628	0.305645	0.211618
CDC23	0.187033	0.22536	0.738119	2.18228	2.23395	0.239503	0.383504	1.55191	0.247117	0.211724
TRPM4	1.11962	1e-05	0.732047	3.66892	1.73954	0.854045	0.617226	2.0875	0.295677	0.211791
ECSIT	0.0447343	0.235688	0.28938	0.0900299	1e-05	0.0859441	0.189934	0.0586613	3.23781	0.211972
EI24	1e-05	0.881066	1.53714	1e-05	1e-05	1e-05	0.806071	1e-05	80607.1	0.21199
ZBP1	1e-05	1e-05	1e-05	0.23404	0.408786	1e-05	1e-05	0.214279	4.66682e-05	0.212098
GABPB2	1e-05	1e-05	1e-05	0.115694	0.202202	1e-05	1e-05	0.105969	9.43674e-05	0.212157
ARHGEF11	0.195702	1e-05	0.618978	0.447396	0.751059	0.587746	0.271563	0.5954	0.456102	0.212173
GCG	68.7484	1e-05	42.1628	1.15795	0.7605	0.397638	36.9704	0.772028	47.8874	0.212233
HBB	1143.18	1009.26	1340.46	1125.86	1804.33	1656.52	1164.3	1528.9	0.761527	0.212396
RABGGTB	1e-05	0.169895	0.0968093	1e-05	1e-05	1e-05	0.0889046	1e-05	8890.46	0.212539
ATP8A1	1e-05	1e-05	0.205722	2.83044	6.50649	0.434071	0.0685808	3.257	0.0210564	0.212587
FAU	1e-05	1.26838	4.87274	6.89386	4.26372	3.21205	2.04704	4.78987	0.427369	0.212606
ALG11	0.199373	1.26872	0.812613	0.415739	1e-05	0.224781	0.760236	0.21351	3.56066	0.212653
CDA	0.299193	1.10128	0.323706	1e-05	0.177568	0.136497	0.574726	0.104692	5.4897	0.212748
MAGOHB	1e-05	0.53694	1e-05	0.345331	0.622657	0.517363	0.178987	0.495117	0.361504	0.212794
C2ORF69	0.106701	1e-05	0.0606128	1e-05	1e-05	1e-05	0.0557745	1e-05	5577.45	0.212829
PRAF2	1.02544	1e-05	1e-05	1.06679	1.07666	3.93484	0.341821	2.0261	0.168709	0.212841
C14ORF1	1e-05	0.244975	0.139126	1e-05	1e-05	1e-05	0.128037	1e-05	12803.7	0.212849
MKI67	1e-05	1e-05	1e-05	1.65342	0.937698	1e-05	1e-05	0.86371	1.1578e-05	0.212977
COPB1	21.8988	23.3317	37.0177	26.9615	14.5261	7.12252	27.4161	16.2034	1.692	0.213041
HIST2H2AA4	72.3499	63.4793	103.824	205.398	274.937	833.527	79.8845	437.954	0.182404	0.213097
WDFY1	1.18534	1.10859	0.695614	1.01671	1e-05	0.399679	0.996513	0.472134	2.11066	0.213251
KRT1	19.5321	41.1244	33.0638	52.0702	57.2721	144.543	31.2401	84.6286	0.369144	0.213404
RAD21	2.81682	0.943071	1.98061	6.91534	5.25132	1.70142	1.9135	4.62269	0.413936	0.213427
ITGA9	0.849141	0.477707	1e-05	1e-05	1e-05	1e-05	0.442286	1e-05	44228.6	0.213731
TGFBR2	1e-05	1e-05	1e-05	0.189671	1e-05	0.106575	1e-05	0.0987522	0.000101264	0.213849
AOC3	147.087	13.6263	101.735	111.352	190.942	171.654	87.4826	157.983	0.553748	0.213893
SLC23A1	1e-05	0.354183	0.631906	1e-05	1e-05	1e-05	0.3287	1e-05	32870	0.21408
KIF1C	1e-05	1e-05	1e-05	0.857695	0.479292	1e-05	1e-05	0.445666	2.24384e-05	0.214365
CAT	31.4818	521.705	301.324	30.2808	34.0483	26.8428	284.837	30.3906	9.37252	0.214485
DTX3L	4.62331	4.6728	0.775794	1.67172	0.583577	0.96978	3.3573	1.07503	3.123	0.214488
LEMD2	4.55744	2.06091	4.69554	4.66806	7.47796	14.3454	3.77129	8.83047	0.427078	0.214674
BTN2A1	0.171807	0.534344	0.153274	1e-05	0.200196	1e-05	0.286475	0.0667386	4.2925	0.214684
TMIGD1	2.06446	1e-05	3.71146	1e-05	1e-05	1e-05	1.92531	1e-05	192531	0.214802
SLC30A7	0.285383	1e-05	0.514076	1e-05	1e-05	1e-05	0.26649	1e-05	26649	0.214992
WIPI2	1e-05	1e-05	0.323047	4.37581	2.80764	1e-05	0.107689	2.39449	0.0449737	0.215223
CRYAB	181.08	4.50143	75.9844	203.357	168.041	161.353	87.1886	177.584	0.490972	0.215246
LOXL2	0.293638	1e-05	0.162492	1e-05	1e-05	1e-05	0.152047	1e-05	15204.7	0.215297
SNAP23	1.84129	3.29399	3.11456	4.34566	5.02365	2.6739	2.74995	4.0144	0.68502	0.215363
THSD7A	1e-05	1e-05	1e-05	0.479061	1e-05	0.866562	1e-05	0.448545	2.22943e-05	0.215389
MRPS34	0.767677	0.609551	1.28227	1.55811	0.869154	1.6493	0.886498	1.35886	0.652385	0.215516
ZGPAT	1e-05	1e-05	1e-05	6.61331	1e-05	3.64877	1e-05	3.4207	2.92338e-06	0.215579
RCSD1	1e-05	1e-05	1e-05	1.0895	0.600482	1e-05	1e-05	0.563331	1.77516e-05	0.21568
MFNG	1e-05	1e-05	1e-05	1e-05	0.270712	0.149093	1e-05	0.139938	7.146e-05	0.215754
MGAT2	1e-05	1.04765	1.19508	1e-05	1e-05	0.252859	0.747578	0.0842929	8.86881	0.215979
SNX2	2.54395	9.19404	7.04529	13.3022	7.16745	9.97189	6.2611	10.1472	0.617028	0.21604
AXL	1e-05	1e-05	1e-05	0.279106	0.508306	1e-05	1e-05	0.262474	3.8099e-05	0.216042
FEN1	0.309844	0.105319	2.21757	4.5634	2.97801	0.863185	0.877577	2.80153	0.313249	0.216047
WDFY4	1e-05	1e-05	1e-05	2.21675	4.04609	1e-05	1e-05	2.08762	4.79015e-06	0.216254
CYBB	4.91558	5.45346	3.36954	9.99145	8.48489	4.25442	4.57953	7.57692	0.604405	0.216411
BTF3L4	1e-05	1e-05	1e-05	0.767332	1e-05	0.419114	1e-05	0.395485	2.52854e-05	0.216551
TIMM9	1e-05	0.108073	1e-05	0.541303	1e-05	0.739186	0.0360309	0.426833	0.0844144	0.216584
ARMCX3	0.848355	1.18454	0.572943	0.731277	0.593883	0.31094	0.868614	0.545367	1.59272	0.21666
CAPNS1	10.0499	3.55559	11.5642	13.8298	9.15812	20.4698	8.38992	14.4859	0.579177	0.216668
DNAJA1	3.51204	15.0046	7.83392	3.96299	1.55984	3.12579	8.78351	2.88287	3.04679	0.216798
SEC23B	1.80798	4.39904	2.78576	2.64407	1.53914	0.460271	2.99759	1.54783	1.93665	0.216836
CPN1	1e-05	1e-05	1e-05	0.179056	1e-05	0.329153	1e-05	0.169407	5.90296e-05	0.216944
DPYSL4	0.525564	1e-05	1e-05	0.48752	0.554452	0.404953	0.175195	0.482308	0.363242	0.217179
MID1	1e-05	1e-05	1e-05	1e-05	0.646576	0.350483	1e-05	0.332356	3.00882e-05	0.217289
DDX39B	4.21723	50.4007	43.3502	74.8968	85.4283	32.6546	32.656	64.3266	0.50766	0.217299
BRD2	1e-05	1e-05	1e-05	0.349116	0.189153	1e-05	1e-05	0.179426	5.57332e-05	0.217336
LRRC8D	1e-05	0.116643	0.215333	1e-05	1e-05	1e-05	0.110662	1e-05	11066.2	0.217359
ERF	1e-05	1e-05	1e-05	0.141649	0.261737	1e-05	1e-05	0.134465	7.43687e-05	0.217448
CYFIP1	14.585	9.55409	14.2567	26.5985	21.5365	12.225	12.7986	20.12	0.636113	0.217478
LMAN1	15.8021	37.5498	27.6616	27.0038	6.13154	7.31554	27.0045	13.4836	2.00276	0.217506
PSMD12	4.13844	13.0767	8.26537	6.43016	2.4825	3.04894	8.49351	3.9872	2.13019	0.217579
RASA3	1.17161	0.702416	0.362181	2.26022	2.00723	0.624975	0.745403	1.63081	0.457076	0.217677
B4GALT7	1e-05	1e-05	1e-05	0.144804	1e-05	0.078136	1e-05	0.0743165	0.00013456	0.217737
MAOB	17.3504	60.4003	26.8892	10.1518	7.02167	19.1265	34.8799	12.1	2.88264	0.217882
VCL	478.652	46.3687	445.812	365.732	630.592	795.478	323.611	597.267	0.541819	0.217961
FN3K	4.53209	13.4806	4.78211	3.01175	2.08769	2.10221	7.59827	2.40055	3.16522	0.218299
GMEB1	1e-05	1e-05	1e-05	1.09414	0.585843	1e-05	1e-05	0.559997	1.78572e-05	0.218492
RCC1	1.8149	0.769703	2.87863	3.78841	4.13526	1.76147	1.82108	3.22838	0.564084	0.218498
AP1S2	0.228954	0.27937	1e-05	0.582809	0.445065	1.87285	0.169445	0.966907	0.175244	0.218588
HBS1L	0.443594	0.71367	0.547506	0.592933	0.252939	0.179875	0.568257	0.341916	1.66198	0.218595
TMEM68	0.624063	1e-05	1.16825	1e-05	1e-05	1e-05	0.597442	1e-05	59744.2	0.218722
PHIP	1.1363	1e-05	1.27065	2.36827	2.76803	0.685165	0.802322	1.94049	0.413464	0.218741
BUB3	0.855049	0.911975	4.53315	5.20194	6.143	2.29832	2.10006	4.54775	0.461779	0.218802
MPP5	1e-05	0.229451	0.430013	1e-05	1e-05	1e-05	0.219825	1e-05	21982.5	0.218833
ND6	0.920824	1.1401	0.654904	1e-05	0.993806	1e-05	0.905278	0.331275	2.7327	0.21892
TMEM214	0.531191	1.69948	0.721819	0.736967	0.297936	1e-05	0.984163	0.344971	2.85289	0.218978
CD48	1e-05	1e-05	0.741225	3.75244	2.98535	1e-05	0.247082	2.24593	0.110013	0.219211
DYNC2H1	0.0428312	1e-05	1e-05	0.201854	0.281439	1e-05	0.0142837	0.161101	0.0886632	0.219231
PLOD2	1e-05	1.04425	1.96767	1e-05	1e-05	1e-05	1.00398	1e-05	100398	0.219368
RLTPR	1e-05	1e-05	0.0118107	0.254095	0.147713	1e-05	0.00394355	0.13394	0.0294428	0.219409
PURG	1e-05	1e-05	1e-05	1e-05	0.585336	0.309424	1e-05	0.298257	3.35282e-05	0.219759
ASPH	3.40215	4.81418	1.95662	11.5996	5.56262	4.48499	3.39098	7.21574	0.469943	0.219781
MTFP1	0.963421	1.82371	1e-05	1e-05	1e-05	1e-05	0.929048	1e-05	92904.8	0.219824
UBE2H	0.255481	1e-05	0.716413	0.598476	0.605295	0.853804	0.323968	0.685858	0.472354	0.220012
CRLF3	0.761725	0.501616	0.61411	2.08108	3.36506	0.617107	0.625817	2.02108	0.309645	0.220042
HSPB11	1e-05	0.284386	1e-05	0.853878	0.133628	0.389434	0.0948019	0.45898	0.206549	0.220341
STRN3	1e-05	0.909408	1.43843	1.48841	2.34435	1.01213	0.782615	1.61496	0.484602	0.220372
LARP4	1e-05	0.207321	0.396391	1e-05	1e-05	1e-05	0.201241	1e-05	20124.1	0.220823
PXK	1e-05	1e-05	1e-05	1e-05	0.593778	0.309935	1e-05	0.301241	3.3196e-05	0.221024
SNX18	0.368253	0.357934	0.3295	0.904698	0.346721	1.38835	0.351895	0.879922	0.399917	0.221281
TMEM93	1e-05	1e-05	1e-05	0.67707	1e-05	0.352354	1e-05	0.343145	2.91422e-05	0.221325
IMPACT	1.8628	1.99921	0.288321	0.455088	0.537128	0.283563	1.38344	0.42526	3.25317	0.221384
DDX23	0.719655	2.81617	1.3778	12.8837	6.21615	2.13063	1.63788	7.07683	0.231442	0.221652
CLIC6	1e-05	1e-05	1e-05	2.72892	0.40192	0.706564	1e-05	1.27914	7.81778e-06	0.221919
PSMD4	1.78347	3.59864	2.74466	2.43827	1.80965	0.805277	2.70892	1.6844	1.60824	0.221989
CNN3	23.0497	8.30283	18.8075	27.5737	25.2449	20.0585	16.72	24.2923	0.688284	0.222052
C3ORF75	0.106261	0.205674	1e-05	1e-05	1e-05	1e-05	0.103981	1e-05	10398.1	0.22206
GIMAP1	1.81234	1.5353	0.825931	3.66652	3.90153	1.14596	1.39119	2.90467	0.47895	0.222362
TNFAIP8	1e-05	0.0917813	1e-05	1.22969	0.731701	1e-05	0.0306004	0.653801	0.0468039	0.222395
C7ORF26	0.0601562	1e-05	0.11684	1e-05	1e-05	1e-05	0.0590022	1e-05	5900.22	0.222415
HDLBP	16.537	44.5379	24.1691	24.6631	10.72	4.65742	28.4146	13.3468	2.12894	0.222754
COMMD10	1e-05	0.11074	1.10026	1.16504	1.16698	0.680536	0.403669	1.00419	0.401986	0.222763
PRSS2	7.41799	1e-05	14.4601	1e-05	1e-05	1e-05	7.29269	1e-05	729269	0.222774
DNAJC9	2.57224	1e-05	2.81229	7.0215	4.07322	1.98778	1.79485	4.36084	0.411583	0.222807
FBL	1.23893	2.42126	3.02237	8.8941	17.9961	2.81375	2.22752	9.90132	0.224972	0.222814
LSM14A	0.539303	0.886527	1.39222	2.90269	0.978577	1.80358	0.93935	1.89495	0.495713	0.222829
DCUN1D3	0.0690354	1e-05	0.116515	0.12085	0.153388	0.450254	0.0618536	0.241497	0.256125	0.222861
TPT1	26.5784	52.5775	20.1149	24.4489	10.9254	12.9588	33.0903	16.111	2.05389	0.223151
SYTL2	1.35229	1e-05	1.52716	0.393343	1e-05	1e-05	0.959821	0.131121	7.32013	0.223204
NUDT4	1.12946	1e-05	1.42895	2.51752	1.61883	1.05364	0.852807	1.72999	0.492954	0.223257
MUL1	0.227284	0.648475	0.199152	0.157275	0.172689	1e-05	0.358304	0.109992	3.25755	0.223444
UGT8	0.161812	1e-05	0.317592	1e-05	1e-05	1e-05	0.159805	1e-05	15980.5	0.223475
C22ORF28	10.8208	5.48142	18.5258	22.1241	12.6774	21.0478	11.6093	18.6165	0.623606	0.223538
ATXN3	1.32319	1e-05	1e-05	1.59494	1.22729	0.784424	0.44107	1.20222	0.36688	0.223569
HCLS1	2.22005	2.70905	1.67892	9.33605	11.0531	1.5138	2.20267	7.30097	0.301695	0.223647
SF3B2	10.8921	10.7092	8.24685	16.434	14.8835	9.4238	9.94938	13.5805	0.732625	0.223659
PNPLA6	2.11296	1.79376	4.86827	2.05749	1.28671	0.407749	2.925	1.25065	2.33878	0.223823
NECAP1	1e-05	0.412691	0.251833	0.800217	0.33658	0.36424	0.221511	0.500346	0.442717	0.223895
CD47	1e-05	1e-05	2.34925	6.01175	0.210607	7.41125	0.783091	4.54454	0.172315	0.224017
HEATR5B	1.56935	0.764304	1.14676	3.1776	2.93009	0.962396	1.16014	2.3567	0.492272	0.224049
ARPP19	0.754616	1e-05	0.381542	1e-05	1e-05	1e-05	0.378723	1e-05	37872.3	0.224256
RHOT2	1.53161	2.47125	1.70653	0.972863	1.78411	1.33836	1.90313	1.36511	1.39412	0.224313
SMYD5	1e-05	1e-05	1e-05	0.480649	1e-05	0.242859	1e-05	0.241173	4.14641e-05	0.224325
RAB11FIP3	1e-05	0.223452	0.442456	1e-05	1e-05	1e-05	0.221973	1e-05	22197.3	0.224376
COG2	0.279271	0.689794	1.26034	4.03911	4.17939	0.392567	0.743133	2.87036	0.258899	0.224431
CPXM2	0.463222	1e-05	0.233801	1e-05	1e-05	1e-05	0.232344	1e-05	23234.4	0.224436
HMGB3	0.549157	2.77327	1.24347	0.590133	0.611104	1e-05	1.52197	0.400416	3.80096	0.224497
HNRNPA1	98.1426	95.8674	139.309	212.79	301.478	107.343	111.106	207.204	0.536218	0.224555
LMO7	0.308458	2.02984	4.51541	0.538384	1e-05	1e-05	2.28457	0.179468	12.7297	0.225015
PLA2G2A	7.42879	1e-05	7.59763	0.87237	0.22022	0.93408	5.00881	0.675557	7.41434	0.225024
ABHD6	0.53341	5.36173	2.03249	0.153816	0.364395	1e-05	2.64254	0.17274	15.2978	0.225083
EXOSC3	1e-05	1e-05	1e-05	0.490084	0.245665	1e-05	1e-05	0.245253	4.07742e-05	0.225144
IMP4	1e-05	1e-05	1e-05	0.406818	0.811791	1e-05	1e-05	0.406206	2.4618e-05	0.22517
SLC2A5	1.07029	1e-05	2.13655	1e-05	1e-05	1e-05	1.06895	1e-05	106895	0.225209
MRPL53	1e-05	1e-05	1e-05	0.240516	0.480309	1e-05	1e-05	0.240278	4.16184e-05	0.22525
HDHD2	2.68348	9.56418	2.52781	12.5805	9.68607	5.7042	4.92515	9.3236	0.528246	0.225353
C14ORF21	0.183944	0.287938	0.74622	2.65073	2.46957	0.180979	0.406034	1.76709	0.229775	0.225412
ITGAL	0.133429	1.10087	1e-05	1.0735	2.36419	0.592503	0.411435	1.3434	0.306265	0.225477
INTS5	0.238514	0.687531	0.22382	1.69559	0.991334	0.388042	0.383288	1.02499	0.373943	0.225592
CCDC88B	1e-05	1e-05	0.271173	1.47024	1.0442	1e-05	0.0903977	0.838152	0.107854	0.225745
RABL3	0.367747	0.464113	1.58127	0.431347	1e-05	1e-05	0.804375	0.143789	5.59414	0.225963
TRMT1L	0.530706	0.702408	0.857264	2.09023	2.23038	8.19043	0.696793	4.17034	0.167083	0.225968
STAU2	1e-05	1e-05	1e-05	1e-05	0.145574	0.294055	1e-05	0.146546	6.82378e-05	0.226436
CHCHD4	1e-05	1.65776	0.81962	1e-05	1e-05	1e-05	0.825796	1e-05	82579.6	0.226568
SRSF5	1.41101	4.09486	4.81075	7.43215	7.12943	3.1911	3.43887	5.91756	0.58113	0.2266
EXOSC10	1e-05	0.142741	0.122044	0.9987	1.34229	1e-05	0.0882649	0.780335	0.113112	0.226648
RPS27A	23.034	32.0264	23.7457	34.71	30.4546	28.6948	26.2687	31.2865	0.839618	0.226917
NAALADL1	2.51881	1e-05	5.1247	1e-05	1e-05	1e-05	2.54784	1e-05	254784	0.227182
SGSH	1e-05	1e-05	0.742429	0.777089	2.33441	0.513984	0.247483	1.2085	0.204786	0.227335
ZNF512	0.203086	1e-05	0.129956	1.80385	1e-05	1.28579	0.111017	1.02988	0.107796	0.227653
FAM185A	1e-05	3.66259	1.79156	1e-05	1e-05	1e-05	1.81805	1e-05	181805	0.227684
APOD	1e-05	2.53348	1.46392	0.22112	1e-05	1e-05	1.33247	0.0737133	18.0764	0.227724
ACTA1	67.4998	1e-05	130.184	1e-05	4.08173	1e-05	65.8947	1.36058	48.4312	0.22803
NUP54	0.879576	0.680254	0.338026	1.09832	3.90237	1.42245	0.632619	2.14105	0.295472	0.228105
EXOC1	1.22185	0.230312	0.947266	0.303176	0.274831	0.299422	0.799811	0.292476	2.73462	0.228137
EML1	5.47784	0.228052	5.94509	0.949639	0.607144	0.668256	3.88366	0.74168	5.2363	0.228299
RANBP1	4.75465	8.39012	8.87171	20.1216	11.2299	8.45046	7.33883	13.2673	0.55315	0.228362
SCYL3	1e-05	0.314641	0.152753	1e-05	1e-05	1e-05	0.155801	1e-05	15580.1	0.228476
HLA-DRA	25.4588	13.9325	14.3765	51.0518	68.2454	14.6709	17.9226	44.656	0.401348	0.228645
UBA2	0.576201	0.0622119	1.44132	3.33836	6.35913	0.690981	0.693243	3.46283	0.200196	0.228744
DENND1C	1e-05	0.0809132	0.150884	0.790128	1.01334	1e-05	0.0772689	0.601158	0.128534	0.228763
PIP4K2A	1e-05	0.605128	1e-05	0.687412	0.814249	0.240957	0.201716	0.580873	0.347264	0.229072
C5ORF51	1e-05	0.0996035	0.579788	0.6365	0.5503	0.394125	0.226467	0.526975	0.429749	0.229506
PTPRN	1e-05	1e-05	1e-05	0.286489	0.137629	1e-05	1e-05	0.141376	7.07335e-05	0.229585
RASAL1	0.0561321	1e-05	0.0970593	0.489493	0.545105	1e-05	0.0510671	0.344869	0.148077	0.229742
EGFR	4.73102	13.213	4.08552	3.48807	3.32811	0.409784	7.34319	2.40865	3.04867	0.229805
APPL2	0.470455	0.854587	1.33108	0.419979	0.795789	1e-05	0.885375	0.405259	2.18471	0.229845
PRKAR2B	2.03313	0.411367	2.43219	4.3315	2.1508	9.67484	1.62556	5.38571	0.301828	0.229854
TAF10	0.188203	1e-05	1e-05	0.564491	0.654038	1e-05	0.062741	0.40618	0.154466	0.230281
CARTPT	1.348	1e-05	0.64263	1e-05	1e-05	1e-05	0.663548	1e-05	66354.8	0.230392
PSMG1	1e-05	0.506589	1e-05	0.474143	1.20112	0.276855	0.16887	0.650705	0.259518	0.230546
RAPGEF6	1e-05	1e-05	1e-05	0.47583	1.00411	1e-05	1e-05	0.493318	2.02709e-05	0.231028
ERBB2	1e-05	1e-05	0.131265	0.464991	0.390149	1e-05	0.0437616	0.28505	0.153522	0.231061
TAF15	0.65928	1.62923	0.444383	0.794446	1e-05	1e-05	0.910964	0.264822	3.43991	0.231265
PARVG	1e-05	1e-05	0.138241	0.731016	1.25539	1e-05	0.0460869	0.66214	0.0696029	0.231312
DEK	12.6028	2.23792	11.3167	18.9371	19.1699	8.42942	8.71912	15.5121	0.562083	0.231594
ERMP1	1e-05	1.46962	0.179912	3.61432	1.73883	0.664038	0.549846	2.00573	0.274138	0.231643
FOXO1	1e-05	1e-05	1e-05	1e-05	0.166659	0.0785086	1e-05	0.0817258	0.00012236	0.231666
LRRC57	0.612048	0.532061	0.844319	0.636059	0.469448	0.358785	0.662809	0.488097	1.35794	0.231719
DDX24	1e-05	0.148063	1e-05	0.635089	1e-05	0.466871	0.049361	0.367323	0.13438	0.231884
VAPA	15.8979	17.9323	12.4656	16.1196	8.08637	3.08396	15.4319	9.09665	1.69644	0.231902
FEM1B	0.250446	0.208983	0.148697	0.118779	0.198492	1e-05	0.202709	0.10576	1.91668	0.231997
WDR43	1e-05	1e-05	1e-05	0.142616	1e-05	0.303835	1e-05	0.14882	6.71951e-05	0.232045
SIRT2	2.37272	2.51728	2.62009	1.62693	1e-05	2.35381	2.50336	1.32692	1.8866	0.23205
CCT6A	21.245	30.5068	42.5721	15.7053	28.5915	18.1287	31.4413	20.8085	1.51098	0.232443
KIAA0319L	0.0891699	0.956483	0.286917	1e-05	1e-05	1e-05	0.44419	1e-05	44419	0.232614
AGPS	2.02624	8.96847	3.79222	1.83104	0.891231	1.54074	4.92898	1.42101	3.46866	0.232744
TCF20	1e-05	1e-05	1e-05	0.781996	0.363445	1e-05	1e-05	0.381817	2.61906e-05	0.2331
ASCC2	0.607365	0.481414	2.18755	0.150967	1e-05	0.366956	1.09211	0.172644	6.32578	0.233126
TFG	4.82421	12.5082	5.07372	5.5618	1.35682	2.86044	7.46871	3.25968	2.29124	0.233424
RYR2	0.112154	1e-05	1e-05	0.469145	0.770633	1e-05	0.0373912	0.413263	0.0904781	0.233478
MPDU1	0.94995	3.35453	0.931191	0.85024	0.374191	1e-05	1.74522	0.408147	4.27597	0.233496
CLTB	1e-05	0.278175	0.128789	1e-05	1e-05	1e-05	0.135658	1e-05	13565.8	0.233516
CEP250	0.179879	1e-05	1e-05	0.626468	0.513827	1e-05	0.0599664	0.380102	0.157764	0.233679
DNPEP	11.6197	11.5888	27.2373	37.0044	28.7165	17.2883	16.8152	27.6697	0.607713	0.233739
GBA	1e-05	0.433126	0.940242	1e-05	1e-05	1e-05	0.457793	1e-05	45779.3	0.234054
PID1	0.105721	0.229565	1e-05	1e-05	1e-05	1e-05	0.111765	1e-05	11176.5	0.234087
GAK	15.8769	1.53425	21.2985	5.24323	2.96932	0.998738	12.9032	3.07043	4.20242	0.23423
PEPD	13.8086	41.5548	18.4818	12.5194	13.0184	5.60764	24.6151	10.3818	2.37098	0.234354
C1ORF50	0.323168	1.07616	0.173	0.175104	1e-05	1e-05	0.52411	0.0583746	8.9784	0.234376
SMARCE1	1.12596	0.349384	1.79599	3.89407	6.21348	0.869289	1.09044	3.65895	0.298022	0.234404
RCN3	0.620137	0.267082	0.823553	2.56764	0.773912	1.10761	0.570257	1.48305	0.384516	0.234539
RPA3	3.81611	1.73393	1.29154	8.54237	8.04763	1.50511	2.28053	6.0317	0.37809	0.234653
C1ORF116	0.190413	1e-05	0.415671	1e-05	1e-05	1e-05	0.202031	1e-05	20203.1	0.234656
FAM151A	0.197542	1e-05	0.432097	1e-05	1e-05	1e-05	0.209883	1e-05	20988.3	0.234872
UBE2A	1.90102	1.54558	1.58929	1.61043	1e-05	1.0682	1.67863	0.892881	1.88002	0.234927
NMRAL1	1.57035	1.30213	1.24535	1.85556	1.89946	1.31138	1.37261	1.6888	0.812773	0.234946
LEO1	1.23918	1e-05	2.71567	1e-05	1e-05	1e-05	1.31828	1e-05	131828	0.235074
CES2	16.2571	155.427	51.555	3.56556	6.59304	2.7111	74.4131	4.2899	17.3461	0.235121
CTSA	1e-05	1.30036	0.852803	2.09981	1.3288	0.898742	0.717725	1.44245	0.497574	0.235232
CBX1	0.405654	0.335495	1e-05	18.9978	4.23267	3.20053	0.247053	8.81034	0.0280412	0.235245
SSB	9.41877	8.06047	9.37709	16.5494	13.381	8.54358	8.95211	12.8247	0.698038	0.235405
RBBP4	9.11956	4.10309	1.71207	5.1765	29.8423	15.3854	4.97824	16.8014	0.296299	0.235407
MOCS3	0.292787	0.800772	0.142844	0.813899	0.788088	0.620275	0.412135	0.740754	0.556372	0.235744
EMG1	1e-05	1e-05	1e-05	1.16363	0.226177	0.201902	1e-05	0.53057	1.88477e-05	0.235773
PTPRN2	1e-05	1e-05	1e-05	0.183654	0.0831072	1e-05	1e-05	0.0889239	0.000112456	0.23598
UROD	1.78359	6.94576	2.56927	1.86097	1.50104	1e-05	3.76621	1.12067	3.36067	0.235992
SLC6A19	2.60357	1e-05	5.75565	1e-05	1e-05	1e-05	2.78641	1e-05	278641	0.236014
OCRL	0.843352	0.287652	1.28234	1e-05	0.0836314	0.756906	0.804448	0.280182	2.87116	0.236307
RPE	2.58685	3.72232	3.53085	1e-05	3.01928	2.32046	3.28001	1.77992	1.84279	0.236767
POLR2B	1.54472	1.79527	2.59292	5.63412	3.60514	1.95203	1.97764	3.73043	0.530137	0.236784
BIN3	1.33206	1e-05	0.951151	0.324885	1e-05	1e-05	0.761073	0.108302	7.02734	0.236791
SFXN4	0.477616	2.48455	0.530194	0.193032	1e-05	1e-05	1.16412	0.0643505	18.0903	0.236968
CTSB	5.75724	15.9835	7.05011	5.09563	5.52046	2.3183	9.59695	4.31146	2.22592	0.237025
CNOT6	1e-05	1e-05	1e-05	0.703788	1e-05	0.313741	1e-05	0.33918	2.94829e-05	0.2376
GOLGA7	0.545593	0.565641	0.515794	0.915551	1.11031	0.499496	0.542343	0.841785	0.644277	0.237808
NF2	0.173612	1e-05	1e-05	0.582056	0.465811	1e-05	0.0578773	0.349293	0.165699	0.237998
FXYD6	1e-05	1e-05	1e-05	2.06282	1e-05	0.915858	1e-05	0.992897	1.00715e-05	0.23804
RAP1GDS1	8.50376	1e-05	1.69627	15.3726	2.2882	13.0869	3.40001	10.2492	0.331733	0.238194
EIF4A3	5.59919	10.0475	6.05317	119.458	70.1631	1.94572	7.23328	63.8556	0.113275	0.238258
MYST2	1e-05	0.333449	0.0573007	1.36865	1.06694	1e-05	0.130253	0.811867	0.160437	0.238541
CCT5	14.1838	4.73139	34.5884	34.6388	24.1015	38.2142	17.8345	32.3182	0.551842	0.238749
SPARCL1	0.0845566	1e-05	0.191856	1e-05	1e-05	1e-05	0.0921409	1e-05	9214.09	0.238848
RPL34	1e-05	0.543398	1.23632	1e-05	1e-05	1e-05	0.593243	1e-05	59324.3	0.23914
DAK	15.1931	150.349	50.3019	4.74504	6.9871	3.03533	71.9481	4.92249	14.6162	0.239613
RAPH1	1e-05	0.934379	0.408395	1e-05	1e-05	1e-05	0.447595	1e-05	44759.5	0.239751
QTRT1	0.542905	1.24328	1e-05	1e-05	1e-05	1e-05	0.5954	1e-05	59540	0.239852
KIAA1147	1e-05	1e-05	1e-05	0.396002	1e-05	0.172826	1e-05	0.189613	5.27391e-05	0.239915
DEF6	0.858247	0.483459	0.791569	1.9285	4.19587	0.865136	0.711091	2.32983	0.305211	0.240002
UBA1	55.4493	69.3574	78.2687	122.22	83.5596	71.8128	67.6918	92.5307	0.73156	0.240192
SYNGR3	1e-05	1e-05	0.238367	0.86803	0.640121	1e-05	0.0794625	0.502721	0.158065	0.240225
TUBA4A	7.53823	8.53704	17.7774	34.5749	21.4403	11.1411	11.2842	22.3854	0.504088	0.240271
TOR1AIP2	0.131554	0.0571202	1e-05	1e-05	1e-05	1e-05	0.0628947	1e-05	6289.47	0.240483
MAP7D1	0.0638253	1e-05	1e-05	0.935703	1e-05	2.02574	0.0212818	0.98715	0.0215588	0.240597
RPL14	14.1332	23.5204	11.5348	34.7433	25.6655	16.1643	16.3961	25.5244	0.642371	0.24098
TPR	5.36358	8.29527	7.60357	17.9312	13.2271	6.42267	7.08747	12.527	0.565777	0.240993
C10ORF81	0.420022	1e-05	0.822273	0.0713893	1e-05	1e-05	0.414102	0.0238031	17.397	0.241055
TMX3	1.51211	0.305204	0.368229	1.45087	1.98796	0.860624	0.728515	1.43315	0.50833	0.241295
DKC1	0.875313	0.525919	2.12135	3.3478	7.25373	1.35957	1.17419	3.98704	0.294503	0.241486
PLTP	1e-05	1e-05	0.042515	0.487539	1e-05	1.04542	0.0141783	0.510991	0.0277467	0.241517
HPR	0.505808	1.78826	0.155977	1e-05	1e-05	1e-05	0.816681	1e-05	81668.1	0.241521
MTX3	0.676679	0.640841	0.590526	0.627755	0.523361	0.326098	0.636015	0.492404	1.29165	0.241656
GBE1	4.54378	12.2488	3.46252	2.7465	2.58673	1.36642	6.7517	2.23322	3.0233	0.242141
RAP1A	10.4957	3.41826	7.23401	12.4354	24.3321	8.04155	7.04931	14.9364	0.471956	0.242162
HNRNPR	14.885	11.8627	37.4158	41.5208	48.0586	21.3746	21.3878	36.9847	0.578288	0.242335
CADM4	1e-05	1e-05	0.905688	2.41984	2.3237	1e-05	0.301903	1.58118	0.190935	0.242499
CAV1	39.4319	1.47817	55.8339	72.6566	48.9572	53.4689	32.248	58.3609	0.552561	0.242578
VEGFB	1e-05	1e-05	1e-05	0.114001	1e-05	0.267638	1e-05	0.127217	7.86061e-05	0.242581
AKR1C3	23.9032	37.6822	102.42	26.9265	1.22703	18.4048	54.6685	15.5195	3.52258	0.24261
DDX20	1e-05	0.409706	0.174236	1e-05	1e-05	1e-05	0.194651	1e-05	19465.1	0.242755
PDS5A	1.51965	0.593676	0.843311	2.67684	2.57044	0.749579	0.985545	1.99895	0.493031	0.242755
RUNX3	1e-05	1e-05	1e-05	1.13306	0.481286	1e-05	1e-05	0.53812	1.85832e-05	0.242884
ACTR3	57.7254	77.8822	98.7897	168.902	179.131	64.2491	78.1324	137.427	0.568536	0.242961
FAM198B	1e-05	1e-05	0.108837	0.285187	1e-05	0.280366	0.0362858	0.188521	0.192476	0.242999
ABT1	1e-05	1e-05	1e-05	0.932088	0.395435	1e-05	1e-05	0.442511	2.25983e-05	0.243018
PDE4D	1.1895	1e-05	1.08764	1.45623	1.45696	1.21695	0.759052	1.37671	0.551351	0.24325
EXOC5	1.20325	0.55973	1.33786	0.814597	0.736656	0.361207	1.03361	0.637487	1.62139	0.243409
FMNL1	0.451599	1e-05	0.554785	2.79853	5.56456	0.209261	0.335465	2.85745	0.1174	0.243499
CLK3	1e-05	1e-05	0.0936109	0.294464	1e-05	0.232732	0.0312103	0.175735	0.177598	0.243532
FCHSD1	1e-05	1e-05	0.110688	0.299737	0.443	1e-05	0.0369027	0.247582	0.149052	0.243647
KIAA1211	0.112382	1e-05	0.267036	1e-05	1e-05	1e-05	0.126476	1e-05	12647.6	0.243907
H1FX	1.81853	1.74862	0.17079	27.23	15.0315	1e-05	1.24598	14.0871	0.0884479	0.244152
SLC9A3R1	3.74373	5.07134	11.5338	1.51421	4.37752	2.84662	6.78297	2.91278	2.32869	0.244326
CMBL	5.4462	26.5246	17.8074	12.1098	4.64258	3.4545	16.5927	6.73562	2.46343	0.244639
DPP8	1e-05	1e-05	0.524585	1.32691	1.34771	1e-05	0.174868	0.891542	0.196142	0.244684
WDR70	0.691483	0.33218	0.368782	1.72876	1.33852	0.332231	0.464148	1.13317	0.409602	0.24506
SIT1	1e-05	1e-05	1e-05	0.354427	1e-05	0.146834	1e-05	0.167091	5.98478e-05	0.245641
NTPCR	6.19157	4.34864	5.91481	7.41913	7.7663	5.27465	5.48501	6.82003	0.80425	0.245649
TRMT1	0.176927	0.200245	0.313683	0.83866	0.789402	0.144392	0.230285	0.590818	0.389773	0.245891
LRWD1	1e-05	1e-05	1e-05	0.782438	0.322108	1e-05	1e-05	0.368185	2.71602e-05	0.246338
SLC2A4	0.912117	0.0508663	1.36326	0.172572	0.215312	0.071023	0.775414	0.152969	5.06909	0.246349
DPP7	3.42627	2.71739	1e-05	5.13993	5.6047	1.8409	2.04789	4.19518	0.488153	0.246569
NAPG	0.784519	1.05592	1.28384	0.490758	0.417714	1.11404	1.04143	0.674169	1.54476	0.247148
LACE1	0.362078	0.816833	0.392528	0.577103	1e-05	1e-05	0.523813	0.192374	2.72289	0.247239
GK	0.433987	3.46768	0.93383	0.292334	1e-05	1e-05	1.61183	0.0974515	16.5398	0.247325
MAST3	1e-05	1e-05	0.0495074	0.245814	0.496269	1e-05	0.0165091	0.247364	0.0667401	0.247388
FAM55D	1e-05	1e-05	1e-05	0.811529	0.329872	1e-05	1e-05	0.380471	2.62832e-05	0.247741
IRF3	1e-05	1e-05	1e-05	0.95051	0.386311	1e-05	1e-05	0.44561	2.24411e-05	0.247757
ATP5F1	9.39104	21.4675	11.3302	9.24219	11.208	3.10631	14.0629	7.85218	1.79096	0.247796
IFITM3	1e-05	1e-05	1e-05	0.484156	1.1918	1e-05	1e-05	0.558656	1.79001e-05	0.247807
SLTM	1e-05	1e-05	0.1624	0.451916	0.381389	1e-05	0.0541402	0.277772	0.194909	0.247816
P4HA1	1.33978	4.69839	1.50431	1.88548	0.364831	1e-05	2.51416	0.750107	3.35173	0.247871
FBXO21	0.757834	0.337277	0.430089	0.442078	1e-05	0.33551	0.5084	0.2592	1.96142	0.248119
PNCK	0.535244	1e-05	0.215516	1e-05	1e-05	1e-05	0.250257	1e-05	25025.7	0.248792
DHX32	0.523393	1e-05	1.30016	1e-05	1e-05	1e-05	0.607856	1e-05	60785.6	0.248815
COL4A2	71.8259	8.87449	36.0952	72.4858	65.4043	66.5337	38.9318	68.1413	0.57134	0.249146
PICK1	0.368804	0.615717	0.638279	0.606667	0.138451	1e-05	0.540933	0.248376	2.17788	0.249625
ACY3	1e-05	0.428999	0.171244	1e-05	1e-05	1e-05	0.200084	1e-05	20008.4	0.249755
ACE	7.88231	1e-05	3.14513	1e-05	1e-05	1e-05	3.67582	1e-05	367582	0.249796
SEC16A	1.35926	2.0398	1.61239	1.87959	0.205971	0.444866	1.67048	0.843475	1.98048	0.250194
ASCC3	1.77436	3.12306	2.84599	8.72064	3.93666	3.26292	2.58114	5.30674	0.486389	0.250277
LCP2	0.441782	0.734688	0.495426	1.08125	1.61667	0.502445	0.557299	1.06679	0.522407	0.250278
ELANE	1.63772	0.359265	1e-05	1.27842	1.46243	1.62586	0.665664	1.45557	0.457322	0.250347
ADAMTS4	1e-05	1e-05	1e-05	1e-05	0.518047	1.30539	1e-05	0.607816	1.64524e-05	0.250399
PREB	0.300691	0.784001	0.547846	2.96022	4.86002	0.236402	0.544179	2.68555	0.202632	0.250759
RPS16	17.0668	43.6153	22.835	27.5381	6.44753	6.29266	27.839	13.4261	2.0735	0.250898
STRN	1.28726	0.529051	1.66147	2.29687	1.48914	1.44464	1.15926	1.74355	0.664884	0.250911
SHROOM3	0.867199	1e-05	1.61808	0.257994	1e-05	1e-05	0.828431	0.0860048	9.63238	0.250988
ABHD4	0.238202	0.295185	0.534873	0.210909	0.326636	1e-05	0.356087	0.179185	1.98726	0.251189
EXOG	0.726703	0.196436	0.512065	1.18237	1.23763	0.368138	0.478401	0.929381	0.514753	0.251289
FAT4	0.110614	1e-05	0.28294	1e-05	1e-05	1e-05	0.131188	1e-05	13118.8	0.252069
AQR	1.34506	1e-05	1.46298	3.61504	3.05757	0.581445	0.936016	2.41802	0.3871	0.252095
MYO5A	0.73628	1e-05	0.892788	2.58649	1.33249	0.53878	0.543026	1.48592	0.365447	0.252105
DCUN1D5	0.270176	0.19795	0.188284	1e-05	0.255005	1e-05	0.218803	0.0850084	2.5739	0.252108
IL17B	1e-05	1e-05	1e-05	0.119039	1e-05	0.305251	1e-05	0.141433	7.07048e-05	0.252346
TTR	17.0749	18.628	21.252	43.795	16.6734	34.2241	18.985	31.5642	0.601473	0.252433
YBX1	0.568835	0.956277	0.512403	0.681979	0.369642	1e-05	0.679172	0.350544	1.93748	0.252451
TRPT1	1e-05	0.0540475	0.263481	0.633282	2.16753	0.275651	0.105846	1.02549	0.103216	0.252524
STOML2	6.23994	9.10168	4.01282	4.72253	3.69616	3.96424	6.45148	4.12764	1.56299	0.252712
SRSF2	1e-05	0.302907	0.242442	0.109002	1e-05	1e-05	0.181786	0.0363405	5.0023	0.252801
CWC27	0.463114	1e-05	1.19276	1e-05	1e-05	1e-05	0.55196	1e-05	55196	0.252826
CBARA1	0.470878	1e-05	0.35895	1e-05	1e-05	0.160622	0.276613	0.0535473	5.16576	0.252848
AP1S3	0.133498	0.150889	0.200932	0.452542	0.355696	0.129606	0.161773	0.312615	0.517485	0.252941
DLG1	2.8012	3.05993	4.20916	3.46438	2.18671	1.29566	3.35676	2.31558	1.44964	0.252942
ACSL5	5.99893	18.119	50.1605	4.28748	3.64179	3.56784	24.7595	3.83237	6.46062	0.253072
FDFT1	0.0585688	0.430829	1.15255	1e-05	0.116308	1e-05	0.547315	0.0387761	14.1147	0.253083
HIP1R	1.16609	0.719323	3.09597	0.681101	0.869487	1e-05	1.66046	0.516866	3.21256	0.2533
PTPN3	1e-05	0.183957	0.0710783	1e-05	1e-05	1e-05	0.085015	1e-05	8501.5	0.253375
AGMAT	1.62662	9.11148	3.86802	3.60496	0.448228	1e-05	4.86871	1.35106	3.60361	0.253377
FAAH	1e-05	4.73494	1.82569	1e-05	1e-05	1e-05	2.18688	1e-05	218688	0.253599
RPS15A	3.51858	5.09183	13.0089	11.5184	8.96899	24.667	7.20642	15.0515	0.478785	0.253757
FARP1	4.00913	2.60385	2.80463	14.0788	9.45918	2.22671	3.1392	8.58824	0.365524	0.25376
GSTK1	26.2791	103.74	35.6996	33.0218	14.5593	3.49892	55.2394	17.0267	3.24429	0.253771
YME1L1	0.202139	1.46493	0.277729	1e-05	1e-05	1e-05	0.648264	1e-05	64826.4	0.253772
TOR3A	1e-05	1e-05	0.0736305	0.167087	0.176509	1e-05	0.0245502	0.114535	0.214346	0.253909
HSD3B1	0.63092	1e-05	1.64101	1e-05	1e-05	1e-05	0.757315	1e-05	75731.5	0.253919
PRKD3	0.780479	0.29953	1e-05	1e-05	1e-05	1e-05	0.360006	1e-05	36000.6	0.254121
ARHGAP21	1e-05	1e-05	0.105906	0.235277	0.262827	1e-05	0.0353087	0.166038	0.212654	0.254274
RPLP2	45.9437	102.556	37.2627	52.9459	17.7061	16.6914	61.9209	29.1145	2.12681	0.254359
HNRNPF	7.79577	19.8677	22.5318	39.1924	30.2566	15.0894	16.7318	28.1795	0.593758	0.254403
COQ5	2.83087	8.37472	2.85195	3.28398	1.39669	0.723462	4.68584	1.80138	2.60126	0.254971
KRT18	128.694	360.991	126.86	124.432	94.1895	33.9677	205.515	84.1965	2.4409	0.254984
RBM42	1e-05	1e-05	0.213898	0.684712	0.478759	1e-05	0.071306	0.387827	0.18386	0.254988
MPHOSPH8	1e-05	1e-05	0.0924759	0.508743	0.27489	1e-05	0.030832	0.261215	0.118033	0.255029
VASN	1e-05	1e-05	0.100424	0.312001	1e-05	0.589793	0.0334813	0.300601	0.111381	0.255049
GTF3C4	0.469231	0.612274	0.633766	1.42769	1.39103	0.432321	0.571757	1.08368	0.527606	0.255106
LAGE3	0.0851646	1e-05	1e-05	0.200732	1e-05	0.191757	0.0283949	0.130833	0.217031	0.255185
DNMT1	0.304184	1e-05	0.317289	1.59118	1.36556	1e-05	0.207161	0.985582	0.210192	0.255273
GREM2	1e-05	1e-05	1e-05	0.421508	1e-05	1.11053	1e-05	0.510681	1.95817e-05	0.255349
HSPB1	998.915	428.37	789.352	376.949	380.644	662.748	738.879	473.447	1.56064	0.255493
CBFB	1e-05	1e-05	1e-05	0.896378	0.339777	1e-05	1e-05	0.412055	2.42686e-05	0.255496
DCP2	1e-05	1e-05	1e-05	0.157324	0.41533	1e-05	1e-05	0.190888	5.23868e-05	0.255575
PSMB2	2.45461	21.2764	13.228	23.2887	19.8262	19.3928	12.3197	20.8359	0.591272	0.255856
HLA-DRB4	1e-05	1e-05	1e-05	0.602307	1.59444	1e-05	1e-05	0.732253	1.36565e-05	0.255877
PITPNM1	1e-05	1e-05	1e-05	0.461639	1e-05	0.174305	1e-05	0.211985	4.71732e-05	0.255932
PAICS	10.8351	24.4382	13.1895	13.9886	10.0405	3.47263	16.1543	9.16726	1.76217	0.256153
QKI	0.379968	3.38092	1.47417	4.40151	3.19324	2.07481	1.74502	3.22319	0.541396	0.256277
APEX1	5.75216	7.1037	2.66123	22.9885	4.68449	12.6149	5.17236	13.4293	0.385155	0.256363
NUP155	2.42264	1.57911	2.49646	5.71752	3.62297	2.07766	2.16607	3.80605	0.569112	0.256648
PPP2R3A	0.204353	1e-05	0.136791	0.0610492	1e-05	1e-05	0.113718	0.0203564	5.58636	0.256653
S100A4	1.19523	0.100826	1.76399	5.02115	1.82194	15.2529	1.02002	7.36531	0.138489	0.256708
ZNF207	0.712012	2.63435	5.07259	10.3095	7.10658	2.18384	2.80632	6.53331	0.42954	0.256847
CD3D	1e-05	1e-05	1e-05	0.517265	0.193404	1e-05	1e-05	0.236893	4.22132e-05	0.25702
AFF4	1e-05	0.373766	0.139748	1e-05	1e-05	1e-05	0.171175	1e-05	17117.5	0.257023
KRT75	0.510126	0.713812	1e-05	0.235475	1e-05	1e-05	0.407983	0.0784985	5.19733	0.257063
PPP1CA	3.49731	18.846	31.8427	4.8898	7.8874	3.05875	18.062	5.27865	3.42171	0.257151
NFKBIB	1e-05	0.381351	0.142143	1e-05	1e-05	1e-05	0.174501	1e-05	17450.1	0.257367
KIAA1274	0.771591	1e-05	1e-05	1.69478	0.353018	0.677165	0.257204	0.908323	0.283163	0.257463
EIF5B	5.88241	6.52516	12.6683	13.1273	8.19887	17.6066	8.35864	12.9776	0.644082	0.257535
LUC7L2	7.6494	1e-05	1e-05	16.352	19.0172	1e-05	2.54981	11.7897	0.216273	0.257544
CDH5	2.74745	2.56215	1.69293	3.47601	3.10385	2.30222	2.33418	2.96069	0.788389	0.257857
RRS1	0.133826	0.143776	0.367798	1.65139	1.08294	0.0707999	0.215133	0.935041	0.230079	0.257923
ND5	0.821955	1.24009	0.649814	2.0072	1.77445	0.742915	0.903954	1.50819	0.599364	0.257967
TTC39B	1e-05	1e-05	0.234021	0.551316	0.506859	1e-05	0.0780135	0.352728	0.221172	0.258056
PRKAA2	2.52453	1e-05	1.792	0.184018	0.646347	1e-05	1.43885	0.276792	5.1983	0.258102
ERLIN1	0.09831	0.406837	0.443222	25.6526	9.57071	0.370983	0.316123	11.8648	0.0266438	0.258419
CUL1	4.20903	2.98662	2.47612	3.31168	1.87294	1.51631	3.22392	2.23364	1.44335	0.258525
HYI	1e-05	1.27369	1.27255	1.40626	2.64306	1.04486	0.848752	1.69806	0.499836	0.258536
XRN2	1.77058	2.1232	2.11268	6.27498	4.9016	1.48949	2.00215	4.22202	0.474216	0.258558
TRIM24	1e-05	0.112462	0.0902701	0.507079	0.426916	1e-05	0.0675807	0.311335	0.217067	0.258874
IPO8	0.2256	0.400816	0.684047	2.08001	1.52491	0.237508	0.436821	1.28081	0.341051	0.258971
DDX31	0.216897	1e-05	1e-05	0.551634	0.452355	1e-05	0.0723058	0.334666	0.216053	0.259562
LYPLAL1	0.226932	0.679	2.02925	2.21765	2.0013	1.26018	0.978393	1.82638	0.535702	0.259566
APIP	1e-05	0.0954756	0.22927	2.30447	0.413931	0.487639	0.108252	1.06868	0.101295	0.259733
FOXRED1	1e-05	0.743645	0.880046	0.356125	1e-05	1e-05	0.541234	0.118715	4.5591	0.259876
MTAP	7.88291	3.17983	6.51819	8.81258	10.6323	5.87599	5.86031	8.44029	0.694326	0.259981
TNFAIP2	0.288914	1.55541	0.582109	1.6357	1.88393	0.856593	0.808812	1.45874	0.554459	0.260053
AKT3	0.297364	1e-05	0.155801	0.266315	0.281253	0.955973	0.151058	0.50118	0.301405	0.260091
DEFA6	111.057	1e-05	40.4535	1e-05	1e-05	0.118335	50.5035	0.0394517	1280.13	0.260176
WDR91	0.834607	1.60067	1.46155	2.94874	4.20857	1.02153	1.29894	2.72628	0.476453	0.260279
MGAM	19.3434	1e-05	50.4375	1e-05	1.3338	1e-05	23.2603	0.444608	52.3165	0.260556
HINT1	30.9072	60.5428	26.4442	27.3413	26.772	14.399	39.2981	22.8375	1.72077	0.260584
UACA	0.623346	1.13715	0.377938	0.158432	0.551934	0.384824	0.71281	0.365063	1.95257	0.260808
MOGAT2	0.34385	1e-05	0.952091	1e-05	1e-05	1e-05	0.431984	1e-05	43198.4	0.260866
ZC3HC1	1e-05	1e-05	1e-05	0.30204	1e-05	0.109037	1e-05	0.137029	7.29773e-05	0.260917
SCFD1	2.21443	2.57045	4.89929	5.34222	11.1469	3.65038	3.22806	6.71316	0.480855	0.261
XDH	3.74851	46.4456	11.5483	1e-05	0.664287	1e-05	20.5808	0.221436	92.9424	0.261048
FAM114A1	1.61954	3.48578	8.02443	2.21519	1.07238	1.05397	4.37659	1.44718	3.02421	0.261072
KIAA0284	0.605462	1e-05	0.680475	0.28955	1e-05	1e-05	0.428649	0.0965234	4.44088	0.261099
MRPS2	0.49246	1e-05	0.8941	1.45716	1.31472	0.34425	0.46219	1.03871	0.444965	0.261151
CHMP5	0.948887	0.993278	1e-05	0.44302	1e-05	1e-05	0.647392	0.14768	4.38374	0.261196
CNTNAP2	1e-05	1e-05	1e-05	0.184917	1e-05	0.0663079	1e-05	0.0837451	0.00011941	0.261667
UBR3	1e-05	1e-05	1e-05	0.481289	0.172491	1e-05	1e-05	0.21793	4.58863e-05	0.261718
TM9SF1	1e-05	2.34499	0.838256	1e-05	1e-05	1e-05	1.06108	1e-05	106108	0.262002
MAP1LC3A	0.764356	1e-05	0.784933	0.3913	1.40894	1.48491	0.516433	1.09505	0.471606	0.262019
AK3	3.65496	10.9684	9.76807	5.14849	4.25889	4.50664	8.13046	4.63801	1.75301	0.262028
NES	16.4641	0.290397	12.455	25.5586	8.81049	22.6078	9.73649	18.9923	0.512655	0.262073
ORC3	0.096779	1e-05	1e-05	0.271592	0.197611	1e-05	0.0322663	0.156404	0.206301	0.262295
L2HGDH	1.44704	4.06214	1e-05	1e-05	1e-05	1e-05	1.8364	1e-05	183640	0.262386
CCAR1	0.836004	0.706413	4.03698	6.03725	3.83238	1.97639	1.8598	3.94867	0.470994	0.262411
COPS4	5.89681	5.80274	4.86642	13.6428	19.5959	4.14812	5.52199	12.4623	0.443097	0.26245
THOC4	9.54371	6.91836	9.14256	17.0402	21.1591	6.90559	8.53488	15.035	0.567667	0.262455
HRAS	1e-05	1e-05	1e-05	1e-05	0.464572	1.3052	1e-05	0.589928	1.69512e-05	0.262476
MRPS23	2.00776	0.213821	3.70732	7.84788	7.65018	0.91774	1.9763	5.47193	0.361171	0.262659
IPO11	1e-05	1e-05	0.576839	0.514022	0.951219	0.226889	0.192286	0.564043	0.340907	0.262846
RAB3A	1e-05	0.0882018	0.248891	1e-05	1e-05	1e-05	0.112368	1e-05	11236.8	0.262969
TRIOBP	4.18753	2.32346	3.53081	5.26205	3.90426	3.73089	3.34727	4.29907	0.778603	0.262971
ZNF143	1e-05	1e-05	0.145596	0.404456	0.293658	1e-05	0.0485387	0.232708	0.208582	0.263609
ZFPL1	0.47406	0.423592	0.829816	0.524528	0.354346	0.238131	0.575823	0.372335	1.54652	0.263645
TTC15	1e-05	0.205171	0.332131	1.64797	1e-05	1.11692	0.179104	0.921633	0.194333	0.263674
TP53BP1	1e-05	1e-05	0.790742	1.63777	1.74787	1e-05	0.263587	1.12855	0.233563	0.264567
ANKHD1-EIF4EBP3	0.102113	0.438337	0.509121	0.710255	0.74545	0.317414	0.349857	0.59104	0.591935	0.264914
PRDX2	49.3809	28.2198	32.1354	40.9256	88.7076	48.0827	36.5787	59.2386	0.617481	0.265308
TMPO	8.58592	4.27865	16.492	28.7111	19.5638	8.52604	9.78552	18.9337	0.516832	0.265644
ALG5	1.28865	1.49205	2.03099	1.76527	0.568364	0.719438	1.6039	1.01769	1.57602	0.265832
DHRS7	7.57858	33.906	17.059	9.95724	8.802	4.70412	19.5145	7.82112	2.49511	0.265841
VEZF1	1e-05	1e-05	0.232935	0.619567	0.458425	1e-05	0.0776516	0.359334	0.216098	0.266041
LBH	1e-05	1e-05	0.182715	1e-05	0.402154	0.372753	0.0609118	0.258306	0.235813	0.266058
SHBG	1e-05	1e-05	1e-05	0.675791	0.232864	1e-05	1e-05	0.302888	3.30155e-05	0.26606
NT5C1A	1e-05	1e-05	1e-05	1.30643	1e-05	0.450064	1e-05	0.5855	1.70794e-05	0.266084
USP6NL	0.371848	0.343347	1e-05	0.102133	1e-05	0.07002	0.238402	0.0573875	4.15424	0.266092
SNX27	2.13884	2.84487	1.47484	0.909218	2.17243	1.26052	2.15285	1.44739	1.4874	0.266125
FAM129B	2.58879	0.543008	6.05881	10.4701	4.80077	4.03654	3.06354	6.43581	0.476014	0.266192
NUTF2	2.35634	11.3993	11.5333	25.0297	17.3107	7.12524	8.42966	16.4885	0.511243	0.266433
EIF4ENIF1	0.300521	1e-05	1e-05	0.782586	0.588416	1e-05	0.10018	0.457004	0.219211	0.266525
NONO	7.81403	10.4885	12.8297	20.8997	21.8627	8.25042	10.3774	17.0043	0.610283	0.266556
SEC23A	15.3751	52.0532	20.0333	14.9955	14.6523	5.51767	29.1539	11.7218	2.48714	0.266588
NIPBL	0.178386	1e-05	1e-05	1.08388	0.518555	1e-05	0.0594687	0.534148	0.111334	0.266634
EPM2AIP1	0.158707	0.281517	0.122633	0.0509321	0.856612	1.09688	0.187619	0.668141	0.280808	0.266662
EPG5	0.140371	1e-05	0.0480973	1e-05	1e-05	1e-05	0.0628261	1e-05	6282.61	0.266693
ARSA	0.153566	0.449768	1e-05	0.637453	0.354362	0.278089	0.201115	0.423301	0.47511	0.266799
NT5DC2	1e-05	1e-05	0.336399	0.696321	0.23971	0.180942	0.11214	0.372324	0.301188	0.26683
ACTBL2	40.9448	4.27832	16.4914	5.98581	1.44718	5.13244	20.5715	4.18848	4.91146	0.266864
CHCHD6	1e-05	0.287222	0.0982213	1e-05	1e-05	1e-05	0.128485	1e-05	12848.5	0.266902
SEC63	1.56503	4.73914	0.402158	0.510248	0.283745	1e-05	2.23544	0.264668	8.44622	0.266913
NOMO2	2.25083	10.1009	5.37899	3.63857	1.61347	2.13927	5.91022	2.46377	2.39885	0.26699
OAF	0.324594	1e-05	0.314322	0.800126	0.603637	3.50762	0.212975	1.63713	0.130091	0.267052
SGTA	2.18852	1e-05	1.93256	2.48794	1.57325	3.53399	1.3737	2.53172	0.542593	0.267082
CHMP4A	1.07456	1.08081	3.77973	5.58368	3.44865	2.12995	1.97837	3.72076	0.53171	0.267294
GTF3C5	1e-05	1e-05	0.731059	1.07015	0.750433	0.23811	0.243693	0.68623	0.355119	0.267298
CDK11B	0.131984	1e-05	2.40989	3.40463	1.75443	1.30525	0.847294	2.15477	0.393218	0.267576
TMEM65	0.475273	0.411598	0.381263	1e-05	1e-05	0.504564	0.422711	0.168195	2.51323	0.267797
PGRMC2	19.5728	59.4705	30.6031	16.7432	25.0447	14.1005	36.5488	18.6295	1.96187	0.267844
ATP1A3	1e-05	1e-05	1e-05	2.57067	1e-05	0.869731	1e-05	1.1468	8.71989e-06	0.268072
P4HB	195.345	954.679	353.13	214.445	138.894	100.172	501.051	151.17	3.31448	0.268314
FMNL3	0.121517	1e-05	1.40668	2.98797	3.31208	1e-05	0.509402	2.10002	0.24257	0.26847
DDX17	51.3361	85.0691	79.0113	131.914	133.666	59.8561	71.8055	108.479	0.661932	0.268655
PARVB	0.906665	0.492037	0.516237	0.315877	0.585375	0.389067	0.638313	0.430106	1.48408	0.268807
KTI12	1e-05	1e-05	0.179299	0.436372	0.850125	1e-05	0.0597731	0.428836	0.139384	0.26885
BAIAP2L2	0.08281	1e-05	0.246674	1e-05	1e-05	1e-05	0.109831	1e-05	10983.1	0.268934
EXOC8	0.282878	0.996114	1.8461	0.419151	1e-05	0.66395	1.0417	0.361037	2.88529	0.269147
RICTOR	0.342442	0.318518	0.496866	0.951019	1.18133	0.266015	0.385942	0.799454	0.482757	0.269265
XRN1	0.547561	1.31479	1.2617	3.449	3.53922	0.553116	1.04135	2.51378	0.414258	0.26928
USE1	0.0296989	1.32449	0.395582	1e-05	1e-05	1e-05	0.583256	1e-05	58325.6	0.269342
APOL1	1e-05	1e-05	1e-05	0.735462	1e-05	2.19915	1e-05	0.978209	1.02228e-05	0.269345
S100A11	4.11473	3.3028	4.75788	7.88173	3.76722	5.86477	4.05847	5.83791	0.695193	0.269798
VARS2	1e-05	0.88258	0.362896	0.0870028	1e-05	1e-05	0.415162	0.0290076	14.3122	0.269827
HSD17B11	2.77745	9.74535	3.15446	1.71347	3.15013	0.650835	5.22575	1.83814	2.84295	0.269834
PSME3	1.61151	1.29347	1.71011	1.20984	1.41891	1e-05	1.53836	0.876253	1.75562	0.270015
HNRPDL	8.02464	5.74675	10.2429	27.7077	22.0326	5.00374	8.00478	18.248	0.438665	0.270111
PPFIA1	0.885308	0.0984888	0.311532	1.64727	1.1782	0.298983	0.431776	1.04149	0.414577	0.270115
MYO6	6.95743	10.3982	16.9662	9.92933	5.70438	5.34836	11.4406	6.99402	1.63577	0.270257
DDX47	0.405816	0.485833	0.459559	3.74177	10.9547	0.56657	0.450403	5.08768	0.0885281	0.270377
PSMB10	1.67888	2.33194	2.66603	0.431952	0.269395	2.60048	2.22562	1.10061	2.02217	0.2704
SUN2	6.41099	3.57447	4.97973	4.8039	10.7058	7.21131	4.9884	7.57368	0.658649	0.270453
ICT1	1.47735	0.96219	0.784551	1e-05	1.22547	0.308444	1.0747	0.511308	2.10186	0.270525
MMAA	1e-05	2.41322	5.46261	1e-05	0.755229	1e-05	2.62528	0.25175	10.4281	0.270535
RRM1	0.267019	1e-05	1e-05	0.563593	0.529121	1e-05	0.0890132	0.364241	0.24438	0.27093
PNN	0.912601	1.33074	1.60469	3.25478	3.75571	0.854821	1.28268	2.62177	0.489241	0.270953
TIMM13	1e-05	1.51425	0.644778	0.183262	1e-05	1e-05	0.71968	0.061094	11.7799	0.270983
AMPD3	1e-05	1e-05	0.617782	1.17866	4.06983	0.393137	0.205934	1.88054	0.109508	0.271027
ELP4	0.0523959	1e-05	1e-05	0.115654	0.10122	1e-05	0.017472	0.0722946	0.241677	0.271066
APOC3	4.90752	23.8906	10.5819	5.6086	0.783204	7.7922	13.1267	4.728	2.77637	0.271202
TOR1B	1.66207	1.48226	1.64142	1.37143	1.48494	0.435925	1.59525	1.09743	1.45362	0.271287
AADAC	0.843237	27.1865	7.61097	1e-05	1e-05	1e-05	11.8802	1e-05	1.18802e+06	0.271459
HPGDS	1.57858	0.343917	0.613078	3.07904	1.7679	0.760159	0.845192	1.86903	0.452209	0.27149
DHRS1	1.68419	8.87221	1.69231	0.794193	0.408864	0.252884	4.0829	0.485314	8.41291	0.271565
C2ORF47	1.32987	6.53266	2.95963	1.77036	1.5244	0.646297	3.60739	1.31369	2.746	0.271685
SFXN5	1e-05	1.29016	0.420857	1e-05	1e-05	1e-05	0.570341	1e-05	57034.1	0.272067
MPI	5.09077	3.84228	5.09083	4.6971	3.86739	2.82667	4.67463	3.79705	1.23112	0.272179
TNXB	65.0369	48.7602	81.4221	43.3857	65.7106	37.271	65.0731	48.7891	1.33376	0.272417
HK2	1e-05	1e-05	2.44783	10.3317	4.9469	0.212072	0.815951	5.16354	0.158021	0.272426
FARS2	0.894837	3.11827	1.02489	0.431668	0.799744	0.577509	1.67933	0.602973	2.78508	0.272498
RUFY1	2.68787	1.6674	2.43969	4.45975	6.24141	1.8237	2.26498	4.17495	0.542517	0.272517
BRD3	0.244101	1e-05	1e-05	0.487924	0.494534	1e-05	0.0813738	0.327489	0.248478	0.27295
CD74	1.30282	1.32291	1.37559	4.83217	5.80457	0.576056	1.33377	3.7376	0.356853	0.273011
NCF4	3.1556	2.71094	1.00018	4.19489	6.08075	1.98229	2.28891	4.08598	0.560186	0.273202
HEATR5A	0.101842	1e-05	1e-05	0.193839	1e-05	0.221439	0.0339541	0.138429	0.245281	0.273275
EIF3D	13.7457	29.7483	17.1091	28.146	29.6784	24.4363	20.201	27.4202	0.736719	0.273583
RABGAP1L	0.617339	0.542815	0.220093	2.87125	5.01991	1e-05	0.460083	2.63039	0.17491	0.273664
NUP43	1.8483	1.86221	1.84346	3.15973	3.53954	1.56546	1.85132	2.75491	0.672008	0.273724
PDIA2	1.73443	1e-05	0.557133	1e-05	1e-05	1e-05	0.763859	1e-05	76385.9	0.273744
EIF2B3	2.31213	3.25258	1.30621	1.80593	1.83466	0.477522	2.29031	1.3727	1.66846	0.273838
LCK	0.198025	1e-05	1e-05	1.82917	5.2349	1e-05	0.0660151	2.35469	0.0280355	0.274082
EPB41L2	12.6104	5.25833	4.00556	35.4906	6.32547	17.7287	7.29143	19.8483	0.367359	0.274122
CCR2	1e-05	1e-05	0.113846	0.380935	1e-05	0.223589	0.0379553	0.201512	0.188353	0.274178
FAM21C	1.36846	1e-05	1e-05	4.3299	2.63286	1e-05	0.456161	2.32092	0.196543	0.274231
WIBG	1e-05	1.11414	0.356268	1e-05	1e-05	1e-05	0.490139	1e-05	49013.9	0.274235
EIF3B	10.0701	14.567	13.7065	23.2936	17.9964	11.8173	12.7812	17.7024	0.722002	0.274373
RPL27A	1.98389	4.05419	28.9647	38.512	18.496	19.6017	11.6676	25.5365	0.456898	0.274674
CBR1	137.412	690.347	264.28	129.909	123.896	91.4323	364.013	115.079	3.16316	0.274688
PIK3CA	0.434009	1e-05	0.717354	1.53316	5.0085	0.587616	0.383791	2.37643	0.161499	0.275082
HEBP1	1e-05	3.52273	5.19172	0.404867	0.323824	1.18857	2.90482	0.639086	4.54527	0.275174
TMTC3	1e-05	0.119459	0.376966	1e-05	1e-05	1e-05	0.165478	1e-05	16547.8	0.275218
PRKG1	1.28203	1e-05	2.81768	2.82727	3.35637	1.65739	1.36657	2.61368	0.522855	0.275259
CORO7-PAM16	2.33338	2.02224	3.78042	5.72504	5.57294	2.10683	2.71202	4.46827	0.60695	0.275276
FMOD	0.170245	1e-05	2.9755	4.91826	0.743564	3.43008	1.04858	3.03064	0.345995	0.275278
TPM4	39.9406	79.6738	13.9016	21.4398	16.8827	10.2547	44.5053	16.1924	2.74853	0.275353
CR1	1e-05	1e-05	1e-05	2.04264	8.90519	0.537658	1e-05	3.8285	2.61199e-06	0.275464
ATP6V1E1	2.51418	2.85405	4.95226	1.08388	3.33862	2.08555	3.44016	2.16935	1.5858	0.27555
METTL13	1e-05	1e-05	0.0975847	0.181917	0.286701	1e-05	0.0325349	0.156209	0.208278	0.275583
CPT1A	11.4495	23.1323	20.8042	13.5415	15.159	10.9156	18.462	13.2054	1.39806	0.276078
ARHGEF2	2.73868	0.259837	1.14764	6.09385	24.8975	3.27902	1.38205	11.4235	0.120983	0.276385
AMFR	1e-05	0.0729326	0.232665	1e-05	1e-05	1e-05	0.101869	1e-05	10186.9	0.276399
STBD1	0.24479	3.96987	0.894771	1e-05	1e-05	1e-05	1.70314	1e-05	170314	0.276414
CPNE6	1e-05	1e-05	0.157426	1e-05	0.609222	0.324461	0.0524819	0.311231	0.168627	0.276484
TM7SF2	0.69105	1.94272	0.306897	0.736138	1e-05	1e-05	0.980222	0.245386	3.99461	0.276816
JMJD6	1e-05	0.0418289	0.28727	0.871004	1.93944	1e-05	0.109703	0.936817	0.117102	0.276857
HNRNPC	14.8954	19.4365	22.8088	34.3981	33.6298	15.849	19.0469	27.959	0.681245	0.276862
NDUFAB1	4.58431	13.1457	4.88671	5.30336	2.80025	2.15239	7.53891	3.41867	2.20522	0.276894
SPIN1	1e-05	1e-05	0.277723	0.576062	0.521714	1e-05	0.0925811	0.365929	0.253003	0.277084
TTC38	3.40516	24.6183	8.73672	3.95989	2.95745	1.63821	12.2534	2.85185	4.29665	0.277369
DOCK1	1.07791	1e-05	1.35896	1.62699	1.88323	0.882763	0.812294	1.46433	0.554722	0.277519
NCOA7	0.74997	0.562355	0.38485	1.15312	0.770001	0.562555	0.565725	0.828559	0.682782	0.277587
OPA3	1e-05	1e-05	1e-05	0.337792	1e-05	1.0918	1e-05	0.476536	2.09848e-05	0.277801
GRB10	1e-05	1e-05	0.188849	1e-05	0.367384	0.369843	0.0629562	0.245746	0.256185	0.27783
ADPGK	1.35917	1.93498	1.3317	1.79322	0.472359	1e-05	1.54195	0.755195	2.04179	0.277882
FKBP2	16.493	59.5361	21.5015	22.2289	8.76292	6.79453	32.5102	12.5955	2.58111	0.277944
PTPRG	0.316303	1e-05	1e-05	0.813456	0.339739	0.0984621	0.105441	0.417219	0.252723	0.277985
RBM19	1e-05	0.430587	1e-05	0.692219	0.349076	0.175263	0.143536	0.405519	0.353955	0.278421
ZNF148	1e-05	1e-05	0.17906	0.484188	1e-05	0.321415	0.0596935	0.268538	0.222291	0.278533
MMS19	1e-05	0.415081	1e-05	0.740066	1.05564	1e-05	0.138367	0.598571	0.231162	0.278567
MCM5	3.26123	0.348308	2.19883	8.29541	7.82244	0.605506	1.93612	5.57445	0.34732	0.278601
AKAP17A	0.300306	0.25711	0.05976	1.11624	1.20769	1e-05	0.205725	0.774647	0.265573	0.278663
ARF4	10.4817	22.6974	42.9938	13.6766	13.1547	7.69269	25.391	11.508	2.20638	0.278821
CYLD	0.645569	1e-05	0.253333	1.83322	0.833813	0.256648	0.299637	0.974561	0.307459	0.278866
DAAM1	1e-05	0.345646	0.229866	0.287521	0.322863	0.410543	0.191841	0.340309	0.563725	0.278916
HBD	8.47672	11.8105	31.5461	5.30217	68.8463	76.3332	17.2778	50.1605	0.344449	0.279217
C14ORF142	0.215769	0.706925	1e-05	1e-05	1e-05	1e-05	0.307568	1e-05	30756.8	0.279259
RAB30	0.30217	0.218521	0.625297	0.960207	1.1062	0.249138	0.381996	0.771849	0.49491	0.279292
CHCHD2	0.267708	0.877435	1e-05	1e-05	1e-05	1e-05	0.381718	1e-05	38171.8	0.279299
DIS3L2	0.672767	1.60242	0.43523	0.437302	0.677694	1e-05	0.903471	0.371669	2.43085	0.279632
ANXA13	3.4449	1.09482	10.0409	2.25307	0.394682	0.214495	4.8602	0.954083	5.09411	0.279674
GZMK	1e-05	0.371054	1e-05	1e-05	0.656989	0.871641	0.123691	0.509547	0.242748	0.27971
ATM	1.44017	1.78842	2.06968	6.40385	5.2028	0.955628	1.76609	4.18743	0.421761	0.279816
KIAA0020	1e-05	1e-05	1e-05	1.34899	0.409232	1e-05	1e-05	0.586079	1.70626e-05	0.279911
HOOK1	1e-05	1.72709	0.819243	0.36709	1e-05	1e-05	0.848781	0.12237	6.93619	0.280245
TSNAX	0.735721	1e-05	1e-05	1.29425	1.77574	1e-05	0.245247	1.02334	0.239654	0.280345
PPIA	626.549	578.405	526.4	887.426	742.046	540.527	577.118	723.333	0.797859	0.280621
WDR33	0.856011	1e-05	1e-05	1.07959	0.814184	0.324814	0.285344	0.739529	0.385845	0.280654
ARHGEF17	1.28272	0.261323	1.33293	2.44781	1.07054	1.39682	0.958991	1.63839	0.585325	0.280714
EXOC3	0.851274	0.861716	1.66621	1.7954	1.15993	1.6898	1.1264	1.54837	0.727473	0.280922
IDI1	0.400507	0.631635	0.867992	1e-05	0.766178	1e-05	0.633378	0.255399	2.47995	0.280929
FPGS	1e-05	0.240481	0.0721581	1e-05	1e-05	1e-05	0.104216	1e-05	10421.6	0.281088
FARSB	6.96535	9.24208	7.99161	21.8319	14.6289	6.76066	8.06635	14.4071	0.559885	0.281257
HNRNPL	5.80965	5.13689	4.40717	20.1457	2.47222	16.1957	5.1179	12.9379	0.395575	0.281349
LAMTOR3	2.38288	3.11115	0.353086	1e-05	1e-05	1.91707	1.94904	0.63903	3.04999	0.281693
ZFP91	0.0838725	1e-05	1e-05	0.239743	0.148874	1e-05	0.0279642	0.129543	0.215869	0.281732
C17ORF85	1e-05	1e-05	0.400702	1.03418	0.699041	1e-05	0.133574	0.577744	0.2312	0.281812
SAA2	1e-05	1.05484	3.54631	1e-05	1e-05	1e-05	1.53372	1e-05	153372	0.282008
ATAT1	1e-05	1e-05	0.174834	0.202927	0.147141	0.0856557	0.0582847	0.145241	0.401296	0.282021
PRPF38A	0.686191	0.833602	0.915239	0.403776	0.910583	0.307166	0.811677	0.540508	1.50169	0.282112
CDC42BPA	0.213727	1e-05	0.427704	0.276048	0.601332	1.85525	0.213814	0.910876	0.234734	0.282258
CFDP1	1e-05	1e-05	1.09701	1.21244	0.877226	0.611413	0.365676	0.900358	0.406145	0.282376
CS	27.249	7.19864	25.0539	35.6897	44.0336	17.5213	19.8338	32.4148	0.611876	0.282659
DDX46	6.27749	2.99623	6.57892	11.952	11.0226	3.93778	5.28421	8.97078	0.589047	0.28277
DCD	0.493262	0.587926	0.521572	0.850024	1.93273	6.77912	0.534253	3.18729	0.16762	0.282807
CPD	0.888315	4.41027	1.33598	1.20906	0.626973	1e-05	2.21152	0.612014	3.61352	0.282836
UBR5	0.592381	0.347968	0.598186	1.62569	1.45534	0.286212	0.512845	1.12241	0.456913	0.28287
CFL2	4.91946	1.63913	1e-05	0.137701	0.108737	1e-05	2.1862	0.0821495	26.6124	0.282898
NRIP2	1e-05	1e-05	1e-05	1.73428	0.509328	1e-05	1e-05	0.747872	1.33713e-05	0.283359
HSPA5	1858.08	626.772	293.259	329.957	215.242	162.611	926.036	235.937	3.92493	0.283465
GRAP	1e-05	1e-05	1e-05	0.27176	0.928618	1e-05	1e-05	0.400129	2.49919e-05	0.283733
NPTX1	0.166779	1e-05	1e-05	0.288549	0.371357	1e-05	0.0555997	0.219972	0.252758	0.28386
PSMD1	15.4572	29.2195	16.0342	16.1909	17.3601	4.72239	20.237	12.7578	1.58625	0.283902
THEM4	1e-05	0.962511	0.281017	1e-05	1e-05	1e-05	0.414513	1e-05	41451.3	0.283981
MS4A1	1e-05	1e-05	1e-05	0.127568	0.437922	1e-05	1e-05	0.1885	5.30504e-05	0.284223
MAU2	0.186548	1e-05	0.129939	0.528006	0.757131	1e-05	0.105499	0.428383	0.246273	0.284223
TRMT112	0.702152	1.36935	1.37975	2.87708	2.72349	0.772405	1.15042	2.12432	0.541545	0.284784
DHX38	0.943095	1.27445	0.594241	1.78007	1.93484	0.741844	0.937262	1.48559	0.630904	0.284899
RPL31	0.118919	0.137376	1e-05	0.437174	0.479017	1e-05	0.0854352	0.3054	0.279748	0.285115
APOH	7.7955	11.9583	11.5119	19.5564	10.3483	41.966	10.4219	23.9569	0.435028	0.285132
CTNNA2	1e-05	1.0926	1e-05	0.69085	0.915824	1.05456	0.364205	0.887077	0.410568	0.285189
BAD	1e-05	0.13468	1e-05	0.710787	1e-05	0.311061	0.0448999	0.340619	0.131818	0.285207
GSTM2	6.78883	0.350291	5.36017	13.2275	1.90757	18.3157	4.16643	11.1502	0.373663	0.285319
COL28A1	0.408926	0.201745	0.280809	13.9199	0.993389	3.25434	0.29716	6.05587	0.0490697	0.285355
CRTAP	0.135502	0.59611	2.32624	1.77123	2.3971	1.75823	1.01928	1.97552	0.515957	0.285676
SF3B4	0.339922	1e-05	1e-05	0.380415	0.263078	1.74863	0.113314	0.797376	0.142109	0.285754
HDDC2	1e-05	1e-05	0.313595	0.967014	0.552836	1e-05	0.104538	0.50662	0.206345	0.285895
BTN3A3	1e-05	1.85727	1e-05	0.885163	2.50126	1.38499	0.619095	1.59047	0.389253	0.286031
CPNE2	1e-05	0.0882385	0.141462	0.376993	1e-05	0.543497	0.0765702	0.306833	0.24955	0.286191
NUDT1	1e-05	0.0949249	1e-05	0.556914	1e-05	0.23292	0.0316483	0.263281	0.120207	0.286227
AKR7A3	9.05746	123.522	27.6826	5.23656	1.31775	0.482692	53.4207	2.34567	22.7742	0.286356
AHCYL1	4.10082	6.81783	0.843897	0.129271	1.24954	2.89907	3.92085	1.42596	2.74962	0.286527
C19ORF77	1.00332	1e-05	3.52306	1e-05	1e-05	1e-05	1.5088	1e-05	150880	0.286594
ACP6	1e-05	0.382802	1.34707	1e-05	1e-05	1e-05	0.576629	1e-05	57662.9	0.286822
EXOC2	1.60902	1.01057	1.80959	2.90072	4.94803	1.21361	1.4764	3.02079	0.488745	0.28696
BLOC1S2	0.244678	1e-05	1e-05	0.434423	0.478385	1e-05	0.0815661	0.304273	0.268069	0.287004
TLN1	666.878	113.645	505.418	609.609	709.537	672.212	428.647	663.786	0.645761	0.287167
FLOT2	3.96288	13.6059	1.69468	16.4259	10.708	8.534	6.42114	11.8893	0.540077	0.287263
TG	1e-05	1e-05	1.93281	24.5981	0.950129	6.93921	0.644276	10.8292	0.0594946	0.287345
FAM83D	1.96147	1e-05	0.55381	1e-05	1e-05	1e-05	0.838431	1e-05	83843.1	0.287495
HKDC1	3.85837	1e-05	13.6978	1e-05	1e-05	1e-05	5.85208	1e-05	585208	0.28774
APPL1	7.0819	4.73891	6.41268	12.1432	13.8309	4.51407	6.07783	10.1627	0.598052	0.288075
FNTB	0.736806	0.206625	1e-05	1e-05	1e-05	1e-05	0.31448	1e-05	31448	0.288204
CNKSR3	0.228482	1e-05	0.154525	0.0928482	1e-05	1e-05	0.127672	0.0309561	4.12431	0.288327
COX2	95.5325	101.642	99.8533	91.1902	90.567	34.0796	99.0093	71.9456	1.37617	0.288645
NFU1	1.67918	6.20642	2.0381	1.00305	1.5446	1.14952	3.3079	1.23239	2.68414	0.288714
DCN	52.1162	5.14446	124.131	173.317	48.9266	407.33	60.464	209.858	0.288119	0.288869
SRRT	1.71811	2.593	2.73783	2.97461	3.97346	2.29036	2.34965	3.07947	0.763003	0.289226
ADH5	32.7563	55.9728	23.8234	27.9245	24.1753	19.6323	37.5175	23.9107	1.56907	0.289335
ANXA1	35.0105	11.885	44.3752	48.164	30.3722	60.4795	30.4236	46.3386	0.65655	0.289385
GLIPR2	2.77082	1e-05	1.27679	2.86592	2.25611	2.33374	1.34921	2.48526	0.542884	0.289747
PURB	0.725447	1e-05	0.833337	2.28284	1.71528	12.3979	0.519598	5.46533	0.0950717	0.28985
PSMB5	1e-05	1e-05	0.791031	0.70348	0.371605	2.39717	0.263684	1.15742	0.227821	0.289952
TCP11L1	0.550411	1e-05	0.499271	0.147042	1e-05	0.156258	0.349897	0.101103	3.46079	0.28999
INADL	0.124763	1e-05	0.453837	1e-05	1e-05	1e-05	0.19287	1e-05	19287	0.290268
SLC25A20	0.78175	10.3648	2.16487	1e-05	1e-05	0.535698	4.43714	0.178573	24.8479	0.290269
RDH10	1e-05	2.62142	0.719496	1e-05	1e-05	1e-05	1.11364	1e-05	111364	0.290428
ALDOC	5.28633	0.762028	15.2499	14.5875	12.861	12.0566	7.09941	13.1684	0.539125	0.29057
APRT	8.20379	31.4216	13.4134	36.2842	37.3525	15.7231	17.6796	29.7866	0.593541	0.29059
HEATR1	1e-05	0.182382	0.269057	0.777355	0.765326	1e-05	0.150483	0.51423	0.292638	0.290671
PYGM	9.07479	1e-05	9.59827	7.96919	10.7468	31.151	6.22435	16.6223	0.374457	0.290744
PSMC4	6.5196	4.02208	2.28976	5.2994	8.39673	5.08715	4.27715	6.26109	0.683131	0.291164
HLA-DPB1	1e-05	0.286826	1e-05	0.69297	1.73736	1e-05	0.0956153	0.810112	0.118027	0.291206
FABP6	123.751	1e-05	455.185	1e-05	1e-05	1e-05	192.979	1e-05	1.92979e+07	0.291406
MINA	1e-05	1e-05	0.560132	0.621629	0.362204	0.37394	0.186717	0.452591	0.412552	0.291509
DNLZ	1e-05	1e-05	1e-05	1e-05	0.529877	0.143473	1e-05	0.224453	4.45527e-05	0.291829
FKBP10	1e-05	1e-05	1e-05	1e-05	0.0960194	0.354667	1e-05	0.150232	6.65637e-05	0.291844
SKAP2	1e-05	0.511774	1.55174	1e-05	0.123628	1e-05	0.68784	0.0412159	16.6887	0.291916
UBL7	1e-05	1e-05	0.309873	0.853725	0.510191	1e-05	0.103298	0.454642	0.227206	0.292034
CYP2J2	1e-05	4.42258	1.19305	1e-05	1e-05	1e-05	1.87188	1e-05	187188	0.292204
NAA50	1.18491	0.994989	1.51561	1.53474	1e-05	1e-05	1.23184	0.511586	2.40788	0.292407
MSRA	3.2523	22.9699	7.0519	3.79828	1.63618	2.22353	11.0914	2.55266	4.34502	0.292434
MBP	1e-05	1e-05	0.454492	0.61381	0.472336	3.38935	0.151504	1.49183	0.101556	0.29246
CXCL12	0.087687	1e-05	1e-05	4.71924	0.16335	1.10256	0.0292357	1.99505	0.0146541	0.292558
IZUMO4	0.286254	1e-05	1.06744	1e-05	1e-05	1e-05	0.451233	1e-05	45123.3	0.292812
TRAPPC1	0.125006	1e-05	1e-05	0.193975	0.303349	1.74759	0.0416754	0.748306	0.0556931	0.293229
GTPBP1	1.79825	0.66608	3.24815	4.56203	5.28919	1.26989	1.90416	3.70704	0.513661	0.293544
DCK	0.482007	0.372884	0.593189	2.58147	5.10837	1e-05	0.482693	2.56328	0.188311	0.293632
CARM1	0.937603	0.355196	1.17589	1.08849	2.00489	0.910145	0.822898	1.33451	0.61663	0.294047
ACTN4	216.87	470.523	265.656	238.088	187.707	200.453	317.683	208.749	1.52184	0.29453
KIAA1543	1e-05	0.622246	0.163289	1e-05	1e-05	1e-05	0.261848	1e-05	26184.8	0.295017
SRP68	2.85472	3.54427	1.46091	4.67245	3.32893	2.83372	2.61997	3.6117	0.72541	0.295303
NOP58	3.30078	5.64892	3.93487	13.5831	9.34813	2.93307	4.29486	8.62142	0.498161	0.295363
SLC9A6	0.516929	0.67377	0.682409	0.931503	1.12033	0.53892	0.624369	0.863584	0.722998	0.295387
TXN2	4.50684	17.5063	5.92023	6.67951	0.775876	3.12979	9.31114	3.52839	2.63892	0.295414
LIMS1	5.65222	0.868981	1.37446	6.47193	20.8263	3.23601	2.63189	10.1781	0.258584	0.295535
SLC25A44	1e-05	0.518998	0.135209	1e-05	1e-05	1e-05	0.218073	1e-05	21807.3	0.295751
UBE2M	5.6466	2.38395	1.88229	5.59811	3.21916	6.80986	3.30428	5.20904	0.634335	0.295902
ZNF503	0.201322	1e-05	0.563636	0.0731496	1e-05	1e-05	0.254989	0.0243899	10.4547	0.295919
PRPS1	0.590425	9.86052	4.23273	10.8588	10.6088	5.20759	4.89456	8.89172	0.550462	0.296314
SI	15.7416	1e-05	60.8145	1e-05	1e-05	1e-05	25.5187	1e-05	2.55187e+06	0.296394
DLD	15.2548	27.9997	9.13559	15.6043	8.3409	4.4056	17.4634	9.45028	1.84792	0.29652
ATP8B2	1e-05	1e-05	0.0563592	0.0893833	1e-05	0.124077	0.0187931	0.0711566	0.264108	0.296636
HNRNPAB	38.4824	20.5594	41.9208	67.6307	58.8269	27.0709	33.6542	51.1762	0.657615	0.297255
PRKAG2	0.264935	1e-05	0.0679811	1e-05	1e-05	1e-05	0.110975	1e-05	11097.5	0.297281
DNTTIP2	1e-05	0.111371	1e-05	0.913329	0.316878	1e-05	0.0371303	0.410072	0.0905457	0.297425
SERPIND1	2.75712	1.84737	0.793186	4.27471	3.51894	19.8673	1.79923	9.22033	0.195137	0.29776
CDC42BPB	5.36983	7.29306	14.957	4.15494	8.06771	2.94086	9.20664	5.0545	1.82147	0.297801
TWF2	6.10812	4.89208	2.275	5.50644	5.9415	6.53485	4.42507	5.99426	0.738217	0.297815
ITGA7	14.3333	1e-05	8.02319	7.08885	15.8916	19.123	7.45215	14.0345	0.530989	0.297887
RBPMS	0.5926	1.47756	0.528015	0.161	1e-05	0.931125	0.866058	0.364045	2.37899	0.298234
HSPA13	1e-05	0.861801	0.718846	3.73639	1.1114	0.692676	0.526886	1.84682	0.285293	0.298276
ELMO3	0.454295	1e-05	1.25516	0.182179	1e-05	1e-05	0.569823	0.0607331	9.38241	0.298556
ANKZF1	0.292884	0.47447	0.186369	0.387857	1e-05	1e-05	0.317908	0.129292	2.45883	0.298557
THRAP3	0.513087	0.902841	0.57211	2.64963	1.77864	0.349162	0.662679	1.59248	0.416131	0.298652
ITGA6	4.77747	0.625891	8.83419	14.9629	6.28728	6.39166	4.74585	9.21395	0.515072	0.298798
KDM1A	0.977463	0.786362	0.841431	2.24014	2.8176	0.478286	0.868419	1.84534	0.470601	0.299086
IRF4	1e-05	1e-05	0.34934	2.70239	0.939106	1e-05	0.116453	1.21384	0.0959384	0.2993
TXNL4A	0.351495	0.476957	0.50168	0.558503	1e-05	1e-05	0.443378	0.186174	2.38152	0.299455
GLRX5	0.258656	2.75067	0.884782	0.787753	1e-05	1e-05	1.29804	0.262591	4.94319	0.299475
HSPA4L	1.443	0.614512	1.32521	0.557948	4.80517	3.14456	1.12757	2.83589	0.397607	0.299484
HCFC1	1.84085	1.1971	1.46771	5.59875	2.55235	1.4777	1.50188	3.2096	0.467935	0.299708
CES3	0.394479	5.28346	2.29127	1.58233	0.206204	0.287246	2.6564	0.691927	3.83914	0.299848
CDH19	1e-05	1e-05	1e-05	0.124812	1e-05	0.500052	1e-05	0.208292	4.80096e-05	0.300025
SC4MOL	1e-05	0.358338	0.0892765	1e-05	1e-05	1e-05	0.149208	1e-05	14920.8	0.300208
TLK1	0.117695	1e-05	0.188509	0.489006	0.935823	1e-05	0.102071	0.474946	0.214911	0.300227
TP53RK	0.325306	1.71933	0.227143	0.278013	1e-05	1e-05	0.757261	0.0926778	8.1709	0.300491
DDX58	5.57103	2.4535	4.24716	3.07906	3.29594	2.14976	4.09056	2.84158	1.43954	0.300545
IYD	1e-05	4.48723	1.11286	1e-05	1e-05	1e-05	1.8667	1e-05	186670	0.300651
RAB3GAP2	1.27425	2.68915	2.32319	1.87567	1.72789	0.595003	2.09553	1.39952	1.49732	0.300794
FRZB	1e-05	1e-05	1e-05	0.543254	2.19643	1e-05	1e-05	0.913231	1.09501e-05	0.300918
HEXB	4.88624	12.1809	9.29382	8.94005	5.24415	1.20181	8.787	5.12867	1.71331	0.30092
NEU1	0.0950892	0.258431	0.76241	0.150574	0.137229	1e-05	0.371977	0.0959377	3.87727	0.301406
DTYMK	2.0531	7.16307	5.72355	2.82466	1.73831	4.05189	4.97991	2.87162	1.73418	0.301438
RAB11FIP5	0.782077	1e-05	0.480742	0.315143	1e-05	1e-05	0.420943	0.105054	4.00691	0.302165
PLCD3	1e-05	1e-05	1e-05	0.34813	0.0849577	1e-05	1e-05	0.144366	6.92685e-05	0.302239
NINJ1	0.403283	1e-05	0.219336	0.140764	1e-05	1e-05	0.207543	0.046928	4.42259	0.302258
ACIN1	5.84271	13.1066	8.93369	18.621	19.0462	6.92408	9.29434	14.8638	0.625303	0.302358
SNRNP70	1e-05	2.52944	3.0209	4.3409	3.37083	1.99751	1.85012	3.23641	0.571657	0.302696
FADD	0.187919	1e-05	0.507432	0.532116	0.620545	0.222967	0.231787	0.458543	0.505486	0.303237
TIMP3	1e-05	1e-05	1e-05	0.580439	1e-05	2.41631	1e-05	0.998919	1.00108e-05	0.303768
FRAS1	1e-05	1e-05	1e-05	2.12234	1e-05	8.84446	1e-05	3.6556	2.73553e-06	0.30387
SEC31A	7.9179	30.4078	18.3227	14.3083	9.30393	6.37015	18.8828	9.99412	1.88939	0.303895
PRMT3	1e-05	1e-05	0.114953	0.174802	0.309683	1e-05	0.0383244	0.161498	0.237305	0.304265
FMR1	0.741024	1.85797	0.76185	0.936754	0.259627	0.620159	1.12028	0.605513	1.85013	0.304334
C7ORF30	0.0620313	1e-05	0.261022	1e-05	1e-05	1e-05	0.107688	1e-05	10768.8	0.304817
G3BP1	1.65918	2.09741	3.56725	1.30007	2.14216	1.50363	2.44128	1.64862	1.48081	0.304898
UQCRC1	39.2709	52.1981	39.9367	48.965	24.8855	22.3121	43.8019	32.0542	1.36649	0.305046
CEP135	0.422119	1e-05	0.0841645	0.631704	0.444622	0.124385	0.168764	0.400237	0.421661	0.305055
TTC35	0.676616	0.993652	1.62176	2.06974	3.06979	0.824142	1.09734	1.98789	0.552013	0.305138
KRT9	5.08996	6.26567	5.57541	7.02612	10.6527	34.3061	5.64368	17.3283	0.325691	0.305157
FIP1L1	0.696836	0.944624	1.13879	1.97109	3.51957	0.663969	0.926751	2.05155	0.451733	0.305178
RANBP3	1e-05	0.392187	0.320251	0.492271	0.233237	1.29359	0.237483	0.673034	0.352854	0.305262
CSNK1G1	0.27677	1e-05	1e-05	0.418919	0.753373	1e-05	0.0922635	0.390767	0.236108	0.305336
UTP15	0.165697	0.533693	0.235699	0.607914	0.535442	0.305628	0.311696	0.482995	0.645341	0.305637
PPIL4	0.431355	0.151177	1.23726	1.71752	1.85548	0.341105	0.606598	1.3047	0.464932	0.305689
DAB2IP	0.18774	1e-05	1.60795	1.6601	2.07593	0.500407	0.598567	1.41214	0.423871	0.30569
GNB4	0.461223	0.116473	21.8991	32.7024	0.499381	43.2555	7.49227	25.4857	0.293979	0.305792
MUC2	149.957	1e-05	376.93	56.9937	7.83593	14.8227	175.629	26.5508	6.61484	0.305905
OSTBETA	0.831312	1e-05	2.81681	1e-05	1e-05	0.233657	1.21604	0.0778923	15.6119	0.305911
PIK3CD	0.420679	0.176897	0.366094	0.960782	3.38035	0.378461	0.321223	1.5732	0.204185	0.305976
RILP	0.522649	5.3103	0.93191	0.508989	1e-05	1e-05	2.25495	0.16967	13.2902	0.306081
DNAJB4	16.3245	2.22148	11.8748	3.29892	5.49772	4.65938	10.1403	4.48534	2.26076	0.306348
KIAA1609	29.7344	11.4224	49.9034	1e-05	1e-05	34.6847	30.3534	11.5616	2.62537	0.306395
CAMK2G	11.7509	1e-05	5.49346	8.76213	8.76269	13.7398	5.74813	10.4215	0.551563	0.306737
NAT1	0.853073	1.33131	3.08561	1.23237	0.989244	0.268927	1.75666	0.830181	2.116	0.306755
PBLD	12.3445	139.307	25.3254	7.78797	4.48041	0.320466	58.9924	4.19628	14.0583	0.307078
CDC40	0.264409	0.216446	0.316791	0.503735	0.504138	0.200376	0.265882	0.40275	0.660166	0.307358
BCAT2	6.70167	3.83999	3.16227	11.8832	7.4299	3.8931	4.56798	7.73541	0.590528	0.307422
INHBE	0.063438	0.827074	0.113807	1e-05	1e-05	1e-05	0.334773	1e-05	33477.3	0.307473
ALG1	0.476329	1e-05	1e-05	0.983117	0.713476	1e-05	0.158783	0.565534	0.280767	0.307706
SDCBP	1.13309	1.11906	1e-05	1.53963	5.80001	1.03676	0.75072	2.79213	0.26887	0.307751
RAB1B	6.87046	4.75912	9.7602	4.61877	15.3267	22.5603	7.12993	14.1686	0.503221	0.307897
RPAP1	0.111337	0.14363	0.183125	0.358576	0.602661	0.0841119	0.146031	0.34845	0.419088	0.308387
FIBP	1.52488	2.32825	1.80088	2.21378	0.517329	0.760157	1.88467	1.16376	1.61947	0.308781
RAB25	0.729693	1e-05	0.383944	1.86148	1.62072	1e-05	0.371216	1.16074	0.319811	0.308803
PLCD1	3.22824	0.852467	2.01642	4.57301	1.99237	3.08174	2.03237	3.21571	0.632015	0.308832
DFNA5	0.548863	0.469603	3.16516	0.224341	0.373098	1e-05	1.39454	0.19915	7.00248	0.308971
PCDH11X	0.816152	0.932103	1.16619	1e-05	1.2422	1e-05	0.971481	0.414074	2.34615	0.309111
DOCK10	0.850561	0.662417	0.62486	2.16198	4.44947	0.341924	0.712613	2.31779	0.307453	0.309137
CDC42EP2	0.671726	1e-05	0.297389	0.184429	1e-05	1e-05	0.323042	0.0614831	5.25415	0.309451
SLC3A2	0.654202	2.86996	3.1616	0.75134	1.91108	0.779516	2.22858	1.14731	1.94244	0.309504
BDH2	4.76784	14.0431	2.11465	3.83888	0.325125	2.18074	6.97519	2.11491	3.2981	0.309717
PPAP2C	0.197928	1e-05	0.25066	0.130633	1e-05	1e-05	0.149533	0.0435511	3.4335	0.309722
FUBP1	25.2489	30.0596	27.3473	64.5413	56.9725	18.6162	27.5519	46.71	0.589851	0.309742
ENSA	0.548904	1e-05	0.4049	0.725347	0.260218	1.75765	0.317938	0.914405	0.347699	0.309843
BAG6	2.65846	2.5946	4.35133	5.01214	3.61306	3.58533	3.20146	4.07018	0.786566	0.309852
OTC	11.0114	180.616	28.1015	1.59618	1e-05	1e-05	73.2428	0.532066	137.657	0.309855
SMEK2	1e-05	2.60312	0.58592	1e-05	1e-05	1e-05	1.06302	1e-05	106302	0.309963
PREX1	0.127531	0.073138	0.086403	3.95519	0.940352	0.112395	0.0956908	1.66931	0.0573234	0.310122
TOP2B	4.14958	2.27747	4.92272	10.3431	10.2115	1.95744	3.78325	7.504	0.504165	0.310454
FTO	0.879709	0.765103	1.00484	3.54972	2.5438	0.358473	0.883218	2.15067	0.410672	0.310479
GNL3	0.0568906	1e-05	0.893227	2.04271	7.80775	0.268266	0.316709	3.37291	0.0938979	0.310805
LYRM7	0.607944	1.64352	1e-05	1.53006	1.43788	1.21266	0.750493	1.39353	0.538554	0.310966
ARHGDIB	6.3437	12.9057	14.5354	28.0798	36.9193	5.87023	11.2616	23.6231	0.476719	0.311289
TSSC4	0.714117	1e-05	1.1263	1e-05	0.21573	0.303789	0.613475	0.173176	3.54248	0.311334
IREB2	1e-05	0.131003	1e-05	0.211327	0.222479	1e-05	0.0436742	0.144605	0.302024	0.311451
SMPDL3B	0.386428	1e-05	0.601585	1e-05	0.267591	1e-05	0.329341	0.0892036	3.69201	0.311528
OGN	189.835	10.186	145.522	132.647	183.952	516.315	115.181	277.638	0.41486	0.311941
MCM2	2.89462	0.366013	2.6518	6.70042	5.63572	0.857201	1.97081	4.39778	0.448138	0.311949
SCN2B	1e-05	1e-05	0.146343	0.345468	0.210303	1e-05	0.0487878	0.18526	0.263347	0.312012
SLK	3.40958	2.61868	3.67334	6.02629	2.541	11.0474	3.23387	6.53823	0.494609	0.312021
SUB1	13.7897	16.2413	40.2003	65.06	26.017	31.4969	23.4104	40.8579	0.572972	0.312134
BID	3.02185	4.00194	1.18847	4.03214	4.17047	3.31528	2.73742	3.8393	0.713	0.312233
UGT1A5	0.0869207	1e-05	0.396198	1e-05	1e-05	1e-05	0.161043	1e-05	16104.3	0.312349
PDCD10	4.20943	1.17392	3.33684	9.21924	3.59951	3.54936	2.90673	5.45604	0.532755	0.312526
ITIH1	25.7951	7.90804	18.1298	26.0525	17.081	32.4378	17.2776	25.1904	0.685882	0.312596
RCOR3	1e-05	1e-05	0.700799	1.04618	0.429942	0.340533	0.233606	0.605552	0.385774	0.312688
[truncated: 6,188 more rows]

## Sheet: High_RIOK1_PDC_experiment
Phosphosites	RIOK1_1	RIOK1_2	RIOK1_3	Ctrl_1	Ctrl_2	Ctrl_3	FC	p_value	gene
BRD3/S263	40.361	32.1298	40.2854	1e-05	1e-05	1e-05	3.75921e+06	0.00523716	BRD3
TP53/S46	42.7155	26.3531	42.842	1e-05	1e-05	1e-05	3.73036e+06	0.0208716	TP53
RPS3/S6	19.3216	28.7815	27.4465	1e-05	1e-05	1e-05	2.51832e+06	0.0135002	RPS3
RPS3/T221	22.1965	20.2858	16.2183	1e-05	1e-05	1e-05	1.95669e+06	0.0080189	RPS3
EP300/S89	18.5115	22.2055	17.9317	1e-05	1e-05	1e-05	1.95496e+06	0.00465484	EP300
XRCC1/T488	18.6852	16.4326	14.1529	1e-05	1e-05	1e-05	1.64236e+06	0.00628648	XRCC1
XRCC1/S421	15.9729	16.6088	16.2284	1e-05	1e-05	1e-05	1.627e+06	0.000128921	XRCC1
YY1/S118	12.5025	19.2291	14.0524	1e-05	1e-05	1e-05	1.52613e+06	0.0172983	YY1
WAS/S483	10.0618	19.5854	14.14	1e-05	1e-05	1e-05	1.45957e+06	0.0339161	WAS
HMGN1/S99	7.70262	13.406	18.1935	1e-05	1e-05	1e-05	1.31007e+06	0.0496207	HMGN1
MRE11/S688	12.0405	11.306	14.8804	1e-05	1e-05	1e-05	1.27423e+06	0.00723653	MRE11
OTUB1/S16	9.77699	6.60247	13.1358	1e-05	1e-05	1e-05	983841	0.034848	OTUB1
MDC1/S218	10.5683	9.81287	8.63496	1e-05	1e-05	1e-05	967204	0.0033656	MDC1
HMGN1/S89	8.90619	7.27483	10.5125	1e-05	1e-05	1e-05	889784	0.0108544	HMGN1
SSRP1/S510	8.1078	8.4284	8.02016	1e-05	1e-05	1e-05	818545	0.00022971	SSRP1
MDC1/S402	8.1078	8.4284	8.02016	1e-05	1e-05	1e-05	818545	0.00022971	MDC1
SSRP1/S688	7.33673	8.02566	7.80336	1e-05	1e-05	1e-05	772192	0.00069041	SSRP1
XRCC1/S418	7.75518	8.41037	6.67189	1e-05	1e-05	1e-05	761248	0.00440479	XRCC1
SIRT1/S661	10.4531	5.76351	5.57245	1e-05	1e-05	1e-05	726301	0.0450487	SIRT1
ATXN3/S347	8.20534	5.75322	5.91505	1e-05	1e-05	1e-05	662454	0.0139867	ATXN3
SMC3/S1067	7.44164	4.71748	7.16595	1e-05	1e-05	1e-05	644169	0.0175886	SMC3
XRCC1/S416	7.44164	4.71748	7.16595	1e-05	1e-05	1e-05	644169	0.0175886	XRCC1
XRCC1/S408	7.44164	4.71748	7.16595	1e-05	1e-05	1e-05	644169	0.0175886	XRCC1
MDC1/S299	7.44164	4.71748	7.16595	1e-05	1e-05	1e-05	644169	0.0175886	MDC1
MRE11/S558	7.44164	4.71748	7.16595	1e-05	1e-05	1e-05	644169	0.0175886	MRE11
XRCC1/S485	7.44164	4.71748	7.16595	1e-05	1e-05	1e-05	644169	0.0175886	XRCC1
ATXN3/S335	54.6257	32.2806	34.9057	1.62291	2.74563	4.68868	0.761052	0.742609	ATXN3
MDC1/S329	9.61718	5.51969	9.58335	7.73154	1e-05	2.29323	2.46591	0.156243	MDC1
XRCC1/S475	9.61718	5.51969	9.58335	7.73154	1e-05	2.29323	2.46591	0.156243	XRCC1
MCM2/S41	14.2965	18.5393	11.7622	3.71326	2.34209	1.19444	0.592665	0.100114	MCM2
AAK1/S652	1.34232	1.0763	0.771251	1.67563	2.21404	1e-05	0.820083	0.7633	AAK1
AAK1/T389	1.205	1e-05	2.58919	3.05388	1e-05	1e-05	1.24241	0.85545	AAK1
AAK1/T606	2.34565	1e-05	1e-05	1e-05	1e-05	1e-05	78188.9	0.42265	AAK1
AAK1/T620	16.7493	8.01361	17.0655	9.65958	1e-05	20.2123	1.40026	0.586115	AAK1
AAK1/T640	14.2965	1e-05	11.7622	23.7133	32.3421	19.1944	0.346296	0.0497358	AAK1
AAK1/T653	1.34232	1.0763	0.771251	1.67563	2.21404	1e-05	0.820083	0.7633	AAK1
AARS/S555	2.70155	1e-05	1.45693	1e-05	1e-05	1e-05	138616	0.217787	AARS
AATF/S203	1e-05	0.738508	3.21388	1e-05	1e-05	1e-05	131747	0.308017	AATF
AATF/S316	1e-05	1e-05	1e-05	15.1131	18.8009	7.76909	7.19716e-07	0.0503772	AATF
AATF/S320	1e-05	1e-05	1e-05	1.72998	8.77065	10.879	1.4032e-06	0.123381	AATF
AATF/T310	1e-05	1e-05	1e-05	35.127	13.016	30.3546	3.82177e-07	0.0600387	AATF
ABCA1/S1296	2.82626	1.35195	4.09794	1.45577	1e-05	0.898903	3.51476	0.114163	ABCA1
ABCB11/S4	1e-05	1e-05	1.71587	1e-05	1e-05	1e-05	57196.3	0.42265	ABCB11
ABCB11/S686	1e-05	1e-05	3.02178	1e-05	1e-05	1e-05	100727	0.42265	ABCB11
ABCC1/S918	1e-05	0.98658	1e-05	1.60196	1.47322	1e-05	0.320825	0.327707	ABCC1
ABCC2/S938	1e-05	1e-05	3.32789	1e-05	1e-05	1e-05	110930	0.42265	ABCC2
ABCC3/S908	0.290306	5.1091	1e-05	1.05287	1.6782	1e-05	1.97703	0.65112	ABCC3
ABCC4/S655	1e-05	1e-05	1e-05	1.30602	1e-05	1.08045	1.25708e-05	0.187127	ABCC4
ABCC4/S657	1e-05	1e-05	1e-05	1.30602	1e-05	1.08045	1.25708e-05	0.187127	ABCC4
ABCC4/S658	1e-05	1e-05	1e-05	1.30602	1e-05	1.08045	1.25708e-05	0.187127	ABCC4
ABCC4/S661	1e-05	1e-05	1e-05	1.30602	1e-05	1.08045	1.25708e-05	0.187127	ABCC4
ABCC4/S664	1e-05	1e-05	1e-05	3.09183	1e-05	1.08045	7.19029e-06	0.264508	ABCC4
ABCC4/S665	1e-05	1e-05	1e-05	3.09183	1e-05	1.08045	7.19029e-06	0.264508	ABCC4
ABCC4/S668	1e-05	5.87504	2.11818	8.01884	4.04373	1.08045	0.608173	0.552397	ABCC4
ABCC4/S676	1e-05	1e-05	1e-05	1.30602	1e-05	1.08045	1.25708e-05	0.187127	ABCC4
ABCC4/T646	1.33055	4.98405	1e-05	3.62384	2.85737	0.77761	0.869922	0.86552	ABCC4
ABCC4/T653	1e-05	1e-05	1e-05	1.30602	1e-05	1.08045	1.25708e-05	0.187127	ABCC4
ABCC4/T679	1e-05	1e-05	1e-05	1.30602	1e-05	1.08045	1.25708e-05	0.187127	ABCC4
ABCC6/S492	1e-05	1e-05	2.92293	0.704925	1e-05	1e-05	4.14635	0.53048	ABCC6
ABCF1/S105	3.11463	1e-05	1.87572	20.5122	22.9435	11.4348	0.0909149	0.0346892	ABCF1
ABCF1/S109	6.08051	9.04321	5.28414	8.99787	14.473	8.18042	0.644771	0.193311	ABCF1
ABCF1/S140	19.473	1e-05	1e-05	17.7237	1e-05	15.3514	0.588752	0.624355	ABCF1
ABCF1/S22	1e-05	1e-05	1e-05	1e-05	1.31654	1e-05	2.27866e-05	0.42265	ABCF1
ABCF1/T108	3.11463	3.67986	1e-05	7.51102	17.1099	4.69394	0.231777	0.176062	ABCF1
ABHD15/S313	1e-05	1e-05	0.378975	0.217299	1e-05	1e-05	1.74396	0.734546	ABHD15
ABHD16A/S28	6.93674	1e-05	1e-05	8.05543	27.3659	1e-05	0.195836	0.363463	ABHD16A
ABHD16A/T32	6.93674	1e-05	9.04256	8.05543	1e-05	1e-05	1.98366	0.528404	ABHD16A
ABHD16A/T34	6.93674	1e-05	9.04256	8.05543	1e-05	1e-05	1.98366	0.528404	ABHD16A
ABI1/S225	7.8441	1e-05	1e-05	1e-05	0.331964	0.450607	10.0234	0.46308	ABI1
ABI3/S216	2.92975	1.68859	3.81255	1.40247	1e-05	2.2098	2.33395	0.146397	ABI3
ABI3/S342	1e-05	1e-05	0.906176	4.90102	1e-05	3.68986	0.105483	0.22102	ABI3
ABL1/S588	4.11265	6.49042	1e-05	3.6282	1e-05	1e-05	2.92239	0.3691	ABL1
ABL2/S631	4.13094	2.74022	1e-05	5.88735	1e-05	1.62406	0.914763	0.925722	ABL2
ABLIM1/S214	1e-05	1.35233	1.26433	1e-05	1e-05	1.97083	1.32768	0.800368	ABLIM1
ABLIM1/S215	1e-05	1.35233	1.26433	1e-05	1e-05	1.97083	1.32768	0.800368	ABLIM1
ABLIM1/S216	1e-05	1e-05	1.26433	1e-05	1e-05	1.97083	0.641523	0.780352	ABLIM1
ABLIM1/S352	7.27516	14.6054	8.77754	18.0754	15.1069	11.101	0.692317	0.206951	ABLIM1
ABLIM1/S353	7.27516	14.6054	1e-05	18.0754	15.1069	11.101	0.494104	0.212475	ABLIM1
ABLIM1/S355	1e-05	1.95673	1e-05	18.0754	1e-05	1e-05	0.108255	0.466997	ABLIM1
ABLIM1/S363	2.12936	1.62021	1e-05	1e-05	5.6756	1e-05	0.660647	0.773299	ABLIM1
ABLIM1/S367	2.15936	1.42912	3.39466	3.39876	7.91339	1e-05	0.617314	0.597392	ABLIM1
ABLIM1/S431	1e-05	0.744686	1.26929	1e-05	1e-05	1e-05	67133	0.20987	ABLIM1
ABLIM1/S450	1e-05	36.75	1e-05	1.92844	1e-05	1e-05	19.0566	0.443442	ABLIM1
ABLIM1/S452	1e-05	35.5453	21.9409	29.2196	1e-05	16.5536	1.25589	0.785356	ABLIM1
ABLIM1/S455	1.04353	1e-05	2.54408	2.11598	1e-05	1e-05	1.69548	0.65608	ABLIM1
ABLIM1/S586	12.0012	93.4281	48.0909	9.9487	1e-05	1e-05	15.4312	0.177032	ABLIM1
ABLIM1/S587	12.0012	93.4281	48.0909	9.9487	1e-05	1e-05	15.4312	0.177032	ABLIM1
ABLIM1/S655	24.1379	62.576	30.4663	1e-05	1e-05	1e-05	3.90601e+06	0.0816036	ABLIM1
ABLIM1/S706	8.29768	10.4878	8.84722	4.24226	12.1633	4.63362	1.31339	0.486805	ABLIM1
ABLIM1/T351	7.27516	14.6054	8.77754	18.0754	15.1069	11.101	0.692317	0.206951	ABLIM1
ABLIM1/T429	1e-05	0.744686	1.26929	1e-05	1e-05	1e-05	67133	0.20987	ABLIM1
ABLIM1/T451	1e-05	36.75	1e-05	1.28563	1e-05	1e-05	28.5847	0.436374	ABLIM1
ABLIM2/S279	1e-05	0.654716	0.475623	1e-05	1e-05	0.372235	3.03649	0.346366	ABLIM2
ABLIM2/S280	1e-05	0.654716	1e-05	1e-05	1e-05	0.372235	1.75884	0.731297	ABLIM2
ABLIM2/S282	1e-05	0.654716	1e-05	0.506127	1e-05	0.372235	0.745398	0.794505	ABLIM2
ABLIM2/S285	1e-05	0.654716	0.475623	1e-05	1e-05	0.372235	3.03649	0.346366	ABLIM2
ABLIM2/S294	1e-05	1e-05	0.876554	2.10538	1e-05	1.55653	0.239375	0.279098	ABLIM2
ABLIM2/S363	6.99412	1e-05	1e-05	1e-05	1e-05	1e-05	233138	0.42265	ABLIM2
ABLIM2/S364	6.99412	17.404	11.3671	1e-05	1e-05	1e-05	1.19218e+06	0.0585114	ABLIM2
ABLIM2/S510	1e-05	0.925736	1e-05	1e-05	1e-05	1e-05	30858.5	0.42265	ABLIM2
ABLIM2/T278	1e-05	0.654716	0.475623	1e-05	1e-05	0.372235	3.03649	0.346366	ABLIM2
ABLIM2/T362	6.99412	1e-05	1e-05	1e-05	1e-05	1e-05	233138	0.42265	ABLIM2
ABLIM3/S277	1e-05	1e-05	8.03011	3.76993	4.04091	1e-05	1.02807	0.982007	ABLIM3
ABLIM3/S280	1e-05	1e-05	4.58122	3.76993	1e-05	1e-05	1.2152	0.898073	ABLIM3
ABLIM3/S372	0.582927	0.616404	5.60521	2.37946	2.63118	1e-05	1.35801	0.770137	ABLIM3
ABLIM3/S373	1e-05	1e-05	1.38294	1e-05	1.31559	1e-05	1.05119	0.973548	ABLIM3
ABLIM3/S388	4.26582	3.39454	14.3212	2.12703	1e-05	1e-05	10.3343	0.195857	ABLIM3
ABLIM3/S472	1e-05	1e-05	0.730419	1e-05	1e-05	1e-05	24348	0.42265	ABLIM3
ABLIM3/S503	1.91316	1e-05	4.38315	10.2568	1e-05	1e-05	0.613865	0.745306	ABLIM3
ABLIM3/S504	1.36317	1e-05	11.2929	3.00345	1e-05	1e-05	4.21383	0.464933	ABLIM3
ABLIM3/S567	1e-05	1e-05	3.47577	1e-05	1e-05	1e-05	115860	0.42265	ABLIM3
ABLIM3/S576	1e-05	1e-05	0.653081	1e-05	1e-05	1e-05	21770	0.42265	ABLIM3
ABLIM3/S599	4.24413	1e-05	1e-05	8.06862	7.21084	1.19861	0.257564	0.200718	ABLIM3
ABLIM3/S607	4.24413	1e-05	1e-05	1e-05	1e-05	1e-05	141472	0.42265	ABLIM3
ABLIM3/T276	1e-05	1e-05	4.58122	3.76993	4.04091	1e-05	0.586522	0.620984	ABLIM3
ABLIM3/T279	1e-05	1e-05	4.58122	3.76993	4.04091	1e-05	0.586522	0.620984	ABLIM3
ABLIM3/T597	1e-05	1e-05	20.9037	0.60262	7.21084	1e-05	2.67534	0.602864	ABLIM3
ABLIM3/Y605	4.24413	1e-05	1e-05	8.06862	1e-05	1e-05	0.526006	0.702837	ABLIM3
ABR/S72	1e-05	2.40613	1e-05	1e-05	1e-05	1e-05	80204.9	0.42265	ABR
ABR/T74	1e-05	2.40613	1e-05	1e-05	1e-05	1e-05	80204.9	0.42265	ABR
ACAA1/S291	1e-05	1e-05	0.445177	1e-05	1e-05	1e-05	14839.9	0.42265	ACAA1
ACAA1/T253	1.06863	1e-05	6.82045	1e-05	1e-05	1e-05	262970	0.34024	ACAA1
ACAA2/S333	1e-05	1e-05	1e-05	1e-05	0.552281	1e-05	5.43182e-05	0.42265	ACAA2
ACAA2/T362	1e-05	1e-05	1.10334	0.37249	1e-05	1e-05	2.96196	0.5838	ACAA2
ACACA/S117	1e-05	1e-05	1e-05	5.27683	1e-05	1.14132	4.67423e-06	0.313646	ACACA
ACACA/S1294	1e-05	0.800343	1e-05	1e-05	1e-05	8.41342	0.0951291	0.461306	ACACA
ACACA/S1296	1e-05	0.400172	1e-05	6.31293	1e-05	1e-05	0.0633922	0.447925	ACACA
ACACA/S60	1e-05	1e-05	0.624408	1.04075	1e-05	1e-05	0.599966	0.752423	ACACA
ACACA/S62	1e-05	1e-05	0.624408	1.04075	1e-05	1e-05	0.599966	0.752423	ACACA
ACACA/S66	1e-05	1e-05	1.49275	1e-05	1.64029	1.30971	0.506024	0.529258	ACACA
ACACA/S85	1e-05	1e-05	0.336406	1.47838	0.676828	1e-05	0.156098	0.289589	ACACA
ACACA/S87	1e-05	1e-05	0.336406	1.47838	1e-05	1e-05	0.227561	0.523448	ACACA
ACACA/S872	1e-05	1e-05	0.191783	1.64784	1e-05	1e-05	0.116395	0.470567	ACACA
ACACA/T647	0.650767	1e-05	1.95222	2.75704	1.90612	0.809845	0.475606	0.300093	ACACA
ACACB/S192	1e-05	1e-05	0.891381	4.89405	2.61927	1e-05	0.118643	0.256322	ACACB
ACACB/S195	1e-05	1e-05	0.735592	2.44702	1.30963	1e-05	0.195815	0.288398	ACACB
ACACB/S35	2.40624	1e-05	15.6223	7.8963	4.62266	1e-05	1.4401	0.755996	ACACB
ACACB/S37	2.40624	1e-05	15.6223	7.8963	4.62266	1e-05	1.4401	0.755996	ACACB
ACACB/T1342	1e-05	1e-05	0.0752029	0.452031	0.298564	1e-05	0.100216	0.229148	ACACB
ACACB/T1351	1e-05	1e-05	0.247893	1e-05	1e-05	1e-05	8263.78	0.42265	ACACB
ACACB/T216	1e-05	1e-05	1e-05	4.50882	1e-05	1e-05	6.6536e-06	0.42265	ACACB
ACADVL/S540	1e-05	1e-05	0.0373882	0.217666	0.426297	1e-05	0.0580896	0.241286	ACADVL
ACADVL/S543	1e-05	1e-05	0.530446	0.217666	0.426297	1e-05	0.82374	0.870088	ACADVL
ACAP2/S575	1e-05	0.907612	1e-05	0.395485	1e-05	1e-05	2.29487	0.643875	ACAP2
ACAP2/S578	1e-05	0.907612	1e-05	0.395485	1e-05	1e-05	2.29487	0.643875	ACAP2
ACAP2/S584	1e-05	0.907612	1e-05	0.395485	1e-05	1e-05	2.29487	0.643875	ACAP2
ACAP2/T579	1e-05	0.907612	1e-05	0.395485	1e-05	1e-05	2.29487	0.643875	ACAP2
ACAT1/S54	1e-05	1e-05	0.253225	0.238316	1e-05	1e-05	1.06255	0.967862	ACAT1
ACAT1/T307	1e-05	1e-05	1.29274	0.745935	1e-05	1e-05	1.73303	0.736993	ACAT1
ACAT1/T50	1e-05	1e-05	0.253225	0.238316	1e-05	1e-05	1.06255	0.967862	ACAT1
ACBD3/S344	1.59537	1e-05	1.27505	1.02113	0.9934	1.03331	0.941791	0.914508	ACBD3
ACBD3/S345	1.59537	1e-05	1.27505	1.02113	0.9934	1.03331	0.941791	0.914508	ACBD3
ACBD3/S43	18.2014	1e-05	10.086	39.7306	4.35747	18.9799	0.448523	0.389217	ACBD3
ACBD3/S47	1e-05	1e-05	10.086	39.7306	1e-05	18.9799	0.171793	0.291137	ACBD3
ACBD3/T342	1.59537	1e-05	1.27505	1.02113	0.9934	1.03331	0.941791	0.914508	ACBD3
ACBD4/S166	5.41958	1e-05	22.0814	1.48905	1e-05	1e-05	18.4686	0.321633	ACBD4
ACBD4/S222	0.388342	1e-05	1.46896	1e-05	1e-05	1e-05	61910.3	0.294265	ACBD4
ACBD5/S184	1e-05	1e-05	1.38576	1.16115	1e-05	1e-05	1.19344	0.907293	ACBD5
ACBD5/S185	1e-05	1e-05	1.38576	1.16115	1e-05	1e-05	1.19344	0.907293	ACBD5
ACBD5/S187	1e-05	1e-05	1.38576	1.16115	1e-05	1e-05	1.19344	0.907293	ACBD5
ACBD5/S432	1e-05	1e-05	4.36626	1.49365	1e-05	0.746545	1.94906	0.680385	ACBD5
ACBD5/S435	1e-05	1e-05	4.54986	1.49365	1e-05	0.746545	2.03101	0.66764	ACBD5
ACD/S397	1e-05	1e-05	0.359126	1e-05	1.74278	1e-05	0.206074	0.51261	ACD
ACD/S398	1e-05	1e-05	0.359126	1e-05	1.74278	1e-05	0.206074	0.51261	ACD
ACD/S399	1e-05	1e-05	0.359126	1e-05	1.74278	1e-05	0.206074	0.51261	ACD
ACD/S402	1e-05	1e-05	0.359126	1e-05	1.74278	1e-05	0.206074	0.51261	ACD
ACD/S424	1e-05	1e-05	0.59216	1.79896	3.2756	1.5368	0.0895701	0.0521878	ACD
ACD/S425	1e-05	1e-05	0.59216	1.79896	3.2756	1.5368	0.0895701	0.0521878	ACD
ACD/T422	1e-05	1e-05	0.59216	1.79896	4.58712	1.5368	0.0747431	0.124137	ACD
ACIN1/S1004	147.014	151.278	173.265	100.717	2.97677	14.3302	3.99544	0.0541121	ACIN1
ACIN1/S216	21.7299	0.550348	26.0079	1e-05	0.291934	1e-05	165.396	0.179095	ACIN1
ACIN1/S240	1e-05	1e-05	1e-05	5.63777	1e-05	1e-05	5.32123e-06	0.42265	ACIN1
ACIN1/S400	3.12658	1e-05	2.72091	8.1794	9.11083	1e-05	0.338196	0.317856	ACIN1
ACIN1/S410	3.12658	2.77144	7.42938	17.4948	8.38579	14.2508	0.332094	0.0578695	ACIN1
ACIN1/S424	1.95154	1e-05	13.344	35.6522	5.77476	17.9669	0.257528	0.227822	ACIN1
ACIN1/S425	1.95154	1.1087	13.344	38.7477	6.77779	22.2673	0.241977	0.196252	ACIN1
ACIN1/S434	1.95154	1e-05	13.344	34.3805	5.03677	9.09227	0.315311	0.357717	ACIN1
ACIN1/S467	1e-05	1e-05	1e-05	3.46525	1e-05	1e-05	8.65734e-06	0.42265	ACIN1
ACIN1/S478	8.15708	9.47674	4.99904	44.3231	1.20191	1e-05	0.497152	0.653401	ACIN1
ACIN1/S482	1e-05	1e-05	1e-05	0.485154	1e-05	1e-05	6.18335e-05	0.42265	ACIN1
ACIN1/S484	1e-05	1e-05	1e-05	0.485154	1e-05	1e-05	6.18335e-05	0.42265	ACIN1
ACIN1/S490	0.41724	9.39607	18.6571	18.6881	15.4823	31.8977	0.430924	0.160313	ACIN1
ACIN1/S561	3.79793	21.8844	1e-05	1e-05	1e-05	1e-05	856079	0.332432	ACIN1
ACIN1/S655	21.9642	4.88812	8.02897	1e-05	1e-05	1e-05	1.16271e+06	0.157061	ACIN1
ACIN1/S657	21.9642	2.09691	18.3547	1e-05	1e-05	1e-05	1.41386e+06	0.146747	ACIN1
ACIN1/S675	1e-05	1e-05	1e-05	1e-05	0.530876	4.20582	6.33351e-06	0.354894	ACIN1
ACIN1/S676	1e-05	1e-05	1e-05	1e-05	0.530876	4.20582	6.33351e-06	0.354894	ACIN1
ACIN1/S863	1e-05	1e-05	1e-05	0.848065	4.57323	1e-05	5.53372e-06	0.327059	ACIN1
ACIN1/S895	17.2921	11.3771	22.3393	2.03758	49.7084	39.6356	0.558193	0.453166	ACIN1
ACIN1/S898	17.2921	11.3771	22.3393	2.03758	15.3051	39.6356	0.895227	0.876051	ACIN1
ACIN1/S977	1e-05	1e-05	1.24327	1.41309	1e-05	0.882379	0.541623	0.580776	ACIN1
ACIN1/S987	1e-05	1e-05	0.790587	0.527593	1.97954	1e-05	0.315342	0.447207	ACIN1
ACIN1/S990	1e-05	1.04358	1.24327	1.41309	4.00076	0.882379	0.36321	0.29953	ACIN1
ACIN1/S991	1e-05	1e-05	173.265	100.717	1e-05	14.3302	1.50603	0.786654	ACIN1
ACIN1/T408	3.12658	2.77144	1e-05	6.8925	6.78583	14.2508	0.211179	0.0815305	ACIN1
ACIN1/T414	2.98801	3.58017	6.62149	3.22225	5.44219	9.82118	0.713509	0.485007	ACIN1
ACIN1/T486	1e-05	1e-05	1e-05	0.485154	1e-05	1e-05	6.18335e-05	0.42265	ACIN1
ACIN1/T682	2.94823	2.93003	3.27155	4.09817	4.70481	4.20582	0.703355	0.00763422	ACIN1
ACIN1/T976	1e-05	1e-05	1.7964	1e-05	1e-05	1e-05	59880.6	0.42265	ACIN1
ACLY/S481	1e-05	1e-05	1.14541	1.32204	1e-05	1e-05	0.866397	0.92452	ACLY
ACOT2/T118	1e-05	1e-05	1.31875	1.58743	1e-05	1e-05	0.83075	0.902902	ACOT2
ACOX2/S9	1e-05	1e-05	4.8481	0.823604	1e-05	1e-05	5.88633	0.495044	ACOX2
ACOX2/T13	1e-05	1e-05	1.33765	1e-05	1e-05	1e-05	44589.1	0.42265	ACOX2
ACSL1/S620	1e-05	1e-05	1.99842	0.912485	1e-05	1e-05	2.19006	0.657256	ACSL1
ACSL3/S683	1e-05	1e-05	1e-05	1e-05	1e-05	3.39262	8.84268e-06	0.42265	ACSL3
ACSL4/S674	1e-05	1e-05	1.05505	3.62039	1.07385	1.49496	0.17047	0.14934	ACSL4
ACSL5/S28	2.95512	13.6407	4.08349	27.2618	1e-05	1e-05	0.758544	0.837934	ACSL5
ACSL5/S573	1e-05	1e-05	0.416945	1e-05	1.51218	1.01031	0.165298	0.251096	ACSL5
ACSS2/S267	1e-05	1e-05	1e-05	59.7711	11.4958	1e-05	4.20953e-07	0.323998	ACSS2
ACSS2/S28	1e-05	302.426	1e-05	1e-05	1e-05	429.541	0.704067	0.821977	ACSS2
ACSS2/S30	162.533	302.426	542.617	646.201	243.249	429.541	0.763899	0.553941	ACSS2
ACTA1/S325	1e-05	1e-05	13.9355	10.133	1e-05	1e-05	1.37525	0.837116	ACTA1
ACTA1/S35	1e-05	1e-05	10.4349	8.27002	16.4918	1e-05	0.421413	0.467296	ACTA1
ACTA1/S54	1e-05	1e-05	2.70477	2.80733	1e-05	1e-05	0.963467	0.980273	ACTA1
ACTA1/T79	1e-05	1e-05	2.16765	1e-05	4.16457	1e-05	0.5205	0.699173	ACTA1
ACTA1/T91	1e-05	1e-05	2.17366	1.99675	1e-05	1e-05	1.08859	0.955102	ACTA1
ACTA2/S201	1e-05	0.830457	0.332442	1e-05	1e-05	5.76996	0.201545	0.509058	ACTA2
ACTA2/S325	1e-05	6.75712	13.9355	1e-05	1e-05	1e-05	689753	0.228601	ACTA2
ACTA2/S35	1e-05	1e-05	10.4349	1e-05	1e-05	16.7386	0.623408	0.768195	ACTA2
ACTA2/S54	1e-05	1.88181	2.70477	1e-05	1e-05	1e-05	152886	0.196338	ACTA2
ACTA2/S91	1e-05	2.20771	0.811283	1e-05	1e-05	8.24604	0.366114	0.594524	ACTA2
ACTA2/T326	1e-05	1e-05	3.12754	1e-05	1e-05	24.2664	0.128884	0.476135	ACTA2
ACTC1/S325	24.3353	1e-05	1e-05	1e-05	1e-05	1e-05	811179	0.42265	ACTC1
ACTC1/S35	6.62207	1e-05	1e-05	1e-05	1e-05	1e-05	220736	0.42265	ACTC1
ACTC1/T205	1.20872	1e-05	1e-05	1e-05	1e-05	1e-05	40291.3	0.42265	ACTC1
ACTC1/T91	0.900719	1e-05	1e-05	1e-05	1e-05	1e-05	30024.6	0.42265	ACTC1
ACTG1/S199	5.46283	6.05102	10.4187	6.8965	1e-05	5.34255	1.79201	0.288174	ACTG1
ACTG1/S239	1e-05	1e-05	1e-05	1e-05	0.329064	0.920935	2.39998e-05	0.26205	ACTG1
ACTG1/S300	0.680103	1e-05	0.418566	1e-05	1e-05	0.939989	1.1688	0.894634	ACTG1
ACTG1/S323	24.3353	6.75712	13.9355	10.133	1e-05	1e-05	4.44366	0.140926	ACTG1
ACTG1/S33	6.62207	1e-05	10.4349	8.27002	16.4918	16.7386	0.411009	0.120202	ACTG1
ACTG1/S368	3.47443	4.01363	3.54471	2.5884	1e-05	3.6826	1.75933	0.28199	ACTG1
ACTG1/S52	1.81021	1.88181	2.70477	2.80733	1e-05	1e-05	2.27859	0.329014	ACTG1
ACTG1/T106	1e-05	1e-05	1e-05	0.421297	1.42333	0.783829	1.14136e-05	0.0959587	ACTG1
ACTG1/T202	3.65112	2.48325	6.24188	1e-05	1e-05	1e-05	412542	0.0654441	ACTG1
ACTG1/T203	8.45262	9.79596	27.7197	4.89524	1e-05	1.9959	6.67062	0.16539	ACTG1
ACTG1/T297	0.680103	1e-05	2.00932	1e-05	1e-05	0.939989	2.86107	0.446113	ACTG1
ACTG1/T303	0.663738	1e-05	2.12729	1e-05	1.39643	0.939989	1.19458	0.851407	ACTG1
ACTG1/T304	0.663738	1e-05	2.28671	1e-05	1e-05	0.939989	3.13875	0.440237	ACTG1
ACTG1/T324	24.3353	1e-05	3.12754	1e-05	1e-05	24.2664	1.13173	0.928347	ACTG1
ACTG1/T89	0.900719	1e-05	2.17366	1.99675	1e-05	2.76838	0.645182	0.617945	ACTG1
ACTN1/S284	0.830388	0.640952	0.45556	1.0672	0.743797	1.93699	0.514116	0.225167	ACTN1
NPM1/S125	165.278	121.193	253.66	1e-05	1e-05	1e-05	1.80044e+07	0.0437446	NPM1
ACTN4/S303	0.830388	0.640952	0.45556	1.0672	0.743797	1.93699	0.514116	0.225167	ACTN4
ACTN4/S507	0.8069	0.280838	0.800684	0.350044	0.312718	0.754239	1.33269	0.523964	ACTN4
ACVRL1/S160	0.957966	2.96677	1.42065	1.91013	1e-05	1e-05	2.79842	0.263182	ACVRL1
ACVRL1/S161	0.957966	2.96677	2.04572	1.34384	1e-05	1.34186	2.22305	0.214048	ACVRL1
ADAM10/T719	18.2347	1e-05	1e-05	11.4359	1.65336	1e-05	1.3931	0.822378	ADAM10
ADAM17/S791	2.25372	1.25095	1.06425	1.50202	1.02256	1e-05	1.80977	0.30477	ADAM17
ADAMTSL1/S976	0.987441	1e-05	1e-05	1e-05	1e-05	0.380913	2.59222	0.612627	ADAMTSL1
ADAMTSL3/S631	1e-05	1.42032	1e-05	1e-05	1e-05	2.26164	0.628006	0.771281	ADAMTSL3
ADAR/S599	8.90666	1e-05	7.8438	6.79911	16.6396	1e-05	0.71465	0.714932	ADAR
ADAR/S614	1e-05	1e-05	0.261155	1e-05	0.255257	1e-05	1.02311	0.987886	ADAR
ADAR/S823	1e-05	1e-05	1e-05	3.24182	4.32735	3.94011	2.60659e-06	0.00678495	ADAR
ADAR/S825	1e-05	1e-05	1e-05	3.24182	4.32735	3.94011	2.60659e-06	0.00678495	ADAR
ADAR/T596	8.90666	1e-05	1e-05	1e-05	16.6396	1e-05	0.535271	0.709013	ADAR
ADAR/T601	8.90666	1e-05	0.357934	6.79911	16.6396	4.27788	0.334262	0.270363	ADAR
ADAR/T603	1e-05	1e-05	8.10495	6.79911	16.6396	4.27788	0.292423	0.238528	ADAR
ADAT1/S223	1e-05	0.320223	0.645911	1e-05	0.665167	1e-05	1.45244	0.747062	ADAT1
ADD1/S355	1e-05	1e-05	0.208677	1e-05	1e-05	2.43057	0.0858625	0.457342	ADD1
ADD1/S358	140.309	1e-05	121.717	2.12201	1e-05	2.43057	57.5555	0.190364	ADD1
ADD1/S366	1e-05	1e-05	1e-05	0.535139	0.268273	1e-05	3.73403e-05	0.225134	ADD1
ADD1/S408	0.704242	3.85161	0.329788	1e-05	0.850381	1e-05	5.7451	0.351547	ADD1
ADD1/S415	1e-05	1e-05	1.44838	1e-05	0.850381	0.663533	0.95672	0.970638	ADD1
ADD1/S427	0.55014	1e-05	1e-05	1e-05	2.41265	0.663533	0.178844	0.362788	ADD1
ADD1/S431	0.55014	2.94322	4.39342	1e-05	8.76186	1.78905	0.747497	0.78151	ADD1
ADD1/S436	1e-05	2.08389	3.28164	1e-05	2.68674	2.50477	1.03352	0.966378	ADD1
ADD1/S512	1e-05	1e-05	0.939711	1e-05	1e-05	1.39963	0.671404	0.800324	ADD1
ADD1/S514	1e-05	1e-05	0.939711	1e-05	1e-05	1.39963	0.671404	0.800324	ADD1
ADD1/S64	1e-05	1e-05	1e-05	1e-05	0.537185	1e-05	5.58446e-05	0.42265	ADD1
ADD1/T364	0.324443	1.14261	1e-05	1e-05	0.268273	1.82587	0.70055	0.771632	ADD1
ADD1/T417	1e-05	1e-05	0.329788	1e-05	0.850381	0.663533	0.21785	0.263333	ADD1
ADD1/T429	0.55014	1e-05	3.28164	1e-05	2.41265	1.78905	0.911959	0.926406	ADD1
ADD1/T511	1e-05	1e-05	0.939711	1e-05	1e-05	1.39963	0.671404	0.800324	ADD1
ADD1/T513	1e-05	1e-05	0.939711	1e-05	1e-05	1.39963	0.671404	0.800324	ADD1
ADD1/Y419	1e-05	1e-05	1.44838	1e-05	0.850381	1e-05	1.7032	0.74379	ADD1
ADD2/S528	1e-05	1e-05	1.32913	1e-05	1e-05	0.37326	3.56073	0.551662	ADD2
ADD3/S402	1e-05	2.5086	0.211106	1e-05	3.59772	0.0796056	0.739589	0.836015	ADD3
ADD3/S64	1e-05	1e-05	1e-05	1.07567	5.25237	1.30525	3.93015e-06	0.201324	ADD3
ADD3/S673	1.32307	1e-05	1.18116	1e-05	2.44608	1e-05	1.02377	0.984468	ADD3
ADD3/S677	1.02514	6.20762	3.69583	10.1	10.1254	8.42217	0.381484	0.0448845	ADD3
ADD3/S679	1.02514	1e-05	2.67841	6.76682	17.1983	1e-05	0.154539	0.30858	ADD3
ADD3/S681	1.74322	4.67059	2.69662	6.61981	1.22453	10.5836	0.494381	0.372462	ADD3
ADD3/S683	1.74322	4.67059	2.69662	4.30325	1.22453	3.90464	0.965863	0.937986	ADD3
ADD3/T12	5.84836	7.72877	6.64043	3.49547	17.5568	4.19154	0.800891	0.750142	ADD3
ADD3/T409	1e-05	0.199522	1e-05	1e-05	3.59772	1.65351	0.037999	0.246417	ADD3
ADH1A/S178	1e-05	1e-05	0.318093	1e-05	1e-05	1e-05	10603.8	0.42265	ADH1A
ADH1A/S23	1e-05	1e-05	1.20852	1e-05	1e-05	1e-05	40284.7	0.42265	ADH1A
ADH1A/S342	1e-05	1e-05	3.71567	1e-05	1e-05	1e-05	123856	0.42265	ADH1A
ADH1A/T179	1e-05	1e-05	0.318093	1e-05	1e-05	1e-05	10603.8	0.42265	ADH1A
ADH1B/S165	0.916015	1e-05	5.72439	1e-05	1e-05	1e-05	221347	0.338677	ADH1B
ADH1B/S178	1e-05	1e-05	0.318093	1e-05	1e-05	1e-05	10603.8	0.42265	ADH1B
ADH1B/S23	1e-05	1e-05	0.615657	1e-05	1e-05	1e-05	20522.6	0.42265	ADH1B
ADH1B/S342	1e-05	1e-05	3.71567	0.881749	1.13571	1e-05	1.84176	0.697557	ADH1B
ADH1B/T179	1e-05	1e-05	0.318093	1e-05	1e-05	1e-05	10603.8	0.42265	ADH1B
ADH1B/T95	1e-05	1e-05	0.799811	1e-05	1e-05	1e-05	26661	0.42265	ADH1B
ADH1C/S165	1e-05	0.494158	5.72439	1e-05	1e-05	1e-05	207285	0.375135	ADH1C
ADH1C/S23	1e-05	1e-05	1.20852	1e-05	1e-05	1e-05	40284.7	0.42265	ADH1C
ADH1C/T95	1e-05	1e-05	0.799811	1e-05	1e-05	1e-05	26661	0.42265	ADH1C
ADH4/S121	1e-05	1e-05	1.83525	1e-05	1e-05	1e-05	61175.8	0.42265	ADH4
ADH4/S232	1e-05	1e-05	2.26896	1e-05	1e-05	1e-05	75632.7	0.42265	ADH4
ADH4/S278	1e-05	1e-05	12.5793	1e-05	1e-05	1e-05	419311	0.42265	ADH4
ADNP/S709	3.62716	1.15297	2.47626	1e-05	1e-05	1e-05	241880	0.0773401	ADNP
ADNP/S953	1e-05	2.84975	1e-05	4.57194	24.8414	5.35736	0.081959	0.248222	ADNP
ADNP/S955	1e-05	1e-05	6.39629	1e-05	24.8414	1e-05	0.257486	0.539067	ADNP
ADRBK1/S670	9.6473	38.1365	9.74435	1e-05	1e-05	1e-05	1.91761e+06	0.180445	ADRBK1
ADSL/S112	1e-05	1e-05	0.472543	1e-05	1e-05	1e-05	15752.1	0.42265	ADSL
ADSL/S9	9.82088	1e-05	6.97593	1e-05	1e-05	1e-05	559894	0.194969	ADSL
ADSL/T111	1e-05	1e-05	0.472543	1e-05	1e-05	1e-05	15752.1	0.42265	ADSL
AEBP2/S15	1e-05	0.748881	1e-05	1e-05	1.07496	1e-05	0.696665	0.817086	AEBP2
AEBP2/S18	1e-05	0.748881	1e-05	1e-05	1.07496	1e-05	0.696665	0.817086	AEBP2
AEBP2/S206	1e-05	1e-05	2.82051	3.97325	1e-05	3.02604	0.402973	0.414868	AEBP2
AEBP2/S390	1e-05	1e-05	1e-05	0.780706	2.50745	0.64704	7.62351e-06	0.159991	AEBP2
AFAP1/S748	1.93515	1e-05	1e-05	1e-05	1e-05	1.2452	1.55408	0.781655	AFAP1
AFAP1/S749	5.90672	1e-05	1e-05	1e-05	1e-05	2.21607	2.66538	0.606183	AFAP1
AFAP1/S752	28.4997	1e-05	8.13626	1e-05	1e-05	1e-05	1.2212e+06	0.286337	AFAP1
AFAP1/S763	1.10134	1e-05	1e-05	1e-05	1e-05	2.60672	0.422504	0.635481	AFAP1
AFAP1/S766	1.04683	1e-05	0.39931	2.94685	1.67375	6.61956	0.128659	0.15376	AFAP1
AFAP1/S767	1.04683	1e-05	0.39931	2.94685	1.67375	6.61956	0.128659	0.15376	AFAP1
AFAP1/S771	1.04683	1e-05	0.39931	2.94685	1e-05	1e-05	0.490742	0.667849	AFAP1
AFAP1/T770	1.04683	1e-05	0.39931	2.94685	1e-05	1e-05	0.490742	0.667849	AFAP1
AFAP1/T773	1.04683	1e-05	0.39931	2.94685	1e-05	1e-05	0.490742	0.667849	AFAP1
AFAP1L1/S329	0.843419	1e-05	1e-05	1.12178	0.715162	1e-05	0.45915	0.486907	AFAP1L1
AFAP1L2/S414	1e-05	0.547995	1.92836	1.9708	2.28155	1e-05	0.58235	0.554936	AFAP1L2
AFAP1L2/S484	1e-05	3.8763	0.884595	1.41029	1.20353	1e-05	1.82143	0.614121	AFAP1L2
AFAP1L2/T488	1e-05	3.8763	0.884595	1e-05	1.20353	1e-05	3.95571	0.422995	AFAP1L2
AFAP1L2/T541	1e-05	0.336387	0.65357	1e-05	1e-05	0.399694	2.47669	0.447312	AFAP1L2
AFAP1L2/Y413	0.27822	1.83669	1.92836	1.9708	2.28155	5.41381	0.418291	0.226023	AFAP1L2
AFF4/S1055	1e-05	1e-05	1e-05	1e-05	1e-05	0.612985	4.89393e-05	0.42265	AFF4
AFF4/S671	2.56587	1e-05	3.56064	3.1076	8.3355	3.94285	0.39819	0.197614	AFF4
AFF4/S679	2.56587	0.412148	3.74907	4.48242	9.34418	1e-05	0.486532	0.480422	AFF4
AFF4/S680	2.56587	0.412148	3.74907	4.12403	9.34418	3.94285	0.386369	0.173127	AFF4
AFF4/S703	0.825827	1e-05	1e-05	1.14893	6.38114	1e-05	0.109673	0.373004	AFF4
AFF4/T674	2.56587	0.412148	3.76929	3.1076	9.34418	3.94285	0.411556	0.239378	AFF4
AFF4/Y668	2.56587	1e-05	3.54042	3.1076	8.3355	1e-05	0.533623	0.55465	AFF4
AFTPH/S411	1e-05	1e-05	1e-05	1.08889	0.957322	1e-05	1.46612e-05	0.185186	AFTPH
AGAP1/T836	1e-05	1.21145	1e-05	1e-05	1e-05	1e-05	40382.3	0.42265	AGAP1
AGAP2/S638	1e-05	0.80218	2.89414	1e-05	1.49908	1e-05	2.4657	0.512612	AGAP2
AGAP2/S927	1e-05	0.480918	1e-05	1e-05	1.77137	1e-05	0.271504	0.546581	AGAP2
AGAP2/S929	1e-05	1e-05	1e-05	1e-05	0.804136	1e-05	3.73062e-05	0.42265	AGAP2
AGAP2/T635	1e-05	1e-05	1e-05	1.30422	1e-05	1e-05	2.30019e-05	0.42265	AGAP2
AGAP2/T925	1e-05	0.480918	1e-05	1e-05	1.77137	1e-05	0.271504	0.546581	AGAP2
AGFG1/S167	1e-05	4.40723	8.05649	3.76686	1e-05	1e-05	3.30877	0.351639	AGFG1
AGFG1/S181	44.0801	43.3998	10.695	1e-05	1e-05	1e-05	3.2725e+06	0.097104	AGFG1
AGFG1/S315	4.53749	11.6392	5.41612	1e-05	11.7919	2.74007	1.48588	0.610894	AGFG1
AGFG1/S316	4.53749	11.6392	5.41612	1e-05	11.7919	2.74007	1.48588	0.610894	AGFG1
AGFG1/S317	4.53749	11.6392	5.41612	1e-05	11.7919	2.74007	1.48588	0.610894	AGFG1
AGFG1/S383	1e-05	0.707206	0.305006	1e-05	1e-05	1e-05	33740.7	0.241212	AGFG1
AGGF1/S2022	1.86409	1e-05	0.802239	2.09667	1e-05	4.50297	0.404012	0.428218	AGGF1
AGR2/T43	1.31945	1.4074	1e-05	1e-05	1e-05	1e-05	90895.1	0.183928	AGR2
AGXT/S19	1e-05	1e-05	0.398915	1e-05	1e-05	1e-05	13297.8	0.42265	AGXT
AHCTF1/S1151	1e-05	1e-05	0.408744	1.24025	0.395332	0.814395	0.166844	0.0891356	AHCTF1
AHCTF1/S1169	1e-05	1.52157	1e-05	16.389	13.5971	11.4769	0.0366976	0.00604068	AHCTF1
AHCTF1/S1223	4.49259	1e-05	4.639	4.63249	1e-05	1e-05	1.9712	0.527256	AHCTF1
AHCTF1/S1225	1e-05	3.52257	1e-05	7.20408	1e-05	1e-05	0.488971	0.678338	AHCTF1
AHCTF1/S1227	1e-05	3.52257	1e-05	1e-05	1e-05	2.54225	1.38561	0.83356	AHCTF1
AHCTF1/S1241	1e-05	2.47389	1e-05	1.5933	5.11526	1e-05	0.368769	0.470669	AHCTF1
AHCTF1/S537	0.48424	1e-05	0.739706	1.55026	2.52248	0.307117	0.279451	0.237444	AHCTF1
AHCTF1/T1238	1.07224	1.25036	1e-05	1e-05	1e-05	1e-05	77420.4	0.185894	AHCTF1
AHCY/S183	1e-05	1e-05	1e-05	0.612661	1e-05	1e-05	4.89651e-05	0.42265	AHCY
AHCYL1/S84	5.76708	0.830732	4.04905	1e-05	3.41707	4.77847	1.2991	0.707644	AHCYL1
AHCYL1/S85	5.76708	0.830732	4.04905	1e-05	3.41707	4.77847	1.2991	0.707644	AHCYL1
AHCYL2/S166	1e-05	3.74147	1e-05	1e-05	1e-05	5.21795	0.71704	0.830505	AHCYL2
AHDC1/S896	1e-05	0.657944	1.45918	1.10162	2.13732	1.9834	0.405399	0.127985	AHDC1
AHNAK/S1042	1e-05	0.664768	1e-05	1e-05	1e-05	1e-05	22159.6	0.42265	AHNAK
AHNAK/S106	1.17138	2.25037	1e-05	1e-05	1e-05	1.24767	2.74249	0.409323	AHNAK
AHNAK/S107	1.17138	2.25037	1e-05	1e-05	1e-05	1.24767	2.74249	0.409323	AHNAK
AHNAK/S109	1e-05	2.25037	1e-05	1e-05	1e-05	1.24767	1.80365	0.721827	AHNAK
AHNAK/S110	1e-05	2.25037	1e-05	1e-05	1e-05	1.24767	1.80365	0.721827	AHNAK
AHNAK/S1123	1e-05	1e-05	7.66741	1e-05	1.50305	1e-05	5.10118	0.507655	AHNAK
AHNAK/S135	1e-05	4.63673	0.922155	3.24723	1e-05	1.66581	1.13146	0.906172	AHNAK
AHNAK/S1580	0.629566	1e-05	0.465691	0.662577	0.55784	1e-05	0.897446	0.888423	AHNAK
AHNAK/S177	9.06162	1e-05	7.57938	1e-05	10.0535	3.35024	1.24152	0.804307	AHNAK
AHNAK/S1802	1e-05	0.433746	0.313004	1e-05	1e-05	1e-05	24892	0.193972	AHNAK
AHNAK/S210	28.6737	26.7542	43.4419	27.3048	51.8796	13.0087	1.07242	0.870843	AHNAK
AHNAK/S212	25.8513	70.3505	39.5986	24.2488	47.458	74.5694	0.928383	0.867393	AHNAK
AHNAK/S2138	1e-05	1.26325	0.867951	1e-05	1e-05	1e-05	71040.2	0.197196	AHNAK
AHNAK/S216	14.7298	18.5061	9.90318	5.62956	10.4928	8.40847	1.75857	0.11403	AHNAK
AHNAK/S220	1e-05	1e-05	1e-05	4.58211	8.91124	1e-05	2.22332e-06	0.222537	AHNAK
AHNAK/S2708	1e-05	4.44099	2.04447	1.35388	1.63589	0.533827	1.84059	0.525921	AHNAK
AHNAK/S3220	1e-05	4.44099	2.04447	1.35388	1.63589	0.533827	1.84059	0.525921	AHNAK
AHNAK/S332	2.60966	2.49232	2.07443	1e-05	0.861302	3.2328	1.75286	0.399462	AHNAK
AHNAK/S3409	2.31269	1e-05	1e-05	1e-05	1e-05	0.177494	13.0283	0.453493	AHNAK
AHNAK/S3412	2.31269	4.02549	3.30024	1.24374	2.84252	0.177494	2.26055	0.135578	AHNAK
AHNAK/S3483	1e-05	2.31139	1e-05	0.455485	1e-05	1e-05	5.07438	0.50816	AHNAK
AHNAK/S41	1e-05	1e-05	1e-05	1e-05	3.94287	0.617899	6.57783e-06	0.340225	AHNAK
AHNAK/S4486	1e-05	0.318482	1e-05	0.421018	1.93975	1e-05	0.134914	0.367146	AHNAK
AHNAK/S4850	1e-05	1e-05	0.369662	1e-05	1e-05	1e-05	12322.7	0.42265	AHNAK
AHNAK/S4953	1e-05	1e-05	1e-05	0.468453	1.08162	1e-05	1.93538e-05	0.24075	AHNAK
AHNAK/S4960	1e-05	1e-05	1.98841	0.468453	1.08162	1e-05	1.28279	0.855373	AHNAK
AHNAK/S4993	1e-05	0.38559	1e-05	1e-05	1e-05	1e-05	12853.7	0.42265	AHNAK
AHNAK/S5110	28.2414	69.8359	13.6783	5.6338	4.12224	1.39657	10.0206	0.183823	AHNAK
AHNAK/S5332	1e-05	1e-05	0.867491	0.313304	0.682289	1e-05	0.871343	0.909526	AHNAK
AHNAK/S539	1e-05	1.65213	0.5286	0.635266	0.639969	1e-05	1.71005	0.613342	AHNAK
AHNAK/S5400	1e-05	1e-05	3.55706	1e-05	0.394806	1e-05	9.00925	0.468195	AHNAK
AHNAK/S5448	4.29448	4.85499	3.94011	0.600805	6.67486	1.457	1.49892	0.525126	AHNAK
AHNAK/S5519	1e-05	1e-05	0.775491	1e-05	1e-05	1e-05	25850.4	0.42265	AHNAK
AHNAK/S5573	0.918293	3.16779	1e-05	0.602786	1e-05	1e-05	6.77845	0.342051	AHNAK
AHNAK/S5577	0.918293	1e-05	1.9553	0.602786	2.21842	1e-05	1.01857	0.984976	AHNAK
AHNAK/S5589	1.5625	1e-05	9.33447	0.944486	2.25388	1e-05	3.40704	0.469896	AHNAK
AHNAK/S5731	34.2741	1.95368	40.0081	10.4879	1.96241	1e-05	6.12322	0.209081	AHNAK
AHNAK/S5735	1e-05	1e-05	0.62773	1e-05	1.24687	1e-05	0.503451	0.687869	AHNAK
AHNAK/S5737	1e-05	76.8562	2.01095	1e-05	1e-05	1e-05	2.6289e+06	0.407746	AHNAK
AHNAK/S5739	1e-05	76.8562	40.5121	1e-05	1e-05	1e-05	3.91228e+06	0.220042	AHNAK
AHNAK/S5745	1e-05	5.43471	22.1133	14.7179	17.9216	15.8406	0.568233	0.404537	AHNAK
AHNAK/S5746	1e-05	4.30293	20.5136	12.5173	14.457	14.9871	0.591412	0.457179	AHNAK
AHNAK/S5749	22.8425	5.77737	28.9481	11.8282	13.3897	14.7252	1.44125	0.486611	AHNAK
AHNAK/S5752	19.9946	11.7785	27.3484	6.57618	9.12846	20.7242	1.62293	0.293461	AHNAK
AHNAK/S5780	4.88589	7.6654	16.9795	8.79178	2.78514	10.6697	1.32743	0.612027	AHNAK
AHNAK/S5782	19.0177	7.6654	29.1607	8.79178	2.78514	10.6697	2.51021	0.205504	AHNAK
AHNAK/S5784	4.88589	8.28446	16.9795	8.79178	2.78514	10.6697	1.35525	0.579276	AHNAK
AHNAK/S5793	21.6816	1e-05	16.5087	14.7366	10.4867	3.08458	1.34911	0.685144	AHNAK
AHNAK/S5841	1e-05	16.3317	2.92014	1.00415	5.52579	1e-05	2.94824	0.494414	AHNAK
AHNAK/S5851	8.90866	21.5771	9.37874	1e-05	1e-05	1e-05	1.32882e+06	0.0851301	AHNAK
AHNAK/S5865	1.57697	1e-05	1e-05	1e-05	1e-05	3.70363	0.425794	0.637561	AHNAK
AHNAK/S5867	1.57697	1e-05	1e-05	1e-05	0.305733	3.70363	0.393326	0.580091	AHNAK
AHNAK/S5870	1.57697	1e-05	2.17443	1e-05	1e-05	3.70363	1.0129	0.991603	AHNAK
AHNAK/S845	1e-05	2.08834	0.965314	1e-05	1e-05	1e-05	101789	0.233684	AHNAK
AHNAK/S93	46.211	86.218	39.5042	1e-05	1e-05	1e-05	5.73111e+06	0.0590648	AHNAK
AHNAK/T204	0.429687	0.617397	0.675962	1e-05	1.58153	1e-05	1.08947	0.937204	AHNAK
AHNAK/T218	1e-05	16.6158	1e-05	1e-05	1e-05	1e-05	553861	0.42265	AHNAK
AHNAK/T4100	9.49111	21.3451	16.4646	12.0837	19.2314	1.87106	1.42532	0.488854	AHNAK
AHNAK/T4766	1e-05	1.12406	1.21201	0.499419	1e-05	1e-05	4.67741	0.254008	AHNAK
AHNAK/T545	1e-05	1.33207	1.19108	0.857605	0.639969	1e-05	1.68482	0.534979	AHNAK
AHNAK/T5729	1e-05	1e-05	0.879239	2.42646	1.96241	1e-05	0.200338	0.252451	AHNAK
AHNAK/T5794	21.6816	1e-05	16.5087	14.7366	10.4867	3.08458	1.34911	0.685144	AHNAK
AHNAK/T5796	16.7957	1e-05	16.5087	7.6723	10.4867	3.08458	1.56775	0.554947	AHNAK
AHNAK/T5824	4.46605	3.74349	1e-05	4.98527	3.39704	2.05999	0.786181	0.674792	AHNAK
AHNAK/T5839	1.10154	3.12252	9.43926	1e-05	5.52579	1e-05	2.47264	0.437023	AHNAK
AHNAK/T5845	1e-05	0.864954	1.08933	1e-05	5.52579	1e-05	0.353667	0.586305	AHNAK
AHNAK2/S294	20.7536	1.44975	5.116	4.90998	3.49249	1.57261	2.73876	0.432319	AHNAK2
AHNAK2/S297	20.7536	1.44975	1e-05	4.90998	3.49249	1e-05	2.64248	0.565562	AHNAK2
AHNAK2/S5175	1e-05	1.0948	1e-05	1e-05	1e-05	0.550879	1.98734	0.687693	AHNAK2
AHNAK2/S842	1e-05	4.06333	1e-05	1e-05	1e-05	1e-05	135445	0.42265	AHNAK2
AHNAK2/T296	20.7536	1.44975	5.116	4.90998	3.49249	59.1729	0.40428	0.547073	AHNAK2
AHNAK2/T298	1e-05	1.44975	1e-05	1e-05	1e-05	1e-05	48325.5	0.42265	AHNAK2
AHSG/S138	977.422	20.751	22.0816	6.274	1e-05	0.861127	142.99	0.400333	AHSG
AHSG/S330	3.24865	0.355012	0.520878	1e-05	1e-05	1e-05	137485	0.28041	AHSG
AIDA/S162	1e-05	1e-05	0.358512	0.563259	1e-05	1e-05	0.636508	0.776979	AIDA
AIF1/S38	10.6458	1e-05	0.810313	9.15334	7.98449	1e-05	0.668469	0.694179	AIF1
AIF1/S39	10.6458	7.21133	17.6515	9.15334	7.98449	18.6912	0.991059	0.982509	AIF1
AIF1/Y37	9.32465	1e-05	1e-05	7.73748	6.6353	1e-05	0.648773	0.692354	AIF1
AIM1/S19	1e-05	1e-05	1e-05	1e-05	27.4059	1e-05	1.09465e-06	0.42265	AIM1
AIM1/S533	1e-05	0.315769	1e-05	1e-05	1e-05	1e-05	10526.3	0.42265	AIM1
AIM1/T20	1e-05	1e-05	1e-05	1e-05	0.684676	1e-05	4.38151e-05	0.42265	AIM1
AIM1/T524	1e-05	0.315769	1e-05	1e-05	11.021	1e-05	0.0286533	0.43385	AIM1
AIM1/T525	1e-05	0.315769	1.94754	1e-05	11.021	1e-05	0.205364	0.511421	AIM1
AIM1/T530	1e-05	0.315769	1e-05	1e-05	1e-05	1e-05	10526.3	0.42265	AIM1
AK1/S38	1e-05	1e-05	1.53721	1e-05	0.674117	1.04283	0.895322	0.925855	AK1
AK1/T39	1e-05	1e-05	1e-05	1e-05	0.674117	1.04283	1.74728e-05	0.201704	AK1
AK2/T194	1e-05	1e-05	1e-05	1.04074	1.64753	1e-05	1.11596e-05	0.203541	AK2
AK2/T195	1e-05	1e-05	1.68719	1.04074	1.64753	1.06788	0.449185	0.346311	AK2
AK2/Y190	1e-05	1e-05	0.861591	1e-05	1e-05	1.06788	0.806825	0.888076	AK2
AK3/S37	1e-05	0.875215	1.53213	1.64323	1e-05	0.791351	0.988816	0.989525	AK3
AKAP11/S1013	1e-05	1e-05	0.929766	1.97565	2.77598	1e-05	0.195677	0.258928	AKAP11
AKAP11/S1018	1e-05	1e-05	0.929766	1.97565	2.77598	1e-05	0.195677	0.258928	AKAP11
AKAP11/S1019	1e-05	1e-05	0.929766	1.97565	2.77598	1e-05	0.195677	0.258928	AKAP11
AKAP11/S1242	1e-05	1e-05	1e-05	0.489809	0.558073	0.850413	1.58037e-05	0.0292163	AKAP11
AKAP11/S1580	1e-05	1.54745	0.97288	1e-05	1e-05	1e-05	84011.2	0.203928	AKAP11
AKAP11/S422	1e-05	1e-05	2.13631	1.25782	1.9204	1e-05	0.672178	0.722499	AKAP11
AKAP11/S433	1.94726	1e-05	2.13631	1e-05	1.06162	1e-05	3.84648	0.281462	AKAP11
AKAP11/S444	1e-05	1e-05	0.673342	0.592145	0.639141	1e-05	0.546872	0.574495	AKAP11
AKAP11/S448	1e-05	1e-05	1.31486	1e-05	4.92094	1e-05	0.267199	0.544262	AKAP11
AKAP11/T1022	1e-05	1e-05	0.929766	1.97565	2.77598	1e-05	0.195677	0.258928	AKAP11
AKAP11/T1100	1e-05	1e-05	0.684994	0.459954	0.947338	0.320484	0.396472	0.308896	AKAP11
AKAP11/T1485	5.44726	2.07815	4.86842	7.74794	1e-05	11.7473	0.635736	0.569344	AKAP11
AKAP11/Y424	1.94726	1e-05	1e-05	1.25782	1e-05	1e-05	1.54812	0.783315	AKAP11
AKAP12/S1390	1e-05	1.33535	0.671368	1e-05	1e-05	0.587815	3.41376	0.354777	AKAP12
AKAP12/S1391	1e-05	1.33535	0.671368	1e-05	1e-05	0.587815	3.41376	0.354777	AKAP12
AKAP12/S1395	0.476938	1.33535	0.671368	1e-05	1e-05	0.587815	4.22509	0.129491	AKAP12
AKAP12/S19	1e-05	4.13596	1e-05	1e-05	1e-05	2.09947	1.96999	0.690629	AKAP12
AKAP12/S20	1e-05	4.13596	1e-05	1e-05	1e-05	2.09947	1.96999	0.690629	AKAP12
AKAP12/S371	1e-05	7.4956	1e-05	1e-05	1e-05	1e-05	249854	0.42265	AKAP12
AKAP12/S483	1e-05	5.20362	1.18292	1e-05	1e-05	1e-05	212885	0.309032	AKAP12
AKAP12/S612	1e-05	5.66442	3.90122	0.366629	1e-05	1e-05	26.0894	0.207832	AKAP12
AKAP12/S627	10.3859	40.0022	12.0062	2.34487	1e-05	54.1803	1.10383	0.928533	AKAP12
AKAP12/S629	1e-05	4.89981	1e-05	1e-05	1e-05	8.95931	0.546897	0.716784	AKAP12
AKAP12/T1760	1e-05	3.14261	1.357	1e-05	1e-05	3.50595	1.28341	0.834635	AKAP12
AKAP12/T21	1e-05	4.13596	1.65973	1e-05	1e-05	2.09947	2.76053	0.436852	AKAP12
AKAP13/S1279	1.2553	1e-05	1e-05	1e-05	1e-05	1e-05	41843.9	0.42265	AKAP13
AKAP13/S1281	1.2553	1e-05	0.916342	0.166693	0.63585	1e-05	2.70593	0.357999	AKAP13
AKAP13/S1282	1.2553	1e-05	0.916342	0.166693	0.63585	1e-05	2.70593	0.357999	AKAP13
AKAP13/S1486	1e-05	0.523333	1e-05	0.775628	1e-05	1.22573	0.261498	0.306768	AKAP13
AKAP13/S1489	1e-05	0.523333	1e-05	0.775628	1e-05	1.22573	0.261498	0.306768	AKAP13
AKAP13/S1492	1e-05	1e-05	1e-05	0.775628	1e-05	1e-05	3.86773e-05	0.42265	AKAP13
AKAP13/S1507	1e-05	0.968774	1e-05	0.533308	1e-05	1e-05	1.81651	0.719193	AKAP13
AKAP13/S1606	6.93374	1e-05	0.916863	2.85436	1.07499	1.61208	1.41671	0.760562	AKAP13
AKAP13/S1646	1e-05	0.794766	1e-05	0.455662	0.810098	1e-05	0.627907	0.680474	AKAP13
AKAP13/S1649	1e-05	0.794766	1e-05	1e-05	0.810098	1e-05	0.981075	0.989868	AKAP13
AKAP13/S1880	0.9686	1e-05	0.471874	1.8866	1.02826	0.0733636	0.482053	0.447729	AKAP13
AKAP13/S1933	3.05683	8.54661	2.16182	1e-05	1e-05	1e-05	458842	0.148257	AKAP13
AKAP13/S2349	1e-05	1e-05	1e-05	1.28422	1e-05	1e-05	2.33601e-05	0.42265	AKAP13
AKAP13/S2565	1e-05	2.30493	2.54908	1e-05	1e-05	1e-05	161801	0.184534	AKAP13
AKAP13/S2567	1e-05	2.30493	2.54908	1e-05	1e-05	1e-05	161801	0.184534	AKAP13
AKAP13/S2570	1.2533	1e-05	1.83678	1e-05	1e-05	1e-05	103003	0.197681	AKAP13
AKAP13/S2571	1.2533	1e-05	1.83678	1e-05	1e-05	1e-05	103003	0.197681	AKAP13
AKAP13/S2713	9.81087	6.0721	12.9628	6.32057	9.40285	3.62435	1.49091	0.291936	AKAP13
AKAP13/S2722	1.24095	1.12294	3.26669	1.15095	0.60194	1e-05	3.21215	0.19645	AKAP13
AKAP13/S2724	1.24095	1.12294	3.26669	1.15095	0.60194	1e-05	3.21215	0.19645	AKAP13
AKAP13/S2732	1e-05	1e-05	0.950878	2.56904	0.724812	1.41914	0.201761	0.131322	AKAP13
AKAP13/S790	0.322306	1e-05	1e-05	0.356488	0.360625	1e-05	0.44947	0.459325	AKAP13
AKAP13/T1271	1.2553	1e-05	0.916342	1e-05	1e-05	1e-05	72388.3	0.193271	AKAP13
AKAP13/T1934	8.63008	1e-05	5.9142	1e-05	1e-05	1e-05	484810	0.197377	AKAP13
AKAP13/T2471	5.04173	9.11223	6.40575	15.1796	3.01437	6.95293	0.817585	0.718477	AKAP13
AKAP13/T953	1e-05	1.50524	1e-05	1e-05	1.09501	1e-05	1.37463	0.837327	AKAP13
AKAP17A/S440	1e-05	0.618648	0.187537	0.437571	4.16238	0.216695	0.167377	0.40617	AKAP17A
AKAP8/S323	2.14349	3.77385	1.40336	4.46257	11.6052	5.66601	0.336835	0.15219	AKAP8
AKAP8/S328	2.14349	1.22143	3.63066	13.7652	13.4651	7.23867	0.202954	0.0391016	AKAP8
AKAP8/S339	1.23769	2.87629	1.27812	4.48773	5.30969	2.6064	0.434713	0.0816009	AKAP8
AKAP9/S1327	1e-05	1.91067	1.5559	1.65658	1e-05	1.21316	1.20797	0.80867	AKAP9
AKAP9/S144	1e-05	1e-05	1e-05	1e-05	1e-05	0.758195	3.95666e-05	0.42265	AKAP9
AKAP9/S146	1e-05	1e-05	1e-05	1e-05	1e-05	0.758195	3.95666e-05	0.42265	AKAP9
AKAP9/S153	1e-05	1e-05	1e-05	1e-05	1e-05	0.758195	3.95666e-05	0.42265	AKAP9
AKAP9/S1641	1.68922	2.65968	2.35371	1e-05	1e-05	2.03648	3.29124	0.135606	AKAP9
AKAP9/S1642	1.68922	2.65968	2.35371	1e-05	1e-05	2.03648	3.29124	0.135606	AKAP9
AKAP9/S3842	1e-05	9.20454	2.26459	1e-05	9.1149	1.15205	1.11709	0.924743	AKAP9
AKNA/S534	0.659032	3.68273	0.647369	1.39652	1.42023	1.23598	1.23105	0.786647	AKNA
AKNA/S536	0.659032	1e-05	1e-05	1.39652	1e-05	1e-05	0.471917	0.66718	AKNA
AKNA/S537	0.659032	1e-05	1e-05	1.39652	1e-05	1e-05	0.471917	0.66718	AKNA
AKNA/S540	0.659032	1e-05	1e-05	1.39652	1e-05	1e-05	0.471917	0.66718	AKNA
AKNA/T539	0.659032	1e-05	1e-05	1.39652	1e-05	1e-05	0.471917	0.66718	AKNA
AKR7A2/S255	1.56099	1.95491	4.29836	1.18977	1.80782	1.67761	1.67143	0.344941	AKR7A2
AKR7A3/T227	1e-05	1e-05	0.564457	1e-05	1e-05	1e-05	18815.9	0.42265	AKR7A3
AKT1/S122	9.76985	4.94232	1.33873	3.49176	5.37624	10.3777	0.834	0.755858	AKT1
AKT1/S124	8.81761	4.94232	6.87465	3.07114	5.37624	7.19857	1.31884	0.367223	AKT1
AKT1/S126	3.75812	4.94232	6.87465	5.41407	8.17612	7.19857	0.749207	0.227087	AKT1
AKT1/S129	2.80588	1.89533	6.87465	3.49176	5.37624	7.19857	0.720493	0.472691	AKT1
AKT2/T451	1.06365	1.80899	2.82841	1e-05	1.01031	2.99272	1.42418	0.614237	AKT2
ALB/S443	1.999	0.413864	1.32579	1e-05	1.49018	3.91955	0.691097	0.685612	ALB
ALB/S451	1e-05	1e-05	0.780895	1e-05	1e-05	1e-05	26030.5	0.42265	ALB
ALB/T444	1.999	0.413864	1.32579	1e-05	1.96856	3.91955	0.634948	0.603707	ALB
ALB/T446	1e-05	0.413864	1.53451	1e-05	0.478388	4.3117	0.406752	0.567078	ALB
ALB/T92	1.78963	1e-05	0.86079	1e-05	1e-05	0.81797	3.24017	0.371868	ALB
ALB/Y164	1e-05	1e-05	0.658888	1e-05	1e-05	0.464055	1.41983	0.822128	ALB
ALDH1A1/S2	1e-05	0.135849	0.592287	0.222606	1e-05	1e-05	3.27072	0.45593	ALDH1A1
ALDH1A1/S3	1e-05	0.135849	0.592287	0.222606	1e-05	1e-05	3.27072	0.45593	ALDH1A1
ALDH1A1/S4	1e-05	0.135849	0.592287	0.222606	1e-05	1e-05	3.27072	0.45593	ALDH1A1
ALDH1A1/S413	1e-05	1e-05	5.08027	1e-05	1.63818	1e-05	3.10115	0.575027	ALDH1A1
ALDH1A1/T267	1e-05	1e-05	12.3113	1e-05	1e-05	1e-05	410376	0.42265	ALDH1A1
ALDH1A1/T337	1e-05	1e-05	5.46993	1e-05	1e-05	1e-05	182332	0.42265	ALDH1A1
ALDH1A1/T6	1e-05	0.135849	0.592287	0.222606	1e-05	1e-05	3.27072	0.45593	ALDH1A1
ALDH1A1/Y330	1e-05	1e-05	2.69512	1e-05	1e-05	1e-05	89838.1	0.42265	ALDH1A1
ALDH2/S354	1e-05	1e-05	1.6072	1e-05	1e-05	1e-05	53574	0.42265	ALDH2
ALDH2/S91	1e-05	1e-05	1e-05	0.701472	0.947042	1e-05	1.81981e-05	0.192415	ALDH2
ALDH2/T283	1.52651	1e-05	12.3113	1e-05	1e-05	1e-05	461259	0.355995	ALDH2
ALDH2/T356	1e-05	1e-05	1.6072	1e-05	1e-05	1e-05	53574	0.42265	ALDH2
ALDH3A2/S293	0.574571	1e-05	1.76824	0.609634	1.35339	0.175343	1.09561	0.919067	ALDH3A2
ALDH4A1/S409	1e-05	1e-05	1.03767	1e-05	1e-05	1e-05	34589.7	0.42265	ALDH4A1
ALDH4A1/S410	1e-05	1e-05	1.03767	1e-05	1e-05	1e-05	34589.7	0.42265	ALDH4A1
ALDH4A1/S44	1e-05	1e-05	1.45792	0.796773	4.44196	0.17201	0.269454	0.432669	ALDH4A1
ALDH5A1/S55	1e-05	1e-05	0.213349	1e-05	1e-05	1e-05	7112.3	0.42265	ALDH5A1
ALDH6A1/S380	1e-05	1e-05	0.680422	1e-05	1e-05	1e-05	22681.4	0.42265	ALDH6A1
ALDH8A1/S232	1e-05	1e-05	0.441781	1e-05	1e-05	1e-05	14726.7	0.42265	ALDH8A1
ALDOA/S100	2.99703	1e-05	1e-05	1e-05	1e-05	1e-05	99901.7	0.42265	ALDOA
ALDOA/S90	46.0395	21.2445	19.8299	22.5031	16.2709	25.9843	1.34522	0.479608	ALDOA
ALDOA/S93	46.0395	1e-05	1e-05	1.00965	1e-05	1e-05	45.5988	0.431191	ALDOA
ALDOA/T91	46.0395	1e-05	1e-05	1e-05	1e-05	1.0039	45.8598	0.431142	ALDOA
ALDOB/S160	1e-05	1e-05	1.69113	1e-05	1e-05	1e-05	56371.7	0.42265	ALDOB
ALDOB/S161	1e-05	1e-05	3.58596	1e-05	1e-05	1e-05	119533	0.42265	ALDOB
ALDOB/S301	1e-05	1e-05	1.29175	1e-05	1e-05	1e-05	43058.9	0.42265	ALDOB
ALDOB/S309	1e-05	1e-05	0.906226	1e-05	1e-05	1e-05	30208.2	0.42265	ALDOB
ALDOB/S353	1e-05	1e-05	3.5512	1e-05	1e-05	1e-05	118374	0.42265	ALDOB
ALDOB/S356	1e-05	1e-05	3.5512	1e-05	1e-05	1e-05	118374	0.42265	ALDOB
ALDOB/T39	2.11448	1e-05	2.85126	1e-05	1e-05	1e-05	165525	0.192345	ALDOB
ALDOC/S45	1.6892	1e-05	1e-05	8.15996	1e-05	1e-05	0.207012	0.513083	ALDOC
ALKBH5/S361	2.03274	6.13887	10.8964	9.51626	3.79019	1e-05	1.43299	0.637386	ALKBH5
ALKBH5/S64	6.43283	1e-05	7.29019	8.32307	8.64261	11.4619	0.482736	0.154743	ALKBH5
ALS2/S1335	2.3549	1e-05	1.31716	1e-05	1e-05	1e-05	122402	0.214277	ALS2
ALS2/S1462	10.6177	12.2228	10.266	18.7112	8.36655	9.95733	0.89392	0.725429	ALS2
ALS2/S1464	10.6177	12.2228	10.266	18.7112	8.36655	9.95733	0.89392	0.725429	ALS2
ALS2/S483	1.11385	1e-05	1e-05	2.66715	5.80193	1e-05	0.131521	0.279051	ALS2
AMDHD1/S33	1e-05	1e-05	0.145148	1e-05	1e-05	1e-05	4838.94	0.42265	AMDHD1
AMFR/S507	1e-05	1.67247	2.27436	1e-05	1e-05	1e-05	131561	0.192835	AMFR
AMFR/S509	1e-05	1.67247	2.27436	1e-05	1e-05	1e-05	131561	0.192835	AMFR
AMFR/S516	1e-05	1.67247	2.27436	1e-05	1e-05	1e-05	131561	0.192835	AMFR
AMFR/S522	1e-05	1.67247	2.27436	1e-05	1e-05	1e-05	131561	0.192835	AMFR
AMFR/S523	1e-05	1.67247	2.27436	1e-05	1e-05	1e-05	131561	0.192835	AMFR
AMOT/S305	1e-05	0.389056	1e-05	0.783926	3.18127	1.06882	0.0772893	0.173919	AMOT
AMOT/S309	1e-05	0.389056	0.926062	0.783926	3.18127	1.06882	0.261248	0.237662	AMOT
AMOT/S312	1e-05	0.389056	0.926062	1e-05	3.18127	1.06882	0.309435	0.407306	AMOT
AMOT/S313	1e-05	0.389056	0.926062	1e-05	3.18127	1.06882	0.309435	0.407306	AMOT
AMOT/S316	1e-05	0.389056	0.926062	1e-05	3.18127	1.06882	0.309435	0.407306	AMOT
AMOT/S319	1e-05	0.389056	0.926062	1e-05	3.18127	1.06882	0.309435	0.407306	AMOT
AMOT/S712	1e-05	1e-05	3.73082	1e-05	1.23857	8.22782	0.394114	0.551615	AMOT
AMOT/S714	1e-05	1e-05	3.73082	1e-05	17.2127	8.22782	0.146649	0.280314	AMOT
AMOT/T311	1e-05	0.389056	0.926062	1e-05	3.18127	1.06882	0.309435	0.407306	AMOT
AMOT/T315	1e-05	0.389056	0.926062	1e-05	3.18127	1.06882	0.309435	0.407306	AMOT
AMOT/T708	4.04072	1e-05	1e-05	1e-05	1.23857	8.22782	0.426851	0.575926	AMOT
AMOT/T709	4.04072	1e-05	1e-05	0.45586	1.23857	8.22782	0.40724	0.534727	AMOT
AMOTL1/S828	1e-05	0.491238	0.285015	1e-05	1e-05	1e-05	25875.4	0.210877	AMOTL1
AMOTL2/S183	0.8218	1e-05	1.2012	3.07521	1e-05	2.43161	0.367364	0.342746	AMOTL2
AMOTL2/S540	1e-05	1e-05	0.659461	0.719876	1e-05	1e-05	0.916077	0.953645	AMOTL2
AMPD2/S168	4.2111	1e-05	8.54084	7.98662	7.99661	8.94346	0.511578	0.240215	AMPD2
AMPD2/S190	1.87676	12.711	5.39323	24.1231	1e-05	28.0182	0.383208	0.347632	AMPD2
AMPD2/S192	1e-05	1e-05	2.70363	1e-05	1e-05	1e-05	90121.7	0.42265	AMPD2
ANAPC1/S343	1e-05	1e-05	1.17749	1.69698	3.82011	1e-05	0.213429	0.320811	ANAPC1
ANAPC1/S355	1e-05	1e-05	1e-05	1.59182	1.93149	1e-05	8.5147e-06	0.187272	ANAPC1
ANAPC2/S314	1.82458	1.73263	1.21962	3.26427	6.8897	2.49188	0.377739	0.190624	ANAPC2
ANAPC2/S463	1e-05	0.520392	1e-05	1e-05	1e-05	4.30502	0.120885	0.47256	ANAPC2
ANAPC2/S470	1e-05	0.221072	1e-05	3.45894	1.6024	4.30502	0.023605	0.0610567	ANAPC2
ANAPC2/S474	1e-05	0.221072	1e-05	3.45894	1e-05	4.30502	0.0284767	0.196074	ANAPC2
ANAPC2/S534	1e-05	1e-05	1e-05	2.0976	1.73982	1e-05	7.81774e-06	0.187029	ANAPC2
ANAPC2/T459	1e-05	0.520392	1e-05	3.45894	1e-05	4.30502	0.0670291	0.206463	ANAPC2
ANAPC2/T466	1e-05	0.221072	1e-05	3.45894	1e-05	4.30502	0.0284767	0.196074	ANAPC2
ANAPC4/S777	1e-05	1e-05	1.46585	1e-05	6.7351	1e-05	0.217646	0.518415	ANAPC4
ANAPC4/S779	1e-05	1e-05	1.46585	1e-05	1e-05	1e-05	48862.5	0.42265	ANAPC4
ANK1/S1001	1.1511	1e-05	0.631693	1e-05	0.691123	1e-05	2.5795	0.425309	ANK1
ANK1/S1648	3.82008	1e-05	1.23831	1e-05	1e-05	1e-05	168613	0.272753	ANK1
ANK1/S1707	5.04856	1e-05	2.95758	1e-05	1e-05	1e-05	266871	0.210002	ANK1
ANK1/S1727	24.615	1e-05	1e-05	1e-05	1e-05	1e-05	820502	0.42265	ANK1
ANK1/T1002	1.1511	1e-05	1e-05	1e-05	0.691123	1e-05	1.66553	0.752721	ANK1
ANK1/T1419	15.1827	1e-05	9.43171	13.5246	1e-05	4.5019	1.36546	0.730961	ANK1
ANK1/T1421	11.1529	0.937202	6.42341	8.2286	1e-05	2.7946	1.6795	0.549776	ANK1
ANK2/S1732	1e-05	1e-05	1e-05	1e-05	1e-05	4.23081	7.09081e-06	0.42265	ANK2
ANK2/S1733	1e-05	1e-05	1e-05	1e-05	1e-05	2.1154	1.41816e-05	0.42265	ANK2
ANK2/S2405	1e-05	2.5424	1e-05	1e-05	1e-05	2.30592	1.10255	0.948407	ANK2
ANK2/S31	1.23712	2.07849	1e-05	1e-05	1e-05	1e-05	110521	0.208587	ANK2
ANK2/S3792	1e-05	3.76988	1e-05	1e-05	1e-05	3.28356	1.14811	0.92727	ANK2
ANK2/S3793	1e-05	3.76988	1e-05	1e-05	1e-05	3.28356	1.14811	0.92727	ANK2
ANK2/S3795	1e-05	3.76988	1e-05	1e-05	1e-05	3.28356	1.14811	0.92727	ANK2
ANK2/S3823	1e-05	13.2106	1e-05	1e-05	1e-05	9.51553	1.38832	0.832638	ANK2
ANK2/S3845	2.61259	27.1648	4.20747	1e-05	1.71206	16.4555	1.87064	0.612683	ANK2
ANK2/T3087	1e-05	2.5325	1e-05	1e-05	1e-05	0.806685	3.13934	0.572775	ANK2
ANK2/T3089	1e-05	2.5325	1e-05	1e-05	1e-05	0.806685	3.13934	0.572775	ANK2
ANK2/T3093	1e-05	2.5325	1e-05	1e-05	1e-05	0.806685	3.13934	0.572775	ANK2
ANK2/T3797	1e-05	3.16217	1e-05	1e-05	1e-05	1.99352	1.58622	0.77291	ANK2
ANK2/T3844	2.61259	27.1648	4.20747	1e-05	1.71206	16.4555	1.87064	0.612683	ANK2
ANK3/S1451	1e-05	1e-05	4.05363	1e-05	24.4093	1e-05	0.16607	0.493243	ANK3
ANK3/S1459	21.5174	8.40423	1e-05	3.4894	1e-05	1e-05	8.57497	0.29323	ANK3
ANK3/S959	5.74548	11.5305	1e-05	1e-05	1e-05	1e-05	575868	0.225759	ANK3
ANKHD1-EIF4EBP3/S1670	2.6588	1e-05	2.87543	1e-05	1e-05	1e-05	184475	0.184128	ANKHD1-EIF4EBP3
ANKHD1-EIF4EBP3/S1679	4.37016	3.24339	1.21787	1e-05	1e-05	1e-05	294380	0.0857146	ANKHD1-EIF4EBP3
ANKHD1-EIF4EBP3/T1653	1.70614	1e-05	2.55572	0.577047	4.46703	1e-05	0.844924	0.880077	ANKHD1-EIF4EBP3
ANKIB1/S737	12.8334	1e-05	8.85081	1e-05	1e-05	1e-05	722807	0.196936	ANKIB1
ANKLE2/S268	2.52094	1e-05	2.00245	1.79997	2.82934	1e-05	0.97712	0.976555	ANKLE2
ANKLE2/S528	2.39376	1e-05	2.82116	1.9563	1.75346	1e-05	1.40572	0.667622	ANKLE2
ANKLE2/S662	1.95439	1.29559	1.70709	2.25071	1e-05	1.2552	1.41391	0.540396	ANKLE2
ANKRD12/S1363	1.46405	1e-05	1.66429	1e-05	1e-05	1e-05	104278	0.185171	ANKRD12
ANKRD12/S1367	1.46405	1e-05	1.66429	1e-05	1e-05	1.12881	2.77132	0.365728	ANKRD12
ANKRD12/S1368	1e-05	1e-05	1.66429	1e-05	1e-05	1.12881	1.47437	0.804884	ANKRD12
ANKRD12/S1372	1e-05	1e-05	1.66429	1e-05	1e-05	1.12881	1.47437	0.804884	ANKRD12
ANKRD12/T1371	1e-05	1e-05	1.66429	1e-05	1e-05	1.12881	1.47437	0.804884	ANKRD12
ANKRD13D/S552	1.70401	3.02957	3.25096	1.65953	2.15438	5.71806	0.837659	0.734915	ANKRD13D
ANKRD13D/T556	4.17391	1.18568	3.25096	2.06644	2.15438	5.71806	0.86635	0.782717	ANKRD13D
ANKRD17/S2041	9.43193	9.96254	6.52607	18.3451	19.0248	25.051	0.415254	0.0152135	ANKRD17
ANKRD17/S2042	4.5544	9.96254	4.50942	5.02504	8.24775	14.5905	0.682847	0.435786	ANKRD17
ANKRD17/S2044	4.5544	9.96254	1e-05	1.73873	4.88275	14.5905	0.684375	0.669426	ANKRD17
ANKRD17/S2045	3.96823	4.98127	0.658728	1.83648	2.66021	18.0773	0.425632	0.50231	ANKRD17
ANKRD17/S2047	3.38207	1e-05	0.658728	1e-05	1e-05	14.5905	0.276948	0.54738	ANKRD17
ANKRD17/S2401	5.0163	7.83162	8.55426	21.0188	28.2802	5.45216	0.390899	0.238615	ANKRD17
ANKRD27/S962	1.94676	2.05741	1.83101	3.6086	6.53717	1e-05	0.575134	0.526661	ANKRD27
ANKRD27/T1023	1e-05	0.941355	1e-05	1e-05	2.9475	1e-05	0.319379	0.573256	ANKRD27
ANKRD28/S1011	1e-05	0.151248	0.899527	1e-05	1e-05	1e-05	35026.1	0.334914	ANKRD28
ANKRD50/S1167	1.86258	1e-05	1e-05	1.8169	2.80556	1e-05	0.402945	0.425653	ANKRD50
ANKRD56/S166	1e-05	1e-05	1e-05	1.64738	1.58683	1e-05	9.2758e-06	0.183646	ANKRD56
ANKRD56/S258	1.70999	0.913276	1.98606	2.09911	3.07664	1e-05	0.890561	0.859396	ANKRD56
ANKRD56/S271	4.81828	9.11846	11.6808	9.61163	1.02201	6.56796	1.48925	0.434337	ANKRD56
ANKRD56/S741	2.65639	3.75595	4.57356	1e-05	7.38471	1e-05	1.48765	0.67733	ANKRD56
ANKRD56/S742	2.65639	3.75595	4.57356	1e-05	7.57554	1e-05	1.45018	0.69975	ANKRD56
ANKRD57/S126	1e-05	1e-05	0.230011	1e-05	1e-05	1e-05	7667.69	0.42265	ANKRD57
ANKRD57/S213	1e-05	3.54844	1e-05	2.71504	5.59435	1e-05	0.427042	0.476074	ANKRD57
ANKRD57/S513	1e-05	9.37822	1e-05	1e-05	1e-05	1e-05	312608	0.42265	ANKRD57
ANKS1A/S381	1e-05	1e-05	6.3797	3.79096	1e-05	11.2278	0.424784	0.510147	ANKS1A
ANKS1A/S382	1e-05	1e-05	6.3797	3.79096	1e-05	11.2278	0.424784	0.510147	ANKS1A
ANKS1A/S386	1e-05	1e-05	6.3797	3.79096	1e-05	11.2278	0.424784	0.510147	ANKS1A
ANKS1A/S622	5.13507	5.71665	6.08939	1e-05	6.65112	1e-05	2.5471	0.260856	ANKS1A
ANKS1A/S624	5.13507	5.71665	6.08939	1e-05	6.65112	0.66287	2.31626	0.267449	ANKS1A
ANKS1A/S626	5.13507	6.00137	6.08939	0.621585	6.65112	0.466791	2.2257	0.259173	ANKS1A
ANKS1A/S628	5.13507	6.00137	6.08939	0.621585	6.65112	1.12966	2.05012	0.265634	ANKS1A
ANKS1A/S647	15.8207	1e-05	10.5096	1e-05	1e-05	1e-05	877677	0.199623	ANKS1A
ANKS1A/S661	1e-05	1e-05	0.828115	0.841511	3.03524	1.7897	0.146147	0.110937	ANKS1A
ANKS1A/S663	1.19805	1e-05	1.9042	2.86772	3.03524	1.7897	0.403275	0.0950572	ANKS1A
ANKS1A/S887	3.49778	8.18841	2.39384	1e-05	1e-05	1e-05	469334	0.118352	ANKS1A
ANKS1A/T318	1e-05	1e-05	1.48687	1.28208	2.61434	1.27489	0.287526	0.13988	ANKS1A
ANKS1A/T387	1e-05	1e-05	6.3797	3.79096	1e-05	11.2278	0.424784	0.510147	ANKS1A
ANKS4B/S282	1e-05	11.1497	1e-05	1e-05	1e-05	1e-05	371656	0.42265	ANKS4B
ANKS4B/S283	1e-05	11.1497	1e-05	1e-05	1e-05	1e-05	371656	0.42265	ANKS4B
ANKZF1/S675	1e-05	1.30351	1.13596	5.62895	17.3515	0.522356	0.103795	0.293761	ANKZF1
ANKZF1/T607	1e-05	1e-05	1e-05	0.387041	0.61306	1e-05	2.99967e-05	0.203589	ANKZF1
ANKZF1/T674	1e-05	1.30351	1.13596	5.62895	1.78152	0.522356	0.307516	0.355658	ANKZF1
ANLN/S182	1.98873	1e-05	1.03388	1e-05	1e-05	1e-05	100754	0.221429	ANLN
ANLN/S189	1.98873	1e-05	1.03388	1e-05	1e-05	1e-05	100754	0.221429	ANLN
ANO6/S930	1e-05	1e-05	1e-05	1e-05	1.15342	1e-05	2.60091e-05	0.42265	ANO6
ANP32A/S17	1e-05	1e-05	1e-05	2.87472	4.23801	2.47752	3.12818e-06	0.0267019	ANP32A
ANP32A/T15	1e-05	1e-05	1e-05	2.44277	4.23801	1.75748	3.55524e-06	0.0627039	ANP32A
ANP32B/T244	20.6549	1e-05	19.4195	1e-05	1e-05	1e-05	1.33581e+06	0.183891	ANP32B
ANTXR1/S362	2.02306	1e-05	1e-05	1e-05	1e-05	5.13544	0.393944	0.617661	ANTXR1
ANXA1/S189	0.393465	1e-05	0.486813	0.528964	1e-05	1e-05	1.66411	0.639494	ANXA1
ANXA1/S37	1.38155	1e-05	1e-05	1e-05	1e-05	1e-05	46052.5	0.42265	ANXA1
ANXA13/S23	1e-05	1e-05	0.726784	1e-05	3.7315	1.07024	0.151363	0.34501	ANXA13
ANXA13/S50	1e-05	4.10812	2.22453	1e-05	1e-05	1e-05	211089	0.21739	ANXA13
ANXA2/S12	3.02096	1e-05	3.81408	1.78903	1e-05	2.14411	1.73781	0.51928	ANXA2
ANXA2/S127	1e-05	1e-05	1e-05	0.37891	1e-05	0.369655	4.00761e-05	0.183566	ANXA2
ANXA2/S164	1e-05	1e-05	1e-05	1.62108	1e-05	3.33071	6.05841e-06	0.228208	ANXA2
ANXA2/S18	3.02096	1e-05	5.3409	1.78903	1e-05	1e-05	4.67392	0.291063	ANXA2
ANXA2/S184	0.159424	1e-05	0.623302	1.53546	1e-05	1.19168	0.287016	0.297991	ANXA2
ANXA2/S2	42.7248	52.1569	67.0184	70.9834	36.0478	76.2896	0.883152	0.654097	ANXA2
ANXA2/T123	1e-05	1e-05	1e-05	1e-05	0.461984	0.369655	3.60729e-05	0.18849	ANXA2
ANXA2/T19	2.1793	1e-05	1.52682	3.28161	1e-05	1e-05	1.12936	0.917844	ANXA2
ANXA2/T3	42.7248	52.1569	67.0184	0.980041	36.0478	76.2896	1.42873	0.541085	ANXA2
ANXA4/S14	1e-05	1e-05	0.571876	0.857314	1.79605	0.810782	0.16509	0.0751365	ANXA4
ANXA6/S630	1e-05	1e-05	5.94876	0.392038	1e-05	1e-05	15.1732	0.448966	ANXA6
AP1AR/T228	3.65477	5.55043	1e-05	1e-05	1e-05	1e-05	306840	0.200285	AP1AR
AP1M1/T144	1e-05	2.49263	1e-05	2.85211	1e-05	1e-05	0.87396	0.929033	AP1M1
AP1M1/T152	1e-05	4.92008	6.49169	8.55215	14.8898	1e-05	0.486811	0.463663	AP1M1
AP1M1/T154	5.27191	1e-05	6.49169	1e-05	9.95582	2.4273	0.94997	0.95738	AP1M1
AP1M2/T152	3.60773	7.21525	1e-05	1.30653	7.15946	1.1152	1.12961	0.892545	AP1M2
AP1M2/T154	2.81242	2.57449	1e-05	1e-05	5.88746	1e-05	0.914979	0.94358	AP1M2
AP1M2/T223	1e-05	0.547311	1e-05	1e-05	0.671217	0.356925	0.532345	0.579732	AP1M2
AP1S1/S147	1e-05	1.19518	1e-05	1e-05	2.32142	3.28829	0.213059	0.268167	AP1S1
AP1S1/S150	1e-05	1.19518	1e-05	1e-05	1e-05	1.70063	0.702789	0.821131	AP1S1
AP2A1/S517	1e-05	1e-05	0.514327	1e-05	1e-05	0.902999	0.569586	0.731991	AP2A1
AP2A1/S518	1e-05	1e-05	0.514327	1e-05	1e-05	0.902999	0.569586	0.731991	AP2A1
AP2A1/S652	1e-05	1e-05	1e-05	1e-05	1e-05	1.34697	2.22718e-05	0.42265	AP2A1
AP2A1/S655	2.69159	1e-05	1e-05	1e-05	1e-05	1.34697	1.99823	0.685887	AP2A1
AP2A1/T653	1e-05	1e-05	1e-05	1e-05	1e-05	1.34697	2.22718e-05	0.42265	AP2A1
AP2M1/T156	22.9061	8.61951	12.5842	8.05436	9.42751	5.34871	1.93205	0.233054	AP2M1
AP3B1/S276	7.74413	3.59158	1.57526	1e-05	1e-05	1e-05	430366	0.141284	AP3B1
APBA1/S242	1e-05	1e-05	0.611604	1e-05	1e-05	1e-05	20387.5	0.42265	APBA1
APBA1/S78	1e-05	9.80927	7.16417	1.90039	1.80143	1e-05	4.58515	0.267886	APBA1
APBA1/S80	1e-05	8.30294	7.16417	1.90039	1e-05	1e-05	8.13882	0.21961	APBA1
APBA1/S83	1e-05	1e-05	5.35919	1e-05	1e-05	1e-05	178640	0.42265	APBA1
APBA1/T81	1e-05	3.78395	6.26168	1.90039	1e-05	1e-05	5.28603	0.271411	APBA1
APBA1/T89	1e-05	1e-05	1.05273	1e-05	1e-05	1e-05	35091.5	0.42265	APBA1
APBA1/T91	1e-05	1e-05	1.05273	1e-05	1e-05	1e-05	35091.5	0.42265	APBA1
APBB1IP/S525	5.66158	1e-05	1e-05	1e-05	1e-05	1e-05	188720	0.42265	APBB1IP
APBB1IP/S526	5.66158	29.7458	11.7044	1e-05	1e-05	1e-05	1.57039e+06	0.162128	APBB1IP
APBB2/S123	0.737344	1e-05	0.566868	0.28293	1e-05	1e-05	4.60937	0.263809	APBB2
APBB2/S160	1e-05	0.433908	1.0152	1.34886	0.869538	1e-05	0.653221	0.632055	APBB2
APBB2/T158	1e-05	0.433908	1.0152	1.34886	0.869538	1e-05	0.653221	0.632055	APBB2
APC/S2093	1e-05	1.35822	0.878413	0.740695	0.758126	1e-05	1.49225	0.633059	APC
APEH/S185	6.01364	1e-05	9.39565	1e-05	1e-05	1e-05	513643	0.202486	APEH
APEH/S187	1e-05	7.84909	9.39565	13.4325	10.5661	12.0951	0.477778	0.155382	APEH
APOA2/S68	21.9776	1e-05	2.20715	10.6495	1e-05	1.18783	2.04309	0.633852	APOA2
APOA4/S259	2.95733	1e-05	1e-05	7.96731	1e-05	1e-05	0.371185	0.603764	APOA4
APOA5/T55	1e-05	1e-05	6.73927	1e-05	2.25149	1e-05	2.99323	0.581752	APOA5
APOE/S147	42.648	1e-05	2.89134	1e-05	1.2168	1e-05	37.425	0.395294	APOE
APOL1/S327	38.0089	4.1825	9.22133	17.7122	1.80484	4.81433	2.11302	0.496861	APOL1
APOL1/S330	29.4659	1e-05	5.26112	2.85753	0.434426	2.16255	6.36667	0.394706	APOL1
APP/S441	1e-05	1e-05	1.75214	1e-05	1e-05	1e-05	58405.3	0.42265	APP
APPL1/S401	1e-05	1e-05	1e-05	1.59139	1e-05	1e-05	1.88512e-05	0.42265	APPL1
APPL1/S426	1e-05	1.50868	0.709843	3.00051	1e-05	4.74904	0.286278	0.314105	APPL1
APPL1/S427	1e-05	1.50868	0.709843	2.40317	1e-05	4.74904	0.310188	0.354106	APPL1
APPL1/S428	1e-05	1.50868	0.709843	2.40317	1e-05	4.74904	0.310188	0.354106	APPL1
APPL1/S430	1e-05	1.50868	0.709843	2.40317	1e-05	4.74904	0.310188	0.354106	APPL1
APPL1/S433	1e-05	1e-05	1e-05	2.40317	1e-05	4.74904	4.1945e-06	0.22417	APPL1
APPL1/S435	1e-05	1e-05	1e-05	2.40317	1e-05	1e-05	1.24834e-05	0.42265	APPL1
APPL1/T425	1e-05	1.50868	0.709843	3.00051	1e-05	4.74904	0.286278	0.314105	APPL1
APPL1/T436	1e-05	1e-05	1e-05	2.40317	1e-05	1e-05	1.24834e-05	0.42265	APPL1
APRT/S30	1.82642	1e-05	1e-05	1e-05	4.336	3.31135	0.238832	0.276474	APRT
APRT/S66	5.45585	1.78074	3.76666	1.18383	0.820573	1.24819	3.38291	0.133377	APRT
AQP1/S247	1e-05	1e-05	1e-05	0.333637	1e-05	1e-05	8.99127e-05	0.42265	AQP1
AQP1/S262	1e-05	0.266716	1e-05	1e-05	1e-05	1e-05	8891.19	0.42265	AQP1
AQP1/T246	1e-05	1e-05	1e-05	0.333637	1e-05	1e-05	8.99127e-05	0.42265	AQP1
AQP1/Y253	1e-05	1e-05	0.293675	0.333637	1e-05	1e-05	0.88023	0.932746	AQP1
ARAF/S186	1.55065	1e-05	2.47152	1.00844	3.63722	1e-05	0.865791	0.882011	ARAF
ARAF/S189	1e-05	4.49918	1e-05	1e-05	1e-05	1e-05	149973	0.42265	ARAF
ARAF/T318	0.319596	1e-05	1e-05	0.538202	0.500614	1e-05	0.307671	0.316391	ARAF
ARAF/T321	1e-05	1e-05	1e-05	1e-05	1e-05	0.0923641	0.000324731	0.42265	ARAF
ARAP1/S1419	1e-05	1e-05	0.165203	0.608759	1.04589	1e-05	0.0998533	0.240907	ARAP1
ARAP1/S1428	1e-05	1.58284	1e-05	4.55695	4.33233	1e-05	0.178063	0.23706	ARAP1
ARAP1/S229	1e-05	0.59178	1e-05	4.20361	2.08719	1.28665	0.0781001	0.109378	ARAP1
ARAP1/Y231	1e-05	0.19065	1e-05	4.20361	2.08719	1.28665	0.0251628	0.104718	ARAP1
ARF4/S147	2.81549	1.81455	1.97957	1.74262	1e-05	2.28269	1.64201	0.342768	ARF4
ARFGAP1/S368	1e-05	3.50729	1e-05	3.70627	1e-05	1e-05	0.946312	0.970768	ARFGAP1
ARFGAP1/S369	1e-05	3.50729	1e-05	3.70627	6.17935	1e-05	0.354788	0.385679	ARFGAP1
ARFGAP1/S371	1e-05	3.50729	1e-05	3.70627	6.17935	1e-05	0.354788	0.385679	ARFGAP1
ARFGAP1/T135	1.09503	1.02468	1.03184	1e-05	4.8409	2.34426	0.438619	0.437568	ARFGAP1
ARFGAP2/S146	1e-05	3.47981	6.59824	1e-05	1e-05	1e-05	335935	0.219991	ARFGAP2
ARFGAP2/S237	1e-05	1e-05	1.09	1.16263	1e-05	1e-05	0.937527	0.965841	ARFGAP2
ARFGAP2/S240	3.18444	2.85528	10.8555	5.94649	4.10596	1e-05	1.68071	0.514349	ARFGAP2
ARFGAP2/S314	1e-05	1e-05	0.430462	1e-05	1e-05	1e-05	14349.4	0.42265	ARFGAP2
ARFGAP2/S315	1e-05	1e-05	0.430462	1e-05	1e-05	1e-05	14349.4	0.42265	ARFGAP2
ARFGAP2/S317	1e-05	1.48945	0.430462	0.33034	1e-05	1e-05	5.8116	0.353806	ARFGAP2
ARFGAP2/S319	1e-05	1.48945	0.430462	0.33034	1e-05	1e-05	5.8116	0.353806	ARFGAP2
ARFGAP2/S322	1e-05	1.48945	0.430462	1e-05	1e-05	1e-05	63997.4	0.285052	ARFGAP2
ARFGAP2/S340	1e-05	1e-05	0.442076	0.126106	0.0776214	1e-05	2.16993	0.647902	ARFGAP2
ARFGAP2/S368	1e-05	1.82794	5.97091	1e-05	3.46473	1e-05	2.25091	0.536851	ARFGAP2
ARFGAP2/S432	0.275485	1.09293	0.529244	0.463282	0.515713	1e-05	1.93836	0.360786	ARFGAP2
ARFGAP3/S451	1e-05	0.293651	1e-05	0.25823	0.358162	1e-05	0.476427	0.499059	ARFGAP3
ARFGAP3/S453	1e-05	0.293651	0.512462	0.25823	0.358162	1e-05	1.30779	0.748512	ARFGAP3
ARFGAP3/S454	1e-05	0.293651	0.512462	0.25823	0.358162	1e-05	1.30779	0.748512	ARFGAP3
ARFGAP3/S455	1e-05	0.293651	0.512462	0.25823	0.358162	1e-05	1.30779	0.748512	ARFGAP3
ARFGAP3/S457	1e-05	0.293651	1e-05	0.25823	1e-05	1e-05	1.13716	0.932246	ARFGAP3
ARFGAP3/S458	1e-05	0.293651	1e-05	0.25823	0.154256	1e-05	0.711936	0.765177	ARFGAP3
ARFGEF1/S1569	1e-05	4.59651	1e-05	1e-05	1e-05	1e-05	153218	0.42265	ARFGEF1
ARFGEF2/S1024	1e-05	0.610209	0.0854648	1e-05	1e-05	1e-05	23189.5	0.348156	ARFGEF2
ARFGEF2/S214	3.48757	19.672	10.0745	2.75823	46.0685	1.44039	0.661149	0.74227	ARFGEF2
ARFGEF2/S218	13.756	19.672	9.99216	10.2137	46.0685	1e-05	0.771472	0.790004	ARFGEF2
ARFGEF2/S227	1e-05	12.1881	8.02415	18.2936	49.3926	9.31197	0.262504	0.255617	ARFGEF2
ARFGEF2/S276	12.126	1.56125	0.349725	5.39677	1.70552	2.76116	1.42313	0.750793	ARFGEF2
ARFGEF2/S277	12.126	1.56125	0.349725	5.39677	1.70552	2.76116	1.42313	0.750793	ARFGEF2
ARFGEF2/S279	1e-05	1e-05	1e-05	5.39677	1.70552	1.2046	3.61146e-06	0.171195	ARFGEF2
ARFGEF2/S348	2.57374	9.04295	1e-05	9.69884	7.38099	0.765083	0.650982	0.61341	ARFGEF2
ARFGEF2/S349	2.57374	9.04295	1e-05	9.69884	6.14469	0.765083	0.699439	0.679341	ARFGEF2
ARFGEF2/T1029	1e-05	0.610209	0.0854648	0.142021	1e-05	1e-05	4.89776	0.437422	ARFGEF2
ARFIP1/S36	1e-05	7.93315	5.89377	7.6422	12.5751	5.09888	0.54617	0.302578	ARFIP1
ARFIP1/S39	1e-05	10.4215	0.562814	1e-05	1e-05	5.09888	2.15426	0.640768	ARFIP1
ARFIP1/S5	3.43301	1e-05	1.67819	1e-05	1e-05	4.09896	1.24695	0.852203	ARFIP1
ARFIP1/S69	1e-05	0.493914	0.289598	1e-05	0.367501	1e-05	2.13191	0.503706	ARFIP1
ARFIP1/S76	1.56492	1.47473	1e-05	1e-05	0.760368	1e-05	3.99751	0.274455	ARFIP1
ARFIP1/S79	1.56492	1.47473	0.222404	0.535107	0.760368	1e-05	2.51802	0.271829	ARFIP1
ARFIP1/S9	3.43301	1e-05	1.67819	1e-05	1e-05	1e-05	170373	0.227751	ARFIP1
ARFIP1/S93	1e-05	1e-05	1e-05	1e-05	0.839067	1e-05	3.57532e-05	0.42265	ARFIP1
ARG1/S171	1e-05	1e-05	0.586634	1e-05	1e-05	1e-05	19555.1	0.42265	ARG1
ARGLU1/S266	1e-05	1e-05	1e-05	1e-05	7.76589	1e-05	3.86304e-06	0.42265	ARGLU1
ARGLU1/S77	29.3107	8.1979	34.9155	131.522	123.704	2.4535	0.281063	0.275599	ARGLU1
ARHGAP1/S44	20.3629	2.94345	1e-05	1e-05	1e-05	1e-05	776879	0.345991	ARHGAP1
ARHGAP1/S47	7.54995	18.0872	10.4054	1.14359	1e-05	43.9021	0.800133	0.856482	ARHGAP1
ARHGAP1/S49	85.0227	129.379	82.7568	212.407	1e-05	104.338	0.938162	0.926189	ARHGAP1
ARHGAP1/S50	101.201	226.975	107.86	147.691	1e-05	74.0889	1.96608	0.293212	ARHGAP1
ARHGAP1/S51	97.8357	220.285	79.8473	74.783	1e-05	37.2053	3.55365	0.150583	ARHGAP1
ARHGAP12/S176	1.67596	4.61951	3.61164	4.88475	14.4621	1e-05	0.512079	0.538268	ARHGAP12
ARHGAP12/S213	1e-05	2.01877	1.27216	1.89312	1e-05	1e-05	1.73835	0.618212	ARHGAP12
ARHGAP12/S215	1e-05	2.01877	1.27216	1.89312	1e-05	1e-05	1.73835	0.618212	ARHGAP12
ARHGAP12/S240	1e-05	1e-05	5.95993	1e-05	6.18333	1e-05	0.96387	0.980494	ARHGAP12
ARHGAP12/S592	1e-05	1e-05	3.08328	1e-05	7.14727	7.30252	0.21338	0.253109	ARHGAP12
ARHGAP12/T174	1.67596	4.61951	3.61164	4.88475	14.4621	1e-05	0.512079	0.538268	ARHGAP12
ARHGAP12/T230	14.247	14.84	14.3435	1e-05	1e-05	27.2565	1.5934	0.613108	ARHGAP12
ARHGAP12/T231	14.247	4.62075	14.3435	8.85216	32.8638	27.2565	0.481515	0.237686	ARHGAP12
ARHGAP15/S210	1e-05	6.07874	1e-05	1.73007	1e-05	1e-05	3.51355	0.553738	ARHGAP15
ARHGAP15/S211	1e-05	6.07874	1e-05	1.73007	1e-05	1e-05	3.51355	0.553738	ARHGAP15
ARHGAP15/S212	2.34861	6.07874	2.79517	1.73007	1.14547	1e-05	3.90275	0.127406	ARHGAP15
ARHGAP15/S43	1e-05	0.888678	0.711909	0.725066	1e-05	1e-05	2.20746	0.467691	ARHGAP15
ARHGAP15/T213	2.34861	6.07874	2.79517	1.73007	1e-05	1e-05	6.48667	0.097212	ARHGAP15
ARHGAP17/S161	9.35198	28.6146	23.8242	1e-05	1e-05	1e-05	2.05969e+06	0.0707411	ARHGAP17
ARHGAP17/S162	9.35198	28.6146	23.8242	1e-05	1e-05	1e-05	2.05969e+06	0.0707411	ARHGAP17
ARHGAP17/S575	1e-05	1.42194	3.26977	3.19386	10.9892	2.76233	0.276873	0.26261	ARHGAP17
ARHGAP17/S674	42.4042	83.9019	60.2357	63.1542	27.4568	101.282	0.972111	0.946262	ARHGAP17
ARHGAP17/S676	44.5673	83.9019	60.2357	63.1542	20.2506	101.282	1.02175	0.962329	ARHGAP17
ARHGAP17/T679	42.4042	77.4946	58.9406	60.0519	20.2506	101.282	0.98488	0.973829	ARHGAP17
ARHGAP17/T682	42.4042	1e-05	58.9406	60.0519	20.2506	101.282	0.558112	0.415924	ARHGAP17
ARHGAP21/S1637	1e-05	0.145872	0.232193	0.177378	0.685891	1e-05	0.437953	0.520524	ARHGAP21
ARHGAP21/S1639	1e-05	0.145872	0.232193	0.177378	0.685891	1e-05	0.437953	0.520524	ARHGAP21
ARHGAP21/S1669	1.60579	1.95768	1e-05	1e-05	1e-05	1e-05	118783	0.187456	ARHGAP21
ARHGAP21/S57	0.580308	0.281413	0.391756	0.585019	1e-05	0.526297	1.12791	0.833201	ARHGAP21
ARHGAP21/S924	1e-05	2.63052	3.54529	1e-05	1e-05	1e-05	205861	0.192316	ARHGAP21
ARHGAP21/T1635	1e-05	0.145872	0.232193	0.177378	0.685891	1e-05	0.437953	0.520524	ARHGAP21
ARHGAP21/T317	1e-05	1e-05	0.895842	1e-05	3.60491	1e-05	0.24851	0.534318	ARHGAP21
ARHGAP21/T318	1e-05	1e-05	0.895842	1e-05	3.60491	1e-05	0.24851	0.534318	ARHGAP21
ARHGAP21/T56	0.580308	0.281413	0.391756	0.585019	1e-05	0.526297	1.12791	0.833201	ARHGAP21
ARHGAP23/S610	1e-05	1e-05	1e-05	0.565619	1e-05	1e-05	5.30374e-05	0.42265	ARHGAP23
ARHGAP23/S611	1e-05	1e-05	1.41447	0.565619	1e-05	2.10619	0.52941	0.624387	ARHGAP23
ARHGAP25/S379	1.68258	1.5175	3.51453	2.61507	1e-05	1e-05	2.56764	0.280641	ARHGAP25
ARHGAP25/S380	1.68258	1.5175	3.51453	2.61507	1e-05	1e-05	2.56764	0.280641	ARHGAP25
ARHGAP25/S396	1e-05	1e-05	2.574	1e-05	1e-05	1e-05	85800.7	0.42265	ARHGAP25
ARHGAP25/S398	1e-05	1e-05	2.574	1e-05	1e-05	1e-05	85800.7	0.42265	ARHGAP25
ARHGAP25/S399	1e-05	1e-05	2.574	1e-05	1e-05	1e-05	85800.7	0.42265	ARHGAP25
ARHGAP25/S402	1e-05	1e-05	2.574	1e-05	1e-05	1e-05	85800.7	0.42265	ARHGAP25
ARHGAP25/S404	1e-05	1e-05	2.574	1e-05	1e-05	1e-05	85800.7	0.42265	ARHGAP25
ARHGAP25/S408	1e-05	1e-05	2.574	1e-05	1e-05	1e-05	85800.7	0.42265	ARHGAP25
ARHGAP25/T401	1e-05	1e-05	2.574	1e-05	1e-05	1e-05	85800.7	0.42265	ARHGAP25
ARHGAP25/T406	1e-05	1e-05	2.574	1e-05	1e-05	1e-05	85800.7	0.42265	ARHGAP25
ARHGAP25/T407	1e-05	1e-05	2.574	1e-05	1e-05	1e-05	85800.7	0.42265	ARHGAP25
ARHGAP25/T410	1e-05	1e-05	2.574	1e-05	1e-05	1e-05	85800.7	0.42265	ARHGAP25
ARHGAP29/S499	0.781809	1e-05	2.41329	1e-05	1.49111	1.14484	1.21212	0.837451	ARHGAP29
ARHGAP29/S519	0.880208	1e-05	1e-05	1.25449	1e-05	0.447385	0.517209	0.592709	ARHGAP29
ARHGAP29/S559	1e-05	1e-05	1.56017	1e-05	1.12569	1e-05	1.38595	0.833442	ARHGAP29
ARHGAP31/S272	1e-05	0.534773	0.387531	1e-05	1e-05	1e-05	30743.8	0.193714	ARHGAP31
ARHGAP31/S973	1e-05	1e-05	0.892145	1e-05	1e-05	1.02645	0.869157	0.92617	ARHGAP31
ARHGAP31/S974	1e-05	1e-05	0.892145	1e-05	1e-05	1.02645	0.869157	0.92617	ARHGAP31
ARHGAP32/S594	1e-05	1.28015	1e-05	1e-05	1e-05	1e-05	42672.5	0.42265	ARHGAP32
ARHGAP32/S703	6.14648	5.88204	3.41362	5.63873	3.75181	1.1919	1.45922	0.36387	ARHGAP32
ARHGAP32/S706	6.14648	5.88204	3.41362	5.63873	2.17392	1.84656	1.5987	0.2728	ARHGAP32
ARHGAP32/S709	2.72442	1e-05	3.41362	5.63873	2.17392	1.1919	0.681661	0.606786	ARHGAP32
ARHGAP32/S712	1e-05	10.3276	1e-05	1e-05	1e-05	9.37484	1.10163	0.948846	ARHGAP32
ARHGAP32/T1236	1.25638	2.20815	1e-05	0.935253	1.38218	1.39297	0.933737	0.911114	ARHGAP32
ARHGAP32/T711	1e-05	10.3276	1e-05	1e-05	1e-05	9.37484	1.10163	0.948846	ARHGAP32
ARHGAP39/S285	1e-05	1e-05	0.513276	0.566795	2.01847	0.5759	0.162376	0.201256	ARHGAP39
ARHGAP39/S286	1e-05	1e-05	0.513276	0.566795	2.01847	0.5759	0.162376	0.201256	ARHGAP39
ARHGAP39/S406	2.16803	1e-05	0.622116	1.02047	1e-05	0.739519	1.58531	0.664532	ARHGAP39
ARHGAP39/S407	2.16803	1e-05	0.622116	1.02047	1e-05	0.739519	1.58531	0.664532	ARHGAP39
ARHGAP4/S900	1e-05	1e-05	1e-05	1e-05	6.74521	1e-05	4.44759e-06	0.42265	ARHGAP4
ARHGAP5/S1195	2.29897	1e-05	1.57294	0.861083	2.9882	1.94226	0.668546	0.523292	ARHGAP5
ARHGAP5/S765	2.14994	0.67109	0.706571	1e-05	1e-05	1e-05	117587	0.137184	ARHGAP5
ARHGAP6/S37	1e-05	0.228912	1e-05	1e-05	1e-05	5.22254	0.0438352	0.439931	ARHGAP6
ARHGAP9/S113	1e-05	2.0453	1e-05	0.339938	1e-05	0.760532	1.85857	0.696521	ARHGAP9
ARHGAP9/S448	1e-05	0.740243	0.80965	1e-05	1e-05	1e-05	51663.5	0.184321	ARHGAP9
ARHGDIA/S34	0.667425	1e-05	6.80961	2.44441	6.26082	1.55158	0.728983	0.742474	ARHGDIA
ARHGDIA/T7	1e-05	2.60031	7.47938	1e-05	1e-05	1e-05	335990	0.265075	ARHGDIA
ARHGEF1/S646	1.39701	1e-05	1.99609	1e-05	3.98301	0.675521	0.728362	0.778379	ARHGEF1
ARHGEF1/S878	2.94327	1e-05	1e-05	2.15865	5.90815	1e-05	0.364864	0.449818	ARHGEF1
ARHGEF10/S1258	1.20786	1e-05	0.725161	1e-05	1e-05	1.2296	1.57205	0.686837	ARHGEF10
ARHGEF10/S1259	1.20786	1e-05	0.725161	1e-05	0.725066	1.2296	0.988925	0.989189	ARHGEF10
ARHGEF10/S1260	1.20786	1e-05	0.725161	1e-05	0.725066	1e-05	2.66593	0.404538	ARHGEF10
ARHGEF10/S35	1e-05	1e-05	1e-05	0.279103	1e-05	0.223537	5.96837e-05	0.188448	ARHGEF10
ARHGEF10L/S170	1e-05	3.58126	2.66856	4.34874	3.27062	2.75284	0.602555	0.333105	ARHGEF10L
ARHGEF10L/S171	1e-05	3.58126	1e-05	4.34874	1e-05	1e-05	0.823517	0.898447	ARHGEF10L
ARHGEF11/S1195	1e-05	1.78226	1e-05	1e-05	1e-05	1.6144	1.10398	0.947729	ARHGEF11
ARHGEF11/S1335	16.1999	22.0752	15.7529	11.5297	21.7377	21.5375	0.985822	0.951352	ARHGEF11
ARHGEF11/S1453	1e-05	1e-05	1e-05	13.8013	1e-05	8.51236	1.34447e-06	0.205516	ARHGEF11
ARHGEF11/S1497	1e-05	3.77867	2.3931	10.0381	7.61645	6.41627	0.256401	0.0177351	ARHGEF11
ARHGEF11/S1498	1e-05	14.8132	8.47599	10.0381	1.06714	1.78638	1.80654	0.544026	ARHGEF11
ARHGEF11/S272	1e-05	1e-05	0.331327	1e-05	0.393513	1e-05	0.841979	0.909768	ARHGEF11
ARHGEF11/S285	1e-05	1e-05	5.82231	8.46586	1e-05	1e-05	0.687741	0.811184	ARHGEF11
ARHGEF11/S291	7.08016	1e-05	5.82231	8.46586	21.8996	1e-05	0.424906	0.463589	ARHGEF11
ARHGEF11/S295	12.1294	1e-05	15.8915	1e-05	1e-05	1e-05	934031	0.190764	ARHGEF11
ARHGEF11/S35	1.37403	4.00877	1.88156	2.55279	1e-05	1.75855	1.68494	0.423453	ARHGEF11
ARHGEF11/S596	1.47796	1.64971	1.70745	1.31334	1e-05	1e-05	3.68148	0.1121	ARHGEF11
ARHGEF11/S673	4.24868	1e-05	6.06984	1e-05	1e-05	3.2929	3.13355	0.34051	ARHGEF11
ARHGEF11/T1332	14.4587	1e-05	14.4089	11.5297	21.7377	20.232	0.539588	0.237997	ARHGEF11
ARHGEF11/T1501	4.83359	3.77867	8.47599	9.30144	24.1646	6.41627	0.428467	0.299374	ARHGEF11
ARHGEF11/T1502	5.02126	1e-05	7.19621	6.28814	1e-05	5.40273	1.04504	0.954636	ARHGEF11
ARHGEF11/T294	12.1294	1e-05	1e-05	1e-05	1e-05	1e-05	404314	0.42265	ARHGEF11
ARHGEF12/S1288	1e-05	1.01637	1.11438	1e-05	1e-05	1e-05	71025.5	0.184366	ARHGEF12
ARHGEF12/S1327	2.58517	2.30743	2.98177	1.71152	1e-05	1e-05	4.60076	0.056702	ARHGEF12
ARHGEF12/S190	0.909199	1e-05	1e-05	1e-05	1.91733	1e-05	0.474207	0.668674	ARHGEF12
ARHGEF12/S337	1e-05	1e-05	0.433397	0.55633	1e-05	1e-05	0.779037	0.87056	ARHGEF12
ARHGEF12/S341	1.82715	1.01535	2.01221	2.17532	3.50878	1e-05	0.854083	0.816547	ARHGEF12
ARHGEF12/T189	0.909199	1e-05	1e-05	1e-05	1.91733	1e-05	0.474207	0.668674	ARHGEF12
ARHGEF12/T333	1e-05	1e-05	0.433397	0.55633	1e-05	1e-05	0.779037	0.87056	ARHGEF12
ARHGEF12/T335	1e-05	1e-05	0.433397	0.55633	1e-05	1e-05	0.779037	0.87056	ARHGEF12
ARHGEF16/S107	6.18438	8.64196	1.24074	12.9812	3.39765	7.22245	0.68077	0.518772	ARHGEF16
ARHGEF16/S174	1e-05	5.41714	1e-05	3.22109	1e-05	1.41556	1.16833	0.906238	ARHGEF16
ARHGEF16/S208	3.26829	10.4171	2.80901	10.392	9.33476	2.06001	0.757083	0.64944	ARHGEF16
ARHGEF16/S227	1e-05	2.90613	2.30697	1e-05	13.6824	3.35998	0.305891	0.440654	ARHGEF16
ARHGEF16/S230	6.07848	2.02787	2.30697	1.90525	1e-05	15.3976	0.601826	0.687095	ARHGEF16
ARHGEF16/S576	1e-05	77.3614	8.5838	44.1956	38.2038	30.9375	0.758316	0.746409	ARHGEF16
ARHGEF16/S577	1e-05	77.3614	8.5838	44.1956	38.2038	30.9375	0.758316	0.746409	ARHGEF16
ARHGEF16/S578	1e-05	77.3614	8.5838	44.1956	38.2038	30.9375	0.758316	0.746409	ARHGEF16
ARHGEF16/T226	1e-05	1.24082	0.543616	1e-05	1e-05	2.90801	0.613626	0.745125	ARHGEF16
ARHGEF17/S1331	1e-05	1.23899	0.365923	1e-05	1e-05	1e-05	53497.3	0.282764	ARHGEF17
ARHGEF17/S1333	1e-05	1.23899	0.365923	1e-05	1e-05	1e-05	53497.3	0.282764	ARHGEF17
ARHGEF17/S142	2.68118	3.35304	1e-05	5.11864	3.20019	21.835	0.200115	0.306163	ARHGEF17
ARHGEF17/S145	2.68118	7.45391	1e-05	5.11864	3.20019	21.835	0.336114	0.380351	ARHGEF17
ARHGEF17/S147	2.68118	3.35304	1e-05	1.97868	3.20019	21.835	0.223376	0.390219	ARHGEF17
ARHGEF17/S394	1e-05	1e-05	0.870759	1e-05	0.749458	0.641221	0.626149	0.667195	ARHGEF17
ARHGEF17/S395	1e-05	1e-05	0.870759	1e-05	0.749458	0.641221	0.626149	0.667195	ARHGEF17
ARHGEF17/S420	5.31869	2.54465	9.19595	1.8367	3.21713	0.366354	3.14736	0.171369	ARHGEF17
ARHGEF17/S499	0.672845	1e-05	0.742697	0.262451	1e-05	1e-05	5.39317	0.241115	ARHGEF17
ARHGEF17/S507	0.672845	1e-05	0.742697	0.262451	1e-05	1e-05	5.39317	0.241115	ARHGEF17
ARHGEF17/S509	0.672845	1e-05	0.742697	0.262451	1e-05	1e-05	5.39317	0.241115	ARHGEF17
ARHGEF17/S527	4.94462	1e-05	1e-05	1.15426	0.406795	1.6371	1.54609	0.760358	ARHGEF17
ARHGEF17/S566	1.01806	1.19572	1e-05	1e-05	1e-05	1e-05	73793	0.18612	ARHGEF17
ARHGEF17/S567	1.01806	1.19572	1e-05	1e-05	1e-05	1e-05	73793	0.18612	ARHGEF17
ARHGEF17/S568	1.01806	1.19572	1e-05	1e-05	1e-05	1e-05	73793	0.18612	ARHGEF17
ARHGEF17/S569	1.01806	1.19572	1e-05	1e-05	1e-05	1e-05	73793	0.18612	ARHGEF17
ARHGEF17/S613	1e-05	1.68251	0.429801	0.581007	1e-05	1e-05	3.6355	0.424915	ARHGEF17
ARHGEF17/S619	2.04707	0.881267	0.429801	1.082	1e-05	0.513114	2.10525	0.372825	ARHGEF17
ARHGEF17/S735	11.4115	6.54485	1e-05	7.2802	1e-05	8.8058	1.11627	0.891465	ARHGEF17
ARHGEF17/S764	1e-05	1e-05	0.776879	1e-05	0.368206	1e-05	2.10984	0.668511	ARHGEF17
ARHGEF17/S787	1.63075	1e-05	0.907701	1e-05	1e-05	1e-05	84615.5	0.214738	ARHGEF17
ARHGEF17/S860	1.71525	0.667632	0.707233	1e-05	1e-05	1.29466	2.38679	0.341469	ARHGEF17
ARHGEF17/S861	1.71525	0.667632	0.707233	1e-05	1e-05	1.29466	2.38679	0.341469	ARHGEF17
ARHGEF17/S862	1.71525	0.667632	0.735036	1e-05	1e-05	2.0879	1.49331	0.688355	ARHGEF17
ARHGEF17/T150	2.68118	1e-05	1e-05	1.97868	1e-05	21.835	0.112591	0.418938	ARHGEF17
ARHGEF17/T1991	2.27442	0.738052	0.746731	1.33119	1e-05	3.32997	0.806494	0.80114	ARHGEF17
ARHGEF17/T396	1e-05	1e-05	0.870759	1e-05	0.749458	0.641221	0.626149	0.667195	ARHGEF17
ARHGEF17/T398	1e-05	1e-05	0.870759	1e-05	0.749458	0.641221	0.626149	0.667195	ARHGEF17
ARHGEF17/T574	1.01806	1.19572	1e-05	1e-05	1e-05	1e-05	73793	0.18612	ARHGEF17
ARHGEF17/Y393	1.57317	1e-05	0.870759	1e-05	0.749458	1e-05	3.26086	0.353691	ARHGEF17
ARHGEF18/S1101	6.56691	5.28602	1e-05	1e-05	0.612165	1e-05	19.3617	0.202218	ARHGEF18
ARHGEF18/S1103	6.56691	18.5721	5.96384	11.3323	0.612165	3.17843	2.05668	0.368589	ARHGEF18
ARHGEF18/S1124	0.356276	1.01316	0.229844	1e-05	0.376057	1e-05	4.25252	0.232593	ARHGEF18
ARHGEF2/S129	1e-05	1e-05	0.858575	1.16936	1e-05	1e-05	0.734233	0.841734	ARHGEF2
ARHGEF2/S149	1e-05	1e-05	8.36677	36.4356	1e-05	6.77521	0.193627	0.409696	ARHGEF2
ARHGEF2/S151	15.3669	17.5711	8.36677	2.59111	23.1052	6.77521	1.27203	0.698498	ARHGEF2
ARHGEF2/S163	5.01377	1e-05	3.38372	8.18007	1e-05	1e-05	1.02658	0.982786	ARHGEF2
ARHGEF2/S174	10.9038	8.92681	5.68401	22.7825	1e-05	4.88069	0.922332	0.928037	ARHGEF2
ARHGEF2/S177	0.752201	1e-05	1.24561	2.22066	1e-05	1e-05	0.899647	0.934025	ARHGEF2
ARHGEF2/S691	1e-05	1e-05	6.95323	1e-05	10.9065	1e-05	0.637532	0.777678	ARHGEF2
ARHGEF2/S696	8.71123	4.49928	6.95323	14.3832	10.9065	5.58379	0.65311	0.30077	ARHGEF2
ARHGEF2/S886	1.32532	2.24511	0.0473115	1.49497	1.82424	1e-05	1.08994	0.912452	ARHGEF2
ARHGEF2/S940	1e-05	1e-05	1e-05	10.5776	1e-05	1e-05	2.83619e-06	0.42265	ARHGEF2
ARHGEF2/S952	5.31838	1e-05	1e-05	13.4939	1e-05	13.428	0.197549	0.245313	ARHGEF2
ARHGEF2/S953	5.31838	1e-05	2.30721	13.4939	1e-05	13.428	0.283249	0.285979	ARHGEF2
ARHGEF2/S956	21.8404	13.4344	4.83545	13.4939	1e-05	13.428	1.48987	0.545018	ARHGEF2
ARHGEF2/T152	15.3669	17.5711	8.36677	2.59111	23.1052	6.77521	1.27203	0.698498	ARHGEF2
ARHGEF2/T153	1e-05	1e-05	8.36677	1.07793	1e-05	6.77521	1.06541	0.963418	ARHGEF2
ARHGEF2/T679	1e-05	1e-05	0.448448	1e-05	1e-05	1e-05	14948.9	0.42265	ARHGEF2
ARHGEF2/T695	8.71123	4.49928	6.95323	1e-05	10.9065	5.58379	1.22276	0.74447	ARHGEF2
ARHGEF25/S595	1e-05	1e-05	0.894991	0.565623	1e-05	1e-05	1.58229	0.773955	ARHGEF25
ARHGEF35/S450	1e-05	1.22403	1e-05	0.448175	1.34135	1e-05	0.684004	0.756415	ARHGEF35
ARHGEF40/S1438	1.91066	1e-05	2.5782	0.385705	2.44321	1e-05	1.58678	0.636195	ARHGEF40
ARHGEF40/S1490	1e-05	1e-05	0.654929	0.700411	1.52118	1e-05	0.294809	0.367055	ARHGEF40
ARHGEF40/S1491	1e-05	1e-05	0.654929	0.700411	1.52118	1e-05	0.294809	0.367055	ARHGEF40
ARHGEF40/S931	0.204781	1e-05	0.361732	0.457197	0.503494	1e-05	0.589699	0.536629	ARHGEF40
ARHGEF40/T1492	1e-05	1e-05	0.654929	0.700411	1.52118	1e-05	0.294809	0.367055	ARHGEF40
ARHGEF6/S122	1.9635	4.25339	7.03139	2.67215	1e-05	1e-05	4.95788	0.123672	ARHGEF6
ARHGEF6/S123	1.9635	4.25339	7.03139	2.67215	1e-05	1e-05	4.95788	0.123672	ARHGEF6
ARHGEF6/S124	1.9635	4.25339	7.03139	2.67215	1e-05	1e-05	4.95788	0.123672	ARHGEF6
ARHGEF6/S126	1e-05	1e-05	7.03139	2.67215	1e-05	1e-05	2.63135	0.609133	ARHGEF6
ARHGEF6/S488	66.3556	1e-05	48.9702	7.42316	1e-05	27.6372	3.28934	0.311614	ARHGEF6
ARHGEF6/S640	10.81	1e-05	1e-05	7.10017	1e-05	6.10695	0.818496	0.861188	ARHGEF6
ARHGEF6/S649	1e-05	3.33636	1.66787	1.5894	2.37571	1e-05	1.26207	0.786764	ARHGEF6
ARHGEF6/S684	0.899739	6.40744	2.7048	5.53164	2.48153	3.72966	0.852604	0.774633	ARHGEF6
ARHGEF6/T650	1e-05	3.33636	1.66787	1.5894	2.37571	1e-05	1.26207	0.786764	ARHGEF6
ARHGEF7/S153	1e-05	1e-05	1e-05	0.63806	1e-05	1e-05	4.70161e-05	0.42265	ARHGEF7
ARHGEF7/S340	66.3556	1e-05	1e-05	1e-05	1e-05	28.1136	2.36026	0.636229	ARHGEF7
ARHGEF7/S518	1e-05	1e-05	48.9702	7.42316	1e-05	1e-05	6.59693	0.486479	ARHGEF7
ARHGEF7/S525	1e-05	3.33636	1e-05	1e-05	2.37571	1e-05	1.40436	0.827241	ARHGEF7
ARHGEF7/S560	0.504173	0.464336	1e-05	1e-05	0.690898	0.403675	0.884829	0.878645	ARHGEF7
ARHGEF7/S703	1e-05	1e-05	1.66787	1.5894	1e-05	1e-05	1.04937	0.974464	ARHGEF7
ARHGEF7/T526	1e-05	3.33636	1e-05	1e-05	2.37571	1e-05	1.40436	0.827241	ARHGEF7
ARHGEF7/T704	1e-05	1e-05	1.66787	1.5894	1e-05	1e-05	1.04937	0.974464	ARHGEF7
ARID1A/S1182	1e-05	1e-05	0.494668	0.995181	4.60636	1e-05	0.0883127	0.347634	ARID1A
ARID1A/S1184	1e-05	2.01055	0.494668	0.995181	4.60636	1e-05	0.447239	0.551439	ARID1A
ARID1A/S1600	1e-05	3.35479	1e-05	2.92508	1e-05	1e-05	1.1469	0.927814	ARID1A
ARID1A/S1754	1e-05	5.03074	4.3457	7.42599	13.126	1e-05	0.456231	0.439377	ARID1A
ARID1A/S1755	1e-05	5.03074	4.3457	7.42599	13.126	1e-05	0.456231	0.439377	ARID1A
ARID1A/S1944	1e-05	1e-05	0.51725	1.40153	2.82653	1.41176	0.0917174	0.0553863	ARID1A
ARID1A/S696	2.69223	9.43988	1.31467	5.27727	5.56043	7.25935	0.743037	0.603867	ARID1A
ARID1A/S698	2.69223	4.04122	0.962811	1.77877	2.40085	5.76121	0.774207	0.65169	ARID1A
ARID1A/S702	2.69223	1e-05	0.610949	0.502032	1e-05	1e-05	6.57938	0.370543	ARID1A
ARID1A/T1599	1e-05	3.35479	1e-05	2.92508	1e-05	1e-05	1.1469	0.927814	ARID1A
ARID3A/S119	1e-05	1e-05	1.49242	1.8272	2.71943	1e-05	0.328251	0.35166	ARID3A
ARID3A/S353	1e-05	1e-05	1e-05	5.99478	4.36512	1e-05	2.89578e-06	0.193422	ARID3A
ARID3A/S77	9.34741	1e-05	4.46519	106.536	44.8443	26.4825	0.0776589	0.150842	ARID3A
ARID3A/S81	2.26852	1e-05	3.52876	63.8048	19.8085	0.780266	0.0686936	0.295367	ARID3A
ARID3A/S88	1e-05	1e-05	3.52876	47	20.8343	16.3159	0.0419343	0.104624	ARID3A
ARID5B/S1032	3.85302	2.54089	1.82311	1.17887	1e-05	1.29007	3.32815	0.0643447	ARID5B
ARID5B/T539	1e-05	1e-05	1.50245	1.96885	2.43533	4.32289	0.172162	0.0584667	ARID5B
ARMC1/S260	1.45549	1.18021	1e-05	2.59784	7.3019	3.04437	0.203622	0.139887	ARMC1
ARMC1/S267	1.45549	1e-05	0.544484	2.59784	7.3019	3.04437	0.154509	0.126541	ARMC1
ARMC10/S42	19.4595	6.00463	8.67583	20.3259	2.97713	38.1593	0.555462	0.474365	ARMC10
ARMC10/S43	19.4595	6.00463	8.67583	20.3259	2.97713	38.1593	0.555462	0.474365	ARMC10
ARMC10/S45	24.7406	6.74919	9.40206	16.0494	30.626	25.1922	0.568988	0.221231	ARMC10
ARMC10/S53	1e-05	1e-05	1e-05	1e-05	0.703805	1e-05	4.26242e-05	0.42265	ARMC10
ARPC1B/S310	1e-05	1.22341	0.775799	1e-05	1e-05	1e-05	66640.7	0.20323	ARPC1B
ARPC1B/S311	1e-05	1.22341	0.775799	1e-05	1e-05	1e-05	66640.7	0.20323	ARPC1B
ARRB1/S412	1e-05	10.0939	1e-05	1e-05	1e-05	2.00388	5.03714	0.508881	ARRB1
ARVCF/S267	1e-05	1e-05	1e-05	0.358933	1e-05	1e-05	8.35764e-05	0.42265	ARVCF
ARVCF/T265	0.535777	1e-05	1e-05	0.358933	1e-05	1e-05	1.49267	0.799342	ARVCF
ARVCF/T642	0.647677	1e-05	0.534225	1e-05	1e-05	1e-05	39397	0.187239	ARVCF
ASAP1/S1027	1.14893	0.473447	0.988058	1e-05	1e-05	1e-05	87014.4	0.0506796	ASAP1
ASAP1/S839	11.2762	1e-05	6.73357	12.8396	16.9492	21.5244	0.350977	0.0585753	ASAP1
ASAP1/T837	0.669193	0.569461	1e-05	12.8396	16.9492	22.8297	0.0235405	0.0269558	ASAP1
ASAP2/S701	1e-05	17.3903	8.64026	11.4411	3.32646	1.67962	1.58268	0.620416	ASAP2
ASAP2/S820	8.29009	16.9513	6.82094	7.35015	12.8549	18.831	0.821352	0.638555	ASAP2
ASAP2/S821	8.29009	16.9513	6.82094	7.35015	12.8549	18.831	0.821352	0.638555	ASAP2
ASAP2/S822	8.29009	1e-05	6.82094	7.35015	1e-05	1e-05	2.05588	0.505383	ASAP2
ASAP2/T798	1e-05	1e-05	0.611827	1e-05	2.57599	1e-05	0.237517	0.528579	ASAP2
ASB9/S243	1e-05	1e-05	0.655964	2.04295	0.751185	1e-05	0.234771	0.357158	ASB9
ASCC3/S2195	1e-05	1e-05	2.26321	1e-05	1e-05	1e-05	75440.9	0.42265	ASCC3
ASCL2/S28	2.36535	1e-05	1.52173	1e-05	1e-05	1e-05	129570	0.202079	ASCL2
ASF1A/S165	0.397034	0.446836	1.03146	4.16251	5.47873	1.4932	0.168426	0.115049	ASF1A
ASF1A/S166	0.397034	0.446836	1.03146	4.16251	5.47873	1.4932	0.168426	0.115049	ASF1A
ASF1A/S172	0.397034	1e-05	1.13303	2.79231	1e-05	1.4932	0.357033	0.378552	ASF1A
ASF1A/T157	1e-05	0.446836	1e-05	1.3702	1e-05	0.264548	0.273347	0.45117	ASF1A
ASH1L/S1746	1e-05	0.541916	1e-05	0.587648	0.744601	0.939322	0.238573	0.0651509	ASH1L
ASH1L/S1747	1e-05	0.541916	1e-05	0.587648	0.744601	0.939322	0.238573	0.0651509	ASH1L
ASH1L/S1748	1e-05	0.541916	1e-05	0.587648	0.744601	0.939322	0.238573	0.0651509	ASH1L
ASL/S5	1.99559	1e-05	12.5852	1e-05	1e-05	1e-05	486027	0.339355	ASL
ASMTL/S19	9.01782	1e-05	8.28056	1e-05	1e-05	1e-05	576613	0.184244	ASMTL
ASMTL/S21	9.01782	1e-05	8.28056	1e-05	1e-05	1e-05	576613	0.184244	ASMTL
ASMTL/S228	1e-05	0.477157	1.87519	1e-05	1e-05	1e-05	78412	0.298107	ASMTL
ASMTL/S239	2.77837	5.95871	10.8423	2.28396	10.3702	2.36634	1.30351	0.692023	ASMTL
ASMTL/T234	1e-05	1e-05	10.8423	1e-05	10.3702	1e-05	1.04553	0.976407	ASMTL
ASPDH/S168	9.73879	1e-05	53.0684	1.14305	0.906805	1e-05	30.6397	0.340205	ASPDH
ASPDH/T173	1e-05	1e-05	0.346385	11.539	1e-05	1e-05	0.0300204	0.434394	ASPDH
ASPG/S371	1e-05	1e-05	5.50583	1e-05	1e-05	1e-05	183528	0.42265	ASPG
ASS1/T174	1e-05	1e-05	2.13141	1e-05	1e-05	1e-05	71047.7	0.42265	ASS1
ASS1/T219	1e-05	0.582083	2.80822	0.415144	0.552819	0.472061	2.35434	0.526866	ASS1
ASXL2/S1285	1e-05	1e-05	1e-05	1.85879	1e-05	1e-05	1.61393e-05	0.42265	ASXL2
ASXL2/S1319	2.25563	1e-05	1.58038	1e-05	3.39642	1e-05	1.12942	0.917803	ASXL2
ASXL2/S570	0.738409	1e-05	1e-05	1.08893	1e-05	1e-05	0.678112	0.804786	ASXL2
ASXL2/S571	0.738409	1e-05	1e-05	1.08893	1e-05	1e-05	0.678112	0.804786	ASXL2
ASXL2/S834	1e-05	1.21928	4.09246	1.1026	1.75135	1.37649	1.2556	0.795594	ASXL2
ASXL2/T573	0.738409	1e-05	1e-05	1e-05	1e-05	1e-05	24614.3	0.42265	ASXL2
ATAD2/S327	0.959834	1.84527	5.65012	3.37118	7.34896	10.3912	0.400507	0.173332	ATAD2
ATAD2B/S16	1.69856	1.10329	1.35302	1e-05	2.49699	1e-05	1.66394	0.577659	ATAD2B
ATAD2B/S939	0.345257	1e-05	0.158134	0.325319	0.699986	0.237877	0.398518	0.225526	ATAD2B
ATF1/S198	0.735256	0.414109	1e-05	1e-05	1e-05	1e-05	38312.5	0.213624	ATF1
ATF1/T197	0.735256	0.414109	1e-05	1e-05	1e-05	1e-05	38312.5	0.213624	ATF1
ATF2/S112	0.776527	1.07271	0.324735	1e-05	4.03582	0.773711	0.452013	0.552863	ATF2
ATF2/T69	1e-05	1e-05	1e-05	1.15816	1e-05	1e-05	2.59027e-05	0.42265	ATF2
ATF7/T53	1e-05	2.54775	1e-05	1e-05	1e-05	1e-05	84925.6	0.42265	ATF7
ATF7IP/S113	3.52128	2.13229	2.24348	4.73847	1e-05	1e-05	1.66657	0.57889	ATF7IP
ATF7IP/S477	3.4468	2.93143	3.3203	5.85219	8.50606	3.43918	0.54494	0.205197	ATF7IP
ATF7IP/S673	1e-05	1e-05	0.641607	0.924408	1e-05	4.4672	0.119005	0.364664	ATF7IP
ATF7IP/S899	1.29466	1e-05	1e-05	1e-05	3.56902	1e-05	0.362753	0.598687	ATF7IP
ATG13/S394	1e-05	0.296909	0.125956	1e-05	0.778542	0.551528	0.317932	0.321501	ATG13
ATG16L1/S287	1e-05	0.946256	1e-05	1.02592	1.0085	1e-05	0.465131	0.477494	ATG16L1
ATG16L1/S289	1e-05	1e-05	1e-05	3.1681	1.0085	1e-05	7.18285e-06	0.274723	ATG16L1
ATG2B/S1743	1e-05	1e-05	1.83018	0.767293	1e-05	1.16716	0.946103	0.963367	ATG2B
ATG2B/S379	1e-05	1e-05	0.824336	1e-05	1e-05	1e-05	27478.5	0.42265	ATG2B
ATG2B/S381	1e-05	1e-05	0.824336	1e-05	1e-05	1e-05	27478.5	0.42265	ATG2B
ATG2B/S385	0.34044	1e-05	0.824336	1e-05	1e-05	1e-05	38826.2	0.245985	ATG2B
ATG2B/S386	0.34044	1e-05	0.824336	1e-05	1e-05	1e-05	38826.2	0.245985	ATG2B
ATG4B/S34	1e-05	0.710862	1e-05	0.892442	1e-05	1e-05	0.796541	0.88163	ATG4B
ATG4B/S383	1e-05	2.88673	1e-05	1e-05	10.5352	1e-05	0.274009	0.547945	ATG4B
ATG4B/T37	1e-05	0.710862	1e-05	0.892442	1e-05	1e-05	0.796541	0.88163	ATG4B
ATG9A/S14	1e-05	1e-05	3.60201	13.5012	6.73395	7.067	0.131932	0.0492085	ATG9A
ATG9A/S16	2.54208	1e-05	3.60201	11.9825	6.73395	7.067	0.238296	0.0397013	ATG9A
ATG9A/S18	2.54208	3.7227	3.60201	10.4638	6.73395	7.067	0.406631	0.045966	ATG9A
ATG9A/S654	1e-05	1e-05	1e-05	0.933821	0.785519	1e-05	1.74485e-05	0.186524	ATG9A
ATG9A/S656	1e-05	1e-05	1e-05	0.933821	0.785519	1e-05	1.74485e-05	0.186524	ATG9A
ATG9A/S761	1e-05	1e-05	1e-05	7.83972	3.27877	1.77595	2.32658e-06	0.142458	ATG9A
ATG9A/Y15	1e-05	1e-05	3.60201	10.4638	6.73395	1e-05	0.209448	0.274786	ATG9A
ATHL1/S723	1e-05	1e-05	1e-05	0.857965	0.977788	1e-05	1.6342e-05	0.185237	ATHL1
ATHL1/S724	1e-05	1e-05	1e-05	0.857965	0.977788	1e-05	1.6342e-05	0.185237	ATHL1
ATHL1/S725	1e-05	1e-05	0.362114	0.857965	0.977788	1e-05	0.197266	0.247407	ATHL1
ATHL1/S729	1e-05	1e-05	0.362114	0.857965	1e-05	1e-05	0.422074	0.635202	ATHL1
ATHL1/T720	1e-05	1e-05	1e-05	0.857965	0.977788	1e-05	1.6342e-05	0.185237	ATHL1
ATHL1/T727	1e-05	1e-05	0.362114	0.857965	0.977788	1e-05	0.197266	0.247407	ATHL1
ATHL1/T731	1e-05	1e-05	0.362114	1e-05	1e-05	1e-05	12071.1	0.42265	ATHL1
ATL2/S24	2.96939	0.522275	1.23679	6.49805	4.61405	4.97173	0.293988	0.0167095	ATL2
ATL2/S27	2.96939	0.522275	7.00097	6.49805	4.61405	4.97173	0.652372	0.431294	ATL2
ATL2/S38	1e-05	1e-05	7.00097	1e-05	4.61405	4.97173	0.730351	0.777823	ATL2
ATL2/T23	1e-05	0.522275	1.23679	1e-05	4.61405	4.97173	0.183509	0.241524	ATL2
ATL2/T37	1e-05	1e-05	7.00097	1e-05	4.61405	4.97173	0.730351	0.777823	ATL2
ATM/S1883	1e-05	1e-05	1e-05	1e-05	1e-05	0.960545	3.12316e-05	0.42265	ATM
ATM/T1884	1e-05	1e-05	1e-05	1e-05	1e-05	0.960545	3.12316e-05	0.42265	ATM
ATM/T1885	1e-05	0.985938	1e-05	1e-05	1e-05	1e-05	32865.3	0.42265	ATM
ATN1/S101	6.41589	1e-05	3.61506	0.712132	9.57202	1e-05	0.97538	0.982627	ATN1
ATN1/S632	10.8678	1e-05	16.8975	1e-05	1e-05	4.60387	6.03082	0.254863	ATN1
ATN1/S661	1.52722	1e-05	1.23207	2.85943	4.3087	2.80699	0.276619	0.0240503	ATN1
ATN1/T630	10.8678	1e-05	16.8975	3.58215	1e-05	4.60387	3.39179	0.316559	ATN1
ATP11B/S1154	1.71478	0.882721	0.66225	1e-05	1e-05	1e-05	108658	0.0770711	ATP11B
ATP13A3/S817	1e-05	1e-05	8.93571	8.70784	7.89589	7.9122	0.364487	0.2226	ATP13A3
ATP1A1/S47	1e-05	2.95684	1e-05	1.81476	1.03783	1.58701	0.66602	0.669401	ATP1A1
ATP1A1/S653	1.33179	2.5869	1.10196	4.14066	1e-05	2.82714	0.720548	0.658672	ATP1A1
ATP2A2/S663	12.1695	11.7533	19.546	7.87872	1e-05	12.2961	2.15461	0.160314	ATP2A2
ATP2B1/S1139	11.2943	26.77	21.827	14.2898	28.5692	27.1986	0.854886	0.62674	ATP2B1
ATP2B1/S1140	11.2943	26.77	21.827	14.2898	28.5692	27.1986	0.854886	0.62674	ATP2B1
ATP2B1/S1155	3.48372	10.3902	2.58778	2.58257	8.45299	3.18236	1.15781	0.821541	ATP2B1
ATP2B1/S17	1e-05	1e-05	1e-05	0.852577	0.775657	1.27747	1.03245e-05	0.0249859	ATP2B1
ATP2B1/T1165	9.52986	3.59275	1e-05	1.21683	1e-05	1e-05	10.7841	0.288377	ATP2B1
ATP2B2/S1163	1e-05	1e-05	1e-05	1.28251	2.09166	1e-05	8.89106e-06	0.206014	ATP2B2
ATP2B2/S18	0.398496	1e-05	4.24492	1e-05	1e-05	1e-05	154781	0.371216	ATP2B2
ATP2B2/S19	0.398496	1e-05	4.24492	1e-05	1e-05	1e-05	154781	0.371216	ATP2B2
ATP2B2/T1162	1e-05	1e-05	1e-05	1.28251	2.09166	1e-05	8.89106e-06	0.206014	ATP2B2
ATP2B4/S1126	1e-05	1e-05	1.9222	0.930661	1e-05	1e-05	2.06539	0.675185	ATP2B4
ATP2B4/S1129	0.844133	0.70602	1.9222	0.930661	1e-05	1e-05	3.73098	0.164673	ATP2B4
ATP2B4/T1132	0.844133	1e-05	1.9222	0.930661	1e-05	1e-05	2.97239	0.404805	ATP2B4
ATP2B4/T1145	0.844133	1e-05	1e-05	1e-05	1e-05	1e-05	28138.4	0.42265	ATP2B4
ATP5A1/S52	1.32123	1e-05	4.96215	1e-05	1e-05	1e-05	209446	0.293538	ATP5A1
ATP5A1/S53	1.32123	1.30911	4.96215	1e-05	1e-05	1e-05	253083	0.172808	ATP5A1
ATP5A1/S65	1e-05	1.48476	1e-05	2.17807	1.86852	1e-05	0.36692	0.372518	ATP5A1
ATP5A1/S76	1e-05	1e-05	1e-05	0.497206	0.663349	1e-05	2.58495e-05	0.191744	ATP5A1
ATP5A1/T46	1e-05	0.575666	1.08891	1e-05	0.288058	0.0530755	4.87943	0.293784	ATP5A1
ATP5A1/T48	1e-05	0.575666	1.08891	1e-05	0.288058	0.0530755	4.87943	0.293784	ATP5A1
ATP5A1/T64	1e-05	1e-05	0.490604	1e-05	1e-05	1e-05	16354.1	0.42265	ATP5A1
ATP5B/S415	1e-05	1e-05	1.77413	1e-05	1.04334	1e-05	1.70041	0.744438	ATP5B
ATP5J/S65	1e-05	1e-05	0.660447	1e-05	1e-05	1e-05	22015.6	0.42265	ATP5J
ATP5J/T64	1e-05	1e-05	0.660447	1e-05	1e-05	1e-05	22015.6	0.42265	ATP5J
ATP5J2/S3	1e-05	2.76842	4.14921	1e-05	1e-05	1e-05	230588	0.199298	ATP5J2
ATP6V0A2/S695	2.10182	2.84206	1e-05	0.744914	0.840689	5.91766	0.658898	0.685833	ATP6V0A2
ATP6V0A2/S700	1e-05	2.84206	1e-05	1e-05	6.11547	4.9484	0.256879	0.284139	ATP6V0A2
ATP7A/S1447	3.40323	1e-05	2.43467	3.65538	2.85885	3.06721	0.609295	0.342512	ATP7A
ATP7A/S1463	1e-05	2.05811	0.274038	1e-05	1e-05	1e-05	77738.7	0.351501	ATP7A
ATP7A/S362	1e-05	1e-05	1e-05	3.57792	1e-05	2.84598	4.67006e-06	0.188752	ATP7A
ATP7A/T327	1.89756	2.2648	0.824543	2.66043	0.389324	1.07527	1.20894	0.740416	ATP7A
ATP8A1/S25	1.15401	7.24949	1e-05	2.93295	1e-05	1.80616	1.77322	0.652018	ATP8A1
ATP8A1/T28	1.15401	7.24949	1e-05	1e-05	0.975826	1e-05	8.61151	0.385776	ATP8A1
ATP8B1/S1222	1e-05	1.28638	1e-05	1e-05	1e-05	1e-05	42880	0.42265	ATP8B1
ATP8B1/S1223	1e-05	1.28638	1e-05	1e-05	1e-05	1e-05	42880	0.42265	ATP8B1
ATP8B2/S1194	1e-05	0.720379	1e-05	1e-05	1e-05	1e-05	24013.3	0.42265	ATP8B2
ATP8B2/S1195	1e-05	0.720379	1e-05	1e-05	1e-05	1e-05	24013.3	0.42265	ATP8B2
ATRIP/S518	1e-05	0.917386	1.58766	2.11876	1.70803	1.3063	0.488021	0.18925	ATRIP
ATRX/S1236	3.03065	1e-05	1e-05	1e-05	1e-05	8.23601	0.367977	0.601829	ATRX
ATRX/S1237	3.03065	1e-05	1e-05	1e-05	1e-05	8.23601	0.367977	0.601829	ATRX
ATRX/S1244	3.03065	1e-05	1e-05	1e-05	3.68509	12.758	0.184313	0.359858	ATRX
ATRX/S1245	2.06452	1e-05	2.18465	5.55296	8.61417	8.23601	0.189669	0.00897698	ATRX
ATRX/S1527	1e-05	1e-05	1e-05	2.34578	7.10214	1e-05	3.1753e-06	0.270707	ATRX
ATRX/S1990	1e-05	1.5593	0.341164	2.46066	2.16281	2.58448	0.263663	0.0564362	ATRX
ATRX/S1991	1e-05	1e-05	0.341164	1.51145	1.08141	2.58448	0.0658996	0.0611553	ATRX
ATRX/S1992	1e-05	1e-05	0.341164	1.51145	1e-05	0.413707	0.177223	0.362532	ATRX
ATRX/S25	1e-05	1e-05	1e-05	0.633198	2.69749	2.58732	5.06928e-06	0.0987159	ATRX
ATRX/S26	1e-05	1e-05	1e-05	0.633198	1.95167	1.94666	6.62028e-06	0.0749744	ATRX
ATRX/S34	1e-05	1e-05	1e-05	1.72104	1.34844	1.29646	6.87136e-06	0.00833582	ATRX
ATRX/S596	2.47281	0.889361	1.69233	1e-05	1.17679	1e-05	4.29509	0.100019	ATRX
ATRX/S598	2.47281	0.889361	1.69233	2.63893	8.70331	2.82389	0.356802	0.264051	ATRX
ATRX/S677	1e-05	1e-05	1e-05	1.47785	1e-05	7.06538	3.51154e-06	0.316675	ATRX
ATRX/T1230	1e-05	1e-05	1e-05	1e-05	1e-05	4.52196	6.63426e-06	0.42265	ATRX
ATRX/T1239	3.03065	1e-05	1e-05	1e-05	1e-05	8.23601	0.367977	0.601829	ATRX
ATRX/T1989	1e-05	0.779648	0.341164	0.94921	1.08141	2.58448	0.24286	0.143516	ATRX
ATXN1/S238	1.69436	2.11998	0.991579	1.49753	3.71929	1e-05	0.921235	0.913003	ATXN1
ATXN1/S251	1e-05	1e-05	1.31966	1e-05	1e-05	1e-05	43989.4	0.42265	ATXN1
ATXN1/S252	1e-05	1e-05	1.31966	1e-05	1e-05	1e-05	43989.4	0.42265	ATXN1
ATXN1/S253	1e-05	1e-05	1.31966	1e-05	1e-05	1e-05	43989.4	0.42265	ATXN1
ATXN1/T235	1e-05	2.11998	0.991579	1.49753	2.90444	1e-05	0.706856	0.701807	ATXN1
ATXN1L/S203	0.717993	1e-05	1e-05	1.3128	2.23346	1e-05	0.20247	0.280821	ATXN1L
ATXN1L/S206	0.717993	1e-05	1e-05	1.3128	2.23346	1e-05	0.20247	0.280821	ATXN1L
ATXN1L/S208	0.717993	1e-05	1e-05	1.3128	2.23346	1e-05	0.20247	0.280821	ATXN1L
ATXN1L/S215	0.717993	1e-05	1e-05	1.3128	2.23346	1e-05	0.20247	0.280821	ATXN1L
ATXN1L/S216	0.717993	1e-05	1e-05	1.3128	2.23346	1e-05	0.20247	0.280821	ATXN1L
ATXN1L/T205	0.717993	1e-05	1e-05	1.3128	2.23346	1e-05	0.20247	0.280821	ATXN1L
ATXN1L/T217	0.717993	1e-05	1e-05	1.3128	2.23346	1e-05	0.20247	0.280821	ATXN1L
ATXN1L/T330	1e-05	5.65058	4.20932	2.35613	1e-05	1e-05	4.18476	0.278297	ATXN1L
ATXN1L/T333	1e-05	1e-05	2.99758	1e-05	1e-05	1e-05	99919.9	0.42265	ATXN1L
ATXN2/S667	3.55332	1.2459	3.34429	0.349976	6.60191	3.40893	0.785992	0.732914	ATXN2
ATXN2/S669	1e-05	1.2459	1e-05	1.12135	6.60191	3.40893	0.111921	0.167191	ATXN2
ATXN2/S849	1e-05	1e-05	1e-05	0.617462	2.82119	0.996981	6.76341e-06	0.161791	ATXN2
ATXN2/T666	3.55332	1.2459	3.34429	0.349976	6.60191	3.40893	0.785992	0.732914	ATXN2
ATXN2/T672	1e-05	1e-05	1e-05	1.12135	6.60191	3.40893	2.69489e-06	0.144666	ATXN2
ATXN2L/S111	0.560398	1e-05	0.408339	1.22914	1e-05	0.613835	0.525641	0.514081	ATXN2L
ATXN2L/S32	1e-05	1e-05	1e-05	1e-05	0.934624	1e-05	3.20978e-05	0.42265	ATXN2L
ATXN2L/S423	2.45772	1e-05	1.96539	1e-05	0.895031	1e-05	4.94175	0.254044	ATXN2L
ATXN2L/S424	2.45772	1e-05	1.96539	1e-05	0.895031	1e-05	4.94175	0.254044	ATXN2L
ATXN2L/S426	1e-05	1e-05	1e-05	1e-05	0.895031	1e-05	3.35176e-05	0.42265	ATXN2L
ATXN2L/S557	1e-05	0.727167	1.01548	0.767177	1.68837	1.17994	0.479346	0.193424	ATXN2L
ATXN2L/S558	1e-05	0.727167	1.01548	0.767177	1.68837	1.17994	0.479346	0.193424	ATXN2L
ATXN2L/S559	1e-05	0.727167	1.01548	0.767177	1.68837	1.17994	0.479346	0.193424	ATXN2L
ATXN2L/S563	1e-05	0.727167	1.01548	1e-05	1.68837	1.17994	0.607553	0.562717	ATXN2L
ATXN2L/S594	10.4391	1e-05	1e-05	3.92944	8.41009	1.10895	0.776234	0.820158	ATXN2L
ATXN2L/S630	1e-05	4.46813	1e-05	1e-05	1e-05	6.29451	0.709845	0.825781	ATXN2L
ATXN2L/S634	14.7844	4.46813	8.71282	11.6429	12.7008	6.29451	0.912761	0.818004	ATXN2L
ATXN2L/T421	1e-05	1e-05	1e-05	1e-05	3.80757	1e-05	7.879e-06	0.42265	ATXN2L
ATXN2L/T632	1e-05	4.46813	1e-05	11.6429	12.7008	6.29451	0.145836	0.0276827	ATXN2L
ATXN3/S265	0.745915	1e-05	0.557086	0.530611	1e-05	1e-05	2.45559	0.42045	ATXN3
ATXN3/T269	0.745915	1e-05	1e-05	0.530611	1e-05	1e-05	1.40575	0.826773	ATXN3
ATXN3/T271	0.745915	1e-05	1e-05	0.530611	1e-05	1e-05	1.40575	0.826773	ATXN3
AUTS2/S1233	1.95072	0.144699	2.50569	1e-05	6.51387	1e-05	0.706354	0.802279	AUTS2
AUTS2/T799	1e-05	1e-05	1.17836	1.72819	2.59073	1.34027	0.208223	0.0505628	AUTS2
AVEN/S268	1e-05	0.427926	0.297896	0.697527	1e-05	1e-05	1.04055	0.973769	AVEN
AVEN/S273	1e-05	0.427926	0.297896	0.697527	1e-05	1e-05	1.04055	0.973769	AVEN
AVEN/S277	1e-05	1e-05	0.297896	0.697527	1e-05	1e-05	0.427091	0.63837	AVEN
AVEN/S94	1e-05	3.60584	1e-05	1e-05	4.88139	1e-05	0.738691	0.844636	AVEN
AVEN/T272	1e-05	0.427926	0.297896	0.697527	1e-05	1e-05	1.04055	0.973769	AVEN
AVL9/S244	1e-05	2.67205	1.88359	1e-05	9.85786	1e-05	0.462133	0.648384	AVL9
AVL9/S246	1e-05	1e-05	1e-05	0.542674	1e-05	1e-05	5.52798e-05	0.42265	AVL9
AZI1/S795	1e-05	1e-05	1e-05	1.73555	0.755923	1.38697	7.73505e-06	0.0458219	AZI1
AZI1/S87	1e-05	3.66408	1e-05	0.481917	0.924895	1e-05	2.60452	0.6037	AZI1
AZI1/S89	1e-05	3.66408	1e-05	0.481917	0.924895	1e-05	2.60452	0.6037	AZI1
AZI1/T93	1e-05	3.66408	1e-05	0.481917	0.924895	1e-05	2.60452	0.6037	AZI1
AZI2/S318	1e-05	0.7234	1.04427	1e-05	1e-05	1e-05	58922.7	0.196632	AZI2
B4GALT1/S73	1e-05	1e-05	0.754168	1e-05	0.386386	1e-05	1.9518	0.693751	B4GALT1
B4GALT1/S74	1e-05	1e-05	1e-05	0.129266	0.386386	1e-05	5.81776e-05	0.269309	B4GALT1
BABAM1/S7	37.5944	1e-05	19.9873	1e-05	1e-05	51.5017	1.11806	0.926157	BABAM1
BABAM1/S8	19.3953	32.3166	19.9873	52.6217	17.8968	51.5017	0.587601	0.276367	BABAM1
BABAM1/T10	37.5944	1e-05	19.9873	1e-05	17.8968	1e-05	3.21743	0.361549	BABAM1
BAD/S118	13.7599	15.1217	29.4447	14.6041	11.1824	9.64113	1.64635	0.264191	BAD
BAD/S74	5.75963	7.41608	1e-05	3.53088	1e-05	3.26786	1.93796	0.461356	BAD
BAD/S75	5.75963	7.41608	1e-05	3.53088	5.87726	3.26786	1.03942	0.949676	BAD
BAD/S99	16.8896	23.3007	37.2513	16.5092	17.2038	18.9344	1.47095	0.302283	BAD
BAD/T80	1e-05	7.41608	1e-05	3.53088	1e-05	3.26786	1.0908	0.944765	BAD
BAD/Y76	1e-05	7.41608	1e-05	1e-05	1e-05	1e-05	247203	0.42265	BAD
BAG3/S377	21.9488	19.7238	21.9929	28.9813	31.5262	47.4611	0.589667	0.122885	BAG3
BAG3/S385	6.36563	2.99059	4.44252	5.60524	9.23986	11.1701	0.530411	0.114183	BAG3
BAG3/S386	6.36563	2.99059	4.44252	5.60524	6.6391	11.1701	0.589326	0.196783	BAG3
BAG3/T285	1e-05	1e-05	1e-05	1.10527	1e-05	1e-05	2.71422e-05	0.42265	BAG3
BAG6/S1081	1e-05	1e-05	3.3357	4.09909	1e-05	5.17372	0.359731	0.36892	BAG6
BAG6/S964	22.5852	2.99202	5.20776	17.8103	25.0497	19.8237	0.491117	0.222121	BAG6
BAG6/S973	7.65675	10.7499	8.31884	4.18415	13.2506	20.3701	0.706933	0.515067	BAG6
BAG6/T1080	1e-05	1e-05	3.3357	4.09909	1e-05	5.17372	0.359731	0.36892	BAG6
BAHD1/S101	1e-05	1.04377	0.866909	1.57563	1.79338	1e-05	0.567136	0.506377	BAHD1
BAIAP2/S336	1e-05	1e-05	1e-05	1.50825	1.24175	1e-05	1.0909e-05	0.187311	BAIAP2
BAIAP2/S366	60.5511	7.38416	1e-05	1e-05	1e-05	1e-05	2.26451e+06	0.357006	BAIAP2
BAIAP2/S452	6.98521	0.548741	3.22389	1.65173	3.4883	0.640467	1.86106	0.481008	BAIAP2
BAIAP2/S453	6.98521	0.548741	3.22389	1.65173	3.4883	0.640467	1.86106	0.481008	BAIAP2
BAIAP2/S454	6.98521	0.548741	3.22389	1.65173	3.4883	0.640467	1.86106	0.481008	BAIAP2
BAIAP2/S492	7.64087	1e-05	1e-05	2.60634	0.679613	1.50585	1.59457	0.747859	BAIAP2
BAIAP2/T340	32.2842	1e-05	1.28752	8.93503	2.67004	4.28435	2.11284	0.634706	BAIAP2
BAIAP2/T455	6.98521	0.548741	3.22389	1.65173	3.4883	1e-05	2.09295	0.440956	BAIAP2
BAIAP2/Y337	1e-05	1e-05	1e-05	1e-05	1e-05	2.17063	1.38207e-05	0.42265	BAIAP2
BAIAP2L1/S261	15.9804	1e-05	1e-05	5.78842	1e-05	4.87706	1.49833	0.777533	BAIAP2L1
BAIAP2L1/S331	35.0133	17.6072	20.917	32.84	50.9276	1e-05	0.877875	0.845779	BAIAP2L1
BAIAP2L1/S414	42.9794	5.71004	2.58275	12.5018	4.46174	10.3867	1.87466	0.603617	BAIAP2L1
BAIAP2L1/S422	1e-05	1e-05	1e-05	0.0366669	1e-05	0.516515	5.42307e-05	0.383226	BAIAP2L1
BAIAP2L1/T166	6.86515	1e-05	1e-05	1e-05	1e-05	2.45106	2.80087	0.595269	BAIAP2L1
BAIAP2L1/T248	1.16591	1e-05	1e-05	0.685951	1e-05	1e-05	1.69968	0.744607	BAIAP2L1
BAIAP2L1/T412	1e-05	1e-05	1e-05	1e-05	1.27419	1e-05	2.35441e-05	0.42265	BAIAP2L1
BAIAP2L1/T416	1.33315	5.71004	1e-05	1e-05	0.332377	1e-05	21.1891	0.323938	BAIAP2L1
BAIAP2L1/T423	1e-05	1e-05	1e-05	0.0366669	1e-05	0.516515	5.42307e-05	0.383226	BAIAP2L1
BAIAP2L2/S231	1e-05	0.733207	0.235997	1.10954	1.15634	0.616653	0.336238	0.0856171	BAIAP2L2
BAIAP2L2/S299	1.25147	7.45328	1e-05	1e-05	1e-05	1e-05	290159	0.335017	BAIAP2L2
BAIAP2L2/S334	1e-05	0.837576	1e-05	1e-05	1e-05	0.847564	0.988216	0.993714	BAIAP2L2
BAIAP2L2/S427	1e-05	3.20478	1e-05	1.29533	1e-05	0.737955	1.57616	0.757228	BAIAP2L2
BAIAP2L2/S429	1e-05	3.20478	1e-05	1.29533	1.46925	0.737955	0.914995	0.935215	BAIAP2L2
BAIAP2L2/S465	4.11595	12.6635	1.34859	8.46083	6.55086	3.02609	1.005	0.994146	BAIAP2L2
BANF1/T2022	1e-05	1.16832	1e-05	1e-05	10.7963	16.9304	0.0421378	0.214922	BANF1
BAP1/S384	1e-05	1e-05	1e-05	1e-05	3.9476	1e-05	7.59952e-06	0.42265	BAP1
BAP1/S395	1e-05	1e-05	1.18942	2.92945	3.9476	5.0171	0.100002	0.0112482	BAP1
BAP1/S582	1e-05	1e-05	2.13325	5.37492	4.78191	1.54326	0.18233	0.0978916	BAP1
BAP1/S583	1e-05	3.05843	1e-05	1e-05	1e-05	5.38646	0.5678	0.7308	BAP1
BAZ1A/S1413	7.09526	9.40303	8.09484	21.81	1e-05	14.8747	0.670392	0.595607	BAZ1A
BAZ1B/S1468	7.17258	1e-05	8.04004	1e-05	1e-05	13.2037	1.15215	0.903074	BAZ1B
BAZ1B/S361	1e-05	1e-05	1.08941	3.33156	1e-05	2.0392	0.202844	0.276609	BAZ1B
BAZ1B/S705	1e-05	1e-05	1e-05	5.37315	16.6798	1e-05	1.36036e-06	0.273433	BAZ1B
BAZ1B/S708	1e-05	1e-05	1e-05	3.63583	11.1199	1e-05	2.03311e-06	0.271812	BAZ1B
BAZ1B/T710	1e-05	1e-05	1e-05	1.81791	5.55993	1e-05	4.06622e-06	0.271812	BAZ1B
BAZ2A/S1397	1.4738	2.11508	1.11544	3.55402	13.1827	1.18514	0.26249	0.352592	BAZ2A
BAZ2B/T1268	1e-05	1e-05	1e-05	0.891469	1.24823	1e-05	1.40206e-05	0.194622	BAZ2B
BAZ2B/T1283	2.59267	3.32804	1e-05	3.64206	1e-05	1e-05	1.62564	0.656379	BAZ2B
BAZ2B/T544	0.621535	1e-05	1e-05	0.714971	0.821121	1e-05	0.404631	0.411112	BAZ2B
BBC3/S10	1e-05	1e-05	1e-05	1.36856	1e-05	1e-05	2.19206e-05	0.42265	BBC3
BBX/S478	1e-05	1e-05	1e-05	0.527025	1e-05	0.327681	3.50994e-05	0.204845	BBX
BBX/S479	1e-05	0.397997	1e-05	0.527025	1e-05	0.327681	0.465672	0.495801	BBX
BBX/S481	1e-05	0.397997	1e-05	0.527025	1e-05	0.327681	0.465672	0.495801	BBX
BCAM/S596	1.12117	2.36707	4.04509	0.927144	1.41969	1e-05	3.20999	0.167155	BCAM
BCAM/S598	1.12117	2.36707	4.04509	0.927144	1.41969	1e-05	3.20999	0.167155	BCAM
BCAM/S600	1.12117	2.36707	4.04509	0.927144	1.41969	1e-05	3.20999	0.167155	BCAM
BCAM/T606	1.12117	1e-05	1e-05	0.927144	1e-05	1e-05	1.20927	0.900559	BCAM
BCAR1/S401	1e-05	12.3471	1.82119	5.29074	8.25784	18.7357	0.438862	0.342308	BCAR1
BCAR1/Y408	4.80024	0.856151	1e-05	1e-05	1e-05	1e-05	188547	0.330246	BCAR1
BCAS1/S399	1e-05	2.20077	1e-05	1e-05	1e-05	1e-05	73359.8	0.42265	BCAS1
BCAS3/S706	1e-05	3.7112	1e-05	0.384073	0.360842	1e-05	4.982	0.508408	BCAS3
BCAS3/S709	1e-05	3.7112	1e-05	0.384073	1e-05	1e-05	9.66229	0.46492	BCAS3
BCAS3/S712	1e-05	3.7112	1e-05	0.384073	1e-05	1e-05	9.66229	0.46492	BCAS3
BCAS3/S715	1e-05	3.7112	1e-05	0.384073	1e-05	1e-05	9.66229	0.46492	BCAS3
BCAS3/Y707	1e-05	3.7112	1e-05	0.384073	1e-05	1e-05	9.66229	0.46492	BCAS3
BCKDHA/S337	108.85	94.9299	529.476	139.174	134.471	69.7361	2.1354	0.459068	BCKDHA
BCKDHA/S342	1e-05	1e-05	32.4712	3.26056	9.10369	12.7026	1.29539	0.843499	BCKDHA
BCKDHA/S343	1e-05	1e-05	31.6612	1.98599	9.10369	15.9102	1.17264	0.90063	BCKDHA
BCKDHA/S347	36.2791	58.3149	357.811	47.2999	36.6164	22.3521	4.25719	0.381657	BCKDHA
BCKDHA/T338	93.3773	94.9299	543.723	105.504	90.0565	52.0124	2.95683	0.393956	BCKDHA
BCKDHA/Y345	1e-05	1e-05	10.9981	1e-05	3.54139	12.7026	0.677059	0.75667	BCKDHA
BCKDK/S339	1e-05	1e-05	1.72641	1e-05	1e-05	1e-05	57547.6	0.42265	BCKDK
BCL11A/S327	1e-05	1e-05	1e-05	5.50352	34.2908	6.44221	6.48838e-07	0.24425	BCL11A
BCL11A/S328	1e-05	1e-05	1e-05	14.9697	34.2908	1e-05	6.09007e-07	0.23988	BCL11A
BCL11A/S700	1.51364	1e-05	1e-05	1e-05	11.6115	0.53775	0.124589	0.448201	BCL11A
BCL11A/S86	1e-05	1e-05	1e-05	3.0249	1e-05	1.86512	6.13494e-06	0.205543	BCL11A
BCL11A/T701	1e-05	1e-05	1e-05	6.59491	11.6115	0.53775	1.6005e-06	0.190245	BCL11A
BCL11B/S678	1e-05	1e-05	1e-05	1e-05	0.661713	1e-05	4.53355e-05	0.42265	BCL11B
BCL2L12/S242	9.89356	1e-05	5.99266	1e-05	1e-05	6.40012	2.48217	0.431116	BCL2L12
BCL2L2-PABPN1/S177	1e-05	1.6968	3.33245	1e-05	4.19142	1.65976	0.859528	0.868945	BCL2L2-PABPN1
BCL2L2-PABPN1/S62	1e-05	0.771349	0.762548	1e-05	0.891793	0.342883	1.24235	0.797882	BCL2L2-PABPN1
BCL2L2-PABPN1/T60	1e-05	0.771349	1e-05	1e-05	1e-05	1e-05	25712.3	0.42265	BCL2L2-PABPN1
BCL7B/S118	1e-05	1e-05	1e-05	1.33521	2.1548	1e-05	8.59594e-06	0.205128	BCL7B
BCL7B/S120	1e-05	1e-05	1e-05	1.33521	2.1548	1e-05	8.59594e-06	0.205128	BCL7B
BCL7B/S122	1e-05	1e-05	1e-05	1.33521	2.1548	1e-05	8.59594e-06	0.205128	BCL7B
BCL7B/S134	1e-05	1.16434	1e-05	0.284435	0.533983	1e-05	1.42268	0.802811	BCL7B
BCL7C/S100	1e-05	1e-05	1e-05	1.70037	1.75931	1e-05	8.6713e-06	0.183622	BCL7C
BCL7C/S114	5.3128	19.8554	10.0082	15.1821	2.71499	23.8216	0.843179	0.786628	BCL7C
BCL7C/S122	3.0556	7.74085	13.1326	18.9726	0.904997	16.0352	0.66631	0.571513	BCL7C
BCL7C/S126	3.0556	2.26001	4.13634	2.78656	1e-05	10.4513	0.714008	0.727208	BCL7C
BCL7C/S97	1e-05	1e-05	1e-05	1.70037	1.75931	1e-05	8.6713e-06	0.183622	BCL7C
BCL7C/T111	16.9193	27.2283	19.0044	22.2162	9.28317	100.204	0.4795	0.506001	BCL7C
BCL7C/T118	5.3128	12.4825	1.67124	10.2979	1.80999	14.9081	0.720555	0.64078	BCL7C
BCL9L/S21	11.3988	13.7952	12.696	18.5246	1e-05	8.997	1.37674	0.585377	BCL9L
BCL9L/S750	1e-05	1e-05	0.702837	1e-05	2.16679	1e-05	0.324375	0.576124	BCL9L
BCL9L/S947	1e-05	1e-05	0.515986	2.62444	1e-05	0.946112	0.144517	0.314585	BCL9L
BCL9L/T918	1.183	1e-05	1e-05	1e-05	2.80081	1e-05	0.422382	0.635405	BCL9L
BCLAF1/S177	63.8659	64.9007	20.4886	1e-05	1e-05	1e-05	4.97517e+06	0.0767031	BCLAF1
BCLAF1/S181	1e-05	1e-05	5.68716	3.46465	7.78025	6.12662	0.327385	0.172749	BCLAF1
BCLAF1/S183	5.31942	1.21259	9.27144	11.6987	23.9341	6.12662	0.378441	0.237316	BCLAF1
BCLAF1/S196	1e-05	1.61382	6.68758	6.55279	10.1614	3.30003	0.414776	0.239278	BCLAF1
BCLAF1/S198	1e-05	1e-05	6.68758	1e-05	10.1614	3.2342	0.499238	0.584188	BCLAF1
BCLAF1/S222	18.936	6.47607	29.6088	10.1079	26.7541	38.5639	0.729469	0.55818	BCLAF1
BCLAF1/S225	1e-05	1e-05	3.16516	1.84815	1.04186	4.0876	0.453619	0.414552	BCLAF1
BCLAF1/S228	1e-05	1e-05	3.16516	1.84815	1.04186	4.0876	0.453619	0.414552	BCLAF1
BCLAF1/S230	1e-05	1e-05	1e-05	1.84815	1.04186	1e-05	1.03805e-05	0.213538	BCLAF1
BCLAF1/S285	53.1964	24.1011	70.8017	893.772	9.62776	9.85877	0.162166	0.478052	BCLAF1
BCLAF1/S287	1e-05	2.73833	1e-05	5.78009	1e-05	3.84221	0.284583	0.317952	BCLAF1
BCLAF1/S290	56.7575	23.6839	59.6415	1e-05	1e-05	88.9538	1.57478	0.634686	BCLAF1
BCLAF1/S339	3.86795	1e-05	2.09623	1e-05	1e-05	1e-05	198806	0.217308	BCLAF1
BCLAF1/S358	24.4045	1e-05	15.7923	1e-05	1e-05	1e-05	1.33989e+06	0.201622	BCLAF1
BCLAF1/S385	28.5346	46.0249	16.4916	20.4084	30.5885	21.8613	1.24971	0.56238	BCLAF1
BCLAF1/S389	1e-05	1e-05	3.00209	3.43649	3.51099	13.753	0.145026	0.221944	BCLAF1
BCLAF1/S397	29.9799	19.5319	1e-05	28.8455	1e-05	6.75933	1.39059	0.726903	BCLAF1
BCLAF1/S485	77.5943	1e-05	92.9722	1e-05	1e-05	1e-05	5.68555e+06	0.186802	BCLAF1
BCLAF1/S487	76.6258	1e-05	85.2105	1e-05	1e-05	1e-05	5.39454e+06	0.18465	BCLAF1
BCLAF1/S496	12.0891	1e-05	26.726	1e-05	1e-05	0.302787	128.184	0.238501	BCLAF1
BCLAF1/S531	24.4045	43.0511	15.7923	1e-05	1e-05	1e-05	2.77493e+06	0.0747447	BCLAF1
BCLAF1/S648	1e-05	1e-05	20.5604	0.300049	0.512853	1.50176	8.88271	0.468566	BCLAF1
BCLAF1/S658	77.5943	652.536	92.9722	597.646	1604	1441.44	0.225936	0.0745956	BCLAF1
BCLAF1/T190	1e-05	1e-05	5.68716	1e-05	1e-05	1e-05	189573	0.42265	BCLAF1
BCLAF1/T402	13.8415	1e-05	4.09861	1e-05	0.00203677	1e-05	8722.46	0.282525	BCLAF1
BCLAF1/T488	76.6258	1e-05	85.2105	1e-05	1e-05	1e-05	5.39454e+06	0.18465	BCLAF1
BCLAF1/T840	1e-05	3.78535	8.53244	24.1615	43.8013	1e-05	0.181243	0.278884	BCLAF1
BCLAF1/Y284	51.714	397.703	31.6069	890.11	2.90687	25.9917	0.523416	0.678659	BCLAF1
BCOR/S1139	1e-05	1e-05	1.22353	1e-05	5.83205	1.71624	0.162096	0.346985	BCOR
BCOR/S1142	1e-05	1e-05	1.22353	1.41641	5.83205	1.71624	0.136485	0.205854	BCOR
BCOR/S1143	1e-05	1e-05	1.22353	0.708206	5.83205	1.71624	0.148193	0.270515	BCOR
BCOR/T1145	1e-05	1e-05	1.22353	1e-05	3.69804	1.71624	0.225986	0.322022	BCOR
BCR/S354	1e-05	1e-05	11.6149	1e-05	1e-05	1e-05	387164	0.42265	BCR
BCR/S459	1.75356	4.21891	6.08998	1.34439	4.82801	1.49763	1.57268	0.436538	BCR
BET1L/S37	1e-05	0.591524	1.32406	1.53371	6.26293	1e-05	0.245695	0.408243	BET1L
BET1L/S9	1e-05	1e-05	0.639937	0.574758	0.770382	1e-05	0.475752	0.496684	BET1L
BHMT/S330	1e-05	1e-05	1e-05	1e-05	7.8	1e-05	3.84615e-06	0.42265	BHMT
BHMT/T45	1e-05	1e-05	1.1759	1e-05	1e-05	1e-05	39197.3	0.42265	BHMT
BICC1/S679	0.83941	1e-05	0.555935	0.413801	1e-05	1e-05	3.37188	0.327228	BICC1
BICD1/S609	1e-05	1e-05	1e-05	1e-05	2.46979	0.621355	9.70512e-06	0.299237	BICD1
BICD1/S610	1e-05	1e-05	1e-05	1e-05	2.46979	0.621355	9.70512e-06	0.299237	BICD1
BICD2/S329	1.00457	1e-05	1.13747	1.76047	0.984932	0.408224	0.679235	0.560468	BICD2
BICD2/S331	1.00457	1e-05	1.13747	1.76047	1.99879	0.408224	0.513992	0.337181	BICD2
BICD2/S334	1.00457	1e-05	1.13747	0.649724	1e-05	0.408224	2.0247	0.438362	BICD2
BICD2/S582	20.6374	1e-05	17.6349	14.5371	1e-05	18.512	1.15804	0.848744	BICD2
BIN1/S296	3.69277	5.39641	12.5995	25.9761	20.5464	16.7252	0.342915	0.0223924	BIN1
BIN1/S298	9.75589	5.39641	23.3731	20.3198	16.4445	13.9247	0.760034	0.539794	BIN1
BIN1/S303	1e-05	3.40072	8.6584	3.7178	12.3425	11.1242	0.443603	0.243755	BIN1
BIN1/S331	0.961498	2.20313	2.1916	8.6442	8.02206	1e-05	0.321382	0.307508	BIN1
BIN2/S259	1e-05	2.99655	1.09321	1.44792	1e-05	1e-05	2.82455	0.441109	BIN2
BIN2/S272	1e-05	1e-05	1e-05	1e-05	0.529986	1e-05	5.66031e-05	0.42265	BIN2
BIN2/S273	1e-05	1e-05	1e-05	1e-05	0.529986	1e-05	5.66031e-05	0.42265	BIN2
BIN2/S357	1e-05	2.01013	0.84799	1e-05	1e-05	1e-05	95271.1	0.243639	BIN2
BIN2/S425	1e-05	1e-05	1.516	1e-05	2.80464	1e-05	0.540538	0.712529	BIN2
BIN2/S462	6.64064	22.4953	11.189	17.6782	13.3767	15.5519	0.865216	0.704789	BIN2
BIN2/T270	1e-05	1e-05	1e-05	1e-05	0.529986	1e-05	5.66031e-05	0.42265	BIN2
BIN2/T276	1e-05	1e-05	1e-05	1e-05	0.529986	1e-05	5.66031e-05	0.42265	BIN2
BIN2/T423	1e-05	1e-05	6.00714	2.64451	2.80464	1e-05	1.1024	0.938294	BIN2
BIN2/T461	6.64064	22.4953	11.189	17.6782	13.3767	15.5519	0.865216	0.704789	BIN2
BIN2/T478	1.21599	1e-05	1e-05	1e-05	1e-05	1e-05	40533.6	0.42265	BIN2
BIRC2/S260	1.54548	1e-05	2.01306	1.2857	4.61766	1.11327	0.50716	0.43717	BIRC2
BIRC2/S262	1.54548	1e-05	2.01306	1.2857	1e-05	1e-05	2.76774	0.372166	BIRC2
BIRC2/S557	1e-05	1e-05	1e-05	1e-05	0.737238	0.270193	2.97784e-05	0.259239	BIRC2
BIRC6/S461	1e-05	1e-05	1e-05	1e-05	2.6225	1e-05	1.14394e-05	0.42265	BIRC6
BIRC6/S462	1e-05	1e-05	1e-05	1e-05	2.6225	1e-05	1.14394e-05	0.42265	BIRC6
BIRC6/S464	1e-05	1e-05	1e-05	1e-05	2.6225	1e-05	1.14394e-05	0.42265	BIRC6
BIRC6/S473	1e-05	1e-05	1e-05	1e-05	1.85923	1.1431	9.99219e-06	0.205784	BIRC6
BIRC6/S480	1e-05	1e-05	2.29872	2.5304	2.05907	3.21542	0.294526	0.124268	BIRC6
BIVM-ERCC5/S1017	1e-05	5.02777	1e-05	8.89095	1e-05	8.0476	0.296825	0.308293	BIVM-ERCC5
BIVM-ERCC5/S795	4.65064	9.21531	5.26441	1e-05	1e-05	1e-05	637679	0.0468045	BIVM-ERCC5
BIVM-ERCC5/S838	1e-05	1e-05	1e-05	4.89228	1e-05	2.19181	4.23483e-06	0.237057	BIVM-ERCC5
BLOC1S3/S27	1e-05	1e-05	1e-05	1.59178	1e-05	2.5309	7.27681e-06	0.203898	BLOC1S3
BLOC1S3/S30	1e-05	1e-05	0.865843	1e-05	1e-05	2.34777	0.368799	0.602321	BLOC1S3
BLOC1S3/S32	1e-05	1e-05	0.865843	1e-05	1e-05	2.34777	0.368799	0.602321	BLOC1S3
BLOC1S3/S33	1e-05	1e-05	0.865843	1e-05	1e-05	2.34777	0.368799	0.602321	BLOC1S3
BLOC1S3/S34	1e-05	1e-05	0.865843	1e-05	1e-05	1e-05	28862.1	0.42265	BLOC1S3
BLOC1S3/S65	17.6979	26.0177	35.3341	1.48201	53.6726	2.63788	1.36782	0.725998	BLOC1S3
BLOC1S3/T63	19.4581	10.0322	37.3332	22.5235	53.6726	79.077	0.430361	0.206729	BLOC1S3
BLVRB/S82	2.53613	1e-05	1.21119	1e-05	1e-05	1e-05	124911	0.230204	BLVRB
BMP2K/S1029	1e-05	1.86602	1.80452	3.7584	2.77062	4.83975	0.322862	0.0399662	BMP2K
BMP2K/S1031	1e-05	1.19842	1.80452	2.86328	1.53465	1.8629	0.47964	0.182605	BMP2K
BMP2K/S1032	1e-05	1.19842	1.80452	1.96817	1.53465	1.8629	0.559654	0.273142	BMP2K
BMP2K/S1107	1e-05	10.2144	4.34081	1e-05	1e-05	3.94667	3.68796	0.36095	BMP2K
BMP2K/S824	1.56218	4.17436	1.18008	1.51279	1e-05	4.29976	1.18994	0.827265	BMP2K
BMP2K/S826	1.56218	4.17436	1.18008	1.51279	1e-05	4.29976	1.18994	0.827265	BMP2K
BMP2K/S839	1e-05	1e-05	1.18008	1e-05	1e-05	4.29976	0.274455	0.548186	BMP2K
BMP2K/S949	5.77487	11.812	3.87043	2.84756	1e-05	8.49903	1.89108	0.385211	BMP2K
BMP2K/T829	1.56218	4.17436	1.18008	1.51279	1e-05	4.29976	1.18994	0.827265	BMP2K
BMP2K/T834	1e-05	1e-05	1.18008	1e-05	1e-05	4.29976	0.274455	0.548186	BMP2K
BMP2K/T838	1e-05	1e-05	1.18008	1e-05	1e-05	4.29976	0.274455	0.548186	BMP2K
BMPR2/S862	1e-05	1e-05	1e-05	4.18781	4.32904	2.30587	2.77195e-06	0.0311575	BMPR2
BMPR2/S863	1e-05	1e-05	1e-05	4.18781	4.32904	1e-05	3.52242e-06	0.183616	BMPR2
BMS1/S639	1e-05	31.3584	0.385278	1.44819	1.7969	1.23412	7.0869	0.473955	BMS1
BMS1/T638	1e-05	31.3584	0.385278	1.44819	1.7969	1.23412	7.0869	0.473955	BMS1
BNIP2/S235	0.784692	17.2102	1e-05	1e-05	1e-05	5.75669	3.12591	0.550616	BNIP2
BNIP3L/S117	1.03889	1e-05	2.54722	0.520324	1e-05	1e-05	6.89183	0.299427	BNIP3L
LARP1/T449	4.95602	6.05773	7.29692	1e-05	1e-05	1e-05	610356	0.0120508	LARP1
BNIP3L/S120	5.79824	1.98549	2.54722	0.520324	1e-05	2.18524	3.81839	0.154524	BNIP3L
TP53RK/T7	5.0626	5.70721	7.28751	1e-05	1e-05	1e-05	601911	0.0118437	TP53RK
BOD1L/S1316	1e-05	1e-05	1e-05	2.96612	4.12747	1e-05	4.22916e-06	0.194231	BOD1L
BOD1L/S1318	2.51468	1e-05	2.89551	2.96612	4.12747	1e-05	0.762688	0.733587	BOD1L
BOD1L/S1531	1e-05	5.71939	4.69622	1.92353	1e-05	1e-05	5.41479	0.24452	BOD1L
BOD1L/S2779	1.22082	1e-05	0.925791	0.562152	2.81546	2.01325	0.398197	0.243762	BOD1L
BOD1L/S2780	1.22082	1.65206	0.925791	1e-05	2.81546	2.01325	0.786684	0.725494	BOD1L
BOD1L/S3019	5.00817	7.26249	3.09319	1e-05	1e-05	1e-05	512128	0.0511443	BOD1L
BOD1L/S659	1e-05	5.12461	0.245974	1e-05	0.567284	4.8952	0.983175	0.989903	BOD1L
BOD1L/T1317	1e-05	1e-05	2.89551	2.96612	4.12747	1e-05	0.408189	0.423763	BOD1L
BOD1L/T658	1e-05	5.12461	0.245974	1e-05	0.567284	4.8952	0.983175	0.989903	BOD1L
BOD1L/T660	1e-05	5.12461	0.245974	1e-05	0.567284	4.8952	0.983175	0.989903	BOD1L
BOK/S7	1e-05	0.757618	1e-05	1e-05	0.122833	0.0548439	4.2639	0.524945	BOK
BOP1/S126	1e-05	1e-05	1e-05	2.52109	1.64606	1.50691	5.28722e-06	0.0270297	BOP1
BPTF/S737	1e-05	1e-05	1e-05	1e-05	4.27574	1e-05	7.0163e-06	0.42265	BPTF
BPTF/S742	1e-05	1e-05	1e-05	1e-05	3.56933	1e-05	8.40489e-06	0.42265	BPTF
BPTF/T739	1e-05	2.59001	1e-05	1e-05	3.92253	1e-05	0.660291	0.792914	BPTF
BRAF/S363	12.7172	47.5363	53.4773	48.3209	1.6164	71.1262	0.939431	0.924952	BRAF
BRAF/S364	12.7172	47.5363	53.4773	48.3209	7.47292	71.1262	0.896082	0.856085	BRAF
BRAF/S365	12.7172	47.5363	53.4773	48.3209	7.47292	71.1262	0.896082	0.856085	BRAF
BRAF/S394	1e-05	1e-05	2.92916	1e-05	1e-05	3.25775	0.899136	0.943851	BRAF
BRAF/S399	1e-05	1e-05	2.92916	2.13176	1e-05	3.25775	0.543496	0.580616	BRAF
BRAF/S446	7.74297	12.4657	9.64186	12.1686	15.2124	22.8781	0.593933	0.154187	BRAF
TP53RK/T8	5.0626	5.70721	7.28751	1e-05	1e-05	1e-05	601911	0.0118437	TP53RK
BRAF/T373	0.849243	47.5363	52.1354	1.02631	1.6164	1.53444	24.0645	0.189005	BRAF
BRAF/T395	1e-05	1e-05	2.92916	1e-05	1e-05	3.25775	0.899136	0.943851	BRAF
BRAF/T396	1e-05	1e-05	2.92916	2.13176	1e-05	3.25775	0.543496	0.580616	BRAF
BRAF/T401	2.80148	1e-05	2.92916	2.13176	3.40641	3.25775	0.651513	0.404711	BRAF
BRAT1/S582	2.03808	1e-05	1.73201	1e-05	3.15724	1e-05	1.19411	0.87769	BRAT1
BRAT1/T581	2.03808	1e-05	1.73201	1e-05	3.15724	1.48695	0.811787	0.807547	BRAT1
BRD1/S128	1.61075	1e-05	1.60267	10.6151	7.8921	3.62492	0.145194	0.0816562	BRD1
BRD1/S852	1e-05	1e-05	1e-05	0.850248	1.43376	0.651869	1.02184e-05	0.0529716	BRD1
BRD1/S854	1e-05	1e-05	1e-05	0.850248	1.43376	0.651869	1.02184e-05	0.0529716	BRD1
BRD1/S855	1e-05	1e-05	1e-05	0.850248	1.43376	0.651869	1.02184e-05	0.0529716	BRD1
BRD2/S298	0.975119	7.07927	1.44689	4.3757	6.8605	2.87237	0.67344	0.545321	BRD2
BRD2/S301	1.63687	0.483664	1.44689	2.87144	3.23657	1.55998	0.465236	0.100683	BRD2
BRD2/S668	1e-05	1e-05	8.27975	2.26875	9.88488	1e-05	0.681259	0.766932	BRD2
BRD2/T285	1e-05	0.729099	1e-05	1e-05	2.02329	1e-05	0.360359	0.597252	BRD2
BRD2/T286	1e-05	0.729099	1e-05	1e-05	2.02329	1e-05	0.360359	0.597252	BRD2
BRD2/T287	1e-05	0.729099	1e-05	1e-05	2.02329	1e-05	0.360359	0.597252	BRD2
BRD2/T289	1e-05	1e-05	1e-05	1e-05	2.02329	1e-05	1.48272e-05	0.42265	BRD2
BRD2/T291	1e-05	1e-05	1e-05	1e-05	2.02329	1e-05	1.48272e-05	0.42265	BRD2
BRD2/T664	1.38443	5.5954	1.63964	1e-05	1e-05	1e-05	287315	0.169595	BRD2
DCAF10/S63	7.42648	3.9586	6.41115	1e-05	1e-05	1e-05	593208	0.0288152	DCAF10
BRD3/S434	1e-05	1e-05	1e-05	1e-05	11.3784	7.03963	1.62884e-06	0.205257	BRD3
BRD3/S448	1e-05	1e-05	1e-05	6.88305	11.9943	7.95797	1.11793e-06	0.0289458	BRD3
BRD3/S450	1e-05	1e-05	1e-05	1e-05	11.3784	7.03963	1.62884e-06	0.205257	BRD3
BRD3/S452	1e-05	1e-05	1e-05	1e-05	1e-05	7.03963	4.26157e-06	0.42265	BRD3
BRD3/S558	1e-05	1e-05	1e-05	1.69031	5.03282	1e-05	4.4622e-06	0.268877	BRD3
BRD3/S560	1e-05	1e-05	1.12044	1.69031	5.03282	1e-05	0.166657	0.333263	BRD3
BRD3/S563	1e-05	1e-05	1.12044	1e-05	1e-05	3.03241	0.369492	0.60274	BRD3
BRD4/S469	1.6708	0.808527	1.15927	0.261384	1.97529	1e-05	1.62678	0.540948	BRD4
BRD4/S470	1.6708	0.808527	1.15927	0.261384	1.97529	1e-05	1.62678	0.540948	BRD4
BRD4/S601	1e-05	1e-05	2.65885	6.18112	1e-05	8.68589	0.178843	0.251367	BRD4
BRD4/T294	2.43139	1e-05	0.402326	1e-05	3.36898	1e-05	0.841118	0.902232	BRD4
BRD4/T295	2.43139	1e-05	0.402326	1e-05	3.36898	1e-05	0.841118	0.902232	BRD4
BRD4/T296	2.43139	1e-05	0.402326	1e-05	3.36898	1e-05	0.841118	0.902232	BRD4
BRD4/T298	2.43139	1e-05	0.402326	1e-05	2.41161	1e-05	1.17503	0.904511	BRD4
BRD4/T299	2.43139	1e-05	0.402326	1e-05	2.41161	1e-05	1.17503	0.904511	BRD4
BRD8/S284	1.63494	1e-05	1.34957	1e-05	1e-05	1e-05	99483.8	0.18721	BRD8
BRD8/S387	1e-05	1.20067	1e-05	2.89099	1e-05	3.20084	0.197098	0.246458	BRD8
BRD8/S460	1.30809	1e-05	1.47582	1e-05	4.57749	1e-05	0.608172	0.738801	BRD8
BRD8/S652	1e-05	1e-05	0.634773	1e-05	1.28349	1e-05	0.494577	0.682017	BRD8
BRD8/S655	1e-05	1e-05	1e-05	1e-05	1.28349	1e-05	2.33734e-05	0.42265	BRD8
BRD9/S56	3.23596	1e-05	3.16064	6.72907	1e-05	7.49526	0.449695	0.396402	BRD9
BRIX1/S261	1e-05	1e-05	1.05811	1e-05	3.30596	1e-05	0.320067	0.573651	BRIX1
BRMS1/S173	1e-05	1e-05	0.958607	0.740696	0.790666	0.769655	0.41661	0.296274	BRMS1
BRPF1/S1082	1e-05	0.203121	1e-05	1e-05	1.02792	1e-05	0.197619	0.508424	BRPF1
BRPF1/S1087	1e-05	0.203121	1e-05	1e-05	1e-05	1e-05	6771.36	0.42265	BRPF1
BRPF1/S238	1e-05	1.05572	0.339444	2.88904	3.28469	2.37927	0.16312	0.00461077	BRPF1
BRPF1/S460	1e-05	1e-05	1e-05	1e-05	0.814896	4.41026	5.74145e-06	0.327358	BRPF1
BRPF1/S923	1.20696	1e-05	1e-05	1e-05	1.58401	0.931162	0.479877	0.515376	BRPF1
BRPF1/S932	1e-05	1e-05	0.941665	1e-05	1.58401	1e-05	0.594488	0.74874	BRPF1
BRPF1/T234	1e-05	1.05572	0.339444	2.88904	3.28469	2.37927	0.16312	0.00461077	BRPF1
BRWD1/S696	1e-05	1e-05	1e-05	1.92949	3.61239	1e-05	5.41331e-06	0.218732	BRWD1
BSG/S362	1.38762	2.34524	1e-05	1e-05	0.800795	1e-05	4.66134	0.286262	BSG
LRCH4/S432	3.62704	6.11785	7.59735	1e-05	1e-05	1e-05	578075	0.037892	LRCH4
BTF3/S201	1e-05	1e-05	1e-05	1.28537	2.62371	1e-05	7.67443e-06	0.227523	BTF3
BUB1/S596	1e-05	1e-05	0.424567	0.393804	1.69587	1e-05	0.203182	0.393484	BUB1
BUD13/S222	1.74867	6.18934	1e-05	1e-05	1e-05	1e-05	264601	0.287426	BUD13
BUD13/S271	17.8064	7.76595	2.52478	30.5867	57.2345	38.9063	0.221713	0.032797	BUD13
BUD13/S325	9.68637	4.53728	10.5605	7.91676	1e-05	10.3462	1.35707	0.58963	BUD13
BYSL/S414	1e-05	1e-05	1e-05	1.22047	0.503979	1e-05	1.73968e-05	0.245997	BYSL
C10ORF18/S1025	1.93621	1e-05	1.2475	4.22263	1e-05	1e-05	0.753962	0.83602	C10ORF18
C10ORF18/S1220	1e-05	1e-05	1e-05	0.2936	1e-05	1e-05	0.000102173	0.42265	C10ORF18
C10ORF18/S1848	1.18852	1e-05	1.40432	1e-05	1.60776	1e-05	1.61269	0.660506	C10ORF18
C10ORF18/S2009	1e-05	1e-05	1e-05	0.102191	0.399684	1e-05	5.97747e-05	0.297635	C10ORF18
C10ORF18/S2035	1e-05	1e-05	1e-05	0.59566	0.527391	0.526969	1.81816e-05	0.00171813	C10ORF18
C10ORF18/S2037	1.03347	1e-05	1.14519	3.07574	3.44512	2.2026	0.249748	0.0135948	C10ORF18
C10ORF18/T2011	1e-05	1e-05	1e-05	0.102191	0.399684	1e-05	5.97747e-05	0.297635	C10ORF18
C10ORF26/S188	1e-05	2.6102	1e-05	1.44076	1e-05	1e-05	1.81167	0.720183	C10ORF26
C10ORF26/S189	1e-05	2.6102	1e-05	0.960509	1e-05	1e-05	2.71749	0.601832	C10ORF26
C10ORF26/S194	1e-05	2.6102	1.54521	1.68721	2.85115	2.68708	0.57511	0.313824	C10ORF26
C10ORF26/T190	1e-05	2.6102	1.54521	2.16746	1e-05	1e-05	1.91716	0.561238	C10ORF26
C10ORF47/S179	18.7114	8.03882	25.7856	1e-05	1e-05	1e-05	1.75119e+06	0.0768845	C10ORF47
C10ORF47/S212	0.702684	1e-05	0.658296	1e-05	1e-05	1e-05	45366.3	0.183937	C10ORF47
C10ORF47/S215	0.75196	1e-05	0.798079	1e-05	2.48517	1e-05	0.623713	0.748806	C10ORF47
C10ORF47/S311	1e-05	1e-05	5.88559	2.17868	1e-05	1e-05	2.70143	0.603153	C10ORF47
C10ORF47/S312	1e-05	1e-05	3.37581	2.17868	4.94739	1e-05	0.473728	0.532082	C10ORF47
C10ORF47/S400	1e-05	1e-05	0.691132	1e-05	1.09297	1e-05	0.63235	0.774195	C10ORF47
C10ORF47/S41	1.78513	1e-05	1.39607	2.00123	2.96226	1e-05	0.64092	0.59968	C10ORF47
C10ORF47/S43	1.78513	1e-05	3.93373	0.801581	3.7198	1e-05	1.26485	0.815658	C10ORF47
C10ORF47/T45	1e-05	1e-05	1e-05	0.801581	1e-05	1e-05	3.74251e-05	0.42265	C10ORF47
C10ORF54/S235	1e-05	1e-05	1e-05	1e-05	1.16553	1e-05	2.57389e-05	0.42265	C10ORF54
C10ORF81/S169	1e-05	1e-05	0.729762	1e-05	1e-05	1e-05	24326.1	0.42265	C10ORF81
C10ORF81/S170	1e-05	1e-05	0.729762	1e-05	2.91322	1e-05	0.250505	0.535368	C10ORF81
C11ORF2/S10	0.567112	1.33956	0.536052	2.79523	10.2672	3.16668	0.150515	0.19806	C11ORF2
C11ORF2/S13	0.567112	1.33956	0.536052	1.42307	10.2672	3.16668	0.164416	0.265028	C11ORF2
C11ORF2/S18	0.567112	6.22291	16.4222	8.45223	10.2672	3.16668	1.06059	0.936796	C11ORF2
C11ORF30/S168	1e-05	1e-05	0.533293	1e-05	0.475654	0.957414	0.372145	0.421217	C11ORF30
C11ORF30/S209	0.707722	1.25657	1e-05	1e-05	1e-05	1e-05	65476.7	0.213624	C11ORF30
C11ORF30/S238	1e-05	0.740593	1.10097	1e-05	1e-05	1.27405	1.44542	0.742317	C11ORF30
C11ORF31/S78	1e-05	1e-05	0.33731	1.16881	1.29388	1e-05	0.136976	0.22278	C11ORF31
C11ORF58/S15	138.543	1.41951	116.968	14.3091	9.89338	3.64687	9.22572	0.214187	C11ORF58
C11ORF58/S17	138.543	1.82419	4.18784	228.591	301.819	34.7334	0.255785	0.218709	C11ORF58
C11ORF58/S24	10.0791	167.751	2.49456	31.208	7.61553	4.72988	4.1403	0.487456	C11ORF58
C11ORF58/S25	10.0791	167.751	3.07358	0.442483	10.0917	4.72988	11.8516	0.41243	C11ORF58
C11ORF61/S24	1e-05	1e-05	0.244765	1e-05	1.30222	1e-05	0.187973	0.503713	C11ORF61
C11ORF61/S27	1e-05	1e-05	0.244765	1e-05	1.30222	1e-05	0.187973	0.503713	C11ORF61
C11ORF61/S32	1e-05	1e-05	0.244765	0.718112	1e-05	1e-05	0.340863	0.585696	C11ORF61
C11ORF61/S384	1e-05	1e-05	1e-05	0.988444	1.98383	0.39676	8.90463e-06	0.136149	C11ORF61
C11ORF61/Y375	1e-05	1e-05	1e-05	0.988444	1.98383	1e-05	1.00933e-05	0.225766	C11ORF61
C11ORF84/S248	0.637797	0.429128	0.444451	3.75937	5.19364	1.3588	0.146567	0.119323	C11ORF84
C11ORF84/S251	0.637797	1e-05	0.444451	0.629607	1.17217	0.632782	0.44454	0.159486	C11ORF84
C11ORF84/T253	0.637797	1e-05	0.444451	0.629607	1.17217	0.632782	0.44454	0.159486	C11ORF84
C11ORF84/T255	0.591436	1e-05	0.444451	0.629607	1e-05	1e-05	1.64525	0.648921	C11ORF84
C11ORF9/S294	0.9187	1e-05	0.205031	0.384378	0.764494	0.599715	0.642656	0.543433	C11ORF9
C11ORF96/S72	1e-05	1e-05	0.361079	1e-05	0.800491	1.48035	0.158317	0.27035	C11ORF96
RALGAPB/S359	6.26869	5.66112	5.32483	1e-05	1e-05	1e-05	575155	0.00229807	RALGAPB
C11ORF96/T55	1e-05	1e-05	1e-05	1e-05	17.3158	1.69476	1.57807e-06	0.369157	C11ORF96
C11ORF96/T94	2.00039	5.51646	3.88639	3.39259	1e-05	1e-05	3.3612	0.154656	C11ORF96
C12ORF11/S626	1e-05	1e-05	1.24749	2.0259	2.85668	1e-05	0.255501	0.292326	C12ORF11
C12ORF41/S147	1e-05	1e-05	1e-05	0.295201	1e-05	0.37788	4.45705e-05	0.189595	C12ORF41
C12ORF43/S179	4.267	1.08198	1e-05	1.23369	14.3679	1.2737	0.316972	0.476367	C12ORF43
C13ORF15/S64	2.15169	1.34257	0.746241	1.00825	1.23808	0.53457	1.52487	0.365764	C13ORF15
C13ORF15/S65	2.15169	1.34257	0.746241	1.00825	1.23808	0.53457	1.52487	0.365764	C13ORF15
C13ORF15/S67	2.15169	1.34257	0.746241	1.00825	1.23808	0.53457	1.52487	0.365764	C13ORF15
C13ORF15/S69	2.15169	1.34257	1e-05	1.00825	1.23808	1e-05	1.55554	0.607085	C13ORF15
C13ORF15/S71	2.15169	1.34257	1e-05	1.00825	1.23808	1e-05	1.55554	0.607085	C13ORF15
C13ORF15/S72	1e-05	1.34257	1e-05	1.00825	1.23808	1e-05	0.597683	0.635654	C13ORF15
C13ORF34/S252	1e-05	1e-05	1e-05	1.30474	1.17267	1e-05	1.21094e-05	0.184661	C13ORF34
C14ORF156/S102	10.9768	26.5263	1e-05	1.77355	1e-05	1e-05	21.1455	0.261363	C14ORF156
C14ORF156/T101	1e-05	26.5263	1e-05	1e-05	1e-05	1e-05	884209	0.42265	C14ORF156
C14ORF169/S109	1e-05	1e-05	0.595575	0.475127	2.06664	1e-05	0.234322	0.411518	C14ORF169
C14ORF43/S148	0.955424	2.58192	1e-05	1e-05	4.86832	1e-05	0.726604	0.821089	C14ORF43
C14ORF43/S461	4.88502	9.01616	3.18308	4.80977	9.73823	2.81783	0.983786	0.973873	C14ORF43
C14ORF43/S700	1e-05	1e-05	0.255985	0.490934	0.827491	0.498588	0.140893	0.022962	C14ORF43
C14ORF43/S709	0.561424	0.606368	1e-05	1e-05	1.22478	0.437242	0.702636	0.712701	C14ORF43
C14ORF43/T687	1e-05	1e-05	0.555136	0.396749	1.93383	1e-05	0.238204	0.424854	C14ORF43
C14ORF43/T698	1e-05	0.606368	0.255985	0.490934	0.827491	0.498588	0.474604	0.213257	C14ORF43
C14ORF43/T704	0.561424	2.17275	0.255985	0.286803	1.22478	0.935831	1.22176	0.801633	C14ORF43
C14ORF43/T715	1e-05	0.0937211	1e-05	1e-05	1e-05	0.536239	0.174806	0.497364	C14ORF43
C14ORF93/S224	0.864307	2.02664	0.85162	0.892068	1.27101	0.36852	1.47834	0.444622	C14ORF93
C14ORF93/S512	1e-05	0.225383	1e-05	1e-05	1e-05	1e-05	7513.43	0.42265	C14ORF93
C14ORF93/T227	1e-05	0.874233	1e-05	1e-05	0.596995	1e-05	1.46437	0.807957	C14ORF93
C15ORF42/S838	0.761864	1e-05	1e-05	1.39536	1.42071	0.74027	0.214233	0.0519317	C15ORF42
C15ORF52/S201	1.46976	1.14042	1e-05	1.46098	1e-05	1.00675	1.05773	0.94265	C15ORF52
C16ORF42/S259	1e-05	1e-05	1e-05	1e-05	1e-05	5.64862	5.31101e-06	0.42265	C16ORF42
C16ORF42/S264	1e-05	1e-05	1e-05	1e-05	1e-05	5.22627	5.74021e-06	0.42265	C16ORF42
C16ORF42/T261	1e-05	1e-05	1e-05	1e-05	1e-05	7.10914	4.21991e-06	0.42265	C16ORF42
C16ORF54/S194	0.688685	1e-05	1e-05	0.566311	1e-05	1e-05	1.21608	0.897699	C16ORF54
C16ORF54/T71	1e-05	0.387848	0.455111	1e-05	1e-05	1e-05	28098.9	0.186091	C16ORF54
C16ORF88/S42	1e-05	0.15529	1e-05	1e-05	0.288476	1e-05	0.538346	0.711035	C16ORF88
C17ORF28/S593	1e-05	25.6866	1e-05	21.3294	24.4511	16.4269	0.412919	0.288805	C17ORF28
C17ORF28/S653	3.96858	0.648519	3.86505	1.85431	1e-05	1.57335	2.47461	0.264157	C17ORF28
C17ORF28/S670	1e-05	1e-05	1e-05	1e-05	0.533549	1e-05	5.62251e-05	0.42265	C17ORF28
C17ORF28/S672	1e-05	1e-05	1e-05	1e-05	0.533549	1e-05	5.62251e-05	0.42265	C17ORF28
C17ORF28/S673	1e-05	1e-05	1e-05	0.470988	0.533549	1e-05	2.98642e-05	0.185082	C17ORF28
C17ORF28/S675	1e-05	1e-05	1e-05	0.470988	0.533549	1e-05	2.98642e-05	0.185082	C17ORF28
C17ORF28/T591	1e-05	25.6866	1e-05	21.3294	24.4511	16.4269	0.412919	0.288805	C17ORF28
C17ORF28/T671	1e-05	1e-05	1e-05	1e-05	0.533549	1e-05	5.62251e-05	0.42265	C17ORF28
C17ORF49/S36	1e-05	1e-05	1e-05	1e-05	1e-05	2.72181	1.1022e-05	0.42265	C17ORF49
C17ORF59/S198	1e-05	1e-05	1e-05	2.20777	4.18528	1e-05	4.69259e-06	0.219968	C17ORF59
C17ORF59/S199	1e-05	1e-05	1e-05	2.20777	4.18528	1e-05	4.69259e-06	0.219968	C17ORF59
C17ORF59/T196	4.88827	4.01088	3.47014	2.20777	4.18528	1e-05	1.9348	0.235931	C17ORF59
C17ORF70/S667	1.00117	1e-05	2.43561	1e-05	1e-05	2.77086	1.24033	0.858535	C17ORF70
C17ORF71/S742	1e-05	1.24035	1.47534	1e-05	1e-05	1.35516	2.00394	0.519563	C17ORF71
C17ORF71/T743	1e-05	1.24035	1.47534	1e-05	1e-05	1.35516	2.00394	0.519563	C17ORF71
C17ORF85/S25	6.95461	15.5915	7.51781	19.9573	100.078	0.727027	0.248951	0.425192	C17ORF85
C17ORF85/S415	1e-05	6.73212	3.75769	1e-05	1e-05	1e-05	349660	0.214473	C17ORF85
C18ORF25/S66	1e-05	3.5134	1e-05	1e-05	1e-05	1e-05	117114	0.42265	C18ORF25
C18ORF25/S67	1e-05	3.5134	2.77335	1e-05	1e-05	1e-05	209559	0.189103	C18ORF25
C19ORF2/S488	1e-05	1e-05	1.36829	1e-05	0.544989	1e-05	2.51063	0.620351	C19ORF2
C19ORF2/T492	1.48276	1e-05	1e-05	1e-05	0.544989	1e-05	2.72066	0.60157	C19ORF2
C19ORF21/S178	3.89595	16.3144	2.71192	6.42575	0.637682	13.9151	1.09265	0.916585	C19ORF21
C19ORF21/S284	3.70671	1.41255	1e-05	2.13778	1e-05	2.14446	1.19546	0.841434	C19ORF21
C19ORF21/S376	20.0527	5.75967	8.46192	13.8194	33.651	48.5661	0.356888	0.166335	C19ORF21
C19ORF21/S394	41.8097	5.73006	5.54835	26.568	11.913	11.8528	1.05472	0.948746	C19ORF21
C19ORF21/S395	4.74623	45.4171	1.71217	6.91381	4.84411	23.8145	1.45831	0.748591	C19ORF21
C19ORF21/S397	4.74623	3.42812	1.71217	7.57556	0.935017	20.0361	0.346328	0.382285	C19ORF21
C19ORF21/S400	1e-05	1.2185	1e-05	1e-05	1e-05	1e-05	40617.3	0.42265	C19ORF21
C19ORF21/S471	20.1065	19.5036	1e-05	1e-05	1e-05	1e-05	1.32034e+06	0.183598	C19ORF21
C19ORF21/S543	77.7522	210.716	15.7911	1e-05	1e-05	1.27836	238.003	0.2211	C19ORF21
C19ORF21/S575	6.40631	46.2547	2.95098	5.86874	16.8667	2.11216	2.23813	0.543889	C19ORF21
C19ORF21/S582	0.762442	5.02453	1e-05	3.22848	2.86778	5.59602	0.49494	0.347661	C19ORF21
C19ORF21/S586	0.762442	1e-05	1e-05	1.36658	1e-05	3.27584	0.164238	0.304883	C19ORF21
C19ORF21/S78	2.6737	1e-05	2.18911	3.63983	6.51413	1e-05	0.478908	0.459642	C19ORF21
C19ORF21/S84	1.11335	6.73796	1.29404	0.98355	4.87926	1e-05	1.55989	0.66954	C19ORF21
C19ORF21/T179	3.89595	16.3144	2.71192	6.42575	0.637682	13.9151	1.09265	0.916585	C19ORF21
C19ORF21/T287	1.15119	0.681436	2.00852	0.737937	6.64126	2.77345	0.37834	0.347936	C19ORF21
C19ORF21/T377	20.0527	4.58702	8.46192	13.8194	31.2924	46.2698	0.362235	0.16272	C19ORF21
C19ORF21/T577	6.40631	1e-05	1e-05	1e-05	2.86778	2.11216	1.28643	0.851266	C19ORF21
C19ORF24/S117	1e-05	1e-05	1e-05	12.5434	1e-05	1e-05	2.39169e-06	0.42265	C19ORF24
C19ORF24/S120	1e-05	1e-05	1e-05	12.9106	1e-05	2.82171	1.9069e-06	0.31269	C19ORF24
C19ORF24/T109	1e-05	1e-05	1e-05	4.98064	0.499458	4.78253	2.92323e-06	0.144147	C19ORF24
C19ORF24/T113	1e-05	1e-05	1e-05	12.5434	1e-05	1e-05	2.39169e-06	0.42265	C19ORF24
C19ORF33/S29	1e-05	1e-05	2.79656	2.58912	2.56261	4.10273	0.302187	0.132951	C19ORF33
C19ORF38/S213	1e-05	1e-05	1e-05	0.541918	1e-05	1e-05	5.53569e-05	0.42265	C19ORF38
C19ORF38/S215	1e-05	1e-05	1e-05	0.541918	1e-05	1e-05	5.53569e-05	0.42265	C19ORF38
C19ORF38/S216	1e-05	1e-05	1e-05	0.541918	1e-05	1e-05	5.53569e-05	0.42265	C19ORF38
C19ORF38/S217	1e-05	1e-05	1e-05	1.20246	1e-05	1e-05	2.49483e-05	0.42265	C19ORF38
C19ORF38/T212	1e-05	1e-05	1e-05	0.541918	1e-05	1e-05	5.53569e-05	0.42265	C19ORF38
C19ORF38/T214	1e-05	1e-05	1e-05	0.541918	1e-05	1e-05	5.53569e-05	0.42265	C19ORF38
C19ORF61/S117	2.2841	1e-05	2.70792	1e-05	2.61871	1e-05	1.90627	0.549622	C19ORF61
C19ORF61/S2	1.36358	1e-05	0.811593	1.8207	2.61634	1.3433	0.376308	0.0915253	C19ORF61
C19ORF61/S4	1.36358	0.742294	0.811593	1.8207	2.61634	1.3433	0.504723	0.106634	C19ORF61
C19ORF61/S7	0.661203	0.742294	0.811593	1.8207	2.61634	1.3433	0.383211	0.0833636	C19ORF61
C19ORF61/T118	2.2841	1e-05	2.70792	1e-05	2.61871	1e-05	1.90627	0.549622	C19ORF61
C1ORF116/S131	0.920966	1.02241	1e-05	1e-05	1e-05	1e-05	64779.4	0.184614	C1ORF116
C1ORF116/S133	1e-05	1e-05	1.63018	1e-05	1e-05	1e-05	54340.1	0.42265	C1ORF116
C1ORF116/S453	12.8283	3.41097	3.50167	1e-05	3.84141	5.14831	2.19594	0.381279	C1ORF116
C1ORF116/S462	1e-05	3.41097	1e-05	5.02453	1e-05	1e-05	0.678865	0.805292	C1ORF116
C1ORF116/T456	1e-05	3.41097	3.50167	5.02453	3.84141	5.14831	0.493259	0.166419	C1ORF116
C1ORF144/S107	26.9614	16.5918	21.3281	28.004	32.6803	9.5916	0.923238	0.831019	C1ORF144
C1ORF144/S37	0.484059	10.4293	5.83124	13.3504	2.6665	9.68206	0.651566	0.521683	C1ORF144
C1ORF144/S39	6.56399	24.61	11.6251	23.2111	11.4021	12.301	0.912284	0.846109	C1ORF144
C1ORF144/S51	0.484059	0.361207	0.652987	0.879293	2.14772	0.748562	0.396828	0.228208	C1ORF144
C1ORF198/S175	18.2917	9.37834	21.1661	26.0453	1e-05	14.5002	1.20448	0.762953	C1ORF198
C1ORF198/S289	1.99925	1e-05	1e-05	1e-05	1e-05	1e-05	66642.3	0.42265	C1ORF198
C1ORF21/S93	5.71339	26.979	1e-05	1e-05	1e-05	1e-05	1.08975e+06	0.315563	C1ORF21
C1ORF21/S95	5.71339	6.89909	4.28713	1e-05	7.89205	1e-05	2.14134	0.37305	C1ORF21
C1ORF226/S265	4.28306	12.5526	5.12948	1e-05	1e-05	1e-05	732172	0.108222	C1ORF226
C1ORF226/S266	15.0269	1e-05	18.9115	1e-05	1e-05	1e-05	1.13128e+06	0.1888	C1ORF226
AUTS2/S941	4.18676	4.58005	7.10386	1e-05	1e-05	1e-05	529022	0.0285708	AUTS2
OTUD4/S351	4.00085	6.28293	5.46828	1e-05	1e-05	1e-05	525069	0.015789	OTUD4
TRIO/S2631	4.70057	5.51239	5.22277	1e-05	1e-05	1e-05	514524	0.00212456	TRIO
C1ORF52/S158	3.55633	5.38071	1e-05	2.98712	1e-05	1e-05	2.99184	0.358283	C1ORF52
C1ORF55/S278	1e-05	7.65	1.90846	2.50358	29.1554	2.06307	0.283449	0.466304	C1ORF55
C1ORF55/T274	0.97498	7.65	1.90846	2.50358	29.1554	2.06307	0.312361	0.481607	C1ORF55
C1ORF9/S1224	2.29229	1.20325	1e-05	1.66317	1e-05	0.795407	1.42177	0.696269	C1ORF9
C1ORF9/S1226	2.29229	1.20325	1e-05	1e-05	1e-05	1e-05	116518	0.220461	C1ORF9
C1ORF96/S80	0.795834	1e-05	1.75289	1e-05	1e-05	0.56185	4.53616	0.321786	C1ORF96
C1QBP/S201	1e-05	0.965634	0.661617	1.30355	1.33009	1.47727	0.39584	0.0961033	C1QBP
C20ORF112/S130	1e-05	1e-05	1e-05	4.67868	6.69512	1e-05	2.63764e-06	0.19604	C20ORF112
C20ORF112/S18	1e-05	2.31631	1e-05	1e-05	3.67207	1e-05	0.630792	0.773154	C20ORF112
C20ORF112/T126	1e-05	0.975381	1e-05	4.67868	6.69512	1e-05	0.0857585	0.220275	C20ORF112
C20ORF112/T127	1e-05	0.975381	1e-05	4.67868	6.69512	1e-05	0.0857585	0.220275	C20ORF112
C20ORF151/S141	1e-05	1e-05	1e-05	1e-05	5.8498	2.18058	3.73581e-06	0.257354	C20ORF151
C20ORF151/S145	1e-05	1e-05	1e-05	1.0767	4.41994	1.48471	4.29717e-06	0.157704	C20ORF151
C20ORF151/S196	1e-05	1e-05	1.98501	1e-05	8.80993	1e-05	0.225317	0.522308	C20ORF151
C20ORF151/T140	1e-05	1e-05	1e-05	1e-05	5.8498	2.18058	3.73581e-06	0.257354	C20ORF151
C20ORF27/S190	1e-05	1e-05	1e-05	1e-05	2.83577	0.897771	8.03525e-06	0.275318	C20ORF27
C22ORF28/S300	1e-05	1e-05	1e-05	1.02786	1e-05	0.739733	1.69721e-05	0.19414	C22ORF28
C2CD2L/S411	3.88571	1.72999	5.76572	8.26739	1e-05	1e-05	1.37666	0.753974	C2CD2L
C2CD2L/S614	1e-05	2.82987	1e-05	1e-05	1e-05	1e-05	94329.8	0.42265	C2CD2L
C2CD2L/S624	1e-05	1e-05	1e-05	0.746845	0.943455	1e-05	1.77482e-05	0.188972	C2CD2L
C2CD2L/T625	1e-05	1e-05	1e-05	0.746845	1e-05	1e-05	4.01679e-05	0.42265	C2CD2L
C2ORF3/S419	1e-05	1e-05	1e-05	5.34236	6.4512	1e-05	2.54376e-06	0.187089	C2ORF3
C2ORF3/S429	1e-05	1e-05	1e-05	1e-05	2.1504	1e-05	1.39508e-05	0.42265	C2ORF3
C2ORF3/T428	1e-05	1e-05	1e-05	1e-05	4.3008	1e-05	6.97542e-06	0.42265	C2ORF3
C2ORF49/S143	0.610198	1.36235	1e-05	1e-05	2.6939	1e-05	0.732226	0.823479	C2ORF49
C2ORF49/S145	0.610198	1.36235	1e-05	1e-05	1e-05	1e-05	65751.9	0.237086	C2ORF49
C2ORF49/S146	0.610198	1.36235	0.59896	1e-05	1e-05	1e-05	85716.9	0.0769599	C2ORF49
C2ORF49/S147	0.610198	1.36235	1e-05	1e-05	1e-05	1e-05	65751.9	0.237086	C2ORF49
C2ORF49/S182	1e-05	1e-05	1.84634	6.42659	1e-05	1e-05	0.287299	0.555218	C2ORF49
C2ORF49/S184	1e-05	1e-05	0.674997	1.84243	35.6032	0.545805	0.0177676	0.391679	C2ORF49
C2ORF49/S189	3.97961	5.16157	2.53522	8.70145	90.1037	3.5673	0.114058	0.393565	C2ORF49
C2ORF49/S193	3.57317	2.24055	1e-05	2.33816	7.49848	0.55857	0.559271	0.559404	C2ORF49
C3/S297	4.04743	1e-05	1.2836	1.29201	0.63171	1e-05	2.7712	0.446109	C3
C3AR1/T463	1e-05	1e-05	0.624923	0.724051	1e-05	0.983411	0.366005	0.379291	C3AR1
C3ORF63/S1114	1e-05	1e-05	0.403225	1e-05	0.335517	0.875522	0.332972	0.418527	C3ORF63
C3ORF63/S1115	1e-05	1e-05	1e-05	1e-05	0.335517	0.875522	2.47719e-05	0.254282	C3ORF63
DOCK2/S1685	3.47438	5.66592	5.71481	1e-05	1e-05	1e-05	495170	0.0215441	DOCK2
AGAP1/S521	5.85474	5.29951	3.65423	1e-05	1e-05	1e-05	493616	0.0174482	AGAP1
C3ORF63/S531	1e-05	1e-05	1e-05	1e-05	19.3286	18.5622	7.91749e-07	0.18367	C3ORF63
C3ORF63/S927	1e-05	1e-05	1e-05	1e-05	1e-05	18.5622	1.61619e-06	0.42265	C3ORF63
C3ORF63/S971	1.825	0.932375	1.60121	1e-05	1e-05	2.40165	1.81481	0.507503	C3ORF63
C3ORF63/S972	1.825	0.932375	1.60121	1e-05	1e-05	2.40165	1.81481	0.507503	C3ORF63
SORBS3/T262	5.8545	3.63993	5.01141	1e-05	1e-05	1e-05	483528	0.01735	SORBS3
SORBS3/T267	5.8545	3.63993	5.01141	1e-05	1e-05	1e-05	483528	0.01735	SORBS3
C5AR1/S327	133.162	1e-05	39.7712	96.3473	1e-05	1e-05	1.79489	0.643248	C5AR1
C5ORF30/S167	1.0014	1e-05	0.467653	0.756173	1.4537	0.31266	0.582376	0.470708	C5ORF30
C5ORF33/S107	1e-05	1e-05	0.433661	1e-05	1e-05	1e-05	14456	0.42265	C5ORF33
C5ORF33/S109	1e-05	1e-05	0.666312	1e-05	1e-05	1e-05	22211.1	0.42265	C5ORF33
C5ORF33/S188	9.94137	1.63964	10.1262	13.8281	23.5685	1e-05	0.580458	0.536144	C5ORF33
C6ORF108/S128	1e-05	1e-05	14.5752	2.68676	3.56684	4.272	1.38474	0.807638	C6ORF108
C6ORF108/S28	1e-05	1e-05	50.3902	13.3467	17.764	8.65073	1.26731	0.853418	C6ORF108
C6ORF192/S436	1.45147	0.502676	1e-05	1e-05	1e-05	1e-05	65138.5	0.265502	C6ORF192
C6ORF192/S438	1.45147	0.502676	0.689355	1.31298	1e-05	1e-05	2.01333	0.452574	C6ORF192
C6ORF203/S111	4.55114	1e-05	3.38294	4.40774	4.3	1e-05	0.911154	0.903283	C6ORF203
C6ORF203/S115	4.55114	1e-05	1e-05	4.40774	4.3	1e-05	0.522657	0.545458	C6ORF203
C6ORF203/S121	4.55114	1e-05	1e-05	4.40774	4.3	1e-05	0.522657	0.545458	C6ORF203
C6ORF47/S34	1e-05	1e-05	1e-05	1e-05	1e-05	2.8365	1.05763e-05	0.42265	C6ORF47
C6ORF47/S35	1e-05	1e-05	1e-05	1e-05	1e-05	2.8365	1.05763e-05	0.42265	C6ORF47
C6ORF47/S90	1e-05	1e-05	1.47079	0.777647	1e-05	1e-05	1.89131	0.704648	C6ORF47
C7ORF46/S222	1e-05	0.886639	1e-05	1e-05	2.44751	1e-05	0.362267	0.598395	C7ORF46
C7ORF47/S45	1e-05	1e-05	1e-05	1e-05	2.30758	0.858154	9.47645e-06	0.257616	C7ORF47
C7ORF47/S47	1e-05	1e-05	1e-05	1e-05	1e-05	0.529609	5.66434e-05	0.42265	C7ORF47
C7ORF47/S52	0.869392	1e-05	0.39121	1.91873	6.95938	0.529609	0.133998	0.298211	C7ORF47
C7ORF50/S175	3.70249	1e-05	1.14687	2.41679	16.9078	8.75418	0.172706	0.200682	C7ORF50
C7ORF50/S59	3.44863	1.19947	4.42757	6.37879	33.1978	13.142	0.172153	0.211216	C7ORF50
C8ORF33/S23	1e-05	1e-05	1e-05	1.5005	30.3101	0.400354	9.31362e-07	0.387246	C8ORF33
C8ORF33/T19	4.16273	1e-05	3.55275	1.5005	30.3101	0.400354	0.23953	0.492796	C8ORF33
C8ORF40/S55	1e-05	1e-05	1e-05	1e-05	0.678629	1e-05	4.42055e-05	0.42265	C8ORF40
C9ORF142/S148	1e-05	1.6524	43.8352	59.9733	16.2496	6.16749	0.552099	0.604443	C9ORF142
C9ORF142/S152	6.60537	2.63925	18.1991	22.6787	16.5959	17.3051	0.485044	0.161754	C9ORF142
C9ORF142/S5	0.240186	0.591909	0.528082	1e-05	0.824779	0.715165	0.883258	0.845934	C9ORF142
C9ORF142/T10	0.240186	1e-05	0.528082	1e-05	1e-05	0.715165	1.07424	0.953642	C9ORF142
C9ORF152/S87	1e-05	10.3528	0.372059	1e-05	1e-05	1e-05	357496	0.402287	C9ORF152
C9ORF152/S88	1e-05	10.3528	0.372059	1e-05	1e-05	1e-05	357496	0.402287	C9ORF152
C9ORF152/S90	1e-05	10.3528	0.372059	1e-05	1.77789	1e-05	6.03229	0.473018	C9ORF152
C9ORF167/S63	1e-05	5.84378	1e-05	6.26847	1.00501	3.6642	0.534281	0.531765	C9ORF167
C9ORF167/T55	1e-05	1e-05	1e-05	1e-05	1.00501	1e-05	2.98499e-05	0.42265	C9ORF167
C9ORF23/S100	1e-05	1e-05	0.415236	1e-05	1e-05	1e-05	13841.9	0.42265	C9ORF23
C9ORF30-TMEFF1/S96	2.63272	1.31777	1.25651	1e-05	4.52045	2.66739	0.724417	0.672939	C9ORF30-TMEFF1
C9ORF30-TMEFF1/S98	2.63272	1e-05	1.25651	4.98465	1e-05	2.66739	0.508262	0.496688	C9ORF30-TMEFF1
C9ORF5/S313	32.2365	23.361	2.63154	13.3788	3.23875	1e-05	3.50407	0.252145	C9ORF5
C9ORF5/S327	37.2971	20.2329	1e-05	13.3788	23.463	1.42419	1.50342	0.640949	C9ORF5
C9ORF5/S332	32.2365	20.2329	1e-05	13.3788	1e-05	36.665	1.04847	0.957535	C9ORF5
C9ORF5/T329	1e-05	1e-05	1e-05	1e-05	23.463	1e-05	1.27861e-06	0.42265	C9ORF5
C9ORF78/S15	1e-05	8.72411	1e-05	1e-05	1e-05	1e-05	290804	0.42265	C9ORF78
C9ORF78/S261	1e-05	49.4794	38.1389	1.00031	1e-05	1e-05	87.5898	0.193421	C9ORF78
C9ORF82/S312	2.36025	0.767225	1.78091	6.58175	6.62246	3.99247	0.285426	0.0244623	C9ORF82
C9ORF86/S455	1e-05	4.70549	2.34501	8.04538	2.83559	2.79382	0.515585	0.377455	C9ORF86
C9ORF86/S471	1e-05	1e-05	1e-05	5.00996	1.67554	2.9422	3.11601e-06	0.0807433	C9ORF86
C9ORF86/S472	1.47737	1.0186	1e-05	1.75066	1e-05	1e-05	1.42571	0.751635	C9ORF86
C9ORF86/S597	16.8781	19.5132	11.2276	72.2542	51.3573	36.664	0.297107	0.0610666	C9ORF86
C9ORF86/T469	1e-05	1e-05	1e-05	1e-05	3.35108	1e-05	8.95229e-06	0.42265	C9ORF86
C9ORF86/T600	17.5864	5.7363	5.49697	7.25062	4.16947	6.37503	1.61953	0.456291	C9ORF86
CA2/S216	1e-05	1.23627	1e-05	1e-05	1e-05	1e-05	41209.8	0.42265	CA2
CA2/S48	1e-05	1.54288	1e-05	1e-05	1e-05	1e-05	51430	0.42265	CA2
CA2/S50	1e-05	1e-05	2.3073	1e-05	1e-05	1e-05	76910.7	0.42265	CA2
CABIN1/S433	1e-05	1e-05	1e-05	1.13633	1e-05	0.849993	1.51032e-05	0.191857	CABIN1
CABIN1/T1811	0.517601	1.00634	1e-05	0.986756	1e-05	1e-05	1.54438	0.704464	CABIN1
CABIN1/T1814	0.517601	1.00634	1e-05	0.986756	4.65269	1e-05	0.270231	0.435868	CABIN1
CABLES1/S290	0.201186	0.218083	0.704654	0.219315	1e-05	0.161171	2.95384	0.269644	CABLES1
CABLES1/S291	0.201186	0.218083	0.704654	0.219315	1e-05	0.161171	2.95384	0.269644	CABLES1
CABLES1/T415	1e-05	0.669755	1e-05	1e-05	1e-05	1e-05	22325.8	0.42265	CABLES1
CAD/S1859	51.5283	29.6978	22.9032	1e-05	1e-05	4.4021	23.6544	0.0575977	CAD
CAD/S1938	0.659948	1e-05	0.492567	0.657079	0.894606	0.436818	0.579594	0.315634	CAD
CADPS/S90	2.96806	1e-05	0.886331	1e-05	1e-05	1e-05	128480	0.281589	CADPS
CADPS/S91	2.96806	1e-05	0.886331	1e-05	1e-05	1e-05	128480	0.281589	CADPS
CADPS2/S58	4.33653	10.385	1e-05	3.96719	1e-05	1.33478	2.77662	0.412817	CADPS2
CALD1/S129	1e-05	1e-05	1e-05	0.616499	1e-05	1e-05	4.86603e-05	0.42265	CALD1
CALD1/S131	1e-05	1e-05	0.747305	1e-05	1e-05	1e-05	24910.8	0.42265	CALD1
CALD1/S202	1e-05	319.698	1e-05	6.66002	1.37934	26.2307	9.3288	0.466322	CALD1
CALD1/S219	1e-05	1.99324	1e-05	1e-05	1e-05	2.00458	0.994346	0.996993	CALD1
CALD1/S504	1e-05	1e-05	1e-05	19.0981	1e-05	12.1959	9.5865e-07	0.202667	CALD1
CALD1/S58	1e-05	4.64932	0.846481	3.49534	1e-05	1e-05	1.57232	0.736685	CALD1
CALD1/S73	7.10224	1.96306	1e-05	1e-05	1e-05	8.71707	1.03995	0.975929	CALD1
CALD1/S759	10.7684	1e-05	13.0563	19.0981	1e-05	12.1959	0.761319	0.737581	CALD1
CALD1/T63	1e-05	4.64932	1e-05	3.49534	1e-05	1e-05	1.33015	0.85312	CALD1
CALD1/T730	2.53305	1.27445	3.37143	1e-05	1e-05	1e-05	239298	0.0591545	CALD1
CALM2/S102	1e-05	1.96067	10.2156	2.80675	1.6056	4.60642	1.3501	0.773033	CALM2
CAMK2B/S417	1e-05	1e-05	1.19587	1e-05	1e-05	1e-05	39863.1	0.42265	CAMK2B
CAMK2B/S418	1e-05	1e-05	1.19587	1e-05	1e-05	1e-05	39863.1	0.42265	CAMK2B
CAMK2B/S423	1e-05	1e-05	6.4987	1e-05	1e-05	1e-05	216624	0.42265	CAMK2B
CAMK2B/S456	1e-05	1e-05	0.45535	1e-05	1e-05	1e-05	15179	0.42265	CAMK2B
CAMK2B/T306	1e-05	1e-05	1e-05	1e-05	0.861542	1e-05	3.48205e-05	0.42265	CAMK2B
CAMK2B/T307	1e-05	1e-05	1.38722	1e-05	4.52419	1e-05	0.306625	0.566005	CAMK2B
SORBS3/T604	5.8545	3.63993	5.01141	1e-05	1e-05	1e-05	483528	0.01735	SORBS3
CAMK2D/S330	1e-05	2.66947	8.81221	1.66118	1e-05	2.78493	2.58241	0.468252	CAMK2D
SORBS3/T609	5.8545	3.63993	5.01141	1e-05	1e-05	1e-05	483528	0.01735	SORBS3
CAMK2D/T306	1e-05	0.49351	1e-05	1e-05	1e-05	1e-05	16451	0.42265	CAMK2D
CAMK2D/T307	1.89561	9.1831	1.38722	1.84966	1e-05	1e-05	6.73949	0.293221	CAMK2D
CAMK2D/T331	1e-05	2.66947	8.81221	1.66118	1e-05	2.78493	2.58241	0.468252	CAMK2D
CAMSAP1/S1080	2.60379	0.950218	0.962239	1.69035	3.00864	1e-05	0.961107	0.956146	CAMSAP1
CAMSAP1/S1398	1.87444	0.709842	1.89678	1e-05	3.60997	1e-05	1.24129	0.836512	CAMSAP1
CAMSAP1/S1400	1.87444	0.709842	1.89678	1e-05	3.60997	1e-05	1.24129	0.836512	CAMSAP1
CAMSAP1/S1401	1.87444	0.709842	1e-05	1e-05	3.60997	1e-05	0.715871	0.813751	CAMSAP1
CAMSAP1/S1403	1e-05	0.709842	1e-05	1e-05	2.18593	1e-05	0.324739	0.576334	CAMSAP1
CAMSAP1/S1406	1e-05	1e-05	1e-05	1e-05	3.60997	1e-05	8.31027e-06	0.42265	CAMSAP1
CAMSAP1/S563	4.23029	1e-05	4.48664	1e-05	10.893	1e-05	0.800235	0.866264	CAMSAP1
CAMSAP1/S862	1.76418	1.48349	1.62882	1e-05	3.30214	2.69776	0.81276	0.747946	CAMSAP1
CAMSAP1/S864	1.76418	1.48349	1.62882	1e-05	3.30214	2.69776	0.81276	0.747946	CAMSAP1
CAMSAP1/T1144	0.880572	1e-05	0.801858	1e-05	1.35353	1e-05	1.24298	0.848547	CAMSAP1
CAMSAP1/T1396	1e-05	1e-05	1e-05	1e-05	3.60997	1e-05	8.31027e-06	0.42265	CAMSAP1
CAMSAP1/T1409	1e-05	1.12301	1e-05	1e-05	1.18275	1e-05	0.94949	0.97254	CAMSAP1
CAMSAP1/T1410	1e-05	1.12301	1e-05	1e-05	1.18275	1e-05	0.94949	0.97254	CAMSAP1
CAMSAP1L1/S1008	1.14235	1e-05	3.47121	1e-05	1e-05	1e-05	153786	0.271105	CAMSAP1L1
CAMSAP1L1/S1302	18.4687	0.178548	9.03454	0.592313	0.868196	1e-05	18.9534	0.239528	CAMSAP1L1
CAMSAP1L1/S1308	1e-05	0.18317	1e-05	1e-05	1e-05	1e-05	6106.32	0.42265	CAMSAP1L1
CAMSAP1L1/S422	1e-05	1e-05	0.44232	0.75498	1e-05	1e-05	0.585881	0.742944	CAMSAP1L1
CAMSAP1L1/S423	1e-05	1e-05	0.44232	0.75498	1e-05	1e-05	0.585881	0.742944	CAMSAP1L1
CAND1/S558	1e-05	1.17742	1e-05	1.9152	1.97563	2.03704	0.198629	0.0552239	CAND1
CANX/S554	42.0287	342.362	321.373	140.883	1e-05	4.84461	4.84304	0.18442	CANX
CANX/S564	64.7678	31.799	102.411	132.696	1e-05	1e-05	1.4995	0.682803	CANX
CANX/S583	15.2683	27.9428	2806.11	5.94393	15.5318	351.997	7.62926	0.468234	CANX
CANX/T562	85.5298	112.534	1e-05	1e-05	1e-05	1e-05	6.60214e+06	0.190988	CANX
CAP1/S255	1.84795	1.74352	2.6608	1e-05	0.506811	1.58065	2.99513	0.0768024	CAP1
CAP1/S266	1.14792	1e-05	2.32987	0.750096	1.11156	0.708854	1.35296	0.699269	CAP1
CAP1/S308	78.1701	13.2202	106.04	188.465	1e-05	429.534	0.319468	0.376818	CAP1
CAP1/S310	1e-05	1e-05	1e-05	1e-05	1e-05	373.509	8.03194e-08	0.42265	CAP1
CAP1/T307	3.38875	1e-05	98.1686	1e-05	1e-05	56.0248	1.81272	0.708976	CAP1
CAPN1/S93	0.721528	0.909428	1.08905	1.77517	1.26271	1.35155	0.619672	0.0508436	CAPN1
CAPN1/T89	0.721528	0.909428	1.08905	1.77517	1.26271	1e-05	0.895362	0.86086	CAPN1
CAPN5/T44	1e-05	3.78579	1e-05	0.338803	0.652455	1e-05	3.81916	0.538445	CAPN5
CAPNS1/T143	2.28962	3.88813	3.99462	2.36874	1e-05	1e-05	4.29439	0.060951	CAPNS1
CAPZB/S263	1e-05	5.09478	1e-05	1.07248	1e-05	1e-05	4.75039	0.514827	CAPZB
CARD11/S925	0.660641	1.44366	1e-05	2.22158	1e-05	1.55506	0.55719	0.520629	CARD11
CARS/S102	1e-05	1e-05	0.571509	1.82644	2.10454	1.53564	0.104549	0.00313461	CARS
CASC3/S358	1e-05	1e-05	2.41246	1e-05	1e-05	3.04879	0.791285	0.878322	CASC3
CASC3/S363	1e-05	2.25589	2.41246	2.18583	2.86512	3.04879	0.576359	0.277211	CASC3
CASC3/S702	1e-05	1e-05	0.76681	1.71909	2.29892	1e-05	0.190848	0.25293	CASC3
CASC3/S703	1e-05	1e-05	0.76681	1.71909	2.29892	1e-05	0.190848	0.25293	CASC3
CASC3/T357	1e-05	1e-05	2.41246	2.18583	1e-05	3.04879	0.460869	0.481699	CASC3
CASC4/S328	0.666168	1e-05	3.12008	1e-05	1e-05	1e-05	126209	0.314824	CASC4
CASC4/S366	2.10076	1.38972	10.6974	2.08166	1e-05	1.93186	3.53501	0.374755	CASC4
CASK/S577	1e-05	1e-05	2.91259	3.61227	1e-05	1e-05	0.806304	0.887753	CASK
CASKIN2/S393	1e-05	3.03838	0.426597	1e-05	1.97311	1e-05	1.75608	0.691617	CASKIN2
CASKIN2/S396	1e-05	1e-05	2.79917	1e-05	1e-05	1e-05	93306.2	0.42265	CASKIN2
CASKIN2/S403	5.41438	10.4515	10.5698	11.1136	8.77793	1.58955	1.23065	0.651689	CASKIN2
CASKIN2/S406	1e-05	1.51919	1e-05	14.2585	1e-05	1e-05	0.106547	0.466251	CASKIN2
CASKIN2/S471	1e-05	4.25936	2.77518	1.92315	3.22369	0.479329	1.25033	0.769449	CASKIN2
DCP1B/S275	5.32198	6.14215	3.01243	1e-05	1e-05	1e-05	482552	0.0356944	DCP1B
CASKIN2/S877	1e-05	1e-05	3.07319	1e-05	1e-05	1e-05	102440	0.42265	CASKIN2
CASKIN2/S878	1e-05	1e-05	3.07319	1e-05	1e-05	1e-05	102440	0.42265	CASKIN2
CASKIN2/S880	1e-05	1e-05	3.07319	1e-05	1e-05	1e-05	102440	0.42265	CASKIN2
CASKIN2/S883	1e-05	1e-05	3.07319	0.731733	1e-05	1e-05	4.1998	0.528885	CASKIN2
CASKIN2/S908	1e-05	1e-05	1e-05	1.79686	1e-05	2.12604	7.64737e-06	0.186363	CASKIN2
CASKIN2/S914	1e-05	1.05608	1e-05	1e-05	1e-05	1e-05	35203.4	0.42265	CASKIN2
CASKIN2/S927	2.00745	1.05608	1e-05	1e-05	1e-05	1e-05	102118	0.220238	CASKIN2
CASKIN2/T906	1e-05	1e-05	1e-05	1.79686	1e-05	2.12604	7.64737e-06	0.186363	CASKIN2
CASKIN2/T929	2.00745	1.05608	1e-05	1e-05	1e-05	1e-05	102118	0.220238	CASKIN2
CASP7/S16	1e-05	3.56421	1e-05	1e-05	1e-05	1e-05	118808	0.42265	CASP7
CAST/S11	78.9545	1e-05	1e-05	1e-05	1.00955	1e-05	78.2058	0.427605	CAST
CAST/S175	1e-05	4.10577	5.1592	3.54897	1e-05	1.23452	1.93686	0.479071	CAST
CAST/S285	4.45813	9.28858	3.10159	1e-05	3.47005	1e-05	4.85532	0.127334	CAST
CAST/S339	0.431987	1e-05	0.747788	1e-05	0.400533	1e-05	2.94539	0.375916	CAST
CAST/S406	1e-05	1e-05	1e-05	0.41946	1.9359	1.07971	8.73342e-06	0.120897	CAST
CAST/S408	0.486379	1.07558	0.447277	1.25286	1.66249	1.93059	0.414622	0.0288703	CAST
CAST/S482	1e-05	1e-05	1.68041	0.265723	0.386303	0.452886	1.52088	0.765143	CAST
CAST/S586	1e-05	1e-05	1e-05	0.0856557	1.36619	1e-05	2.06632e-05	0.387658	CAST
CAST/S591	1e-05	0.337654	1e-05	0.0856557	1.36619	1e-05	0.232581	0.492261	CAST
CAST/S603	1e-05	1e-05	1e-05	1.22971	1.63265	1.80002	6.43449e-06	0.0116533	CAST
CAST/S605	1e-05	1e-05	1e-05	1.22971	1.63265	1.80002	6.43449e-06	0.0116533	CAST
CAST/S617	1e-05	1.25984	1e-05	1.64751	2.04745	1.82621	0.228188	0.068292	CAST
CAST/S619	4.68538	1e-05	5.96538	1e-05	1e-05	1.33127	8.00035	0.224589	CAST
CAST/T177	1.53369	4.10577	5.1592	3.54897	1e-05	1.23452	2.25748	0.251599	CAST
CAST/T588	1e-05	1e-05	1e-05	0.0856557	1.36619	1e-05	2.06632e-05	0.387658	CAST
CAST/T592	1e-05	0.337654	1e-05	0.0856557	1.36619	1e-05	0.232581	0.492261	CAST
CAST/T602	1e-05	1e-05	1e-05	1.22971	1.63265	1.80002	6.43449e-06	0.0116533	CAST
CASZ1/S1757	8.94368	37.5726	4.12627	32.5767	67.6914	55.6198	0.324865	0.0750019	CASZ1
CASZ1/S1758	8.94368	37.5726	4.12627	32.5767	67.6914	55.6198	0.324865	0.0750019	CASZ1
CASZ1/S720	1e-05	1e-05	1e-05	0.350138	1e-05	0.598197	3.16341e-05	0.210081	CASZ1
CASZ1/S721	1e-05	1e-05	1e-05	0.350138	1e-05	0.598197	3.16341e-05	0.210081	CASZ1
CASZ1/T1754	8.94368	1e-05	1e-05	32.5767	67.6914	1e-05	0.0891979	0.258145	CASZ1
CAT/S515	1e-05	1e-05	1e-05	6.73324	4.08742	1.06254	2.52457e-06	0.136806	CAT
CAT/S517	1e-05	1e-05	11.4303	1e-05	4.08742	1.06254	2.2195	0.645117	CAT
CAV1/S37	6.95029	17.4993	1.49429	1e-05	1e-05	1e-05	864796	0.206982	CAV1
CAV1/S6	1.7371	5.73015	1.79943	3.66878	1e-05	0.640189	2.15055	0.396978	CAV1
CAV1/S9	1.06617	5.0757	1.42355	1e-05	1e-05	1.65028	4.58428	0.261182	CAV1
CAV1/T15	1e-05	3.12331	1e-05	1e-05	1e-05	1e-05	104111	0.42265	CAV1
CAV1/Y14	1e-05	3.12331	1e-05	1e-05	1e-05	1e-05	104111	0.42265	CAV1
CAV1/Y6	1e-05	1e-05	1e-05	1e-05	1e-05	1.65028	1.81786e-05	0.42265	CAV1
CAV2/S10	1.00814	2.27195	1.29381	1e-05	1e-05	4.96273	0.921646	0.945498	CAV2
CAV2/S18	1e-05	4.43132	1e-05	4.93652	1e-05	15.4982	0.216853	0.365105	CAV2
CAV2/S20	1e-05	10.5777	1e-05	1e-05	0.830162	8.35453	1.15167	0.921666	CAV2
CAV2/S2022	1e-05	7.8954	1e-05	2.64585	1e-05	2.48126	1.53994	0.765554	CAV2
CAV2/S23	5.23633	1e-05	4.13277	1e-05	1e-05	3.30431	2.8354	0.362387	CAV2
CAV2/S5	1.00814	2.27195	1e-05	1e-05	1e-05	1.05933	3.09633	0.392826	CAV2
CAV2/S7	1.00814	2.27195	1e-05	1e-05	1e-05	1.05933	3.09633	0.392826	CAV2
CAV2/Y19	1e-05	1e-05	1e-05	1.64551	1e-05	28.2335	1.00405e-06	0.390036	CAV2
CAV2/Y2022	1e-05	2.35841	1e-05	1.32292	1e-05	2.48126	0.619955	0.674227	CAV2
CBFA2T3/S457	1e-05	0.443257	0.981375	1e-05	1e-05	0.503428	2.82977	0.415535	CBFA2T3
CBFA2T3/S458	1e-05	0.443257	0.981375	1e-05	1e-05	0.503428	2.82977	0.415535	CBFA2T3
CBFA2T3/S459	1e-05	1.47286	0.981375	1e-05	1e-05	0.503428	4.87487	0.26926	CBFA2T3
CBL/S483	7.47575	1.94621	5.93784	3.46446	1e-05	3.40639	2.2355	0.239468	CBL
CBL/S486	7.47575	1.94621	5.93784	3.46446	1e-05	3.40639	2.2355	0.239468	CBL
CBL/S619	1e-05	1e-05	1.824	4.07543	1.88497	1e-05	0.306022	0.374738	CBL
CBLB/S634	2.88204	2.57426	2.72172	4.4652	1e-05	0.873095	1.53195	0.560303	CBLB
CBLL1/S201	0.931284	1e-05	0.370128	1e-05	1e-05	1e-05	43380.7	0.250236	CBLL1
CBR1/S2	6.18412	1e-05	2.05736	1e-05	2.03491	1e-05	4.05001	0.376915	CBR1
CBR1/S3	6.18412	1e-05	2.05736	1e-05	2.03491	1e-05	4.05001	0.376915	CBR1
CBR1/S30	1e-05	1e-05	0.517546	1e-05	0.217653	1e-05	2.37772	0.634246	CBR1
CBS/S199	1e-05	1e-05	0.86883	1e-05	1e-05	1e-05	28961.7	0.42265	CBS
CBX3/S176	7.95083	1e-05	1e-05	1e-05	1e-05	4.92692	1.61375	0.765685	CBX3
CBX4/S182	3.33057	1e-05	1.98026	3.67209	1e-05	0.881619	1.16626	0.872147	CBX4
CBX5/S13	1.03081	1e-05	1.41777	1.82863	1e-05	2.69527	0.541254	0.497254	CBX5
CBX5/S14	1.03081	1e-05	1.41777	1.82863	1e-05	2.69527	0.541254	0.497254	CBX5
CBX8/S256	5.28286	3.74206	3.75308	6.59396	22.2294	1e-05	0.443321	0.502594	CBX8
CBX8/S265	1e-05	1e-05	1e-05	1.1075	3.76424	1e-05	6.15794e-06	0.283166	CBX8
CBX8/S332	1e-05	0.538264	0.561257	0.619876	1e-05	1e-05	1.77373	0.594207	CBX8
CC2D1A/S118	1e-05	5.50848	1e-05	14.7256	3.8032	14.9199	0.164685	0.109938	CC2D1A
CC2D1A/S208	1e-05	3.19265	2.5949	1e-05	8.86411	1e-05	0.652919	0.768066	CC2D1A
CC2D1A/S674	1e-05	1e-05	1e-05	1e-05	0.703781	1e-05	4.26257e-05	0.42265	CC2D1A
CC2D1A/T120	1e-05	5.50848	1e-05	2.85001	3.8032	14.9199	0.25534	0.304264	CC2D1A
CC2D1A/T204	2.32331	3.19265	1e-05	1.75376	1e-05	1e-05	3.14519	0.336526	CC2D1A
CC2D1A/T206	2.32331	3.19265	2.5949	1e-05	8.86411	1e-05	0.91502	0.940141	CC2D1A
GOLGA3/S983	4.20441	3.35555	6.02553	1e-05	1e-05	1e-05	452850	0.0289422	GOLGA3
CCDC123/S113	1e-05	1e-05	0.490029	1e-05	1e-05	0.717191	0.68327	0.80821	CCDC123
CCDC123/S114	1e-05	1e-05	0.490029	1e-05	1e-05	0.717191	0.68327	0.80821	CCDC123
CCDC123/S117	1e-05	1e-05	0.490029	1e-05	1.84148	0.717191	0.191524	0.326551	CCDC123
CCDC130/S286	1e-05	1e-05	0.339066	1e-05	0.265794	1e-05	1.27565	0.87365	CCDC130
CCDC130/T285	1e-05	1e-05	0.339066	1e-05	0.265794	1e-05	1.27565	0.87365	CCDC130
CCDC132/S15	1e-05	0.454499	1e-05	1e-05	0.747204	1e-05	0.608277	0.758011	CCDC132
CCDC132/S19	1e-05	0.454499	1e-05	1e-05	0.747204	1e-05	0.608277	0.758011	CCDC132
CCDC132/S559	2.97957	4.50404	1e-05	7.47706	6.9709	4.98116	0.385176	0.0747613	CCDC132
CCDC132/Y557	1e-05	1e-05	1e-05	1e-05	4.74887	3.79285	3.51217e-06	0.18857	CCDC132
CCDC50/T310	8.01215	11.7639	1e-05	5.69033	6.80595	1e-05	1.58256	0.588553	CCDC50
CCDC55/S248	1e-05	1e-05	2.84729	3.51519	1e-05	1.51939	0.565549	0.628167	CCDC55
CCDC55/S254	1e-05	1e-05	1e-05	2.36507	2.44169	3.62081	3.55974e-06	0.0202952	CCDC55
CCDC55/S27	1e-05	1e-05	1e-05	1.93467	12.5886	8.85573	1.2832e-06	0.129875	CCDC55
CCDC55/S33	1e-05	1e-05	3.65178	9.70727	11.5134	6.77609	0.130437	0.0120163	CCDC55
CCDC55/T275	1e-05	1e-05	1e-05	5.22216	1e-05	2.64072	3.81539e-06	0.224242	CCDC55
CCDC6/S240	2.23602	1.45742	1.9577	1e-05	1.35848	3.59555	1.14071	0.847042	CCDC6
CCDC6/S244	1e-05	5.62763	1e-05	1e-05	2.04925	11.8198	0.40577	0.551039	CCDC6
CCDC6/S323	3.45522	1e-05	1.9	1e-05	1.68412	1e-05	3.1798	0.36056	CCDC6
CCDC6/S351	1.05347	0.936809	3.47392	1e-05	21.5116	1.58905	0.236538	0.485648	CCDC6
CCDC6/S352	1e-05	1e-05	1.66949	1e-05	16.2087	1.58905	0.0938044	0.406858	CCDC6
CCDC6/S359	1.62077	1e-05	1e-05	1e-05	1e-05	1e-05	54026.3	0.42265	CCDC6
CCDC6/S361	1.62077	1e-05	1e-05	1e-05	1e-05	1e-05	54026.3	0.42265	CCDC6
CCDC6/S362	1.62077	1e-05	1e-05	4.67941	1e-05	1e-05	0.346365	0.588944	CCDC6
CCDC6/S363	1.62077	1e-05	1e-05	4.67941	1e-05	1e-05	0.346365	0.588944	CCDC6
CCDC6/S367	1.62077	1e-05	1e-05	4.67941	1e-05	1e-05	0.346365	0.588944	CCDC6
CCDC6/S371	1.62077	1e-05	1e-05	1e-05	1e-05	1e-05	54026.3	0.42265	CCDC6
CCDC6/S374	1.62077	1e-05	1e-05	1e-05	1e-05	1e-05	54026.3	0.42265	CCDC6
CCDC6/S52	1e-05	1e-05	3.20962	1e-05	13.4207	4.19861	0.182166	0.349336	CCDC6
CCDC6/T349	1.05347	0.936809	3.47392	1e-05	7.19442	1e-05	0.759503	0.837627	CCDC6
CCDC6/T357	1.62077	1e-05	1e-05	1e-05	1e-05	1e-05	54026.3	0.42265	CCDC6
CCDC6/Y356	1.62077	1e-05	1e-05	1e-05	1e-05	1e-05	54026.3	0.42265	CCDC6
CCDC6/Y372	1.62077	1e-05	1e-05	1e-05	1e-05	1e-05	54026.3	0.42265	CCDC6
CCDC64B/S15	1e-05	0.278817	1e-05	1e-05	0.44215	1e-05	0.63061	0.773017	CCDC64B
CCDC64B/S19	1e-05	67.4358	1e-05	1e-05	0.44215	1e-05	152.511	0.425182	CCDC64B
CCDC64B/S2	1e-05	1e-05	1e-05	1e-05	11.7757	15.8094	1.08755e-06	0.192095	CCDC64B
CCDC64B/S2022	1e-05	1.39408	1e-05	1e-05	2.21075	0.378304	0.538459	0.657955	CCDC64B
CCDC64B/S3	1e-05	1e-05	1e-05	1e-05	11.7757	15.8094	1.08755e-06	0.192095	CCDC64B
CCDC64B/S36	1e-05	11.7051	1e-05	0.537522	3.56667	2.60009	1.74592	0.71409	CCDC64B
CCDC69/S292	1e-05	3.48155	1e-05	1e-05	0.621393	1e-05	5.60266	0.499143	CCDC69
CCDC69/T289	1e-05	3.48155	1e-05	1e-05	0.621393	1e-05	5.60266	0.499143	CCDC69
CCDC85C/S178	1.05946	2.1909	1.35096	1e-05	0.907353	1.22064	2.16227	0.174251	CCDC85C
CCDC85C/S179	1.05946	2.1909	1.35096	1e-05	0.907353	1.22064	2.16227	0.174251	CCDC85C
CCDC85C/S182	1.05946	2.1909	1.35096	1e-05	0.907353	1.22064	2.16227	0.174251	CCDC85C
CCDC85C/S185	1.05946	2.1909	1.35096	1e-05	0.907353	1.22064	2.16227	0.174251	CCDC85C
CCDC85C/S187	1.05946	1e-05	1.35096	1e-05	1e-05	1.22064	1.9747	0.530292	CCDC85C
CCDC86/S47	34.1301	13.098	25.6238	32.9683	75.3261	19.6085	0.569588	0.392809	CCDC86
CCDC86/S80	1e-05	4.58235	1.58084	1e-05	6.49409	1e-05	0.949045	0.967928	CCDC86
CCDC86/S91	31.6029	1.41083	1e-05	61.8494	140.351	50.1596	0.13082	0.109907	CCDC86
CCDC86/T42	1e-05	1e-05	25.6238	32.9683	1e-05	1e-05	0.777227	0.869417	CCDC86
CCDC88A/S1416	1e-05	1e-05	0.981024	0.602637	1e-05	1e-05	1.62786	0.762066	CCDC88A
CCDC88A/S1701	0.695352	1e-05	0.620421	1e-05	1e-05	1e-05	43859.4	0.184824	CCDC88A
CCDC88A/S1819	1e-05	1e-05	2.55407	1e-05	1e-05	1e-05	85136.3	0.42265	CCDC88A
CCDC88A/S449	1e-05	1e-05	1.19421	1e-05	1e-05	1e-05	39807.7	0.42265	CCDC88A
CCDC88B/S429	1e-05	1e-05	6.35793	1e-05	0.643795	1e-05	9.87543	0.463952	CCDC88B
CCDC88B/S436	3.10656	3.83217	6.35793	1.89771	0.643795	1.08298	3.66857	0.0677899	CCDC88B
CCDC88B/S596	1e-05	12.7446	1e-05	1e-05	1.76895	1e-05	7.20454	0.480615	CCDC88B
CCDC88B/S597	1e-05	12.7446	1.65625	1e-05	1.76895	1.37086	4.58652	0.44765	CCDC88B
CCDC88B/S600	1e-05	0.912245	1e-05	1e-05	1e-05	1e-05	30408.8	0.42265	CCDC88B
CCDC88C/S1599	1.29785	1.31441	1e-05	1e-05	1e-05	1e-05	87075.7	0.18352	CCDC88C
CCDC88C/S1601	1.29785	1.31441	1e-05	1e-05	3.17419	1e-05	0.822967	0.881594	CCDC88C
CCDC88C/S1887	4.40473	8.66622	1e-05	4.74987	0.810464	2.03476	1.72097	0.558211	CCDC88C
CCDC9/S376	0.776468	1.29154	1e-05	1e-05	30.5305	1e-05	0.0677361	0.449649	CCDC9
CCDC9/S386	9.66654	16.6012	7.96613	20.0976	23.2499	5.26222	0.704259	0.494682	CCDC9
CCDC9/S80	16.0029	22.5984	1e-05	1e-05	1e-05	1e-05	1.28671e+06	0.195167	CCDC9
CCDC9/T385	1e-05	2.26064	1.67628	5.16068	6.53932	1e-05	0.336489	0.3231	CCDC9
CCDC92/S211	4.25395	1e-05	3.82698	1e-05	4.70992	4.66716	0.861775	0.84483	CCDC92
CCDC93/S305	1e-05	1e-05	1.40077	1.509	1e-05	1e-05	0.928279	0.960612	CCDC93
CCDC94/S211	1e-05	1e-05	1e-05	3.28402	1.22116	1e-05	6.65898e-06	0.257626	CCDC94
CCDC94/S213	1e-05	1e-05	1e-05	1.64201	0.610582	1e-05	1.33179e-05	0.257627	CCDC94
CCDC97/S212	1e-05	0.851264	1e-05	1e-05	1e-05	1e-05	28376.1	0.42265	CCDC97
CCDC97/S221	1e-05	0.851264	1e-05	1e-05	1e-05	1e-05	28376.1	0.42265	CCDC97
CCDC97/S257	2.93505	1e-05	3.1812	1e-05	8.01095	4.00078	0.50919	0.498279	CCDC97
CCM2/S308	1e-05	0.880858	0.216201	0.61908	0.161086	0.88158	0.660191	0.609212	CCM2
CCM2/S310	1e-05	0.880858	0.216201	0.61908	0.161086	0.88158	0.660191	0.609212	CCM2
CCM2/S313	1e-05	0.880858	1e-05	1e-05	1e-05	1e-05	29362.6	0.42265	CCM2
CCM2/S315	1e-05	0.880858	1e-05	1e-05	1e-05	1e-05	29362.6	0.42265	CCM2
CCM2/S405	16.574	1e-05	16.0469	13.0996	10.4594	24.1395	0.683898	0.507202	CCM2
CCM2/T306	1e-05	0.880858	0.216201	0.61908	0.161086	0.88158	0.660191	0.609212	CCM2
CCNK/S8	1e-05	1e-05	1e-05	1.12535	1e-05	1e-05	2.66579e-05	0.42265	CCNK
CCNL1/S335	1.68876	1e-05	1e-05	8.18176	3.86766	1e-05	0.140154	0.279053	CCNL1
CCNL1/S338	3.99304	1e-05	2.82303	6.47971	2.87915	0.850045	0.667661	0.609682	CCNL1
CCNL1/S341	3.26569	1e-05	7.75281	1e-05	7.64699	1e-05	1.44089	0.757704	CCNL1
CCNL1/S342	3.26569	1e-05	7.75281	1e-05	7.64699	1e-05	1.44089	0.757704	CCNL1
CCNL1/S352	33.4618	17.5511	40.0574	85.7956	1e-05	2.60101	1.03025	0.977989	CCNL1
CCNL1/S65	0.465634	0.770818	0.537492	1.22435	1e-05	0.813995	0.870281	0.83221	CCNL1
CCNL1/S69	0.465634	0.770818	1e-05	0.287098	1.50073	0.813995	0.475228	0.346145	CCNL1
CCNL1/T325	3.99304	1.98263	2.82303	1e-05	2.87915	3.04036	1.48639	0.459894	CCNL1
CCNL1/T67	0.465634	0.770818	0.537492	1.54831	1.50073	0.813995	0.45921	0.0842088	CCNL1
[truncated: 11,561 more rows]

## Sheet: Cor(APEX1&NPM1_phosphoites)
phosphosites	r(corelated_with_APEX1)	p value(corelated_with_APEX1)
NPM1/S_125	0.382261	2.70492e-05
NPM1/S_70	0.102468	0.277982
NPM1/S_139	0.0492214	0.603019
NPM1/S_10	0.0201371	0.831594
NPM1/S_243	0.0713692	0.450501
NPM1/S_242	0.10641	0.259813
NPM1/S_137	0.0574375	0.543846
NPM1/S_4	0.0704708	0.456237

## Sheet: Cor(NPM1_S125&kinases)
Kinases	r(corelated_with_NPM1/S125)	p value(corelated_with_NPM1/S125)	mean(PC-Ra)	mean(PC-Cc&PC-Sm)	FC	p value(FC)
PRKDC	0.123494	0.190522	4.43571	2.7852	1.5926	8.83922e-10
FRK	0.159725	0.089599	0.121885	0.0263073	4.63313	1.76883e-08
SCYL1	0.124557	0.186702	0.974642	0.542631	1.79614	1.32671e-07
PRKACB	-0.048589	0.607689	4.48272	2.56373	1.74851	5.73425e-07
PDK3	0.0284641	0.763701	0.802182	0.184881	4.33892	5.76779e-07
TNIK	0.0997031	0.291225	0.448063	0.201865	2.21961	1.43492e-06
PKN1	-0.0695802	0.461963	0.557607	0.984236	0.566538	1.53997e-06
BRD4	0.125011	0.185087	0.141372	0.031488	4.48971	2.13334e-06
MARK2	0.0956991	0.31113	0.363283	0.117568	3.08998	2.25066e-06
SRC	0.167093	0.0755815	0.883157	0.476295	1.85422	6.83173e-06
PRKACA	-0.075195	0.426531	5.48657	3.71543	1.4767	1.30005e-05
MAPKAPK3	0.0201155	0.831772	0.13483	0.0498887	2.70261	1.73528e-05
MINK1	0.0852056	0.367396	0.437194	0.227285	1.92355	2.04712e-05
PAK2	0.257137	0.0057482	1.12688	0.745845	1.51088	8.53222e-05
CAMK1D	0.032499	0.731402	5.7008	0.777965	7.32784	0.000105078
BRD3	0.085595	0.365203	0.236642	0.0999647	2.36725	0.000105745
MAPK3	-0.0863922	0.360737	1.82559	3.09412	0.590021	0.00012507
STK39	-0.035852	0.704912	0.24563	0.439389	0.559027	0.000148909
STK25	0.0759866	0.421665	0.149439	0.282232	0.529491	0.000155174
IRAK4	0.0419404	0.657722	0.778033	0.451537	1.72308	0.000205078
MAPK1	0.0150193	0.873981	8.61853	6.3862	1.34955	0.00023207
TAOK3	-0.0858312	0.363876	0.0922607	0.209954	0.439433	0.000362466
YES1	0.108821	0.249109	0.8109	0.55643	1.45733	0.000375021
MAP2K4	0.0110712	0.906932	0.67931	0.369858	1.83668	0.000457676
MARK3	0.00248519	0.979064	0.415535	0.225093	1.84606	0.000561979
BRAF	0.169468	0.0714599	0.230629	0.153896	1.4986	0.000947802
STK38	-0.0601376	0.525042	0.564204	0.88093	0.640464	0.000988112
CSNK1A1	-0.179239	0.056373	1.02714	1.5056	0.682211	0.00132312
MAP3K4	0.0283275	0.764801	0.113511	0.0281173	4.03703	0.00133087
LIMK1	0.00913377	0.923164	0.100699	0.419886	0.239825	0.00133737
MYO3B	-0.103896	0.271305	0.00696311	0.051034	0.136441	0.00245164
MAP2K7	-0.00493883	0.958408	0.419464	0.178106	2.35514	0.00284794
TRRAP	0.193245	0.0393972	0.124431	0.059644	2.08623	0.00332561
RIOK1	0.351148	0.000127808	0.184722	0.0659813	2.79961	0.00398372
CAMK2A	0.0705118	0.455974	0.670625	0.422464	1.58741	0.00412542
RPS6KA2	0.0781796	0.408352	0.306182	0.164657	1.85952	0.00418197
CDC42BPA	0.12591	0.181923	0.180766	0.0971967	1.85979	0.00524408
AKT2	0.0457407	0.62892	0.191671	0.320243	0.598518	0.00553295
AKT3	-0.0152329	0.872204	0.692853	0.366252	1.89174	0.00585526
INSR	-0.13579	0.149715	0.0886361	0.157915	0.561289	0.00731653
MAP3K3	-0.0789461	0.403758	0.108357	0.056576	1.91524	0.00953293
BCKDK	0.109802	0.244843	0.724297	0.462199	1.56707	0.00954792
NRBP1	0.211503	0.0238854	2.84316	1.91259	1.48655	0.00994322
ABR	0.0226257	0.811148	0.306409	0.134727	2.2743	0.0101771
CDK1	0.17216	0.06701	2.68312	0.840573	3.19201	0.0102402
MAPK7	-0.0174772	0.853571	0.108353	0.279617	0.387506	0.0103619
RNASEL	-0.0224017	0.812984	0.0967107	0.056224	1.7201	0.0123108
AAK1	-0.0143842	0.879269	0.204435	0.116769	1.75076	0.0135953
LYN	0.0550259	0.560915	0.638955	0.900568	0.709502	0.0137991
MAP4K4	0.0858082	0.364005	0.719831	0.513518	1.40176	0.0140883
MAPK14	-0.100558	0.287087	1.82076	2.28091	0.79826	0.0141529
PDGFRB	-0.0486977	0.606886	0.985965	1.53115	0.643936	0.0149899
PRKD2	-0.143948	0.126519	0.284355	0.536316	0.5302	0.0153127
ULK3	0.38623	2.19306e-05	0.261404	0.148471	1.76064	0.0154362
MAP2K3	0.0803269	0.39556	0.932116	0.616721	1.5114	0.0155539
WNK4	-0.0834989	0.377105	0.0691779	0.0388693	1.77975	0.0157568
SYK	0.0671555	0.477751	0.526143	0.311807	1.6874	0.0168191
GSK3B	0.0796289	0.399691	0.337844	0.133265	2.53514	0.0172974
TBK1	-0.0531094	0.574661	0.39794	0.565391	0.703831	0.0173248
PRKCA	0.226296	0.0154761	0.354939	0.130269	2.72466	0.0186839
BMP2K	0.0418674	0.65828	0.401602	0.200531	2.00269	0.0190578
STK10	0.170527	0.0696811	0.303278	0.185921	1.63122	0.0196091
CSNK1G2	-0.0264259	0.780175	0.0453459	0.0967053	0.468908	0.0199605
PKN2	-0.0987479	0.295895	0.415112	0.571556	0.726285	0.0211684
ADRBK1	-0.128889	0.171719	0.174225	0.316049	0.551261	0.0229113
PRKG1	-0.0890776	0.345946	0.500683	0.161497	3.10027	0.0247168
RPS6KA1	0.160973	0.0870892	0.278162	0.184635	1.50656	0.033447
BAZ1B	0.0904428	0.338575	0.156954	0.0992713	1.58106	0.0339796
CSNK1G1	-0.0613337	0.516818	0.0437566	0.08746	0.500304	0.0375323
PDK2	-0.00139736	0.988227	0.918365	0.544366	1.68704	0.0431304
RIOK2	0.183206	0.0510458	0.182657	0.0971093	1.88094	0.0467567
MTOR	0.138256	0.142388	0.268759	0.216668	1.24042	0.0490774
STK24	-0.0326968	0.72983	0.406546	0.50786	0.800508	0.0508826
PHKG2	-0.0966968	0.306089	0.124486	0.204785	0.607888	0.0515218
CDK3	0.0857099	0.364557	0.575243	0.369253	1.55786	0.0516171
IRAK1	-0.00983176	0.917312	0.0533361	0.0921053	0.579077	0.0521024
ROCK1	-0.049325	0.602255	0.229558	0.136424	1.68268	0.0544031
HCK	-0.0208172	0.825995	0.681152	0.924248	0.73698	0.0571625
NEK9	0.0311031	0.742526	0.723527	0.601001	1.20387	0.0589793
MAP2K2	0.162176	0.0847233	2.15661	1.0971	1.96574	0.0612556
STK19	0.0120136	0.89905	0.0604418	0.245109	0.246592	0.0636358
FGFR1	-0.00307519	0.974095	0.0926574	0.135431	0.684165	0.0653107
CHUK	0.127649	0.175914	0.126655	0.0834853	1.51709	0.0671255
MAPKAPK2	0.084717	0.37016	1.22182	0.916219	1.33355	0.0696317
NEK6	0.0737338	0.435598	0.67717	0.532098	1.27264	0.0738763
TTN	-0.0908474	0.336409	0.0325262	0.100859	0.322491	0.074301
PAK1	0.0918517	0.331072	0.256349	0.160289	1.5993	0.0765506
CDK4	0.0513665	0.587296	7.46424	11.8363	0.630623	0.0825709
CDK7	0.104013	0.270766	0.441038	0.313767	1.40562	0.0843767
EGFR	-0.0303031	0.748925	0.797105	1.05804	0.753377	0.0846555
RAF1	-0.0438484	0.643195	0.200997	0.283949	0.707863	0.0855279
RPS6KA5	-0.130695	0.165743	0.0212623	0.0409607	0.519091	0.0903581
CDK9	0.141122	0.134217	0.436557	0.342737	1.27374	0.095319
MAP2K1	0.185861	0.0477179	2.69903	1.65133	1.63446	0.098038
PRKD1	-0.122762	0.193184	0.208885	0.307085	0.68022	0.100529
CSNK2A2	0.177541	0.0587893	2.10504	2.50586	0.840046	0.102683
SLK	0.124165	0.188104	0.397197	0.315505	1.25892	0.103958
FGFR2	0.00428385	0.96392	0.0971016	0.137371	0.706859	0.104921
MAP3K7	0.171271	0.0684544	0.19508	0.151079	1.29124	0.105418
CDK2	0.0205358	0.828311	1.70615	1.15098	1.48234	0.10637
RPS6KA4	-0.0363932	0.700669	0.105635	0.221201	0.477552	0.111651
TRIM28	0.183944	0.0501028	5.68567	4.67792	1.21543	0.112743
FGFR3	0.00405506	0.965846	0.091527	0.128356	0.713072	0.112925
CSNK1G3	0.0104079	0.912486	0.0611107	0.101313	0.603189	0.1134
TAOK1	-0.0463843	0.624095	0.0145893	0.0449087	0.324867	0.114311
SRPK2	0.124603	0.18654	0.395491	0.288522	1.37075	0.124507
PBK	-0.0469689	0.619727	0.128861	0.280482	0.459426	0.126807
CSNK1A1L	-0.0545109	0.564594	0.422958	0.545731	0.77503	0.137213
CAMK2B	-0.00568127	0.952163	0.673024	0.52535	1.2811	0.14032
ATM	0.0231748	0.806654	0.049977	0.0661747	0.755229	0.146894
PDPK1	0.111289	0.238474	0.184171	0.153675	1.19844	0.152653
ERN1	0.00157004	0.986773	1.29821	0.925677	1.40244	0.154359
PRKAA1	-0.0588505	0.533964	3.50246	2.52221	1.38865	0.158079
LCK	-0.00241953	0.979617	0.228938	0.299731	0.763811	0.162915
BLVRA	-0.0675746	0.475002	10.0598	13.1892	0.76273	0.171694
RPS6KB1	0.0996498	0.291484	0.242107	0.18815	1.28678	0.182705
OXSR1	0.0754492	0.424965	4.42829	5.12551	0.86397	0.185877
GAK	-0.055924	0.554529	0.283203	0.334631	0.846314	0.199565
SRPK1	0.151549	0.107489	1.68796	1.10955	1.5213	0.200059
IGF1R	-0.0633764	0.502927	0.255557	0.0640207	3.99179	0.210702
ADCK4	-0.0263855	0.780503	0.162842	0.108505	1.50077	0.212559
COL4A3BP	0.0638704	0.499597	0.270867	0.368737	0.73458	0.225743
PDK1	0.0219867	0.816387	0.755142	0.583442	1.29429	0.22582
CAMK2G	-0.104927	0.266554	0.824135	1.04513	0.788547	0.230203
NRBP2	0.0111092	0.906614	0.133102	0.178114	0.747288	0.237272
EIF2AK4	0.193215	0.0394282	0.0362893	0.022454	1.61616	0.242918
FGFR4	0.0688872	0.466446	0.117337	0.151233	0.77587	0.251094
CDK6	0.0722484	0.444927	1.08524	0.627016	1.7308	0.255122
VRK1	0.0123723	0.896053	0.478323	0.634407	0.753968	0.256556
SCYL2	0.122071	0.195721	0.164771	0.136869	1.20386	0.258663
RIPK2	0.108843	0.249014	0.133701	0.0808787	1.6531	0.261499
MAK	0.0263599	0.78071	0.0814475	0.104785	0.777285	0.261501
ICK	0.0262846	0.781321	0.0833115	0.107173	0.777357	0.261676
BLK	0.0263341	0.78092	0.11018	0.141733	0.777376	0.261766
PRKCI	-0.0421556	0.656077	0.125735	0.161112	0.780421	0.263097
MYLK4	-0.154945	0.0997456	0.781082	0.56349	1.38615	0.276233
CDK20	0.0265825	0.778906	0.178345	0.227344	0.784472	0.27737
CAMK2D	-0.0143456	0.87959	4.6096	3.87682	1.18902	0.277675
PRKD3	-0.034841	0.712864	0.0620754	0.0796413	0.779437	0.279142
MLKL	-0.00384408	0.967622	0.564952	0.39162	1.4426	0.279553
MYLK2	-0.154944	0.0997489	0.52807	0.382099	1.38202	0.281007
MYLK3	-0.15514	0.0993149	0.373203	0.271275	1.37574	0.285851
CSF1R	0.0357152	0.705987	0.136733	0.0956613	1.42934	0.29523
ROR1	-0.0335616	0.722971	0.0440861	0.0606373	0.727045	0.30753
PXK	0.112056	0.235231	0.652798	0.770065	0.847717	0.320367
CDC42BPG	0.0609907	0.519169	0.147633	0.106846	1.38173	0.338016
PAK4	0.0691297	0.464874	0.568357	0.465959	1.21976	0.341514
TRIO	0.0219898	0.816361	0.102103	0.0802433	1.27242	0.341572
AKT1	0.0737772	0.435327	1.07709	0.934906	1.15208	0.358909
TP53RK	0.0621632	0.511154	2.06249	1.84404	1.11846	0.360637
MARK4	0.0224293	0.812757	0.0209205	0.0409773	0.510538	0.362562
RIPK3	-0.0174041	0.854177	0.155361	0.116957	1.32835	0.366495
DDR2	-0.051807	0.584091	0.0849533	0.118616	0.716204	0.371452
CSNK1E	0.0128881	0.891745	0.16898	0.199523	0.846923	0.377834
CSNK1D	-0.092369	0.328344	0.50008	0.713511	0.700871	0.390686
TLK2	0.0627816	0.506952	0.05755	0.0454553	1.26608	0.392259
BTK	0.171126	0.0686916	0.0483877	0.06144	0.78756	0.396207
MAPK8	0.156395	0.0965763	0.316968	0.283288	1.11889	0.402456
PTK7	0.00402694	0.966082	1.27085	1.54634	0.821841	0.412119
CDK16	-0.11019	0.24317	0.146863	0.241814	0.607339	0.43475
STK4	0.0492476	0.602825	0.730589	0.791977	0.922487	0.438451
CDK17	-0.0452832	0.632359	0.0634352	0.0440913	1.43872	0.438701
ERBB2	-0.0253085	0.789249	0.143403	0.172827	0.829752	0.466988
FYN	0.0358027	0.705299	0.933295	0.849143	1.0991	0.476575
GRK6	0.039685	0.675059	0.0921074	0.114577	0.803888	0.486692
DCLK1	-0.0558313	0.555187	2.01987	2.33305	0.865765	0.493418
ROCK2	-0.027014	0.775411	0.933084	0.721653	1.29298	0.500667
RIPK1	0.0541023	0.56752	0.220482	0.250967	0.878531	0.51525
CASK	0.0368596	0.697019	0.374648	0.433129	0.864978	0.52689
PRPF4B	0.017128	0.856466	0.271962	0.374959	0.725311	0.531038
EIF2AK2	-0.0599665	0.526223	1.92284	2.05691	0.93482	0.556804
PRKAA2	-0.114356	0.225699	0.0709836	0.0603553	1.1761	0.556974
NPR2	-0.060795	0.520514	0.0619385	0.0524053	1.18191	0.564237
STK38L	-0.0762937	0.419785	0.532227	0.595121	0.894318	0.567794
ILK	-0.15965	0.0897518	13.8924	15.2069	0.913557	0.572762
STK3	0.0545386	0.564395	0.86741	0.789217	1.09908	0.595839
MAPK10	-0.00767563	0.935401	0.187174	0.200535	0.933374	0.646044
PRKCB	-0.00336462	0.971658	0.110878	0.089756	1.23533	0.649876
CSNK2A1	0.124375	0.187351	5.00184	5.19534	0.962755	0.683237
CDC42BPB	-0.00763651	0.93573	0.338257	0.317739	1.06458	0.685577
ADCK3	-0.0435705	0.645303	0.75633	0.846547	0.89343	0.723238
CSK	0.0946539	0.316469	1.30888	1.37958	0.948756	0.742705
AXL	-0.021808	0.817853	0.834905	0.79085	1.05571	0.771099
DYRK1A	-0.0290033	0.759359	0.137925	0.147401	0.935712	0.777044
FES	0.0221222	0.815275	0.397446	0.380697	1.04399	0.779301
ARAF	-0.0177985	0.85091	0.672169	0.716516	0.938107	0.782455
RPS6KA3	-0.0470209	0.619339	1.57977	1.71057	0.923537	0.784228
GSK3A	-0.0156806	0.868481	0.264374	0.250437	1.05565	0.793274
FGR	0.0566935	0.549085	0.209674	0.191453	1.09517	0.806696
MAP4K5	-0.0944241	0.317651	0.225306	0.23772	0.947778	0.823033
CAMK1	-0.0731858	0.439027	0.412477	0.427859	0.964048	0.832438
CDK5	0.15537	0.0988099	0.612941	0.632121	0.969657	0.84335
EPHB2	0.0104697	0.911968	0.0597213	0.0636727	0.937943	0.860826
NEK7	-0.0292758	0.757168	0.914341	0.931838	0.981223	0.86426
EPHA3	-0.0642051	0.497348	0.0453566	0.0416893	1.08797	0.865804
PTK2B	-0.0428906	0.650471	0.108902	0.103887	1.04827	0.879897
ZAP70	0.0406561	0.667572	0.1053	0.100396	1.04885	0.890684
MAPK9	-0.0215048	0.820343	0.413848	0.421601	0.981611	0.892146
DAPK3	-0.146568	0.119687	0.470998	0.453985	1.03747	0.892732
PTK2	0.00494676	0.958341	0.882024	0.863521	1.02143	0.892898
ROR2	-0.0967111	0.306018	0.063073	0.0613927	1.02737	0.924113
MYLK	-0.147685	0.116862	272.198	280.701	0.969708	0.939003
MAP2K6	0.0270317	0.775268	0.204157	0.200003	1.02077	0.94628
SGK3	-0.0699297	0.459711	0.0876123	0.0862247	1.01609	0.949778
IKBKB	-0.000861378	0.992743	0.211935	0.214341	0.988778	0.960613
ACVR1	0.124826	0.185746	0.146757	0.148512	0.98818	0.963538
PRKCD	-0.061752	0.513957	0.464798	0.462903	1.00409	0.979173
