# Supplementary material for: Proteomic characterization identifies clinically relevant subgroups of soft tissue sarcoma
Source: Nat Commun. 2024 Feb 15;15:1381. doi: 10.1038/s41467-024-45306-y (PMC10869728; doi:10.1038/s41467-024-45306-y)
Supplement: Supplementary file 8 — Supplementary Data 5 [file 41467_2024_45306_MOESM8_ESM.xlsx]

## Sheet: Description
Supplementary Data 5. Immune subtypes of STS
xcell_immune_signature	Immune cell signatures inferred by xcell algorithm
HR_of_TME_components	Prognostic values of cell signatures in different STS histologic subtypes
pvalue_of_TME_components	Significance of prognostic values of cell signatures in different STS histologic subtypes
Means_of_CellScores_among_His	Mean values of cell signatures in different STS histologic subtypes
Sequence for overexpression exp	The DNA sequences of MAPK10, SHC1, and RIOK1 which is obtained from NCBI and used for overexpression experiments

## Sheet: xcell_immune_signature
	Exp105945	Exp105946	Exp105949	Exp105951	Exp105952	Exp105954	Exp106037	Exp106039	Exp106043	Exp106045	Exp106047	Exp106048	Exp106051	Exp106052	Exp106055	Exp106063	Exp106065	Exp106067	Exp106069	Exp106071	Exp106073	Exp106075	Exp106077	Exp106081	Exp106086	Exp106092	Exp106095	Exp106103	Exp106104	Exp106115	Exp106116	Exp106117	Exp106122	Exp106124	Exp106126	Exp106127	Exp106131	Exp106132	Exp106134	Exp106135	Exp106136	Exp106274	Exp106275	Exp106276	Exp106277	Exp106278	Exp106281	Exp106283	Exp106286
Adipocytes	0.0588	0.0983	0.0961	0.1116	0.0776	0.0023	0.0922	0.0889	0.1878	0.0235	0.1005	0.1305	0.0185	0.0519	0.1697	0.0866	0	0.2045	0.1276	0.078	0.0257	0	0.0332	0.059	0.1122	0.1233	0.03	0.2214	0.0422	0.1487	0.0422	0.1228	0.0569	0.0134	0.0564	0.0762	0.2053	0.0639	0.1677	0.2094	0.169	0.0923	0.0622	0.0628	0.1859	0.0942	0.0682	0.0318	0.0627
Astrocytes	0	0	0	0	0	0	0	0	0	0	0	0	0	0	0	0	0	0	0	0	0	0	0	0	0	0	0	0	0	0	0	0	0	0	0	0	0	0	0	0	0	0	0	0	0	0	0	0	0
B-cells	0.0345	0	0.053	0	0	0.0579	0.0306	0.0356	0.0218	0.062	0	0	0.0118	0	0	0	0.0861	0.0559	0.003	0.0295	0.0747	0.0462	0.0586	0	0.0306	0	0.079	0	0.1034	0	0	0	0	0	0	0.0553	0.0138	0.0693	0.0143	0	0	0	0.0555	0.0313	0.037	0.0684	0	0	0.0372
Basophils	0	0.0499	0.0441	0.1634	0.2621	0.2239	0	0.1743	0.1865	0.1379	0.1483	0.1884	0.1485	0.0656	0.2468	0	0	0	0	0	0.0434	0.1564	0.1037	0.2153	0.1882	0.1587	0.2709	0	0	0.2233	0.1125	0.2679	0	0.3362	0.1713	0.0007	0.0715	0.0887	0	0	0.0491	0.3513	0	0.2152	0.2133	0.0971	0	0.2105	0
CD4+ T-cells	0.057	0.2519	0.0886	0.0759	0.1483	0.1819	0.2212	0.1682	0.1484	0.1727	0.1837	0	0	0.0616	0.1209	0.02	0.1307	0.0632	0.0818	0.1411	0.0666	0.0632	0.0331	0.1498	0.1143	0.0616	0.0625	0.077	0.1364	0.1906	0.2111	0.0977	0.0532	0.1482	0.1288	0.0266	0.0888	0.1727	0.1506	0.0472	0.02	0.0566	0.0759	0.0944	0.0547	0.0762	0.0056	0.0716	0.0382
CD4+ Tcm	0	0.0497	0	0	0.0638	0	0	0.0382	0	0	0	0	0.0704	0	0.0025	0	0.0195	0.1	0.0317	0	0.0983	0	0	0	0.1195	0.0741	0.0896	0	0.0176	0	0.0395	0	0	0.0224	0.0313	0.0688	0.0611	0	0.0575	0.0764	0	0	0	0	0.0429	0.0325	0.081	0	0.0823
CD4+ Tem	0.1357	0.0378	0.0964	0.1397	0.0871	0.1198	0.0523	0.1256	0.1613	0.1105	0.2202	0	0.1367	0.1175	0.0748	0.0677	0.1594	0.1727	0.0837	0.0244	0.1979	0	0.0928	0.0722	0.2106	0.1785	0.1663	0.0959	0.2114	0.1859	0.1807	0.1473	0.0559	0.0361	0.1247	0.1424	0.1821	0.169	0.205	0.2011	0.0723	0.0021	0.0646	0.1565	0.1058	0.084	0.1346	0.1036	0.1933
CD4+ memory T-cells	0.2374	0.2823	0.3089	0.183	0.2653	0.2935	0.1786	0.2105	0.1455	0.148	0.3326	0.2073	0.147	0.2338	0.1763	0.1632	0.3346	0.1087	0.2704	0.3028	0.1597	0.2718	0.1591	0.3193	0.3102	0.2239	0.3284	0.2444	0.3649	0.3063	0.4147	0.1953	0.1826	0.3048	0.2881	0.2557	0.2325	0.3631	0.271	0.0725	0.1869	0.2241	0.2172	0.3141	0.247	0.3024	0.15	0.2409	0.322
CD4+ naive T-cells	0.039	0.145	0	0.0175	0	0	0.0432	0.0365	0.1078	0	0.0442	0	0	0	0.0351	0	0.0367	0.0151	0	0.1048	0.0295	0	0	0	0	0	0	0	0	0.0101	0	0.0083	0	0	0	0	0	0.0269	0.0802	0	0	0	0.0773	0.0211	0	0.014	0	0	0
CD8+ T-cells	0.0988	0.1331	0.0003	0.1278	0.0038	0.1328	0.0042	0.0641	0.038	0.0007	0.1486	0.0007	0.047	0.0223	0.0002	0	0.0513	0.0731	0.0136	0.1107	0.0009	0.0114	0.0368	0	0	0.0683	0	0.0393	0.1275	0.1455	0.0346	0.0718	0	0	0.0363	0.076	0.0033	0.1395	0.1429	0.0248	0.0831	0.0105	0.1239	0.1302	0.0441	0.049	0.0669	0.0462	0.1185
CD8+ Tcm	0.0736	0.0583	0	0.0786	0	0.1804	0	0	0.0491	0.0326	0.2531	0	0	0.0585	0	0	0.1393	0.0186	0.1408	0.0652	0	0	0	0	0.0685	0.0039	0	0.0961	0.2272	0.2045	0	0	0	0	0	0	0	0.24	0.1215	0	0.0415	0	0.1007	0.1097	0	0	0	0	0.1022
CD8+ Tem	0.1001	0.0134	0	0.1025	0	0.1602	0	0	0.0068	0.0563	0.1872	0	0	0.0623	0	0	0.0574	0	0.0096	0.0787	0	0	0	0	0.0379	0.0115	0	0.0168	0.185	0.0602	0	0	0	0	0.0243	0.0794	0.0031	0.2312	0.104	0	0.0147	0	0	0.0519	0	0	0.0334	0	0.0722
CD8+ naive T-cells	0.0339	0.2203	0.1775	0.1699	0.2158	0.2084	0.219	0.2868	0.2794	0.2558	0.1436	0.2192	0.0844	0.1261	0.1737	0.2283	0.2062	0.1268	0.1414	0.199	0.2333	0.2273	0.421	0.0412	0.0974	0.2209	0.1683	0.1243	0.1512	0.1009	0.2615	0.2257	0.1916	0.1777	0.1619	0.2328	0.231	0.1855	0.1194	0.216	0.2742	0.2868	0.1709	0.1518	0.1538	0.2641	0.114	0.2359	0.1275
CLP	0.1543	0.0972	0.1286	0.0362	0.2141	0.121	0.1581	0.2178	0.1242	0.0746	0.0648	0.156	0.1627	0.0293	0.1826	0.1727	0.1683	0.0876	0.1286	0.123	0.1735	0.2022	0.1703	0.1642	0.135	0.1151	0.1291	0.1127	0.1456	0.208	0.1845	0.1266	0.0525	0.2152	0.1754	0.0814	0.126	0.1397	0.1301	0.1331	0.1046	0.1249	0.1713	0.1889	0.1084	0.0906	0.0891	0.1427	0.1347
CMP	0.1113	0.1193	0.0527	0.1578	0	0.1769	0.2555	0.1301	0.2019	0.2078	0.1767	0.053	0.1958	0.1255	0.1119	0.1008	0.0162	0.0833	0.0532	0.1559	0.0034	0	0.0563	0.0199	0.2139	0.1859	0	0.0528	0.1687	0.194	0.1468	0.1406	0.05	0.0764	0.0287	0.0823	0.0988	0.156	0.1266	0.1668	0.1896	0.0443	0.1135	0.1369	0.1844	0.0903	0.0349	0.1887	0.1464
Chondrocytes	0.0472	0	0.2391	0.1237	0.1715	0.0791	0.1837	0.1703	0.1084	0.2122	0	0.148	0.1406	0.154	0.0997	0.2321	0.0565	0.2165	0.1893	0.2434	0.2925	0.3213	0.1478	0.1917	0.0733	0.1768	0	0.0849	0	0.0457	0	0.0602	0.2201	0.1684	0.1773	0.1477	0.0748	0.0614	0.1392	0.1598	0.1762	0.1025	0.1417	0.2399	0.1556	0.2325	0.1564	0.3371	0.2317
Class-switched memory B-cells	0.1286	0.022	0.1069	0.0135	0.0138	0.1641	0.0836	0.0486	0.034	0.0475	0.0804	0	0.126	0.0464	0	0.0852	0.2052	0.1733	0.1165	0.214	0.0626	0.0958	0.1458	0.0107	0.2201	0.0037	0.1994	0.0836	0.1434	0.124	0.077	0.0036	0.0657	0.1319	0.0687	0.1091	0.0849	0.1727	0.0853	0	0.0057	0.0981	0.0304	0.2231	0.018	0.0985	0.1146	0.1331	0.1488
DC	0.0697	0.034	0.0284	0.034	0.0131	0	0.0195	0	0.044	0.0302	0.0088	0.0089	0.0192	0.0059	0.0214	0.056	0.0814	0.0739	0.0534	0.1051	0.0168	0	0.012	0	0	0.0053	0.0082	0.0478	0.0526	0	0.0172	0	0.0325	0	0	0.0398	0.0634	0.1035	0.001	0.0802	0.077	0	0.0232	0.0371	0.0411	0	0.0314	0.0294	0.0998
Endothelial cells	0	0	0.0339	0	0.0363	0	0.0017	0	0	0.0351	0	0.0123	0	0.0213	0	0.0478	0	0	0.0189	0	0.0656	0.0227	0	0.0651	0.0081	0.0591	0.0284	0.0072	0.0245	0	0	0.0557	0.0235	0.0928	0.0864	0	0.0065	0	0	0	0	0	0.0318	0	0	0	0	0	0
Eosinophils	0.0884	0.3591	0.156	0.3419	0.081	0.0293	0.1279	0	0.2665	0.1134	0.2799	0.2467	0.3478	0.39	0.1871	0.2447	0.058	0.305	0.1546	0.4104	0.1502	0.035	0.0865	0.0895	0.0358	0.5032	0.0766	0.2312	0.1319	0.2855	0.4345	0.1979	0.2641	0.0892	0	0.2089	0.2393	0.3234	0.2939	0.5335	0.6101	0.0789	0.1018	0.1623	0.2818	0.0189	0.4508	0.1159	0.1742
Epithelial cells	0.011	0.0589	0.0434	0.0153	0.0543	0.0001	0.0529	0.0593	0.0437	0.0177	0.0825	0.041	0.0664	0.0151	0.046	0.042	0.0105	0.0546	0.039	0.0137	0.0482	0.0133	0.0322	0.0298	0.0574	0.0556	0.0013	0.0186	0.0159	0.0359	0.0446	0.0311	0.0268	0.0083	0.0261	0.0112	0.1452	0.0006	0.0367	0.0573	0.1227	0.0011	0.0753	0.0139	0	0.0072	0	0.0204	0.0223
Erythrocytes	0	0	0	0	0	0	0	0	0	0	0	0	0	0	0	0	0	0	0	0	0	0	0	0	0	0	0	0	0	0	0	0	0	0	0	0	0	0	0	0	0	0.0121	0	0	0	0	0	0	0
Fibroblasts	0.0636	0.1421	0.2776	0.2072	0.1308	0	0.1723	0.1786	0.0665	0.1407	0	0.0444	0.2112	0.1144	0	0.2493	0.0177	0.2076	0.2366	0.1058	0.2989	0.1696	0.2259	0.1812	0.1119	0.2908	0	0.0313	0	0	0	0.0122	0.1514	0.195	0.2535	0.2067	0.1243	0	0.278	0.2022	0.1288	0.1646	0.1755	0.2234	0	0.073	0.2302	0.1842	0.1414
GMP	0.1873	0.3076	0.038	0.0106	0	0.1324	0.2411	0.1816	0.1518	0.2677	0.333	0.3097	0.2695	0.1897	0.057	0	0	0.034	0.0895	0.2529	0	0	0.0503	0.0735	0.2696	0.2508	0.0089	0	0.0375	0.1882	0.238	0.1034	0.1049	0.0276	0	0.1614	0	0.3109	0.0862	0.0118	0.0167	0.2263	0.1273	0	0.012	0.1878	0.0269	0.1586	0
HSC	0	0.2602	0.109	0	0.0835	0	0.0698	0.0331	0.0458	0.0655	0	0	0	0	0	0.0302	0	0.1631	0.0462	0	0.0735	0.1215	0.0709	0.0155	0	0	0	0.0394	0	0	0	0.0579	0	0.0119	0	0	0.117	0	0.0408	0	0.1349	0	0.0224	0	0.0689	0	0	0	0
Hepatocytes	0.092	0.0479	0.074	0.0603	0.0404	0.0263	0.0559	0.0573	0.077	0.0661	0.0107	0.0007	0.0515	0.092	0.0906	0.0587	0.0163	0.1296	0.0493	0	0.1141	0	0.0116	0.0556	0.0819	0.0471	0.0694	0.0967	0.04	0.0314	0.0347	0.1046	0.0618	0.0537	0.0868	0.1011	0.0949	0.0654	0.0882	0.0866	0.1124	0.0335	0.0531	0.0886	0.0986	0.0456	0.1078	0.0523	0.093
Keratinocytes	0.0393	0.042	0.0639	0.0212	0.0309	0.0106	0.0675	0.0725	0.0722	0.0289	0.0722	0.0481	0.0469	0.029	0.0895	0.0302	0.0298	0.0884	0.0325	0.0303	0.0666	0.0231	0.0018	0.0525	0.062	0.0657	0.0194	0.0532	0.0425	0.0371	0.0423	0.0293	0.0575	0.0158	0.0294	0.0416	0.2179	0.0378	0.0526	0.0939	0.1007	0.0314	0.0571	0.043	0.0525	0.0398	0.0291	0.0344	0.0639
MEP	0	0	0	0	0.0327	0	0	0.0607	0	0.0014	0	0.0546	0	0	0	0	0.0551	0	0	0	0.1226	0.145	0.1259	0.0104	0	0	0	0	0.0055	0	0	0.0279	0	0.123	0.0859	0	0	0	0	0	0	0.0841	0	0	0	0	0	0	0
MPP	0.5336	0.3206	0.2362	0.929	0.1311	0.6347	0.5223	0.3529	1.012	0.4908	0.7931	0.2797	0.5541	0.8051	0.8747	0.2926	0.3287	0.8756	0.3841	0.6543	0	0	0.3018	0.1847	0.544	0.6065	0.5614	0.8086	0.468	0.794	0.7837	0.5096	0.46	0.1891	0.2546	0.5935	0.965	0.6247	0.6734	1.1564	1.0905	0.2586	0.2043	0.6274	1.0528	0.5336	0.9155	0.5181	0.9386
MSC	0.3504	0.335	0.2799	0.0467	0.1431	0.1528	0.1533	0.3612	0.1149	0.1498	0.3017	0.1763	0.2091	0.1283	0.0623	0.0926	0.3299	0	0.1836	0.1762	0.1417	0	0	0.1071	0.3232	0	0.1894	0	0.2543	0.4052	0.2101	0.1162	0.2093	0	0.0242	0.1344	0.0429	0.3731	0	0	0	0.0615	0.1777	0.199	0.122	0.2696	0.1282	0.0583	0.1609
Macrophages	0.1799	0.0476	0.0625	0.0841	0.0652	0.2217	0.0755	0.1957	0.1055	0.239	0.2459	0	0.158	0.1499	0.0469	0.035	0.2898	0.1209	0	0.2076	0.0153	0.1879	0.1746	0	0.0496	0.1577	0	0.0985	0.2405	0.1535	0.1002	0	0	0	0.0984	0.2184	0.0115	0.1207	0.0815	0	0.0937	0.0215	0.195	0.1864	0.0483	0.0976	0.0189	0.0821	0.1479
Macrophages M1	0	0.0123	0.0103	0	0.012	0.0286	0.0096	0.0373	0	0.033	0.0359	0	0.0061	0.0089	0.0011	0	0.0583	0	0.0106	0.0349	0	0.0156	0.0068	0	0	0	0	0	0.0444	0	0	0	0	0.0069	0.0277	0.0072	0	0.0138	0	0	0	0	0.0034	0.0052	0.0035	0	0	0	0.0148
Macrophages M2	0.3395	0.1176	0.1554	0.2233	0.1041	0.2192	0.1622	0.2499	0.3063	0.2481	0.2733	0.1389	0.2157	0.1837	0.2041	0.1526	0.2955	0.3005	0.0457	0.2121	0.1182	0.2213	0.2901	0.049	0.1146	0.2641	0.0216	0.313	0.213	0.282	0.122	0.1992	0	0.013	0.1492	0.305	0.2068	0.2507	0.2927	0.1906	0.2683	0.1986	0.2628	0.2782	0.2028	0.2453	0.1283	0.1326	0.1865
Mast cells	0.0227	0.0512	0.0218	0.0417	0.0114	0.0531	0.0135	0.0533	0.0403	0.0527	0.0563	0.0199	0.0541	0.04	0.0347	0	0.014	0.0247	0	0.0243	0.0308	0.0112	0.03	0.0154	0.0583	0.0417	0.0231	0.0164	0.0302	0.0447	0.0488	0.0553	0.0092	0.043	0.0409	0.0341	0.028	0.0553	0.0378	0.021	0.0352	0.0195	0.0309	0.0223	0.0508	0.0197	0.0176	0.0442	0.0414
Megakaryocytes	0	0.02	0.0366	0.036	0.0214	0	0	0	0	0.0181	0	0	0	0.0222	0.0436	0.0405	0	0.1235	0.0143	0	0.0324	0.0298	0.0036	0.0477	0	0	0.0169	0.0201	0.007	0	0	0.0269	0.0755	0	0.0518	0.0007	0.0796	0	0.0072	0.0693	0.1165	0	0.0176	0	0.0498	0	0.0216	0	0.0114
Melanocytes	0.0889	0.1138	0.0693	0.1211	0.038	0.0972	0.1104	0.1203	0.0973	0.1091	0.1544	0.0419	0.1156	0.1823	0.0867	0.0828	0.1161	0.1228	0.0686	0.0939	0.0797	0.0494	0.0603	0.0774	0.0731	0.0353	0.0617	0.0929	0.093	0.1211	0.0943	0.1218	0.0806	0.0912	0.1451	0.1102	0.1207	0.1077	0.1882	0.1275	0.0902	0.0329	0.1231	0.1016	0.0452	0.1286	0.1183	0.1242	0.0489
Memory B-cells	0.0562	0	0.0998	0	0	0.0434	0.0068	0.04	0	0	0	0	0.0374	0	0.0101	0	0.0915	0	0	0	0.1182	0.0385	0.073	0	0.0467	0	0.0917	0	0.1104	0	0	0	0.0205	0	0.036	0	0.002	0.0278	0	0	0	0.0632	0	0.0314	0.0652	0.0816	0.0283	0	0
Mesangial cells	0	0.0486	0.0143	0.017	0.0318	0	0.0329	0	0.0341	0.055	0.0133	0	0	0.0234	0.0511	0.0251	0	0.0864	0.0428	0.0172	0.0415	0.0039	0.0066	0.0359	0.0034	0.0465	0	0.0208	0.0375	0	0.0244	0.0249	0.052	0.0269	0.0486	0.0679	0.0758	0	0.023	0.0944	0.0907	0.0158	0	0.0167	0.0445	0.0174	0.0819	0.0058	0.0688
Monocytes	0.1277	0	0	0.0077	0	0.0659	0	0.0028	0	0.0247	0.0861	0	0.1108	0	0	0	0.0338	0	0	0	0	0	0.0272	0	0.0394	0	0	0	0.1172	0.1632	0.0533	0	0	0	0	0	0	0.025	0	0.0236	0.0207	0	0	0.0294	0	0	0	0	0.0718
Myocytes	0.0391	0.0065	0.0101	0.0711	0.0397	0.024	0.0402	0.1214	0.0503	0.0584	0.0064	0.0752	0.045	0.0361	0.0244	0.1137	0.0484	0.0593	0.0177	0.0935	0.0739	0.0038	0.1798	0.0265	0.0213	0.1844	0.0079	0.0242	0.0215	0.0137	0.0022	0	0.0252	0.0203	0.039	0.1594	0.1108	0.0284	0.0533	0.0814	0.0919	0.1748	0	0.0184	0.0164	0.1136	0.0544	0.1083	0.0232
NK cells	0	0.0514	0.0453	0.0047	0.0297	0.0443	0.0416	0.0285	0.0358	0.0614	0.0454	0	0.0383	0.0404	0.1223	0	0.0253	0	0	0	0	0	0	0.0261	0.013	0	0	0.1238	0.0374	0	0.0227	0.0747	0	0.0492	0.0274	0.0284	0.0222	0.051	0	0	0	0	0	0.0353	0.1308	0	0	0	0
NKT	0.1692	0.0186	0.1239	0.3361	0.2246	0.2191	0.196	0	0.3602	0.3176	0.2769	0.653	0.316	0.4819	0.3443	0.5345	0.2307	0.3441	0.4809	0.0409	0.3398	0.5713	0.5165	0.1879	0.0248	0.2721	0.5212	0.3454	0.1589	0.1643	0.1661	0.4428	0.3618	0.2768	0.3139	0.2286	0.3037	0.0832	0.2235	0.4256	0.4119	0.5181	0.2927	0.022	0.0772	0.4308	0.4909	0.278	0.2085
Neurons	0.0361	0.0544	0.0464	0.057	0.0501	0.0336	0.0574	0.0427	0.034	0.0265	0.0037	0.0741	0.0201	0.0695	0.0439	0.0633	0.0422	0.048	0.0641	0.0231	0.0546	0.0613	0.0649	0.0649	0.0296	0.0236	0.0716	0.0574	0.0242	0.0092	0.0065	0.0689	0.0843	0.0517	0.0595	0.053	0.0374	0.0365	0.0496	0.0544	0.0551	0.0425	0.0434	0.0389	0.0305	0.079	0.057	0.0508	0.0353
Neutrophils	0.1065	0.0352	0.0339	0.1583	0.0501	0.1847	0	0.0303	0.0807	0.0936	0.1216	0	0.0498	0.0746	0.1392	0.0058	0.1312	0.0658	0.0286	0.1218	0.0365	0.0018	0.0687	0.0181	0.0712	0.0719	0.0075	0.0679	0.046	0.2562	0.2117	0.0922	0.0235	0.0096	0.1064	0.1395	0.0843	0.1743	0.0436	0.1302	0.137	0	0.0832	0.1494	0.1097	0.1092	0.0648	0.0385	0.102
Osteoblast	0.4211	0.2401	0.3246	0.2174	0.3484	0.2759	0.096	0.2697	0	0.2558	0.1729	0.3481	0.2486	0.2695	0.0214	0.2239	0.1998	0.1767	0.2098	0.2977	0.2961	0.4628	0.3679	0.2541	0.2507	0.2518	0.3541	0.1717	0.1766	0.2627	0.334	0.2864	0.2588	0.285	0.2028	0.2601	0.1058	0.2963	0.2896	0.1833	0.065	0.2884	0.3013	0.3375	0.2894	0.4178	0.3121	0.2311	0.2606
Pericytes	0	0	0.0294	0	0.024	0.0017	0	0.015	0.0198	0.0271	0	0.02	0.0256	0.0037	0.0242	0.0274	0	0.0062	0	0	0.0463	0.0172	0.0141	0.0086	0	0.0153	0.031	0.0183	0.0327	0.0066	0	0	0	0.0541	0.0198	0.0063	0.0106	0	0	0.0174	0.0248	0.0318	0.0304	0.0629	0.0002	0	0.0211	0	0
Plasma cells	0.0876	0.0389	0.0459	0.0385	0.0028	0.0738	0.0551	0.0714	0.0755	0.1049	0.0418	0.0737	0.071	0.0714	0.0692	0.0543	0.0707	0.0687	0.0847	0.015	0.098	0.0975	0.0425	0.0709	0.0068	0.0276	0.0237	0.1333	0.0812	0.0262	0.0335	0.0308	0.0325	0.07	0.1238	0.0947	0.0264	0.0916	0.0987	0.0278	0	0.0273	0.1395	0.0245	0.0092	0.0743	0.0098	0.0803	0.042
Platelets	0.0299	0	0.0196	0.0357	0.0143	0.0275	0.0574	0.0536	0.0545	0.0504	0.0241	0	0.0146	0.0449	0.0396	0.0041	0.0298	0.0794	0.0712	0.0385	0.0247	0.0026	0.0539	0.0457	0.0325	0.0614	0.0087	0.0605	0.0496	0	0	0	0.0259	0	0.0056	0.0713	0.0707	0.0058	0.0425	0.0583	0.0861	0	0.0252	0.035	0.0446	0.0073	0.0503	0.0243	0.0337
Preadipocytes	0.1078	0	0.0385	0.1062	0	0.0987	0	0.0399	0.021	0.0538	0.0723	0.0502	0.1704	0.057	0.0389	0	0.0534	0.1316	0.0368	0.0842	0.0924	0	0.0903	0.0475	0.141	0.0288	0.0385	0.0742	0.0263	0	0.0335	0.1205	0.0607	0.1171	0.0452	0.0989	0.0978	0.0114	0.1296	0.0399	0.0471	0.029	0	0.1944	0.0567	0.0909	0.1381	0.0287	0.0602
Sebocytes	0.009	0.0063	0.0085	0.0041	0.0056	0.0046	0.0073	0.0086	0.0091	0.005	0.0132	0.0086	0.0081	0.0096	0.0123	0.0017	0.0061	0.0113	0.0049	0.0073	0.0094	0.0042	0.0053	0.005	0.009	0.0103	0.0037	0.0052	0.0065	0.0077	0.0064	0.0052	0.0071	0.0003	0.001	0.008	0.0249	0.0068	0.0097	0.012	0.0148	0.0062	0.0129	0.0036	0.0047	0.0063	0.007	0.0029	0.009
Skeletal muscle	0.0014	0.0051	0.0301	0.0537	0.0305	0.0112	0.0172	0.081	0.0496	0.0275	0.01	0.0533	0.0204	0.0415	0.0092	0.0519	0.0285	0.039	0.0299	0.082	0.0512	0.0089	0.1217	0.0228	0.0346	0.1281	0.0052	0.0173	0.0095	0.0144	0.0107	0.0168	0.0239	0.0306	0.0016	0.1092	0.0712	0.0389	0.0242	0.0417	0.0634	0.1025	0.0098	0.0247	0.0394	0.0845	0.0299	0.0749	0.0109
Smooth muscle	0.1341	0.0778	0.0835	0	0.093	0.0498	0.0482	0	0	0	0	0.0586	0.0621	0	0	0.0449	0.0574	0	0.0485	0.0082	0.1643	0.196	0.0935	0.1285	0.0386	0	0.0519	0	0.0101	0	0	0	0	0.107	0.0965	0.0806	0	0	0.0395	0	0	0.1337	0.0965	0.0235	0	0.0191	0	0.0768	0
Tgd cells	0.0417	0.0651	0	0.006	0.0349	0.074	0.0405	0.054	0	0.032	0.0995	0.0118	0.0242	0.0317	0	0.0137	0.0742	0	0	0.0521	0	0.0596	0.039	0.009	0.0429	0	0.0164	0.0397	0.107	0.0626	0.0723	0	0.0229	0.0405	0.0113	0.0023	0	0.0754	0.028	0	0	0.0186	0.0256	0.0149	0	0.0384	0	0.0074	0.0333
Th1 cells	0.108	0.1648	0.2218	0.089	0.257	0.2022	0.1295	0.2243	0.1283	0.2066	0.1912	0.389	0.0544	0.1439	0.2073	0.1946	0.1974	0.0999	0.1622	0.1314	0.1846	0.2754	0.2741	0.2278	0.2094	0.201	0.2366	0.141	0.1425	0.168	0.2425	0.2404	0.2034	0.3121	0.2825	0.1221	0.1118	0.2272	0.1135	0.0386	0	0.3786	0.2052	0.1357	0.2149	0.2503	0.156	0.2115	0
Th2 cells	0.133	0.1298	0.0854	0.1673	0.1617	0.1831	0.2232	0.1094	0.0654	0.0184	0.1299	0.0849	0.1244	0.1377	0	0.0857	0.1095	0.0818	0.1533	0.098	0.0977	0.1232	0.0781	0.1923	0.0964	0.0804	0.1164	0.1467	0.1303	0.1982	0.1149	0	0.1329	0.065	0.0685	0.1115	0	0.1231	0.1112	0.11	0.1098	0.0815	0.144	0.0923	0.0783	0.1269	0.1686	0.1099	0.1432
Tregs	0.0513	0.0147	0.1067	0.0385	0.0446	0.0194	0	0	0	0.225	0.0433	0.0243	0.0858	0.1101	0	0.0962	0.0883	0.1144	0.0146	0.2719	0.0535	0.0021	0.0281	0.0832	0.0055	0	0.0447	0.1698	0.0887	0.0185	0	0.0673	0	0.0331	0	0.1098	0.0376	0.0404	0.0344	0	0.0359	0.0576	0.0261	0.1622	0	0	0.037	0.0757	0.1417
aDC	0.0524	0.0227	0.0657	0.0523	0.0583	0.0838	0.0716	0.0391	0.1131	0.0865	0.1108	0	0.0824	0.0399	0.0984	0.0711	0.1354	0.0611	0.0683	0.0569	0.0742	0	0	0.0135	0.0648	0.0312	0.0081	0.0606	0.0906	0.0526	0.0152	0.038	0.0447	0	0.003	0.0842	0.0646	0.1582	0.0584	0.0925	0.077	0	0.0045	0.0851	0.0294	0.0279	0.059	0.0476	0.0965
cDC	0.0265	0	0.0046	0	0	0	0.016	0	0	0.0561	0.0003	0	0	0	0	0.0215	0.0778	0.0795	0.0326	0.0939	0.0159	0.0036	0.032	0	0	0	0	0.0393	0.0603	0	0	0	0	0	0	0.0463	0.045	0.0252	0	0.0191	0	0	0.0443	0	0.0135	0	0.0144	0.0241	0.0643
iDC	0.0811	0.0916	0	0.0585	0.0385	0	0.0316	0.0119	0.0333	0.0444	0.0088	0.0955	0.0279	0.0559	0	0.0827	0.0623	0.1025	0.0696	0.1196	0.0459	0.0393	0.0705	0.055	0.0244	0.054	0.1096	0.0857	0.0666	0.0384	0.079	0.044	0.0867	0.0471	0.0443	0.0624	0.0913	0.0669	0.0212	0.079	0.0802	0.0426	0.088	0.057	0.0886	0.001	0.06	0.0612	0.0967
ly Endothelial cells	0.0113	0	0.0342	0.0688	0.0331	0	0.0891	0	0.1032	0.0833	0.0179	0.0614	0	0.0516	0.113	0.0873	0	0.1168	0.0489	0.0122	0.0553	0.0105	0	0.0728	0.027	0.1469	0.0283	0.0776	0.0389	0.0398	0.0303	0.0946	0.0858	0.0926	0.1278	0.0175	0.1765	0.0174	0.0297	0.1681	0.1165	0	0.0312	0	0.1201	0	0.0792	0.0034	0.0649
mv Endothelial cells	0.1049	0	0.075	0.0783	0.077	0	0.0101	0.0348	0.0992	0.075	0.0123	0.0774	0.0812	0.1217	0.1343	0.0233	0.0512	0.0619	0.0323	0.0091	0.0632	0.0296	0.1025	0.0529	0.1227	0.1405	0.1347	0.0318	0.0075	0.0826	0.0439	0.101	0.0204	0.1401	0.1308	0.0748	0.0638	0.044	0.0195	0.0417	0.0236	0.0771	0.0597	0.0337	0.1092	0	0.1583	0	0
naive B-cells	0	0	0	0	0	0	0	0	0	0	0	0	0	0	0	0	0	0	0	0	0	0	0	0	0	0	0	0	0	0	0	0	0	0	0	0	0	0	0	0	0	0	0	0	0	0	0	0	0
pDC	0.1225	0	0.0759	0	0.0034	0.1676	0.0264	0.0872	0	0.1435	0.0494	0	0.0221	0	0	0	0.212	0	0	0.0351	0.0758	0.0852	0.0875	0.0078	0.0853	0	0.016	0.0688	0.1844	0.0997	0	0	0	0.0006	0.0803	0.0631	0.0426	0.0418	0.0536	0	0	0.0533	0.0667	0.0965	0.0498	0.1007	0	0.0491	0.1071
pro B-cells	0	0	0	0.0808	0	0.0746	0.0668	0	0.1468	0	0.0348	0	0	0.0279	0.0041	0	0	0.0995	0	0.0138	0	0	0	0	0.0928	0.0594	0.0158	0.0201	0.015	0.0457	0.0565	0	0	0	0	0.0324	0.1955	0.0152	0.0428	0.1622	0.1442	0	0	0.0537	0.1395	0	0.0933	0	0.0795
ImmuneScore	0.5235	0.6423	0.3265	0.5841	0.2684	0.6477	0.356	0.3857	0.5207	0.5669	0.7842	0.1841	0.5579	0.5231	0.4485	0.241	0.6011	0.5217	0.2233	0.767	0.2612	0.2378	0.3517	0.1993	0.2748	0.6065	0.1713	0.4679	0.6821	0.8261	0.7561	0.3931	0.255	0.2261	0.2921	0.5513	0.3697	0.8231	0.5104	0.5737	0.7179	0.1247	0.4596	0.5854	0.5322	0.2927	0.4373	0.2853	0.554
StromaScore	0.0612	0.1202	0.2038	0.1594	0.1224	0.0012	0.1331	0.1338	0.1271	0.0996	0.0503	0.0936	0.1148	0.0938	0.0848	0.1918	0.0088	0.206	0.1916	0.0919	0.1951	0.0962	0.1296	0.1526	0.1161	0.2366	0.0292	0.13	0.0334	0.0744	0.0211	0.0954	0.1159	0.1506	0.1982	0.1414	0.168	0.032	0.2228	0.2058	0.1489	0.1284	0.1347	0.1431	0.093	0.0836	0.1492	0.108	0.102
MicroenvironmentScore	0.5847	0.7625	0.5303	0.7435	0.3908	0.6489	0.4891	0.5194	0.6478	0.6666	0.8344	0.2777	0.6727	0.6169	0.5333	0.4328	0.6099	0.7277	0.4149	0.8589	0.4563	0.334	0.4812	0.3519	0.3909	0.8431	0.2005	0.5979	0.7154	0.9005	0.7772	0.4884	0.3709	0.3767	0.4903	0.6928	0.5378	0.8551	0.7333	0.7795	0.8668	0.2531	0.5943	0.7285	0.6252	0.3763	0.5865	0.3933	0.656
[truncated: 221 more columns]

## Sheet: HR_of_TME_components
Celltype	DDLPS	LMS	MFS	MPNST	SS	UPS
Adipocytes	-0.81	0.72	0.94	-0.32	0.81	0.98
CD4_T_cells	-0.15	-0.36	-0.92	-0.32	0.42	-0.63
CD8_T_cells	-0.89	0.029	-0.13	-0.32	0.53	-0.41
CD8_Tcm	-0.67	0.004	-0.08	0.32	0.045	-0.9
Endothelial_cells	0.36	0.66	0.29	-0.32	-0.78	0.0025
Fibroblasts	-0.53	0.013	0.26	0.32	-0.018	0.32
Keratinocytes	0.75	-0.58	0.47	-0.32	0.53	-0.13
Macrophages	0.19	-0.23	-0.027	0.32	0.051	-0.94
Macrophages_M1	0.022	0.44	0.34	0.32	0.015	-0.12
Macrophages_M2	0.15	-0.11	-0.069	0.81	0.24	0.52
Megakaryocytes	-0.75	-0.99	0.47	0.32	0.007	0.0087
Memory_B_cells	-0.58	0.016	0.058	0.81	-0.73	0.27
Mesangial_cells	0.57	0.5	1	0.32	-0.52	-0.47
Neutrophils	-0.4	0.75	0.94	-0.32	0.5	-0.85
Osteoblast	0.26	-0.39	-0.43	0.09	-0.15	0.029
Skeletal_muscle	-0.52	-0.63	0.39	-0.32	0.25	0.39
Th1_cells	0.52	-0.16	-0.11	0.32	-0.072	0.36

## Sheet: pvalue_of_TME_components
id	DDLPS	LMS	MFS	MPNST	SS	UPS
Adipocytes	0.81	0.72	0.94	0.32	0.81	0.98
CD4+ T-cells	0.15	0.36	0.92	0.32	0.42	0.63
CD8+ T-cells	0.89	0.029	0.13	0.32	0.53	0.41
CD8+ Tcm	0.67	0.004	0.08	0.32	0.045	0.9
Endothelial cells	0.36	0.66	0.29	0.32	0.78	0.0025
Fibroblasts	0.53	0.013	0.26	0.32	0.018	0.32
Keratinocytes	0.75	0.58	0.47	0.32	0.53	0.13
Macrophages	0.19	0.23	0.027	0.32	0.051	0.94
Macrophages M1	0.022	0.44	0.34	0.32	0.015	0.12
Macrophages M2	0.15	0.11	0.069	0.81	0.24	0.52
Megakaryocytes	0.75	0.99	0.47	0.32	0.007	0.0087
Memory B-cells	0.58	0.016	0.058	0.81	0.73	0.27
Mesangial cells	0.57	0.5	1	0.32	0.52	0.47
Neutrophils	0.4	0.75	0.94	0.32	0.5	0.85
Osteoblast	0.26	0.39	0.43	0.09	0.15	0.029
Skeletal muscle	0.52	0.63	0.39	0.32	0.25	0.39
Th1_cells	0.52	0.16	0.11	0.32	0.072	0.36

## Sheet: Means_of_CellScores_among_His
	DDLPS	MLPS	LMS	UPS	WDLPS	MFS	RMS	ES	SS	AS	MPNST	otherFS
Adipocytes	0.07976	0.138382	0.0644981	0.0486476	0.158306	0.0650846	0.0722667	0.07002	0.0400167	0.0786471	0.0812333	0.0590875
Astrocytes	0.000237143	0	0.00109808	0.00141905	8.85714e-05	0.0016	0.00034	0	0	0.0004	0	0.0039125
B-cells	0.0165743	0.0144455	0.00985192	0.0296738	0.0358571	0.0197269	0.0119067	0	0.00883889	0.00111765	0.0245833	0.0278625
Basophils	0.122803	0.111555	0.0922692	0.108014	0.117634	0.107923	0.1747	0.17842	0.214411	0.142935	0.0753	0.120163
CD4+ T-cells	0.11548	0.0852091	0.10049	0.108824	0.06406	0.143054	0.0980467	0.17838	0.12215	0.0935176	0.125117	0.148962
CD4+ Tcm	0.0409143	0.0250727	0.0226327	0.0206333	0.0302886	0.0364962	0.0206133	0.04658	0.0678278	0.0532059	0.0339667	0.0425125
CD4+ Tem	0.153334	0.115009	0.0810269	0.105033	0.136577	0.114981	0.0583067	0.13134	0.06215	0.141529	0.100833	0.121637
CD4+ memory T-cells	0.229914	0.210009	0.249779	0.263883	0.149351	0.222142	0.208707	0.2352	0.271089	0.214947	0.236783	0.206737
CD4+ naive T-cells	0.0291314	0.0267818	0.0101135	0.00994286	0.0317943	0.0228846	0.0238067	0.05636	0.00913889	0.00901765	0.03245	0.024
CD8+ T-cells	0.0617229	0.0380727	0.0116846	0.0533976	0.05476	0.0452385	0.0528933	0.06762	0.0320722	0.0463706	0.0574333	0.0591375
CD8+ Tcm	0.0659771	0.0252636	0.0147462	0.0526381	0.0842314	0.0454154	0.0326267	0.06126	0.0109444	0.0635059	0.0631333	0.0563375
CD8+ Tem	0.0703257	0.0172091	0.0138308	0.0695405	0.0637029	0.0493038	0.0313533	0.06138	0.00848889	0.0610176	0.0287333	0.059875
CD8+ naive T-cells	0.125389	0.180364	0.16076	0.165088	0.13298	0.146892	0.208193	0.14722	0.167244	0.134647	0.121117	0.1401
CLP	0.102686	0.113764	0.145187	0.12076	0.0911714	0.0937885	0.103413	0.09436	0.134072	0.0775647	0.1244	0.1127
CMP	0.130649	0.1454	0.106756	0.150976	0.141829	0.131946	0.114333	0.18104	0.0822722	0.157941	0.112767	0.178025
Chondrocytes	0.156057	0.111455	0.18799	0.13746	0.138591	0.172173	0.1911	0.12032	0.107006	0.155041	0.204283	0.15825
Class-switched memory B-cells	0.0841343	0.0478	0.0540442	0.080081	0.07714	0.05405	0.06402	0.03194	0.0792611	0.0244176	0.0598167	0.068925
DC	0.0232086	0.0266364	0.0246596	0.0196262	0.0395686	0.0284423	0.0318533	0.00492	0.0229222	0.0355588	0.00703333	0.0062625
Endothelial cells	0.01204	0.0140273	0.0226385	0.0116381	0.00920286	0.0136577	0.00321333	0.01634	0.0216889	0.0457882	0.0185333	0.0098875
Eosinophils	0.183017	0.240873	0.278335	0.206755	0.316991	0.197227	0.19538	0.27084	0.158483	0.378353	0.176417	0.177937
Epithelial cells	0.0381343	0.0288364	0.0522788	0.0270786	0.0444686	0.0522577	0.03274	0.04512	0.0624222	0.0443118	0.0509167	0.0379
Erythrocytes	0	0	0	0	0	5.38462e-05	0.000806667	0	0	0	0	0
Fibroblasts	0.16554	0.0923636	0.197198	0.0997048	0.167103	0.151038	0.111947	0.09506	0.116672	0.0781294	0.154283	0.0944375
GMP	0.104926	0.130518	0.126637	0.139962	0.127406	0.0828846	0.13526	0.20792	0.0501056	0.155194	0.1124	0.136362
HSC	0.0186629	0.0621364	0.0289731	0.0113238	0.07358	0.0281769	0.0207067	0.05784	0.0250667	0.0643529	0.02205	0.0104125
Hepatocytes	0.0796314	0.0927818	0.0690269	0.0496357	0.0852714	0.0838962	0.0652867	0.05564	0.0456667	0.0689412	0.0836167	0.06735
Keratinocytes	0.0535629	0.0541727	0.0467692	0.0356405	0.0749086	0.0678769	0.0547067	0.0544	0.0485278	0.0548824	0.0523667	0.0596375
MEP	0.0110571	0.00276364	0.0110462	0.0132429	0.00126571	0.00717692	0.0128867	0	0.0387222	0	0.0298	0.0037625
MPP	0.684314	0.688036	0.490504	0.615298	0.888157	0.704373	0.64086	0.7356	0.517572	0.8728	0.545967	0.635888
MSC	0.180257	0.106309	0.14609	0.242021	0.121514	0.155319	0.145753	0.18936	0.181544	0.119906	0.111667	0.21825
Macrophages	0.130586	0.0922545	0.0542788	0.182779	0.0981514	0.136565	0.0776	0.10748	0.0327889	0.0798059	0.0953167	0.117962
Macrophages M1	0.00622	0.00387273	0.00593077	0.0187476	0.00206571	0.00990385	0.00628667	0	0.00571111	0.00212941	0.0041	0.007975
Macrophages M2	0.233917	0.231945	0.135129	0.250276	0.269611	0.2361	0.1669	0.1963	0.095	0.172753	0.218667	0.205162
Mast cells	0.0446429	0.0451818	0.0236038	0.0405476	0.0363229	0.0407692	0.0281933	0.05128	0.0327056	0.0433941	0.04365	0.0424625
Megakaryocytes	0.0222743	0.0281636	0.0295346	0.0140976	0.0606343	0.0301615	0.0392867	0.00514	0.0203833	0.0926176	0.0165	0.0104625
Melanocytes	0.108991	0.104291	0.0869096	0.0958976	0.100083	0.106165	0.0876533	0.10054	0.0783222	0.103047	0.133117	0.0994
Memory B-cells	0.0178629	0.0233545	0.0234404	0.023831	0.02246	0.00669231	0.0186667	0	0.0156667	0.0017	0.0335833	0.0104
Mesangial cells	0.02822	0.0384273	0.0454385	0.0272095	0.0490171	0.0296885	0.02948	0.04536	0.02845	0.0460941	0.0168333	0.0248625
Monocytes	0.0324829	0.00802727	0.007625	0.0434262	0.0103514	0.0163115	0.01098	0.05952	0.00517222	0.0148765	0.0159333	0.043775
Myocytes	0.0489714	0.0427	0.0315327	0.0452048	0.0592714	0.0574577	0.0914933	0.03102	0.0361444	0.0699118	0.0160333	0.04585
NK cells	0.0151314	0.0684818	0.0162481	0.0205571	0.00959714	0.0198769	0.0156467	0.00454	0.0235667	0.0108176	0.0147	0.0129375
NKT	0.241331	0.288409	0.331269	0.250374	0.364117	0.199996	0.363727	0.17642	0.24925	0.285947	0.389967	0.2281
Neurons	0.0386571	0.0460091	0.05565	0.0384262	0.0429086	0.0335923	0.0496533	0.02402	0.0488611	0.0367824	0.0428	0.0322125
Neutrophils	0.0872486	0.0859091	0.0550077	0.0996286	0.0894914	0.0922538	0.0717133	0.1355	0.0407889	0.0852059	0.0647667	0.116462
Osteoblast	0.216971	0.154573	0.216529	0.244721	0.0899314	0.232569	0.25196	0.26004	0.280144	0.153653	0.1591	0.194312
Pericytes	0.0206343	0.0149364	0.0233692	0.0137667	0.02304	0.0198231	0.0258733	0.00486	0.0166889	0.0360118	0.0118667	0.0150625
Plasma cells	0.0691486	0.0688	0.0429769	0.065969	0.0367486	0.0570923	0.0537333	0.05412	0.0635167	0.0242059	0.0625	0.0693375
Platelets	0.0477143	0.0416818	0.0290962	0.0314571	0.06496	0.0451577	0.0336667	0.0223	0.0200333	0.0710059	0.0269667	0.0306625
Preadipocytes	0.0837771	0.0648364	0.0288558	0.0542333	0.0708086	0.0910846	0.03366	0.06538	0.0732833	0.0467706	0.1117	0.05905
Sebocytes	0.00811143	0.00753636	0.00673846	0.00720476	0.0101571	0.00883462	0.00873333	0.00994	0.00637222	0.00744118	0.00653333	0.0078625
Skeletal muscle	0.0298	0.0333455	0.0245385	0.0333214	0.0424143	0.0347269	0.05828	0.02754	0.0258333	0.0358059	0.00793333	0.028775
Smooth muscle	0.0341343	0.0187273	0.0357942	0.0294786	0.000988571	0.0122192	0.02556	0	0.0552444	0.000552941	0.0217167	0.0361
Tgd cells	0.0326257	0.0206364	0.0123712	0.0493071	0.0107343	0.0452423	0.0423267	0.04864	0.0334611	0.0221529	0.0334333	0.0302125
Th1 cells	0.154314	0.154473	0.186246	0.166869	0.101569	0.1575	0.20588	0.18834	0.207806	0.109641	0.203333	0.199063
Th2 cells	0.114694	0.0745636	0.1429	0.125838	0.117054	0.124527	0.111407	0.11898	0.0901611	0.101029	0.08505	0.130713
Tregs	0.0413486	0.0771	0.0473308	0.0673071	0.0503057	0.0610769	0.0468267	0.02408	0.04145	0.0561294	0.0193333	0.0074125
aDC	0.06072	0.0516182	0.0444923	0.0534048	0.0819286	0.0645769	0.0492733	0.01952	0.0164056	0.0549529	0.0673333	0.0427875
cDC	0.00904571	0.0105818	0.00514423	0.0100405	0.0128571	0.0178231	0.0113333	0	0.00848333	0.00431765	0.00693333	0.0003625
iDC	0.0495029	0.0534727	0.0493019	0.0359	0.0451114	0.0442731	0.0500467	0.05184	0.0662	0.0533529	0.0238667	0.02265
ly Endothelial cells	0.0425829	0.0798	0.0631981	0.0367238	0.101494	0.0541346	0.03184	0.06116	0.0525889	0.153665	0.03845	0.0432125
mv Endothelial cells	0.0710686	0.0842	0.0543462	0.0489214	0.102363	0.0921808	0.0325133	0.06942	0.066	0.139388	0.0661	0.075775
naive B-cells	0	0	0	0.0004	0.00190857	0	0	0	0	0	0	0
pDC	0.0550571	0.0424818	0.0144558	0.0529405	0.0109457	0.0473269	0.0266333	0.0096	0.0152056	0.00438824	0.0497	0.0474375
pro B-cells	0.0651714	0.0533818	0.0276308	0.0357	0.0968429	0.0819846	0.05522	0.04704	0.0346833	0.0662941	0.0426667	0.0651125
ImmuneScore	0.473394	0.470055	0.387862	0.536814	0.503431	0.492977	0.396153	0.58674	0.319644	0.526012	0.416633	0.5025
StromaScore	0.128677	0.1224	0.142167	0.0800048	0.167303	0.114881	0.0937	0.0907	0.0891944	0.101271	0.12705	0.081725
MicroenvironmentScore	0.602071	0.592455	0.530027	0.61681	0.670734	0.607865	0.489853	0.67744	0.408844	0.627282	0.54365	0.584225

## Sheet: Sequence for overexpression exp
Sequence for overexpression exmeriments
Symbol	Sequence
MAPK10	ATGAGCCTCCATTTCTTATACTACTGCAGTGAACCAACATTGGATGTGAAAATTGCCTTTTGTCAGGGAT TCGATAAACAAGTGGATGTGTCATATATTGCCAAACATTACAACATGAGCAAAAGCAAAGTTGACAACCA GTTCTACAGTGTGGAAGTGGGAGACTCAACCTTCACAGTTCTCAAGCGCTACCAGAATCTAAAGCCTATT GGCTCTGGGGCTCAGGGCATAGTTTGTGCCGCGTATGATGCTGTCCTTGACAGAAATGTGGCCATTAAGA AGCTCAGCAGACCCTTTCAGAACCAAACACATGCCAAGAGAGCGTACCGGGAGCTGGTCCTCATGAAGTG TGTGAACCATAAAAACATTATTAGTTTATTAAATGTCTTCACAC…
SHC1	ATGGATCTCCTGCCCCCCAAGCCCAAGTACAATCCACTCCGGAATGAGTCTCTGTCATCGCTGGAGGAAG GGGCTTCTGGGTCCACCCCCCCGGAGGAGCTGCCTTCCCCATCAGCTTCATCCCTGGGGCCCATCCTGCC TCCTCTGCCTGGGGACGATAGTCCCACTACCCTGTGCTCCTTCTTCCCCCGGATGAGCAACCTGAGGCTG GCCAACCCGGCTGGGGGGCGCCCAGGGTCTAAGGGGGAGCCAGGAAGGGCAGCTGATGATGGGGAGGGGA TCGTAGGGGCAGCCATGCCAGACTCAGGCCCCCTACCCCTCCTCCAGGACATGAACAAGCTGAGTGGAGG CGGCGGGCGCAGGACTCGGGTGGAAGGGGGCCAGCTTGGGGGCG…
RIOK1	ATGTCTACTCCAGCAGACAAGGTCTTACGGAAATTTGAGAATAAAATTAATTTAGATAAGCTAAATGTTA CTGATTCCGTCATAAATAAAGTCACCGAAAAGTCTAGACAAAAGGAAGCAGATATGTATCGCATCAAAGA TAAGGCAGACAGAGCAACTGTAGAACAGGTGTTGGATCCCAGAACAAGAATGATTTTATTCAAGATGTTG ACTAGAGGAATCATAACAGAGATAAATGGCTGCATTAGCACAGGAAAAGAAGCTAATGTATACCATGCTA GCACAGCAAATGGAGAGAGCAGAGCAATCAAAATTTATAAAACTTCTATTTTGGTGTTCAAAGATCGGGA TAAATATGTAAGTGGAGAATTCAGATTTCGTCATGGCTATTGTA…
