# Supplementary material for: Proteomic characterization identifies clinically relevant subgroups of soft tissue sarcoma
Source: Nat Commun. 2024 Feb 15;15:1381. doi: 10.1038/s41467-024-45306-y (PMC10869728; doi:10.1038/s41467-024-45306-y)
Supplement: Supplementary file 10 — Source Data [file 41467_2024_45306_MOESM10_ESM.zip]

Archive with 22 entries (22 files):
- Source Data/Figure1.xlsx
- Source Data/Figure2.xlsx
- Source Data/Figure3.xlsx
- Source Data/Figure4.xlsx
- Source Data/Figure5.xlsx
- Source Data/Figure6.xlsx
- Source Data/supplementary_figure1.xlsx
- Source Data/supplementary_figure10.xlsx
- Source Data/supplementary_figure11.xlsx
- Source Data/supplementary_figure12.xlsx
- Source Data/supplementary_figure13.xlsx
- Source Data/supplementary_figure14.xlsx
- Source Data/supplementary_figure15.xlsx
- Source Data/supplementary_figure16.xlsx
- Source Data/supplementary_figure17.xlsx
- Source Data/supplementary_figure3.xlsx
- Source Data/supplementary_figure4.xlsx
- Source Data/supplementary_figure5.xlsx
- Source Data/supplementary_figure6.xlsx
- Source Data/supplementary_figure7.xlsx
- Source Data/supplementary_figure8.xlsx
- Source Data/supplementary_figure9.xlsx
