# Supplementary material for: Proteomic characterization identifies clinically relevant subgroups of soft tissue sarcoma
Source: Nat Commun. 2024 Feb 15;15:1381. doi: 10.1038/s41467-024-45306-y (PMC10869728; doi:10.1038/s41467-024-45306-y)
Supplement: Supplementary file 10 — Source Data [file 41467_2024_45306_MOESM10_ESM.zip › Source Data/Figure1.xlsx]

## Sheet: Figure1B
Gender			Age			Location			Ki67 ratio			Histological subtype
Var	Freq		Var	Freq		Var	Freq		Var	Freq		AS	17
Female	144		[15,30]	23		Head&neck	9		None	74		ES	5
Male	128		(30,45]	23		Trunk	42		1~10%	65		WDLPS	36
			(45,60]	80		Intrethoracic/mediastinal	27		10%~30%	54		MLPS	11
			(60,75]	103		Extremity	79		30% +	79		DDLPS	35
			75+	43		Intraabdominal/pelvis/retroperitoneum/visceral	115					MFS	26
												OtherFS	8
												MPNST	6
												SS	18
												UPS	43
												RMS	15
												LMS	52

## Sheet: Figure1C
his_short	OS	os.time(month)	DFS	dfs.time(month)
DDLPS	1	11.5667	1	11.5667
MLPS	0	42.4667	1	4.9
LMS	1	33.5333	1	33.5333
DDLPS	0	42.3667	1	42.3667
LMS	1	10.1	1	10.1
DDLPS	0	47	1	47
LMS	0	46.2333	1	22.8667
UPS	1	13.4	1	13.4
WDLPS	0	44.9333	1	44.9333
MFS	1	37.0667	1	28
DDLPS	1	7.2	1	7.2
RMS	1	3.36667	1	3.36667
DDLPS	1	29.6333	1	15.8333
MFS	0	38.2333	1	38.2333
MLPS	0	47.8333	1	24.4667
LMS	0	41.6667	1	41.6667
MFS	1	40.4333	1	26.5333
WDLPS	0	36.9	1	18.6333
LMS	0	33.3	1	33.3
RMS	0	33.7667	1	33.7667
DDLPS	0	33.8	1	26.4
UPS	0	35.8667	1	35.8667
UPS	0	39.5667	1	13.1667
LMS	1	4.3	1	4.3
LMS	0	46.3333	1	39.9
DDLPS	0	42	1	39.5
DDLPS	1	7.16667	1	7.16667
MLPS	0	43.3	1	34.0333
UPS	1	7.63333	1	7.63333
DDLPS	1	2.63333	1	2.63333
ES	1	40.4667	1	40.4667
MLPS	0	35.4333	1	17.1667
LMS	1	13.7333	1	13.7333
SS	0	39.3333	1	39.3333
DDLPS	0	33.8333	1	19.6333
MFS	0	31.0333	1	31.0333
WDLPS	0	33.2333	1	30.1667
WDLPS	0	36.8333	1	36.8333
DDLPS	0	31.0667	1	31.0667
WDLPS	0	36.3	1	33.2667
RMS	0	35.3667	1	35.3667
RMS	0	38.6667	1	38.6667
UPS	0	44.7	1	44.7
DDLPS	0	47.6333	1	38.5333
MLPS	0	45.9333	1	45.9333
RMS	0	43.8333	1	43.8333
WDLPS	0	34.6667	1	34.6667
UPS	1	31.8	1	30.9667
MFS	0	33.8333	1	33.8333
MPNST	0	33.5	1	33.5
UPS	1	5.6	1	5.6
UPS	0	34.9667	1	34.9667
AS	0	32	1	32
UPS	0	30.8	1	30.8
UPS	1	8.46667	1	8.46667
RMS	0	40.3333	1	40.3333
MLPS	0	30.2667	1	30.2667
LMS	0	30.3333	1	28.3
LMS	0	31.3	1	29.2667
LMS	0	33.2667	1	5.53333
UPS	0	37.7667	1	37.7667
MLPS	0	34.2333	1	34.2333
RMS	0	38.6333	1	38.6333
DDLPS	0	34.6667	1	24.4667
UPS	0	60.8667	0	60.8667
otherFS	1	15.2	1	15.2
otherFS	0	60.8667	0	60.8667
DDLPS	0	54.9667	1	7.26667
DDLPS	0	54.3667	1	48.3
DDLPS	1	26.1	1	4.76667
DDLPS	1	47.6	1	47.6
otherFS	1	19.9	1	19.9
MFS	0	50.0667	1	50.0667
DDLPS	1	60.2667	1	45.8667
MFS	0	60.8667	0	60.8667
LMS	0	60.8667	0	60.8667
LMS	0	53.1667	1	13.8
LMS	0	52.0667	1	52.0667
SS	0	60.8667	0	60.8667
UPS	0	60.8667	0	60.8667
WDLPS	1	43.7333	1	43.7333
SS	0	60.8667	0	60.8667
UPS	0	55.4333	1	55.4333
LMS	NA	NA	0	60.8667
LMS	1	22.5	1	22.5
LMS	1	29.0333	1	29.0333
LMS	0	60.8667	0	60.8667
LMS	1	35.5667	1	35.5667
LMS	1	32.3	1	32.3
LMS	1	42.3667	1	42.3667
LMS	0	60.8667	1	44.4333
LMS	1	54.3	1	54.3
LMS	1	13.3333	1	13.3333
LMS	0	60.8667	1	20.3333
LMS	0	49.2333	1	49.2333
LMS	0	49.1667	1	49.1667
LMS	1	19.7333	1	5.86667
LMS	0	60.8667	1	59.2333
UPS	0	60.8667	0	60.8667
MFS	0	49.8667	1	11.1667
AS	0	60.8667	0	60.8667
AS	0	47.8667	1	47.8667
SS	0	60.8667	0	60.8667
MFS	1	13.6333	1	13.6333
MFS	0	60.8667	0	60.8667
DDLPS	0	30	1	30
DDLPS	1	33.0667	1	33.0667
AS	0	60.8667	0	60.8667
WDLPS	0	45.7667	1	45.7667
MLPS	0	60.8667	0	60.8667
WDLPS	0	45.9	1	45.9
MLPS	0	47.1667	1	47.1667
MLPS	0	43.3667	1	43.3667
WDLPS	0	42.2	1	42.2
WDLPS	0	42.9	1	42.9
WDLPS	0	39.4333	1	39.4333
WDLPS	0	44.7667	1	44.7667
WDLPS	0	43.8333	1	43.8333
WDLPS	0	34.9667	1	34.9667
WDLPS	0	31.0333	1	31.0333
WDLPS	1	21.7667	1	21.7667
AS	1	1.8	1	1.8
LMS	0	60.8667	1	59.0667
LMS	0	60.8667	1	48.3667
MFS	0	60.8667	0	60.8667
MFS	0	57.8	1	57.8
LMS	0	60.8667	1	33.7667
LMS	0	60.8667	0	60.8667
LMS	0	60.8667	0	60.8667
LMS	1	8.23333	1	8.23333
LMS	0	60.8667	0	60.8667
UPS	0	60.8667	0	60.8667
UPS	0	60.8667	0	60.8667
UPS	1	20.4333	1	20.4333
UPS	0	60.8667	0	60.8667
UPS	0	60.8667	0	60.8667
UPS	1	14.0667	1	14.0667
UPS	0	60.8667	1	47.4333
UPS	0	50.9	1	50.9
UPS	0	48.9667	1	48.9667
UPS	0	60.8667	1	9.73333
UPS	1	17.6667	1	17.6667
UPS	0	60.8667	0	60.8667
UPS	1	5.2	1	5.2
UPS	0	49.8333	1	49.8333
UPS	0	52.5333	1	52.5333
UPS	0	49	1	49
UPS	0	51.6	1	2.9
UPS	0	60.8667	0	60.8667
LMS	0	60.8667	0	60.8667
LMS	0	60.8667	0	60.8667
LMS	0	60.8667	0	60.8667
LMS	1	48.3333	1	48.3333
UPS	1	21.9	1	21.9
UPS	0	60.8667	0	60.8667
UPS	0	60.8667	0	60.8667
UPS	0	60.8667	1	13.0333
UPS	0	60.8667	0	60.8667
UPS	0	60.8667	0	60.8667
SS	0	57.1	1	57.1
SS	0	60.8667	0	60.8667
SS	1	3.3	1	3.3
SS	1	45.0667	1	45.0667
SS	0	60.8667	0	60.8667
SS	0	60.8667	0	60.8667
SS	1	49.9667	1	49.9667
SS	1	16.8	1	16.8
MPNST	0	60.8667	0	60.8667
MPNST	0	60.8667	0	60.8667
DDLPS	0	60.8667	0	60.8667
AS	1	12.7333	1	12.7333
UPS	1	11.5667	1	11.5667
LMS	0	60.8667	0	60.8667
AS	0	56	1	56
SS	0	52.1667	1	52.1667
SS	0	58.9667	1	8.23333
DDLPS	0	56.2333	1	56.2333
WDLPS	0	60.8667	1	13.5667
AS	0	60.8667	0	60.8667
AS	0	60.8667	0	60.8667
AS	0	60.8667	0	60.8667
AS	1	6.33333	1	6.33333
SS	0	60.8667	0	60.8667
MFS	0	57.9	1	57.9
otherFS	1	13.6333	1	13.6333
otherFS	0	60.8667	0	60.8667
MFS	1	14.2	1	14.2
MFS	0	60.8667	1	14.4333
otherFS	0	60.8667	0	60.8667
MFS	0	51.2667	1	17.8
DDLPS	1	55.3	1	55.3
DDLPS	1	3.9	1	3.9
DDLPS	0	56.2667	1	51.2333
DDLPS	1	43.7333	1	43.7333
DDLPS	1	23.7	1	23.7
DDLPS	0	51.7333	1	51.7333
DDLPS	1	13.2	1	13.2
DDLPS	1	2.73333	1	2.73333
AS	0	54.6333	1	54.6333
AS	1	2.03333	1	2.03333
WDLPS	0	60.8667	0	60.8667
MFS	0	60.8667	0	60.8667
MFS	0	60.8667	0	60.8667
WDLPS	0	50.4333	1	6.2
MFS	0	60.8667	0	60.8667
RMS	0	60.8667	0	60.8667
WDLPS	0	33.8	1	26.4
WDLPS	0	60.8667	0	60.8667
otherFS	0	60.8667	0	60.8667
RMS	1	0.166667	1	0.166667
MPNST	0	60.8667	0	60.8667
RMS	NA	NA	0	60.8667
MPNST	1	4.03333	1	4.03333
MFS	0	60.8667	1	7.7
otherFS	1	9.8	1	9.8
RMS	0	31.9667	1	31.9667
MFS	1	41.5667	1	41.5667
WDLPS	0	54.3333	1	30.9667
MLPS	0	31.7333	1	31.7333
WDLPS	0	33.1	1	33.1
MFS	0	34.7667	1	34.7667
MPNST	0	33.6	1	33.6
AS	1	3.26667	1	3.26667
WDLPS	0	36.2667	1	36.2667
ES	0	57.7667	1	23.1333
ES	0	60.8667	1	41.8
AS	1	4.83333	1	4.83333
SS	0	41.7333	1	6.2
AS	1	2.4	1	2.4
RMS	1	14	1	14
ES	1	2.43333	1	2.43333
ES	0	60.8667	1	8.93333
WDLPS	0	60.8667	0	60.8667
WDLPS	0	54.8	1	54.8
WDLPS	0	60.8667	1	50.5
WDLPS	0	50.3667	1	50.3667
WDLPS	0	51.6	1	19.1333
RMS	1	11.8667	1	11.8667
WDLPS	0	55.0333	1	55.0333
WDLPS	1	45	1	45
WDLPS	0	60.8667	0	60.8667
WDLPS	0	60.8667	1	6.9
DDLPS	0	30.4667	1	14.2667
LMS	1	22.3	1	22.3
MFS	1	17.7333	1	17.7333
DDLPS	0	44.9333	1	44.9333
MFS	1	30.5667	1	23.8
LMS	0	42.2	1	0
LMS	0	42.2333	1	8.43333
DDLPS	0	42.6	1	42.6
RMS	0	36.5667	1	36.5667
LMS	0	37.7	1	37.7
RMS	0	56.9333	1	56.9333
LMS	1	43.7333	1	43.7333
SS	1	9.3	1	9.3
WDLPS	0	60.8667	0	60.8667
MFS	0	43.8333	1	43.8333
LMS	0	38.6333	1	12.2333
UPS	0	60.8667	1	14.7667
AS	1	0.3	1	0.3
LMS	0	39.1	1	25.9
LMS	0	50.8	1	50.8
LMS	0	60.8667	1	36.4667
DDLPS	1	25.0333	1	25.0333
LMS	0	60.8667	0	60.8667
UPS	1	12.3667	1	12.3667
LMS	0	40.7667	1	28.6
MFS	0	49.3667	1	49.3667
DDLPS	0	39.4	1	39.4
WDLPS	1	28.6	1	28.6
UPS	1	14.9333	1	14.9333
SS	0	60.8667	0	60.8667

## Sheet: Figure1D
ID	SS-298	SS-137	SS-187	SS-48	SS-93	SS-99	SS-152	SS-70	SS-30	SS-108	SS-88	SS-158	SS-94	SS-268	SS-296	SS-195	SS-221	SS-128	SS-146	SS-135	SS-18	SS-118	SS-210	SS-260	SS-289	SS-261	SS-263	SS-276	SS-36	SS-203	SS-202	SS-234	SS-222	SS-248	SS-211	SS-213	SS-273	SS-305	SS-6	SS-109	SS-52	SS-176	SS-37	SS-17	SS-40	SS-291	SS-264	SS-92	SS-157
Histological subtype	AS	AS	AS	AS	AS	AS	AS	AS	AS	AS	AS	AS	AS	AS	AS	AS	AS	ES	ES	ES	ES	ES	WDLPS	WDLPS	WDLPS	WDLPS	WDLPS	WDLPS	WDLPS	WDLPS	WDLPS	WDLPS	WDLPS	WDLPS	WDLPS	WDLPS	WDLPS	WDLPS	WDLPS	WDLPS	WDLPS	WDLPS	WDLPS	WDLPS	WDLPS	WDLPS	WDLPS	WDLPS	WDLPS
Gender	male	male	male	female	male	male	female	female	male	male	female	male	male	female	male	male	female	male	male	male	male	male	female	male	female	female	female	female	male	male	male	female	female	male	male	female	male	male	female	male	female	male	female	male	female	female	male	female	male
Age	50	27	55	38	55	33	61	67	77	57	61	68	65	57	25	34	71	86	37	56	17	34	66	73	64	82	35	66	79	73	39	56	68	62	56	56	52	63	78	69	50	52	50	51	59	58	61	63	61
Tumor purity	0.712189	0.803713	0.757536	0.719183	0.754327	0.816386	0.684217	0.719842	0.754253	0.75474	0.817788	0.742015	0.746979	0.763079	0.766688	0.875323	0.686061	0.803785	0.774944	0.782735	0.787578	0.774365	0.749162	0.753826	0.820512	0.689461	0.781779	0.819719	0.78401	0.72036	0.72847	0.798409	0.772254	0.831913	0.727235	0.712708	0.790312	0.604436	0.829624	0.69169	0.727483	0.753885	0.716695	0.67957	0.714119	0.705376	0.721141	0.743356	0.709463
Ki67 detection	yes	yes	yes	yes	no	no	yes	yes	no	yes	yes	yes	no	yes	yes	yes	no	yes	no	yes	no	yes	yes	no	yes	yes	yes	yes	no	no	yes	no	yes	yes	no	no	no	no	no	yes	yes	yes	yes	no	no	no	no	yes	no
Metastasis	no	no	no	no	yes	yes	no	no	no	no	yes	no	NA	yes	yes	yes	NA	yes	no	no	yes	no	no	no	no	no	no	no	yes	no	no	no	no	no	no	no	no	no	NA	no	no	no	no	no	no	no	no	no	no
TGFβ signaling	0.103559	0.327051	0.0349698	0.341437	-0.305547	0.187662	0.145972	-0.17113	0.120727	-0.146508	0.137021	0.196464	0.200214	0.190112	0.205749	0.0200587	-0.0146555	0.109499	-0.252779	0.294014	0.0976501	0.255206	-0.161953	-0.216056	0.00136758	-0.160168	-0.128128	-0.179191	0.24885	-0.252231	-0.014241	-0.0852819	0.221444	-0.1504	-0.0258863	-0.206839	-0.198018	-0.184087	-0.124525	-0.137078	-0.403191	0.0266019	0.0820937	-0.0109741	-0.0173589	0.133707	-0.169103	-0.00980019	-0.0071951
Apical junction	0.283174	0.0820082	0.147373	0.207521	-0.229765	-0.0113412	0.0816857	-0.149298	0.112605	-0.125048	-0.259289	0.138102	0.0527754	-0.159739	0.0341446	-0.00574046	0.12151	-0.209006	-0.320222	-0.158178	-0.0972626	0.133599	-0.339365	-0.0568024	-0.0190318	-0.129784	-0.0780965	-0.0811682	-0.128643	-0.0921303	-0.22051	-0.0700785	-0.166153	-0.206104	-0.101318	-0.0557637	-0.198152	-0.250049	-0.384391	-0.158963	-0.228162	-0.0407283	-0.282851	-0.316963	-0.0204461	-0.0870336	-0.119883	-0.205706	-0.189212
Notch signaling	-0.17401	0.154888	-0.448725	-0.189971	0.152403	0.373576	-0.228138	0.0632554	-0.139219	-0.0982096	-0.251991	0.578815	-0.0886835	0.468463	0.362001	0.153723	0.101498	-0.496571	0.484732	0.601658	0.142399	0.36905	-0.317578	-0.343268	-0.239405	-0.065855	-0.00916836	-0.382254	-0.145786	-0.290977	-0.23178	-0.181644	0.405492	0.253132	0.213964	-0.319808	0.163485	-0.518954	-0.667921	-0.0483323	0.280875	0.597427	-0.430338	0.160058	-0.383514	-0.097032	-0.477149	-0.232086	-0.542164
p53 pathway	0.0456806	-0.0347139	0.0709506	-0.0583887	-0.136741	0.0372504	0.0883585	0.159567	0.040919	0.106039	0.0269255	-0.0711048	-0.132713	0.119277	0.163608	-0.0118344	0.195086	-0.000181827	0.0795764	0.0881718	0.0485363	0.126185	-0.0167676	0.0508349	0.0922158	-0.159593	0.0125635	-0.156541	0.0418089	0.132061	0.282977	-0.00742272	-0.0357641	-0.098978	0.170119	0.109399	0.123032	-0.0552079	0.00982516	-0.0896389	-0.0236749	-0.0803546	0.155147	0.10826	0.045852	0.0495664	0.146292	0.171277	0.268046
Adipogenesis	0.34178	-0.251975	0.385976	-0.205729	-0.184093	-0.356945	0.0163004	-0.0944597	-0.130208	-0.226149	-0.324799	-0.138121	-0.301293	-0.186391	-0.139416	-0.133172	0.146556	-0.221265	0.191352	-0.138057	-0.183233	-0.265563	0.352882	0.108815	0.302802	0.0618839	0.209316	-0.0601177	-0.0510475	0.197906	0.361303	0.10786	0.226244	-0.0655171	0.438963	0.28266	0.348828	0.217212	-0.333767	0.0833969	0.0335572	-0.108015	-0.1853	-0.257998	0.190662	0.038136	0.261002	0.0700861	0.204075
Fatty acid metabolism	0.193651	-0.221096	0.363468	-0.281994	-0.0151939	-0.382622	-0.232327	-0.255686	-0.308877	-0.357431	-0.174604	-0.208575	-0.424308	-0.0171481	-0.259165	-0.105575	0.100828	-0.260966	0.182596	-0.220707	-0.328634	-0.270331	0.346819	0.172846	0.365036	0.0233042	0.0958814	-0.340694	-0.0197017	0.06341	0.263106	0.0684853	0.160848	-0.136285	0.459264	0.138686	0.309386	0.181688	-0.472399	0.0120792	0.0491936	-0.111207	-0.218509	-0.315509	0.0946791	0.0608021	0.233688	0.10622	-0.0575796
Oxidative phosphorylation	0.281715	-0.155988	0.48421	-0.343745	-0.33826	-0.38975	-0.165929	-0.475714	-0.415358	-0.45167	-0.507477	-0.0294187	-0.3036	-0.253967	-0.406502	-0.0992497	0.315344	-0.368088	0.0577069	-0.276587	-0.329321	-0.247793	0.223473	-0.306636	0.0739098	0.0980494	-0.197092	-0.426665	-0.17916	-0.131233	0.174064	-0.351744	-0.121818	-0.389911	0.310905	-0.168815	0.171787	0.0319717	-0.497045	-0.235847	-0.191112	-0.220223	-0.428924	-0.271556	-0.23211	-0.289137	0.0347138	-0.271965	-0.240509
PI3K Akt mTOR signaling	-0.240401	-0.101781	-0.236288	-0.360706	-0.138985	-0.223526	-0.24457	-0.101663	-0.400075	-0.109024	-0.072437	-0.282008	-0.090284	-0.257521	-0.181888	-0.206259	-0.170677	-0.158032	-0.122467	-0.0794475	-0.138037	-0.0979619	-0.313158	-0.2629	-0.340069	-0.191249	-0.342324	-0.267028	-0.27482	-0.328946	-0.230711	-0.14473	-0.237596	-0.0496336	-0.360268	-0.347016	-0.384381	-0.267848	-0.287813	0.0784389	-0.153004	-0.248872	-0.296665	-0.141932	-0.260507	-0.209681	-0.265088	-0.274503	-0.254871
DNA repair	-0.291154	-0.146537	-0.274559	-0.271405	-0.146788	-0.0492843	-0.234395	-0.313016	-0.205266	-0.0852556	0.035135	-0.246535	0.00149013	-0.0804891	-0.201155	-0.0392192	-0.172756	0.137829	-0.191601	-0.0356315	-0.138403	-0.151904	-0.16671	-0.358858	-0.136041	-0.106586	-0.243706	0.0720036	-0.181301	-0.195217	-0.237339	-0.174905	-0.199919	0.00361404	-0.276904	-0.183452	-0.196452	-0.249685	-0.00302195	-0.187388	-0.221368	-0.131671	-0.0381157	-0.0766704	-0.274085	-0.21244	-0.114551	-0.207487	-0.152019
Mitotic spindle	0.0859728	-0.011968	-0.234658	0.0453169	-0.270303	-0.00300474	-0.192518	-0.229107	-0.117068	-0.211442	-0.120686	0.240769	-0.162514	-0.191383	0.07715	0.0328175	-0.204444	-0.121698	-0.293558	0.0418747	-0.146783	-0.15288	-0.432611	-0.116474	-0.148549	-0.177769	-0.206934	-0.22875	-0.153269	-0.286083	-0.24875	-0.289967	-0.16208	-0.114802	-0.29147	-0.324247	-0.307638	-0.372258	-0.306472	-0.280924	-0.0703582	-0.0737326	-0.156204	-0.370542	-0.148486	-0.0343466	-0.35153	-0.253959	-0.28572
MYC targets v1	-0.515915	-0.305812	-0.526958	-0.56693	-0.278532	-0.364991	-0.577801	-0.385049	-0.605865	-0.391273	-0.198532	-0.493322	-0.415649	-0.0767132	-0.485362	-0.158228	-0.39251	0.275094	-0.409705	-0.444434	-0.0576016	-0.281023	-0.426644	-0.522234	-0.301011	-0.134511	-0.499232	-0.312596	-0.253347	-0.528127	-0.572066	-0.458929	-0.488275	-0.401448	-0.594285	-0.597864	-0.548654	-0.460488	-0.2523	-0.392309	-0.302135	-0.297592	-0.506944	-0.524438	-0.605606	-0.462714	-0.530112	-0.529077	-0.581412
Myogenesis	0.470375	-0.00723066	0.494949	0.3816	-0.198832	-0.043559	0.368339	0.152566	0.245554	0.0896817	-0.149523	0.243219	-0.064889	-0.325117	0.0292649	-0.180826	0.471881	-0.436405	-0.0397476	0.340222	-0.329021	-0.0018559	0.0973826	0.236443	0.132513	-0.29529	0.27332	0.0190881	0.220007	0.275471	0.205008	0.165651	0.0788409	0.0326311	0.320293	0.266993	0.33506	0.0220162	-0.244691	-0.00766331	-0.0326938	-0.230561	0.0924424	-0.00222843	0.356518	0.295677	0.420422	0.226275	0.211756
[truncated: 223 more columns]

## Sheet: Figure1E
ID	his_short	CDK4	CDKN2A	S100B	TLE1	DES	VCL	CNN1	ACTC1
SS-298	AS	0.3815	0.0001	0.0001	0.0039	368.393	38.7457	98.4939	336.177
SS-137	AS	0.0001	0.0001	0.0001	0.0001	7.2656	17.9203	0.0001	505.361
SS-187	AS	0.1271	0.0001	0.8037	0.0001	1097.77	28.1394	65.0693	640.806
SS-48	AS	0.4225	1.2979	0.0001	0.0001	17.1283	37.4604	37.7136	322.619
SS-93	AS	5.5348	0.0536	0.1759	0.0001	21.6093	8.3086	0.1864	65.6412
SS-99	AS	0.3459	0.376	0.0001	0.0264	38.7865	13.8198	0.9513	194.909
SS-152	AS	0.3136	0.0001	0.0001	0.0119	163.302	15.4523	22.6489	340.54
SS-70	AS	0.5254	0.0001	3.5766	0.0001	7.9518	6.4271	0.5177	32.7937
SS-30	AS	0.232	0.0001	0.0001	0.0001	2.2993	15.927	5.6216	171.919
SS-108	AS	0.2504	0.0001	0.4306	0.0001	49.7126	1.8332	0.712	23.109
SS-88	AS	0.7088	0.7023	3.7335	0.0001	7.4295	1.925	0.4458	59.3914
SS-158	AS	1.384	0.4428	0.0001	0.0189	57.6328	49.7118	2.9605	403.842
SS-94	AS	0.3315	0.3859	0.0001	0.1043	27.8181	13.9466	0.3256	159.911
SS-268	AS	0.3007	0.0001	0.1789	0.0001	3.1045	16.6967	0.0459	419.371
SS-296	AS	0.0001	0.0001	0.0001	0.0001	6.6963	20.8584	3.8585	77.0703
SS-195	AS	0.5359	0.0001	0.2165	0.0001	115.278	17.1148	0.0317	477.353
SS-221	AS	0.8138	0.2417	1.6164	0.0001	418.293	10.8411	1.5827	937.979
SS-128	ES	0.2292	0.0001	0.0001	0.0057	56.7937	16.6574	1.1587	190.552
SS-146	ES	0.4606	0.0001	0.5423	0.0001	24.3569	9.9964	0.0825	35.0312
SS-135	ES	0.3287	0.0001	0.3068	0.0001	95.2766	9.731	1.9662	213.709
SS-18	ES	0.7549	0.0001	0.0001	0.0001	15.6349	22.6119	17.0006	637.765
SS-118	ES	0.7701	1.5558	0.1828	0.0001	29.2113	15.99	14.0249	292.081
SS-210	WDLPS	26.3431	28.4823	64.6166	0.0001	28.6642	2.2002	0.3707	281.591
SS-260	WDLPS	10.7854	2.4918	1.3243	0.0001	160.187	10.0758	11.2199	356.919
SS-289	WDLPS	9.3294	15.3343	0.3163	0.0001	70.6852	9.8233	5.4418	345.46
SS-261	WDLPS	0.85	3.995	0.0001	0.008	53.6567	15.8016	0.6329	351.121
SS-263	WDLPS	18.3561	1.1957	12.1996	0.0001	63.9088	11.1416	14.5359	180.56
SS-276	WDLPS	18.7358	4.5741	0.0001	0.033	36.5223	13.6387	0.0623	104.838
SS-36	WDLPS	26.3025	27.2017	0.0001	0.0001	27.08	6.8114	1.5337	524.568
SS-203	WDLPS	1.4015	1.1225	6.313	0.0001	91.0494	7.3904	5.6735	124.06
SS-202	WDLPS	19.5389	13.9098	21.8907	0.0001	125.985	19.9668	0.9206	138.221
SS-234	WDLPS	42.4294	29.493	24.9562	0.0562	125.908	19.0524	5.0609	235.358
SS-222	WDLPS	2.8692	8.6747	3.5343	0.1691	148.814	30.5823	5.0692	189.585
SS-248	WDLPS	23.7216	8.5195	0.0001	0.1193	58.9767	6.6663	0.0001	108.716
SS-211	WDLPS	9.2176	9.167	2.1227	0.0001	143.965	21.0196	109.8	345.464
SS-213	WDLPS	2.7535	1.1409	3.7137	0.0001	21.4116	6.0458	3.0217	64.9191
SS-273	WDLPS	0.6454	0.0001	1.5498	0.0001	58.8437	7.8882	5.9572	71.1342
SS-305	WDLPS	2.215	3.0523	0.9212	0.0001	17.3476	5.7773	6.6048	133.224
SS-6	WDLPS	49.5457	102.893	0.0001	0.0837	65.2056	4.3276	0.2134	86.91
SS-109	WDLPS	17.8976	1.0195	1.1055	0.0001	6.3733	14.2206	6.2933	71.5763
SS-52	WDLPS	39.0133	1.6159	2.5911	0.0001	219.302	9.7103	0.0346	60.1359
SS-176	WDLPS	17.0385	0.2692	0.0001	0.0001	23.2098	46.7531	32.1354	142.654
SS-37	WDLPS	60.152	37.5866	16.3254	0.0555	153.444	3.7972	4.179	201.359
SS-17	WDLPS	36.292	6.1522	1.436	0.0001	39.0993	4.3994	8.2132	314.635
SS-40	WDLPS	19.347	0.5233	23.2348	0.0061	54.8012	18.5078	0.262	141.939
SS-291	WDLPS	31.8937	17.0494	34.8467	0.0001	72.8651	35.1852	11.4323	266.202
SS-264	WDLPS	12.7221	8.5596	54.371	0.0285	273.532	13.374	3.2236	448.628
SS-92	WDLPS	13.8027	9.2998	19.4301	0.0098	163.896	16.1324	19.1469	214.676
SS-157	WDLPS	1.7995	1.6483	29.3041	0.0001	126.539	16.567	17.0105	239.122
SS-123	WDLPS	22.0883	2.3559	1.2105	0.0308	116.12	5.5062	0.6977	261.156
SS-177	WDLPS	19.4177	6.089	62.7289	0.1039	56.2074	8.4747	13.3363	127.494
SS-170	WDLPS	21.0466	24.8561	5.3827	0.0243	178.652	8.0913	32.4578	289.674
SS-155	WDLPS	2.9747	1.9093	30.3301	0.0182	49.5646	9.0363	18.2153	130.542
SS-63	WDLPS	16.6297	13.8002	1.4683	0.0164	93.6255	19.2173	7.29	306.884
SS-77	WDLPS	17.0287	18.5697	0.9511	0.0465	54.5961	9.632	6.6504	363.287
SS-11	WDLPS	2.9758	6.3779	0.4698	0.084	91.7104	4.4458	0.5562	195.869
SS-1	WDLPS	8.3353	9.4497	117.644	0.0461	97.896	27.9283	5.4316	171.676
SS-297	WDLPS	27.684	19.0619	0.0001	0.0001	47.0083	6.3212	6.1591	171.946
SS-229	MLPS	0.7479	0.0001	0.0001	0.0394	152.999	24.113	1.1663	238.5
SS-189	MLPS	0.7681	1.0408	2.1847	0.0001	24.2496	1.9731	0.0001	217.407
SS-219	MLPS	1.9469	2.4464	3.9848	0.0001	14.3521	10.058	0.7404	152.167
SS-267	MLPS	0.2701	0.0001	0.6925	0.0001	63.1603	5.3065	0.0001	87.8532
SS-201	MLPS	0.2131	0.3066	0.0001	0.0141	28.928	6.3647	0.9453	335.495
SS-314	MLPS	0.9382	4.592	0.419	0.0198	74.7957	21.5651	5.7834	576.561
SS-278	MLPS	0.9873	0.0001	1.0957	0.0152	65.784	15.4076	1.2665	183.741
SS-74	MLPS	1.0732	5.9216	16.1306	0.0001	10.3717	4.7091	1.8807	154.402
SS-194	MLPS	0.7077	0.6765	0.0001	0.0514	62.2722	7.1293	0.1812	94.8195
SS-218	MLPS	2.3214	0.4241	0.0001	0.2093	20.2531	7.5247	0.0001	164.244
SS-300	MLPS	3.0527	1.1398	1.0628	0.0001	37.8114	15.7594	0.0001	349.94
SS-231	DDLPS	6.9428	4.1026	0.0001	0.0001	56.4046	28.1333	6.5739	443.342
SS-230	DDLPS	9.0389	2.6524	0.4391	0.0001	155.868	11.2668	12.1558	226.504
SS-196	DDLPS	59.8593	12.1911	0.6587	0.0534	1061.3	3.8218	1.549	417.14
SS-190	DDLPS	40.5497	9.6511	2.7246	0.0001	14.2034	6.5109	0.0001	656.596
SS-242	DDLPS	45.0133	3.9766	2.9243	0.0098	76.7414	38.1545	25.9635	428.408
SS-281	DDLPS	43.9487	8.6594	0.0001	0.07	118.618	35.631	4.1856	444.534
SS-236	DDLPS	28.2944	9.3221	0.0001	0.0141	390.165	5.2764	4.8575	307.04
SS-226	DDLPS	59.828	3.3184	0.0001	0.0421	11.6792	6.6335	0.1838	105.926
SS-271	DDLPS	10.279	0.4793	4.4589	0.0001	23.6132	4.8988	4.0801	234.225
SS-280	DDLPS	29.9477	1.7285	3.3254	0.1047	24.6452	22.7359	3.7073	234.238
SS-303	DDLPS	20.1745	0.993	0.0001	0.0616	120.053	21.8025	21.1829	236.357
SS-191	DDLPS	33.8358	4.2915	0.0001	0.0079	122.957	11.4521	0.0001	434.102
SS-277	DDLPS	59.6044	5.4032	0.2296	0.0187	83.1517	38.3636	38.1706	447.122
SS-156	DDLPS	0.8808	3.7472	0.0001	0.0001	94.1629	9.5207	0.0001	389.13
SS-159	DDLPS	3.2075	8.6507	0.0001	0.0605	84.1553	15.7617	1.0173	348.747
SS-97	DDLPS	1.8016	2.4475	0.0001	0.0001	42.2353	5.2965	0.334	295.114
SS-143	DDLPS	53.0558	1.073	0.0001	0.0601	50.2641	17.0497	0.3122	119.784
SS-130	DDLPS	16.0229	3.4487	0.0001	0.1706	201.111	18.4317	2.0385	298.015
SS-316	DDLPS	28.6152	4.2537	20.0024	0.0001	53.8798	7.8057	0.4825	453.876
SS-14	DDLPS	31.7375	18.4201	24.2613	0.0573	113.371	16.2487	14.5067	205.182
SS-62	DDLPS	67.3407	16.7191	0.1902	0.15	80.9811	12.9277	0.0001	269.807
SS-151	DDLPS	49.1764	9.2267	0.0001	0.1843	246.098	58.5651	10.6155	590.747
SS-117	DDLPS	165.693	1.2042	0.2134	0.0001	49.234	11.5797	0.1055	45.8324
SS-58	DDLPS	20.6245	15.7418	1.6638	0.0001	21.0252	13.4501	0.0001	145.064
SS-150	DDLPS	1.7434	0.0336	0.0001	0.0001	9.2846	25.4881	1.4932	463.866
SS-90	DDLPS	26.1935	1.5899	0.605	0.1836	18.7645	7.559	0.0001	214.259
SS-184	DDLPS	37.6138	0.2922	0.0001	0.0001	2.3839	7.0199	0.0001	62.2319
SS-168	DDLPS	23.3711	3.9522	5.4098	0.0001	37.9911	8.7209	18.6271	313.928
SS-41	DDLPS	68.4613	68.4394	0.0001	0.032	74.5289	23.1435	1.295	358.361
SS-38	DDLPS	31.4256	25.0911	0.0001	0.0001	21.9727	13.3644	20.7486	510.488
SS-311	DDLPS	22.3241	10.6442	0.2425	0.0001	119.064	8.4587	0.053	244.399
SS-209	DDLPS	230.648	1.0825	3.233	0.0001	55.3589	73.9216	7.1836	75.0328
SS-228	DDLPS	24.5936	1.3253	6.8502	0.0001	13.4585	34.1607	14.1887	353.524
SS-290	DDLPS	20.8268	5.4188	2.5993	0.0001	77.8273	15.4755	2.7144	328.023
SS-249	DDLPS	29.0152	21.4577	1.1473	0.0061	524.172	25.6434	8.8858	440.595
SS-223	MFS	1.0088	0.2163	8.7246	0.0001	10.2697	7.9604	1.8787	559.936
SS-255	MFS	1.6275	4.0048	0.1258	0.0257	48.8181	7.0802	0.335	238.818
SS-193	MFS	1.3275	2.4215	0.0001	0.0085	111.143	19.22	0.1857	459.836
SS-306	MFS	0.6801	0.0001	0.0001	0.0114	141.419	27.5206	7.3942	405.317
SS-279	MFS	0.1374	0.0001	0.0001	0.0114	80.8211	18.8399	5.691	188.403
SS-178	MFS	2.551	0.0001	0.0001	0.0001	56.3446	6.0379	0.6092	255.318
SS-39	MFS	25.4475	4.3433	0.643	0.0001	587.947	15.4266	0.0001	298.634
SS-179	MFS	1.0634	0.0001	2.7599	0.0001	15.1197	6.5542	4.1375	64.2889
SS-65	MFS	13.5738	1.1006	0.0001	0.0748	3.9241	9.935	0.4394	377.516
SS-126	MFS	0.5235	4.906	0.0001	0.0001	24.1488	5.171	2.5219	363.555
SS-46	MFS	0.4702	3.8083	0.0001	0.1283	39.4105	2.7049	15.5298	239.129
SS-145	MFS	0.8178	0.0001	0.0001	0.0001	14.6485	6.5847	0.1457	97.9802
SS-144	MFS	3.412	2.6935	0.0001	0.0296	12.2947	10.2247	1.669	105.433
SS-142	MFS	1.4699	0.0001	0.0001	0.0001	116.278	11.3051	5.4557	159.923
SS-9	MFS	1.5278	3.3103	0.0001	0.0001	3.1772	5.3056	0.3018	260.29
SS-171	MFS	1.8539	4.8386	0.7392	0.0001	83.2596	6.9765	7.483	313.223
SS-21	MFS	1.5187	0.2122	0.0001	0.0001	17.1765	10.6959	0.0001	281.354
SS-8	MFS	0.0001	0.0481	0.0001	0.0001	16.3026	8.6803	2.0118	511.229
SS-54	MFS	6.266	0.0001	0.5677	0.0001	83.4558	6.6266	27.1895	184.75
SS-110	MFS	12.762	10.9272	0.0001	0.2982	123.102	2.9618	0.7905	327.303
SS-50	MFS	0.6991	0.0001	0.0001	0.0274	89.3823	11.9732	1.418	416.668
SS-275	MFS	0.498	0.0001	0.5356	0.0001	7.7238	7.2199	0.4364	372.395
SS-206	MFS	3.5281	1.9832	0.0001	0.0001	6.1588	16.0678	0.0981	37.6671
SS-225	MFS	2.359	0.0001	0.0001	0.0001	5.3866	20.8545	0.0001	26.5203
SS-214	MFS	1.3755	4.4937	0.7366	0.0503	29.9222	12.931	5.9757	267.76
SS-181	MFS	0.3537	0.0001	0.0001	0.0116	22.6903	4.0843	0.1439	83.4766
SS-53	otherFS	0.4774	0.0001	0.0001	0.0956	99.0391	9.1983	0.0001	613.783
SS-23	otherFS	0.3545	0.2821	8.4472	0.4376	67.7552	4.7339	1.0317	559.168
SS-83	otherFS	5.7162	0.0001	1.7699	0.0001	85.8369	6.8383	0.0001	204.781
SS-134	otherFS	1.5628	0.0001	0.0001	0.0001	16.2232	10.5351	6.5845	71.184
SS-28	otherFS	2.0367	0.0001	2.3369	0.0169	161.442	15.0221	45.8875	207.399
SS-24	otherFS	0.4149	0.0001	0.0001	0.0001	38.4397	9.7924	0.2223	197.851
SS-60	otherFS	4.1935	0.5677	1.6954	0.0717	48.8015	7.1007	0.0001	271.551
SS-5	otherFS	69.3102	4.5156	0.0001	0.0001	14.0885	17.1347	5.5209	418.872
SS-286	MPNST	1.5955	0.0001	214.792	0.0001	36.3795	6.8316	0.0001	245.24
SS-116	MPNST	1.332	0.0001	9.9433	0.0721	42.4366	17.5211	0.9777	250.86
SS-111	MPNST	1.425	0.6155	567.205	0.1121	304.117	8.981	138.869	398.793
SS-122	MPNST	1.4123	0.0001	1271.18	0.0474	4.0059	12.9061	9.708	532.402
SS-127	MPNST	7.0887	3.5018	0.0001	0.0001	18.5339	8.5113	0.1765	483.456
SS-283	MPNST	0.9099	0.0001	136.837	0.0605	201.46	24.3076	9.6683	311.962
SS-250	SS	1.172	0.0001	0.0001	0.8702	30.2292	6.4074	1.1483	124.423
SS-13	SS	2.5261	7.3582	0.0001	0.0949	8.4647	11.7755	0.0001	243.708
SS-42	SS	0.8079	0.0001	0.0001	0.0001	2.2747	3.674	0.0001	138.568
SS-104	SS	0.0001	0.0001	0.0001	0.028	0.286	0.7318	0.0001	23.8665
SS-148	SS	1.5141	0.0001	0.0001	1.4478	9.2301	8.1498	0.7466	170.583
SS-78	SS	0.2026	0.0424	0.0001	1.0594	4.9093	21.0693	2.587	91.226
SS-160	SS	0.598	0.0001	0.0001	0.3302	26.572	32.9228	6.2138	180.444
SS-66	SS	0.3221	0.0001	0.0001	0.2154	33.2046	5.2598	9.1429	123.667
SS-114	SS	1.5992	0.0001	0.9386	1.2309	7.4823	14.7667	0.164	147.357
SS-34	SS	0.3363	0.0001	0.0001	0.0001	107.081	12.5475	1.9852	645.22
SS-55	SS	0.3405	0.0001	0.4227	0.5123	10.6052	6.1563	12.791	159.505
SS-162	SS	0.8224	0.0001	0.0001	0.4615	62.6238	12.3907	9.1157	172.828
SS-166	SS	0.633	0.938	0.2841	1.6702	30.7442	10.6828	0.2762	148.452
SS-139	SS	0.0957	0.0001	0.0001	0.2433	14.0037	7.9276	0.4007	204.937
SS-3	SS	0.5111	0.0001	0.0001	0.4904	18.7817	7.5805	1.8293	48.4328
SS-238	SS	0.7225	1.5871	30.1715	0.5724	56.594	16.1436	18.1112	306.059
SS-310	SS	1.1512	0.2714	132.163	0.0933	1.2499	5.934	18.4934	248.163
SS-81	SS	0.2272	0.0001	0.0001	0.1636	7.0498	7.1885	7.7631	98.1609
SS-197	UPS	0.5059	16.6061	0.0001	0.0001	124.464	9.8001	1.6035	806.101
SS-265	UPS	4.1488	1.7121	0.0001	0.037	53.4196	37.5351	5.2184	441.683
SS-247	UPS	2.9365	5.5343	0.0001	0.0572	266.346	10.0692	0.5489	492.055
SS-220	UPS	0.0001	0.0001	0.0001	0.0001	80.0547	14.8903	0.0001	455.817
SS-212	UPS	0.7946	0.0001	0.8643	0.0001	104.209	15.3165	0.6872	356.584
SS-307	UPS	1.0355	0.0001	0.0001	0.0158	44.2362	28.4106	1.5933	267.037
SS-284	UPS	0.7871	0.0247	4.0208	0.0001	40.0998	3.0562	0.0001	291.373
SS-272	UPS	0.3464	1.4494	0.0001	0.0159	83.7558	13.7115	2.7312	414.66
SS-309	UPS	0.8059	0.3173	10.0061	0.0136	56.5155	14.894	0.0001	483.826
SS-313	UPS	0.1594	0.0001	4.5618	0.0245	83.3208	19.1981	0.4839	512.575
SS-258	UPS	2.6695	2.4765	0.5129	0.0001	527.795	15.7676	2.9176	535.965
SS-87	UPS	2.5845	0.4367	0.0001	0.0001	5.6354	3.0552	1.0957	318.12
SS-19	UPS	0.2157	0.0001	0.0001	0.0001	25.3522	14.9113	14.2614	70.6008
SS-154	UPS	11.1683	45.2249	1.6541	0.0001	7.1174	12.073	1.0179	156.907
SS-31	UPS	2.0144	15.933	0.4571	0.2816	62.1855	9.249	1.9167	535.394
SS-68	UPS	1.6477	1.504	0.2835	0.0536	83.553	5.5453	1.3513	349.662
SS-102	UPS	1.3116	2.0868	0.0001	0.0759	81.1221	3.4012	1.7694	335.832
SS-82	UPS	0.3264	0.0001	3.4776	0.0127	69.5783	6.3331	0.0001	458.398
SS-85	UPS	3.5923	2.7606	0.5827	0.0098	91.7456	17.1162	0.6349	476.765
SS-84	UPS	0.3471	0.4493	0.0001	0.0001	229.089	15.4271	22.037	557.037
SS-175	UPS	0.6725	0.3258	0.0001	0.0873	61.3354	9.5863	3.5686	466.138
SS-98	UPS	0.678	3.5299	0.0653	0.0606	115.05	11.0524	1.0373	341.502
SS-172	UPS	2.0381	6.7232	0.0001	0.0001	52.6096	15.3164	1.5492	329.211
SS-186	UPS	0.2818	0.0001	0.0001	0.1511	27.8187	10.9457	0.2753	378.619
SS-120	UPS	0.5685	0.0001	0.0001	0.0322	90.9245	25.0317	20.9405	659.371
SS-173	UPS	0.0102	0.0001	0.0001	0.0539	171.072	8.4265	0.0001	425.114
SS-106	UPS	0.0849	0.3434	0.5495	0.0001	21.0673	9.0817	30.4534	256.895
SS-147	UPS	0.1217	0.0001	0.5886	0.0699	87.177	15.9498	0.36	389.376
SS-180	UPS	4.7992	11.4089	0.3157	0.0754	64.7294	4.7008	0.4743	691.808
SS-165	UPS	0.151	0.0001	0.081	0.007	77.3624	5.3548	0.0001	221.559
SS-185	UPS	0.3502	0.0001	0.3522	0.0172	57.2117	16.3565	0.3903	483.858
SS-169	UPS	22.9236	16.9172	0.0001	0.0001	104.71	24.0728	5.4865	465.495
SS-32	UPS	0.3848	2.9598	0.0001	0.0001	241.81	16.5685	17.0422	575.861
SS-26	UPS	15.9626	6.4013	0.0001	0.0456	44.1465	10.2191	4.5102	219.445
SS-49	UPS	22.4661	3.3035	0.0001	0.0001	617.571	40.38	25.4943	509.237
SS-45	UPS	0.1019	0.0001	0.0001	0.1205	100.76	24.6004	0.0001	378.106
SS-15	UPS	0.752	5.522	1.0172	0.071	42.0432	6.0272	1.0404	315.79
SS-71	UPS	0.1876	0.0001	0.5423	0.0001	98.3128	10.2031	4.0337	349.357
SS-61	UPS	0.2541	1.4092	0.0001	0.016	24.4215	13.7427	0.1691	122.762
SS-59	UPS	31.1342	9.4086	0.0001	0.0163	166.1	31.2526	10.3317	375.411
SS-73	UPS	1.2843	2.0004	0.0001	0.0001	4.704	4.2753	0.0001	51.461
SS-25	UPS	1.0437	0.0001	0.0001	0.0001	18.196	8.3561	3.8137	263.643
SS-33	UPS	13.3121	3.7051	0.3337	0.0642	102.564	15.5475	12.858	430.347
SS-244	LMS	17.9877	2.8455	0.0001	0.0975	3183.01	90.6629	400.976	841.989
SS-205	LMS	1.5503	0.3593	0.0001	0.0001	1590.35	11.7578	1270.15	1036.8
SS-200	LMS	5.2976	3.0765	0.0001	0.0001	1547.12	22.6597	605.879	899.241
SS-239	LMS	1.1263	1.8929	0.0001	0.0973	6290.83	177.182	1411.98	1366.41
SS-287	LMS	1.1475	0.1229	0.0001	0.0242	2856.28	108.993	966.725	851.098
SS-198	LMS	5.8898	2.3929	0.0001	0.0001	299.983	35.5009	511.521	558.822
SS-199	LMS	46.8138	14.9617	0.0001	0.0612	131.359	33.7051	1.7201	312.041
SS-308	LMS	0.3083	0.2958	0.0001	0.0001	713.645	147.934	774.88	577.407
SS-312	LMS	4.6817	2.8109	0.0001	0.0142	198.493	126.012	91.0617	861.531
SS-302	LMS	27.2515	2.0509	0.0001	0.0127	2863.22	48.5142	341.153	614.258
SS-288	LMS	2.0645	0.8317	0.0001	0.0217	323.536	23.953	215.523	562.766
SS-75	LMS	0.0279	1.1957	2.1787	0.0001	1896	18.1624	837.553	809.544
SS-163	LMS	3.4843	2.8358	0.0001	0.0501	50.0083	21.7347	0.0001	298.887
SS-167	LMS	0.1191	1.5154	0.0001	0.0001	253.048	18.679	161.148	865.16
SS-35	LMS	1.4926	4.8247	0.0001	0.0281	4478.35	69.0364	465.484	1142.29
SS-112	LMS	1.9202	0.0001	0.8139	0.0001	1583.83	57.3746	1248.38	969.436
SS-95	LMS	0.7223	0.0001	0.0001	0.0092	267.913	43.5405	19.5578	249.806
SS-115	LMS	3.3646	6.602	0.0001	0.0312	3369.95	45.3851	1185.06	703.405
SS-141	LMS	0.8229	2.2775	0.0001	0.0879	1324.73	30.5527	402.279	996.038
SS-164	LMS	0.6239	1.3778	0.0001	0.057	651.755	22.4997	303.438	837.71
SS-57	LMS	0.9635	2.3528	0.0001	0.0275	281.962	25.0751	861.92	850.588
SS-121	LMS	2.1009	0.0876	0.0001	0.0106	942.57	29.411	625.902	753.059
SS-100	LMS	1.8856	1.5151	0.0001	0.1846	44.0324	11.9891	2.8924	147.267
SS-188	LMS	6.519	1.5115	0.2406	0.0079	883.305	16.4966	89.6777	839.983
SS-67	LMS	0.0001	0.4244	0.0001	0.0001	389.961	226.332	1615.49	1398.83
SS-182	LMS	0.1695	0.5349	0.0001	0.0612	1505.28	37.8732	112.386	433.065
SS-183	LMS	7.0517	4.2737	0.5078	0.0953	2677.44	80.8463	1064.4	1059.22
SS-105	LMS	6.5451	2.5053	0.0001	0.0672	850.916	27.1616	199.834	651.88
SS-89	LMS	1.9234	1.064	0.0001	0.0001	96.0974	15.6647	32.9033	232.778
SS-119	LMS	0.6186	0.4242	0.0001	0.0001	1245.65	29.7337	803.593	293.398
SS-86	LMS	0.0783	0.4443	0.0001	0.0001	153.119	42.964	595.742	846.459
SS-113	LMS	3.1286	0.0001	0.0001	0.0001	2139.77	155.023	1690.07	556.48
SS-136	LMS	0.5503	0.0001	0.0001	0.0578	1554.65	127.989	2198.54	1384.34
SS-69	LMS	1.687	3.27	0.0001	0.0879	789.724	62.1008	1009.18	892.198
SS-2	LMS	4.596	3.6573	0.0001	0.1394	551.47	61.3337	57.8476	480.471
SS-20	LMS	0.6898	1.0982	0.1633	0.0651	443.501	70.9262	1120.33	1123.56
SS-27	LMS	0.4947	0.8231	0.0001	0.0238	1251.9	58.9835	1681.24	760.064
SS-29	LMS	0.3166	3.8593	0.0001	0.0062	1474.77	75.2861	951.32	756.152
SS-132	LMS	1.0724	3.3349	0.1797	0.0352	55.4008	53.1414	91.9489	677.435
SS-76	LMS	0.8329	1.2942	0.0001	0.0564	556.678	66.5469	783.865	1197.68
SS-22	LMS	0.2517	0.0001	0.0001	0.0211	1937.6	34.7059	1169.63	2673.39
SS-204	LMS	1.0811	0.0813	0.0001	0.0001	361.913	46.2578	264.747	287.699
SS-233	LMS	5.9104	0.0001	0.0001	0.0001	2447.55	144.507	973.4	841.138
SS-232	LMS	3.8999	0.0001	0.0001	0.0001	2459.12	7.3605	121.552	151.64
SS-259	LMS	7.9149	1.1439	0.0001	0.0001	683.154	29.6958	697.454	325.101
SS-140	LMS	2.0739	2.1903	0.0001	0.0001	2133.28	97.4588	1250.31	265.876
SS-253	LMS	1.4034	0.8838	0.0001	0.1173	1392.67	34.6166	324.023	895.223
SS-251	LMS	2.0622	0.5986	0.0001	0.0001	13.2632	29.3654	1091.61	270.027
SS-174	LMS	0.7995	0.0001	0.0001	0.0001	2592.37	58.5986	1522.61	1058.31
SS-101	LMS	6.0308	0.6108	1.8046	0.0001	1148.91	61.6067	1239.48	833.415
SS-91	LMS	3.3538	5.299	0.0001	0.3322	841.191	26.1512	817.266	1052.41
SS-243	LMS	1.7565	0.2372	0.4205	0.0001	264.835	22.1709	225.784	299.469
SS-317	RMS	0.352	0.8407	2.3384	0.0522	210.861	5.4046	18.3607	214.826
SS-282	RMS	13.3415	3.2489	0.0001	0.0077	837.893	39.9091	16.3576	566.817
SS-269	RMS	0.0724	0.0001	1.1495	0.0001	157.967	9.9063	38.5502	67.9311
SS-252	RMS	3.8869	2.9577	0.2209	0.0637	111.691	5.5783	0.2798	123.964
SS-215	RMS	0.5177	0.2538	0.3278	0.0001	89.6136	24.724	4.5925	247.611
SS-245	RMS	0.3491	0.5003	0.0001	0.076	72.0948	4.5405	1.7304	196.511
SS-254	RMS	6.7601	2.896	28.9673	0.0435	160.49	3.1647	2.831	358.502
SS-56	RMS	1.0592	2.8168	0.8583	0.0113	25.7802	5.977	16.7641	326.175
SS-124	RMS	5.7132	0.3615	0.0001	0.0001	21.6799	4.7626	4.9972	88.2857
SS-72	RMS	0.3773	0.0001	0.331	0.0949	11.2724	4.149	0.1053	269.382
SS-299	RMS	2.2247	0.1642	1.116	0.0001	629.603	3.8717	0.0412	163.148
SS-125	RMS	7.9315	16.3355	0.0001	0.1706	119.283	9.123	10.5465	215.938
SS-257	RMS	0.0001	0.4329	0.0001	0.0001	60.4775	3.9746	0.1868	75.7834
SS-262	RMS	0.4346	0.0001	0.0001	0.0001	30.5244	3.9983	0.9794	16.7127
SS-149	RMS	0.7324	0.0001	56.1582	0.0001	47.3102	5.6638	1.1997	116.418
