# Supplementary material for: Proteomic characterization identifies clinically relevant subgroups of soft tissue sarcoma
Source: Nat Commun. 2024 Feb 15;15:1381. doi: 10.1038/s41467-024-45306-y (PMC10869728; doi:10.1038/s41467-024-45306-y)
Supplement: Supplementary file 10 — Source Data [file 41467_2024_45306_MOESM10_ESM.zip › Source Data/Figure2.xlsx]

## Sheet: Figure2A
	DDLPS	MLPS	LMS	UPS	WDLPS	MFS	RMS	ES	SS	MPNST	AS	otherFS
DDLPS	1	0.967217	1.52883	0.922556	1.01243	0.58375	1.14535	0.974885	1.21036	1.00977	1.15765	0.760069
MLPS	0.967217	1	1.28368	1.23293	0.744093	0.835785	1.0063	1.0142	1.01201	1.01549	0.895522	1.06838
LMS	1.52883	1.28368	1	1.21772	1.24733	1.4843	1.15705	1.22525	1.07817	1.14095	1.09213	1.35358
UPS	0.922556	1.23293	1.21772	1	1.38527	1.07127	1.06401	0.980908	1.13694	1.07213	1.27724	0.917452
WDLPS	1.01243	0.744093	1.24733	1.38527	1	1.0423	1.26544	1.10681	1.24924	1.01061	0.82282	1.12885
MFS	0.58375	0.835785	1.4843	1.07127	1.0423	1	0.97505	0.838478	1.22458	0.946833	0.978362	0.711949
RMS	1.14535	1.0063	1.15705	1.06401	1.26544	0.97505	1	0.890016	0.679656	0.984256	1.00133	0.969978
ES	0.974885	1.0142	1.22525	0.980908	1.10681	0.838478	0.890016	1	1.07817	1.04417	0.77203	0.766368
SS	1.21036	1.01201	1.07817	1.13694	1.24924	1.22458	0.679656	1.07817	1	1.00751	1.14498	1.09193
MPNST	1.00977	1.01549	1.14095	1.07213	1.01061	0.946833	0.984256	1.04417	1.00751	1	1.02166	0.885158
AS	1.15765	0.895522	1.09213	1.27724	0.82282	0.978362	1.00133	0.77203	1.14498	1.02166	1	1.06692
otherFS	0.760069	1.06838	1.35358	0.917452	1.12885	0.711949	0.969978	0.766368	1.09193	0.885158	1.06692	1

## Sheet: Figure2B
ID	hierarchical_clusters	OS	os.time(month)
SS-128	HC1	1	40.4667
SS-298	HC1	0	32
SS-137	HC1	0	60.8667
SS-187	HC1	0	47.8667
SS-48	HC1	0	60.8667
SS-93	HC1	1	1.8
SS-99	HC1	1	12.7333
SS-152	HC1	0	56
SS-70	HC1	0	60.8667
SS-30	HC1	0	60.8667
SS-108	HC1	0	60.8667
SS-88	HC1	1	6.33333
SS-158	HC1	0	54.6333
SS-94	HC1	1	2.03333
SS-268	HC1	1	3.26667
SS-146	HC1	0	57.7667
SS-135	HC1	0	60.8667
SS-296	HC1	1	4.83333
SS-195	HC1	1	2.4
SS-18	HC1	1	2.43333
SS-118	HC1	0	60.8667
SS-221	HC1	1	0.3
SS-229	HC2	0	42.4667
SS-210	HC2	0	44.9333
SS-189	HC2	0	47.8333
SS-260	HC2	0	36.9
SS-219	HC2	0	43.3
SS-267	HC2	0	35.4333
SS-289	HC2	0	33.2333
SS-261	HC2	0	36.8333
SS-263	HC2	0	36.3
SS-201	HC2	0	45.9333
SS-276	HC2	0	34.6667
SS-314	HC2	0	30.2667
SS-278	HC2	0	34.2333
SS-36	HC2	1	43.7333
SS-203	HC2	0	45.7667
SS-74	HC2	0	60.8667
SS-202	HC2	0	45.9
SS-194	HC2	0	47.1667
SS-218	HC2	0	43.3667
SS-234	HC2	0	42.2
SS-222	HC2	0	42.9
SS-248	HC2	0	39.4333
SS-211	HC2	0	44.7667
SS-213	HC2	0	43.8333
SS-273	HC2	0	34.9667
SS-305	HC2	0	31.0333
SS-6	HC2	1	21.7667
SS-109	HC2	0	60.8667
SS-52	HC2	0	60.8667
SS-176	HC2	0	50.4333
SS-37	HC2	0	33.8
SS-17	HC2	0	60.8667
SS-40	HC2	0	54.3333
SS-300	HC2	0	31.7333
SS-291	HC2	0	33.1
SS-264	HC2	0	36.2667
SS-92	HC2	0	60.8667
SS-157	HC2	0	54.8
SS-123	HC2	0	60.8667
SS-177	HC2	0	50.3667
SS-170	HC2	0	51.6
SS-155	HC2	0	55.0333
SS-63	HC2	1	45
SS-77	HC2	0	60.8667
SS-11	HC2	0	60.8667
SS-1	HC2	0	60.8667
SS-297	HC2	1	28.6
SS-231	HC3	1	11.5667
SS-230	HC3	0	42.3667
SS-196	HC3	0	47
SS-223	HC3	1	37.0667
SS-190	HC3	1	7.2
SS-242	HC3	1	29.6333
SS-255	HC3	0	38.2333
SS-193	HC3	1	40.4333
SS-281	HC3	0	33.8
SS-236	HC3	0	42
SS-226	HC3	1	7.16667
SS-271	HC3	1	2.63333
SS-280	HC3	0	33.8333
SS-306	HC3	0	31.0333
SS-303	HC3	0	31.0667
SS-191	HC3	0	47.6333
SS-279	HC3	0	33.8333
SS-286	HC3	0	33.5
SS-277	HC3	0	34.6667
SS-53	HC3	1	15.2
SS-23	HC3	0	60.8667
SS-156	HC3	0	54.9667
SS-159	HC3	0	54.3667
SS-97	HC3	1	26.1
SS-143	HC3	1	47.6
SS-83	HC3	1	19.9
SS-178	HC3	0	50.0667
SS-130	HC3	1	60.2667
SS-39	HC3	0	60.8667
SS-179	HC3	0	49.8667
SS-65	HC3	1	13.6333
SS-126	HC3	0	60.8667
SS-316	HC3	0	30
SS-14	HC3	1	33.0667
SS-46	HC3	0	60.8667
SS-145	HC3	0	57.8
SS-116	HC3	0	60.8667
SS-111	HC3	0	60.8667
SS-62	HC3	0	60.8667
SS-151	HC3	0	56.2333
SS-144	HC3	0	57.9
SS-134	HC3	1	13.6333
SS-28	HC3	0	60.8667
SS-142	HC3	1	14.2
SS-9	HC3	0	60.8667
SS-24	HC3	0	60.8667
SS-171	HC3	0	51.2667
SS-117	HC3	1	55.3
SS-58	HC3	1	3.9
SS-150	HC3	0	56.2667
SS-90	HC3	1	43.7333
SS-184	HC3	1	23.7
SS-168	HC3	0	51.7333
SS-41	HC3	1	13.2
SS-38	HC3	1	2.73333
SS-21	HC3	0	60.8667
SS-8	HC3	0	60.8667
SS-54	HC3	0	60.8667
SS-60	HC3	0	60.8667
SS-122	HC3	0	60.8667
SS-127	HC3	1	4.03333
SS-110	HC3	0	60.8667
SS-5	HC3	1	9.8
SS-50	HC3	1	41.5667
SS-275	HC3	0	34.7667
SS-283	HC3	0	33.6
SS-311	HC3	0	30.4667
SS-206	HC3	1	17.7333
SS-209	HC3	0	44.9333
SS-225	HC3	1	30.5667
SS-228	HC3	0	42.6
SS-214	HC3	0	43.8333
SS-290	HC3	1	25.0333
SS-181	HC3	0	49.3667
SS-249	HC3	0	39.4
SS-317	HC4	1	3.36667
SS-282	HC4	0	33.7667
SS-250	HC4	0	39.3333
SS-269	HC4	0	35.3667
SS-252	HC4	0	38.6667
SS-215	HC4	0	43.8333
SS-245	HC4	0	40.3333
SS-254	HC4	0	38.6333
SS-13	HC4	0	60.8667
SS-42	HC4	0	60.8667
SS-104	HC4	0	60.8667
SS-148	HC4	0	57.1
SS-78	HC4	0	60.8667
SS-160	HC4	1	3.3
SS-66	HC4	1	45.0667
SS-114	HC4	0	60.8667
SS-34	HC4	0	60.8667
SS-55	HC4	1	49.9667
SS-162	HC4	1	16.8
SS-166	HC4	0	52.1667
SS-139	HC4	0	58.9667
SS-3	HC4	0	60.8667
SS-56	HC4	0	60.8667
SS-124	HC4	1	0.166667
SS-72	HC4	NA	NA
SS-299	HC4	0	31.9667
SS-238	HC4	0	41.7333
SS-125	HC4	1	14
SS-257	HC4	1	11.8667
SS-262	HC4	0	36.5667
SS-149	HC4	0	56.9333
SS-310	HC4	1	9.3
SS-81	HC4	0	60.8667
SS-197	HC5	1	13.4
SS-265	HC5	0	35.8667
SS-247	HC5	0	39.5667
SS-220	HC5	1	7.63333
SS-212	HC5	0	44.7
SS-307	HC5	1	31.8
SS-284	HC5	1	5.6
SS-272	HC5	0	34.9667
SS-309	HC5	0	30.8
SS-313	HC5	1	8.46667
SS-258	HC5	0	37.7667
SS-87	HC5	0	60.8667
SS-19	HC5	0	60.8667
SS-154	HC5	0	55.4333
SS-31	HC5	0	60.8667
SS-68	HC5	0	60.8667
SS-102	HC5	0	60.8667
SS-82	HC5	1	20.4333
SS-85	HC5	0	60.8667
SS-84	HC5	0	60.8667
SS-175	HC5	1	14.0667
SS-98	HC5	0	60.8667
SS-172	HC5	0	50.9
SS-186	HC5	0	48.9667
SS-120	HC5	0	60.8667
SS-173	HC5	1	17.6667
SS-106	HC5	0	60.8667
SS-147	HC5	1	5.2
SS-180	HC5	0	49.8333
SS-165	HC5	0	52.5333
SS-185	HC5	0	49
SS-169	HC5	0	51.6
SS-32	HC5	0	60.8667
SS-26	HC5	1	21.9
SS-49	HC5	0	60.8667
SS-45	HC5	0	60.8667
SS-15	HC5	0	60.8667
SS-71	HC5	0	60.8667
SS-61	HC5	0	60.8667
SS-59	HC5	1	11.5667
SS-73	HC5	0	60.8667
SS-25	HC5	1	12.3667
SS-33	HC5	1	14.9333
SS-244	HC6	1	33.5333
SS-205	HC6	1	10.1
SS-200	HC6	0	46.2333
SS-239	HC6	0	41.6667
SS-287	HC6	0	33.3
SS-198	HC6	1	4.3
SS-199	HC6	0	46.3333
SS-308	HC6	1	13.7333
SS-312	HC6	0	30.3333
SS-302	HC6	0	31.3
SS-288	HC6	0	33.2667
SS-75	HC6	0	60.8667
SS-163	HC6	0	53.1667
SS-167	HC6	0	52.0667
SS-35	HC6	NA	NA
SS-112	HC6	1	22.5
SS-95	HC6	1	29.0333
SS-115	HC6	0	60.8667
SS-141	HC6	1	35.5667
SS-164	HC6	1	32.3
SS-57	HC6	1	42.3667
SS-121	HC6	0	60.8667
SS-100	HC6	1	54.3
SS-188	HC6	1	13.3333
SS-67	HC6	0	60.8667
SS-182	HC6	0	49.2333
SS-183	HC6	0	49.1667
SS-105	HC6	1	19.7333
SS-89	HC6	0	60.8667
SS-119	HC6	0	60.8667
SS-86	HC6	0	60.8667
SS-113	HC6	0	60.8667
SS-136	HC6	0	60.8667
SS-69	HC6	0	60.8667
SS-2	HC6	1	8.23333
SS-20	HC6	0	60.8667
SS-27	HC6	0	60.8667
SS-29	HC6	0	60.8667
SS-132	HC6	0	60.8667
SS-76	HC6	1	48.3333
SS-22	HC6	0	60.8667
SS-204	HC6	1	22.3
SS-233	HC6	0	42.2
SS-232	HC6	0	42.2333
SS-259	HC6	0	37.7
SS-140	HC6	1	43.7333
SS-253	HC6	0	38.6333
SS-251	HC6	0	39.1
SS-174	HC6	0	50.8
SS-101	HC6	0	60.8667
SS-91	HC6	0	60.8667
SS-243	HC6	0	40.7667

## Sheet: Figure2C
ID	SS-128	SS-298	SS-137	SS-187	SS-48	SS-93	SS-99	SS-152	SS-70	SS-30	SS-108	SS-88	SS-158	SS-94	SS-268	SS-146	SS-135	SS-296	SS-195	SS-18	SS-118	SS-221	SS-229	SS-210	SS-189	SS-260	SS-219	SS-267	SS-289	SS-261	SS-263	SS-201	SS-276	SS-314	SS-278	SS-36	SS-203	SS-74	SS-202	SS-194	SS-218	SS-234	SS-222	SS-248	SS-211	SS-213	SS-273	SS-305	SS-6
hierarchical_clusters	HC1	HC1	HC1	HC1	HC1	HC1	HC1	HC1	HC1	HC1	HC1	HC1	HC1	HC1	HC1	HC1	HC1	HC1	HC1	HC1	HC1	HC1	HC2	HC2	HC2	HC2	HC2	HC2	HC2	HC2	HC2	HC2	HC2	HC2	HC2	HC2	HC2	HC2	HC2	HC2	HC2	HC2	HC2	HC2	HC2	HC2	HC2	HC2	HC2
KEGG_TGF_BETA_SIGNALING_PATHWAY	-0.344781	0.371429	0.3486	0.135886	0.104114	-0.383861	-0.0388609	-0.0426872	-0.163422	0.337973	-0.190138	-0.266983	0.278853	0.078456	0.0966915	-0.301799	0.166244	0.311461	0.218371	-0.0584109	0.0476058	0.0191036	-0.190188	-0.138964	0.13813	-0.028793	-0.0608455	-0.46283	0.242072	-0.241339	0.227898	0.248598	0.298924	0.0232309	0.0923896	0.406223	0.139537	-0.0291908	0.139599	-0.318824	-0.29922	0.228874	0.247248	0.467644	-0.0851263	0.108557	0.249073	-0.141168	-0.0152085
PID_INTEGRIN_CS_PATHWAY	0.132864	0.441374	0.466573	0.529546	0.526357	0.279519	0.470641	0.545463	0.553398	0.62446	0.516623	0.565169	0.47793	0.474237	0.433285	0.243932	0.126483	0.608432	-0.0844008	0.375394	0.356442	0.544645	-0.220981	-0.207862	-0.380591	-0.00561888	-0.330351	-0.140708	-0.296542	-0.162956	0.262183	-0.529187	0.0285147	0.0938154	-0.224138	0.0606839	0.294144	-0.378309	0.0190916	0.0768385	-0.501749	-0.246625	-0.117913	-0.262426	0.254217	0.443315	-0.202736	0.349238	-0.194638
GOBP_EPITHELIAL_CELL_MIGRATION	0.0603258	0.101487	0.127569	0.0836163	0.125354	0.10065	0.10757	0.11184	0.0766446	0.110388	0.0818212	0.0797634	0.107329	0.126249	0.0585861	0.0813458	0.112422	0.0850561	0.0489225	0.0447138	0.132388	0.118398	0.0565081	0.0952872	0.0677335	0.0976727	0.0627439	0.0304931	0.100262	0.0349994	0.0618665	0.0784471	0.0894345	0.0928274	0.0784625	0.0849253	0.0983449	0.0511452	0.09021	0.0749781	0.0723217	0.0990399	0.102532	0.0908686	0.066152	0.0819808	0.114276	0.13131	0.0901253
KEGG_REGULATION_OF_ACTIN_CYTOSKELETON	0.00983943	0.104817	0.107151	0.0723024	0.218479	-0.129169	0.0302465	0.242639	0.0117604	0.0187774	-0.0322807	0.0113237	0.141861	-0.0346931	-0.0737809	-0.241765	-0.196896	0.138083	-0.148416	-0.109198	-0.085714	0.0597095	-0.161022	-0.335205	-0.476889	-0.16458	-0.306545	-0.386502	-0.177116	0.0136731	-0.110141	-0.351168	-0.251863	0.24641	-0.0432769	0.0264233	-0.0910484	-0.374605	-0.0450988	-0.203402	-0.399217	0.0460781	-0.172014	-0.123301	-0.0176768	-0.183072	-0.146009	0.0435208	-0.28083
WANG_CLASSIC_ADIPOGENIC_TARGETS_OF_PPARG	-0.320034	0.213816	-0.330115	0.356475	0.165418	0.266676	-0.211637	0.107041	0.301057	0.21747	0.175282	0.011416	0.123709	-0.0494147	-0.239358	-0.0887152	0.11909	0.0928179	-0.215394	-0.132235	-0.120053	0.308044	-0.306235	0.364954	0.337665	0.252773	0.563309	0.414249	0.369235	-0.346556	0.402365	0.386526	0.252754	-0.195969	0.10777	0.169918	0.436108	0.20408	0.284879	0.439473	0.44306	0.372328	0.38827	0.17509	0.316101	0.466962	0.421748	0.291954	0.0748205
REACTOME_METABOLISM_OF_VITAMINS_AND_COFACTORS	-0.282941	0.228925	-0.139603	0.241766	-0.108684	-0.011424	-0.276369	0.0624559	-0.0102115	0.06755	-0.0793741	-0.179152	-0.00288147	-0.251656	-0.0989761	0.0309513	0.0446589	-0.12815	-0.288525	-0.233211	0.0191648	0.00536286	-0.299102	0.216031	0.25733	0.181995	-0.0124236	0.0650715	0.25911	-0.337088	0.207273	0.198186	0.0207923	-0.0658042	0.0912489	-0.0613455	0.0719277	0.180335	0.168003	0.124861	0.241539	0.120924	0.127955	0.0427629	0.348946	0.27803	0.235619	0.0761186	-0.0727098
BIOCARTA_PPARA_PATHWAY	-0.374793	-0.286798	-0.284245	-0.0815903	-0.354803	0.00608144	-0.31497	-0.286506	-0.236564	-0.170354	-0.254043	0.0430954	-0.382616	-0.299902	-0.102862	-0.221923	-0.133135	-0.201975	-0.313288	-0.250338	-0.298684	-0.168915	-0.218716	-0.0385344	0.124684	0.0179156	0.12744	-0.2921	-0.0878986	-0.0139369	0.0268046	-0.12	-0.040497	0.164471	-0.144757	-0.246691	0.120231	0.151671	0.261835	-0.0948053	0.200954	0.132506	0.220293	-0.0013666	-0.018336	-0.147326	-0.0229472	-0.270609	-0.293021
KEGG_DRUG_METABOLISM_CYTOCHROME_P450	-0.620046	0.188887	-0.371875	0.507307	0.167941	0.0260976	-0.0977059	0.348073	-0.0239222	0.102397	0.21515	-0.278215	0.162367	-0.198352	-0.263481	0.181993	0.0300737	-0.055707	-0.530677	-0.355959	-0.20295	0.0891175	-0.144541	0.485837	0.154845	0.510743	0.180985	0.250549	0.313105	-0.465	0.533901	0.467	0.104496	-0.145883	0.390624	0.337039	0.507854	0.37555	0.398168	0.304215	0.241447	0.501795	0.567845	0.52158	0.598596	0.653837	0.660232	0.221012	0.225179
REACTOME_INTRA_GOLGI_AND_RETROGRADE_GOLGI_TO_ER_TRAFFIC	-0.214379	-0.339419	-0.182442	-0.328211	-0.271803	-0.0355209	-0.398139	-0.379131	-0.331465	-0.465932	-0.20838	-0.198939	-0.181505	-0.2229	0.017944	-0.332211	-0.245501	-0.343202	-0.0757924	-0.0173805	-0.0422381	-0.317002	0.044308	-0.32047	-0.378481	0.108492	-0.159863	-0.455352	-0.364962	-0.0165555	-0.20811	-0.40766	0.108192	0.18294	0.0110293	0.222383	-0.301604	-0.312888	-0.183646	-0.41621	-0.237758	-0.0902816	-0.196047	0.0940713	-0.334788	-0.475592	-0.178596	-0.311783	-0.309901
REACTOME_INTRA_GOLGI_TRAFFIC	-0.278518	-0.264613	0.0578139	-0.0833618	0.0772101	0.155395	-0.235897	-0.294294	-0.0762056	-0.0611308	-0.314679	-0.165176	0.138848	0.0801578	0.0268806	-0.0425759	-0.0405013	-0.00863361	-0.12093	0.0336689	0.0253338	-0.154818	-0.0485316	-0.416717	-0.398382	0.244278	0.110974	-0.586173	-0.353904	-0.0164909	-0.17841	-0.125739	0.0959967	-0.144975	0.105608	0.143506	-0.293389	-0.0970582	-0.218382	-0.160748	-0.262191	-0.137567	-0.329073	0.283817	-0.163061	-0.105484	-0.134921	0.0269775	-0.17765
REACTOME_MEMBRANE_TRAFFICKING	-0.095998	-0.189374	-0.1041	-0.266225	-0.15513	-0.059977	-0.283162	-0.250733	-0.174003	-0.305428	-0.211028	-0.160835	-0.0459688	-0.266082	-0.0549303	-0.150241	-0.216565	-0.240189	-0.112741	-0.0351199	-0.00638634	-0.175821	-0.0166697	-0.286728	-0.351628	0.0579549	-0.173257	-0.401122	-0.284958	0.17349	-0.135876	-0.349679	0.0471664	0.235421	-0.00607852	0.19061	-0.142811	-0.304172	-0.0844403	-0.355803	-0.256452	-0.155801	-0.0504022	0.0413423	-0.247948	-0.303587	-0.112567	-0.17985	-0.30724
REACTOME_RAB_REGULATION_OF_TRAFFICKING	-0.110418	-0.335688	-0.115558	-0.113439	-0.232757	0.00526636	-0.235437	-0.0846147	-0.131128	-0.155347	-0.113666	-0.0669545	-0.0380242	-0.282086	0.00134808	0.00362768	-0.210796	-0.262592	-0.266196	-0.00476842	0.0389126	-0.233389	-0.20066	-0.231677	-0.403423	-0.0195822	-0.0973336	-0.450957	-0.35045	0.184762	-0.19088	-0.324462	-0.176194	0.208138	-0.213769	0.161047	-0.181773	-0.25422	-0.18297	-0.331818	-0.250039	-0.247002	-0.0657117	-0.136993	-0.119895	-0.172902	-0.0720624	-0.0906325	-0.32787
REACTOME_RETROGRADE_NEUROTROPHIN_SIGNALLING	-0.510288	0.169474	-0.273809	-0.636165	-0.455571	-0.41839	-0.680854	-0.658842	0.0110314	-0.568723	-0.359534	0.166594	-0.264092	-0.644028	-0.273367	-0.224129	-0.784434	-0.379947	-0.22574	-0.459752	0.12982	-0.432512	0.159576	-0.633113	-0.82888	0.44634	-0.041331	-0.295036	-0.708504	0.563445	0.268477	-0.677261	0.528907	0.714624	0.352832	0.348956	-0.321943	-0.622949	-0.243853	-0.655825	-0.71454	-0.242102	-0.177143	-0.204574	-0.605734	-0.56851	-0.339569	-0.669193	-0.407802
REACTOME_TRNA_PROCESSING	0.126007	-0.464253	-0.141843	-0.421533	-0.422408	-0.292413	0.0891567	-0.457362	-0.353691	-0.341068	-0.403372	-0.151318	-0.339764	-0.078508	-0.074627	-0.231533	-0.0120033	-0.229123	0.0371612	0.0993595	-0.0575515	-0.293927	-0.0968112	-0.2599	0.261004	-0.406893	-0.226602	0.0599519	-0.229684	-0.33423	-0.488347	0.162286	-0.188683	-0.28505	-0.157756	-0.279501	-0.464017	-0.196684	-0.290477	-0.0394818	0.0286371	-0.261115	-0.43998	-0.252724	-0.454957	-0.314736	-0.484974	-0.409796	0.0106951
KEGG_RNA_DEGRADATION	-0.13708	-0.476403	-0.377245	-0.561937	-0.53828	-0.415279	-0.501132	-0.577304	-0.323209	-0.41908	-0.131581	-0.270146	-0.378713	-0.402198	-0.232074	-0.298766	-0.357309	-0.176539	-0.0763368	-0.0889373	-0.389184	-0.578066	-0.367998	-0.523433	-0.366624	-0.362785	-0.360613	-0.118022	-0.427147	-0.320028	-0.549204	-0.359727	-0.348552	-0.565569	-0.388372	-0.34235	-0.540858	-0.445132	-0.542807	-0.439327	-0.0814552	-0.425277	-0.586509	-0.454292	-0.625696	-0.495332	-0.500562	-0.561943	-0.386807
KEGG_SPLICEOSOME	-0.024681	-0.54202	-0.322704	-0.637879	-0.52491	-0.43151	-0.335117	-0.571253	-0.498128	-0.58453	-0.525372	-0.115953	-0.485804	-0.343248	-0.26683	-0.549629	-0.407364	-0.414159	-0.152385	-0.229569	-0.407988	-0.369511	-0.382182	-0.568625	-0.33486	-0.526435	-0.048886	-0.212684	-0.384253	-0.376842	-0.564628	-0.254327	-0.32279	-0.500475	-0.25969	-0.42918	-0.581419	-0.243815	-0.605168	-0.330555	-0.0998022	-0.374731	-0.335954	-0.380013	-0.686415	-0.669787	-0.650962	-0.601382	-0.112153
KEGG_T_CELL_RECEPTOR_SIGNALING_PATHWAY	-0.257844	-0.281072	0.059672	-0.325313	-0.21689	-0.194305	-0.105123	-0.118681	-0.24296	-0.126205	0.0269851	0.0442872	-0.0686689	-0.190834	0.0151484	0.0809309	-0.153007	-0.0888871	0.117265	-0.171226	-0.0666099	-0.209772	0.00912746	-0.0102117	-0.140589	-0.0308062	-0.299948	-0.375357	-0.134981	0.214914	-0.211701	-0.269863	-0.0121289	0.0331508	-0.121078	-0.0513773	0.0770298	-0.238938	-0.0468935	-0.103435	-0.299266	0.108982	0.0426715	-0.059745	-0.131545	-0.142403	-0.16044	-0.0456387	0.00672133
GOBP_FC_RECEPTOR_SIGNALING_PATHWAY	-0.112137	-0.0783571	0.00544502	-0.0957241	-0.0506971	-0.0750507	-0.111736	-0.026498	-0.0666597	-0.0157894	-0.0530767	-0.104266	-0.0699169	-0.0628322	-0.0432495	-0.0265111	-0.0917818	-0.022532	-0.0830564	-0.00433133	-0.119102	-0.062595	-0.0760658	-0.040651	-0.10225	-0.0474783	-0.122193	-0.113687	-0.0357843	0.0160818	-0.0686375	-0.068059	-0.109635	0.0241231	-0.0247808	-0.0565236	-0.0759865	-0.137027	-0.0996398	-0.039929	-0.09848	-0.0785414	-0.0785692	-0.0641966	-0.103522	-0.0137673	-0.0998628	0.0592865	-0.0706977
KEGG_PROTEASOME	-0.218533	-0.591972	-0.446292	-0.528562	-0.755011	-0.267712	-0.454126	-0.620511	-0.369011	-0.71528	-0.442858	-0.422622	-0.502318	-0.574278	-0.358771	-0.35884	-0.645336	-0.582672	-0.316458	-0.176555	-0.465692	-0.46475	-0.435429	-0.515577	-0.166189	-0.52599	-0.337154	-0.342617	-0.631781	-0.15054	-0.578174	-0.457406	-0.525834	-0.0224497	-0.148982	-0.392255	-0.613207	-0.465372	-0.562923	-0.644803	-0.0991091	-0.444103	-0.400953	-0.487567	-0.620492	-0.692564	-0.633723	-0.478237	-0.650084
KEGG_DNA_REPLICATION	0.478988	-0.557855	-0.14179	-0.621174	-0.519962	-0.265179	-0.454822	-0.542356	-0.534475	-0.522455	0.177142	0.460687	-0.639089	-0.509204	-0.0861034	-0.205182	0.173924	-0.0638164	-0.33981	-0.308906	-0.145678	-0.55068	-0.380023	-0.465601	-0.252923	-0.487006	0.147602	-0.17922	-0.405278	-0.0065167	-0.522873	-0.357997	0.058401	-0.692395	-0.354196	-0.391289	-0.528689	-0.29808	-0.547746	-0.499178	-0.494846	-0.379902	-0.635794	-0.140434	-0.580865	-0.534633	-0.516418	-0.436824	0.242323
KEGG_CELL_CYCLE	0.0822676	-0.283377	-0.12616	-0.503686	-0.311207	-0.0586799	-0.0539997	-0.387253	-0.0456701	-0.053733	0.0969696	0.0694287	-0.120097	-0.3058	-0.129422	-0.102647	0.0336712	0.11861	0.140506	-0.0665875	-0.158651	-0.415719	-0.0104564	-0.123476	-0.192082	-0.272304	-0.158773	-0.199997	-0.135544	-0.126296	-0.00748782	-0.237808	0.228634	-0.394724	0.0126598	-0.246656	-0.362827	-0.269694	-0.114748	-0.295055	-0.258931	-0.18479	-0.191146	0.0818445	-0.354851	-0.338058	-0.299912	-0.266775	-0.0978503
PTK2	2.0278	0.0749	3.5655	0.7008	3.2182	0.235	1.9889	0.208	0.4228	1.6611	0.2427	0.0001	2.5716	1.9497	1.6151	0.6153	0.6937	1.8008	7.8842	5.1924	1.091	0.3757	1.3435	0.2265	0.2092	0.794	0.2275	0.3126	0.824	0.2685	0.0001	0.8386	0.3991	0.5806	1.1655	0.8276	0.1724	0.5353	0.2824	0.373	0.147	0.2606	0.6547	0.9133	0.2196	0.243	0.7439	0.3092	0.7262
PECAM1	0.9416	7.4422	9.0992	1.0571	0.9584	1.8144	18.6451	1.256	2.6983	2.9707	2.2701	6.5048	3.9321	7.3753	1.2944	0.5288	0.2241	9.9765	15.5235	0.5717	0.2433	2.4805	0.3681	0.0884	0.213	1.0825	0.3904	0.7255	0.4915	1.8715	0.6009	1.4809	1.0253	2.0823	4.2151	0.9079	0.2204	0.1083	0.6759	0.1486	0.5483	0.2739	0.1512	0.3327	0.2323	0.7574	0.1409	0.8251	0.4895
CDH5	0.1613	0.0964	5.1229	0.2158	2.1665	0.897	2.3441	0.0924	0.0351	1.3201	1.0059	7.141	1.1983	1.1566	1.0161	0.316	0.6538	3.5467	7.7986	0.2857	0.743	0.7961	0.2625	1.0875	1.4992	0.8977	0.5188	0.5165	0.9987	0.949	2.5607	3.5636	3.0041	0.1549	0.3748	0.6998	0.5334	0.8009	0.0828	0.4556	0.5527	0.5816	0.1646	0.4089	0.1115	0.1027	0.2639	0.3934	0.1534
SHC1	0.8918	2.5524	3.5772	0.6117	1.4979	12.7907	8.483	0.537	2.2129	3.4219	1.1749	2.6542	0.8377	4.3419	9.0917	1.9079	0.6531	8.3161	12.0074	0.5511	1.1607	4.1576	0.5769	0.2115	0.4754	0.723	0.1779	0.8998	2.5025	0.0001	0.89	0.3324	0.8503	1.0203	1.387	0.3509	0.3817	0.6305	0.3138	0.1475	0.2871	0.989	0.4548	0.788	0.1353	0.0001	0.4499	2.1257	1.3379
NOS3	0.0115	0.6956	0.2887	1.1325	0.7979	0.0204	5.909	0.0298	0.2417	0.539	0.0001	4.9213	0.076	1.117	0.0884	0.0149	0.0059	0.4071	0.2585	0.0001	0.0224	1.0704	0.0001	0.0001	0.0479	0.0001	0.0001	0.0103	0.0001	0.0206	0.2795	0.0001	0.0781	0.0001	0.0001	0.0001	0.0001	0.0001	0.0075	0.0001	0.0389	0.0001	0.0001	0.0465	0.0107	0.0001	0.0001	0.0001	0.1901
AKT2	0.0001	0.1135	0.057	0.1842	0.0174	0.1054	0.0001	0.0001	0.0001	0.0001	0.0001	0.0001	0.4316	0.0001	0.0001	0.0636	0.8105	0.0001	0.0414	0.0001	0.0786	0.2291	0.1757	0.3816	0.6874	0.0001	0.5192	0.167	0.2788	0.1514	0.0001	0.0849	0.1485	0.1859	0.0001	0.7157	0.2691	1.6372	0.6831	0.0001	0.1572	1.5898	2.0354	0.3604	0.7424	0.1963	1.0297	0.1797	0.5846
FGFR1	0.1487	0.0001	0.0076	0.0001	0.0001	0.0625	0.0341	0.0649	0.0001	0.0001	0.0151	0.0127	0.0001	0.0001	0.0001	0.0001	0.0001	0.0001	0.0001	0.0314	0.0001	0.05	0.083	0.1716	0.0001	0.6432	0.0001	0.0001	0.0626	0.053	0.0001	0.1109	0.0116	0.0556	0.3368	0.0001	0.2033	0.0485	0.4726	0.1587	0.6925	1.4792	0.0001	0.8013	0.178	0.0001	0.0001	0.6466	1.0748
APOA4	2.5441	5.0512	0.8773	6.2249	8.4766	0.4272	0.3082	10.067	4.1001	7.1315	0.2288	0.1916	33.0854	1.6488	3.602	3.9123	5.6673	4.5359	0.7552	1.6572	1.9131	3.9865	0.1264	17.0903	86.518	89.4941	19.5409	12.0387	17.2939	10.201	40.6359	38.3039	47.9919	9.0708	13.0547	4.2606	45.0187	61.7065	13.4821	44.4247	21.4775	22.9628	16.9671	13.7172	5.8321	5.7048	54.0594	24.8994	16.3235
ACADVL	1.178	12.4882	11.5162	82.0603	6.1782	7.988	5.0696	5.2839	1.357	2.2221	0.3284	2.0829	12.0332	2.3439	3.71	7.4145	20.2876	1.8566	6.0183	4.727	4.4931	18.1371	2.2148	17.271	30.6819	8.7704	13.6131	11.7331	44.7894	5.272	3.659	34.6942	2.6019	5.2014	7.1314	6.7313	2.8607	8.8721	13.7773	6.1903	38.011	17.646	9.3388	9.549	30.3671	12.1846	12.7333	10.7112	1.2297
MAPK3	0.3498	1.6399	2.0205	3.1769	1.4894	1.5409	1.2612	2.7812	0.1849	0.1236	0.1461	2.3243	8.5623	1.6955	11.3126	0.2079	4.1454	0.2608	7.1192	8.3939	0.2528	1.1552	2.7299	2.4717	9.246	2.6967	0.3192	0.6762	1.4513	2.664	0.2531	3.1303	2.7168	2.3551	2.3705	6.3609	14.565	1.6863	3.5473	1.1327	3.3636	5.8782	5.4575	2.6725	1.6656	1.388	6.977	0.2248	3.8166
ARF1	55.9644	12.0363	54.6726	51.2417	42.7502	77.3156	31.1312	17.4951	26.603	6.2203	26.1286	50.3453	77.9365	73.3568	134.323	22.5353	58.4331	14.6254	80.8705	200.098	118.448	38.9188	40.6508	68.7232	73.0535	25.9796	45.5631	21.1713	17.3441	55.847	18.3513	22.0577	34.9938	42.9445	30.4845	57.7171	36.6245	64.9277	39.2388	23.3873	49.3976	42.1457	50.8075	35.5436	41.9099	13.9367	34.8692	53.1869	63.3022
CSK	3.6863	0.2402	2.2609	0.657	0.222	14.9115	0.9916	0.881	0.3863	0.0215	0.0154	0.7175	1.6538	0.8759	1.8849	0.1811	0.1648	0.3435	0.5767	1.0169	0.4293	0.6929	0.1873	0.0822	19.073	0.132	0.5524	1.0332	0.0001	2.9062	0.0001	0.0001	0.146	1.6039	1.7732	0.0611	0.3259	0.4622	0.1838	0.124	0.7127	0.4324	0.4909	0.1719	0.2391	0.608	0.165	2.2791	0.3483
GAK	0.1571	0.3526	0.5463	0.0341	0.3755	0.0943	0.0757	0.0283	0.0122	0.0221	0.0001	0.0001	0.087	0.1922	0.4103	0.0754	0.492	0.1271	0.5136	0.3323	0.1321	0.1541	0.3327	0.2744	0.1081	0.0001	0.1619	0.0597	0.0624	0.5248	0.0791	0.0127	0.2256	0.3105	0.0572	0.1693	0.0073	0.0001	0.1084	0.0001	0.2084	0.046	0.392	0.0865	0.0406	0.1684	0.0001	0.1963	0.1043
NRBP1	3.6341	0.4822	0.8935	0.3216	0.3742	4.8505	0.9687	0.3052	5.7044	0.4354	2.1362	11.2875	2.1348	1.0854	1.9814	2.0082	0.7594	0.5887	3.8393	4.5082	3.1609	0.3563	6.6287	0.3776	1.928	0.6173	0.9846	5.9355	0.6338	3.6753	0.7668	1.1858	1.3344	1.2093	5.8205	0.4632	0.1945	1.0231	0.5432	0.1645	2.0016	0.5115	0.8041	0.8202	0.4395	0.0855	0.1845	0.1181	1.4998
SCYL1	0.9753	1.2775	0.3801	0.074	0.1308	0.5173	0.3745	0.3347	0.3363	0.0801	0.3572	0.7	0.8699	0.4299	0.6191	0.2459	0.2149	0.2089	0.6093	0.6588	0.5365	0.1014	0.7212	0.1197	0.1884	0.5601	0.2398	0.5094	0.3001	1.1701	0.3635	0.4882	0.461	0.7175	2.2673	0.0001	0.0618	0.1795	0.0895	0.102	0.3445	0.3433	0.0576	0.3673	0.3134	0.0557	0.2306	0.3007	0.2875
DYRK1A	0.1443	0.1678	0.1365	0.0681	0.0146	0.0001	0.0327	0.0001	0.0001	0.0001	0.0001	0.0187	0.5372	0.0611	0.1072	0.0732	0.0601	0.0467	0.2836	0.0001	0.2779	0.0001	0.0381	0.0001	0.0001	0.0001	0.5175	0.0539	0.0001	0.0001	0.0001	0.0001	0.0001	0.0227	0.0906	0.0542	0.0001	0.1313	0.0001	0.0001	0.1445	0.0001	0.7906	0.0151	0.0405	0.0346	0.0704	0.0844	0.0001
SRPK1	7.1373	0.0001	0.1664	0.0258	0.0001	9.3347	0.1424	0.0001	0.2157	0.0001	0.0001	0.2754	0.0356	0.1594	0.0083	0.6014	0.0427	0.2605	0.1737	0.6573	0.0001	0.2929	31.5231	0.0001	0.0001	0.0001	0.4201	2.148	0.0001	0.0001	0.0001	2.4507	0.0001	0.1478	0.2872	0.0001	0.0001	0.0001	0.0001	0.1632	2.3799	0.0001	0.0001	0.0001	0.0001	0.2536	0.0001	0.2844	0.0162
CDC5L	1.7915	0.2653	0.1926	0.0311	0.0946	0.1462	0.93	0.1785	0.0001	0.0001	0.0001	0.4589	0.966	1.2317	0.3131	0.0574	0.3518	0.3739	0.1605	0.1731	0.1704	0.6468	2.0165	0.0697	0.1279	0.0001	0.9488	1.0913	0.7878	1.3986	0.0724	0.2397	0.5398	0.5381	0.4357	0.0993	0.055	0.0001	0.093	0.1009	0.9598	0.4099	0.3386	0.8663	0.0369	0.0384	0.1014	0.0683	0.4352
DDX39B	21.8796	7.2702	19.9459	3.7593	8.2469	29.8211	21.3531	9.1899	12.806	2.5518	13.4161	41.3461	18.413	10.8475	15.5912	9.113	9.9619	4.5713	26.2344	28.3967	13.4673	5.9961	12.2016	10.1461	30.0492	8.4774	55.1085	30.2246	12.8919	29.173	4.796	19.0633	12.9907	17.6846	20.4095	24.1174	6.779	24.4043	8.3743	18.2473	17.9494	8.1285	15.8014	14.0527	5.6922	2.2636	8.2479	6.8401	10.0041
HNRNPH1	77.2149	20.8887	56.7647	3.9167	18.5267	29.9134	47.5471	32.786	58.6416	11.4106	35.7868	115.252	7.5108	19.6822	64.9246	68.4322	15.486	23.0368	93.4453	90.7373	31.9162	8.6449	66.7597	15.4786	61.0019	27.643	137.886	126.985	40.0878	140.321	37.0137	79.1454	104.871	28.5247	46.7845	58.6777	11.8512	59.7092	8.5884	16.6634	35.3812	18.1266	10.9308	9.4623	4.5594	3.531	3.3007	7.1862	23.5312
PAK1	0.0001	0.0167	0.0437	0.1535	0.0001	0.0066	0.1269	0.0226	0.0089	0.0001	0.0001	0.0081	0.0001	0.0001	0.0266	0.0102	0.0001	0.0891	0.1096	0.0001	0.9794	0.1028	0.8327	0.2996	0.484	0.0001	0.0339	0.0247	0.0001	0.4334	0.0001	0.0457	0.0283	0.2017	0.0761	0.0001	0.0001	0.0001	0.1578	0.0941	0.3696	0.0196	0.1256	0.0001	0.0001	0.0001	0.0001	0.0001	0.1093
PAK2	1.5855	0.2322	0.0278	0.3312	0.2522	0.1053	0.9821	0.7789	0.1657	0.0292	0.0618	0.7037	1.4454	0.9823	1.4292	1.6836	0.4584	0.9565	3.0415	0.3883	1.1615	0.4538	1.4347	0.2211	0.2869	0.0001	0.4567	0.8432	0.7543	3.2845	0.0001	0.309	0.0288	3.0166	0.4421	0.1825	0.0486	0.9698	0.3159	0.1185	0.704	0.1849	0.2196	0.1567	0.2214	0.0733	0.4661	0.6604	0.194
HCK	0.7759	0.3968	0.6026	0.2719	0.5007	0.3156	0.2358	0.1657	0.0001	0.0942	0.0205	0.0172	0.1469	0.263	1.4828	0.9573	0.4008	0.6024	1.4966	1.3201	0.5204	0.4776	0.1049	0.9451	0.1739	1.0963	0.6371	0.0001	1.0224	1.6998	0.4724	0.4407	0.1997	3.4432	0.5406	0.2805	0.5664	0.1897	0.9215	0.3159	1.0694	2.2753	0.3101	1.5691	0.5382	0.3866	0.1037	2.8316	1.3946
SYK	0.1042	0.5499	0.0973	0.0001	0.075	0.111	0.0151	0.4036	0.0001	0.0001	0.1581	0.0001	0.0001	0.4943	0.3877	0.1287	0.0001	0.0897	0.0001	0.4587	0.0001	0.0382	0.0541	0.0001	0.0001	0.0001	0.1331	0.0152	0.0001	2.0478	0.0001	0.0001	0.1972	1.1887	0.3017	0.1931	0.3726	0.0001	0.0001	0.0064	0.0001	0.0001	0.5896	0.0001	0.0001	0.0001	0.0001	0.8974	0.0001
MCM7	7.241	0.0228	1.3521	0.0001	0.0001	2.6272	1.0876	0.0001	0.0239	0.0001	0.6169	3.3476	0.0001	0.0937	1.1497	0.446	2.5567	0.6529	1.8451	2.4295	0.3582	0.2779	1.423	0.8801	0.4802	0.3573	3.9276	0.6836	1.8123	3.0653	0.0887	1.2095	2.5681	0.0208	0.6998	1.2511	0.0178	2.9663	0.1263	0.129	1.1053	2.4099	0.0571	0.9198	0.0207	0.0772	0.0001	0.0908	1.6481
MCM5	4.4382	0.0001	1.783	0.0237	0.0229	2.141	0.3865	0.0001	0.1498	0.0968	0.308	1.3125	0.3413	0.2773	2.5429	0.4922	1.2602	0.7896	2.7529	1.1579	0.8613	0.6382	0.5861	1.1018	0.7777	1.0724	7.2077	0.7865	1.3507	1.603	0.4751	1.1941	2.3088	0.0568	0.4889	2.4915	0.0558	3.7147	0.0984	0.1472	0.7563	1.1478	0.0611	3.0016	0.0518	0.1724	0.0216	0.3817	1.8935
PCNA	7.445	0.0897	2.9687	0.0001	0.0752	1.963	2.1099	4.3279	0.0001	0.2129	2.3812	5.6296	1.4695	1.6563	9.2342	1.206	0.9068	0.0001	0.4961	0.3435	4.8785	1.5878	6.7922	0.3415	0.7941	1.1811	4.5293	3.6981	1.0129	25.9974	5.1941	2.4162	1.8011	2.4852	10.4766	3.2382	0.2434	0.0001	3.5571	0.5022	0.8322	1.3467	0.8004	1.1672	0.4648	0.0001	0.8117	3.2384	2.4799
CDK2	0.5245	0.0077	0.4115	0.1477	1.3408	0.8417	0.3569	0.1179	1.1124	0.2384	0.0189	2.7016	0.1495	1.1955	1.5806	0.3281	0.1588	0.1152	0.869	2.0126	0.1309	0.1442	0.1676	0.1415	0.4539	0.0001	1.3302	0.1932	0.5811	0.728	0.0001	0.0001	0.4659	0.0911	1.105	0.1084	0.0001	0.2297	0.0697	0.2209	2.673	29.3558	0.0711	2.6214	0.0491	0.0001	0.0001	0.0001	0.0001
[truncated: 223 more columns]

## Sheet: Figure2D
id	HR	HR.95L	HR.95H	pvalue(Cox-test)
ADH1C	0.831989	0.704258	0.982886	0.0305451
ALDH3A1	0.0442936	0.0035718	0.549281	0.0152507
CFD	0.939366	0.887843	0.993879	0.0297584
ITGB2	1.15781	1.06302	1.26104	0.000772827
MOCS2	0.881383	0.785517	0.988949	0.0316252
PTK2	1.15867	1.02407	1.31097	0.0194106
SHC1	1.50718	1.37261	1.65494	8.1616e-18
SLC27A1	0.671835	0.463935	0.972899	0.0352564
SPR	0.889183	0.804512	0.982764	0.0214194

## Sheet: Figure2E,H
ID	SHC1 (log2-transformed)	TGFB3 (log2-transformed)	PTK2 (log2-transformed)		ID	SHC1 (log2-transformed)	HALLMARK_TGF_BETA_SIGNALING
SS-231	0.178109	0.0001	0.504976		SS-231	0.178109	-0.198558
SS-229	-0.793607	0.0001	0.425996		SS-229	-0.793607	-0.132763
SS-244	2.28404	0.0665	-0.578413		SS-244	2.28404	0.162032
SS-205	1.41424	0.0001	0.795601		SS-230	-4.25429	-0.0360065
SS-196	-0.567896	0.0001	-2.57175		SS-205	1.41424	-0.0885413
SS-197	0.799502	0.1927	-0.255322		SS-196	-0.567896	-0.159036
SS-210	-2.24127	0.0001	-2.14242		SS-200	-4.59214	-0.0442387
SS-223	-1.3441	0.0001	-0.6333		SS-197	0.799502	0.198375
SS-190	-0.788365	0.0001	-1.53617		SS-210	-2.24127	-0.161953
SS-317	-2.95344	0.0316	-0.102217		SS-223	-1.3441	0.122255
SS-242	-0.349971	0.1393	-0.363828		SS-190	-0.788365	-0.151272
SS-189	-1.07279	0.0001	-2.25705		SS-317	-2.95344	-0.112731
SS-239	-0.250509	0.0001	-2.72166		SS-242	-0.349971	0.171156
SS-193	0.463727	0.0001	-3.12281		SS-255	-1.46474	-0.243512
SS-260	-0.467932	0.0001	-0.332789		SS-189	-1.07279	0.0307151
SS-287	0.84535	0.0001	1.11357		SS-239	-0.250509	-0.0317931
SS-282	-0.940368	0.0001	-0.0575418		SS-193	0.463727	-0.238796
SS-247	0.0356239	0.0001	-1.43596		SS-260	-0.467932	-0.216056
SS-199	-1.64025	0.0001	0.371169		SS-287	0.84535	-0.135356
SS-236	-0.777195	0.0001	-0.956236		SS-282	-0.940368	0.0297555
SS-226	-0.567468	0.0001	1.25078		SS-247	0.0356239	-0.252227
SS-219	-2.49086	0.1543	-2.13606		SS-198	-0.150401	-0.368666
SS-271	1.8257	0.0001	0.147307		SS-199	-1.64025	-0.228425
SS-128	-0.165208	0.0001	1.01992		SS-236	-0.777195	-0.168069
SS-267	-0.152324	0.0001	-1.67761		SS-226	-0.567468	-0.0102907
SS-308	0.329296	0.1923	-0.134477		SS-219	-2.49086	-0.361356
SS-250	-1.33279	0.0001	-0.00824689		SS-271	1.8257	-0.306557
SS-280	-1.81502	0.472	-0.559154		SS-128	-0.165208	0.109499
SS-306	0.518434	0.0001	0.25181		SS-267	-0.152324	-0.372546
SS-289	1.32337	0.0001	-0.279284		SS-308	0.329296	-0.217293
SS-303	-0.710284	0.2679	-1.21391		SS-250	-1.33279	-0.0816777
SS-212	-0.477944	0.2579	0.16092		SS-280	-1.81502	-0.20426
SS-201	-1.58901	0.0001	-0.253945		SS-306	0.518434	-0.161223
SS-276	-0.233956	0.0001	-1.32518		SS-289	1.32337	0.00136758
SS-307	2.01814	1.4927	-0.189187		SS-303	-0.710284	-0.18482
SS-279	-0.105008	0.286	-0.180495		SS-263	-0.168123	-0.128128
SS-286	-0.440655	1.4196	-1.22972		SS-269	-3.9885	-0.170035
SS-272	-1.2119	0.0001	0.13014		SS-212	-0.477944	-0.123574
SS-309	-1.8625	0.0001	-1.24742		SS-191	-5.98485	-0.104607
SS-313	-2.28139	0.0451	-1.76268		SS-201	-1.58901	-0.0361021
SS-314	0.0289934	0.0001	-0.784384		SS-215	-3.41012	0.0770811
SS-312	-0.374823	0.0764	-0.488836		SS-276	-0.233956	-0.179191
SS-302	-1.26916	0.0001	-0.238715		SS-307	2.01814	0.30096
SS-288	-2.11341	1.062	0.155361		SS-279	-0.105008	-0.129761
SS-258	-2.51705	1.5803	-0.92221		SS-286	-0.440655	-0.11292
SS-278	0.471968	0.3766	0.220949		SS-272	-1.2119	-0.0658269
SS-277	-0.941476	0.0001	0.653977		SS-298	1.35185	0.103559
SS-53	0.397146	0.166	-1.57777		SS-309	-1.8625	-0.189353
SS-23	-0.317247	0.0228	0.439783		SS-313	-2.28139	0.124849
SS-156	-0.19281	0.0001	0.436908		SS-245	-3.60823	-0.0168445
SS-97	-0.592702	0.0001	-0.0381545		SS-314	0.0289934	-0.00758623
SS-178	-1.15811	0.0001	-1.21391		SS-312	-0.374823	-0.0629251
SS-39	-1.84581	0.0001	-1.64386		SS-302	-1.26916	-0.308313
SS-167	-1.95009	0.0001	-1.54078		SS-288	-2.11341	-0.0963628
SS-13	-1.3681	0.0001	0.833497		SS-258	-2.51705	-0.00957866
SS-36	-1.51087	0.0001	-0.272994		SS-278	0.471968	-0.230048
SS-95	-0.903738	0.0001	-1.04633		SS-254	-6.00231	-0.074462
SS-141	-1.21391	0.0001	-1.67024		SS-277	-0.941476	-0.0942302
SS-164	1.12902	0.0001	-3.3133		SS-53	0.397146	0.163405
SS-100	-0.589659	0.0001	0.0684645		SS-23	-0.317247	0.335399
SS-188	-0.48661	0.0001	-2.01976		SS-156	-0.19281	-0.204166
SS-105	1.22342	0.0001	-2.75438		SS-159	-4.48681	0.100876
SS-31	0.0190614	0.0001	0.476122		SS-97	-0.592702	0.36462
SS-179	-0.235824	0.0001	-1.76072		SS-143	-3.58208	0.0286817
SS-137	1.83883	0.0001	1.8341		SS-83	-3.80188	-0.155842
SS-187	-0.709104	0.0001	-0.512925		SS-178	-1.15811	0.139814
SS-65	-0.438894	0.0001	0.889707		SS-130	-4.9703	0.279048
SS-126	-0.649955	0.0001	-2.24059		SS-39	-1.84581	-0.284469
SS-316	-1.2716	0.0001	-2.26882		SS-163	-2.03682	-0.00611765
SS-14	-1.77645	0.0795	-0.144329		SS-167	-1.95009	0.183357
SS-48	0.582941	0.0001	1.68625		SS-13	-1.3681	0.302218
SS-203	-1.38949	0.0001	-2.53617		SS-36	-1.51087	0.24885
SS-74	-0.665432	0.0001	-0.90158		SS-112	-2.8879	-0.0550456
SS-202	-1.67208	0.0001	-1.82419		SS-95	-0.903738	-0.0365474
SS-194	-2.76121	0.0001	-1.42275		SS-141	-1.21391	0.0802253
SS-218	-1.80037	0.0001	-2.76611		SS-164	1.12902	-0.295101
SS-234	-0.0159576	0.0001	-1.94009		SS-57	-3.79829	0.0487252
SS-222	-1.1367	0.0001	-0.611094		SS-100	-0.589659	-0.114535
SS-248	-0.343732	0.0001	-0.130839		SS-188	-0.48661	-0.377645
SS-211	-2.88577	0.0001	-2.18705		SS-182	-5.37482	-0.227643
SS-273	-1.15232	0.0001	-0.426819		SS-183	-4.29534	-0.189921
SS-305	1.08794	0.0001	-1.69339		SS-105	1.22342	-0.315033
SS-6	0.41997	0.0001	-0.461561		SS-31	0.0190614	0.0357952
SS-93	3.67702	0.0001	-2.08927		SS-179	-0.235824	-0.233553
SS-86	-0.0802404	0.0001	-1.16812		SS-137	1.83883	0.327051
SS-82	-1.05799	0.0001	-3		SS-187	-0.709104	0.0349698
SS-175	1.03879	0.0001	-2.54625		SS-65	-0.438894	0.192387
SS-172	-2.28955	0.0001	-1.95792		SS-126	-0.649955	0.230545
SS-165	0.316609	0.2244	-1.19297		SS-316	-1.2716	-0.181423
SS-185	0.937495	0.0001	0.799668		SS-14	-1.77645	0.142906
SS-169	-0.58554	0.0888	0.579759		SS-48	0.582941	0.341437
SS-32	-2.35698	0.0889	-1.39327		SS-203	-1.38949	-0.252231
SS-26	-2.34593	0.0001	-0.685245		SS-74	-0.665432	-0.228583
SS-61	-2.2049	0.0001	-2.32265		SS-202	-1.67208	-0.014241
SS-148	-1.07006	0.0915	-0.347766		SS-194	-2.76121	-0.338708
SS-160	0.917241	0.0001	0.851759		SS-218	-1.80037	-0.319718
SS-66	-0.378757	0.0442	0.373398		SS-234	-0.0159576	-0.0852819
SS-55	-2.43581	0.0001	0.580531		SS-222	-1.1367	0.221444
SS-162	0.946057	0.0001	2.27736		SS-248	-0.343732	-0.1504
SS-99	3.08457	0.0001	0.991971		SS-211	-2.88577	-0.0258863
SS-59	0.553361	0.0001	-0.401063		SS-273	-1.15232	-0.198018
SS-152	-0.897006	0.0001	-2.26534		SS-305	1.08794	-0.184087
SS-166	-2.94392	0.0001	0.190552		SS-6	0.41997	-0.124525
SS-70	1.14594	0.0001	-1.24195		SS-93	3.67702	-0.305547
SS-30	1.7748	0.0001	0.732139		SS-119	-3.57251	0.0103253
SS-108	0.232538	0.0001	-2.04275		SS-86	-0.0802404	0.0823356
SS-142	0.469782	0.0001	-0.00679665		SS-46	-4.39593	0.160114
SS-9	0.565012	0.2137	0.104873		SS-145	-5.93174	-0.179937
SS-24	-1.69853	0.1755	-1.9203		SS-2	-0.63958	-0.337376
SS-171	-0.179188	0.212	-1.85935		SS-82	-1.05799	-0.162879
SS-117	-1.02679	0.0001	-1.18705		SS-175	1.03879	0.0272126
SS-90	0.860208	0.0001	-1.35734		SS-172	-2.28955	-0.307156
SS-184	0.560226	0.0001	0.416083		SS-186	-5.12986	-0.163223
SS-168	-0.90996	0.4054	-0.00868224		SS-147	-2.11092	-0.175919
SS-41	-0.0430512	0.6388	1.10299		SS-180	-0.693154	-0.287287
SS-38	-0.167312	1.0849	-1.98279		SS-165	0.316609	0.185676
SS-158	-0.255494	0.0001	1.36267		SS-185	0.937495	-0.00635456
SS-94	2.11833	0.0001	0.963252		SS-169	-0.58554	0.139078
SS-8	-0.434013	0.1462	-0.725231		SS-32	-2.35698	0.224727
SS-176	-2.44301	0.0001	-0.345564		SS-26	-2.34593	0.0647798
SS-56	-1.0318	0.0944	0.235482		SS-61	-2.2049	-0.197176
SS-37	1.54171	0.0001	-1.8039		SS-148	-1.07006	-0.38328
SS-17	-2.57261	0.0001	-2.48116		SS-160	0.917241	-0.0144854
SS-60	0.900336	0.0001	-0.00911773		SS-66	-0.378757	-0.0374935
SS-124	-1.66887	0.0001	-0.29814		SS-55	-2.43581	-0.146237
SS-122	-0.912673	0.0001	1.2883		SS-162	0.946057	-0.0294537
SS-72	1.11517	0.2957	-2.77596		SS-99	3.08457	0.187662
SS-127	-0.36012	0.3523	1.02333		SS-59	0.553361	-0.134992
SS-110	-0.829049	0.5459	1.85459		SS-152	-0.897006	0.145972
SS-5	0.697151	0.1947	-0.495532		SS-166	-2.94392	-0.14385
SS-299	-0.753653	0.0001	-0.961002		SS-139	-5.8451	-0.36592
SS-50	-0.404687	0.1122	-2.05409		SS-70	1.14594	-0.17113
SS-300	-1.15779	1.6537	-0.00462403		SS-30	1.7748	0.120727
SS-291	1.39698	0.6448	-0.614624		SS-108	0.232538	-0.146508
SS-275	-0.0594949	0.0001	0.186881		SS-88	1.40828	0.137021
SS-283	-2.21223	0.0001	-0.108892		SS-144	-4.39593	-0.252159
SS-268	3.18455	6.8816	0.691623		SS-134	0.368265	-0.220655
SS-264	-1.36438	0.0001	-1.82164		SS-142	0.469782	-0.346371
SS-146	0.931986	0.0001	-0.700638		SS-9	0.565012	0.0319062
SS-135	-0.614624	0.0713	-0.527616		SS-24	-1.69853	0.0401711
SS-296	3.05591	0.0001	0.848638		SS-171	-0.179188	0.0783266
SS-238	-0.234296	0.0678	0.0792928		SS-117	-1.02679	-0.0307919
SS-195	3.58585	0.1333	2.97896		SS-58	0.725698	-0.113552
SS-125	0.356482	0.1733	2.35279		SS-150	-5.65836	-0.112735
SS-18	-0.859614	0.0001	2.3764		SS-90	0.860208	0.0172296
SS-118	0.214995	0.1005	0.125651		SS-184	0.560226	-0.211396
SS-177	-2.23991	0.0001	-2.85621		SS-168	-0.90996	0.0220644
SS-170	-2.46355	0.0666	-2.03801		SS-41	-0.0430512	0.03152
SS-63	-1.86512	0.0001	-1.45048		SS-38	-0.167312	0.243642
SS-77	-1.82572	0.0001	-1.24674		SS-158	-0.255494	0.196464
SS-11	-1.59205	0.0001	-2.33643		SS-94	2.11833	0.200214
SS-311	-0.371646	0.1684	-0.540359		SS-8	-0.434013	0.0574102
SS-204	-0.126266	0.0001	-0.345015		SS-176	-2.44301	0.0266019
SS-206	0.52657	0.0001	1.06702		SS-56	-1.0318	0.115591
SS-225	1.70814	0.0001	0.444031		SS-37	1.54171	0.0820937
SS-232	-0.0730897	0.0001	-1.34813		SS-17	-2.57261	-0.0109741
SS-262	-2.49899	0.0001	-2.49492		SS-60	0.900336	0.140265
SS-259	-0.265171	0.4002	-0.111695		SS-124	-1.66887	-0.289632
SS-149	-0.112475	0.0001	-1.3419		SS-122	-0.912673	0.294223
SS-310	-1.04603	0.0001	-0.381198		SS-72	1.11517	0.0875744
SS-214	-2.82215	0.1059	-2.30116		SS-127	-0.36012	0.0726209
SS-253	-2.04038	0.0001	-1.85778		SS-110	-0.829049	0.131842
SS-221	2.05575	0.3819	-1.41235		SS-5	0.697151	0.252574
SS-174	1.28392	0.0001	-1.79036		SS-299	-0.753653	-0.377185
SS-290	1.19283	0.3174	0.321582		SS-50	-0.404687	-0.00451908
SS-91	-0.664517	0.4231	0.186501		SS-40	-6.2109	-0.0173589
SS-243	-0.946472	0.0001	-1.53324		SS-300	-1.15779	-0.206578
SS-249	-1.89539	0.5427	-1.52866		SS-291	1.39698	0.133707
SS-297	1.7162	0.183	0.66612		SS-275	-0.0594949	-0.092478
SS-33	1.41997	0.0001	1.69421		SS-283	-2.21223	-9.09961e-05
					SS-268	3.18455	0.190112
					SS-264	-1.36438	-0.169103
					SS-146	0.931986	-0.252779
					SS-135	-0.614624	0.294014
					SS-296	3.05591	0.205748
					SS-238	-0.234296	-0.313709
					SS-195	3.58585	0.0200587
					SS-125	0.356482	-0.0503216
					SS-18	-0.859614	0.0976501
					SS-118	0.214995	0.255206
					SS-92	-3.4112	-0.00980019
					SS-157	-4.27928	-0.0071951
					SS-177	-2.23991	-0.202057
					SS-170	-2.46355	-0.17592
					SS-155	-3.40507	0.00211287
					SS-63	-1.86512	-0.126277
					SS-77	-1.82572	-0.0207452
					SS-11	-1.59205	-0.3142
					SS-311	-0.371646	-0.294835
					SS-204	-0.126266	-0.365226
					SS-206	0.52657	-0.21503
					SS-209	-5.30301	0.138167
					SS-225	1.70814	-0.0912394
					SS-233	-5.09296	-0.167912
					SS-232	-0.0730897	-0.43382
					SS-262	-2.49899	-0.455726
					SS-259	-0.265171	-0.129397
					SS-149	-0.112475	0.0162091
					SS-140	-3.41074	-0.356537
					SS-310	-1.04603	-0.0517194
					SS-1	-3.71407	-0.108126
					SS-214	-2.82215	-0.160317
					SS-253	-2.04038	-0.129945
					SS-73	-0.994241	-0.21794
					SS-221	2.05575	-0.0146555
					SS-251	-4.8762	-0.172127
					SS-174	1.28392	-0.0681131
					SS-290	1.19283	-0.185871
					SS-91	-0.664517	0.368873
					SS-25	-0.662917	0.254519
					SS-243	-0.946472	-0.049758
					SS-249	-1.89539	0.215864
					SS-297	1.7162	0.241853
					SS-33	1.41997	0.0144543

## Sheet: Figure2F,I,J
Group	OE-Ctrl			OE-Ctrl-TGFB3-treated			OE-Ctrl-TGFB3-treated			OE-SHC1-TGFB3-treated
Migrated Cell Number	10	11	10	30	40	10	600	610	608	900	902	890
Group	OE-Ctrl			OE-Ctrl with PTK2 inhibitor			OE-SHC1			OE-SHC1 with PTK2 inhibitor
Migrated Cell Number	450	445	461	260	287	278	900	910	920	100	98	102
Group	sh-Ctrl			sh-Ctrl with PTK2 OE			sh-SHC1			sh-SHC1 with PTK2 OE
Migrated Cell Number	446	439	451	990	987	979	90	89	87	430	431	432
Group	p-value (t.test)
OE-Ctrl vs OE-Ctrl-TGFB3-treated	0.137877
OE-Ctrl-TGFB3-treated vs OE-SHC1-TGFB3-treated	4.44063e-07
OE-Ctrl vs OE-Ctrl with PTK2 inhibitor	4.3717e-05
OE-SHC1 vs OE-SHC1 with PTK2 inhibitor	1.67449e-08
sh-Ctrl vs sh-Ctrl with PTK2 OE	3.69486e-08
sh-SHC1 vs sh-SHC1 with PTK2 OE	5.39314e-10

## Sheet: Figure2K
ADD2 Ser2
group	Intensity	log10(Intensity)
OE-Ctrl_1	79383.7	4.89973
OE-Ctrl_2	70676.5	4.84927
OE-Ctrl_3	77379.5	4.88863
iPTK2_1	20293.3	4.30735
iPTK2_2	24510.3	4.38935
iPTK2_3	26834.9	4.4287
OE-SHC1_1	535529	5.72878
OE-SHC1_2	528996	5.72345
OE-SHC1_3	531811	5.72576
OE-SHC1_iPTK2_1	61477.5	4.78872
OE-SHC1_iPTK2_2	54734.3	4.73826
OE-SHC1_iPTK2_3	59925.3	4.77761

## Sheet: Figure2L
concentration (ug/ml)	ISO-HAS (AS)			ASM (AS)			VA-ES-BJ (ES)			SU-CCS-1 (ES)			93T449 (WDLPS)			SW-872 (WDLPS)
0.1	96.4408	96.9054	96.9617	95.1046	95.5775	95.9346	93.2026	93.666	94.0159	95.2084	95.1155	95.2177	93.78	94.1439	93.4338	92.8895	92.436	93.0046
1	94.5243	94.3918	94.307	93.2399	93.5063	93.5054	91.3751	91.6361	91.6353	80.7215	80.5094	80.496	93.3555	93.5337	93.7403	92.2211	92.4128	92.2657
10	79.4092	85.0063	84.5898	82.1582	82.8769	77.5889	80.5151	81.2194	76.0371	81.4425	83.3678	79.6494	85.9863	85.6731	85.4721	83.489	84.1193	85.4987
20	42.5149	44.3547	44.7714	42.2609	43.1154	41.4388	41.4157	42.2531	40.6101	43.0337	42.7115	44.2998	75.8332	74.0601	75.3774	73.9252	73.0601	74.2584
40	23.8586	24.9216	24.9284	23.8954	22.8531	23.7782	23.4175	22.396	23.3026	24.1547	24.3927	22.3066	73.2859	75.9426	74.48	74.7493	72.8661	72.6273
70	14.1374	13.3872	13.8567	13.5615	12.7943	12.0867	13.2903	12.5384	11.845	13.221	14.4689	13.7327	41.4324	45.7741	43.6082	42.0902	41.4154	44.2815
90	7.72124	7.65408	7.68662	6.76053	6.75152	6.75087	6.62532	6.61649	6.61586	7.42595	7.42161	7.4728	22.3774	24.8563	23.0237	21.73	25.395	20.3813
120	7.57966	7.61036	7.5774	6.58439	6.64266	6.57517	6.45271	6.50981	6.44367	7.35654	7.36093	7.3696	19.6419	19.8377	18.5651	18.9222	18.4568	18.3727
200	4.24617	4.39884	4.85538	3.41324	3.81254	3.83615	3.34498	3.73629	3.75943	4.28136	4.08728	3.82895	16.5602	16.6983	16.9157	15.6183	15.4284	15.5421
300	2.83566	2.77352	2.74995	1.85688	1.83462	1.77794	1.81974	1.79793	1.74239	2.56263	2.6023	2.56618	14.1977	14.8319	14.1529	13.8034	13.5468	13.6623
500	1.57021	1.68947	1.52871	1.03278	0.989686	1.06305	1.01213	0.969893	1.04179	1.61907	1.21236	1.18141	14.2675	14.7246	14.3989	13.9694	13.9674	13.7267
700	1.57495	1.60181	1.59834	1.41568	1.40498	1.40812	1.38737	1.37688	1.37995	1.35834	1.36513	1.37307	8.53107	8.78529	8.16806	7.4044	7.47158	7.86811
900	1.49521	1.499	1.48841	1.28991	1.29183	1.284	1.26411	1.26599	1.25832	1.2482	1.26112	1.24913	8.38007	8.20658	8.23061	7.13453	7.13893	7.00801
1100	0.807432	0.791516	0.808081	0.659749	0.67105	0.636758	0.646554	0.657629	0.624022	0.586815	0.572952	0.559687	7.07206	7.16421	7.77033	6.73518	6.97188	6.46647
Cell line	IC50 (c/uM)
ISO-HAS (AS)	20.24
ASM (AS)	19.27
VA-ES-BJ (ES)	18.71
SU-CCS-1 (ES)	19.52
93T449 (WDLPS)	54.58
SW-872 (WDLPS)	52.14
T.TEST	2.77634e-06
