# Supplementary material for: Proteomic characterization identifies clinically relevant subgroups of soft tissue sarcoma
Source: Nat Commun. 2024 Feb 15;15:1381. doi: 10.1038/s41467-024-45306-y (PMC10869728; doi:10.1038/s41467-024-45306-y)
Supplement: Supplementary file 10 — Source Data [file 41467_2024_45306_MOESM10_ESM.zip › Source Data/Figure3.xlsx]

## Sheet: Figure3A
	A1BG	A2M	ABCA8	ABCB8	ABHD14B	ABHD5	ABI3BP	ACAA2	ACACA	ACACB	ACADS	ACADVL	ACP1	ACSL1	ACSL6	ACY1	ACYP2	ADAM10	ADAM17	ADAMTSL4	ADCK3	ADD2	ADD3	ADH1A	ADH1B	ADH1C	ADIRF	AFM	AGO4	AGPAT3	AIFM2	AK1	AK5	AKR1C4	AKT2	ALB	ALDH1L1	ALDH3B1	ALDH6A1	ANGPTL2	ANK1	ANK2	ANK3	ANKFY1	AP1S1	APCS	APOA4	APOB	APOC1
Gene Sets	GS1	GS1	GS1	GS1	GS1	GS1	GS1	GS1	GS1	GS1	GS1	GS1	GS1	GS1	GS1	GS1	GS1	GS1	GS1	GS1	GS1	GS1	GS1	GS1	GS1	GS1	GS1	GS1	GS1	GS1	GS1	GS1	GS1	GS1	GS1	GS1	GS1	GS1	GS1	GS1	GS1	GS1	GS1	GS1	GS1	GS1	GS1	GS1	GS1
PC-Ra	-0.100519	0.0126639	-0.00878928	-0.0821338	-0.264961	-0.0448709	-0.288385	-0.165565	-0.0246493	-0.105744	-0.0263581	-0.176523	-0.197428	-0.206615	-0.245751	-0.119417	-0.396764	-0.14826	-0.134431	-0.103276	-0.209859	-0.0546732	0.0556159	-0.196667	-0.16681	-0.237554	-0.189573	-0.0615969	-0.0659583	-0.193442	-0.110794	-0.296062	-0.286935	-0.0993533	-0.0457553	0.068992	-0.108005	0.0788779	-0.25405	0.0732502	0.0499316	-0.0456	-0.149739	0.0693249	-0.109068	-0.168542	0.0634279	0.0360134	0.0139201
PC-Cc	-0.288207	-0.2814	-0.20032	-0.144442	-0.162439	-0.234077	-0.134503	-0.22362	-0.196751	-0.114622	-0.2004	-0.232545	-0.0919779	-0.260128	-0.12553	-0.13917	-0.14893	-0.18032	-0.125241	-0.248738	-0.0238728	-0.208352	-0.423326	-0.167117	-0.193974	-0.124372	-0.106044	-0.411871	-0.193876	-0.190629	-0.211397	-0.199227	-0.365307	-0.104947	-0.185711	-0.355485	-0.205304	-0.251556	-0.169174	-0.192241	-0.233101	-0.17314	-0.0841755	-0.198822	-0.116032	-0.159965	-0.326548	-0.260859	-0.2668
PC-Sm	0.684467	0.519402	0.39367	0.38571	0.665692	0.506504	0.643914	0.648753	0.408178	0.360592	0.417432	0.680492	0.440627	0.773508	0.569521	0.42576	0.817049	0.54296	0.419382	0.612935	0.327506	0.470639	0.732231	0.582838	0.593913	0.556298	0.456886	0.867901	0.458208	0.623323	0.551855	0.77761	1.08193	0.333562	0.415495	0.584936	0.536492	0.373536	0.663867	0.268029	0.377254	0.391323	0.361671	0.285848	0.367746	0.531411	0.537252	0.448869	0.489882
[truncated: 3,541 more columns]

## Sheet: Figure3B
hierarchical cluster	Protein Cluster	Freq
HC1	PC-Ra	11
HC1	PC-Cc	5
HC1	PC-Sm	6
HC2	PC-Ra	9
HC2	PC-Cc	6
HC2	PC-Sm	32
HC3	PC-Ra	35
HC3	PC-Cc	25
HC3	PC-Sm	15
HC4	PC-Ra	12
HC4	PC-Cc	17
HC4	PC-Sm	4
HC5	PC-Ra	7
HC5	PC-Cc	33
HC5	PC-Sm	3
HC6	PC-Ra	12
HC6	PC-Cc	36
HC6	PC-Sm	4

## Sheet: Figure3C
ID	Protein Cluster	OS	os.time(month)
SS-197	PC-Ra	1	13.4
SS-223	PC-Ra	1	37.0667
SS-190	PC-Ra	1	7.2
SS-260	PC-Ra	0	36.9
SS-219	PC-Ra	0	43.3
SS-263	PC-Ra	0	36.3
SS-269	PC-Ra	0	35.3667
SS-284	PC-Ra	1	5.6
SS-87	PC-Ra	0	60.8667
SS-23	PC-Ra	0	60.8667
SS-143	PC-Ra	1	47.6
SS-83	PC-Ra	1	19.9
SS-178	PC-Ra	0	50.0667
SS-39	PC-Ra	0	60.8667
SS-19	PC-Ra	0	60.8667
SS-36	PC-Ra	1	43.7333
SS-42	PC-Ra	0	60.8667
SS-154	PC-Ra	0	55.4333
SS-112	PC-Ra	1	22.5
SS-31	PC-Ra	0	60.8667
SS-179	PC-Ra	0	49.8667
SS-137	PC-Ra	0	60.8667
SS-104	PC-Ra	0	60.8667
SS-65	PC-Ra	1	13.6333
SS-126	PC-Ra	0	60.8667
SS-93	PC-Ra	1	1.8
SS-86	PC-Ra	0	60.8667
SS-145	PC-Ra	0	57.8
SS-113	PC-Ra	0	60.8667
SS-82	PC-Ra	1	20.4333
SS-34	PC-Ra	0	60.8667
SS-109	PC-Ra	0	60.8667
SS-70	PC-Ra	0	60.8667
SS-30	PC-Ra	0	60.8667
SS-108	PC-Ra	0	60.8667
SS-3	PC-Ra	0	60.8667
SS-134	PC-Ra	1	13.6333
SS-9	PC-Ra	0	60.8667
SS-117	PC-Ra	1	55.3
SS-58	PC-Ra	1	3.9
SS-150	PC-Ra	0	56.2667
SS-90	PC-Ra	1	43.7333
SS-184	PC-Ra	1	23.7
SS-168	PC-Ra	0	51.7333
SS-41	PC-Ra	1	13.2
SS-38	PC-Ra	1	2.73333
SS-52	PC-Ra	0	60.8667
SS-21	PC-Ra	0	60.8667
SS-8	PC-Ra	0	60.8667
SS-176	PC-Ra	0	50.4333
SS-54	PC-Ra	0	60.8667
SS-56	PC-Ra	0	60.8667
SS-60	PC-Ra	0	60.8667
SS-124	PC-Ra	1	0.166667
SS-122	PC-Ra	0	60.8667
SS-72	PC-Ra	NA	NA
SS-127	PC-Ra	1	4.03333
SS-110	PC-Ra	0	60.8667
SS-5	PC-Ra	1	9.8
SS-299	PC-Ra	0	31.9667
SS-300	PC-Ra	0	31.7333
SS-275	PC-Ra	0	34.7667
SS-268	PC-Ra	1	3.26667
SS-146	PC-Ra	0	57.7667
SS-296	PC-Ra	1	4.83333
SS-195	PC-Ra	1	2.4
SS-125	PC-Ra	1	14
SS-18	PC-Ra	1	2.43333
SS-118	PC-Ra	0	60.8667
SS-204	PC-Ra	1	22.3
SS-206	PC-Ra	1	17.7333
SS-209	PC-Ra	0	44.9333
SS-225	PC-Ra	1	30.5667
SS-233	PC-Ra	0	42.2
SS-232	PC-Ra	0	42.2333
SS-228	PC-Ra	0	42.6
SS-262	PC-Ra	0	36.5667
SS-259	PC-Ra	0	37.7
SS-140	PC-Ra	1	43.7333
SS-310	PC-Ra	1	9.3
SS-251	PC-Ra	0	39.1
SS-174	PC-Ra	0	50.8
SS-101	PC-Ra	0	60.8667
SS-290	PC-Ra	1	25.0333
SS-243	PC-Ra	0	40.7667
SS-297	PC-Ra	1	28.6
SS-231	PC-Cc	1	11.5667
SS-229	PC-Cc	0	42.4667
SS-244	PC-Cc	1	33.5333
SS-230	PC-Cc	0	42.3667
SS-205	PC-Cc	1	10.1
SS-196	PC-Cc	0	47
SS-200	PC-Cc	0	46.2333
SS-317	PC-Cc	1	3.36667
SS-242	PC-Cc	1	29.6333
SS-255	PC-Cc	0	38.2333
SS-239	PC-Cc	0	41.6667
SS-193	PC-Cc	1	40.4333
SS-287	PC-Cc	0	33.3
SS-282	PC-Cc	0	33.7667
SS-281	PC-Cc	0	33.8
SS-265	PC-Cc	0	35.8667
SS-247	PC-Cc	0	39.5667
SS-198	PC-Cc	1	4.3
SS-199	PC-Cc	0	46.3333
SS-236	PC-Cc	0	42
SS-226	PC-Cc	1	7.16667
SS-220	PC-Cc	1	7.63333
SS-271	PC-Cc	1	2.63333
SS-128	PC-Cc	1	40.4667
SS-267	PC-Cc	0	35.4333
SS-308	PC-Cc	1	13.7333
SS-250	PC-Cc	0	39.3333
SS-280	PC-Cc	0	33.8333
SS-306	PC-Cc	0	31.0333
SS-261	PC-Cc	0	36.8333
SS-303	PC-Cc	0	31.0667
SS-252	PC-Cc	0	38.6667
SS-212	PC-Cc	0	44.7
SS-191	PC-Cc	0	47.6333
SS-215	PC-Cc	0	43.8333
SS-276	PC-Cc	0	34.6667
SS-307	PC-Cc	1	31.8
SS-279	PC-Cc	0	33.8333
SS-286	PC-Cc	0	33.5
SS-272	PC-Cc	0	34.9667
SS-298	PC-Cc	0	32
SS-309	PC-Cc	0	30.8
SS-313	PC-Cc	1	8.46667
SS-245	PC-Cc	0	40.3333
SS-314	PC-Cc	0	30.2667
SS-312	PC-Cc	0	30.3333
SS-302	PC-Cc	0	31.3
SS-288	PC-Cc	0	33.2667
SS-258	PC-Cc	0	37.7667
SS-278	PC-Cc	0	34.2333
SS-254	PC-Cc	0	38.6333
SS-277	PC-Cc	0	34.6667
SS-130	PC-Cc	1	60.2667
SS-163	PC-Cc	0	53.1667
SS-167	PC-Cc	0	52.0667
SS-35	PC-Cc	NA	NA
SS-95	PC-Cc	1	29.0333
SS-115	PC-Cc	0	60.8667
SS-141	PC-Cc	1	35.5667
SS-164	PC-Cc	1	32.3
SS-57	PC-Cc	1	42.3667
SS-121	PC-Cc	0	60.8667
SS-100	PC-Cc	1	54.3
SS-188	PC-Cc	1	13.3333
SS-67	PC-Cc	0	60.8667
SS-182	PC-Cc	0	49.2333
SS-183	PC-Cc	0	49.1667
SS-105	PC-Cc	1	19.7333
SS-89	PC-Cc	0	60.8667
SS-136	PC-Cc	0	60.8667
SS-69	PC-Cc	0	60.8667
SS-2	PC-Cc	1	8.23333
SS-20	PC-Cc	0	60.8667
SS-68	PC-Cc	0	60.8667
SS-102	PC-Cc	0	60.8667
SS-85	PC-Cc	0	60.8667
SS-84	PC-Cc	0	60.8667
SS-175	PC-Cc	1	14.0667
SS-98	PC-Cc	0	60.8667
SS-172	PC-Cc	0	50.9
SS-186	PC-Cc	0	48.9667
SS-120	PC-Cc	0	60.8667
SS-173	PC-Cc	1	17.6667
SS-106	PC-Cc	0	60.8667
SS-147	PC-Cc	1	5.2
SS-180	PC-Cc	0	49.8333
SS-165	PC-Cc	0	52.5333
SS-185	PC-Cc	0	49
SS-169	PC-Cc	0	51.6
SS-27	PC-Cc	0	60.8667
SS-29	PC-Cc	0	60.8667
SS-132	PC-Cc	0	60.8667
SS-76	PC-Cc	1	48.3333
SS-26	PC-Cc	1	21.9
SS-49	PC-Cc	0	60.8667
SS-45	PC-Cc	0	60.8667
SS-15	PC-Cc	0	60.8667
SS-71	PC-Cc	0	60.8667
SS-61	PC-Cc	0	60.8667
SS-148	PC-Cc	0	57.1
SS-78	PC-Cc	0	60.8667
SS-160	PC-Cc	1	3.3
SS-66	PC-Cc	1	45.0667
SS-114	PC-Cc	0	60.8667
SS-55	PC-Cc	1	49.9667
SS-162	PC-Cc	1	16.8
SS-116	PC-Cc	0	60.8667
SS-111	PC-Cc	0	60.8667
SS-62	PC-Cc	0	60.8667
SS-99	PC-Cc	1	12.7333
SS-59	PC-Cc	1	11.5667
SS-22	PC-Cc	0	60.8667
SS-152	PC-Cc	0	56
SS-166	PC-Cc	0	52.1667
SS-139	PC-Cc	0	58.9667
SS-151	PC-Cc	0	56.2333
SS-88	PC-Cc	1	6.33333
SS-144	PC-Cc	0	57.9
SS-28	PC-Cc	0	60.8667
SS-142	PC-Cc	1	14.2
SS-33	PC-Cc	1	14.9333
SS-81	PC-Cc	0	60.8667
SS-210	PC-Sm	0	44.9333
SS-189	PC-Sm	0	47.8333
SS-289	PC-Sm	0	33.2333
SS-201	PC-Sm	0	45.9333
SS-53	PC-Sm	1	15.2
SS-156	PC-Sm	0	54.9667
SS-159	PC-Sm	0	54.3667
SS-97	PC-Sm	1	26.1
SS-75	PC-Sm	0	60.8667
SS-13	PC-Sm	0	60.8667
SS-187	PC-Sm	0	47.8667
SS-316	PC-Sm	0	30
SS-14	PC-Sm	1	33.0667
SS-48	PC-Sm	0	60.8667
SS-203	PC-Sm	0	45.7667
SS-74	PC-Sm	0	60.8667
SS-202	PC-Sm	0	45.9
SS-194	PC-Sm	0	47.1667
SS-218	PC-Sm	0	43.3667
SS-234	PC-Sm	0	42.2
SS-222	PC-Sm	0	42.9
SS-248	PC-Sm	0	39.4333
SS-211	PC-Sm	0	44.7667
SS-213	PC-Sm	0	43.8333
SS-273	PC-Sm	0	34.9667
SS-305	PC-Sm	0	31.0333
SS-6	PC-Sm	1	21.7667
SS-119	PC-Sm	0	60.8667
SS-46	PC-Sm	0	60.8667
SS-32	PC-Sm	0	60.8667
SS-24	PC-Sm	0	60.8667
SS-171	PC-Sm	0	51.2667
SS-158	PC-Sm	0	54.6333
SS-94	PC-Sm	1	2.03333
SS-37	PC-Sm	0	33.8
SS-17	PC-Sm	0	60.8667
SS-50	PC-Sm	1	41.5667
SS-40	PC-Sm	0	54.3333
SS-291	PC-Sm	0	33.1
SS-283	PC-Sm	0	33.6
SS-264	PC-Sm	0	36.2667
SS-135	PC-Sm	0	60.8667
SS-238	PC-Sm	0	41.7333
SS-92	PC-Sm	0	60.8667
SS-157	PC-Sm	0	54.8
SS-123	PC-Sm	0	60.8667
SS-177	PC-Sm	0	50.3667
SS-170	PC-Sm	0	51.6
SS-257	PC-Sm	1	11.8667
SS-155	PC-Sm	0	55.0333
SS-63	PC-Sm	1	45
SS-77	PC-Sm	0	60.8667
SS-11	PC-Sm	0	60.8667
SS-311	PC-Sm	0	30.4667
SS-149	PC-Sm	0	56.9333
SS-1	PC-Sm	0	60.8667
SS-214	PC-Sm	0	43.8333
SS-253	PC-Sm	0	38.6333
SS-73	PC-Sm	0	60.8667
SS-221	PC-Sm	1	0.3
SS-91	PC-Sm	0	60.8667
SS-25	PC-Sm	1	12.3667
SS-181	PC-Sm	0	49.3667
SS-249	PC-Sm	0	39.4

## Sheet: Figure3D
metastasis	Protein Cluster	Freq
no	PC-Ra	42
yes	PC-Ra	41
no	PC-Cc	73
yes	PC-Cc	22
no	PC-Sm	49
yes	PC-Sm	5

## Sheet: Figure3E
ID	hierarchical cluster	Protein Cluster	Angiogenesis	RAS-MAPK cascade
SS-101	HC6	PC-Ra	0.0980708	-0.0680999
SS-104	HC4	PC-Ra	0.0409994	-0.0345897
SS-108	HC1	PC-Ra	0.0956259	-0.181366
SS-109	HC2	PC-Ra	0.0644535	-0.0521409
SS-110	HC3	PC-Ra	-0.00936148	-0.0175594
SS-112	HC6	PC-Ra	0.0478191	-0.0777836
SS-113	HC6	PC-Ra	0.0997667	-0.190801
SS-117	HC3	PC-Ra	0.0287348	-0.0999125
SS-118	HC1	PC-Ra	0.0937441	-0.05039
SS-122	HC3	PC-Ra	0.057066	0.0262173
SS-124	HC4	PC-Ra	-0.00758253	0.101254
SS-125	HC4	PC-Ra	-0.0106295	0.0163391
SS-126	HC3	PC-Ra	0.00979615	0.0749811
SS-127	HC3	PC-Ra	0.0423392	0.00797634
SS-134	HC3	PC-Ra	0.0247244	-0.138221
SS-137	HC1	PC-Ra	0.0619951	-0.32538
SS-140	HC6	PC-Ra	0.0475853	-0.0927576
SS-143	HC3	PC-Ra	0.0124947	0.143133
SS-145	HC3	PC-Ra	0.0475236	-0.0175389
SS-146	HC1	PC-Ra	0.0394862	-0.242669
SS-150	HC3	PC-Ra	-0.0270235	0.0299327
SS-154	HC5	PC-Ra	0.0530019	0.073614
SS-168	HC3	PC-Ra	0.0297357	0.0343069
SS-174	HC6	PC-Ra	0.0489193	-0.133161
SS-176	HC2	PC-Ra	0.0476265	-0.186287
SS-178	HC3	PC-Ra	-0.0149164	-0.048689
SS-179	HC3	PC-Ra	0.0488933	0.103654
SS-18	HC1	PC-Ra	0.0599426	0.120348
SS-184	HC3	PC-Ra	0.0159376	-0.179595
SS-19	HC5	PC-Ra	0.0387727	-0.155633
SS-190	HC3	PC-Ra	0.0524308	-0.0611835
SS-195	HC1	PC-Ra	0.0678625	-0.189286
SS-197	HC5	PC-Ra	0.0357909	-0.0734011
SS-204	HC6	PC-Ra	0.0606541	-0.0972567
SS-206	HC3	PC-Ra	0.0362652	0.000631317
SS-209	HC3	PC-Ra	0.0119656	-0.125067
SS-21	HC3	PC-Ra	0.0174668	-0.167119
SS-219	HC2	PC-Ra	-0.0164191	-0.0267746
SS-223	HC3	PC-Ra	0.0496021	-0.0550717
SS-225	HC3	PC-Ra	0.0269404	-0.113062
SS-228	HC3	PC-Ra	0.012958	-0.118104
SS-23	HC3	PC-Ra	0.00835	-0.0193511
SS-232	HC6	PC-Ra	0.0102164	-0.00360427
SS-233	HC6	PC-Ra	0.0472078	-0.0485101
SS-243	HC6	PC-Ra	0.0927014	-0.211683
SS-251	HC6	PC-Ra	-0.00975667	-0.0393384
SS-259	HC6	PC-Ra	0.0151078	-0.259703
SS-260	HC2	PC-Ra	-0.00810303	0.0243735
SS-262	HC4	PC-Ra	0.039287	0.0325593
SS-263	HC2	PC-Ra	0.0380317	0.0334661
SS-268	HC1	PC-Ra	0.0457506	-0.0326865
SS-269	HC4	PC-Ra	0.0547224	-0.0715402
SS-275	HC3	PC-Ra	0.0499955	-0.158063
SS-284	HC5	PC-Ra	0.026648	0.0742595
SS-290	HC3	PC-Ra	0.0210676	0.169669
SS-296	HC1	PC-Ra	0.0885416	-0.141485
SS-297	HC2	PC-Ra	0.014182	0.0250939
SS-299	HC4	PC-Ra	0.0472879	0.158836
SS-3	HC4	PC-Ra	0.0110082	-0.316545
SS-30	HC1	PC-Ra	0.089923	-0.173762
SS-300	HC2	PC-Ra	0.0315337	0.19625
SS-31	HC5	PC-Ra	0.0388362	0.219636
SS-310	HC4	PC-Ra	0.0482874	-0.138615
SS-34	HC4	PC-Ra	0.031348	-0.0497695
SS-36	HC2	PC-Ra	0.032597	-0.181041
SS-38	HC3	PC-Ra	0.0391658	-0.0568276
SS-39	HC3	PC-Ra	0.0103133	-0.0612678
SS-41	HC3	PC-Ra	0.017972	0.117384
SS-42	HC4	PC-Ra	0.0431679	-0.153209
SS-5	HC3	PC-Ra	0.0662525	0.0513706
SS-52	HC2	PC-Ra	0.0635779	0.0145229
SS-54	HC3	PC-Ra	0.0353175	-0.0293766
SS-56	HC4	PC-Ra	-0.00999031	-0.00833472
SS-58	HC3	PC-Ra	0.0290165	-0.0500713
SS-60	HC3	PC-Ra	-0.0243825	0.00407352
SS-65	HC3	PC-Ra	0.0139845	0.0763807
SS-70	HC1	PC-Ra	0.0958175	-0.150938
SS-72	HC4	PC-Ra	0.0425898	-0.0638095
SS-8	HC3	PC-Ra	0.0122858	-0.123767
SS-82	HC5	PC-Ra	0.0509699	0.136256
SS-83	HC3	PC-Ra	-0.0534338	-0.0432536
SS-86	HC6	PC-Ra	-0.00264985	-0.0233663
SS-87	HC5	PC-Ra	0.0649815	-0.0673906
SS-9	HC3	PC-Ra	0.00751366	0.0428529
SS-90	HC3	PC-Ra	0.00289624	0.0990021
SS-93	HC1	PC-Ra	0.0459369	-0.045873

## Sheet: Figure3H
Group	Migrated cell number
Empty-Vector 1	172
Empty-Vector 2	174
Empty-Vector 3	178
SHC1-Overexpressing 1	280
SHC1-Overexpressing 2	285
SHC1-Overexpressing 3	283
P-value(t.test)	1.19915e-06

## Sheet: Figure3I
Sites	mean(metastasis)	mean(non-metastasis)	FC	FDR	correlation.r(SHC1)	correlation.p(SHC1)	correlation.r(MAPK10)	correlation.p(MAPK10)
AIFM1/S_268	0.922298	0.16621	5.549	0.0216903	0.0238757	0.800925	0.0721805	0.445356
AMOTL1/S_805	0.754964	0.322752	2.33915	0.0257843	-0.056594	0.549787	0.0104049	0.91251
AMOTL1/S_809	0.517327	0.279904	1.84823	0.0447653	0.0132647	0.888602	-0.00959799	0.919271
ANXA1/S_170	1.86941	0.48148	3.88262	0.0404924	0.0464981	0.623244	0.211551	0.0238532
BICD2/S_582	68.7432	38.6932	1.77662	0.0298451	0.0746057	0.430175	0.0978583	0.300288
BIRC6/S_480	1.39586	0.435129	3.20793	0.0388046	0.314486	0.000655194	0.094795	0.315745
CDK12/S_423	5.99997	3.29052	1.82341	0.038516	0.0591472	0.5319	0.0115034	0.903316
CHD8/S_1767	15.1073	7.20025	2.09817	0.0195128	0.0360959	0.702999	0.167404	0.0750307
CIZ1/T_244	0.559751	0.155317	3.60392	0.0358293	0.183074	0.0512158	0.203805	0.0296342
CTNNB1/S_552	4.58431	1.20918	3.79127	0.0265583	0.64161	1.45e-14	-0.0138344	0.88385
CTNNB1/S_675	228.794	67.7692	3.37608	0.0232558	0.0148556	0.875343	0.648859	5.87e-15
FAF1/S_582	7.28741	3.06724	2.37588	0.0421653	-0.0561526	0.552909	-0.0833281	0.378085
GIT1/S_397	4.18387	1.64022	2.55079	0.0352473	0.140082	0.137141	0.290979	0.00168474
HIST1H1C/S_58	8.86424	3.16139	2.80391	0.0392836	-0.0562129	0.552482	-0.130556	0.166196
KIAA1671/T_1226	3.44924	0.435602	7.91833	0.0440063	0.0831178	0.379294	0.0480551	0.611645
KIF23/S_682	4.51027	1.48696	3.03322	0.0448221	-0.0545211	0.564521	-0.0768392	0.41646
MAP1B/S_1252	6.6737	1.48233	4.50215	0.0459576	0.0824925	0.382903	0.311526	0.000741135
MAP1B/S_1254	10.4624	1.47418	7.09714	0.0194963	0.0903831	0.338895	0.30891	0.000825524
MAP1B/S_1265	763.955	457.639	1.66934	0.0279028	0.0040261	0.966089	0.337725	0.000238076
MAP1B/S_1797	2.16502	0.305397	7.08919	0.0286982	0.0493522	0.602055	0.0973169	0.302984
MAP1B/S_891	2.46411	0.554121	4.44688	0.0194157	0.0239101	0.800645	0.427504	2.1e-06
MAP1B/S_91	1.96609	0.579209	3.39444	0.0476964	0.0489415	0.605084	0.256333	0.0059073
NIPBL/S_2658	32.5817	16.8165	1.93749	0.0438373	-0.0135932	0.885861	-0.107632	0.254352
PCK2/S_304	1.92351	0.956215	2.01159	0.0302018	-0.106873	0.257735	-0.0955658	0.311808
PHLDB2/S_100	35.7022	11.6545	3.06337	0.022755	-0.0715177	0.449557	-0.122893	0.192705
PHLDB2/S_520	0.649514	0.125421	5.17868	0.0412865	0.015381	0.870972	0.00361285	0.969568
PRPF40A/S_861	2.68135	0.377229	7.10801	0.0445612	0.0734489	0.437379	0.0573177	0.544688
RALY/S_119	420.194	284.46	1.47716	0.0479035	0.0445581	0.637825	-0.0049777	0.958081
RPRD1B/S_166	2.95273	0.508392	5.80798	0.0429073	-0.0296275	0.754344	0.272591	0.00334428
SRRM2/S_1103	76.0155	43.7131	1.73896	0.0105358	0.127715	0.175691	-0.0366518	0.698644
SRRM2/T_983	32.9808	12.5136	2.6356	0.012526	0.0811492	0.390724	0.121997	0.195994
SRSF7/S_192	16.4755	4.09423	4.02408	0.0475532	0.0639841	0.498832	-0.0205519	0.828178
TNRC18/S_999	1.19259	0.278913	4.27585	0.0129029	-0.0883584	0.34987	0.120411	0.201914
TRAF2/S_5	8.00406	3.11652	2.56827	0.0346968	0.0370241	0.695733	-0.0452457	0.632641
TRIP12/S_312	130.256	83.0394	1.5686	0.0475016	0.235424	0.0116861	0.0220763	0.815652
VCPIP1/S_998	2.61417	1.07256	2.43731	0.0180249	-0.0485676	0.607848	-0.0641631	0.49763
ZCCHC8/S_649	2.39565	0.770479	3.1093	0.0286629	-0.00285454	0.975954	-0.0472407	0.6177

## Sheet: Figure3J
ID	SHC1 (log2)	CSNK1G1 (log2)
SS-205	1.41424	-4.31905
SS-196	-0.567896	-3.67484
SS-200	-4.59214	-1.8895
SS-317	-2.95344	-1.7004
SS-193	0.463727	-6.09789
SS-247	0.0356239	-5.4933
SS-250	-1.33279	-5.94786
SS-280	-1.81502	-6.16877
SS-286	-0.440655	-4.87832
SS-272	-1.2119	-5.26534
SS-309	-1.8625	-4.37782
SS-156	-0.19281	-3.10905
SS-143	-3.58208	-6.27649
SS-83	-3.80188	-6.46753
SS-178	-1.15811	0.119821
SS-130	-4.9703	-5.61529
SS-95	-0.903738	-6.04931
SS-141	-1.21391	-4.62593
SS-188	-0.48661	-4.16618
SS-218	-1.80037	-3.80793
SS-248	-0.343732	-1.91213
SS-93	3.67702	-3.51787
SS-86	-0.0802404	-1.65699
SS-82	-1.05799	-6.87832
SS-175	1.03879	-6.03032
SS-165	0.316609	-1.28595
SS-185	0.937495	-3.04811
SS-61	-2.2049	-2.35476
SS-148	-1.07006	-3.191
SS-66	-0.378757	-1.61176
SS-55	-2.43581	-3.27788
SS-99	3.08457	0.0156403
SS-144	-4.39593	-4.24059
SS-134	0.368265	-4
SS-142	0.469782	-0.817308
SS-9	0.565012	-1.2849
SS-58	0.725698	-5.553
SS-90	0.860208	-0.735524
SS-168	-0.90996	-1.14816
SS-158	-0.255494	-2.45008
SS-176	-2.44301	-1.21793
SS-60	0.900336	-4.02093
SS-122	-0.912673	-3.11154
SS-127	-0.36012	-2.01683
SS-5	0.697151	-2.91702
SS-299	-0.753653	-3.28349
SS-50	-0.404687	-3.53116
SS-300	-1.15779	-1.62816
SS-291	1.39698	-3.1291
SS-275	-0.0594949	-0.523255
SS-268	3.18455	-4.08314
SS-264	-1.36438	-5.70275
SS-146	0.931986	0.146916
SS-296	3.05591	-1.13606
SS-238	-0.234296	-4.62238
SS-195	3.58585	-0.821891
SS-18	-0.859614	-4.24879
SS-92	-3.4112	-6.04931
SS-170	-2.46355	-5.75633
SS-63	-1.86512	-2.41273
SS-77	-1.82572	-3.51457
SS-311	-0.371646	-4.63308
SS-204	-0.126266	-2.21357
SS-206	0.52657	-2.40507
SS-225	1.70814	-4.36885
SS-232	-0.0730897	-3.89754
SS-262	-2.49899	-4.89539
SS-214	-2.82215	-2.76513
SS-73	-0.994241	-7.07826
SS-91	-0.664517	-2.5121
SS-243	-0.946472	-5.2109
SS-249	-1.89539	-1.39138

## Sheet: Figure3K
CSNK1G1	CTNNB1_S552
0.001	0.0102289
0.0012	0.0164315
0.0014	0.0598706
0.0012	0.0531914
0.002	0.606209
0.0034	0.209388
0.0001	0.21192
0.0038	0.214205
0.0051	0.24134
0.0056	0.703332
0.0058	0.510211
0.006	0.533046
0.0069	0.677285
0.007	0.750101
0.0071	0.752544
0.0073	0.758352
0.0074	0.766022
0.0078	0.811076
0.008	0.817674
0.0082	0.823655
0.0079	0.831729
0.0084	0.938427
0.0081	0.989934
0.0085	1.17483
0.0115	1.00328
0.0129	10.4204
0.0135	0.446254
0.0139	1.09925
0.0146	1.49181
0.0151	0.803972
0.0153	1.8273
0.0159	0.220956
0.0162	1.16557
0.0185	0.848279
0.0185	0.695186
0.019	2.10851
0.0277	0.276678
0.0405	0.339739
0.0484	1.87483
0.0526	11.0987
0.0529	0.750283
0.0557	1.31173
0.0586	0.738388
0.0623	0.742827
0.0625	1.44148
0.0783	1.28088
0.0875	1.09917
0.092	0.705022
0.0983	0.447191
0.1027	3.02799
0.1031	0.918071
0.1159	0.0123978
0.1209	1.75626
0.1324	1.69912
0.1675	0.333749
0.1753	1.25528
0.1955	1.01917
0.2471	1.95236
0.2928	3.54492
0.3272	0.443091
0.3305	0.539879
0.3356	3.31958
0.4101	0.367644
0.4104	1.56523
0.4299	0.902264
0.4512	1.2129
0.5657	42.4672
0.735	0.551116

## Sheet: Figure3L
Group	Number of migrated cells			Group	p-value(t.test)
OE-Ctrl	642			OE-Ctrl vs OE-Ctrl with CSNK1G1 inhibitor	4.59163e-05
OE-Ctrl	635			OE-SHC1 vs OE-SHC1 with CSNK1G1 inhibitor	1.74383e-08
OE-Ctrl	658
OE-Ctrl with CSNK1G1 inhibitor	371
OE-Ctrl with CSNK1G1 inhibitor	410
OE-Ctrl with CSNK1G1 inhibitor	397
OE-SHC1	1285
OE-SHC1	1300
OE-SHC1	1314
OE-SHC1 with CSNK1G1 inhibitor	142
OE-SHC1 with CSNK1G1 inhibitor	140
OE-SHC1 with CSNK1G1 inhibitor	145
