# Supplementary material for: Proteomic characterization identifies clinically relevant subgroups of soft tissue sarcoma
Source: Nat Commun. 2024 Feb 15;15:1381. doi: 10.1038/s41467-024-45306-y (PMC10869728; doi:10.1038/s41467-024-45306-y)
Supplement: Supplementary file 10 — Source Data [file 41467_2024_45306_MOESM10_ESM.zip › Source Data/Figure4.xlsx]

## Sheet: Figure4A
Protein	HR	HR.95L	HR.95H	p-value
AAAS	1.22716	1.02811	1.46475	0.0233922
ACTB	1.00045	0.999952	1.00095	0.0767729
ACTR1A	1.00444	0.994913	1.01405	0.36245
ACTR3	1.00378	1.00018	1.00739	0.0396751
ANAPC-Ra0	1.19239	0.809641	1.75608	0.373002
ANAPC7	2.25303	0.721094	7.03948	0.162286
ANKLE2	0.893527	0.30313	2.63383	0.838265
ANKRD17	1.66488	0.980406	2.82722	0.0591976
APEX1	1.01603	1.00631	1.02585	0.00118463
APP	1.03422	0.912014	1.17281	0.599952
ARHGEF2	1.08763	0.959867	1.23239	0.18767
ARL8A	1.0127	0.981644	1.04475	0.427011
ARL8B	1.00452	0.977941	1.03182	0.741669
ATP2B4	0.906339	0.636333	1.29091	0.585784
ATRX	0.917081	0.290175	2.89838	0.88279
AVEN	1.13389	0.600862	2.13977	0.698154
BANF1	1.00225	0.996848	1.00767	0.415421
BCCIP	1.09909	0.902436	1.33861	0.347548
BCL2L11	1.00494	0.865522	1.16682	0.948415
BOP1	1.4736	0.918048	2.36533	0.108315
BRD4	0.983685	0.313926	3.08237	0.97748
BUB3	0.99621	0.915705	1.08379	0.929614
C6orf89	1.90995	0.749332	4.8682	0.175267
CAB39	1.0482	1.00436	1.09395	0.0308062
CALR	1.0017	0.996888	1.00654	0.488605
CAMK2A	1.06197	0.767714	1.46901	0.716459
CARM1	1.02038	0.820557	1.26887	0.856002
CASP3	0.938409	0.826689	1.06523	0.325637
CBX3	1.00737	1.00244	1.01231	0.00333011
CBX5	0.99488	0.922652	1.07276	0.893812
CCDC124	0.995886	0.926717	1.07022	0.910623
CCNK	1.22824	0.882254	1.70992	0.22328
CCNL1	1.82193	1.15746	2.86784	0.00954964
CDC37	1.04167	0.983274	1.10354	0.165457
CDC42	1.00536	0.994577	1.01625	0.331445
CDC5L	1.23245	1.05239	1.44332	0.00949528
CDC73	1.10029	0.783836	1.54451	0.580693
CDK1	0.999729	0.958869	1.04233	0.989849
CDK2AP1	1.25536	0.797014	1.97728	0.326524
CDKN1B	0.647488	0.348563	1.20277	0.168933
CEP41	1.02077	0.952032	1.09448	0.563259
CFL1	1.0005	1.00013	1.00086	0.00732216
CHMP1A	0.93626	0.732047	1.19744	0.599834
CHMP2A	0.92029	0.799301	1.05959	0.248064
CHMP3	1.00875	0.952952	1.06782	0.764114
CHMP4B	1.1376	0.972258	1.33107	0.107646
CKAP5	1.45023	0.974483	2.15824	0.0668716
CLASP1	1.30715	0.841437	2.03062	0.233345
CLTA	1.01254	0.977934	1.04838	0.482378
CNOT10	1.37019	0.885153	2.12103	0.15773
COPS5	0.999511	0.972017	1.02778	0.972605
CROCC	1.16132	0.364049	3.70464	0.800505
CTNNB1	1.07067	0.976968	1.17335	0.143933
CUL3	1.12655	1.00998	1.25658	0.032505
CUL4B	0.969775	0.759579	1.23814	0.805504
CUL5	0.923247	0.71901	1.1855	0.531302
DCTN1	1.0483	0.806777	1.36213	0.724054
DCTN2	1.03637	0.983208	1.0924	0.183634
DCTN3	1.09515	0.834345	1.43748	0.512501
DCTN6	1.01462	0.989284	1.04061	0.260589
DDB1	1.0007	0.939205	1.06622	0.982721
DDRGK1	1.1059	1.03104	1.1862	0.00488001
DDX39B	1.01358	1.00523	1.02201	0.00140446
DDX3X	1.03873	1.00184	1.07699	0.0394439
DDX4	0.313923	0.0550874	1.78893	0.191926
DIS3L2	1.21078	0.857998	1.70862	0.276406
DLG1	1.18991	0.807864	1.75263	0.378826
DYNC1H1	1.10964	1.00112	1.22994	0.0475704
DYNC1I2	1.09878	0.913901	1.32105	0.316277
DYNLL1	0.951413	0.753675	1.20103	0.675218
EIF4EBP1	1.00185	0.999145	1.00456	0.180433
EIF4G1	1.12738	0.975613	1.30275	0.104105
EIF4G2	1.09715	1.01069	1.19101	0.0268335
EMD	0.997544	0.960562	1.03595	0.898489
ENSA	1.00364	0.917609	1.09774	0.936654
EPB41L2	1.01034	0.890914	1.14577	0.872686
ERCC1	1.36687	1.0029	1.86292	0.0478936
ERCC2	1.8259	0.782274	4.2618	0.16387
ERCC3	2.42697	1.27277	4.62782	0.00709418
ERH	1.00149	0.995103	1.00792	0.648309
FEN1	1.02305	0.976915	1.07137	0.333061
FLNA	0.999539	0.99719	1.00189	0.700565
GIPC-Ra	0.984606	0.824844	1.17531	0.863643
GIT1	1.09578	0.613896	1.95594	0.757001
GNAI3	1.01916	0.994093	1.04486	0.135258
GOLGA2	1.56007	1.18319	2.05701	0.00162026
GPNMB	0.999361	0.99105	1.00774	0.880728
GSPT1	1.10895	1.02994	1.19402	0.00610001
GSPT2	1.42804	1.01509	2.00899	0.0407601
GTPBP4	1.16369	0.822424	1.64657	0.391984
HACE1	1.01996	0.92229	1.12797	0.700385
HCFC1	0.972101	0.651543	1.45037	0.889761
HDAC3	1.83678	0.915799	3.68395	0.0868487
HEXIM1	0.973136	0.859225	1.10215	0.668127
HNRNPU	1.00448	0.991745	1.01738	0.492189
HSP90AA1	1.00545	1.00176	1.00916	0.003775
HSP90AB1	1.00429	1.00004	1.00856	0.048097
HSPA8	1.00328	0.997249	1.00934	0.28746
HTRA2	1.02659	0.972811	1.08334	0.33915
IK	1.00248	0.9742	1.03158	0.865417
IPO7	1.14918	1.02383	1.28987	0.0182979
IQGAP1	1.01647	1.0022	1.03095	0.0235494
IQGAP3	2.39953	1.08163	5.32323	0.0313201
IST1	0.982362	0.876143	1.10146	0.760522
KHDRBS1	1.00257	0.959887	1.04715	0.908034
KPNB1	1.03825	1.0061	1.07142	0.0193218
LAMTOR2	1.00171	0.989882	1.01369	0.777545
LCMT1	0.999595	0.895024	1.11638	0.994266
LIG1	1.9098	0.8083	4.51237	0.140257
LMNA	0.999372	0.995379	1.00338	0.758553
MAD2L1	1.04287	0.54396	1.99936	0.899418
MAP4	1.01541	0.995802	1.03541	0.124251
MAPK1	1.01867	0.977875	1.06118	0.374992
MAPRE1	0.987868	0.942388	1.03554	0.611753
MAPRE3	1.04496	0.866292	1.26049	0.645718
MCM2	1.06657	1.01452	1.12129	0.0115804
MCM4	1.06746	0.98626	1.15534	0.105834
MCM6	1.07828	1.005	1.15689	0.0358184
MCM7	1.07199	1.02566	1.12042	0.00204384
MEN1	1.07146	0.95461	1.20262	0.241376
METTL3	1.05814	0.916054	1.22227	0.442385
MLST8	1.09063	0.885087	1.34392	0.415482
MSH2	1.20541	0.891986	1.62897	0.223993
MTOR	1.8934	0.787996	4.54947	0.153504
NAA10	1.05684	0.851379	1.31189	0.616209
NABP2	3.20611	0.911168	11.2813	0.0695182
NAE1	1.01581	0.854769	1.20719	0.858623
NASP	1.02718	0.973645	1.08366	0.326103
NDE1	0.785069	0.458687	1.34369	0.377483
NOLC1	1.09793	0.502034	2.40114	0.814979
NPM1	1.00375	0.999569	1.00795	0.0788216
NSL1	1.15497	0.87355	1.52705	0.311944
NUDC	1.02653	0.980604	1.07461	0.262167
NUMA1	0.920248	0.702565	1.20538	0.546159
NUP214	0.741611	0.143089	3.84367	0.721775
NUP37	1.12748	0.768213	1.65477	0.53992
NUP62	1.00086	0.997102	1.00464	0.653518
ORC2	1.64396	1.11146	2.43158	0.0128066
PBX1	1.16403	0.933551	1.45141	0.177277
PCNA	1.02565	1.00693	1.04471	0.0070486
PDCD4	1.00747	0.966154	1.05055	0.727672
PDCD6IP	1.0706	0.941945	1.21683	0.296313
PDS5B	1.61606	0.732597	3.56491	0.234397
PIN1	1.00005	0.994468	1.00567	0.985322
PLRG1	0.991346	0.749686	1.3109	0.951381
PMF1	1.17153	0.984762	1.39372	0.073991
PML	1.00951	0.977984	1.04206	0.55867
PPM1G	1.05486	1.0061	1.10599	0.0269851
PPME1	0.993236	0.972512	1.0144	0.528098
PPP1CB	1.00335	0.997291	1.00945	0.279196
PPP1R12A	0.969462	0.863666	1.08822	0.598861
PPP1R9B	0.925033	0.692321	1.23597	0.59815
PPP2R1A	1.00314	0.969172	1.03829	0.858582
PPP2R2A	0.952325	0.836759	1.08385	0.45926
PPP2R5B	0.834691	0.31108	2.23965	0.719736
PPP6C	1.19418	0.984642	1.44832	0.0714292
PRKACA	0.980631	0.91316	1.05309	0.590739
PRKACB	0.964349	0.891116	1.0436	0.367645
PRKAG1	1.07564	0.983887	1.17596	0.108958
PRKCA	0.950593	0.66903	1.35065	0.777389
PRKDC	1.0462	0.952708	1.14887	0.344332
PRMT1	1.02921	1.00418	1.05487	0.0219026
PRMT5	0.998026	0.942297	1.05705	0.946254
PRPF40A	1.17588	0.875673	1.579	0.281377
PSMA2	1.00489	0.995497	1.01437	0.308569
PSMA6	1.00925	0.99184	1.02697	0.299617
PSMB10	1.00929	0.998053	1.02066	0.105497
PSMB3	1.00077	0.997952	1.00359	0.593422
PSMB4	1.00321	0.996132	1.01033	0.375225
PSMB5	0.980847	0.948928	1.01384	0.251903
PSMB6	0.976821	0.942034	1.01289	0.204932
PSMB7	0.87985	0.736279	1.05142	0.15903
PSMB8	1.01331	0.977048	1.05092	0.476933
PSMC1	1.01279	0.9741	1.05301	0.522557
PSMC4	1.05316	1.00781	1.10055	0.0210968
PSMC5	1.03127	1.00386	1.05943	0.0250676
PSMC6	1.04437	1.01112	1.07871	0.00853974
PSMD1	1.03782	0.959394	1.12266	0.354442
PSMD10	1.04989	1.01322	1.0879	0.00728321
PSMD11	1.03954	1.00899	1.07101	0.010831
PSMD13	1.05435	0.990282	1.12257	0.0979897
PSMD2	1.0265	0.981809	1.07323	0.249447
PSMD3	1.01785	0.964218	1.07446	0.521784
PSMD6	1.01217	0.956538	1.07104	0.674875
PSMD7	1.02263	0.97726	1.0701	0.333811
PSMD8	0.953251	0.791363	1.14826	0.614141
PSMD9	1.0076	0.8812	1.15213	0.911839
PSMG2	1.17276	0.992829	1.38529	0.060755
PTP4A1	0.814109	0.56077	1.1819	0.279565
RAB6C	1.08397	0.993398	1.1828	0.0701128
RAD23A	1.02622	0.944335	1.11521	0.541805
RAN	1.00151	0.997119	1.00593	0.500041
RBM14	1.01817	0.954601	1.08597	0.584105
RBM38	1.04101	0.931442	1.16348	0.478723
RCC1	1.01962	0.979411	1.06148	0.343894
RCC2	1.12618	1.04433	1.21445	0.0020233
REEP3	1.28803	0.930428	1.78307	0.127161
RFC1	2.3589	1.29292	4.30375	0.00515212
RFC4	1.09139	1.01331	1.17549	0.0209392
RFC5	1.00165	0.916079	1.09522	0.971127
RHEB	0.972915	0.925327	1.02295	0.283195
RHOA	1.00357	0.980848	1.02683	0.760164
RHOB	1.05148	1.00923	1.0955	0.0164383
RHOC	1.0108	0.985301	1.03695	0.409967
RINT1	0.738579	0.227345	2.39943	0.614214
RIOK2	1.39322	0.878526	2.20945	0.158687
RPA3	1.004	0.997862	1.01017	0.202131
RPL26	1.00026	0.986167	1.01455	0.971594
RPS15A	1.00249	0.999876	1.00511	0.0619675
RPS3	1.00123	1.00032	1.00214	0.00801213
RPS6KA1	1.0175	0.565796	1.82984	0.953787
RPS6KA2	1.09385	0.661417	1.80902	0.72672
RUVBL1	1.03552	1.0031	1.06898	0.0314782
SBDS	1.01765	0.985303	1.05107	0.288375
SEH1L	1.15181	1.04745	1.26657	0.00353747
SFPQ	1.00908	0.998418	1.01986	0.0953552
SIN3A	1.21839	0.601317	2.46872	0.583518
SKA3	1.43393	0.585886	3.50948	0.429972
SMC1A	0.832491	0.455734	1.52071	0.550921
SMC2	1.06655	0.674265	1.68708	0.783012
SMC3	1.18158	0.981964	1.42177	0.0771959
SPC-Cc4	1.17211	1.03139	1.33203	0.0149499
SRC	0.954054	0.684462	1.32983	0.781323
STAT3	1.08126	1.00778	1.16009	0.0295591
STK10	1.55934	0.976611	2.48978	0.0627678
SUGT1	1.00253	0.973735	1.03218	0.864922
SUN2	1.00305	0.973703	1.03328	0.840795
TARDBP	1.00301	0.91179	1.10336	0.950701
TBCD	1.13511	0.834353	1.54427	0.419732
TBRG4	0.832284	0.424363	1.63232	0.59322
THOC5	1.30183	0.998246	1.69773	0.0515337
TIPRL	0.964408	0.910729	1.02125	0.214855
TOP2A	1.75222	1.22099	2.51456	0.00233962
TP53BP1	1.04348	0.613227	1.77562	0.875296
TTC19	1.04959	0.885719	1.24379	0.57627
TUBA3C	1.00064	0.994364	1.00696	0.84115
TUBA3D	1.00064	0.994364	1.00696	0.84115
TUBA3E	0.995438	0.986573	1.00438	0.316344
TUBA4A	1.00306	0.996278	1.00989	0.377169
TUBA8	1.00313	0.995643	1.01068	0.41354
TUBAL3	0.923318	0.847673	1.00571	0.0673513
TUBB	1.00094	1.00036	1.00153	0.0015739
TUBB2A	1.00175	1.00056	1.00294	0.00382301
TUBB2B	1.00176	1.00057	1.00294	0.00367769
TUBB3	1.00146	1.00016	1.00276	0.0281237
TUBB4B	1.00145	1.00046	1.00245	0.00425259
TUBG1	1.11177	0.978122	1.26367	0.104924
TUBGCP2	1.14878	0.903769	1.46021	0.257107
TXNIP	1.20996	0.969265	1.51042	0.0921595
TXNL4A	1.06352	0.96682	1.16988	0.205449
UBA3	1.00944	0.953245	1.06895	0.747836
UBE2E1	1.02967	0.335619	3.15901	0.959226
UBE2E2	0.848167	0.255313	2.81767	0.788056
UBE2L3	1.00425	0.971339	1.03828	0.802958
UNC119	0.978694	0.930141	1.02978	0.406794
UPF1	1.03283	0.932601	1.14383	0.535115
USP39	1.24372	1.08116	1.43072	0.00227414
USP9X	1.13269	0.799969	1.6038	0.482563
UTP14C	1.36182	0.351679	5.27344	0.654818
VCP	1.00377	0.997421	1.01016	0.245083
VPS4B	1.06346	0.977124	1.15743	0.154362
WASL	0.81253	0.503095	1.31229	0.395991
WDR6	3.05548	0.862058	10.8299	0.0836208
XPC	2.94737	0.764784	11.3587	0.116328
YTHDF2	1.17712	0.662844	2.09039	0.577849
YWHAE	1.00105	0.999885	1.00222	0.0772645
YWHAG	1.00806	1.00109	1.01507	0.0232696
ZFYVE19	1.04876	0.710488	1.54808	0.810628

## Sheet: Figure4B
ID	protein cluster	APEX1 (log2)	proliferation index		ID	APEX1 abundance (log2)	ki67.level
SS-231	PC-Cc	4.40309	-0.22902		SS-1	-0.354391	no
SS-229	PC-Cc	3.20268	-0.177114		SS-100	1.65173	high
SS-244	PC-Cc	4.31459	-0.232668		SS-101	4.25427	no
SS-230	PC-Cc	5.71743	-0.172966		SS-102	4.7841	median
SS-205	PC-Cc	5.80374	0.0301806		SS-104	-0.872763	low
SS-196	PC-Cc	3.32902	-0.0629131		SS-105	2.54184	low
SS-200	PC-Cc	5.16919	-0.0674903		SS-106	5.74035	median
SS-317	PC-Cc	5.67965	0.0724529		SS-108	-0.702515	median
SS-242	PC-Cc	5.08425	-0.0682309		SS-109	5.5549	low
SS-255	PC-Cc	2.56491	-0.127747		SS-11	2.98732	no
SS-239	PC-Cc	3.26569	-0.104012		SS-110	4.81976	high
SS-193	PC-Cc	5.67766	-0.118672		SS-111	2.77277	low
SS-287	PC-Cc	6.14705	0.00524115		SS-112	3.74842	median
SS-282	PC-Cc	4.89166	-0.211507		SS-113	4.42064	median
SS-281	PC-Cc	4.04626	-0.101693		SS-114	5.94082	high
SS-265	PC-Cc	4.24779	0.084336		SS-115	2.28924	median
SS-247	PC-Cc	4.40659	0.0729192		SS-116	1.7126	high
SS-198	PC-Cc	6.9173	0.167009		SS-117	3.08326	high
SS-199	PC-Cc	4.7555	0.0865734		SS-118	3.75241	low
SS-236	PC-Cc	4.3788	-0.132136		SS-119	5.02932	high
SS-226	PC-Cc	5.94556	0.012441		SS-120	4.73959	high
SS-220	PC-Cc	2.63041	-0.105311		SS-121	1.32083	high
SS-271	PC-Cc	5.30187	-0.0881663		SS-122	2.89643	low
SS-128	PC-Cc	5.41365	0.0252882		SS-123	3.23419	low
SS-267	PC-Cc	4.82797	-0.136945		SS-124	4.7966	high
SS-308	PC-Cc	6.31111	0.0136563		SS-125	3.53823	no
SS-250	PC-Cc	5.51006	0.03647		SS-126	3.19163	high
SS-280	PC-Cc	3.48166	0.115022		SS-127	5.18491	median
SS-306	PC-Cc	5.02489	-0.0923731		SS-128	5.41365	high
SS-261	PC-Cc	5.29843	-0.138174		SS-13	5.49378	low
SS-303	PC-Cc	6.04235	-0.109643		SS-130	6.16679	median
SS-252	PC-Cc	6.32205	-0.0170085		SS-132	3.46768	no
SS-212	PC-Cc	3.87435	-0.0381413		SS-134	5.87133	median
SS-191	PC-Cc	2.79061	-0.222166		SS-135	2.33743	high
SS-215	PC-Cc	5.12002	0.0661029		SS-136	5.41762	median
SS-276	PC-Cc	5.13427	-0.0788495		SS-137	2.97293	high
SS-307	PC-Cc	6.06625	-0.0727349		SS-139	5.90893	high
SS-279	PC-Cc	3.95134	-0.32926		SS-14	2.67496	no
SS-286	PC-Cc	3.1896	0.017532		SS-140	4.89285	no
SS-272	PC-Cc	5.62924	-0.0601155		SS-141	4.21652	median
SS-298	PC-Cc	2.50414	-0.421106		SS-142	6.06725	high
SS-309	PC-Cc	3.29882	0.0299449		SS-143	3.9127	high
SS-313	PC-Cc	3.15442	-0.178699		SS-144	5.1277	high
SS-245	PC-Cc	3.47168	0.128952		SS-145	4.88759	high
SS-314	PC-Cc	3.91594	-0.325255		SS-146	3.43129	no
SS-312	PC-Cc	5.38426	-0.138989		SS-147	3.99026	high
SS-302	PC-Cc	4.18064	-0.105925		SS-148	4.44542	low
SS-288	PC-Cc	4.55654	0.0368644		SS-149	3.02526	no
SS-258	PC-Cc	3.49126	0.035307		SS-15	2.52895	no
SS-278	PC-Cc	3.63158	-0.103852		SS-150	4.7067	no
SS-254	PC-Cc	3.28641	0.0925269		SS-151	4.23026	median
SS-277	PC-Cc	3.09663	-0.1455		SS-152	2.46707	low
SS-130	PC-Cc	6.16679	-0.136859		SS-154	3.28318	high
SS-163	PC-Cc	4.83213	-0.144365		SS-155	0.842617	no
SS-167	PC-Cc	2.06343	-0.146774		SS-156	3.54305	low
SS-35	PC-Cc	3.38928	0.0493453		SS-157	1.23192	no
SS-95	PC-Cc	6.04068	-0.180753		SS-158	2.08195	low
SS-115	PC-Cc	2.28924	-0.149584		SS-159	2.61105	median
SS-141	PC-Cc	4.21652	-0.0545129		SS-160	5.58636	median
SS-164	PC-Cc	3.41369	-0.148372		SS-162	5.34656	high
SS-57	PC-Cc	3.42165	-0.0995635		SS-163	4.83213	high
SS-121	PC-Cc	1.32083	-0.0809206		SS-164	3.41369	median
SS-100	PC-Cc	1.65173	-0.0940704		SS-165	3.881	high
SS-188	PC-Cc	3.01298	-0.0295484		SS-166	4.60739	median
SS-67	PC-Cc	2.2565	-0.118175		SS-167	2.06343	no
SS-182	PC-Cc	2.02247	-0.286462		SS-168	4.13709	no
SS-183	PC-Cc	2.87153	-0.0291541		SS-169	4.33974	median
SS-105	PC-Cc	2.54184	0.02626		SS-17	1.00691	no
SS-89	PC-Cc	5.6018	-0.119271		SS-171	1.30778	low
SS-136	PC-Cc	5.41762	-0.132514		SS-172	4.49812	no
SS-69	PC-Cc	3.09173	-0.270952		SS-173	5.1277	high
SS-2	PC-Cc	2.89511	-0.0937244		SS-174	5.46395	high
SS-20	PC-Cc	2.79213	-0.115962		SS-175	5.68344	high
SS-68	PC-Cc	2.03164	-0.0563447		SS-176	4.1913	median
SS-102	PC-Cc	4.7841	-0.0755338		SS-177	0.511164	no
SS-85	PC-Cc	4.96942	-0.344262		SS-178	4.13971	high
SS-84	PC-Cc	4.41275	-0.347303		SS-179	4.14286	median
SS-175	PC-Cc	5.68344	-0.271516		SS-18	2.83798	no
SS-98	PC-Cc	4.45746	-0.210586		SS-180	4.5222	median
SS-172	PC-Cc	4.49812	-0.164683		SS-181	1.38405	no
SS-186	PC-Cc	3.97748	0.0572292		SS-182	2.02247	low
SS-120	PC-Cc	4.73959	-0.112363		SS-183	2.87153	low
SS-173	PC-Cc	5.1277	-0.251228		SS-184	4.81022	median
SS-106	PC-Cc	5.74035	-0.301753		SS-185	4.89599	median
SS-147	PC-Cc	3.99026	-0.241752		SS-186	3.97748	high
SS-180	PC-Cc	4.5222	-0.228345		SS-187	0.727616	low
SS-165	PC-Cc	3.881	-0.129799		SS-188	3.01298	median
SS-185	PC-Cc	4.89599	-0.11298		SS-189	-2.30615	low
SS-169	PC-Cc	4.33974	-0.180218		SS-19	5.98905	no
SS-27	PC-Cc	5.05279	-0.189863		SS-190	4.81543	no
SS-29	PC-Cc	3.69629	-0.0584783		SS-191	2.79061	median
SS-132	PC-Cc	3.46768	-0.00760712		SS-193	5.67766	median
SS-76	PC-Cc	4.90784	-0.206767		SS-194	2.58239	low
SS-26	PC-Cc	4.09773	-0.27434		SS-195	4.26743	high
SS-49	PC-Cc	3.21131	-0.304738		SS-196	3.32902	median
SS-45	PC-Cc	5.14954	-0.0504417		SS-197	4.88573	median
SS-15	PC-Cc	2.52895	-0.143332		SS-198	6.9173	high
SS-71	PC-Cc	3.28765	-0.183473		SS-199	4.7555	high
SS-61	PC-Cc	3.45109	-0.239234		SS-2	2.89511	no
SS-148	PC-Cc	4.44542	0.0487821		SS-20	2.79213	high
SS-78	PC-Cc	5.65213	-0.0619595		SS-200	5.16919	high
SS-160	PC-Cc	5.58636	-0.103719		SS-201	4.83594	no
SS-66	PC-Cc	5.53472	-0.0430261		SS-202	3.17584	low
SS-114	PC-Cc	5.94082	-0.0415012		SS-203	2.31118	no
SS-55	PC-Cc	5.56476	-0.0334818		SS-204	4.04669	high
SS-162	PC-Cc	5.34656	0.051398		SS-205	5.80374	high
SS-116	PC-Cc	1.7126	-0.092936		SS-206	5.52222	no
SS-111	PC-Cc	2.77277	-0.0650973		SS-209	3.34169	low
SS-62	PC-Cc	4.22206	-0.0692244		SS-21	4.54339	median
SS-99	PC-Cc	2.60329	-0.237876		SS-210	1.9249	low
SS-59	PC-Cc	1.25441	-0.149126		SS-211	2.12737	no
SS-22	PC-Cc	2.48094	-0.282364		SS-212	3.87435	no
SS-152	PC-Cc	2.46707	-0.44125		SS-213	0.108625	no
SS-166	PC-Cc	4.60739	-0.056335		SS-214	1.74136	high
SS-139	PC-Cc	5.90893	-0.023059		SS-215	5.12002	high
SS-151	PC-Cc	4.23026	-0.185124		SS-218	3.54846	no
SS-88	PC-Cc	2.49019	-0.150809		SS-219	3.45418	no
SS-144	PC-Cc	5.1277	-0.00341495		SS-22	2.48094	low
SS-28	PC-Cc	3.68074	-0.322536		SS-220	2.63041	high
SS-142	PC-Cc	6.06725	-0.0576985		SS-221	1.2661	no
SS-33	PC-Cc	3.66546	-0.049268		SS-222	1.66639	low
SS-81	PC-Cc	6.24643	0.0130372		SS-223	1.62462	high
					SS-225	-1.11841	high
					SS-226	5.94556	low
					SS-228	4.71268	median
					SS-229	3.20268	low
					SS-23	3.41044	high
					SS-230	5.71743	median
					SS-231	4.40309	low
					SS-232	1.2906	high
					SS-233	4.21162	high
					SS-234	2.32619	no
					SS-236	4.3788	low
					SS-238	4.15716	low
					SS-239	3.26569	high
					SS-24	0.8024	no
					SS-242	5.08425	no
					SS-243	3.44354	high
					SS-244	4.31459	no
					SS-245	3.47168	high
					SS-247	4.40659	high
					SS-248	4.78533	low
					SS-249	1.88045	low
					SS-25	2.91269	no
					SS-250	5.51006	no
					SS-251	4.90939	high
					SS-252	6.32205	high
					SS-253	1.37234	median
					SS-254	3.28641	high
					SS-255	2.56491	high
					SS-257	0.449641	no
					SS-258	3.49126	high
					SS-259	4.24025	high
					SS-26	4.09773	median
					SS-260	4.21337	no
					SS-261	5.29843	median
					SS-262	-0.292122	high
					SS-263	3.42915	low
					SS-264	1.17977	no
					SS-265	4.24779	high
					SS-267	4.82797	no
					SS-268	4.55399	high
					SS-269	2.24373	low
					SS-27	5.05279	median
					SS-271	5.30187	median
					SS-272	5.62924	high
					SS-273	2.87322	no
					SS-275	4.04437	high
					SS-276	5.13427	median
					SS-277	3.09663	low
					SS-278	3.63158	median
					SS-279	3.95134	low
					SS-28	3.68074	low
					SS-280	3.48166	no
					SS-281	4.04626	low
					SS-282	4.89166	low
					SS-283	3.22084	low
					SS-284	2.8074	high
					SS-286	3.1896	high
					SS-287	6.14705	no
					SS-288	4.55654	high
					SS-289	4.49783	low
					SS-29	3.69629	low
					SS-290	3.98832	high
					SS-291	2.92756	no
					SS-296	2.70057	high
					SS-297	3.21291	median
					SS-298	2.50414	low
					SS-299	4.56162	high
					SS-3	6.52441	no
					SS-30	2.24847	no
					SS-300	3.26703	no
					SS-302	4.18064	median
					SS-303	6.04235	median
					SS-305	1.67478	no
					SS-306	5.02489	high
					SS-307	6.06625	median
					SS-308	6.31111	high
					SS-309	3.29882	no
					SS-31	1.76371	high
					SS-310	5.4581	no
					SS-311	1.07553	low
					SS-312	5.38426	low
					SS-313	3.15442	no
					SS-314	3.91594	no
					SS-316	3.87655	low
					SS-317	5.67965	no
					SS-32	3.09798	low
					SS-33	3.66546	high
					SS-34	2.37128	low
					SS-35	3.38928	low
					SS-36	-0.495125	no
					SS-37	0.796349	low
					SS-38	4.15412	no
					SS-39	3.39532	low
					SS-41	1.88029	low
					SS-42	3.47498	low
					SS-45	5.14954	no
					SS-46	3.38159	low
					SS-48	3.03613	low
					SS-49	3.21131	median
					SS-5	4.51027	high
					SS-50	3.39488	low
					SS-52	0.69073	low
					SS-53	4.083	median
					SS-54	3.4791	high
					SS-55	5.56476	high
					SS-56	1.9156	low
					SS-57	3.42165	no
					SS-58	5.00416	low
					SS-59	1.25441	low
					SS-6	3.21299	no
					SS-60	2.79433	no
					SS-61	3.45109	no
					SS-62	4.22206	median
					SS-63	2.56606	no
					SS-65	3.29788	low
					SS-66	5.53472	low
					SS-67	2.2565	high
					SS-68	2.03164	median
					SS-69	3.09173	low
					SS-70	-0.279109	low
					SS-71	3.28765	no
					SS-72	1.92718	median
					SS-73	1.7629	high
					SS-74	4.20486	low
					SS-75	3.98346	median
					SS-76	4.90784	median
					SS-77	3.22075	low
					SS-78	5.65213	median
					SS-8	3.80531	high
					SS-81	6.24643	high
					SS-82	5.50045	high
					SS-83	4.01527	high
					SS-84	4.41275	median
					SS-85	4.96942	no
					SS-86	2.49072	median
					SS-87	2.20936	median
					SS-88	2.49019	high
					SS-89	5.6018	no
					SS-9	4.16867	high
					SS-90	2.03365	no
					SS-91	3.91103	median
					SS-92	1.9974	low
					SS-93	-0.285601	no
					SS-94	2.96297	no
					SS-95	6.04068	no
					SS-97	2.66193	median
					SS-98	4.45746	no
					SS-99	2.60329	no
					SS-33	12.6886	high
					SS-81	75.9214	high

## Sheet: Figure4C
	RKN								SK-UT-1
Day	WT				APEX-high				WT				APEX-high
1	0.153964	0.162829	0.157222	0.157669	0.157823	0.160413	0.207716	0.168758	0.136795	0.142791	0.135471	0.133509	0.203567	0.220574	0.284543	0.276025
2	0.399312	0.31698	0.390208	0.362173	0.319135	0.319026	0.455075	0.336277	0.240779	0.25191	0.245497	0.254373	0.321896	0.319097	0.394947	0.415848
3	0.492605	0.502335	0.469444	0.480167	0.863112	0.900114	1.05592	1.05026	0.397591	0.41365	0.374512	0.327664	0.564575	0.432646	0.645128	0.61622
4	0.724329	0.737032	0.94032	0.824013	1.64167	1.65795	1.59199	1.70007	0.556464	0.57126	0.554577	0.682081	0.977886	0.954361	1.22504	1.1815
5	1.28338	1.34108	1.51042	1.43333	3.27663	3.19102	3.15292	3.48229	0.923671	0.885273	1.0399	0.78942	1.29113	1.36598	1.98544	1.96626

## Sheet: Figure4D
Protein	R (correlation with APEX1)	p-value(correlation with APEX1)	label
AAAS	0.245704	4.19316e-05	up
ACTB	0.230386	0.000126167	up
ACTR1A	0.364944	5.41915e-10	up
ACTR2	-0.1366	0.0242554	down
ACTR3	0.222699	0.00021346	up
ACVR1	0.0809896	0.182941	stable
ADAM17	-0.0533792	0.380528	stable
ADARB1	-0.0196706	0.746731	stable
AGO4	-0.133361	0.0278675	down
AHCTF1	0.245701	4.19407e-05	up
AHR	-0.0984237	0.105296	stable
AIF1	-0.0307101	0.614072	stable
AKAP8	0.0531494	0.382585	stable
AKAP8L	0.129019	0.0334249	up
AKT1	0.168378	0.00536803	up
AKT2	-0.0379483	0.533152	stable
ALKBH4	0.202177	0.000797278	up
ANAPC-Ra	0.0295602	0.627407	stable
ANAPC-Ra0	0.0895467	0.140751	stable
ANAPC-Ra3	0.352674	2.19076e-09	up
ANAPC-Ra6	0.0858578	0.157923	stable
ANAPC-Cc	-0.0792047	0.192811	stable
ANAPC4	0.11135	0.0667024	stable
ANAPC7	0.0249938	0.681531	stable
ANK3	-0.124343	0.040439	down
ANKLE2	0.219929	0.00025687	up
ANKRD17	0.22048	0.000247635	up
ANLN	-0.0252824	0.678058	stable
ANXA1	-0.0560489	0.357129	stable
ANXA11	-0.00749849	0.902028	stable
APAF1	0.206777	0.000599788	up
APBB2	0.0643124	0.290567	stable
APP	0.172626	0.00429862	up
APPL1	-0.0141009	0.816928	stable
APPL2	-0.0125639	0.836585	stable
ARAP1	-0.0317817	0.601757	stable
ARF1	-0.131706	0.029885	down
ARF6	-0.0973732	0.109082	stable
ARHGEF10	0.124454	0.0402599	up
ARHGEF2	0.16351	0.00688268	up
ARL2	-0.21498	0.000355546	down
ARL3	0.406949	2.84195e-12	up
ARL8A	0.260488	1.35118e-05	up
ARL8B	0.23687	7.98475e-05	up
ARPP19	0.058311	0.338025	stable
ASNS	0.0350412	0.565001	stable
ATM	0.103603	0.0881213	stable
ATP2B4	0.063933	0.293429	stable
ATRX	0.150549	0.0129308	up
AVEN	0.313144	1.33517e-07	up
BABAM1	0.0329993	0.587902	stable
BAG6	-0.0435106	0.474839	stable
BAK1	-0.141266	0.0197643	down
BANF1	0.60006	5.40249e-28	up
BAX	0.0425919	0.484224	stable
BCAT1	0.0513853	0.398601	stable
BCCIP	0.305615	2.73812e-07	up
BCL2	0.352422	2.25299e-09	up
BCL2L1	-0.0866673	0.154026	stable
BCL2L11	0.293189	8.5794e-07	up
BID	0.301372	4.06848e-07	up
BIN1	0.193615	0.00133244	up
BIN3	0.0169554	0.78073	stable
BIRC6	0.256182	1.89256e-05	up
BOD1	0.0706697	0.245398	stable
BOP1	0.411771	1.48128e-12	up
BRCC3	0.00239164	0.968681	stable
BRD4	0.359122	1.05924e-09	up
BUB3	0.133544	0.0276518	up
C6orf89	0.123575	0.0417031	up
CAB39	0.272105	5.28335e-06	up
CAB39L	-0.0622695	0.306195	stable
CALM1	0.195835	0.0011687	up
CALM2	0.195835	0.0011687	up
CALM3	0.195835	0.0011687	up
CALR	0.112704	0.0634365	stable
CAMK1	-0.0196067	0.747525	stable
CAMK2A	0.0523699	0.389613	stable
CARM1	0.183306	0.00240536	up
CASP3	-0.0298042	0.624567	stable
CBX3	0.474352	1.14651e-16	up
CBX5	0.318829	7.65978e-08	up
CCAR1	0.0939072	0.122336	stable
CCDC124	0.130982	0.0308055	up
CCNK	0.0762718	0.209864	stable
CCNL1	0.0955249	0.116002	stable
CCNY	0.170015	0.00493047	up
CCNYL1	-0.0223526	0.713621	stable
CD2AP	-0.0643561	0.290239	stable
CDC16	-0.0766605	0.207543	stable
CDC23	-0.0587726	0.334207	stable
CDC26	-0.00361527	0.952673	stable
CDC34	0.289485	1.19351e-06	up
CDC37	0.205251	0.000659624	up
CDC42	0.246505	3.95069e-05	up
CDC5L	0.303921	3.20962e-07	up
CDC73	0.225677	0.000174482	up
CDH13	-0.0270541	0.656887	stable
CDK1	0.0856717	0.15883	stable
CDK16	0.0284721	0.640138	stable
CDK17	-0.059583	0.327574	stable
CDK2	0.165641	0.00617796	up
CDK20	-0.128944	0.0335298	down
CDK2AP1	0.250615	2.90052e-05	up
CDK3	0.190806	0.00156983	up
CDK4	-0.0857048	0.158668	stable
CDK5	0.206257	0.000619609	up
CDK5RAP3	0.102862	0.0904316	stable
CDK6	0.115248	0.0576577	stable
CDK7	0.35498	1.69254e-09	up
CDK9	0.212079	0.000428748	up
CDKN1B	-0.0334094	0.583268	stable
CDKN1C	0.175972	0.00359585	up
CDKN2A	-0.154283	0.0108323	down
CDKN2B	-0.00179137	0.976539	stable
CDKN2C	-0.175465	0.00369532	down
CENPV	0.209792	0.000496043	up
CEP41	0.0590803	0.331679	stable
CETN2	0.142442	0.0187539	up
CFL1	0.339725	8.9789e-09	up
CHAMP1	0.223941	0.000196305	up
CHD3	0.285606	1.67815e-06	up
CHMP1A	0.160731	0.0079091	up
CHMP2A	0.129349	0.032972	up
CHMP3	0.0212531	0.727134	stable
CHMP4A	0.0614613	0.312528	stable
CHMP4B	0.283477	2.01901e-06	up
CHMP6	-0.0645583	0.288724	stable
CHMP7	-0.00614114	0.919696	stable
CHORDC1	-0.0581858	0.339065	stable
CIB1	0.00337801	0.955776	stable
CKAP5	0.111043	0.0674615	stable
CKS1B	0.0760331	0.211297	stable
CLASP1	0.232974	0.000105273	up
CLASP2	0.0717955	0.23794	stable
CLIC1	0.117254	0.0534133	stable
CLIP1	-0.0183703	0.762957	stable
CLTA	0.229628	0.000132983	up
CLTC	-0.00554806	0.927429	stable
CLTCL1	-0.117634	0.0526398	stable
CNOT1	0.0660652	0.277593	stable
CNOT10	0.128556	0.0340706	up
CNOT11	0.455551	2.42306e-15	up
CNOT2	-0.0213359	0.726114	stable
CNOT3	0.153439	0.0112785	up
CNOT4	0.0469792	0.440317	stable
CNOT7	0.219446	0.000265236	up
COPS5	0.37246	2.23572e-10	up
CRADD	-0.0696236	0.252473	stable
CRLF3	0.0946384	0.119441	stable
CROCC	0.159139	0.00855651	up
CSNK1A1	-0.0219373	0.718715	stable
CSNK1D	-0.0398562	0.512753	stable
CSNK1E	0.0195074	0.748761	stable
CSNK2A1	0.312356	1.44077e-07	up
CSNK2A2	0.117387	0.0531419	stable
CTBP1	0.165009	0.00637986	up
CTDNEP1	-0.101696	0.0941644	stable
CTDP1	-0.0149218	0.806475	stable
CTDSP1	-0.122007	0.0443842	down
CTNNB1	0.325696	3.8544e-08	up
CUL1	0.0690568	0.256365	stable
CUL2	-0.0264261	0.664362	stable
CUL3	0.147149	0.0151445	up
CUL4A	0.176158	0.00356001	up
CUL4B	0.152645	0.0117128	up
CUL5	0.117465	0.0529824	stable
CUL7	0.168904	0.00522377	up
DAB2IP	-0.0464943	0.445055	stable
DAPK3	-0.0937665	0.1229	stable
DCTN1	0.12349	0.0418441	up
DCTN2	0.247267	3.7322e-05	up
DCTN3	0.105434	0.0826169	stable
DCTN6	0.254031	2.23472e-05	up
DCUN1D3	-0.154322	0.0108123	down
DDB1	0.0231902	0.703388	stable
DDRGK1	0.233927	9.84325e-05	up
DDX39B	0.219736	0.000260184	up
DDX3X	0.257114	1.76033e-05	up
DDX4	0.0741762	0.222696	stable
DIS3L2	0.174926	0.0038035	up
DLG1	0.170916	0.00470349	up
DNM2	0.0889563	0.143399	stable
DRG1	-0.0049739	0.934922	stable
DUSP3	-0.154932	0.0105	down
DYNC1H1	0.0651514	0.284307	stable
DYNC1I2	0.160386	0.00804565	up
DYNC1LI1	0.0312037	0.608385	stable
DYNLL1	0.188714	0.0017711	up
DYNLT1	0.150183	0.0131547	up
E2F4	-0.0267324	0.660712	stable
EED	0.0340312	0.576275	stable
EGFR	0.0875764	0.149736	stable
EHMT1	0.45837	1.5518e-15	up
EHMT2	0.114411	0.0595079	stable
EIF2AK4	0.0819758	0.177651	stable
EIF4E	-0.165272	0.00629516	down
EIF4EBP1	0.316113	1.00026e-07	up
EIF4G1	0.23762	7.56709e-05	up
EIF4G2	0.252835	2.44942e-05	up
EMD	0.205186	0.000662321	up
EML1	0.0406965	0.503898	stable
EML4	0.0390653	0.521159	stable
ENSA	0.0539328	0.375601	stable
EPB41	0.00798433	0.895715	stable
EPB41L2	0.146128	0.0158708	up
EPS8	-0.0107211	0.860288	stable
ERCC1	0.340614	8.16709e-09	up
ERCC2	0.287985	1.3625e-06	up
ERCC3	0.2797	2.79228e-06	up
ERH	0.0864142	0.155236	stable
ERN1	0.0452373	0.457471	stable
EVI2B	-0.104107	0.0865779	stable
EZR	-0.141492	0.0195668	down
FAP	-0.0492212	0.418786	stable
FBXL12	0.298662	5.22201e-07	up
FBXL8	0.077011	0.205467	stable
FBXO4	-0.074315	0.221829	stable
FBXO7	0.200615	0.00087698	up
FEN1	0.33014	2.44865e-08	up
FES	0.0699	0.25059	stable
FGFR1	-0.137421	0.0234069	down
FGFR2	-0.138886	0.0219553	down
FHL1	-0.141033	0.0199704	down
FLNA	0.112319	0.0643508	stable
GADD45GIP1	0.404178	4.11324e-12	up
GAK	0.148022	0.0145466	up
GBF1	-0.124117	0.0408076	down
GIGYF2	-0.0352133	0.563091	stable
GIPC-Ra	0.216539	0.000321189	up
GIT1	0.0273007	0.653963	stable
GNAI1	0.182876	0.00246378	up
GNAI2	0.284404	1.86312e-06	up
GNAI3	0.193413	0.00134838	up
GOLGA2	0.3102	1.77235e-07	up
GPNMB	0.0211818	0.728013	stable
GSPT1	0.181517	0.002657	up
GSPT2	0.134343	0.0267266	up
GTPBP4	0.387033	3.76023e-11	up
HACE1	0.0829294	0.172644	stable
HCFC1	0.157199	0.00940918	up
HDAC3	0.215701	0.000339245	up
HEXIM1	0.0513757	0.398689	stable
HIRA	0.0719939	0.236642	stable
HLA-G	-0.135385	0.0255598	down
HMG20B	0.0574778	0.344984	stable
HMGA2	0.00378462	0.950459	stable
HMGN5	0.104124	0.0865266	stable
HNRNPU	0.171731	0.00450639	up
HRAS	0.0482984	0.427572	stable
HSF1	0.00541486	0.929166	stable
HSP90AA1	0.145468	0.016357	up
HSP90AB1	0.145277	0.0164999	up
HSPA1A	0.267679	7.59497e-06	up
HSPA1B	0.267679	7.59497e-06	up
HSPA2	0.0673273	0.268496	stable
HSPA8	0.0851426	0.161428	stable
HTRA2	0.127178	0.0360522	up
HTT	0.0371838	0.541439	stable
HUS1	0.146097	0.0158934	up
IK	0.0096132	0.8746	stable
ILK	0.0449013	0.460823	stable
ING1	0.233792	9.93734e-05	up
INSR	0.0629713	0.300765	stable
INTS3	0.103876	0.0872837	stable
INTS7	0.0935654	0.123708	stable
IPO5	0.169495	0.00506596	up
IPO7	0.282924	2.11776e-06	up
IQGAP1	0.121855	0.0446512	up
IQGAP3	0.106163	0.0805044	stable
IST1	0.23693	7.95048e-05	up
ITGB1	0.116397	0.0551934	stable
JUN	-0.0328381	0.589727	stable
JUNB	0.0823992	0.175414	stable
JUND	-0.0362783	0.551337	stable
KANK2	-0.113774	0.0609495	stable
KHDRBS1	0.368895	3.4122e-10	up
KIF2A	0.0448607	0.461228	stable
KIF3B	0.0685973	0.259551	stable
KLHDC8B	0.081133	0.182165	stable
KLHL22	0.0788093	0.195049	stable
KPNB1	0.42652	1.89002e-13	up
KRT18	0.0404377	0.506617	stable
LAMTOR1	0.268992	6.82401e-06	up
LAMTOR2	0.156256	0.00984994	up
LAMTOR3	-0.0401803	0.509327	stable
LAMTOR4	-0.16306	0.00704043	down
LCMT1	0.0576067	0.343902	stable
LGMN	-0.0416683	0.493758	stable
LIG1	0.166373	0.00595131	up
LIG3	0.179836	0.00291488	up
LILRB1	-0.0625684	0.303875	stable
LLGL1	0.0967144	0.11151	stable
LMNA	0.0483767	0.426823	stable
MAD2L1	0.12405	0.0409176	up
MAEA	-0.042072	0.489578	stable
MAP2K1	-0.0485556	0.425113	stable
MAP2K6	0.0374646	0.538388	stable
MAP4	0.245819	4.15761e-05	up
MAPK1	0.14769	0.0147718	up
MAPK14	-0.0549073	0.367023	stable
MAPK3	-0.155668	0.0101343	down
MAPK7	0.0206977	0.733993	stable
MAPRE1	0.0252387	0.678584	stable
MAPRE2	0.100213	0.0990878	stable
MAPRE3	-0.00479798	0.937218	stable
MARK4	0.00914073	0.880716	stable
MAU2	-0.0544221	0.371278	stable
MCM2	0.250001	3.0386e-05	up
MCM3	0.31564	1.04764e-07	up
MCM4	0.0768296	0.20654	stable
MCM5	0.105375	0.0827901	stable
MCM6	0.141399	0.0196475	up
MCM7	0.245261	4.33333e-05	up
MCMBP	0.0595901	0.327516	stable
MCTS1	0.0718873	0.237338	stable
MDC1	0.316761	9.38817e-08	up
MECP2	0.000548157	0.99282	stable
MED1	0.0888558	0.143853	stable
MEIS2	0.226004	0.000170634	up
MEN1	0.126174	0.0375569	up
MEPCE	0.0396848	0.514568	stable
METTL3	0.154034	0.0109622	up
MIF	-0.153446	0.0112748	down
MLH1	0.264447	9.85933e-06	up
MLST8	0.140389	0.0205491	up
MNAT1	0.401202	6.09477e-12	up
MRPL41	-0.139566	0.0213089	down
MSH2	0.183113	0.00243147	up
MSH3	0.0621829	0.30687	stable
MSH6	0.276956	3.52338e-06	up
MSTO1	-0.000950156	0.987555	stable
MTA3	0.151058	0.0126253	up
MTOR	0.143217	0.0181124	up
MX2	0.116995	0.0539454	stable
MYBBP1A	0.259145	1.50185e-05	up
MYH10	-0.0256263	0.673928	stable
MYH9	0.0265394	0.66301	stable
MZT1	-0.023892	0.694853	stable
NAA10	-0.0188871	0.756495	stable
NAA50	-0.0261342	0.667847	stable
NABP2	0.13419	0.0269014	up
NAE1	0.00337848	0.95577	stable
NASP	0.41468	9.94726e-13	up
NBN	-0.0484216	0.426393	stable
NCAPD2	0.0850721	0.161777	stable
NCAPG	0.136853	0.023991	up
NCAPG2	0.20182	0.000814884	up
NCOR1	0.0618588	0.309402	stable
NDC1	0.103524	0.0883667	stable
NDE1	0.0652625	0.283485	stable
NEDD1	0.10228	0.0922782	stable
NEK6	0.239468	6.62356e-05	up
NEK7	0.105438	0.0826065	stable
NEK9	-0.0780317	0.199505	stable
NES	0.0928049	0.126804	stable
NF2	0.139626	0.0212532	up
NLE1	-0.0588656	0.333442	stable
NME6	0.0121259	0.842207	stable
NOLC1	0.196094	0.00115088	up
NOTCH2	0.00536621	0.929801	stable
NPM1	0.530074	4.14617e-21	up
NPR2	0.0440567	0.469307	stable
NR3C1	-0.114951	0.0583085	stable
NSFL1C	0.0101691	0.867413	stable
NSL1	0.0887304	0.144422	stable
NSUN2	0.111647	0.0659746	stable
NTMT1	-0.0221234	0.716432	stable
NUBP1	0.0368266	0.545333	stable
NUDC	0.200064	0.000906784	up
NUDT15	-0.0176984	0.771382	stable
NUDT16	-0.0989275	0.103517	stable
NUMA1	0.272661	5.04558e-06	up
NUP214	0.080476	0.185743	stable
NUP37	0.137306	0.0235242	up
NUP43	-0.0739191	0.224308	stable
NUP62	0.291282	1.01751e-06	up
NUP88	0.073343	0.22795	stable
OBSL1	0.165028	0.0063738	up
OPTN	-0.0436005	0.473926	stable
ORC2	0.254427	2.16756e-05	up
ORC4	0.241798	5.59155e-05	up
ORC5	0.247985	3.53683e-05	up
PAFAH1B1	0.131772	0.0298021	up
PAK4	0.322209	5.47426e-08	up
PARD3	-0.0105453	0.862556	stable
PBK	0.126425	0.0371766	up
PBX1	0.219233	0.000268998	up
PCID2	-0.0031696	0.958502	stable
PCM1	0.0273802	0.65302	stable
PCNA	0.227208	0.000157142	up
PCNP	0.00445958	0.941638	stable
PDCD4	0.204054	0.00071038	up
PDCD6IP	0.116207	0.0555938	stable
PDE3A	0.0270553	0.656874	stable
PDGFRB	-0.0320162	0.599078	stable
PDS5A	0.101447	0.0949771	stable
PDS5B	0.185638	0.00211003	up
PDXP	0.231197	0.000119236	up
PEA15	0.0288455	0.635757	stable
PELO	-0.0630501	0.300159	stable
PES1	0.00366637	0.952005	stable
PGGT1B	-0.123089	0.042518	down
PHACTR4	-0.018571	0.760445	stable
PHB2	0.146522	0.0155875	up
PHC3	0.148045	0.0145313	up
PHGDH	-0.0349198	0.566351	stable
PIK3C3	0.00165661	0.978304	stable
PIN1	0.169623	0.00503223	up
PKN2	0.176771	0.00344435	up
PLRG1	0.292236	9.34359e-07	up
PMF1	0.372446	2.23937e-10	up
PML	0.0830878	0.171822	stable
PNPT1	0.0764141	0.209012	stable
POGZ	0.119638	0.0487099	up
POLD1	0.215397	0.000346031	up
POLD2	0.00958913	0.874911	stable
POLDIP2	0.219017	0.000272871	up
POLE3	0.076298	0.209707	stable
POLE4	0.0927513	0.127025	stable
PPAT	0.20601	0.000629227	up
PPM1A	-0.0112538	0.853422	stable
PPM1G	0.430065	1.13503e-13	up
PPME1	0.128261	0.0344867	up
PPP1CA	-0.0867478	0.153642	stable
PPP1CB	0.267074	7.97713e-06	up
PPP1CC	-0.0407101	0.503754	stable
PPP1R12A	0.0480975	0.429499	stable
PPP1R9B	0.230077	0.000128902	up
PPP2CA	0.0266081	0.662193	stable
PPP2R1A	0.483652	2.36205e-17	up
PPP2R2A	0.281423	2.40981e-06	up
PPP2R2D	0.0780497	0.199402	stable
PPP2R5B	0.25217	2.57706e-05	up
PPP3CA	-0.121473	0.0453301	down
PPP5C	0.138668	0.0221666	up
PPP6C	0.389695	2.68903e-11	up
PRKAA1	-0.0430059	0.479982	stable
PRKAA2	0.0892364	0.142138	stable
PRKAB1	0.0681114	0.262949	stable
PRKAB2	0.0452077	0.457766	stable
PRKACA	0.171839	0.00448096	up
PRKACB	0.0467108	0.442936	stable
PRKAG1	0.202057	0.00080318	up
PRKAG2	0.105058	0.0837242	stable
PRKAR1A	0.257049	1.76925e-05	up
PRKAR2B	-0.0935087	0.123937	stable
PRKCA	0.00493716	0.935401	stable
PRKCB	-0.0666419	0.27341	stable
PRKCD	-0.146695	0.015464	down
PRKDC	0.285951	1.62834e-06	up
PRMT1	0.486382	1.47212e-17	up
PRMT5	-0.00502135	0.934302	stable
PRPF19	0.404646	3.86502e-12	up
PRPF40A	0.144586	0.017026	up
PSMA1	-0.0958991	0.114574	stable
PSMA2	0.139472	0.0213974	up
PSMA3	-0.0902452	0.137666	stable
PSMA4	0.136053	0.0248353	up
PSMA5	0.0967776	0.111276	stable
PSMA6	0.00608538	0.920423	stable
PSMA7	0.0293542	0.629809	stable
PSMA8	0.113941	0.0605701	stable
PSMB1	0.267017	8.01401e-06	up
PSMB10	0.10541	0.0826877	stable
PSMB2	0.0681284	0.262829	stable
PSMB3	0.0927824	0.126897	stable
PSMB4	0.330636	2.32685e-08	up
PSMB5	0.201479	0.000832034	up
PSMB6	0.06262	0.303475	stable
PSMB7	0.118132	0.0516389	stable
PSMB8	0.0323372	0.595418	stable
PSMB9	0.0167984	0.78271	stable
PSMC1	0.269046	6.79426e-06	up
PSMC2	0.106227	0.0803214	stable
PSMC3	0.0398361	0.512965	stable
PSMC4	0.276259	3.73654e-06	up
PSMC5	0.420434	4.47484e-13	up
PSMC6	0.357176	1.32119e-09	up
PSMD1	0.150219	0.0131322	up
PSMD10	0.309817	1.83832e-07	up
PSMD11	0.383353	5.94782e-11	up
PSMD12	0.368112	3.74181e-10	up
PSMD13	0.0793996	0.191715	stable
PSMD14	-0.0875487	0.149865	stable
PSMD2	0.104379	0.0857555	stable
PSMD3	0.0474685	0.435564	stable
PSMD4	0.0505369	0.406443	stable
PSMD5	0.0337463	0.579474	stable
PSMD6	0.136928	0.0239133	up
PSMD7	0.123877	0.0412011	up
PSMD8	0.109361	0.0717472	stable
PSMD9	0.0615562	0.311779	stable
PSME1	-0.0151726	0.803287	stable
PSME2	0.0605955	0.319406	stable
PSME3	0.267343	7.80521e-06	up
PSME4	-0.030104	0.621084	stable
PSMF1	-0.129119	0.0332876	down
PSMG2	0.391924	2.02611e-11	up
PTGS2	-0.119878	0.0482557	down
PTP4A1	-0.0329051	0.588968	stable
PTPN11	0.144672	0.0169595	up
PTPN6	0.0022374	0.9707	stable
PTPRC	-0.0471666	0.438494	stable
PUM1	-0.101371	0.0952265	stable
PYHIN1	-0.0920594	0.129897	stable
RAB11A	0.1316	0.0300184	up
RAB35	-0.256791	1.80515e-05	down
RAB6C	0.33271	1.87753e-08	up
RABGAP1	-0.0132173	0.828215	stable
RAD21	0.14423	0.017303	up
RAD21L1	-0.0643131	0.290562	stable
RAD23A	0.0118693	0.845504	stable
RAD50	0.0164113	0.787595	stable
RAE1	0.0436371	0.473554	stable
RALA	-0.135805	0.025102	down
RALB	-0.147133	0.0151556	down
RAN	0.126507	0.037053	up
RANBP1	-0.0153616	0.800887	stable
RASA1	0.119165	0.0496142	up
RBBP4	0.0181581	0.765614	stable
RBBP7	-0.0420559	0.489745	stable
RBM14	0.206428	0.000613026	up
RBM38	0.124454	0.0402592	up
RCC1	0.301538	4.0063e-07	up
RCC2	0.285527	1.6897e-06	up
RDX	-0.120475	0.0471428	down
REEP3	0.0919827	0.130218	stable
RFC1	0.323091	5.01162e-08	up
RFC2	0.069542	0.253031	stable
RFC3	0.190094	0.00163583	up
RFC4	0.332017	2.01749e-08	up
RFC5	0.244344	4.63778e-05	up
RHEB	0.0303135	0.618657	stable
RHOA	0.188752	0.00176722	up
RHOB	0.274843	4.20733e-06	up
RHOC	0.190859	0.00156498	up
RING1	-0.0323154	0.595666	stable
RINT1	-0.0548342	0.367662	stable
RIOK2	0.25669	1.81942e-05	up
RIPK1	0.159939	0.00822556	up
RMDN1	0.0102573	0.866274	stable
RNASEH2B	-0.0591135	0.331407	stable
RNF2	-0.022722	0.709101	stable
ROCK1	-0.0368163	0.545445	stable
ROCK2	-0.0393021	0.518635	stable
RPA1	0.0822464	0.176219	stable
RPA2	0.267921	7.447e-06	up
RPA3	0.483836	2.28827e-17	up
RPL23	0.0748056	0.218784	stable
RPL26	0.0198461	0.74455	stable
RPRD1B	0.286567	1.54299e-06	up
RPS15A	-0.00868371	0.886639	stable
RPS27L	-0.011778	0.846677	stable
RPS3	0.316778	9.37207e-08	up
RPS6KA1	0.072161	0.235553	stable
RPS6KA2	0.119503	0.0489669	up
RPS6KA3	-0.00187561	0.975436	stable
RPS6KB1	-0.0622218	0.306566	stable
RPTOR	0.0188245	0.757276	stable
RRAGA	-0.099085	0.102966	stable
RRAGB	-0.0979579	0.106962	stable
RRAGC	-0.0158935	0.794145	stable
RRAGD	-0.168069	0.00545454	down
RRM1	0.161651	0.00755505	up
RRM2	0.138206	0.0226194	up
RRP8	0.162303	0.00731289	up
RRS1	0.179887	0.00290673	up
RUNX3	0.172479	0.00433207	up
RUVBL1	0.542525	3.22595e-22	up
SBDS	0.0908104	0.135209	stable
SCRIB	0.235882	8.56832e-05	up
SDCBP	-0.0098698	0.871281	stable
SEH1L	0.245992	4.10431e-05	up
SETMAR	-0.0233777	0.701103	stable
SFN	0.327483	3.21458e-08	up
SFPQ	0.479187	5.07339e-17	up
SH2B1	-0.00307218	0.959776	stable
SH3GLB1	-0.0334173	0.583178	stable
SIN3A	0.377068	1.2845e-10	up
SIPA1	-0.0302115	0.619838	stable
SIRT2	0.259976	1.40687e-05	up
SKA3	0.213138	0.000400535	up
SKP1	0.0570035	0.348986	stable
SLC2A8	0.108602	0.0737517	stable
SLC9A3R1	-0.197645	0.00104912	down
SLFN11	0.0755547	0.214193	stable
SMAD3	0.433571	6.8142e-14	up
SMARCB1	-0.0565295	0.353014	stable
SMARCD3	0.107236	0.0774744	stable
SMC1A	0.042975	0.480298	stable
SMC2	0.00723038	0.905514	stable
SMC3	0.088273	0.146511	stable
SND1	0.117718	0.0524697	stable
SNX18	-0.10693	0.0783288	stable
SNX33	0.133982	0.027141	up
SNX9	-0.0429141	0.480921	stable
SPC-Cc4	0.354394	1.80742e-09	up
SPHK1	0.00221246	0.971027	stable
SPIN1	-0.0776958	0.201453	stable
SPTBN1	-0.0783137	0.197881	stable
SRA1	-0.0918915	0.130602	stable
SRC	0.183211	0.00241825	up
SRPK2	0.0466119	0.443903	stable
SRSF2	0.343797	5.80197e-09	up
SRSF5	0.0646327	0.288167	stable
SSNA1	0.067493	0.267317	stable
STAG1	-0.0184831	0.761544	stable
STAG2	0.00938633	0.877536	stable
STAMBP	-0.0711506	0.242192	stable
STAT3	0.225668	0.000174591	up
STAT5B	0.157848	0.00911576	up
STEAP3	-0.0615119	0.312128	stable
STK10	-0.0192282	0.752239	stable
STMN1	0.0604849	0.320292	stable
SUGT1	0.0458165	0.451726	stable
SUN1	-0.0596672	0.326889	stable
SUN2	0.314602	1.15909e-07	up
SUSD2	-0.0296713	0.626113	stable
SVIL	0.0792853	0.192357	stable
SYF2	0.116391	0.0552069	stable
TACC1	0.0622764	0.306141	stable
TAF6	0.138915	0.0219277	up
TAOK1	-0.0506037	0.405823	stable
TAOK3	-0.112066	0.0649587	stable
TARDBP	0.182171	0.0025624	up
TBCD	0.161684	0.00754287	up
TBCE	0.0945417	0.119821	stable
TBRG4	0.0166647	0.784396	stable
TERF2	0.017053	0.7795	stable
TGFB1	-0.113791	0.0609105	stable
TGM1	-0.0588329	0.333711	stable
THBS1	-0.0313878	0.60627	stable
THOC1	0.138068	0.0227562	up
THOC5	0.403013	4.80035e-12	up
TIPRL	0.121415	0.0454332	up
TLK2	0.127091	0.0361806	up
TMOD3	0.0796652	0.190228	stable
TNKS1BP1	-0.135161	0.0258072	down
TOM1L2	0.26207	1.19204e-05	up
TOP2A	0.414465	1.02464e-12	up
TOP2B	0.272222	5.2325e-06	up
TP53BP1	0.252949	2.42819e-05	up
TPD52L1	0.252432	2.52608e-05	up
TPR	0.086709	0.153827	stable
TRAPPC-Ra2	0.186556	0.00200314	up
TRIM21	-0.121246	0.0457376	down
TRIM32	0.0612208	0.314428	stable
TRIOBP	-0.110322	0.0692706	stable
TRIP13	-0.03336	0.583825	stable
TSG101	-0.0177485	0.770753	stable
TTC19	0.176804	0.0034381	up
TTC28	0.0881622	0.14702	stable
TTL	-0.0835156	0.169618	stable
TTLL12	0.0640474	0.292565	stable
TTN	-0.120489	0.0471176	down
TUBA1A	0.150832	0.0127601	up
TUBA1B	0.157153	0.00943022	up
TUBA1C	0.154788	0.010573	up
TUBA3C	0.120747	0.0466436	up
TUBA3D	0.120747	0.0466436	up
TUBA3E	0.12475	0.0397837	up
TUBA4A	0.132948	0.0283595	up
TUBA8	0.0405568	0.505365	stable
TUBAL3	-0.063	0.300545	stable
TUBB	0.25123	2.76832e-05	up
TUBB1	-0.193564	0.00133644	down
TUBB2A	0.22658	0.000164049	up
TUBB2B	0.227622	0.000152738	up
TUBB3	0.174189	0.00395632	up
TUBB4A	0.0371827	0.541452	stable
TUBB4B	0.104845	0.0843563	stable
TUBB6	0.00653239	0.914599	stable
TUBB8	-0.197517	0.00105719	down
TUBG1	0.278841	3.00387e-06	up
TUBG2	0.257158	1.7544e-05	up
TUBGCP2	0.232692	0.000107377	up
TUBGCP3	0.256783	1.80626e-05	up
TUBGCP4	0.440346	2.49932e-14	up
TXNIP	0.0144515	0.812459	stable
TXNL4A	0.147985	0.0145717	up
TYMS	0.288255	1.33047e-06	up
UBA3	0.363568	6.35658e-10	up
UBB	0.407678	2.57704e-12	up
UBE2B	0.0843938	0.16516	stable
UBE2E1	0.0324592	0.59403	stable
UBE2E2	0.0497044	0.414228	stable
UBE2I	-0.172961	0.00422303	down
UBE2L3	0.196527	0.00112157	up
UBE2S	0.208276	0.000545916	up
UHRF1	0.146483	0.0156151	up
UNC119	0.0486777	0.423948	stable
UPF1	0.36616	4.70309e-10	up
URGCP	0.232237	0.000110868	up
USP19	-0.0108867	0.858152	stable
USP39	0.31146	1.57053e-07	up
USP47	0.0489392	0.42146	stable
USP8	0.0280502	0.645103	stable
USP9X	0.0584401	0.336954	stable
UTP14C	0.217625	0.000299107	up
UXT	-0.0359383	0.555076	stable
VCP	0.273203	4.82363e-06	up
VCPIP1	0.140003	0.0209027	up
VPS4A	0.00376797	0.950677	stable
VPS4B	0.121349	0.0455529	up
VRK1	0.116811	0.0543264	stable
WASL	0.202961	0.000759876	up
WDR12	0.090423	0.136889	stable
WDR6	0.171867	0.00447428	up
WTAP	0.1822	0.00255821	up
XIAP	0.213905	0.000381188	up
XPC	0.068416	0.260815	stable
XPO1	0.362365	7.30412e-10	up
YTHDC2	0.147575	0.0148501	up
YTHDF2	0.0471549	0.438607	stable
YWHAE	0.242805	5.19401e-05	up
YWHAG	0.400241	6.91427e-12	up
ZFYVE19	0.184301	0.00227503	up
ZMPSTE24	0.341565	7.37686e-09	up
ZNF207	-0.0659207	0.278647	stable
ZNF830	0.199542	0.000935913	up
ZW10	0.0192163	0.752388	stable

## Sheet: Figure4F
Protein	APEX_1	APEX_2	APEX_3	WT_1	WT_2	WT_3	mean_APEX	mean_WT	FC	p_value
VCAM1	0.122824	0.23165	0.270034	1.6681	1.55414	1.54594	0.208169	1.58939	0.130974	2.20618e-05
CR2	1e-05	1e-05	1e-05	2.39894	2.36222	2.2781	1e-05	2.34642	4.26181e-06	0.000232254
DAG1	2.37028	1.6501	2.50398	8.00707	8.67919	9.34694	2.17479	8.67774	0.250617	0.000327267
EML2	1.65422	0.543586	1.33549	6.14914	5.61572	6.68665	1.17777	6.15051	0.191491	0.000398079
MCM3	0.605919	0.594976	0.636336	1e-05	1e-05	1e-05	0.61241	1e-05	61241	0.00040796
SLC26A2	1e-05	1e-05	1e-05	0.639013	0.688041	0.68584	1e-05	0.670965	1.49039e-05	0.000567343
NPM1	111.999	121.132	121.307	1e-05	1e-05	1e-05	118.146	1e-05	1.18146e+07	0.000676313
CA3	0.364945	0.118599	0.152763	5.25487	5.40449	4.65342	0.212102	5.10426	0.041554	0.000880169
TNRC6B	0.746987	0.744953	0.678562	1e-05	1e-05	1e-05	0.723501	1e-05	72350.1	0.000963799
FNBP1	1.61344	0.604701	1e-05	7.35991	7.44818	5.80582	0.739385	6.8713	0.107605	0.00106584
CPVL	1.37387	2.44324	2.03438	7.64266	6.51136	6.18166	1.9505	6.77856	0.287745	0.0014102
ATR	0.805307	0.973449	1.06473	0.149745	1e-05	0.135023	0.947827	0.094926	9.9849	0.00151815
DFFA	1.77956	1.75327	1.29059	3.25517	3.43448	3.06035	1.60781	3.25	0.49471	0.00176831
HTRA1	0.923057	0.2027	2.78018	10.347	12.6062	9.3555	1.30198	10.7696	0.120894	0.00186204
POSTN	25.5211	0.211362	21.6125	116.374	105.14	85.114	15.7817	102.21	0.154405	0.00218207
AASDHPPT	0.474462	0.952157	0.966196	2.34218	2.02761	2.38277	0.797605	2.25085	0.354357	0.00277866
NT5E	0.487321	2.91602	2.93004	10.3909	8.52482	8.58988	2.11113	9.16855	0.230258	0.00295237
HOOK3	0.221724	0.308724	0.884608	2.37432	2.05334	2.84836	0.471685	2.42534	0.194482	0.00339093
MCM4	1.25578	1.18171	1.44614	1e-05	1e-05	1e-05	1.29454	1e-05	129454	0.00368068
TCEAL2	1e-05	0.209473	0.153391	1.26207	0.949981	1.32754	0.120958	1.17986	0.102519	0.00375337
HIST2H2BF	71.0891	31.5141	100.465	245.458	320.09	244.105	67.6893	269.884	0.250809	0.00381817
PRELP	112.347	29.6614	136.445	427.468	319.164	432.489	92.818	393.04	0.236154	0.00383876
SH3GLB2	1.83607	0.504337	1.97849	5.34781	7.40762	7.16257	1.43963	6.63933	0.216834	0.00400499
DNAJC5	1e-05	1e-05	0.293595	1.02769	0.804969	0.739086	0.0978718	0.857248	0.11417	0.00460002
DRAP1	1e-05	1e-05	0.257444	1.05032	1.21935	0.796851	0.0858213	1.02217	0.0839596	0.00480668
RUVBL2	6.94656	3.70721	8.66118	15.4194	17.6825	20.3423	6.43832	17.8147	0.361404	0.00501308
PTGS1	3.19461	0.60487	3.2185	9.60037	9.55359	8.03453	2.33933	9.06283	0.258123	0.00531654
PRPH	22.4921	1e-05	15.7104	70.7637	50.8564	65.5445	12.7342	62.3882	0.204112	0.00532678
DENR	1e-05	1.32127	0.130684	4.75305	6.1016	4.02434	0.483988	4.95966	0.0975848	0.00545982
DBH	1e-05	0.348885	0.299949	0.84215	1.08506	1.09551	0.216282	1.00758	0.214656	0.00550356
SBF1	0.361884	0.498461	0.174561	1.07954	1.46943	1.13338	0.344969	1.22745	0.281045	0.00555207
MGP	0.823622	1e-05	0.591294	2.90875	2.76831	2.58359	0.471642	2.75355	0.171285	0.00562665
COL8A2	1e-05	1e-05	1e-05	1.40488	1.25796	1.07708	1e-05	1.24664	8.02154e-06	0.00573276
WASF2	4.53502	4.28956	4.11722	6.57026	7.18301	6.24929	4.31394	6.66752	0.647007	0.00578778
PDE5A	2.71731	1e-05	1.81002	5.94373	7.96726	7.34495	1.50912	7.08531	0.212992	0.00628761
CTTN	10.7664	10.1257	9.93939	6.92847	5.92228	5.07511	10.2772	5.97529	1.71995	0.00647095
SYT1	0.760479	1e-05	0.489342	3.17093	2.58618	2.07846	0.41661	2.61186	0.159507	0.00649342
FYN	1e-05	1e-05	0.248138	1.08617	1.18099	0.750191	0.0827194	1.00578	0.0822437	0.00665029
COL14A1	291.09	63.8629	223.237	833.721	582.925	804.257	192.73	740.301	0.26034	0.00666688
TNPO1	15.0961	13.6888	18.6095	25.2484	24.02	28.1567	15.7981	25.8084	0.612131	0.00687301
CHL1	1.86918	1e-05	0.774272	5.07634	3.71937	4.78424	0.881154	4.52665	0.194659	0.00713
RSPO3	1e-05	1e-05	1e-05	0.400831	0.288576	0.354872	1e-05	0.348093	2.8728e-05	0.00864821
AFAP1L2	0.404814	1e-05	1e-05	1.07815	1.07346	0.790496	0.134945	0.980701	0.1376	0.00912301
COL18A1	17.6455	16.444	13.1967	23.0335	22.9695	25.7868	15.762	23.9299	0.658675	0.00974118
COL6A1	783.069	261.921	652.014	1489.6	1415.48	1735.84	565.668	1546.98	0.365661	0.00979111
MMS19	2.31175	1.67048	1.89091	0.89137	0.151643	0.716436	1.95772	0.586483	3.33806	0.00998564
APCS	18.6566	27.0532	72.5934	155	232.875	242.675	39.4344	210.184	0.187619	0.0105336
NAE1	1e-05	0.217267	1e-05	0.80339	0.658273	0.472502	0.0724291	0.644722	0.112342	0.0105569
HNRNPH3	5.18111	4.17791	9.93119	18.4609	17.9656	15.0253	6.43007	17.1506	0.374918	0.0111396
GIT1	0.824788	1e-05	0.579171	1.57996	2.33723	1.88291	0.46799	1.93336	0.24206	0.0114869
TUBB8	0.536444	0.466327	0.366231	1e-05	1e-05	1e-05	0.456334	1e-05	45633.4	0.0115126
ZFYVE21	1e-05	1e-05	0.412793	0.960998	0.938836	1.45294	0.137604	1.11759	0.123126	0.011657
CETN1	0.712217	1.01587	1.20988	0.282437	0.0698359	1e-05	0.979325	0.117428	8.33981	0.0119131
NFIB	1.21335	0.907637	0.49438	5.35223	4.96919	3.55578	0.871788	4.62573	0.188465	0.0120415
UBE2O	0.801708	0.867784	1.11138	1.6569	1.55705	2.03001	0.926956	1.74799	0.530299	0.0126486
MCM5	0.592903	0.864781	0.668594	1e-05	1e-05	1e-05	0.70876	1e-05	70876	0.0128148
UBL4A	1e-05	1e-05	1e-05	1.88914	1.25665	1.56158	1e-05	1.56912	6.37298e-06	0.0132767
KRT72	1e-05	1e-05	1e-05	1.11199	0.996094	0.73231	1e-05	0.946797	1.05619e-05	0.0137884
GPC4	0.727768	1e-05	1.16285	3.79249	2.2556	3.52654	0.630211	3.19154	0.197463	0.0146345
MLH3	0.433481	0.624552	0.734642	0.208803	0.166608	1e-05	0.597558	0.12514	4.77511	0.0148965
SETDB1	0.103835	1e-05	1e-05	0.273326	0.3592	0.202069	0.0346182	0.278198	0.124437	0.0150293
OTUD7B	0.237721	1e-05	1e-05	0.551152	0.578422	0.383342	0.0792471	0.504305	0.157141	0.0150448
MECP2	4.06731	2.79935	2.93743	15.2025	15.0298	10.6013	3.26803	13.6112	0.240099	0.0154808
TSFM	1.16571	1.03149	0.788372	0.403612	0.251381	0.311557	0.995191	0.322184	3.08889	0.0155063
ATM	21.4365	30.4312	28.0952	16.7542	10.676	9.96611	26.6543	12.4654	2.13826	0.0161858
PDCD6IP	12.7512	14.3398	24.4443	44.2223	36.0303	32.2607	17.1784	37.5045	0.458036	0.0162277
TJP2	4.70129	7.17322	5.93366	3.14185	1.99081	0.690042	5.93606	1.9409	3.0584	0.016488
HP1BP3	19.0713	2.50935	14.0257	47.4086	39.7758	30.5897	11.8688	39.258	0.302327	0.0165778
NEFL	0.587162	1e-05	0.453694	1.10968	1.80374	1.84858	0.346955	1.58733	0.218578	0.0166464
PRKD1	1e-05	1e-05	1e-05	0.244445	0.392408	0.338689	1e-05	0.325181	3.07521e-05	0.0172301
TMEM87B	0.267262	0.237617	0.36686	1e-05	1e-05	1e-05	0.29058	1e-05	29058	0.0176199
COL16A1	1e-05	1e-05	1e-05	0.887933	0.585182	0.925528	1e-05	0.799548	1.25071e-05	0.0176753
HSPA12A	1.22319	1e-05	0.842066	4.89541	2.9505	5.09752	0.688423	4.31447	0.159561	0.0179187
LUM	310.628	61.4044	331.087	716.879	541.153	817.165	234.373	691.732	0.33882	0.0182847
CRMP1	1.6422	1e-05	0.93222	8.88894	6.84491	5.09975	0.858144	6.94453	0.123571	0.0183097
CTDSP1	1e-05	0.412345	0.215294	1.03447	0.961347	0.944742	0.209216	0.980185	0.213446	0.0187539
NID2	19.0837	0.393362	17.914	35.0529	41.8427	52.3468	12.4637	43.0808	0.28931	0.0187589
CENPX	2.52197	4.09436	3.91785	1e-05	1e-05	1e-05	3.51139	1e-05	351139	0.0194758
MAP1LC3B	0.31441	1e-05	0.807796	1.83064	1.45129	1.52992	0.374072	1.60395	0.233219	0.0195011
MGMT	1.20023	1.7094	0.942389	1e-05	1e-05	0.513853	1.28401	0.171291	7.49606	0.0195041
ERCC3	0.593429	0.697196	0.419921	1e-05	1e-05	1e-05	0.570182	1e-05	57018.2	0.0195351
TUBB3	13.984	1.30546	23.9443	49.6196	50.6097	40.1891	13.0779	46.8061	0.279406	0.0199136
GNAI1	0.383104	0.301025	0.4908	0.974151	0.677893	0.953615	0.391643	0.868553	0.450914	0.0200032
COL6A3	2374.59	759.829	2131.11	3796.97	3909.58	5211.77	1755.18	4306.11	0.407602	0.0200343
ERCC4	0.244069	0.262549	0.158944	1e-05	1e-05	1e-05	0.221854	1e-05	22185.4	0.020062
UBTD2	0.180158	0.301087	0.248022	1e-05	1e-05	1e-05	0.243089	1e-05	24308.9	0.0201045
CEBPD	1e-05	1e-05	1e-05	0.146216	0.232488	0.164401	1e-05	0.181035	5.5238e-05	0.0203964
GTF2A1	1e-05	1e-05	1e-05	1.43886	1.85833	1.11552	1e-05	1.4709	6.79855e-06	0.0207097
ATP23	0.173039	0.231936	0.294644	1e-05	1e-05	1e-05	0.233206	1e-05	23320.6	0.0219255
GFRA1	1e-05	1e-05	0.433852	1.67045	0.842441	1.36218	0.144624	1.29169	0.111965	0.022626
DPYSL2	98.0553	33.2196	93.2312	181.044	193.229	157.432	74.8354	177.235	0.422238	0.0226748
CNP	2.5932	2.97174	2.07392	10.3898	6.80074	9.54731	2.54629	8.9126	0.285695	0.0227283
PITHD1	3.22067	3.02029	1.35676	5.44127	6.48057	4.51916	2.53257	5.48033	0.46212	0.0227975
MCM8	0.308755	0.270002	0.17798	1e-05	1e-05	1e-05	0.252246	1e-05	25224.6	0.0228326
NXF1	1e-05	1e-05	1e-05	0.8577	0.68237	0.494247	1e-05	0.678106	1.4747e-05	0.0231229
SRA1	0.866871	0.519146	0.960189	1e-05	0.180027	0.257707	0.782069	0.145915	5.35977	0.0232571
CACNA2D1	1.83346	1.61285	3.68853	8.85318	5.30865	8.08508	2.37828	7.41564	0.320712	0.0233843
VIM	759.821	369.444	989.165	2138.78	1542.51	1465.37	706.143	1715.55	0.411613	0.0234724
USP8	1.76784	1.36768	2.44583	0.651336	0.541923	1e-05	1.86045	0.397756	4.67736	0.023495
MCM7	0.338891	0.230824	0.404832	1e-05	1e-05	1e-05	0.324849	1e-05	32484.9	0.0235225
MYADM	10.1364	1e-05	3.13044	18.0266	22.0611	18.4632	4.42227	19.517	0.226586	0.0237044
CETN2	70.6037	77.3356	100.622	41.5397	45.1505	30.1709	82.8538	38.9537	2.12698	0.0239387
EHD1	31.5502	1.97272	27.3686	68.2464	105.658	65.2023	20.2972	79.7022	0.254663	0.0244971
ARIH1	0.240612	0.132615	0.522075	1.13117	1.10735	0.680645	0.298434	0.973052	0.306699	0.0245538
SAMHD1	24.7276	35.8192	28.6236	47.6697	46.3799	39.7311	29.7234	44.5936	0.666541	0.0246221
GNA13	5.60608	2.72539	5.91931	10.9984	10.6192	10.972	4.75026	10.8632	0.437279	0.0251618
PHGDH	11.2351	33.347	17.0575	59.1053	48.3946	43.6121	20.5465	50.3707	0.407907	0.0254544
HIST1H2BB	22.569	15.3627	1.14832	63.6764	54.0334	35.0924	13.0267	50.9341	0.255756	0.0255896
SLC39A10	1e-05	1e-05	1e-05	0.360864	0.248977	0.211562	1e-05	0.273801	3.65228e-05	0.0258015
VPS35	12.8204	6.40393	12.6841	25.4567	19.9805	18.131	10.6361	21.1894	0.501956	0.0259403
FAM129A	8.04253	0.322642	15.9579	25.6774	32.4741	30.8638	8.10768	29.6718	0.273246	0.0259703
BIN1	4.35716	2.46884	1.83476	7.83895	11.7009	7.5102	2.88692	9.01667	0.320176	0.0260616
ASAP1	0.0771382	1e-05	0.396577	0.989547	0.688982	0.578468	0.157908	0.752333	0.209892	0.0262479
MCM9	2.26131	1.61118	1.67586	0.746708	0.778861	1.02432	1.84945	0.849964	2.17591	0.02633
FAM164A	1e-05	1e-05	1e-05	0.867413	1.03107	0.558784	1e-05	0.819089	1.22087e-05	0.0274071
BANF1	2.62105	0.801642	2.3935	4.23497	5.36923	3.849	1.93873	4.4844	0.432328	0.0274565
AES	1e-05	1e-05	1e-05	0.644868	0.644613	0.364366	1e-05	0.551283	1.81395e-05	0.0275584
PTGDS	1e-05	1e-05	1e-05	1.36114	0.866052	1.60265	1e-05	1.27661	7.83322e-06	0.0276494
RAB8B	2.426	1.71953	0.346136	4.32539	5.94499	3.6199	1.49722	4.63009	0.323368	0.0277563
EMILIN1	102.987	22.1403	79.4488	191.749	147.188	184.039	68.1921	174.325	0.391177	0.0280821
GGT7	0.339722	0.395104	0.404947	0.719734	0.54726	0.599368	0.379924	0.622121	0.610692	0.0286454
MAN1B1	1e-05	0.173319	0.318206	3.03251	1.65817	2.17341	0.163845	2.28803	0.0716095	0.0286738
CDK2	0.0869793	0.147646	0.0948949	1e-05	1e-05	1e-05	0.10984	1e-05	10984	0.0287647
MFAP4	1.99392	0.594577	0.529615	3.45767	3.12761	5.3104	1.03937	3.96523	0.262121	0.0291018
CYB5R2	1e-05	0.305998	0.267146	2.2641	1.66404	3.0783	0.191051	2.33548	0.0818038	0.029231
INA	2.27471	1e-05	1.68997	5.8699	4.0789	7.77178	1.32156	5.90686	0.223733	0.0293524
KIAA1462	0.115985	1e-05	0.200318	1.22224	1.75202	2.28879	0.105438	1.75435	0.0601008	0.0295414
SGPL1	0.960926	2.03717	1.70337	0.625923	1e-05	1e-05	1.56715	0.208648	7.51101	0.0298285
HIST1H4A	295.18	113.145	504.4	849.369	1434.53	947.5	304.242	1077.13	0.282455	0.0300461
PHLDB1	0.659848	1e-05	1.52951	2.82404	3.5058	1.99499	0.729789	2.77494	0.262992	0.0302922
LAMA5	89.7219	3.05191	48.9565	152.018	122.578	187.604	47.2434	154.066	0.306644	0.0303208
PGM2L1	0.258029	0.179816	0.703417	2.5938	1.43051	2.6921	0.380421	2.2388	0.169922	0.03078
CYP1B1	1e-05	1e-05	1e-05	1.05528	1.3986	1.96497	1e-05	1.47295	6.78909e-06	0.0309271
NTHL1	1e-05	1e-05	1e-05	0.372335	0.608354	0.361292	1e-05	0.447327	2.2355e-05	0.0309495
C12ORF44	1e-05	1e-05	1e-05	0.232061	0.414311	0.272946	1e-05	0.306439	3.26329e-05	0.0309646
ERCC2	0.456907	0.289256	0.308957	1e-05	0.200304	1e-05	0.351707	0.0667746	5.26707	0.0310106
ERCC5	15.3047	12.23	19.221	8.58942	8.50666	4.0602	15.5852	7.05209	2.21002	0.0312282
ERCC6	3.17269	3.03151	5.17615	0.223643	0.523083	1e-05	3.79345	0.248912	15.2401	0.03124
CHST14	1e-05	1e-05	1e-05	2.55272	1.31112	2.06691	1e-05	1.97692	5.05838e-06	0.0318042
LEMD3	0.407258	1e-05	0.636127	2.15624	1.74152	1.08042	0.347798	1.65939	0.209594	0.032161
TCEB3	1e-05	0.177648	1e-05	0.357602	0.331548	0.616024	0.0592225	0.435058	0.136126	0.0326089
TCEB1	1.45092	0.822918	1.61597	3.73224	2.81341	2.36379	1.2966	2.96981	0.436593	0.0327465
NCL	33.8967	50.2286	67.2842	134.02	116.535	83.5834	50.4698	111.379	0.453134	0.0330566
AP3S1	1.64869	1.59106	2.45347	5.15846	3.24218	4.39669	1.89774	4.26578	0.444875	0.0330869
PDGFRB	1e-05	0.234218	0.553837	1.53074	1.00757	2.05681	0.262688	1.53171	0.1715	0.0334491
WDR55	0.379085	0.563486	0.497012	0.24644	0.225064	1e-05	0.479861	0.157172	3.0531	0.0336201
RILPL2	0.067587	1e-05	1e-05	0.12036	0.137539	0.104182	0.0225357	0.120694	0.186718	0.0336782
PAK1IP1	1e-05	0.0934314	1e-05	0.293716	0.231782	0.134892	0.0311505	0.22013	0.141509	0.0337173
PRKAR1B	0.363842	0.401777	0.493489	0.605445	0.518502	0.642769	0.419703	0.588905	0.712682	0.0337208
ATRX	1.45376	2.13729	1.37105	0.921352	0.575797	1e-05	1.65403	0.499053	3.31434	0.0337256
MZT1	0.65812	0.552553	0.834596	1.51152	1.69556	1.09807	0.681756	1.43505	0.475074	0.033992
MATN2	5.46987	1e-05	3.98625	23.8736	17.1738	33.6261	3.15204	24.8912	0.126633	0.0340414
MLH1	4.89126	6.95481	4.81482	2.31689	0.55664	3.38908	5.55363	2.08754	2.66037	0.0341266
STARD5	2.78769	1.54419	2.37186	0.797699	0.6672	0.3465	2.23458	0.6038	3.70087	0.034429
SERPINB9	3.071	2.72173	3.59812	21.6933	31.3069	18.0739	3.13028	23.6914	0.132128	0.0344867
CDK1	0.946648	1.98726	1.50358	1e-05	1e-05	0.26609	1.47916	0.0887032	16.6754	0.0350013
TOR2A	0.493807	0.246122	0.37038	1e-05	1e-05	1e-05	0.370103	1e-05	37010.3	0.0353571
MMRN1	0.244734	0.242883	1e-05	1.1272	0.642974	0.665821	0.162542	0.811998	0.200176	0.0354028
UBE2Z	1.41393	0.774239	0.99756	1e-05	1e-05	0.604433	1.06191	0.201484	5.27044	0.0355479
THSD4	1e-05	1e-05	1e-05	0.919841	0.524054	1.07091	1e-05	0.83827	1.19293e-05	0.0358135
NEDD8	14.7156	15.5531	9.97177	21.3109	32.7822	26.6188	13.4135	26.904	0.498569	0.0362004
DDRGK1	1.02627	1.0403	2.11016	3.11364	2.57193	4.1748	1.39224	3.28679	0.423588	0.0362006
TRIM2	0.213427	0.119914	0.479103	1.43323	0.955057	0.781635	0.270815	1.05664	0.256298	0.036352
SYPL1	1e-05	15.3936	15.5742	34.9697	37.2261	22.7892	10.3226	31.6617	0.326029	0.0364387
RPL7A	8.06663	11.0763	13.6837	15.3793	21.8013	22.2561	10.9422	19.8123	0.552296	0.0364463
H2AFX	1e-05	1e-05	23.4144	67.9132	30.6522	59.792	7.80481	52.7858	0.147858	0.0365353
RRP1B	1e-05	0.180014	0.135277	0.662689	0.819573	0.394445	0.1051	0.625569	0.168008	0.0365683
PTGFRN	5.87424	0.73278	5.65428	12.0659	10.9896	12.4317	4.0871	11.8291	0.345513	0.0369054
COL1A1	160.669	32.2195	261.097	510.575	423.205	774.321	151.329	569.367	0.265784	0.0369787
HMGB1	3.43583	19.4358	18.5397	41.7436	29.5379	31.8586	13.8038	34.38	0.401506	0.0371255
ITGA3	2.5592	1e-05	3.27666	6.9367	5.27293	5.73016	1.94529	5.97993	0.325303	0.0372463
UCHL1	4.36862	1e-05	5.90373	19.6481	9.91739	19.7463	3.42412	16.4373	0.208314	0.0375728
USP28	1e-05	1e-05	1e-05	0.377625	0.420808	0.201245	1e-05	0.333226	3.00097e-05	0.0383012
SORBS2	10.4291	7.23808	0.224924	15.3149	19.1766	27.9964	5.96404	20.8293	0.28633	0.0389355
RFX5	0.0656054	1e-05	0.172155	0.730847	0.694387	0.343969	0.0792567	0.589734	0.134394	0.0389686
UBE2I	0.981229	1e-05	1.38473	14.4946	10.3215	7.15407	0.788657	10.6567	0.0740057	0.0391684
NUP85	1.74617	0.803128	0.1088	5.02515	6.05758	2.8472	0.886034	4.64331	0.190819	0.0392254
CDK9	4.09104	8.26668	5.32159	1e-05	1e-05	0.866853	5.8931	0.288958	20.3943	0.0395485
LTBP2	0.869476	1e-05	1e-05	1.08538	2.44576	1.98759	0.289832	1.83958	0.157554	0.0395739
THUMPD1	0.379084	0.51551	0.369645	2.04101	2.05122	1.18557	0.421413	1.75927	0.239539	0.0399037
PFDN2	1e-05	1e-05	0.482833	0.536505	1.11588	1.09119	0.160951	0.914524	0.175994	0.0399087
EXOSC2	1e-05	1e-05	1e-05	0.532118	0.432562	0.247727	1e-05	0.404136	2.47442e-05	0.0399741
C11ORF68	1.56088	0.192747	2.64403	5.24691	3.35158	4.06944	1.46589	4.22264	0.347149	0.0404165
LANCL1	7.16335	2.30321	10.2929	18.2574	17.1627	11.8939	6.58649	15.7714	0.417624	0.0406482
RBM6	1e-05	1e-05	0.100046	0.339536	0.431994	0.184806	0.0333553	0.318779	0.104635	0.0408893
YWHAH	2.01842	2.83686	1.69437	0.414142	1.15578	1.09687	2.18322	0.88893	2.456	0.0413394
SEC61A1	1.39273	2.45257	2.31923	0.962558	0.843488	0.441008	2.05485	0.749018	2.74339	0.0415016
ARHGEF1	4.96661	4.13172	6.17988	15.519	25.0338	28.6696	5.09274	23.0741	0.220712	0.0416742
POLR3F	1e-05	1e-05	0.196282	0.399542	0.416659	0.208556	0.0654339	0.341586	0.191559	0.0417497
MFSD10	1.46934	0.409798	3.0814	4.4852	4.4021	5.39066	1.65351	4.75932	0.347427	0.0421677
GNAI2	10.0167	21.2607	27.5103	37.8248	51.5641	34.2513	19.5959	41.2134	0.475474	0.0424135
HECA	1e-05	1e-05	0.160631	0.244569	0.333759	0.192733	0.0535502	0.25702	0.20835	0.0428337
LASP1	2.59907	2.01684	7.89407	20.829	13.3995	11.1575	4.16999	15.1287	0.275635	0.0428409
DCPS	1e-05	0.768877	2.69403	6.32801	6.28244	3.07255	1.15431	5.22767	0.220807	0.0428747
GGPS1	0.3171	0.255092	0.636561	0.947658	0.727783	0.875155	0.402918	0.850198	0.47391	0.0429494
SLC22A18	1.02993	1.50492	2.18813	0.837023	1e-05	1e-05	1.57433	0.279014	5.64246	0.0431071
SLC44A1	0.244033	1.21692	0.305068	3.81385	2.54785	1.85687	0.588674	2.73952	0.214882	0.0438171
ARRDC1	1e-05	1e-05	1e-05	0.225476	0.113871	0.254805	1e-05	0.198051	5.04921e-05	0.0439236
SERPINC1	5.40458	35.2859	23.9334	76.2895	42.0268	62.0275	21.5413	60.1146	0.358337	0.0441815
NOS1	0.742583	1e-05	0.240455	4.67592	2.09771	3.46417	0.327683	3.4126	0.0960215	0.0443273
HNRNPUL1	5.01822	0.887874	6.02263	10.4161	11.0649	8.93679	3.97624	10.1392	0.392163	0.0443837
NEGR1	0.336011	1e-05	1e-05	0.619696	0.440174	0.557519	0.11201	0.53913	0.207761	0.0444333
PSPC-Ra	0.469199	0.119222	0.513944	7.2176	8.05629	3.74285	0.367455	6.33892	0.0579681	0.0444694
ITGA4	1e-05	1e-05	1e-05	0.512167	0.390044	0.227816	1e-05	0.376676	2.6548e-05	0.0446304
PRKCB	1.38706	1e-05	0.943204	8.21017	9.9473	4.48903	0.776757	7.54884	0.102898	0.0448612
ARHGAP17	1.17242	0.0947629	1.04614	5.07332	2.51308	3.36164	0.771108	3.64935	0.2113	0.0448746
CDK7	0.346129	0.833139	0.69871	1e-05	1e-05	0.277885	0.625993	0.092635	6.75763	0.0452741
LDHA	158.914	156.835	147.208	122.957	98.2055	77.1635	154.319	99.4419	1.55185	0.0452876
APP	0.11716	1e-05	0.156878	0.525554	0.376992	0.249944	0.0913494	0.384163	0.237788	0.045472
GFRA3	1e-05	1e-05	1e-05	0.499293	0.634761	1.03134	1e-05	0.721797	1.38543e-05	0.0455948
CPNE8	1e-05	0.122552	0.123608	0.27292	0.211524	0.230723	0.0820569	0.238389	0.344214	0.0455997
ABLIM2	1e-05	1e-05	1e-05	23.2359	24.8332	11.0321	1e-05	19.7004	5.07604e-07	0.0456255
CAP1	16.8167	14.9439	18.605	32.1146	29.0372	22.5065	16.7885	27.8861	0.602039	0.0458164
AIP	3.44096	1.92387	4.25007	7.27137	7.16917	4.6804	3.20497	6.37365	0.502846	0.0459395
STIP1	17.9531	23.1195	21.3337	28.7267	41.5896	34.9995	20.8021	35.1053	0.592564	0.045941
FRG1	0.169799	1e-05	0.196753	1.33882	1.27191	0.61507	0.122187	1.07527	0.113634	0.0460087
TIMM44	6.80495	13.3027	23.2775	35.7469	27.9202	49.4152	14.4617	37.6941	0.383659	0.0460374
ZNF828	0.540131	0.287708	0.629569	1.56759	1.0539	0.949773	0.485803	1.19042	0.408093	0.0460612
TLN2	2.19994	0.215727	0.424778	8.72516	5.09264	4.29475	0.946816	6.03752	0.156822	0.0470489
CNTN1	4.97506	1e-05	0.712447	8.55434	11.898	18.922	1.89584	13.1248	0.144447	0.0472501
HLA-DOB	1e-05	1e-05	1e-05	0.215141	0.337825	0.156752	1e-05	0.236573	4.22703e-05	0.0472957
AP3M1	1.23779	0.821964	2.12554	3.71603	2.22154	3.69019	1.3951	3.20925	0.434712	0.0474181
MCM2	0.196824	0.131286	0.129032	1e-05	1e-05	0.0991315	0.152381	0.0330505	4.61054	0.0474749
FZD7	0.462319	1e-05	0.243388	0.737399	0.842172	0.786599	0.235239	0.788723	0.298253	0.0475206
CSDA	1e-05	1e-05	0.193777	0.611259	0.247738	0.542341	0.0645991	0.467113	0.138294	0.0477972
MCM6	0.134989	0.256428	0.296074	1e-05	0.13315	1e-05	0.229164	0.0443901	5.1625	0.0486459
SIPA1	0.544821	0.250737	1e-05	3.31788	4.43621	1.93974	0.265189	3.23128	0.0820695	0.0487788
APEX1	1.58367	2.48245	3.61918	1e-05	1e-05	1e-05	2.56177	1e-05	256177	0.0490002
RILPL1	1e-05	1e-05	1e-05	0.331571	0.72982	0.77485	1e-05	0.61208	1.63377e-05	0.0490927
C20ORF27	0.823908	0.203614	1e-05	1.75131	0.860662	1.4157	0.342511	1.34256	0.255119	0.0496284
CTHRC1	1e-05	1e-05	1e-05	0.923004	0.405418	0.938795	1e-05	0.755739	1.32321e-05	0.0497772
H2AFZ	10.3088	3.88796	61.0084	120.413	123.613	60.5293	25.0684	101.518	0.246934	0.0498658
SF1	0.472742	0.422434	0.65618	1.38304	1.52104	0.875412	0.517119	1.25983	0.410467	0.0500494
TXNRD1	6.58254	5.78851	4.72138	3.80092	4.37264	3.2133	5.69748	3.79562	1.50107	0.0503954
RBFOX2	0.567861	1e-05	0.445452	0.961753	1.10066	0.827432	0.337774	0.963281	0.35065	0.0506122
AGRN	13.008	2.83334	10.1031	22.64	18.9548	16.2442	8.64812	19.2797	0.448562	0.0509378
FABP3	4.29445	6.744	5.89063	1.27241	3.97008	2.87425	5.64303	2.70558	2.0857	0.0510344
NOLC1	0.977241	0.892275	0.98395	3.2547	2.7998	1.88596	0.951155	2.64682	0.359357	0.051275
ANK2	5.33473	1e-05	4.11225	29.2154	22.4506	12.6006	3.149	21.4222	0.146997	0.051308
MAPRE3	1e-05	0.175093	1e-05	1.82405	0.821172	1.12651	0.0583709	1.25724	0.0464276	0.0514091
CALML4	0.317666	0.350064	0.639062	0.224526	1e-05	1e-05	0.435597	0.0748486	5.81971	0.051458
PSPH	0.771267	1.63496	1.18247	0.447659	0.528518	1e-05	1.19623	0.325396	3.67624	0.0518327
NCSTN	3.40345	4.26986	4.08184	2.99064	3.19847	2.75922	3.91838	2.98278	1.31367	0.0520451
ABHD16A	2.37038	4.63847	3.74539	2.17506	1.14226	0.423638	3.58475	1.24699	2.87473	0.0520737
COTL1	8.74752	2.41204	11.9435	28.0521	15.9748	18.2913	7.70102	20.7727	0.370727	0.0520939
LAMB2	122.638	2.4498	78.7266	196.105	207.534	221.109	67.9382	208.249	0.326235	0.0520949
SH3KBP1	0.657097	0.459479	2.6783	8.00689	6.09992	3.48393	1.26496	5.86358	0.215731	0.0521118
CAPZB	29.6403	25.6829	38.2541	61.618	57.6227	40.8233	31.1924	53.3547	0.584624	0.0525004
ACOT7	5.12673	1.66213	3.92916	7.78415	6.06975	7.51454	3.57267	7.12282	0.501582	0.0529901
HNRNPH2	15.1433	12.4849	17.7449	12.1764	8.79586	7.28158	15.1244	9.41796	1.60591	0.0530811
CUL4B	3.51174	1.34326	2.87181	0.932546	1e-05	1e-05	2.5756	0.310855	8.28554	0.0532438
CDKN1B	1e-05	0.145544	0.618849	2.18695	2.21004	0.918811	0.254801	1.77194	0.143798	0.0537079
GPR89A	1.86826	2.90067	1.40323	0.795364	0.806437	1e-05	2.05739	0.533937	3.85324	0.0537079
NDUFA6	5.93896	3.11414	5.54661	1.80677	1e-05	2.88383	4.86657	1.56354	3.11254	0.0538194
ASCC1	1e-05	1e-05	1e-05	0.725133	0.903712	0.358958	1e-05	0.662601	1.5092e-05	0.0538676
STK4	0.881249	2.10707	2.97659	7.79986	8.98748	4.27221	1.9883	7.01985	0.28324	0.0541688
SNTB2	9.03915	2.82319	12.3389	16.5018	20.9206	15.4658	8.06707	17.6294	0.457592	0.0543305
IL18	1e-05	1e-05	1.80423	3.65524	5.76589	2.41818	0.601415	3.94644	0.152394	0.0544659
PURA	1e-05	1.89851	9.87466	16.2297	16.6473	10.1069	3.92439	14.3279	0.273898	0.0544709
GNPNAT1	1.01667	1.04685	0.4256	1e-05	1e-05	1e-05	0.829709	1e-05	82970.9	0.0545955
COL6A2	429.138	105.977	542.967	780.422	685.333	954.676	359.361	806.811	0.445409	0.0546814
UBXN7	0.723041	0.605979	0.778623	1.65606	2.11011	1.24705	0.702548	1.67107	0.420417	0.0551098
TALDO1	6.5513	18.5644	7.58998	38.7974	24.9436	22.1798	10.9019	28.6403	0.380648	0.0552054
SNAPIN	1.55112	1.01451	1.05971	4.0251	3.34569	2.18422	1.20845	3.185	0.379419	0.0554204
PGAM1	48.0281	75.3305	43.9634	31.9333	17.3371	16.5405	55.774	21.937	2.54246	0.0556342
AEBP1	3.34278	0.317679	5.42673	19.3337	9.3832	22.326	3.02906	17.0143	0.17803	0.0557506
NDUFS6	4.59975	4.45451	2.54355	2.16532	1e-05	1.8644	3.86593	1.34324	2.87806	0.0562555
G6PD	12.2448	5.17686	8.69723	16.5067	23.1823	14.1787	8.70631	17.9559	0.484871	0.0564684
CLCN6	0.0655418	0.0684561	0.0645426	0.202329	0.3804	0.417495	0.0661801	0.333408	0.198496	0.0565251
ALG9	0.114236	0.226573	0.11271	1e-05	1e-05	1e-05	0.151173	1e-05	15117.3	0.0569468
PIK3C3	1e-05	0.21506	1e-05	1.63959	1.00111	0.693295	0.0716932	1.11133	0.0645112	0.0570363
HNRNPA0	6.05643	1.86538	6.86472	18.7972	17.9595	9.19403	4.92884	15.3169	0.321791	0.0578367
OLFML1	7.09321	1e-05	6.91561	33.63	16.7634	41.0403	4.66961	30.4779	0.153213	0.0579025
SLC25A12	14.0781	1e-05	6.74281	25.5207	22.1429	14.7976	6.9403	20.8204	0.333341	0.0579255
H3F3B	7.10745	2.12511	6.54185	49.6445	75.3486	33.3548	5.25814	52.7826	0.0996187	0.058035
HIST1H1E	31.2201	1e-05	139.014	149.723	196.937	293.855	56.7448	213.505	0.265778	0.0586496
SCN7A	0.424884	1e-05	0.782105	5.91913	2.64436	3.5401	0.402333	4.03453	0.0997223	0.0587558
RAB7A	22.8979	21.5938	33.693	43.5567	36.4879	36.3386	26.0616	38.7944	0.671788	0.0588049
LLGL1	0.4062	0.290158	1e-05	0.499158	0.638214	0.922909	0.232123	0.68676	0.337997	0.0589486
LGALS9	1e-05	1.45106	0.225087	5.22428	2.13697	3.35189	0.558718	3.57105	0.156458	0.0590514
AIMP1	7.92194	7.46952	7.68227	5.47364	3.75164	1.88832	7.69125	3.70453	2.07617	0.0591683
CARS	16.9999	9.77629	16.7719	7.96326	7.68689	4.14167	14.5161	6.59727	2.20031	0.0592108
IDH2	229.487	150.388	181.149	140.088	98.8944	51.6849	187.008	96.889	1.93013	0.0593749
MINPP1	0.506018	1.3335	0.99009	0.450336	1e-05	1e-05	0.943201	0.150119	6.28303	0.0595599
PODN	0.475608	0.662729	1.0773	3.63756	8.57741	8.02424	0.738545	6.7464	0.109472	0.0597318
DDX42	2.83481	1.99979	2.42652	5.33593	6.78452	3.94765	2.42037	5.35603	0.451897	0.059817
ITGA1	17.9678	7.88906	9.89444	23.5771	48.9636	45.839	11.9171	39.4599	0.302005	0.0600698
BCL2	1e-05	1e-05	1e-05	0.692145	1.1653	0.486847	1e-05	0.781431	1.2797e-05	0.0601794
PSIP1	1.02462	1e-05	1.25314	3.47792	4.40695	1.84525	0.759259	3.24338	0.234095	0.0602754
C6ORF125	1e-05	1e-05	1e-05	0.715086	0.507829	0.271365	1e-05	0.498093	2.00766e-05	0.0603023
ZMYM4	1e-05	1e-05	1e-05	0.258636	0.169355	0.10167	1e-05	0.176554	5.66399e-05	0.0603517
NCAM2	1e-05	1e-05	0.385833	2.66614	1.0486	1.73287	0.128618	1.81587	0.0708299	0.0603747
CSNK1G3	0.422652	0.785989	0.703824	1.24854	1.01587	0.865886	0.637488	1.04343	0.610954	0.0604485
TAB2	1e-05	1e-05	1e-05	0.349949	0.129484	0.310538	1e-05	0.263323	3.79761e-05	0.0604895
SOD3	8.75452	1.31312	14.893	53.0552	22.957	36.6578	8.32023	37.5567	0.221538	0.0605368
RPL32	0.635387	0.53703	0.462311	4.17451	3.93301	1.8904	0.544909	3.33264	0.163507	0.0607273
ANXA5	385.262	107.812	261.683	541.051	579.909	422.095	251.586	514.352	0.489131	0.0609844
DCP1B	0.310057	1e-05	1e-05	0.683995	0.720995	0.286964	0.103359	0.563985	0.183266	0.0612478
ULK3	0.173026	0.201274	0.0734719	1e-05	1e-05	1e-05	0.149257	1e-05	14925.7	0.0613091
EML3	0.651085	1e-05	1e-05	1.87883	1.94435	0.724194	0.217035	1.51579	0.143183	0.061335
DBR1	1e-05	1e-05	0.0916998	1.13633	0.500114	1.35876	0.0305733	0.998404	0.0306221	0.0620498
TRIM14	0.554797	0.252642	0.287616	1e-05	1e-05	1e-05	0.365018	1e-05	36501.8	0.0620528
VAMP2	1.41901	1e-05	1.97144	4.32098	2.97186	2.38937	1.13015	3.2274	0.350174	0.0627853
FKBP4	5.32027	8.15817	6.42346	11.6015	8.57737	9.23185	6.63397	9.80357	0.67669	0.0629367
CSNK1A1	2.02977	2.63167	7.44515	8.27569	9.97777	10.8639	4.03553	9.7058	0.415785	0.0630097
CMPK1	38.6352	70.516	57.8521	36.3426	24.8692	15.9955	55.6678	25.7358	2.16305	0.0631307
RIN3	0.37169	0.551196	0.328302	0.291072	0.117943	0.171864	0.417063	0.193626	2.15396	0.0634828
RRAS	33.2963	4.56497	24.7209	36.1464	73.0529	60.7576	20.8607	56.6523	0.368224	0.063771
ABI3BP	2.94591	1e-05	2.33927	6.94215	3.85082	4.44346	1.76173	5.07881	0.346878	0.064073
MPG	1e-05	0.402168	0.384004	0.785054	0.753556	0.511875	0.26206	0.683495	0.383412	0.0641587
CCDC97	0.145877	1e-05	1e-05	0.357947	0.232533	0.151563	0.0486324	0.247347	0.196616	0.0644603
SRP19	0.342322	0.928063	0.628056	1e-05	1e-05	1e-05	0.632814	1e-05	63281.4	0.0645729
VWA1	13.5562	0.123897	13.5821	22.9671	23.1342	27.2249	9.0874	24.4421	0.371793	0.0646914
ANXA7	27.1702	20.9069	23.8704	42.6433	37.1848	29.4169	23.9825	36.415	0.658588	0.0650196
NEFM	1e-05	1e-05	1e-05	0.871604	1.77666	0.821076	1e-05	1.15645	8.64717e-06	0.0651081
CRYL1	18.9167	43.9534	26.8232	3.33809	1.57722	2.76837	29.8978	2.56123	11.6732	0.0652322
MNDA	1.08109	1e-05	1.41021	2.20719	1.85599	2.55734	0.830434	2.20684	0.376301	0.0652689
TSSC1	1e-05	1e-05	1e-05	0.287181	0.143831	0.129555	1e-05	0.186856	5.35172e-05	0.0655125
GPC6	1.39116	1.09872	0.858696	4.91622	4.02844	8.17841	1.11619	5.70769	0.195559	0.0658623
DCHS1	0.21833	1e-05	0.181115	1.34782	0.580231	0.804562	0.133152	0.910873	0.14618	0.0659873
KPNA1	1.79394	3.23574	3.44108	0.752686	1.00659	1.78477	2.82358	1.18135	2.39014	0.0660548
COMTD1	1.4629	3.26646	1.67271	0.152868	1e-05	1e-05	2.13402	0.0509627	41.8742	0.0661621
MYH9	274.453	332.865	476.026	572.637	597.217	482.463	361.115	550.772	0.655651	0.066196
VPS41	0.495714	0.707054	0.307151	0.311402	0.0555667	1e-05	0.503306	0.122326	4.11445	0.0662077
STRN4	1e-05	1e-05	1e-05	0.355693	0.351974	0.127196	1e-05	0.278288	3.5934e-05	0.0664509
PCOLCE	3.3691	0.413748	4.50408	7.52152	5.50922	6.9162	2.76231	6.64898	0.415448	0.06688
C20ORF11	0.12346	0.111474	0.0674825	0.827376	0.539318	0.371451	0.100806	0.579382	0.173988	0.0671797
THAP11	1e-05	1e-05	0.335898	1.18006	1.18817	0.420473	0.111973	0.929568	0.120457	0.0674725
HTATSF1	1.38473	0.747438	0.162556	3.7051	3.28609	1.53354	0.764909	2.84158	0.269185	0.0691401
UBA3	2.21621	0.543383	3.26455	6.73783	6.24939	3.27672	2.00805	5.42131	0.370399	0.0691701
MAP6	1.18764	1e-05	0.260946	1.95063	1.08449	1.84193	0.482864	1.62569	0.297022	0.069261
RPL5	2.24767	6.36185	9.55525	17.0721	11.4269	10.9655	6.05492	13.1548	0.460282	0.0700153
RRAGC	1.59533	1.93343	1.40704	1e-05	1.11011	0.750414	1.64526	0.620176	2.6529	0.0700604
HTT	0.41031	0.217453	0.429212	2.40399	1.07962	1.57755	0.352325	1.68705	0.208841	0.0703842
CUTA	1.08945	1.90412	1.20547	5.16851	4.73401	2.48683	1.39968	4.12978	0.338924	0.0706822
LAMC1	88.5044	1.25198	64.0411	108.767	118.081	178.231	51.2658	135.026	0.379673	0.0708064
GIMAP4	0.123325	0.529999	1e-05	7.32398	4.63101	2.71652	0.217778	4.8905	0.0445308	0.0709569
NMI	1.06596	0.157356	1.32816	1.94763	2.25244	1.66161	0.850493	1.9539	0.43528	0.0709779
SUGP2	0.180931	0.0730755	1.01175	1.41899	1.2429	1.53731	0.42192	1.39973	0.301429	0.0711257
MME	3.10901	4.1299	5.40461	1e-05	3.10007	1e-05	4.21451	1.03336	4.07844	0.0711863
DEFA1B	1.77285	0.890479	1.70459	0.901998	0.616694	1e-05	1.45597	0.506234	2.87609	0.0712583
PPFIBP1	2.85847	3.10912	2.05776	1.80523	1.32319	1.98129	2.67512	1.70324	1.57061	0.0716861
LAMA3	2.07476	1e-05	2.09832	3.00626	4.35447	3.1779	1.39103	3.51288	0.39598	0.0724598
LYN	0.922084	0.988521	0.866931	11.884	6.33511	5.53536	0.925846	7.91816	0.116927	0.0726858
PPA2	5.65279	7.48781	6.08344	5.31846	2.173	2.26412	6.40802	3.25186	1.97057	0.0727227
VAT1	14.8269	6.66265	13.4286	30.1432	17.8873	20.7866	11.6394	22.939	0.507406	0.0733057
HK1	17.8445	1.39088	16.7251	32.928	25.62	26.7267	11.9868	28.4249	0.421701	0.0735516
CDH6	0.406706	1e-05	1e-05	0.797144	0.457452	0.447652	0.135575	0.567416	0.238934	0.0736848
NDUFB11	2.63311	3.26497	1.88916	1.93291	1e-05	1e-05	2.59574	0.644309	4.02873	0.0737764
ANKRD44	0.638543	0.233393	0.598987	5.44163	5.9021	2.17859	0.490308	4.50744	0.108777	0.0738874
DIDO1	0.18355	0.0739694	0.152251	0.438066	0.382208	0.212183	0.13659	0.344152	0.396888	0.0738996
SELM	1e-05	1e-05	0.728773	3.16065	1.59423	1.30926	0.242931	2.02138	0.120181	0.0741725
PSMF1	1.6852	0.246855	3.70387	7.39337	6.07928	3.38431	1.87864	5.61899	0.334339	0.0747781
ESYT1	15.9866	17.6467	10.4798	23.8484	18.1409	22.2764	14.7044	21.4219	0.686416	0.074872
MZT2A	0.259719	1e-05	0.579651	0.962444	1.37567	0.588559	0.279793	0.975558	0.286803	0.0749455
TPD52L2	1.13018	2.43592	8.67284	10.7786	8.43767	14.4735	4.07965	11.2299	0.363283	0.0750408
IKBKB	0.298219	1e-05	0.608721	1.49081	1.46744	0.597239	0.302317	1.18516	0.255084	0.0752265
CSRP2	0.765478	1e-05	1.47439	16.4951	10.7174	28.4379	0.746625	18.5501	0.040249	0.0752503
SCAMP3	1e-05	1e-05	0.226394	2.3622	1.40456	0.857743	0.0754713	1.5415	0.0489596	0.075389
HDGFRP3	1e-05	1e-05	1e-05	1.25096	3.88795	3.88754	1e-05	3.00881	3.32357e-06	0.075763
PDP1	0.967196	0.256551	1.09225	4.21963	5.38448	2.07085	0.771997	3.89165	0.198373	0.075888
CDC73	0.215614	1e-05	0.230122	0.251556	0.453114	0.487082	0.148582	0.397251	0.374026	0.0761989
NUMA1	10.5163	7.37911	13.2173	31.5189	26.3064	15.9105	10.3709	24.5786	0.421949	0.0763238
ANO6	1.74292	0.569387	1.15562	1.89426	2.06226	3.06545	1.15598	2.34066	0.493867	0.0766326
KANK2	22.708	1.20001	11.7594	21.8272	32.5313	38.6617	11.8891	31.0067	0.383438	0.0766387
GALNT2	1.98413	4.93424	4.08372	0.748588	0.526017	1.25917	3.66736	0.844592	4.34217	0.0767335
NID1	119.765	4.02756	68.7887	150.976	161.749	191.014	64.1937	167.913	0.382303	0.0768369
ADPRHL2	2.32142	1.56116	3.88967	3.84595	5.98656	4.56081	2.59075	4.79777	0.539991	0.0771419
PDGFRA	1e-05	1e-05	0.10421	0.150869	0.483249	0.383663	0.0347433	0.33926	0.102409	0.0773243
CUL4A	1e-05	0.349224	0.795897	6.39413	6.73011	2.25041	0.38171	5.12488	0.0744818	0.0776573
CALU	21.3501	11.7085	16.9965	12.4761	5.49627	6.61592	16.685	8.19609	2.03573	0.0778673
ABCA8	1e-05	0.257731	1e-05	0.564687	1.25937	1.7658	0.0859171	1.19662	0.0717999	0.0781382
COL12A1	67.9778	6.74284	44.8452	160.092	68.0731	151.824	39.8553	126.663	0.314656	0.0782718
PDHA1	19.3623	17.9885	32.3561	49.78	39.3967	30.979	23.2356	40.0519	0.580138	0.0790437
COL21A1	1e-05	1e-05	3.99745	16.1324	6.9851	22.2523	1.33249	15.1233	0.0881087	0.0792276
DHRS7B	0.417025	0.484982	0.487606	0.330524	1e-05	1e-05	0.463205	0.110181	4.20402	0.0793659
RBM12B	0.287761	0.551993	0.557648	1.85	2.34992	0.99113	0.465801	1.73035	0.269194	0.0794445
THADA	1e-05	1e-05	0.0839339	0.171991	0.11438	0.0753242	0.0279846	0.120565	0.232112	0.0797375
SRPX	0.854293	0.312119	2.08392	20.2391	15.1085	38.6067	1.08344	24.6514	0.0439505	0.0798938
SNCG	1e-05	1e-05	0.785082	2.55281	0.911919	2.99307	0.261701	2.1526	0.121574	0.0801672
SRSF1	19.9004	22.6665	44.4306	66.3168	58.625	39.6305	28.9992	54.8574	0.528628	0.0802014
RPA2	1e-05	1.35559	2.91708	9.86263	8.05278	3.41231	1.42423	7.10924	0.200334	0.0806802
HECTD3	2.87413	1.52935	3.54068	6.90742	5.95954	3.6183	2.64805	5.49509	0.481894	0.0808616
MYL6B	1.19371	0.714796	1.46897	1.74481	1.51385	2.09944	1.12583	1.78603	0.63035	0.0808806
DPT	15.9612	2.17063	38.9588	62.5892	36.2978	52.9699	19.0302	50.619	0.375951	0.0815545
COIL	1e-05	0.29682	1e-05	0.511506	0.712375	0.251632	0.0989466	0.491838	0.201177	0.0826251
EEFSEC	2.08137	3.67636	1.49573	1e-05	1e-05	1.476	2.41782	0.492007	4.9142	0.0826514
NISCH	1.01667	0.734563	0.995415	0.441312	0.750417	0.216787	0.91555	0.469505	1.95003	0.0826732
RAB2B	1e-05	0.263165	0.453235	0.825768	0.482181	0.580035	0.238803	0.629328	0.379458	0.0828202
SORBS1	64.5808	6.05074	46.4249	64.4082	100.741	104.405	39.0188	89.8514	0.434259	0.0829263
USP54	1e-05	1e-05	0.144679	0.21645	0.16909	0.199583	0.048233	0.195041	0.247297	0.0832492
TCF25	0.638591	0.799782	0.903773	0.677565	0.479938	0.482014	0.780715	0.546506	1.42856	0.0834068
RAB3GAP1	1.73209	2.51764	1.2952	1.41262	0.207927	0.156423	1.84831	0.592323	3.12044	0.0835204
MEST	0.9825	0.753666	0.688054	1.29594	1.50614	2.25407	0.808074	1.68538	0.47946	0.0836464
HDGFRP2	2.173	0.676636	1.66036	1e-05	1e-05	0.736327	1.50333	0.245449	6.12482	0.0839164
TJP1	6.12925	7.07482	7.83209	4.50482	6.08147	5.7337	7.01206	5.44	1.28898	0.0839313
FAM98B	1.39519	1.65215	5.60908	10.1361	7.83569	4.83695	2.88547	7.60291	0.379522	0.0840162
MPZ	1e-05	1e-05	1e-05	7.09657	2.09723	4.76553	1e-05	4.65311	2.1491e-06	0.0843337
CSK	2.35855	2.04405	1.57911	13.3727	13.0684	5.17145	1.9939	10.5375	0.189219	0.0851305
GOLGA2	1.18862	2.3921	2.73257	0.863051	0.476313	0.680976	2.10443	0.673447	3.12487	0.0852503
WDR82	0.719616	1e-05	0.0862873	0.857479	1.79094	0.86041	0.268638	1.16961	0.229682	0.085256
RFC2	1e-05	1e-05	1e-05	0.472716	0.288192	0.146406	1e-05	0.302438	3.30646e-05	0.0852741
PIGS	0.188023	0.256018	0.364972	0.578952	0.702308	0.366133	0.269671	0.549131	0.491087	0.0854874
TM9SF4	2.12825	2.02377	2.94494	0.268285	1.86215	1e-05	2.36565	0.710149	3.33121	0.0857512
MT1E	1e-05	1e-05	0.293456	0.435868	0.309015	0.402224	0.0978253	0.382369	0.25584	0.0857988
FAHD1	3.7377	8.19267	6.08205	2.73126	1.94229	1.65537	6.00414	2.10964	2.84604	0.0861695
EMILIN3	0.29341	1e-05	0.726064	2.48158	1.2986	3.85178	0.339828	2.54398	0.133581	0.0863997
NT5C2	1.0777	0.630204	0.514028	7.04252	3.19517	3.50809	0.740645	4.58193	0.161645	0.0867813
XRCC5	29.3102	22.6423	27.1985	63.6703	79.3371	40.5039	26.3837	61.1704	0.431315	0.0868632
EPB49	0.303114	1e-05	0.55335	0.816365	0.798882	0.651087	0.285492	0.755445	0.377912	0.0870527
GRB2	7.02106	4.13476	6.1732	9.74296	9.32225	6.79244	5.77634	8.61922	0.67017	0.0870557
DCTN2	6.77989	5.10061	5.28804	8.09961	8.06319	11.8796	5.72284	9.34747	0.612234	0.0873133
COL5A1	1.003	0.00735849	0.273239	3.76817	6.14056	2.05347	0.427866	3.9874	0.107304	0.0873482
CLSTN1	0.264802	1e-05	1e-05	0.426941	0.76637	0.283164	0.0882741	0.492159	0.179361	0.0873603
ABL1	0.270191	0.126565	0.101333	1e-05	1e-05	1e-05	0.16603	1e-05	16603	0.0873827
GSPT1	6.71458	7.25987	4.57879	5.03201	3.57322	2.55938	6.18441	3.72154	1.66179	0.0875105
RCL1	1e-05	1e-05	1e-05	1.42874	1.97763	0.543877	1e-05	1.31675	7.59446e-06	0.0875937
ELAVL1	3.48409	6.54105	8.5626	17.4485	28.9204	13.33	6.19592	19.8997	0.311358	0.0876203
SMEK1	1e-05	1e-05	1e-05	1.27956	1.24337	0.34973	1e-05	0.957554	1.04433e-05	0.0877778
C11ORF31	0.600567	0.578143	1.73113	5.72061	4.71399	2.04367	0.969945	4.15942	0.233192	0.0878642
STAG1	1e-05	1.91391	1e-05	7.80171	10.6359	3.06468	0.637976	7.16744	0.0890103	0.0880105
XPO1	15.7801	8.35537	12.8471	19.957	20.8951	15.1606	12.3275	18.6709	0.660253	0.0882953
NUP98	0.895924	0.598755	1.2697	3.02286	1.59692	1.86241	0.92146	2.16073	0.426458	0.0885288
STX2	0.643595	1e-05	0.315862	0.905	0.928251	0.841659	0.319822	0.891637	0.358691	0.0886194
FAM49A	0.40813	0.33615	0.141618	3.75469	1.36069	2.25241	0.295299	2.45593	0.120239	0.0886982
RELB	0.111975	1e-05	0.118597	0.285387	0.424778	0.160965	0.0768609	0.290377	0.264694	0.0888108
LMNA	244.843	100.604	285.496	349.451	348.901	414.022	210.315	370.791	0.567205	0.0888978
EVL	1e-05	1e-05	0.571543	4.8297	4.95909	1.4102	0.190521	3.733	0.051037	0.0891516
BMPER	1e-05	0.536002	1e-05	0.965228	3.48171	2.99879	0.178674	2.48191	0.0719906	0.0892867
C10ORF32	0.180827	0.263706	0.478616	1e-05	0.175912	1e-05	0.307716	0.0586439	5.2472	0.0892878
TBCE	0.276376	0.271161	0.437052	0.783548	0.41936	0.715332	0.328196	0.639413	0.513277	0.0904144
NAPB	1e-05	1e-05	0.300426	1.43111	1.0595	0.399839	0.100149	0.963481	0.103945	0.091333
PADI2	1.39843	1e-05	2.34873	10.2548	12.8318	3.91095	1.24906	8.99918	0.138797	0.091572
DTD1	1e-05	0.455721	1e-05	1.45702	1.47438	0.424177	0.151914	1.11853	0.135816	0.0918658
MCAM	14.335	1e-05	16.9812	20.7888	22.0728	32.8826	10.4387	25.2481	0.413446	0.0919971
DNAJB12	0.379159	0.761454	0.975418	0.507559	1e-05	1e-05	0.705344	0.169193	4.16887	0.0920353
PIN1	2.92642	3.63797	10.1416	15.0246	19.1083	8.54233	5.56867	14.225	0.391469	0.0925611
MAP1B	18.6143	1e-05	16.392	29.9304	22.549	31.1739	11.6688	27.8845	0.418468	0.0926745
MDH1	125.743	125.884	71.5557	74.4062	50.3466	48.643	107.728	57.7986	1.86385	0.0927807
PCYOX1L	1.92384	0.496109	0.43992	2.28233	2.62625	2.10417	0.95329	2.33758	0.40781	0.092936
ARHGAP25	1e-05	1.16379	0.73026	7.17254	4.88091	2.25033	0.631353	4.76793	0.132417	0.0934202
GLG1	7.00344	5.95901	11.7707	16.8265	17.989	10.2061	8.24437	15.0072	0.54936	0.0939681
COX6C	3.39307	8.2122	4.28923	1.58519	1.85595	0.089978	5.29817	1.17704	4.50127	0.0945037
FBXO38	0.100644	0.53879	0.338194	0.987654	0.877375	0.463656	0.325876	0.776228	0.419819	0.0949629
ITIH5	2.65933	1e-05	1.5419	2.72812	6.20861	8.11202	1.40041	5.68292	0.246425	0.0952449
MEIS2	1e-05	1e-05	1e-05	0.326363	0.361286	0.858974	1e-05	0.515541	1.93971e-05	0.0956271
LCLAT1	3.35227	6.45501	4.12907	2.37782	2.97715	1.01278	4.64545	2.12258	2.18858	0.0960792
NAGK	9.47159	8.96436	18.5531	33.4115	17.03	25.1168	12.3297	25.1861	0.489544	0.0960912
COMMD2	0.740549	0.75812	0.190045	1.02632	1.19201	1.05474	0.562905	1.09102	0.515943	0.0963199
MAP4K1	1e-05	1e-05	1e-05	0.947599	1.13948	0.270353	1e-05	0.785811	1.27257e-05	0.0965227
NOB1	0.619782	0.721641	0.114893	1.46832	1.59325	0.691921	0.485439	1.25116	0.38799	0.0965403
PACSIN3	7.52387	9.21138	5.22992	2.76656	5.68818	3.97557	7.32172	4.14344	1.76706	0.0966428
SMCHD1	0.270732	1e-05	2.7463	7.28336	5.35484	2.23794	1.00568	4.95872	0.202811	0.0969424
ANKRD13A	1.15028	3.03	1.03858	5.78036	5.53775	2.47712	1.73962	4.59841	0.378309	0.0971367
TANC1	1e-05	0.312752	0.154506	0.356932	0.938088	0.54778	0.155756	0.614267	0.253564	0.0974456
BCLAF1	0.569993	0.351352	1e-05	4.11903	3.93866	1.16116	0.307118	3.07295	0.0999425	0.0977323
FYCO1	4.72003	3.10069	1.8766	7.00778	7.77855	4.1054	3.23244	6.29724	0.51331	0.0979103
XRCC6	37.925	45.2157	70.6247	155.507	140.082	70.7659	51.2551	122.118	0.419717	0.0986653
RPL26	1.96553	0.905676	4.06957	4.19685	11.7447	8.72577	2.31359	8.22244	0.281375	0.0987872
CHURC1-FNTB	1e-05	1e-05	0.25425	0.725783	0.577217	0.200333	0.0847566	0.501111	0.169137	0.0988446
MAN1A1	0.758064	2.10405	2.27154	0.718121	0.5657	1e-05	1.71122	0.427944	3.9987	0.0989053
DNM1	0.125301	0.0504785	0.26912	1.5733	1.79225	0.505927	0.1483	1.29049	0.114917	0.099123
CNPY4	1.00905	1.33767	1.33665	3.05688	1.60418	2.72801	1.22779	2.46302	0.498489	0.0991377
IFI16	5.95851	1.84994	0.234524	6.31572	10.9434	5.88167	2.68099	7.71359	0.347567	0.0991812
OLFML3	0.968455	1.09442	2.97292	26.1212	10.8511	38.9123	1.6786	25.2949	0.0663611	0.0995656
HEATR3	0.489652	0.622325	0.410283	0.414444	1e-05	1e-05	0.50742	0.138155	3.67284	0.0995948
C4ORF41	0.689609	1.9014	1.79823	0.840564	0.323022	0.146598	1.46308	0.436728	3.3501	0.100184
SLC27A4	2.11002	2.15843	5.09113	0.961779	1e-05	0.248019	3.11986	0.403269	7.73642	0.100382
CREB1	0.472312	1e-05	0.387217	1.72518	1.16725	0.588493	0.286513	1.16031	0.246929	0.100529
COL4A1	21.8354	2.28382	1.45367	22.4827	22.6069	33.2607	8.5243	26.1168	0.326392	0.100553
MORC3	1e-05	0.104908	0.186697	1.24771	0.972561	0.340259	0.0972048	0.853509	0.113888	0.101067
GNAS	15.0741	6.28271	16.5373	40.2527	24.5725	20.5498	12.6314	28.4583	0.443855	0.101251
ARPC-Cc	30.6741	13.8021	46.0264	64.5543	67.5679	39.8456	30.1675	57.3226	0.526276	0.101312
OMA1	0.256609	0.363651	0.127395	0.0956451	0.112605	1e-05	0.249218	0.06942	3.59001	0.101471
VDAC1	80.5634	131.198	90.0773	76.9768	62.437	32.3517	100.613	57.2552	1.75727	0.102023
ARMC1	2.34975	1.67385	1.4485	1.44576	1.04352	0.416087	1.82403	0.968458	1.88344	0.102204
CALB2	3.21227	1e-05	4.53551	39.1815	13.1457	20.7101	2.5826	24.3458	0.10608	0.102349
VPS13A	0.430692	0.64676	0.434095	0.353811	0.293214	1e-05	0.503849	0.215678	2.33611	0.102738
CNOT7	0.537613	0.772237	0.545699	0.491278	0.251913	1e-05	0.618516	0.247734	2.49669	0.102813
BCAM	5.09102	1.80462	6.30778	18.8978	8.82902	10.2921	4.40114	12.673	0.347285	0.103283
CAPG	2.7261	2.56662	6.85418	26.7514	28.8621	8.93334	4.04897	21.5156	0.188187	0.103475
ZFX	1e-05	1e-05	1e-05	0.511132	0.799102	0.19245	1e-05	0.500894	1.99643e-05	0.103668
EEF1E1	1.8775	2.21738	2.76042	2.96726	3.69244	2.69173	2.2851	3.11714	0.733074	0.103752
PDAP1	6.88407	7.5944	5.20985	4.46155	4.09778	5.58657	6.56277	4.7153	1.3918	0.104197
SNX8	0.463324	0.278792	1e-05	0.746405	0.740929	0.387832	0.247375	0.625055	0.395765	0.104228
RFC1	1e-05	1e-05	0.236547	0.542255	0.327763	0.191584	0.0788557	0.353867	0.22284	0.104339
ILVBL	4.77688	13.8507	9.13899	3.32783	1.71585	1.22129	9.25554	2.08833	4.43204	0.104348
KIAA1715	0.596363	1.3037	1.89588	6.08933	2.13647	5.24843	1.26532	4.49141	0.281719	0.104498
PPOX	1.58156	2.38232	0.831809	0.838659	0.474047	1e-05	1.59856	0.437572	3.65326	0.104591
CPSF7	1e-05	1e-05	1.07754	2.1393	1.88735	0.692461	0.359186	1.57303	0.228339	0.10461
ATP9A	0.91093	0.31038	0.928054	1.5633	1.17451	1.04667	0.716454	1.26149	0.567941	0.104747
VPS36	1.87353	1.07062	1.55932	0.637203	0.967497	1.08482	1.50116	0.896507	1.67445	0.105188
PRKD2	0.812448	0.124698	0.552617	1.965	1.63142	0.73693	0.496588	1.44445	0.34379	0.105292
NPNT	0.713429	1e-05	0.647605	1.67105	0.68578	1.89697	0.453681	1.41793	0.319959	0.105426
SSRP1	2.17324	3.5574	5.96069	12.2822	6.23551	7.49009	3.89711	8.66925	0.449532	0.105441
FABP5	9.1563	13.2236	59.0536	99.4601	114.578	42.1703	27.1445	85.4029	0.317841	0.105884
MOB2	1e-05	1e-05	1e-05	6.43026	1.7069	3.51449	1e-05	3.88388	2.57474e-06	0.105939
CMTM6	1e-05	0.91301	1e-05	1.55985	1.0958	0.719704	0.304343	1.12512	0.270499	0.106154
RASGRP2	0.181793	0.168735	0.408964	1.92713	1.21709	0.643956	0.253164	1.26273	0.200489	0.107018
SPATS2L	0.249957	0.751929	0.97766	0.324461	1e-05	1e-05	0.659849	0.10816	6.10065	0.107246
LRRFIP2	4.13169	4.60426	2.31363	2.42032	2.28999	0.409702	3.68319	1.70667	2.15811	0.107284
PRUNE	0.647653	1e-05	1e-05	0.641078	0.762555	1.58805	0.215891	0.997228	0.216491	0.107311
MBNL1	0.745313	0.8585	0.971515	1.50192	1.01535	1.72953	0.858443	1.4156	0.606417	0.107479
H1F0	4.82584	9.38545	1.30659	13.7855	11.8696	8.17251	5.17263	11.2759	0.458735	0.107597
FBXL8	0.958106	1.8615	1.21732	1.07448	0.383897	1e-05	1.34564	0.48613	2.76807	0.107859
PAFAH1B3	5.77715	2.62641	4.50328	9.27671	10.2202	5.21189	4.30228	8.23627	0.522357	0.108038
MAP2K4	1.59349	1.13055	0.375947	1e-05	1e-05	0.214864	1.03333	0.071628	14.4263	0.108106
BCAS2	0.141467	0.261112	0.590598	1.24436	0.495173	0.921615	0.331059	0.88705	0.373214	0.10838
TMSB10	7.73482	10.3131	8.59533	43.4409	41.781	15.787	8.88108	33.6696	0.263771	0.108437
MSH6	0.636293	1e-05	0.217066	2.22353	1.74128	0.602874	0.284456	1.52256	0.186828	0.109298
STAT2	0.638124	0.900182	0.6548	1.12211	0.910588	0.870647	0.731035	0.967781	0.755373	0.109452
WDR5	1e-05	1e-05	1e-05	0.19891	0.706801	0.343056	1e-05	0.416256	2.40237e-05	0.110399
MRPL47	0.72767	1e-05	0.147631	1.40781	0.924554	0.567299	0.29177	0.966555	0.301866	0.110616
SSH3	5.59467	0.559182	0.985297	6.66537	7.87398	4.81706	2.37972	6.45214	0.368826	0.110631
SIN3A	0.0924893	1e-05	0.103058	0.879464	0.323585	0.396114	0.0651859	0.533054	0.122287	0.110807
B3GALT6	1e-05	0.200089	1e-05	0.247946	0.257824	0.241516	0.0667032	0.249095	0.267782	0.111007
MTMR1	0.207181	1e-05	0.299657	0.31323	0.355007	0.579972	0.168949	0.41607	0.40606	0.111565
SNRNP200	9.54615	14.9121	14.3454	31.6894	28.0795	15.8689	12.9346	25.2126	0.513019	0.11167
GCA	0.571933	1.15349	11.4881	17.7878	17.8066	7.58823	4.40452	14.3942	0.305993	0.111991
GTF3C3	1e-05	1e-05	1e-05	0.527333	1.32521	0.445222	1e-05	0.765923	1.30561e-05	0.11213
SRP14	3.49484	13.3815	1.77294	25.7808	20.5915	9.55538	6.21644	18.6426	0.333454	0.112172
CEACAM5	0.314501	1e-05	1.91886	11.0239	9.97881	2.49585	0.744456	7.83284	0.0950429	0.112352
RRP12	1e-05	1e-05	0.261953	1.37396	1.60943	0.345781	0.0873244	1.10972	0.0786902	0.112491
ENG	0.226059	1e-05	0.14283	0.289137	0.330925	0.256488	0.122966	0.292183	0.420852	0.113128
NDUFB8	15.7919	23.1994	20.7375	18.0606	6.94401	8.59172	19.9096	11.1988	1.77784	0.11322
VBP1	0.640462	1.5761	6.61542	11.5163	4.94672	8.47248	2.94399	8.31183	0.354193	0.113245
CARKD	0.902888	1.5573	1.08456	1.51687	2.15115	2.91993	1.18158	2.19598	0.538065	0.113323
DOCK8	0.413948	0.924638	0.778858	4.20805	5.40754	1.57472	0.705815	3.73011	0.189221	0.113685
RRM2B	0.439845	0.372919	1e-05	0.400805	0.948714	0.745608	0.270924	0.698376	0.387935	0.113769
RALB	15.836	16.8336	0.235618	28.2466	36.0489	16.2762	10.9684	26.8572	0.408398	0.113974
GLYR1	1.24739	0.34993	1.35936	5.00987	3.09665	1.85154	0.985561	3.31935	0.296913	0.114042
ANTXR1	0.160903	1e-05	0.227729	0.222361	0.526406	0.329077	0.129547	0.359282	0.360573	0.114137
PDS5B	2.84618	2.6059	2.73741	8.3385	8.63823	3.81502	2.72983	6.93058	0.393882	0.114404
CD9	2.6932	0.15538	6.16586	5.96135	13.374	7.31755	3.00481	8.8843	0.338216	0.11452
TM9SF2	7.44976	13.5119	13.8618	9.87129	3.84961	2.49494	11.6078	5.40528	2.14749	0.114609
TUBGCP3	0.822035	0.516459	2.25595	4.78183	3.59912	1.7656	1.19815	3.38218	0.354253	0.115197
DOCK2	4.19426	2.37462	3.64025	15.1749	15.3355	5.4733	3.40304	11.9946	0.283715	0.115244
ITPR1	6.29459	1e-05	5.90005	8.13858	7.57068	11.6918	4.06488	9.1337	0.445042	0.115839
TRIO	0.541331	1e-05	0.252273	1.70103	0.502748	1.16814	0.264538	1.12397	0.23536	0.115847
SH3BGRL	27.365	13.038	12.7628	33.7872	50.8708	25.0741	17.7219	36.5774	0.484504	0.116087
RAB13	3.55776	1.76324	1.78629	1.31257	0.673664	0.651435	2.3691	0.879224	2.69453	0.116258
SARM1	1.07989	1e-05	0.49799	1.04753	1.64222	1.19859	0.525962	1.29611	0.405799	0.116404
SMC3	2.48874	0.397905	0.893172	5.53872	4.33658	1.87776	1.25994	3.91769	0.321603	0.116773
GMPPB	2.47367	2.65979	4.56289	4.98391	5.36597	4.28152	3.23212	4.87713	0.662709	0.116808
NUP107	0.591031	1.34262	0.279341	2.68134	1.90988	1.08443	0.737664	1.89188	0.389909	0.116852
TOMM40	4.13444	7.90753	4.72512	3.83734	3.05713	0.987403	5.58903	2.62729	2.1273	0.116932
NHP2L1	0.862004	0.593628	0.564982	2.73899	1.30765	3.90722	0.673538	2.65129	0.254042	0.116987
PLIN1	1e-05	1e-05	1e-05	3.11613	0.703564	1.74791	1e-05	1.85587	5.38831e-06	0.11727
MAPT	0.382946	1e-05	0.249544	2.96177	0.667353	2.79846	0.210833	2.14253	0.0984041	0.117372
MYO1F	2.59925	1.71299	2.81574	5.38487	4.56985	2.80292	2.37599	4.25255	0.558723	0.117632
FAM45A	0.671738	0.231901	0.272899	0.098425	1e-05	1e-05	0.392179	0.032815	11.9512	0.11782
CCT2	79.0239	40.8625	53.5471	83.0506	104.995	73.287	57.8112	87.1108	0.663651	0.117839
FOXK1	0.609891	0.588032	0.746414	1.81912	2.32039	0.950033	0.648112	1.69651	0.382026	0.117965
CIAO1	0.45679	0.956717	0.334947	0.345603	1e-05	1e-05	0.582818	0.115208	5.05885	0.118147
DIMT1L	1e-05	0.353486	1e-05	1.49	1.40321	0.312378	0.117835	1.06853	0.110278	0.118465
EIF2A	0.286269	1.00741	0.676095	0.240214	0.172288	1e-05	0.656592	0.137504	4.77508	0.11859
FOLR2	1.38501	2.71486	4.10189	6.7424	4.15778	4.20413	2.73392	5.03477	0.543008	0.118715
UBE2N	31.5184	20.4324	41.0771	53.6906	42.9625	40.6632	31.0093	45.7721	0.677471	0.119165
PPIG	1e-05	0.847632	1e-05	2.37546	1.87091	0.558182	0.282551	1.60152	0.176427	0.119274
ISG20	0.712886	0.481246	1.82742	4.33721	5.3404	1.60307	1.00718	3.76023	0.267851	0.119678
THOC2	1e-05	0.221857	0.405866	2.41511	2.22724	0.546349	0.209244	1.72957	0.120981	0.119745
PSMB7	1.21365	3.42205	1.30727	0.388587	1e-05	1e-05	1.98099	0.129536	15.293	0.119831
C9ORF103	0.299136	0.760613	0.276669	0.173806	1e-05	1e-05	0.445473	0.0579419	7.68826	0.120586
H2AFY2	3.71735	1.07853	2.72295	8.03516	6.90199	17.1546	2.50628	10.6973	0.234291	0.12078
CCT7	23.6115	13.1567	30.3936	36.459	33.9797	35.344	22.3873	35.2609	0.634904	0.121283
MRPS18C	0.618731	0.194694	0.562723	1e-05	0.340867	1e-05	0.458716	0.113629	4.03697	0.121508
PDCD5	5.87095	7.07319	7.43882	5.94029	0.63334	0.90717	6.79432	2.4936	2.7247	0.121619
CPA3	14.8379	1e-05	38.3969	30.9923	89.3594	56.7479	17.7449	59.0332	0.300593	0.121759
MRPL37	0.164326	0.151425	0.421482	1e-05	0.0885086	1e-05	0.245744	0.0295095	8.32763	0.121812
FAM176B	0.237974	1e-05	0.190178	0.376422	0.355875	0.226926	0.142721	0.319741	0.446363	0.12187
ADA	1.19537	3.47388	1.25181	4.43377	7.52369	3.23243	1.97369	5.06329	0.389803	0.121888
XRCC1	1e-05	1e-05	0.294608	1.19257	0.62476	0.328724	0.0982092	0.71535	0.137288	0.121913
NCF1	0.732658	1e-05	0.626631	1.62901	0.879044	0.858845	0.4531	1.1223	0.403725	0.122195
PTPRS	1e-05	0.317477	0.424515	0.561726	0.611673	0.539981	0.247334	0.571127	0.433063	0.122608
SNRPA1	3.80456	2.90173	1.04623	6.97377	10.6831	4.03457	2.58417	7.23047	0.357401	0.122679
LPCAT1	0.674722	1.29252	0.290154	1e-05	1e-05	1e-05	0.752464	1e-05	75246.4	0.123312
MAOA	31.4324	42.1445	73.8039	26.309	4.57046	25.0394	49.127	18.6396	2.63562	0.123428
PPP1R12C	9.35322	1.47624	8.9063	1e-05	1e-05	1e-05	6.57858	1e-05	657858	0.123464
ABI1	2.42008	0.9448	4.17604	6.83343	5.34452	3.37162	2.51364	5.18319	0.48496	0.123554
PARP1	7.9785	8.82027	6.59673	48.6258	39.1767	14.331	7.7985	34.0445	0.229068	0.123611
POGLUT1	1.03474	0.915056	1.08905	1.73055	1.70996	1.11042	1.01295	1.51698	0.667744	0.123946
SLC25A5	132.293	146.021	138.173	118.558	20.7197	3.34042	138.829	47.5395	2.92029	0.124142
PARP14	0.766088	1.16913	1.16444	2.69856	2.16958	5.11564	1.03322	3.32792	0.31047	0.124155
SLC12A7	0.102219	0.406432	0.18834	1e-05	1e-05	1e-05	0.23233	1e-05	23233	0.12419
TENC1	2.05969	6.46089	3.07988	10.7989	6.78278	5.83634	3.86682	7.80599	0.495366	0.124296
TMED1	0.99113	1e-05	1e-05	1.77659	1.12942	0.718061	0.330383	1.20802	0.273491	0.124321
POU2F1	1e-05	0.362249	0.477009	2.5507	2.05559	0.595623	0.279756	1.73397	0.161338	0.124355
CPA6	1e-05	1e-05	1e-05	0.729264	0.316327	0.196128	1e-05	0.413906	2.41601e-05	0.124396
PFN2	7.23327	1e-05	7.78692	10.3834	10.0932	12.7915	5.00673	11.0893	0.45149	0.124713
ADAMTSL1	0.0941769	1e-05	0.0658283	0.511769	0.166799	0.249225	0.0533384	0.309264	0.172469	0.124787
SMARCA2	0.61614	5.56476	3.97897	6.5556	9.76049	5.31373	3.38662	7.20994	0.469716	0.12501
RPL23	15.4534	2.77425	20.73	39.8091	36.2729	16.4427	12.9859	30.8416	0.421051	0.125096
MYCBP2	1e-05	0.0577755	1e-05	0.242416	0.685767	0.245367	0.0192652	0.391183	0.0492484	0.125201
ERI3	0.535603	0.864882	0.0670858	1.22931	1.01674	0.877538	0.48919	1.0412	0.469835	0.125247
HUWE1	8.94264	7.03621	10.1093	19.8134	20.4458	10.2017	8.69604	16.8203	0.516997	0.125529
RSL1D1	0.919865	1e-05	2.68958	6.30008	2.99449	2.69853	1.20315	3.9977	0.300961	0.125568
C16ORF80	1e-05	1e-05	0.0558323	1.22147	1.3082	0.21155	0.0186174	0.913739	0.020375	0.12565
ADCY2	1e-05	1e-05	0.396966	0.454825	0.325647	0.893189	0.132329	0.557887	0.237196	0.125758
ADRBK1	2.40107	2.65527	3.93061	7.53037	7.51521	3.53589	2.99565	6.19382	0.483651	0.125833
UBE2B	1e-05	0.650526	1e-05	0.915672	1.23911	0.395467	0.216849	0.850083	0.255091	0.126599
HSPBP1	0.455156	0.416676	2.63932	2.92621	5.05219	2.14547	1.17038	3.37462	0.346819	0.12665
RPL23A	6.8426	13.9162	8.04219	26.4962	24.1388	11.3957	9.60034	20.6769	0.464303	0.127205
ADARB1	0.327271	0.0818414	1e-05	0.613748	0.259448	0.36301	0.136374	0.412068	0.33095	0.12836
KIAA0090	0.832377	2.71129	2.95701	1.41445	1e-05	0.30535	2.16689	0.573269	3.77989	0.128382
VIPAR	0.781617	2.10231	0.697122	0.196862	1e-05	1e-05	1.19368	0.0656273	18.1889	0.128592
UPF2	1.03588	0.409347	0.63592	1.81255	1.85286	0.811888	0.693717	1.49243	0.464823	0.128726
SGK2	0.104456	0.362829	0.140769	1e-05	1e-05	1e-05	0.202685	1e-05	20268.5	0.128794
MGST3	6.78473	1.98727	8.31605	2.2817	1.21011	1e-05	5.69602	1.16394	4.89374	0.129101
WIPF1	0.684166	0.217031	0.737826	4.20141	4.84697	1.1143	0.546341	3.38756	0.161279	0.129717
VTN	37.4605	88.3778	53.219	90.3794	89.0364	106.293	59.6857	95.2362	0.626713	0.129745
HMGN5	0.738249	0.493258	0.505739	0.520366	1e-05	1e-05	0.579082	0.173462	3.33838	0.129751
PAAF1	0.851143	0.418997	0.447558	1.6941	1.84985	0.704564	0.572566	1.41617	0.404306	0.130023
ATP1A2	1.93782	1e-05	1.21943	4.81433	3.79805	1.47664	1.05242	3.36301	0.31294	0.130045
VPS16	0.53169	1.7945	0.70461	2.39482	1.98051	1.47318	1.01027	1.9495	0.518218	0.130048
TGFB1I1	39.8951	0.657779	17.4771	31.6273	49.8556	57.5583	19.3433	46.3471	0.417358	0.130197
TPSAB1	26.5342	0.240058	86.273	151.614	80.1369	79.906	37.6824	103.886	0.36273	0.130921
CHMP4B	1.15686	1e-05	1.10575	1.59552	1.27884	2.02654	0.754204	1.63363	0.461673	0.131093
GSTT2	1.36464	1e-05	1e-05	1.56865	3.70805	1.35485	0.454888	2.21051	0.205784	0.131291
RPA1	1.13637	1.87316	0.874116	5.48798	6.34761	1.89727	1.29455	4.57762	0.2828	0.131819
DNAJB14	0.649406	0.597808	0.602717	0.491941	1e-05	0.304193	0.616644	0.265382	2.32361	0.132079
ACAP1	1e-05	1e-05	1e-05	2.49631	4.16771	0.717958	1e-05	2.46066	4.06395e-06	0.132136
CHD2	0.16238	0.454583	0.180574	1.56657	1.59235	0.417881	0.265845	1.19227	0.222975	0.132248
OGT	0.8772	0.279097	1.02263	2.96952	2.85811	0.95284	0.72631	2.26016	0.321353	0.132412
MCM4	9.25967	8.73569	8.80253	6.79268	5.47051	0.541835	8.93263	4.26834	2.09276	0.132686
DAB2	1.5335	4.33238	2.77904	1.43497	0.821244	0.64949	2.88164	0.968568	2.97515	0.132752
EFEMP2	0.979698	1e-05	2.23835	5.62539	2.67825	2.27907	1.07268	3.52757	0.304086	0.132809
GLOD4	10.0958	17.4649	15.4907	26.8376	24.0653	15.6933	14.3505	22.1987	0.646455	0.132942
SULT1E1	0.207187	1.17944	1.52464	1e-05	1e-05	1e-05	0.970421	1e-05	97042.1	0.133015
SLC2A1	2.82344	3.58645	2.22177	5.72997	10.0043	4.62695	2.87722	6.78707	0.423926	0.133154
HDAC1	5.58187	0.776951	6.35817	9.73759	13.5214	5.73498	4.239	9.66466	0.438608	0.133653
SRPK2	0.0944052	1e-05	1e-05	0.153377	0.166585	0.448904	0.0314751	0.256289	0.122811	0.134431
DHRS3	0.3228	0.88066	0.252915	1e-05	1e-05	1e-05	0.485458	1e-05	48545.8	0.134461
TRIM28	12.0196	7.81609	13.6856	32.3664	41.245	14.955	11.1737	29.5221	0.378487	0.134593
RALY	2.28895	1.27991	3.19649	3.08237	3.25471	4.34834	2.25512	3.56181	0.63314	0.134728
COMMD3	0.803178	1e-05	2.65353	4.81446	2.8464	2.11362	1.15224	3.25816	0.353647	0.134794
NFKB1	1.26808	0.89915	0.766292	4.31318	2.91112	1.51256	0.97784	2.91228	0.335764	0.134801
ARPC4	34.6252	27.5791	34.1185	52.4041	86.0506	46.4243	32.1076	61.6263	0.521004	0.134811
NTN1	1e-05	1e-05	0.485519	0.48125	0.375654	0.801821	0.161846	0.552908	0.292719	0.134813
MYO1G	2.656	0.972554	1.80654	12.9766	10.9404	3.13212	1.8117	9.01638	0.200934	0.134944
ILF2	4.34995	4.3931	9.67688	15.5731	16.0087	7.03497	6.13998	12.8722	0.476993	0.135061
VPS33A	0.91079	0.689132	0.125582	1.83928	1.54799	0.711973	0.575168	1.36641	0.420932	0.135191
PRKCE	0.191997	1e-05	0.208616	0.601633	0.415963	0.193868	0.133541	0.403821	0.330693	0.135257
VAV2	0.561765	2.06392	1.10772	0.347797	0.275778	1e-05	1.24447	0.207862	5.98698	0.135355
PHLDB2	1.01536	0.307016	0.418403	1e-05	0.202461	1e-05	0.580259	0.0674937	8.59725	0.135357
KIAA1468	2.04809	1.3945	3.24351	1.70776	0.868425	0.0517219	2.2287	0.875968	2.54427	0.135455
ABLIM1	0.480757	0.885346	2.06656	4.11663	2.02574	2.10005	1.14422	2.74747	0.416463	0.135527
UBA5	2.62911	1.36728	0.853025	1e-05	0.516354	0.702938	1.61647	0.406434	3.9772	0.135991
ATP5H	5.35512	14.5857	5.5633	2.60793	1.43367	1e-05	8.50136	1.3472	6.31037	0.136059
LGALS3BP	7.40884	17.787	10.6654	5.16636	7.41841	2.39614	11.9537	4.99364	2.39379	0.137057
ST5	1e-05	1e-05	1e-05	0.39094	0.335854	1.13355	1e-05	0.620116	1.6126e-05	0.137448
RGS10	1e-05	1e-05	0.833258	2.18865	2.40746	0.450681	0.277759	1.68227	0.16511	0.137613
EPB41L1	0.470624	0.467138	0.778416	4.33124	1.56382	1.98674	0.572059	2.62727	0.217739	0.137667
CLCN7	0.35805	0.338678	0.164585	0.122648	0.232416	1e-05	0.287104	0.118358	2.42573	0.137991
GTF2I	2.53204	1.32399	5.98214	11.987	4.80335	7.52405	3.27939	8.10479	0.404624	0.138106
LCP1	96.5293	128.517	93.4275	403.285	463.434	146.432	106.158	337.717	0.31434	0.138341
DEPTOR	1e-05	0.144335	0.138915	0.29561	1.0949	0.552888	0.09442	0.647798	0.145755	0.138372
GBP1	21.4029	43.5928	13.2104	5.01957	1.48193	7.75106	26.0687	4.75085	5.48716	0.138421
YTHDC1	1e-05	1e-05	0.164726	0.327922	0.72754	0.199722	0.0549154	0.418395	0.131253	0.138484
SRM	4.8987	2.99304	2.95077	5.92456	7.60402	4.15585	3.61417	5.89481	0.613111	0.138539
COL1A2	100.037	27.0156	321.899	808.406	416.386	1563.85	149.651	929.547	0.160993	0.138909
MRPS31	1.23993	0.804285	1.34214	1.03395	0.48451	0.245749	1.12878	0.588068	1.91948	0.139307
OPHN1	1e-05	1e-05	0.334423	0.397466	0.382477	0.344917	0.111481	0.374953	0.29732	0.139318
METAP1	2.84049	2.05098	2.59624	4.01357	2.62043	3.72938	2.49591	3.45446	0.722517	0.139358
EIF3E	10.6618	11.6702	10.4277	16.801	14.55	11.685	10.9199	14.3454	0.761215	0.139397
DGKA	0.79353	0.0971547	1.12411	1.39288	3.59977	1.69477	0.671598	2.22914	0.301281	0.139428
CTNNA1	15.814	21.0571	20.4077	17.5017	4.4852	9.71971	19.0929	10.5689	1.80653	0.139506
CHMP7	0.339535	1.93262	1.4106	2.41501	2.47224	2.02087	1.22758	2.3027	0.533105	0.139593
ROCK1	0.552912	2.79289	3.42973	5.88674	4.28992	3.13542	2.25851	4.43736	0.508976	0.139646
INPP5D	0.278172	0.464356	0.913563	8.25715	7.75774	1.38786	0.55203	5.80092	0.0951625	0.139925
NEDD4L	0.534729	4.72009	4.74989	1e-05	1e-05	1e-05	3.3349	1e-05	333490	0.140141
SRCAP	1e-05	1e-05	0.183998	0.395496	0.644741	0.135745	0.0613393	0.391994	0.15648	0.140347
CLIP2	1.03515	1e-05	1.06171	1.77732	1.52856	1.14385	0.698956	1.48324	0.471235	0.140436
TNS1	88.0441	7.68293	80.3691	89.6232	112.643	149.967	58.6987	117.411	0.499941	0.140849
DBNL	3.48541	0.66102	5.36166	9.6633	7.02704	4.25311	3.16937	6.98115	0.453989	0.141366
IQGAP1	109.002	46.0369	152.529	200.269	179.566	136.532	102.523	172.122	0.595637	0.141604
SLC37A4	0.319073	0.425512	1.03725	0.279643	1e-05	1e-05	0.593945	0.0932211	6.37136	0.141818
PEX19	0.687218	2.39778	0.807362	1e-05	1e-05	1e-05	1.29745	1e-05	129745	0.142836
USP48	0.205059	0.0900616	1e-05	0.920016	0.608439	2.22189	0.0983768	1.25012	0.0786942	0.143177
GNPAT	0.399825	1.10399	0.918217	0.258491	0.294806	0.426474	0.807345	0.32659	2.47204	0.143441
MSH2	0.296114	0.189966	0.45999	0.801264	0.374344	0.998912	0.315357	0.72484	0.435071	0.143486
BTD	1e-05	1e-05	0.45007	0.770071	0.444069	0.328948	0.15003	0.514363	0.291681	0.143585
NBAS	1.29149	0.812891	2.73021	3.49376	2.71245	2.45949	1.61153	2.88856	0.5579	0.143993
GUCY1B3	2.70037	1.41813	0.920013	4.51438	3.4569	9.36884	1.67951	5.78004	0.29057	0.144411
GPD1L	3.05533	1e-05	5.62289	5.99017	4.86716	9.58461	2.89275	6.81398	0.424531	0.144895
CGGBP1	0.59633	1e-05	0.420716	2.07071	1.72797	0.468312	0.339019	1.42233	0.238354	0.144927
KPNB1	19.8046	9.77019	20.9279	28.4062	24.783	20.9798	16.8342	24.723	0.680915	0.144974
CMA1	7.67048	1e-05	17.2183	12.8843	22.5088	23.0449	8.29625	19.4793	0.4259	0.145339
EXOSC7	0.567392	1.16075	1.28869	1.6684	1.47305	1.3464	1.00561	1.49595	0.672225	0.145382
MRPS22	4.17183	1.98735	6.91694	1.05475	1.62097	0.644697	4.35871	1.1068	3.9381	0.145478
BNIP1	1e-05	1e-05	0.973349	0.961436	6.50469	7.5233	0.324456	4.99648	0.064937	0.145847
SNRPE	6.0291	5.14449	4.62662	9.86991	9.13017	5.60589	5.26674	8.20199	0.642129	0.145989
C6ORF211	4.28096	5.458	3.64555	3.8924	3.324	2.0185	4.4615	3.0783	1.44934	0.146142
F13A1	12.901	1e-05	11.2123	17.6427	16.844	17.6977	8.03777	17.3948	0.462078	0.14638
RTN1	1e-05	1e-05	0.832675	1.79723	0.572882	0.960013	0.277565	1.11004	0.250049	0.146436
APOBEC3G	0.163819	1e-05	0.329492	1.27089	1.296	0.246884	0.16444	0.937925	0.175323	0.146732
TBC1D23	0.816541	0.699811	1.76451	0.773161	1e-05	0.240889	1.09362	0.33802	3.23538	0.14688
UBE2G2	0.468315	0.925013	0.523002	0.506419	0.301216	1e-05	0.638777	0.269215	2.37274	0.147017
HNRNPD	92.4364	64.7247	95.8101	181.795	215.855	95.4451	84.3237	164.365	0.513027	0.147255
ATE1	3.0791	1.34169	1.84409	1.53592	0.787614	0.534989	2.08829	0.952841	2.19165	0.147277
UBAP2L	0.879034	4.85385	5.27694	8.94153	11.4143	4.41643	3.66994	8.25741	0.444442	0.147617
MXRA5	1.31425	1e-05	0.452352	2.01471	2.9709	0.850253	0.58887	1.94529	0.302716	0.147694
PTX3	2.97418	0.846809	1.22775	4.26404	2.46686	7.05726	1.68291	4.59606	0.366165	0.147917
PNKP	0.378097	0.380737	0.432196	2.42206	1.45431	0.718674	0.39701	1.53168	0.259199	0.147933
PHACTR4	0.318512	0.299721	0.508495	0.353324	1e-05	1e-05	0.375576	0.117781	3.18876	0.148153
BSG	6.02341	6.58155	5.25123	5.50745	4.89413	3.49546	5.95207	4.63235	1.28489	0.148193
NOL9	0.755005	0.855706	1e-05	1.51775	2.16553	0.71415	0.536907	1.46581	0.366287	0.148423
TBCB	0.798714	0.258038	1.02122	1.24061	0.908147	1.83176	0.692657	1.32684	0.522035	0.148601
MRPL16	1e-05	0.164207	0.815224	1.92663	1.22741	0.514006	0.32648	1.22268	0.26702	0.148702
SEC24D	2.57282	4.56674	8.74079	0.823525	1.81509	0.949762	5.29345	1.19613	4.42549	0.149268
EEPD1	0.19583	0.920493	0.496166	1e-05	0.237342	1e-05	0.537496	0.0791205	6.79339	0.149646
SCG2	0.266405	1e-05	1.3647	7.92879	1.13641	8.4684	0.543704	5.84453	0.0930278	0.149901
C19ORF6	0.37861	1.04981	0.395634	0.380965	1e-05	1e-05	0.608017	0.126995	4.78772	0.149994
TRA2A	0.682513	1e-05	0.993369	1.46099	3.91376	1.55082	0.558631	2.30852	0.241987	0.150154
CTBP1	1.55113	1.5963	1.13172	3.42022	6.07042	2.31542	1.42638	3.93536	0.362453	0.150921
UGT2A3	5.26325	13.6743	12.2164	4.96133	7.777	1e-05	10.3847	4.24611	2.44569	0.151047
HSPA1B	379.416	194.696	343.62	460.501	383.39	440.683	305.91	428.191	0.714425	0.151134
S100B	9.89457	1e-05	5.66261	30.4847	9.6087	15.603	5.18573	18.5655	0.279321	0.151194
FNDC3B	0.287746	0.640602	0.392792	0.387378	1e-05	0.103262	0.44038	0.16355	2.69263	0.151497
GNPDA1	3.943	1.49666	3.34783	7.12738	3.35723	5.52756	2.92917	5.33739	0.548801	0.151596
WHSC2	0.195624	1e-05	0.236814	0.635669	1.48712	0.440567	0.144149	0.854453	0.168704	0.151867
BGN	47.5192	27.4355	87.8432	170.88	67.5556	226.803	54.266	155.08	0.349923	0.151889
ANPEP	53.373	83.2485	192.023	5.69182	38.2864	6.74571	109.548	16.908	6.47908	0.152086
GABPA	1e-05	1e-05	0.33844	0.17005	0.554336	0.781477	0.11282	0.501954	0.224762	0.152103
DUT	0.792338	1.19262	1.50056	3.09045	2.65745	1.27729	1.16184	2.34173	0.496145	0.152434
NOL8	1e-05	1e-05	0.0919897	1.15669	0.921646	0.122554	0.0306699	0.73363	0.0418057	0.152536
AP1B1	5.97304	5.96544	7.57069	10.2743	9.68224	18.5022	6.50306	12.8196	0.507275	0.152544
HCK	3.59093	1.41631	3.8359	1.6523	1.95259	1e-05	2.94771	1.20163	2.45309	0.153138
EEF1D	21.5828	31.2776	32.3232	26.8653	16.7851	13.4862	28.3945	19.0455	1.49088	0.15323
CROCC	1e-05	1e-05	1e-05	1.23092	0.507974	0.246478	1e-05	0.661792	1.51105e-05	0.153581
SMARCA5	1.26662	3.04768	5.77841	12.9454	10.9901	3.86027	3.36423	9.26524	0.363103	0.153589
ILF3	27.8357	31.2404	36.654	71.8819	60.0659	35.0823	31.9101	55.6767	0.573131	0.153726
SRSF11	3.25492	0.970755	2.91723	6.22527	7.34551	2.65029	2.38097	5.40702	0.440347	0.153731
BTK	1e-05	1e-05	0.200068	1.88613	1.25569	0.245739	0.0666961	1.12919	0.0590657	0.153738
STK10	1.60932	2.7813	1.8345	4.3205	4.14428	2.17425	2.07504	3.54635	0.58512	0.153796
PPP1R7	3.34759	3.44961	6.73268	8.32837	5.16798	7.87813	4.50996	7.12483	0.632992	0.154423
ZNF366	0.134051	0.167209	0.513344	1e-05	1e-05	1e-05	0.271535	1e-05	27153.5	0.154554
PTRF	89.0335	9.29194	61.7963	88.9329	120.315	100.805	53.3739	103.351	0.516433	0.154868
RUVBL1	8.67217	2.72815	5.33847	9.63531	12.8177	6.96109	5.57959	9.80469	0.569074	0.154905
ERLIN2	12.7469	41.4005	15.5514	0.292346	1e-05	11.0352	23.2329	3.77584	6.15305	0.154979
KPNA2	0.255949	1.02996	0.694093	2.83558	1.95826	0.854349	0.659999	1.88273	0.350554	0.155173
SKIV2L	3.5521	3.34827	2.50363	2.4164	2.37113	0.419429	3.13467	1.73565	1.80605	0.155227
UGT2B17	14.4489	15.8504	52.0052	1e-05	1e-05	1e-05	27.4348	1e-05	2.74348e+06	0.155291
GLMN	0.0314189	1e-05	1e-05	0.202316	0.339668	0.0483363	0.0104796	0.196773	0.0532574	0.15532
SNX6	4.31105	6.46897	5.676	8.68063	10.7862	5.93262	5.48534	8.46648	0.647889	0.155793
RAB34	2.74082	1e-05	1.40827	2.66241	2.65818	5.77687	1.38303	3.69916	0.373878	0.155849
TMEM120A	1.26026	1.93711	4.28586	0.696085	0.308893	0.406843	2.49441	0.470607	5.30041	0.155968
GPX3	26.8348	6.53766	23.2155	31.9484	25.2637	40.3621	18.8627	32.5247	0.579948	0.156082
AFAP1	0.513398	1e-05	0.542701	0.773144	0.758238	0.687606	0.352036	0.739663	0.475941	0.156107
PLOD1	2.81669	1.5979	1.60285	1.15888	0.602285	1.59407	2.00581	1.11841	1.79345	0.156439
C9ORF64	0.184632	0.898552	0.892524	1.5753	0.973053	2.76203	0.658569	1.77013	0.372046	0.156636
GCLM	0.537599	2.51935	1.19467	0.493928	1e-05	1e-05	1.41721	0.164649	8.60743	0.156798
ACSS2	2.75619	9.05751	9.7579	4.64865	1.28433	1.52619	7.19054	2.48639	2.89196	0.156909
APOA2	0.277496	0.490102	0.869117	0.443206	1e-05	1e-05	0.545572	0.147742	3.69273	0.157026
FABP4	1.53273	1.82857	0.645156	45.0285	4.35337	47.46	1.33548	32.2806	0.0413711	0.157243
C11ORF73	0.201411	1e-05	0.173242	1.52866	0.823108	0.316636	0.124888	0.889469	0.140407	0.157829
IL16	1.21227	3.84582	3.1333	21.2526	24.1067	4.03621	2.73046	16.4652	0.165833	0.157872
STXBP1	1.19815	1e-05	0.578238	3.46711	1.06016	1.76271	0.592131	2.09666	0.282416	0.157924
NAT10	0.409861	0.294204	1.3902	2.90836	2.08732	0.868118	0.698089	1.9546	0.357152	0.158293
RPL18A	8.20685	16.4874	17.3468	39.7827	55.2373	17.4644	14.0137	37.4948	0.37375	0.158391
MFN2	3.32315	2.85541	5.37497	3.1284	2.21043	1.063	3.85117	2.13394	1.80472	0.158394
SIPA1L1	1e-05	0.357334	1e-05	0.405038	0.483325	0.231151	0.119118	0.373171	0.319205	0.15841
LRRC59	9.72239	27.4986	15.4182	8.96102	6.19185	3.9279	17.5464	6.36025	2.75876	0.158798
GPC-Ra	1.47078	3.10539	1.26876	0.811591	0.670592	0.561218	1.94831	0.681134	2.86039	0.159232
IFIT2	0.264706	0.80696	0.198232	1e-05	1e-05	1e-05	0.423299	1e-05	42329.9	0.1593
C14ORF166	3.10192	1.91285	3.28441	2.89595	4.84375	5.5156	2.76639	4.41843	0.626102	0.159304
SNRPD3	8.47797	5.25949	17.0615	16.2171	24.1956	14.46	10.2663	18.2909	0.56128	0.159517
HLA-E	0.844666	1e-05	0.700359	0.693591	1.6082	1.16414	0.515012	1.15531	0.445777	0.159613
DCLK1	1.80381	1e-05	0.490859	3.25282	4.40981	0.977679	0.764894	2.8801	0.265579	0.159649
SCGN	3.86764	3.49103	2.94819	32.9956	7.18662	19.1237	3.43562	19.7686	0.173791	0.159745
GMIP	0.316049	0.363789	1e-05	2.02645	2.64041	0.381648	0.226616	1.68284	0.134663	0.160053
GTF2F2	0.682789	1e-05	0.775311	1.56779	1.17324	0.621308	0.486037	1.12078	0.43366	0.160219
BRD1	1e-05	1e-05	1e-05	0.543535	0.969541	0.111147	1e-05	0.541408	1.84704e-05	0.160518
NOL6	0.528103	0.366155	0.406248	1.57611	2.05853	0.553471	0.433502	1.39604	0.310523	0.160792
SYNJ2BP-COX16	5.46218	9.03318	3.79717	2.92883	2.59369	2.68452	6.09751	2.73568	2.22888	0.160916
STK39	1e-05	1e-05	0.646705	1.45015	0.455945	0.688623	0.215575	0.864905	0.249247	0.161066
RAP1B	5.61783	4.90563	5.58772	25.4514	9.71313	42.1326	5.37039	25.7657	0.208432	0.161103
DAAM2	3.98395	0.373928	0.63928	3.30828	4.14408	9.16306	1.66572	5.53847	0.300754	0.16112
GRTP1	0.277945	0.884267	0.222721	1e-05	1e-05	1e-05	0.461644	1e-05	46164.4	0.161246
RSU1	8.47633	0.94726	14.3291	13.7928	13.1448	25.4171	7.91756	17.4516	0.453687	0.161518
YY1	2.33361	1e-05	2.49059	4.28925	4.85693	1.91276	1.60807	3.68631	0.436227	0.161658
MCM6	0.840279	0.108212	1.17437	1.91338	1.54459	0.893243	0.707622	1.4504	0.487879	0.162119
NDUFB7	1.3581	2.2337	1.52528	1.55063	1e-05	0.750064	1.70569	0.766901	2.22414	0.162215
ADD2	0.313807	1e-05	0.288819	1.84994	0.871741	0.475314	0.200879	1.06567	0.188501	0.162216
NDUFV3	1.1419	1.37209	0.482119	0.873838	0.191994	1e-05	0.998703	0.355281	2.81103	0.162268
PLOD3	0.821585	0.428831	1.52808	2.44317	1.37491	1.407	0.926165	1.7417	0.531761	0.162322
RAB4A	0.0485119	0.690255	0.499093	1e-05	1e-05	1e-05	0.41262	1e-05	41262	0.162332
TBC1D10C	0.105721	1e-05	0.119164	1.83949	3.48681	0.503725	0.0749652	1.94334	0.0385754	0.162461
CBX5	1.7561	0.595162	1.73943	11.7882	3.26495	5.45831	1.36357	6.83716	0.199435	0.162779
ADAR	3.78787	3.36426	3.43984	8.55516	7.71721	3.80011	3.53066	6.69082	0.527687	0.16279
NHP2	1e-05	1e-05	1.52298	3.70116	1.56336	1.20011	0.507665	2.15488	0.235589	0.163164
TBXAS1	3.7696	6.14486	1.14898	1.51829	1e-05	0.501129	3.68782	0.673143	5.4785	0.163301
NOC2L	0.278618	0.880739	0.732017	1.30806	2.35784	0.907458	0.630458	1.52445	0.413564	0.163459
LIPE	0.257911	1e-05	0.399844	3.07836	0.867989	1.15003	0.219255	1.69879	0.129065	0.163602
AKR1B1	6.37004	1.502	4.94641	15.8964	12.7301	4.74158	4.27282	11.1227	0.384153	0.163758
DUSP3	8.73455	7.75294	4.51529	4.77946	2.95747	5.3314	7.00093	4.35611	1.60715	0.163862
LACTB	2.16619	5.76752	2.14093	1.10029	1.0913	0.264811	3.35822	0.8188	4.10139	0.164006
PARD3	1.16643	1.19624	0.443634	0.617019	0.471242	0.195909	0.935433	0.428057	2.1853	0.16419
TTC1	0.131479	0.212596	1e-05	0.145828	1.00654	0.973756	0.114695	0.708708	0.161837	0.164216
CSTB	17.9068	8.22911	27.5647	39.5255	19.5886	48.365	17.9002	35.8264	0.499638	0.164251
PSMD14	1.60783	3.03005	2.9341	1.92656	1.83241	0.516614	2.52399	1.4252	1.77098	0.164342
PVRL2	1e-05	0.387084	1e-05	0.700936	0.441549	0.216646	0.129035	0.453044	0.284818	0.164369
C17ORF37	0.341855	0.460697	0.4026	1e-05	1e-05	0.389689	0.401717	0.129903	3.09244	0.164609
ESYT2	4.19958	0.689487	4.48484	5.78676	5.89205	13.5523	3.12464	8.41039	0.371521	0.164841
DARS	8.89932	9.81858	11.0538	25.7878	21.0706	10.9128	9.92392	19.2571	0.515338	0.164909
HNRNPM	49.6919	57.1179	48.8347	128.443	150.894	57.2752	51.8815	112.204	0.462386	0.164914
BCMO1	1e-05	1e-05	0.677772	0.318749	1.51173	1.03002	0.225931	0.953499	0.236949	0.164964
SYNPO	1.44722	0.489368	1.36441	0.480807	0.516887	0.355171	1.10033	0.450955	2.44001	0.165223
DDC	0.309237	1.32584	2.33371	0.246686	1e-05	1e-05	1.32293	0.0822353	16.0872	0.165401
RTCD1	1.77607	2.06576	1.24825	2.08475	4.03116	2.57483	1.69669	2.89692	0.585689	0.165528
LPXN	0.322866	1e-05	0.699253	3.33318	3.77465	0.466553	0.34071	2.52479	0.134946	0.165586
ENO2	2.49256	0.782361	5.70284	20.718	4.31401	13.3649	2.99259	12.799	0.233814	0.166445
MGMT	5.177	1.19732	2.05543	0.869534	1e-05	1e-05	2.80992	0.289851	9.69433	0.166656
SETD7	1.11763	0.768801	0.0969879	1e-05	1e-05	0.0742997	0.66114	0.0247732	26.6877	0.166696
YARS2	0.817476	2.35232	0.954907	1e-05	0.46382	0.652385	1.3749	0.372072	3.69526	0.166903
NDUFB10	9.14631	10.9832	7.11625	8.77393	1.31183	3.64668	9.08193	4.57748	1.98405	0.166919
RUFY3	0.32209	0.63584	1e-05	2.34993	0.873787	0.818063	0.319313	1.34726	0.237009	0.166966
YWHAZ	175.652	13.6181	203.372	274.152	221.231	264.844	130.881	253.409	0.516481	0.167029
USP7	2.14546	4.98708	6.25244	8.83443	7.23636	5.3471	4.46166	7.1393	0.624944	0.167407
SAFB2	1e-05	0.143867	0.831311	1.52172	0.705867	3.15028	0.325063	1.79262	0.181334	0.168152
RCN1	4.05963	7.37981	3.55775	4.71753	1e-05	0.537001	4.99907	1.75151	2.85414	0.168173
KDELC2	1.44188	1.34544	0.36053	3.6352	1.42758	2.08425	1.04928	2.38234	0.440442	0.168427
DHX16	0.338867	0.78965	0.969734	1.6028	1.84906	0.728033	0.699417	1.3933	0.501988	0.168666
PPP3R1	0.686376	1e-05	0.430888	0.992435	0.986893	0.473344	0.372425	0.817557	0.455534	0.168763
GREM1	0.272417	1e-05	0.831795	1.00693	0.733331	0.864623	0.368074	0.868296	0.423904	0.16907
GPD2	4.17811	0.497925	5.60677	7.57282	9.41875	4.16737	3.4276	7.05298	0.485979	0.16914
KIF15	3.74797	0.253878	2.45039	1e-05	1e-05	1e-05	2.15075	1e-05	215075	0.169429
TRIP12	0.558325	1.19884	1.34153	2.77664	2.72812	1.04548	1.0329	2.18341	0.473066	0.169921
TMSB4X	7.45925	21.8888	6.84126	18.3991	21.9364	25.6588	12.0631	21.9981	0.54837	0.169978
POLR2A	0.401167	0.646583	1.14444	2.6992	3.55215	0.845982	0.73073	2.36578	0.308875	0.170262
PACS1	2.84998	0.300993	1.43305	4.74382	8.78798	2.37914	1.52801	5.30365	0.288105	0.170834
RNASE1	1e-05	1e-05	2.27228	5.2025	1.49125	2.48428	0.757432	3.05934	0.24758	0.171132
NHEJ1	2.21214	0.398004	0.503168	2.91399	2.00293	1.78333	1.03777	2.23342	0.464655	0.17122
TEX10	1e-05	0.268053	1e-05	0.280202	0.209288	0.68557	0.0893575	0.391686	0.228135	0.17127
SMC1A	3.7284	2.98231	6.11078	5.05135	11.1559	16.0893	4.27383	10.7655	0.396993	0.171302
LUC7L	0.379024	0.879987	1.30382	0.508273	0.424907	1e-05	0.854277	0.311063	2.74631	0.171398
C17ORF49	1.30703	1.82129	0.441232	5.38478	4.65427	1.25953	1.18985	3.76619	0.315929	0.171474
TMEM111	0.695986	1.92096	1.79342	0.888994	0.780668	0.391479	1.47012	0.687047	2.13977	0.171487
C7ORF50	1e-05	1e-05	0.871979	0.726713	1.7349	0.675178	0.290666	1.0456	0.277991	0.171585
ITGAM	2.27993	1.20049	1.92604	2.183	4.20427	2.68781	1.80215	3.02502	0.595748	0.171856
FAM160A2	3.89265	0.474501	2.1463	0.372227	1e-05	1e-05	2.17115	0.124082	17.4977	0.171886
ARID2	0.252743	1e-05	0.284891	0.598758	0.518165	0.195924	0.179215	0.437616	0.409525	0.17195
DOLPP1	0.610519	0.985457	0.942665	0.731354	0.620335	0.261665	0.846214	0.537785	1.57352	0.172568
TIAL1	2.00935	1.96454	2.13257	0.956223	1.99174	0.679007	2.03549	1.20899	1.68363	0.172582
DDX21	1.58755	2.66676	2.86115	1.36271	2.05937	1.26983	2.37182	1.56397	1.51654	0.17265
DHX29	0.803284	1.44275	0.685606	1e-05	0.88506	0.300238	0.977215	0.395103	2.47332	0.172806
ALCAM	0.534897	1.35682	1.10153	21.5886	3.64311	10.4065	0.99775	11.8794	0.0839898	0.17282
PPIH	1.54479	2.07191	2.59627	5.86414	4.95943	2.16186	2.07099	4.32848	0.478457	0.173181
SPAG7	1.07216	1.09354	0.837876	1.937	2.11411	1.0199	1.00119	1.69034	0.592303	0.173436
GIGYF2	1.36372	0.197003	0.985044	1.57218	2.1904	1.10015	0.84859	1.62091	0.523526	0.173753
ARHGEF6	0.767074	0.493085	3.68316	9.84877	4.29261	3.16417	1.64777	5.76852	0.285649	0.174156
CEP170	1e-05	1e-05	0.54651	2.39976	1.55872	0.289382	0.182177	1.41595	0.12866	0.174324
CAPS	1e-05	1e-05	1e-05	7.65366	3.081	19.3558	1e-05	10.0301	9.96994e-07	0.174334
SLIT2	0.118855	1e-05	0.107576	0.203206	0.15652	0.104856	0.0754805	0.154861	0.487409	0.174476
PPIL2	1e-05	0.324225	1e-05	0.685916	1.44602	0.267635	0.108082	0.799857	0.135126	0.174602
XPNPEP1	7.93176	5.83945	10.3683	7.31246	4.62701	1.36503	8.04652	4.43483	1.81439	0.175009
GPD1	6.42785	34.7823	19.1205	5.04793	0.801363	4.35926	20.1102	3.40285	5.90982	0.175644
FERMT3	2.45899	2.64431	1.83494	11.2695	10.1495	2.49457	2.31274	7.97119	0.290138	0.17565
RAB14	5.65525	22.207	17.9793	33.706	23.9281	20.0677	15.2805	25.9006	0.589966	0.175857
ROR2	0.908712	1e-05	0.436764	0.735724	0.857435	1.46265	0.448495	1.0186	0.440304	0.17595
DDAH2	1.96029	2.58494	1.40154	3.3328	3.41121	7.49778	1.98226	4.74726	0.417558	0.176208
RBM39	12.2438	7.25883	10.8939	26.0327	29.3768	10.3432	10.1322	21.9176	0.462285	0.176234
SRBD1	0.108919	0.122247	0.580038	1.19294	0.748283	0.347799	0.270401	0.763007	0.354389	0.176394
SF3A3	3.26056	5.04692	6.09991	7.62383	6.91809	5.2454	4.80246	6.59577	0.728112	0.17652
RAVER1	1.99007	1e-05	1.99741	4.78001	5.03285	1.32168	1.32916	3.71151	0.358118	0.176553
CD44	48.5513	10.9124	33.0751	63.0904	60.4149	37.2484	30.8463	53.5845	0.575656	0.17685
EPB41L3	8.13429	2.29896	18.7496	27.8269	13.5022	19.1832	9.72762	20.1708	0.482264	0.177749
HSD17B2	1.63127	8.02517	9.71683	1.37029	2.27154	0.835868	6.45776	1.49257	4.32662	0.178127
OAT	29.5073	9.47602	60.3637	3.48725	3.8002	1.5785	33.1157	2.95531	11.2055	0.178189
VAT1L	1e-05	1e-05	1e-05	0.968097	0.403529	0.133257	1e-05	0.501627	1.99351e-05	0.178219
SUPT4H1	1e-05	1e-05	0.536273	0.813437	0.808468	0.219318	0.178764	0.613741	0.29127	0.178239
DLAT	11.1712	11.1389	8.01997	18.0769	15.9497	10.1791	10.11	14.7353	0.68611	0.179061
PTPN1	0.538169	0.15361	1.68534	2.83681	2.47559	0.849487	0.792373	2.05396	0.385778	0.179891
PPA1	24.7979	31.0333	40.3824	28.8181	22.7877	15.5723	32.0712	22.3927	1.43222	0.179972
FAM134A	0.409282	1e-05	1e-05	0.633211	0.30973	0.318449	0.136434	0.420463	0.324485	0.180207
MMRN2	1.72347	0.873482	1.63324	2.16358	1.75789	1.88803	1.41006	1.9365	0.72815	0.180216
WDR36	0.488586	0.777098	0.144328	1e-05	1e-05	0.325327	0.470004	0.108449	4.33386	0.180508
SET	19.9048	19.7979	1.5232	36.9061	47.5047	14.6416	13.742	33.0175	0.416203	0.180667
GOLGA1	0.144837	0.537166	1.21732	1e-05	1e-05	1e-05	0.633107	1e-05	63310.7	0.180704
RBM25	1.77768	1.68244	1.89502	3.82631	4.64547	1.86634	1.78504	3.44604	0.517999	0.180882
CCDC22	3.60512	5.52392	2.52384	3.09966	2.29884	0.834843	3.88429	2.07778	1.86944	0.181034
KRT6B	1e-05	1e-05	1e-05	7.60916	9.54764	33.7593	1e-05	16.972	5.89205e-07	0.181138
ANKRD57	0.494851	1.19836	0.239595	0.242035	1e-05	1e-05	0.644268	0.080685	7.98498	0.181389
IK	0.750134	1.6774	1.99127	3.88324	1.78085	6.11515	1.47294	3.92641	0.375135	0.181645
PICALM	9.8995	0.941695	8.32297	0.184923	0.561174	1.98503	6.38806	0.910375	7.01695	0.18168
ANK1	2.0963	2.37063	2.78344	0.841079	2.36922	1.45072	2.41679	1.55367	1.55553	0.181756
TBC1D2B	0.29579	1.50589	0.980688	3.79839	3.68956	0.878292	0.927457	2.78875	0.332571	0.181828
PALM	0.149484	1e-05	1e-05	0.2855	0.45528	1.31795	0.0498346	0.686243	0.0726196	0.182093
SLC44A2	0.380108	0.0636511	1e-05	2.60296	1.34078	0.359744	0.147923	1.43449	0.103119	0.182609
TSTA3	5.18314	10.7586	7.11806	5.87479	4.8193	2.79539	7.68661	4.4965	1.70947	0.182664
TRIM22	0.286692	0.557218	0.185108	0.412923	0.983643	0.627705	0.343006	0.674757	0.50834	0.183027
TWISTNB	1e-05	1e-05	1e-05	0.502698	1.40367	0.227817	1e-05	0.711395	1.40569e-05	0.183063
P4HA2	1.32136	0.338857	0.967228	0.30007	0.368367	0.244885	0.875815	0.304441	2.8768	0.183299
PLCL1	1e-05	1e-05	0.212692	0.584178	0.0932231	0.889009	0.0709039	0.522137	0.135796	0.183495
GLTPD1	0.235646	0.236159	1e-05	1e-05	1e-05	1e-05	0.157272	1e-05	15727.2	0.183504
DEGS2	0.686774	1e-05	0.688421	1e-05	1e-05	1e-05	0.458402	1e-05	45840.2	0.183504
EHBP1	1e-05	1e-05	1e-05	0.860187	1e-05	0.863876	1e-05	0.574691	1.74006e-05	0.183505
METRN	1e-05	1e-05	1e-05	0.195102	1e-05	0.196572	1e-05	0.130561	7.65923e-05	0.183509
C14ORF49	1e-05	1e-05	1e-05	0.739395	0.732979	1e-05	1e-05	0.490795	2.03751e-05	0.183511
MRPL50	0.744242	1e-05	0.751118	1e-05	1e-05	1e-05	0.498456	1e-05	49845.6	0.183512
HSF1	1e-05	1e-05	1e-05	0.534527	1e-05	0.528385	1e-05	0.354307	2.82241e-05	0.183517
PLXNC1	1e-05	1e-05	1e-05	0.330123	0.325603	1e-05	1e-05	0.218579	4.57501e-05	0.183523
GRAP2	1e-05	1e-05	1e-05	1.56951	1.54785	1e-05	1e-05	1.03912	9.6235e-06	0.183523
THYN1	1.92507	0.692821	3.71293	6.86265	2.57194	4.3978	2.11027	4.6108	0.457681	0.183539
CDK18	1e-05	1e-05	1e-05	1e-05	0.163889	0.160538	1e-05	0.108146	9.24678e-05	0.183547
CD248	1e-05	1e-05	1e-05	1.19731	1e-05	1.22452	1e-05	0.807279	1.23873e-05	0.183555
SMARCAL1	1e-05	1e-05	1e-05	0.291613	0.284899	1e-05	1e-05	0.192174	5.20362e-05	0.183559
SENP7	1e-05	1e-05	1e-05	0.250965	0.245121	1e-05	1e-05	0.165365	6.04721e-05	0.18356
EP300	1e-05	1e-05	1e-05	0.214378	0.209039	1e-05	1e-05	0.141142	7.08505e-05	0.183568
CXXC1	1e-05	1e-05	1e-05	0.553818	0.569861	1e-05	1e-05	0.374563	2.66978e-05	0.183587
THOC7	0.382888	1e-05	0.343993	1.10041	1.24154	0.226697	0.242297	0.856217	0.282985	0.183587
BIN2	1e-05	1e-05	1e-05	0.363821	0.352695	1e-05	1e-05	0.238842	4.18686e-05	0.183602
CCDC72	1e-05	1e-05	1e-05	0.256181	0.247468	1e-05	1e-05	0.167886	5.95641e-05	0.183626
RETN	0.626152	0.603735	1e-05	1e-05	1e-05	1e-05	0.409966	1e-05	40996.6	0.183639
SOS1	0.514773	1e-05	0.495196	1e-05	1e-05	1e-05	0.33666	1e-05	33666	0.183657
CYGB	0.217191	1e-05	0.226676	1e-05	1e-05	1e-05	0.147959	1e-05	14795.9	0.18369
ZNF451	1e-05	1e-05	1e-05	0.187638	0.196453	1e-05	1e-05	0.128034	7.81044e-05	0.183718
HNRNPA3	50.3241	71.7046	73.4502	125.683	143.816	64.9811	65.1597	111.493	0.584426	0.183752
C19ORF29	1e-05	1e-05	1e-05	0.16886	0.177596	1e-05	1e-05	0.115489	8.65884e-05	0.183763
PPAN-P2RY11	1e-05	1e-05	1e-05	0.109271	0.115034	1e-05	1e-05	0.0747715	0.000133741	0.183773
NUDT21	7.84763	4.45255	8.42192	14.0843	7.10971	11.5189	6.90737	10.9043	0.633453	0.183804
NOC4L	1e-05	1e-05	1e-05	1.00911	0.955396	1e-05	1e-05	0.654839	1.52709e-05	0.183808
C7ORF55	1e-05	0.28402	0.26885	1e-05	1e-05	1e-05	0.184293	1e-05	18429.3	0.183811
CCDC64B	1e-05	1e-05	1e-05	0.166291	0.176928	1e-05	1e-05	0.114409	8.74054e-05	0.183895
GRINL1A	1e-05	1e-05	1e-05	0.190368	0.202576	1e-05	1e-05	0.130985	7.63447e-05	0.183897
PIAS1	1e-05	1e-05	1e-05	0.59487	1e-05	0.635464	1e-05	0.410115	2.43834e-05	0.183947
WDFY3	1e-05	1e-05	1e-05	0.119574	0.12787	1e-05	1e-05	0.0824848	0.000121234	0.183962
SLITRK3	1e-05	1e-05	1e-05	0.283264	1e-05	0.264868	1e-05	0.182714	5.47304e-05	0.183963
HERC2	1e-05	1e-05	1e-05	0.22712	0.243786	1e-05	1e-05	0.156972	6.37057e-05	0.184014
MMP3	0.0695855	1e-05	0.0749043	1e-05	1e-05	1e-05	0.0481666	1e-05	4816.66	0.184056
RTN2	0.45111	1e-05	0.418597	1e-05	1e-05	1e-05	0.289905	1e-05	28990.5	0.184073
TDRD7	0.252675	1e-05	0.272832	1e-05	1e-05	1e-05	0.175172	1e-05	17517.2	0.184103
CXCL13	1e-05	1e-05	1e-05	1e-05	0.753164	0.696866	1e-05	0.483347	2.06891e-05	0.184118
ACO1	16.0931	45.6316	20.033	9.35548	9.49953	7.57659	27.2525	8.81053	3.09318	0.184125
BAG1	1e-05	1e-05	1e-05	0.51765	0.47551	1e-05	1e-05	0.331056	3.02063e-05	0.184237
PMS2	1e-05	1e-05	1e-05	0.201716	0.185128	1e-05	1e-05	0.128951	7.75487e-05	0.184253
FBXW2	1e-05	1e-05	1e-05	0.212027	0.231194	1e-05	1e-05	0.147744	6.76848e-05	0.184266
SP140	1e-05	1e-05	1e-05	0.446693	0.408899	1e-05	1e-05	0.285201	3.5063e-05	0.184299
PDE1C	1e-05	1e-05	1e-05	0.196153	1e-05	0.214366	1e-05	0.136843	7.30764e-05	0.184306
SYNE2	3.5024	2.53144	2.90714	7.84809	6.67882	3.01018	2.98033	5.8457	0.509832	0.184384
RFC3	1e-05	1e-05	1e-05	0.262078	0.288101	1e-05	1e-05	0.183396	5.45268e-05	0.184415
ST6GALNAC1	1.52438	1e-05	1.68613	1e-05	1e-05	1e-05	1.07017	1e-05	107017	0.184538
MFSD6	0.129739	1e-05	0.117253	1e-05	1e-05	1e-05	0.082334	1e-05	8233.4	0.184545
POLD4	0.229085	1e-05	0.205605	1e-05	1e-05	1e-05	0.1449	1e-05	14490	0.184692
FAM172A	1e-05	1e-05	1e-05	0.810617	0.727104	1e-05	1e-05	0.512577	1.95093e-05	0.184705
ISCU	0.191646	1e-05	0.171771	1e-05	1e-05	1e-05	0.121142	1e-05	12114.2	0.184722
PRMT6	1e-05	0.348018	0.309752	1e-05	1e-05	1e-05	0.21926	1e-05	21926	0.184882
IKZF1	1e-05	1e-05	1e-05	0.422557	0.474866	1e-05	1e-05	0.299144	3.34287e-05	0.184887
MXRA8	1e-05	1e-05	1e-05	0.2598	0.292108	1e-05	1e-05	0.183973	5.43559e-05	0.184899
UTP11L	1e-05	1e-05	1e-05	0.164935	0.18623	1e-05	1e-05	0.117058	8.54274e-05	0.185001
TTC3	1e-05	1e-05	1e-05	0.198463	0.224344	1e-05	1e-05	0.140939	7.09526e-05	0.185029
RIN1	0.0510648	1e-05	0.0578241	1e-05	1e-05	1e-05	0.0362996	1e-05	3629.96	0.185073
MED6	1e-05	1e-05	1e-05	0.348181	0.307033	1e-05	1e-05	0.218408	4.57858e-05	0.185109
PANX3	1e-05	1e-05	1e-05	1e-05	0.446726	0.506881	1e-05	0.317872	3.14592e-05	0.185123
TMEM63A	1e-05	1e-05	1e-05	0.651738	0.740159	1e-05	1e-05	0.463969	2.15532e-05	0.185146
OSBPL2	1e-05	0.339434	0.387215	1e-05	1e-05	1e-05	0.24222	1e-05	24222	0.185263
CD93	1e-05	1e-05	1e-05	0.810908	1e-05	0.925064	1e-05	0.578661	1.72813e-05	0.185263
UHRF1BP1L	0.188327	1e-05	0.164901	1e-05	1e-05	1e-05	0.117746	1e-05	11774.6	0.185293
PSD4	1e-05	1e-05	1e-05	0.0880627	0.100668	1e-05	1e-05	0.0629135	0.000158948	0.185319
DENND4B	1e-05	1e-05	1e-05	0.336314	0.384609	1e-05	1e-05	0.240311	4.16128e-05	0.18533
MRM1	1e-05	1e-05	1e-05	0.533142	0.610187	1e-05	1e-05	0.381113	2.6239e-05	0.185351
SLC35E1	1e-05	1e-05	1e-05	0.184036	0.211347	1e-05	1e-05	0.131798	7.58739e-05	0.185445
MTSS1L	0.285868	0.328333	1e-05	1e-05	1e-05	1e-05	0.204737	1e-05	20473.7	0.185448
LGALS2	5.86069	1e-05	6.74475	1e-05	1e-05	1e-05	4.20181	1e-05	420181	0.185504
C6ORF145	0.268499	1e-05	0.309466	1e-05	1e-05	1e-05	0.192658	1e-05	19265.8	0.185547
TXNDC9	1e-05	1e-05	1e-05	0.370077	0.319772	1e-05	1e-05	0.229953	4.34871e-05	0.185666
ARMC10	1e-05	1e-05	1e-05	0.551459	0.476304	1e-05	1e-05	0.342591	2.91893e-05	0.185678
KLHL13	0.969485	1e-05	1.12382	1e-05	1e-05	1e-05	0.69777	1e-05	69777	0.185713
GPATCH1	1e-05	1e-05	1e-05	0.546497	0.633566	1e-05	1e-05	0.393358	2.54222e-05	0.185717
FGF2	0.655379	1e-05	0.468659	0.9715	0.479937	1.65591	0.374683	1.03578	0.361739	0.185724
PLXNB1	0.1564	0.134732	1e-05	1e-05	1e-05	1e-05	0.0970471	1e-05	9704.71	0.185756
TMEM50B	0.463318	1e-05	0.398973	1e-05	1e-05	1e-05	0.287434	1e-05	28743.4	0.185767
DYNLT1	1e-05	1e-05	1e-05	0.291703	1e-05	0.251155	1e-05	0.180956	5.5262e-05	0.185772
NUP205	0.667883	0.614918	2.08082	5.93076	5.90569	1.01325	1.12121	4.28323	0.261766	0.185778
SHOC2	0.938983	1e-05	0.549451	1.15358	1.50733	0.622042	0.496148	1.09432	0.453385	0.18583
PLEKHO2	3.34638	2.92252	1.66822	1.02673	2.14131	1.79228	2.64571	1.65344	1.60012	0.185909
TARSL2	1e-05	1e-05	1e-05	0.1143	0.133452	1e-05	1e-05	0.0825874	0.000121084	0.185932
RASSF5	1e-05	1e-05	1e-05	0.554669	0.64809	1e-05	1e-05	0.400923	2.49425e-05	0.185955
THBD	1e-05	1e-05	1e-05	0.271008	1e-05	0.316717	1e-05	0.195912	5.10434e-05	0.185962
CNTNAP4	2.2657	1e-05	1.93125	1e-05	1e-05	1e-05	1.39899	1e-05	139899	0.186084
HVCN1	1e-05	1e-05	1e-05	0.721657	0.614892	1e-05	1e-05	0.44552	2.24457e-05	0.186096
SSBP3	1e-05	1e-05	1e-05	0.578407	0.680205	1e-05	1e-05	0.419541	2.38356e-05	0.186161
TRAPPC5	0.18887	1e-05	0.222178	1e-05	1e-05	1e-05	0.137019	1e-05	13701.9	0.186171
DYSF	10.7164	6.7078	10.9513	12.5816	12.4048	22.4308	9.45851	15.8057	0.598423	0.1862
NCDN	0.88294	1.26195	0.813812	1.54659	1.42969	1.01094	0.986234	1.32907	0.742046	0.186251
MAPK8IP3	1e-05	1e-05	0.500677	0.307772	0.457463	0.788975	0.166899	0.51807	0.322155	0.186252
PLCG2	1.86533	2.90652	1.42573	9.80487	6.82598	2.31315	2.06586	6.31467	0.327152	0.18631
LBR	2.28197	1.46541	1.9007	5.97964	4.86924	1.911	1.88269	4.25329	0.442643	0.186361
CARD9	1e-05	1e-05	1e-05	0.146511	0.174104	1e-05	1e-05	0.106875	9.35672e-05	0.186511
STX7	1.40074	0.132676	1.65972	2.77924	2.05552	1.35713	1.06438	2.06396	0.515698	0.186583
CEP78	1e-05	1e-05	1e-05	0.15681	0.130545	1e-05	1e-05	0.0957884	0.000104397	0.186893
SIRT6	1e-05	1e-05	1e-05	0.16184	0.19501	1e-05	1e-05	0.118953	8.40665e-05	0.187008
MYO9B	0.829179	1.17881	1.24811	216.475	183.133	0.764596	1.08537	133.458	0.00813268	0.187018
CHKB	1e-05	1e-05	1e-05	0.907845	1.09449	1e-05	1e-05	0.667447	1.49825e-05	0.187028
OTUD4	0.565493	0.614836	1e-05	0.881369	1.09637	0.479994	0.393446	0.819245	0.480255	0.18712
NGEF	0.112083	1e-05	0.135551	1e-05	1e-05	1e-05	0.0825479	1e-05	8254.79	0.187146
SUFU	1e-05	0.17218	0.330085	0.367701	0.781291	0.268358	0.167425	0.47245	0.354376	0.187183
TUBB	936.86	628.538	35.8992	1156.71	1103.53	860.459	533.766	1040.23	0.513122	0.187218
YIF1A	0.367764	1.04587	0.833621	0.640004	1e-05	0.307573	0.749085	0.315862	2.37155	0.187535
SPATA5	1.46563	0.666491	0.660141	0.616524	0.340769	0.302101	0.930753	0.419798	2.21715	0.187563
ARFGEF2	2.54427	3.29329	0.571297	0.562007	1.08578	0.103994	2.13629	0.583926	3.65849	0.187687
ACTL6B	1e-05	1e-05	1e-05	0.252373	0.20543	1e-05	1e-05	0.152604	6.5529e-05	0.187763
AS3MT	50.9865	4.95406	30.5235	9.18428	1e-05	1e-05	28.8214	3.06143	9.41433	0.187782
LPA	1.05541	1e-05	0.857582	1e-05	1e-05	1e-05	0.637669	1e-05	63766.9	0.187835
CPSF6	2.0959	1e-05	4.23619	5.37298	3.64678	4.30381	2.1107	4.44119	0.475255	0.187878
CALHM2	1e-05	1e-05	1e-05	0.18385	0.226605	1e-05	1e-05	0.136822	7.30879e-05	0.187898
BST2	1e-05	1e-05	1e-05	0.285356	0.351746	1e-05	1e-05	0.212371	4.70875e-05	0.187901
CYFIP2	0.566784	0.201792	0.430667	2.63984	4.60989	0.658997	0.399748	2.63624	0.151635	0.187946
RNASEH2B	1e-05	1e-05	1e-05	0.446388	0.360084	1e-05	1e-05	0.268827	3.71986e-05	0.188139
LIMD2	1e-05	1e-05	1e-05	0.99111	1.22975	1e-05	1e-05	0.740291	1.35082e-05	0.188177
C14ORF2	1e-05	0.67941	0.843439	1e-05	1e-05	1e-05	0.50762	1e-05	50762	0.188199
PELO	0.417989	0.519305	1e-05	1e-05	1e-05	1e-05	0.312435	1e-05	31243.5	0.188232
IVNS1ABP	1e-05	0.259302	0.208615	1e-05	1e-05	1e-05	0.155976	1e-05	15597.6	0.188253
KCNJ13	0.606478	1e-05	0.756649	1e-05	1e-05	1e-05	0.454379	1e-05	45437.9	0.188414
UBXN4	1.21196	2.63838	1.43953	1.09178	1.05604	0.611037	1.76329	0.91962	1.91741	0.188541
LMF2	1.7171	2.58787	1.10412	1.39688	1.0037	0.519263	1.80303	0.973282	1.85253	0.18862
CCNT1	1e-05	1e-05	1e-05	0.671219	0.534711	1e-05	1e-05	0.40198	2.48769e-05	0.188685
ATP10B	1e-05	1e-05	1e-05	0.698028	1e-05	0.555337	1e-05	0.417792	2.39354e-05	0.188744
OSBPL1A	1e-05	1e-05	1e-05	0.446949	1e-05	0.56224	1e-05	0.3364	2.97266e-05	0.18878
NDUFS1	24.0958	46.736	50.3092	28.9368	26.8795	18.5281	40.3803	24.7815	1.62946	0.188914
FGD4	0.695886	1.43504	0.893645	0.962849	1e-05	0.343847	1.00819	0.435569	2.31465	0.188969
RASAL3	0.685155	1e-05	0.24508	2.67541	4.34436	0.456902	0.310082	2.49222	0.12442	0.188987
TOX4	1e-05	1e-05	1e-05	0.234387	0.297035	1e-05	1e-05	0.177144	5.64512e-05	0.189119
CORO1B	9.22244	11.637	15.8516	20.7887	15.8705	13.6488	12.237	16.7693	0.729726	0.189205
ADCK4	1e-05	0.0842373	0.106999	1e-05	1e-05	1e-05	0.0637487	1e-05	6374.87	0.189227
GSK3A	2.06011	0.657372	1.26752	2.47041	2.99725	1.43279	1.32833	2.30015	0.577498	0.189295
REG3A	77.9063	1e-05	62.1772	0.415491	1e-05	1e-05	46.6945	0.138504	337.136	0.189423
ANKRD13D	1e-05	1e-05	1e-05	0.307895	0.393218	1e-05	1e-05	0.233708	4.27885e-05	0.189484
CD276	0.610006	0.848262	0.6172	0.281936	0.676926	1e-05	0.691823	0.319624	2.16449	0.18957
TRAF3IP3	1e-05	1e-05	1e-05	0.838972	0.655324	1e-05	1e-05	0.498102	2.00762e-05	0.189601
PNLIP	1e-05	1e-05	1e-05	0.725101	0.566238	1e-05	1e-05	0.43045	2.32315e-05	0.189613
ADRBK2	1e-05	1e-05	1e-05	0.23627	0.302778	1e-05	1e-05	0.179686	5.56526e-05	0.189648
TMEM192	1.74077	2.23992	1e-05	1e-05	1e-05	1e-05	1.3269	1e-05	132690	0.189848
PRKCDBP	1.66041	1e-05	0.649392	3.72673	1.64123	8.35462	0.769937	4.57419	0.168322	0.189874
PGLYRP1	0.218485	1e-05	0.169649	1e-05	1e-05	1e-05	0.129382	1e-05	12938.2	0.189891
TOR1A	2.55969	3.24224	1.40474	1.26808	1.39749	1.40619	2.40222	1.35725	1.76992	0.189896
ALDOB	36.2342	231.332	79.9354	0.798018	1e-05	0.426642	115.834	0.408223	283.751	0.190094
A2LD1	0.20353	3.36042	2.07418	0.293483	1e-05	1e-05	1.87937	0.0978344	19.2098	0.190113
CIDEB	1e-05	0.185949	0.240575	1e-05	1e-05	1e-05	0.142178	1e-05	14217.8	0.190119
HIST1H1D	1e-05	1e-05	1e-05	0.450893	0.584161	1e-05	1e-05	0.345021	2.89837e-05	0.190189
AFTPH	1e-05	1e-05	1e-05	0.623888	0.481437	1e-05	1e-05	0.368445	2.71411e-05	0.190201
CD84	1e-05	1e-05	1e-05	0.184897	0.142645	1e-05	1e-05	0.109184	9.15884e-05	0.190214
FAM65B	1e-05	1e-05	1e-05	0.666997	0.514202	1e-05	1e-05	0.393736	2.53977e-05	0.19025
RTKN	1e-05	0.159612	0.122853	1e-05	1e-05	1e-05	0.0941583	1e-05	9415.83	0.190332
AMPD2	0.735042	1.76357	1.85734	6.25597	4.62868	1.49071	1.45199	4.12512	0.351986	0.190381
ARF3	28.9593	2.42412	2.58317	25.1685	36.2828	22.5742	11.3222	28.0085	0.404242	0.19048
PLD3	2.75526	9.34788	2.98933	108.403	154.962	6.99531	5.03082	90.1203	0.0558234	0.190497
CADM1	0.875619	0.662189	0.252664	5.21302	0.780295	3.2394	0.596824	3.07757	0.193927	0.190527
C2ORF3	0.115238	1e-05	0.0883392	1e-05	1e-05	1e-05	0.0678622	1e-05	6786.22	0.19054
AZI2	1e-05	1e-05	1e-05	0.21207	1e-05	0.162435	1e-05	0.124838	8.01036e-05	0.190582
DNTTIP1	1e-05	1e-05	1e-05	0.411116	0.538481	1e-05	1e-05	0.316536	3.1592e-05	0.19075
CHMP2A	1.37663	1.05067	1e-05	1e-05	1e-05	1e-05	0.809104	1e-05	80910.4	0.190768
FAM63A	1e-05	1e-05	1e-05	0.187182	0.246463	1e-05	1e-05	0.144552	6.91795e-05	0.191028
URB2	1e-05	1e-05	1e-05	0.244976	0.185814	1e-05	1e-05	0.1436	6.9638e-05	0.191097
IFI30	1e-05	1e-05	1e-05	1e-05	2.05513	2.71329	1e-05	1.58948	6.29138e-06	0.191172
CLU	32.2964	52.3758	20.2537	62.1645	43.2851	107.506	34.9753	70.9852	0.492712	0.191198
EMILIN2	0.493161	0.858616	2.20507	10.5855	1.58925	16.499	1.18562	9.55791	0.124045	0.191601
KIF6	0.185524	1e-05	0.139205	1e-05	1e-05	1e-05	0.108247	1e-05	10824.7	0.191686
HMGB2	1.0793	0.205233	1.44565	2.8841	3.41739	0.850298	0.91006	2.38393	0.381748	0.19169
ARMC6	0.186272	0.412426	0.196086	1e-05	0.258432	1e-05	0.264928	0.0861506	3.07517	0.191796
HIRA	0.224095	1e-05	0.172144	0.58542	0.327456	0.171395	0.132083	0.361423	0.365452	0.191905
FBLN2	0.182865	1e-05	2.72903	2.06611	2.87786	2.95818	0.970635	2.63405	0.368496	0.192056
POGZ	1e-05	1e-05	1e-05	1e-05	0.226659	0.3054	1e-05	0.177356	5.63837e-05	0.192301
ALG14	1e-05	1e-05	1e-05	0.539343	0.727452	1e-05	1e-05	0.422268	2.36816e-05	0.192359
HLA-A	0.0757234	19.0739	1.24794	13.8624	30.4784	14.6558	6.7992	19.6656	0.345741	0.192379
UBLCP1	1.60445	0.495163	0.617729	2.16638	3.12885	0.972355	0.90578	2.08919	0.433555	0.192432
GATAD2A	1e-05	1e-05	1e-05	0.694769	0.938885	1e-05	1e-05	0.544555	1.83636e-05	0.19247
MED8	1e-05	1e-05	1e-05	0.558414	0.412298	1e-05	1e-05	0.323574	3.09048e-05	0.192599
ATP2C1	0.645627	0.174276	0.349274	0.33237	1e-05	1e-05	0.389726	0.110797	3.51749	0.192633
ATXN2	1e-05	0.340813	0.249576	1e-05	1e-05	1e-05	0.1968	1e-05	19680	0.193082
SLC2A8	1e-05	0.364608	0.281431	0.546082	0.47308	0.278137	0.21535	0.432433	0.497996	0.193126
TPRKB	0.971259	1.22561	1.55873	2.72555	3.81105	1.32171	1.25186	2.61944	0.477913	0.193165
FAM188A	1e-05	0.486565	0.355509	1e-05	1e-05	1e-05	0.280695	1e-05	28069.5	0.193216
RBM22	1e-05	1e-05	1e-05	0.320625	0.439089	1e-05	1e-05	0.253241	3.9488e-05	0.193253
DCUN1D1	0.469144	1e-05	2.18657	2.74551	2.54224	1.25911	0.88524	2.18228	0.405648	0.193347
AIMP2	6.72213	8.72505	7.23927	7.6655	4.04077	2.86225	7.56215	4.85617	1.55723	0.19342
MATR3	5.18148	7.04043	8.51433	16.4507	15.4975	6.56706	6.91208	12.8384	0.538391	0.193435
KIAA1279	1e-05	0.644709	1.00087	1.46706	1.03475	0.830961	0.54853	1.11092	0.49376	0.193457
RFXANK	1e-05	1e-05	1e-05	0.192211	0.264391	1e-05	1e-05	0.152204	6.57014e-05	0.193519
CD19	1e-05	1e-05	1e-05	0.168408	0.231764	1e-05	1e-05	0.133394	7.49659e-05	0.193549
MGAT3	0.271253	1e-05	0.197007	1e-05	1e-05	1e-05	0.15609	1e-05	15609	0.193578
SYT17	1e-05	1e-05	1e-05	0.35491	0.489495	1e-05	1e-05	0.281472	3.55275e-05	0.193681
STX6	0.441597	0.319567	1e-05	1e-05	1e-05	1e-05	0.253725	1e-05	25372.5	0.193799
USP34	0.0686229	1e-05	0.0949496	1e-05	1e-05	1e-05	0.0545275	1e-05	5452.75	0.19388
ABL2	1e-05	1e-05	1e-05	0.21513	0.155383	1e-05	1e-05	0.123508	8.09667e-05	0.193918
NFATC3	0.11218	1e-05	0.0805001	1e-05	1e-05	1e-05	0.0642299	1e-05	6422.99	0.194323
PRPF40A	0.954216	1.48811	1.54248	2.16182	3.97668	1.73069	1.32827	2.62306	0.506381	0.194588
HPSE2	1e-05	1e-05	1e-05	1e-05	1.96152	1.40149	1e-05	1.121	8.92057e-06	0.194595
NUDT9	0.949559	2.07312	1.46067	1.31091	0.805889	0.396143	1.49445	0.837648	1.7841	0.19484
C1ORF35	1e-05	0.206121	1e-05	0.386879	0.913043	0.159937	0.0687137	0.48662	0.141206	0.19487
IGSF3	0.242482	1e-05	0.340917	1e-05	1e-05	1e-05	0.19447	1e-05	19447	0.194884
PARP9	0.8971	1.70394	0.362282	0.557742	1e-05	0.225443	0.987775	0.261065	3.78364	0.194899
LRRTM1	1e-05	1e-05	1e-05	0.139934	0.099405	1e-05	1e-05	0.0797829	0.00012534	0.194966
ATAD2B	1e-05	1e-05	1e-05	3.9216	2.78563	1e-05	1e-05	2.23575	4.47278e-06	0.194968
GNPDA2	0.559297	1e-05	0.904847	1.39237	0.942543	0.700462	0.488051	1.01179	0.482363	0.195025
PALM2-AKAP2	4.35117	2.08997	4.07297	5.49007	4.13824	4.89801	3.5047	4.84211	0.723798	0.195106
STAB1	2.7136	0.708692	3.51219	5.58915	2.27628	5.69651	2.31149	4.52065	0.51132	0.195174
DNAH6	1e-05	1e-05	1e-05	0.820635	1.16361	1e-05	1e-05	0.661418	1.5119e-05	0.195434
NCAPD2	1e-05	1e-05	1e-05	0.567888	0.400501	1e-05	1e-05	0.322799	3.0979e-05	0.195435
MTX1	0.940672	2.25802	1.2395	0.851038	0.749844	0.576725	1.4794	0.725869	2.0381	0.195579
ANKRD52	0.127397	1e-05	0.181236	1e-05	1e-05	1e-05	0.102881	1e-05	10288.1	0.195652
RDBP	0.0722369	1e-05	1e-05	0.843893	0.948721	1e-05	0.0240856	0.597541	0.0403079	0.195673
CHN1	1e-05	1e-05	1e-05	1e-05	0.276366	0.193808	1e-05	0.156728	6.38049e-05	0.195808
PDZK1	0.123612	4.4164	2.60005	1e-05	1e-05	1e-05	2.38002	1e-05	238002	0.195869
ACOT8	0.0873023	2.17045	1.19184	1e-05	1e-05	1e-05	1.14986	1e-05	114986	0.196181
YIPF4	1e-05	1e-05	1e-05	14.5176	20.9271	1e-05	1e-05	11.8149	8.46389e-07	0.196534
ABCA1	1e-05	1e-05	1e-05	0.080347	0.115965	1e-05	1e-05	0.0654405	0.00015281	0.196622
CDC123	0.264394	0.182811	1e-05	1e-05	1e-05	1e-05	0.149072	1e-05	14907.2	0.196761
CDK2	0.133403	0.192971	1e-05	1e-05	1e-05	1e-05	0.108795	1e-05	10879.5	0.196774
NUCB1	6.29847	13.8754	11.4503	6.33271	6.40617	6.11414	10.5414	6.28434	1.67741	0.196809
DCTN1	5.31488	2.8644	9.94654	11.3549	9.95062	8.34717	6.04194	9.88422	0.611271	0.197177
STAT5A	1e-05	1e-05	1e-05	4.26703	2.93165	1e-05	1e-05	2.39956	4.16742e-06	0.1972
MMP23B	1e-05	1e-05	1e-05	0.482924	0.703849	1e-05	1e-05	0.395594	2.52784e-05	0.197294
SLC30A1	1e-05	0.60828	0.417294	1e-05	1e-05	1e-05	0.341861	1e-05	34186.1	0.197304
ARRB2	1.41004	0.387284	0.269632	1e-05	1e-05	1e-05	0.688987	1e-05	68898.7	0.197429
PTK2B	0.426049	0.0527495	1.2514	3.58962	2.635	0.526107	0.576734	2.25024	0.256299	0.197496
MAP2K1	1.30535	0.606123	2.64467	3.76374	4.19013	1.48135	1.51871	3.14507	0.482887	0.197676
RPS9	8.24869	10.8145	42.2276	47.4498	37.2221	37.4408	20.4303	40.7042	0.50192	0.197751
ZAP70	0.101205	1e-05	1e-05	1.01326	1.15794	1e-05	0.0337417	0.723734	0.0466217	0.197777
TSC2	1e-05	1e-05	1e-05	0.176086	0.258561	1e-05	1e-05	0.144886	6.90198e-05	0.197818
ASPA	1e-05	1e-05	1e-05	1e-05	0.92038	1.35543	1e-05	0.758607	1.31821e-05	0.198026
DCTPP1	1.69375	1e-05	2.53118	8.27099	6.48589	1.21535	1.40831	5.32408	0.264518	0.198041
NRXN1	1e-05	1e-05	1e-05	0.0877781	1e-05	0.0593418	1e-05	0.0490433	0.000203901	0.198345
SF3B3	3.15381	3.02128	6.66282	10.7376	8.6091	4.26693	4.2793	7.87121	0.543665	0.198416
DDX41	1e-05	1e-05	1e-05	0.163256	1e-05	0.110192	1e-05	0.0911526	0.000109706	0.198458
CORO1A	17.5531	9.82876	13.0154	82.192	164.394	24.4547	13.4657	90.3469	0.149045	0.198465
DMBT1	4.40969	1e-05	3.51086	1e-05	0.286338	1e-05	2.64019	0.0954527	27.6596	0.198559
DFFB	0.177978	0.075774	1e-05	0.399234	0.784958	0.129266	0.0845872	0.437819	0.193201	0.198681
GLRX3	1.01348	1.00554	0.560595	3.88645	2.90929	0.837746	0.859873	2.5445	0.337934	0.199027
SYMPK	0.213685	1e-05	0.31924	1e-05	1e-05	1e-05	0.177645	1e-05	17764.5	0.199064
PFN1	241.491	102.691	312.949	339.403	339.908	327.543	219.043	335.618	0.652657	0.199081
PRKCA	15.2056	4.25576	12.3611	18.4443	17.2007	14.2811	10.6075	16.642	0.637392	0.199264
AKAP13	0.423204	0.776589	1.03391	1.92558	2.4918	0.713423	0.744568	1.71027	0.435352	0.199612
SMAP1	0.629393	0.281707	1.57727	0.343781	1e-05	1e-05	0.829456	0.1146	7.23782	0.19965
TRIM33	1e-05	1e-05	1e-05	0.296828	0.447523	1e-05	1e-05	0.24812	4.0303e-05	0.19974
STK24	0.166143	1e-05	2.2009	6.01465	3.39666	0.980598	0.789018	3.46397	0.227779	0.199781
SEMA3C	1e-05	1e-05	1e-05	1e-05	0.63577	0.42137	1e-05	0.352383	2.83782e-05	0.199795
GCOM1	0.869318	1e-05	0.574707	1e-05	1e-05	1e-05	0.481345	1e-05	48134.5	0.199984
COX7A1	1e-05	1e-05	1e-05	1e-05	0.785995	0.518691	1e-05	0.434899	2.29939e-05	0.200119
SMU1	0.454089	1.01964	2.77465	7.14717	5.19776	1.32031	1.41613	4.55508	0.310889	0.200221
SLC46A3	0.361586	0.548821	1e-05	1e-05	1e-05	1e-05	0.303472	1e-05	30347.2	0.200242
RBBP9	1.05343	1.11855	1e-05	1e-05	1e-05	0.13426	0.723997	0.0447599	16.1751	0.200245
XPNPEP2	2.64361	2.36299	11.0017	1e-05	1e-05	1e-05	5.3361	1e-05	533610	0.200414
APC-Cc	1e-05	1e-05	1e-05	0.155058	0.101832	1e-05	1e-05	0.0856333	0.000116777	0.200487
KRR1	1e-05	1e-05	0.180596	1.45942	1.65341	1e-05	0.0602052	1.03761	0.0580228	0.200552
ENPEP	11.2838	4.17299	31.5473	0.368779	0.399221	1e-05	15.6681	0.256003	61.2025	0.200933
FBXO30	0.131778	1e-05	0.085961	1e-05	1e-05	1e-05	0.072583	1e-05	7258.3	0.201004
MIER1	1e-05	0.284993	0.437096	1e-05	1e-05	1e-05	0.2407	1e-05	24070	0.201037
FTSJ3	1e-05	0.075482	1e-05	1.48575	0.764796	0.0910205	0.0251673	0.780524	0.0322441	0.201101
MX2	1.15447	0.298051	0.592586	1.15633	0.831554	1.78728	0.681702	1.25839	0.541726	0.201299
ELF1	1e-05	1e-05	1e-05	0.260675	0.169348	1e-05	1e-05	0.143344	6.97621e-05	0.201318
UFC1	2.39606	1.9232	2.8797	2.42527	1e-05	0.899639	2.39965	1.1083	2.16516	0.201812
SMARCA1	1.70468	0.479153	0.298112	1e-05	1e-05	1e-05	0.827317	1e-05	82731.7	0.201995
EIF4B	1e-05	0.232576	0.118939	3.13108	1e-05	2.747	0.117175	1.95937	0.0598024	0.202148
UBTF	1.73469	1.54766	1.88453	4.91762	3.29664	1.87087	1.72229	3.36171	0.512327	0.202281
NUDT15	0.0947133	0.0607748	1e-05	1e-05	1e-05	1e-05	0.0518327	1e-05	5183.27	0.202289
ZYG11B	0.671574	1e-05	0.430755	1e-05	1e-05	1e-05	0.367446	1e-05	36744.6	0.202318
ZZEF1	4.88498	1.52614	7.94392	1.74709	2.48265	1e-05	4.78501	1.40992	3.39383	0.202349
KDSR	3.29493	5.99879	10.5009	2.84149	2.05901	3.20424	6.5982	2.70158	2.44235	0.2024
CDS2	5.11774	2.10032	3.0243	3.35523	1e-05	0.643343	3.41412	1.33286	2.5615	0.202457
PAPSS1	0.839496	1.9631	0.28903	0.379301	1e-05	1e-05	1.03054	0.12644	8.15043	0.202609
SPON1	7.96351	1e-05	7.44045	9.14129	10.845	9.66298	5.13466	9.88309	0.519539	0.202617
SERPINF1	2.09954	2.59994	3.972	9.01923	5.17164	20.9322	2.89049	11.7077	0.246888	0.202775
BAIAP2L1	0.240925	1e-05	0.377823	1e-05	1e-05	1e-05	0.206253	1e-05	20625.3	0.202784
SNX11	0.116505	1e-05	1e-05	1.36187	1.06148	1e-05	0.0388417	0.807787	0.0480841	0.20282
CIC	1e-05	1e-05	1e-05	0.668917	1e-05	0.426033	1e-05	0.364987	2.73983e-05	0.20288
POLR2E	1e-05	1e-05	1e-05	1.47997	0.942126	1e-05	1e-05	0.80737	1.23859e-05	0.202919
KIAA2013	0.210776	1e-05	0.134115	1e-05	1e-05	1e-05	0.114967	1e-05	11496.7	0.202958
CPNE3	19.391	45.2814	18.2489	44.6487	55.8865	33.2758	27.6404	44.6037	0.619689	0.203167
SCAI	0.11463	1e-05	1e-05	0.265437	0.668534	0.104793	0.0382168	0.346254	0.110372	0.203179
PBRM1	0.725966	0.904351	1.44669	2.01789	3.1941	1.12768	1.02567	2.11322	0.485357	0.203305
RG9MTD1	1.31677	2.28098	3.45304	31.3086	27.8953	1.12936	2.35026	20.1111	0.116864	0.203308
ENTPD3	1e-05	1e-05	1e-05	0.278123	1e-05	0.176069	1e-05	0.151401	6.60499e-05	0.203367
ICAM3	0.776133	0.0943652	0.245353	4.81256	8.44525	0.560243	0.37195	4.60602	0.0807531	0.203386
PLCD4	0.664107	1e-05	0.196015	0.380375	1.32133	0.728594	0.286711	0.810099	0.353921	0.203602
MTA1	1e-05	1e-05	1e-05	1e-05	1.53355	2.43035	1e-05	1.3213	7.56828e-06	0.203631
TOM1L2	2.70806	1e-05	2.18112	42.8937	28.2879	1.40513	1.62973	24.1956	0.0673565	0.203909
ITIH3	3.29342	0.739973	3.80021	0.886338	1e-05	1.75839	2.6112	0.881581	2.96195	0.204006
ANKRD17	0.477722	1.66495	0.581465	13.4448	13.1362	0.271422	0.908046	8.95081	0.101448	0.204286
NUP160	0.606746	0.590666	0.406603	2.20574	1.3519	0.60573	0.534672	1.38779	0.385269	0.204332
PEX5	0.7086	0.463763	0.573525	0.586563	1e-05	0.23409	0.581963	0.273554	2.12741	0.204468
LMNB1	30.4254	13.9988	29.6727	39.1635	70.3378	30.384	24.699	46.6284	0.529697	0.20467
SWAP70	2.49637	2.61151	2.76803	9.20236	5.81781	2.93293	2.6253	5.98437	0.438694	0.2047
ITGAX	0.146817	0.195743	0.0649666	1.40601	0.852759	0.154775	0.135842	0.804515	0.16885	0.204864
FBXO4	0.248723	0.400383	1e-05	1e-05	1e-05	1e-05	0.216372	1e-05	21637.2	0.204918
SLC35B1	1e-05	0.304426	0.495038	1e-05	1e-05	1e-05	0.266492	1e-05	26649.2	0.205767
SF3B1	10.9673	6.3498	14.5906	22.4752	17.4853	10.9228	10.6359	16.9611	0.627075	0.205872
YWHAG	0.497794	24.5019	19.288	31.4475	25.5949	27.0113	14.7626	28.0179	0.526897	0.205878
MRPS33	1e-05	0.132678	1e-05	1.26647	0.981859	1e-05	0.0442327	0.749445	0.0590206	0.206072
IMPA1	1e-05	1e-05	1.63405	2.56842	0.748561	1.74335	0.54469	1.68678	0.322917	0.20609
NIPSNAP3B	1e-05	1e-05	1e-05	0.548395	1e-05	0.3356	1e-05	0.294668	3.39365e-05	0.20618
STAM2	1.1336	1e-05	1.36708	1.77472	1.83189	1.18136	0.833563	1.59599	0.522286	0.206249
LRSAM1	0.443154	0.27091	1e-05	1e-05	1e-05	1e-05	0.238024	1e-05	23802.4	0.20627
DNAJC16	1e-05	1e-05	1e-05	0.27963	1e-05	0.457721	1e-05	0.245787	4.06856e-05	0.206326
MEN1	1e-05	1e-05	1e-05	0.0635925	0.104174	1e-05	1e-05	0.0559254	0.000178809	0.206396
LIPA	1.05556	2.88568	5.1524	1.89234	1e-05	0.80069	3.03122	0.897681	3.37672	0.206521
RPS28	1.14492	3.21772	1.29321	3.04429	3.36296	8.16296	1.88529	4.85674	0.38818	0.207086
GCHFR	1.37286	9.78521	4.25854	1.31118	0.599958	1e-05	5.13887	0.637049	8.06668	0.207469
GIMAP7	1e-05	0.0817212	1e-05	1.06693	0.755807	1e-05	0.0272471	0.607582	0.0448451	0.207672
WWP1	1e-05	0.197294	0.328129	1e-05	1e-05	1e-05	0.175144	1e-05	17514.4	0.207699
SNRPD2	1.86005	1.21246	1.65097	2.03196	20.822	11.7431	1.5745	11.5324	0.136529	0.20773
ARL2BP	1e-05	1e-05	1e-05	0.815238	1e-05	0.488399	1e-05	0.434549	2.30124e-05	0.208016
SART1	0.404274	0.285102	0.704297	2.99647	2.41325	0.354761	0.464557	1.9215	0.241769	0.208365
THOC1	1e-05	0.196962	0.116851	1.61444	0.73136	0.207746	0.104607	0.851183	0.122897	0.2087
LGI4	1e-05	1e-05	1e-05	1e-05	0.545362	0.917984	1e-05	0.487785	2.05008e-05	0.208753
CDK17	1e-05	1e-05	1e-05	0.335241	0.199149	1e-05	1e-05	0.178133	5.61377e-05	0.20876
CNOT1	3.32936	1.89157	6.12936	10.0219	6.92788	25.506	3.78343	14.1519	0.267343	0.209029
SARNP	0.166633	0.694303	1.58225	10.4797	32.4316	5.20756	0.814396	16.0396	0.050774	0.209067
MRPL48	1e-05	1e-05	1e-05	0.609894	1.03089	1e-05	1e-05	0.546931	1.82839e-05	0.209122
CXADR	0.776102	4.79676	1.32621	1e-05	1e-05	1e-05	2.29969	1e-05	229969	0.209197
RDH11	1.44053	4.26793	1.52565	0.888218	0.452533	0.840382	2.41137	0.727045	3.31667	0.209295
ABCD3	0.902905	15.0581	9.56493	1.15878	1.92911	1e-05	8.50865	1.0293	8.26646	0.209365
ATPIF1	1e-05	0.0474409	1e-05	0.271115	0.241759	1e-05	0.0158203	0.170961	0.0925373	0.209622
EBI3	1e-05	1e-05	1e-05	0.325583	1e-05	0.554791	1e-05	0.293461	3.40761e-05	0.209845
RPS25	1.0627	2.03459	7.04765	14.3117	3.27021	22.8077	3.38165	13.4632	0.251177	0.210038
MTTP	11.3964	235.998	108.012	1e-05	1e-05	1e-05	118.469	1e-05	1.18469e+07	0.210158
NMNAT1	0.655051	0.420547	0.272527	0.470488	1e-05	1e-05	0.449375	0.156836	2.86525	0.210443
SLC25A22	1e-05	0.876045	1.50406	1e-05	1e-05	1e-05	0.793372	1e-05	79337.2	0.210524
CYP4F8	0.0992055	1e-05	0.170616	1e-05	1e-05	1e-05	0.0899438	1e-05	8994.38	0.210683
FAIM3	1e-05	1e-05	1e-05	0.178099	0.30651	1e-05	1e-05	0.16154	6.19043e-05	0.210744
ANGPTL2	0.461118	1e-05	1e-05	1.05032	0.645394	3.40307	0.153713	1.6996	0.0904407	0.211135
TCEA1	2.07561	1.47039	2.2868	5.07401	5.0546	1.71112	1.94427	3.94658	0.492646	0.21116
INPP5K	0.777141	1.27182	0.475708	1e-05	0.862484	1e-05	0.841555	0.287501	2.92714	0.211176
SNRPN	9.39169	6.86034	9.54226	16.3515	24.3603	8.97555	8.59809	16.5625	0.519132	0.211572
RNMT	0.948637	1e-05	0.359159	2.09066	1.86831	0.319877	0.435935	1.42628	0.305645	0.211618
CDC23	0.187033	0.22536	0.738119	2.18228	2.23395	0.239503	0.383504	1.55191	0.247117	0.211724
TRPM4	1.11962	1e-05	0.732047	3.66892	1.73954	0.854045	0.617226	2.0875	0.295677	0.211791
ECSIT	0.0447343	0.235688	0.28938	0.0900299	1e-05	0.0859441	0.189934	0.0586613	3.23781	0.211972
EI24	1e-05	0.881066	1.53714	1e-05	1e-05	1e-05	0.806071	1e-05	80607.1	0.21199
ZBP1	1e-05	1e-05	1e-05	0.23404	0.408786	1e-05	1e-05	0.214279	4.66682e-05	0.212098
GABPB2	1e-05	1e-05	1e-05	0.115694	0.202202	1e-05	1e-05	0.105969	9.43674e-05	0.212157
ARHGEF11	0.195702	1e-05	0.618978	0.447396	0.751059	0.587746	0.271563	0.5954	0.456102	0.212173
GCG	68.7484	1e-05	42.1628	1.15795	0.7605	0.397638	36.9704	0.772028	47.8874	0.212233
HBB	1143.18	1009.26	1340.46	1125.86	1804.33	1656.52	1164.3	1528.9	0.761527	0.212396
RABGGTB	1e-05	0.169895	0.0968093	1e-05	1e-05	1e-05	0.0889046	1e-05	8890.46	0.212539
ATP8A1	1e-05	1e-05	0.205722	2.83044	6.50649	0.434071	0.0685808	3.257	0.0210564	0.212587
FAU	1e-05	1.26838	4.87274	6.89386	4.26372	3.21205	2.04704	4.78987	0.427369	0.212606
ALG11	0.199373	1.26872	0.812613	0.415739	1e-05	0.224781	0.760236	0.21351	3.56066	0.212653
CDA	0.299193	1.10128	0.323706	1e-05	0.177568	0.136497	0.574726	0.104692	5.4897	0.212748
MAGOHB	1e-05	0.53694	1e-05	0.345331	0.622657	0.517363	0.178987	0.495117	0.361504	0.212794
C2ORF69	0.106701	1e-05	0.0606128	1e-05	1e-05	1e-05	0.0557745	1e-05	5577.45	0.212829
PRAF2	1.02544	1e-05	1e-05	1.06679	1.07666	3.93484	0.341821	2.0261	0.168709	0.212841
C14ORF1	1e-05	0.244975	0.139126	1e-05	1e-05	1e-05	0.128037	1e-05	12803.7	0.212849
MKI67	1e-05	1e-05	1e-05	1.65342	0.937698	1e-05	1e-05	0.86371	1.1578e-05	0.212977
COPB1	21.8988	23.3317	37.0177	26.9615	14.5261	7.12252	27.4161	16.2034	1.692	0.213041
HIST2H2AA4	72.3499	63.4793	103.824	205.398	274.937	833.527	79.8845	437.954	0.182404	0.213097
WDFY1	1.18534	1.10859	0.695614	1.01671	1e-05	0.399679	0.996513	0.472134	2.11066	0.213251
KRT1	19.5321	41.1244	33.0638	52.0702	57.2721	144.543	31.2401	84.6286	0.369144	0.213404
RAD21	2.81682	0.943071	1.98061	6.91534	5.25132	1.70142	1.9135	4.62269	0.413936	0.213427
ITGA9	0.849141	0.477707	1e-05	1e-05	1e-05	1e-05	0.442286	1e-05	44228.6	0.213731
TGFBR2	1e-05	1e-05	1e-05	0.189671	1e-05	0.106575	1e-05	0.0987522	0.000101264	0.213849
AOC3	147.087	13.6263	101.735	111.352	190.942	171.654	87.4826	157.983	0.553748	0.213893
SLC23A1	1e-05	0.354183	0.631906	1e-05	1e-05	1e-05	0.3287	1e-05	32870	0.21408
KIF1C	1e-05	1e-05	1e-05	0.857695	0.479292	1e-05	1e-05	0.445666	2.24384e-05	0.214365
CAT	31.4818	521.705	301.324	30.2808	34.0483	26.8428	284.837	30.3906	9.37252	0.214485
DTX3L	4.62331	4.6728	0.775794	1.67172	0.583577	0.96978	3.3573	1.07503	3.123	0.214488
LEMD2	4.55744	2.06091	4.69554	4.66806	7.47796	14.3454	3.77129	8.83047	0.427078	0.214674
BTN2A1	0.171807	0.534344	0.153274	1e-05	0.200196	1e-05	0.286475	0.0667386	4.2925	0.214684
TMIGD1	2.06446	1e-05	3.71146	1e-05	1e-05	1e-05	1.92531	1e-05	192531	0.214802
SLC30A7	0.285383	1e-05	0.514076	1e-05	1e-05	1e-05	0.26649	1e-05	26649	0.214992
WIPI2	1e-05	1e-05	0.323047	4.37581	2.80764	1e-05	0.107689	2.39449	0.0449737	0.215223
CRYAB	181.08	4.50143	75.9844	203.357	168.041	161.353	87.1886	177.584	0.490972	0.215246
LOXL2	0.293638	1e-05	0.162492	1e-05	1e-05	1e-05	0.152047	1e-05	15204.7	0.215297
SNAP23	1.84129	3.29399	3.11456	4.34566	5.02365	2.6739	2.74995	4.0144	0.68502	0.215363
THSD7A	1e-05	1e-05	1e-05	0.479061	1e-05	0.866562	1e-05	0.448545	2.22943e-05	0.215389
MRPS34	0.767677	0.609551	1.28227	1.55811	0.869154	1.6493	0.886498	1.35886	0.652385	0.215516
ZGPAT	1e-05	1e-05	1e-05	6.61331	1e-05	3.64877	1e-05	3.4207	2.92338e-06	0.215579
RCSD1	1e-05	1e-05	1e-05	1.0895	0.600482	1e-05	1e-05	0.563331	1.77516e-05	0.21568
MFNG	1e-05	1e-05	1e-05	1e-05	0.270712	0.149093	1e-05	0.139938	7.146e-05	0.215754
MGAT2	1e-05	1.04765	1.19508	1e-05	1e-05	0.252859	0.747578	0.0842929	8.86881	0.215979
SNX2	2.54395	9.19404	7.04529	13.3022	7.16745	9.97189	6.2611	10.1472	0.617028	0.21604
AXL	1e-05	1e-05	1e-05	0.279106	0.508306	1e-05	1e-05	0.262474	3.8099e-05	0.216042
FEN1	0.309844	0.105319	2.21757	4.5634	2.97801	0.863185	0.877577	2.80153	0.313249	0.216047
WDFY4	1e-05	1e-05	1e-05	2.21675	4.04609	1e-05	1e-05	2.08762	4.79015e-06	0.216254
CYBB	4.91558	5.45346	3.36954	9.99145	8.48489	4.25442	4.57953	7.57692	0.604405	0.216411
BTF3L4	1e-05	1e-05	1e-05	0.767332	1e-05	0.419114	1e-05	0.395485	2.52854e-05	0.216551
TIMM9	1e-05	0.108073	1e-05	0.541303	1e-05	0.739186	0.0360309	0.426833	0.0844144	0.216584
ARMCX3	0.848355	1.18454	0.572943	0.731277	0.593883	0.31094	0.868614	0.545367	1.59272	0.21666
CAPNS1	10.0499	3.55559	11.5642	13.8298	9.15812	20.4698	8.38992	14.4859	0.579177	0.216668
DNAJA1	3.51204	15.0046	7.83392	3.96299	1.55984	3.12579	8.78351	2.88287	3.04679	0.216798
SEC23B	1.80798	4.39904	2.78576	2.64407	1.53914	0.460271	2.99759	1.54783	1.93665	0.216836
CPN1	1e-05	1e-05	1e-05	0.179056	1e-05	0.329153	1e-05	0.169407	5.90296e-05	0.216944
DPYSL4	0.525564	1e-05	1e-05	0.48752	0.554452	0.404953	0.175195	0.482308	0.363242	0.217179
MID1	1e-05	1e-05	1e-05	1e-05	0.646576	0.350483	1e-05	0.332356	3.00882e-05	0.217289
DDX39B	4.21723	50.4007	43.3502	74.8968	85.4283	32.6546	32.656	64.3266	0.50766	0.217299
BRD2	1e-05	1e-05	1e-05	0.349116	0.189153	1e-05	1e-05	0.179426	5.57332e-05	0.217336
LRRC8D	1e-05	0.116643	0.215333	1e-05	1e-05	1e-05	0.110662	1e-05	11066.2	0.217359
ERF	1e-05	1e-05	1e-05	0.141649	0.261737	1e-05	1e-05	0.134465	7.43687e-05	0.217448
CYFIP1	14.585	9.55409	14.2567	26.5985	21.5365	12.225	12.7986	20.12	0.636113	0.217478
LMAN1	15.8021	37.5498	27.6616	27.0038	6.13154	7.31554	27.0045	13.4836	2.00276	0.217506
PSMD12	4.13844	13.0767	8.26537	6.43016	2.4825	3.04894	8.49351	3.9872	2.13019	0.217579
RASA3	1.17161	0.702416	0.362181	2.26022	2.00723	0.624975	0.745403	1.63081	0.457076	0.217677
B4GALT7	1e-05	1e-05	1e-05	0.144804	1e-05	0.078136	1e-05	0.0743165	0.00013456	0.217737
MAOB	17.3504	60.4003	26.8892	10.1518	7.02167	19.1265	34.8799	12.1	2.88264	0.217882
VCL	478.652	46.3687	445.812	365.732	630.592	795.478	323.611	597.267	0.541819	0.217961
FN3K	4.53209	13.4806	4.78211	3.01175	2.08769	2.10221	7.59827	2.40055	3.16522	0.218299
GMEB1	1e-05	1e-05	1e-05	1.09414	0.585843	1e-05	1e-05	0.559997	1.78572e-05	0.218492
RCC1	1.8149	0.769703	2.87863	3.78841	4.13526	1.76147	1.82108	3.22838	0.564084	0.218498
AP1S2	0.228954	0.27937	1e-05	0.582809	0.445065	1.87285	0.169445	0.966907	0.175244	0.218588
HBS1L	0.443594	0.71367	0.547506	0.592933	0.252939	0.179875	0.568257	0.341916	1.66198	0.218595
TMEM68	0.624063	1e-05	1.16825	1e-05	1e-05	1e-05	0.597442	1e-05	59744.2	0.218722
PHIP	1.1363	1e-05	1.27065	2.36827	2.76803	0.685165	0.802322	1.94049	0.413464	0.218741
BUB3	0.855049	0.911975	4.53315	5.20194	6.143	2.29832	2.10006	4.54775	0.461779	0.218802
MPP5	1e-05	0.229451	0.430013	1e-05	1e-05	1e-05	0.219825	1e-05	21982.5	0.218833
ND6	0.920824	1.1401	0.654904	1e-05	0.993806	1e-05	0.905278	0.331275	2.7327	0.21892
TMEM214	0.531191	1.69948	0.721819	0.736967	0.297936	1e-05	0.984163	0.344971	2.85289	0.218978
CD48	1e-05	1e-05	0.741225	3.75244	2.98535	1e-05	0.247082	2.24593	0.110013	0.219211
DYNC2H1	0.0428312	1e-05	1e-05	0.201854	0.281439	1e-05	0.0142837	0.161101	0.0886632	0.219231
PLOD2	1e-05	1.04425	1.96767	1e-05	1e-05	1e-05	1.00398	1e-05	100398	0.219368
RLTPR	1e-05	1e-05	0.0118107	0.254095	0.147713	1e-05	0.00394355	0.13394	0.0294428	0.219409
PURG	1e-05	1e-05	1e-05	1e-05	0.585336	0.309424	1e-05	0.298257	3.35282e-05	0.219759
ASPH	3.40215	4.81418	1.95662	11.5996	5.56262	4.48499	3.39098	7.21574	0.469943	0.219781
MTFP1	0.963421	1.82371	1e-05	1e-05	1e-05	1e-05	0.929048	1e-05	92904.8	0.219824
UBE2H	0.255481	1e-05	0.716413	0.598476	0.605295	0.853804	0.323968	0.685858	0.472354	0.220012
CRLF3	0.761725	0.501616	0.61411	2.08108	3.36506	0.617107	0.625817	2.02108	0.309645	0.220042
HSPB11	1e-05	0.284386	1e-05	0.853878	0.133628	0.389434	0.0948019	0.45898	0.206549	0.220341
STRN3	1e-05	0.909408	1.43843	1.48841	2.34435	1.01213	0.782615	1.61496	0.484602	0.220372
LARP4	1e-05	0.207321	0.396391	1e-05	1e-05	1e-05	0.201241	1e-05	20124.1	0.220823
PXK	1e-05	1e-05	1e-05	1e-05	0.593778	0.309935	1e-05	0.301241	3.3196e-05	0.221024
SNX18	0.368253	0.357934	0.3295	0.904698	0.346721	1.38835	0.351895	0.879922	0.399917	0.221281
TMEM93	1e-05	1e-05	1e-05	0.67707	1e-05	0.352354	1e-05	0.343145	2.91422e-05	0.221325
IMPACT	1.8628	1.99921	0.288321	0.455088	0.537128	0.283563	1.38344	0.42526	3.25317	0.221384
DDX23	0.719655	2.81617	1.3778	12.8837	6.21615	2.13063	1.63788	7.07683	0.231442	0.221652
CLIC6	1e-05	1e-05	1e-05	2.72892	0.40192	0.706564	1e-05	1.27914	7.81778e-06	0.221919
PSMD4	1.78347	3.59864	2.74466	2.43827	1.80965	0.805277	2.70892	1.6844	1.60824	0.221989
CNN3	23.0497	8.30283	18.8075	27.5737	25.2449	20.0585	16.72	24.2923	0.688284	0.222052
C3ORF75	0.106261	0.205674	1e-05	1e-05	1e-05	1e-05	0.103981	1e-05	10398.1	0.22206
GIMAP1	1.81234	1.5353	0.825931	3.66652	3.90153	1.14596	1.39119	2.90467	0.47895	0.222362
TNFAIP8	1e-05	0.0917813	1e-05	1.22969	0.731701	1e-05	0.0306004	0.653801	0.0468039	0.222395
C7ORF26	0.0601562	1e-05	0.11684	1e-05	1e-05	1e-05	0.0590022	1e-05	5900.22	0.222415
HDLBP	16.537	44.5379	24.1691	24.6631	10.72	4.65742	28.4146	13.3468	2.12894	0.222754
COMMD10	1e-05	0.11074	1.10026	1.16504	1.16698	0.680536	0.403669	1.00419	0.401986	0.222763
PRSS2	7.41799	1e-05	14.4601	1e-05	1e-05	1e-05	7.29269	1e-05	729269	0.222774
DNAJC9	2.57224	1e-05	2.81229	7.0215	4.07322	1.98778	1.79485	4.36084	0.411583	0.222807
FBL	1.23893	2.42126	3.02237	8.8941	17.9961	2.81375	2.22752	9.90132	0.224972	0.222814
LSM14A	0.539303	0.886527	1.39222	2.90269	0.978577	1.80358	0.93935	1.89495	0.495713	0.222829
DCUN1D3	0.0690354	1e-05	0.116515	0.12085	0.153388	0.450254	0.0618536	0.241497	0.256125	0.222861
TPT1	26.5784	52.5775	20.1149	24.4489	10.9254	12.9588	33.0903	16.111	2.05389	0.223151
SYTL2	1.35229	1e-05	1.52716	0.393343	1e-05	1e-05	0.959821	0.131121	7.32013	0.223204
NUDT4	1.12946	1e-05	1.42895	2.51752	1.61883	1.05364	0.852807	1.72999	0.492954	0.223257
MUL1	0.227284	0.648475	0.199152	0.157275	0.172689	1e-05	0.358304	0.109992	3.25755	0.223444
UGT8	0.161812	1e-05	0.317592	1e-05	1e-05	1e-05	0.159805	1e-05	15980.5	0.223475
C22ORF28	10.8208	5.48142	18.5258	22.1241	12.6774	21.0478	11.6093	18.6165	0.623606	0.223538
ATXN3	1.32319	1e-05	1e-05	1.59494	1.22729	0.784424	0.44107	1.20222	0.36688	0.223569
HCLS1	2.22005	2.70905	1.67892	9.33605	11.0531	1.5138	2.20267	7.30097	0.301695	0.223647
SF3B2	10.8921	10.7092	8.24685	16.434	14.8835	9.4238	9.94938	13.5805	0.732625	0.223659
PNPLA6	2.11296	1.79376	4.86827	2.05749	1.28671	0.407749	2.925	1.25065	2.33878	0.223823
NECAP1	1e-05	0.412691	0.251833	0.800217	0.33658	0.36424	0.221511	0.500346	0.442717	0.223895
CD47	1e-05	1e-05	2.34925	6.01175	0.210607	7.41125	0.783091	4.54454	0.172315	0.224017
HEATR5B	1.56935	0.764304	1.14676	3.1776	2.93009	0.962396	1.16014	2.3567	0.492272	0.224049
ARPP19	0.754616	1e-05	0.381542	1e-05	1e-05	1e-05	0.378723	1e-05	37872.3	0.224256
RHOT2	1.53161	2.47125	1.70653	0.972863	1.78411	1.33836	1.90313	1.36511	1.39412	0.224313
SMYD5	1e-05	1e-05	1e-05	0.480649	1e-05	0.242859	1e-05	0.241173	4.14641e-05	0.224325
RAB11FIP3	1e-05	0.223452	0.442456	1e-05	1e-05	1e-05	0.221973	1e-05	22197.3	0.224376
COG2	0.279271	0.689794	1.26034	4.03911	4.17939	0.392567	0.743133	2.87036	0.258899	0.224431
CPXM2	0.463222	1e-05	0.233801	1e-05	1e-05	1e-05	0.232344	1e-05	23234.4	0.224436
HMGB3	0.549157	2.77327	1.24347	0.590133	0.611104	1e-05	1.52197	0.400416	3.80096	0.224497
HNRNPA1	98.1426	95.8674	139.309	212.79	301.478	107.343	111.106	207.204	0.536218	0.224555
LMO7	0.308458	2.02984	4.51541	0.538384	1e-05	1e-05	2.28457	0.179468	12.7297	0.225015
PLA2G2A	7.42879	1e-05	7.59763	0.87237	0.22022	0.93408	5.00881	0.675557	7.41434	0.225024
ABHD6	0.53341	5.36173	2.03249	0.153816	0.364395	1e-05	2.64254	0.17274	15.2978	0.225083
EXOSC3	1e-05	1e-05	1e-05	0.490084	0.245665	1e-05	1e-05	0.245253	4.07742e-05	0.225144
IMP4	1e-05	1e-05	1e-05	0.406818	0.811791	1e-05	1e-05	0.406206	2.4618e-05	0.22517
SLC2A5	1.07029	1e-05	2.13655	1e-05	1e-05	1e-05	1.06895	1e-05	106895	0.225209
MRPL53	1e-05	1e-05	1e-05	0.240516	0.480309	1e-05	1e-05	0.240278	4.16184e-05	0.22525
HDHD2	2.68348	9.56418	2.52781	12.5805	9.68607	5.7042	4.92515	9.3236	0.528246	0.225353
C14ORF21	0.183944	0.287938	0.74622	2.65073	2.46957	0.180979	0.406034	1.76709	0.229775	0.225412
ITGAL	0.133429	1.10087	1e-05	1.0735	2.36419	0.592503	0.411435	1.3434	0.306265	0.225477
INTS5	0.238514	0.687531	0.22382	1.69559	0.991334	0.388042	0.383288	1.02499	0.373943	0.225592
CCDC88B	1e-05	1e-05	0.271173	1.47024	1.0442	1e-05	0.0903977	0.838152	0.107854	0.225745
RABL3	0.367747	0.464113	1.58127	0.431347	1e-05	1e-05	0.804375	0.143789	5.59414	0.225963
TRMT1L	0.530706	0.702408	0.857264	2.09023	2.23038	8.19043	0.696793	4.17034	0.167083	0.225968
STAU2	1e-05	1e-05	1e-05	1e-05	0.145574	0.294055	1e-05	0.146546	6.82378e-05	0.226436
CHCHD4	1e-05	1.65776	0.81962	1e-05	1e-05	1e-05	0.825796	1e-05	82579.6	0.226568
SRSF5	1.41101	4.09486	4.81075	7.43215	7.12943	3.1911	3.43887	5.91756	0.58113	0.2266
EXOSC10	1e-05	0.142741	0.122044	0.9987	1.34229	1e-05	0.0882649	0.780335	0.113112	0.226648
RPS27A	23.034	32.0264	23.7457	34.71	30.4546	28.6948	26.2687	31.2865	0.839618	0.226917
NAALADL1	2.51881	1e-05	5.1247	1e-05	1e-05	1e-05	2.54784	1e-05	254784	0.227182
SGSH	1e-05	1e-05	0.742429	0.777089	2.33441	0.513984	0.247483	1.2085	0.204786	0.227335
ZNF512	0.203086	1e-05	0.129956	1.80385	1e-05	1.28579	0.111017	1.02988	0.107796	0.227653
FAM185A	1e-05	3.66259	1.79156	1e-05	1e-05	1e-05	1.81805	1e-05	181805	0.227684
APOD	1e-05	2.53348	1.46392	0.22112	1e-05	1e-05	1.33247	0.0737133	18.0764	0.227724
ACTA1	67.4998	1e-05	130.184	1e-05	4.08173	1e-05	65.8947	1.36058	48.4312	0.22803
NUP54	0.879576	0.680254	0.338026	1.09832	3.90237	1.42245	0.632619	2.14105	0.295472	0.228105
EXOC1	1.22185	0.230312	0.947266	0.303176	0.274831	0.299422	0.799811	0.292476	2.73462	0.228137
EML1	5.47784	0.228052	5.94509	0.949639	0.607144	0.668256	3.88366	0.74168	5.2363	0.228299
RANBP1	4.75465	8.39012	8.87171	20.1216	11.2299	8.45046	7.33883	13.2673	0.55315	0.228362
SCYL3	1e-05	0.314641	0.152753	1e-05	1e-05	1e-05	0.155801	1e-05	15580.1	0.228476
HLA-DRA	25.4588	13.9325	14.3765	51.0518	68.2454	14.6709	17.9226	44.656	0.401348	0.228645
UBA2	0.576201	0.0622119	1.44132	3.33836	6.35913	0.690981	0.693243	3.46283	0.200196	0.228744
DENND1C	1e-05	0.0809132	0.150884	0.790128	1.01334	1e-05	0.0772689	0.601158	0.128534	0.228763
PIP4K2A	1e-05	0.605128	1e-05	0.687412	0.814249	0.240957	0.201716	0.580873	0.347264	0.229072
C5ORF51	1e-05	0.0996035	0.579788	0.6365	0.5503	0.394125	0.226467	0.526975	0.429749	0.229506
PTPRN	1e-05	1e-05	1e-05	0.286489	0.137629	1e-05	1e-05	0.141376	7.07335e-05	0.229585
RASAL1	0.0561321	1e-05	0.0970593	0.489493	0.545105	1e-05	0.0510671	0.344869	0.148077	0.229742
EGFR	4.73102	13.213	4.08552	3.48807	3.32811	0.409784	7.34319	2.40865	3.04867	0.229805
APPL2	0.470455	0.854587	1.33108	0.419979	0.795789	1e-05	0.885375	0.405259	2.18471	0.229845
PRKAR2B	2.03313	0.411367	2.43219	4.3315	2.1508	9.67484	1.62556	5.38571	0.301828	0.229854
TAF10	0.188203	1e-05	1e-05	0.564491	0.654038	1e-05	0.062741	0.40618	0.154466	0.230281
CARTPT	1.348	1e-05	0.64263	1e-05	1e-05	1e-05	0.663548	1e-05	66354.8	0.230392
PSMG1	1e-05	0.506589	1e-05	0.474143	1.20112	0.276855	0.16887	0.650705	0.259518	0.230546
RAPGEF6	1e-05	1e-05	1e-05	0.47583	1.00411	1e-05	1e-05	0.493318	2.02709e-05	0.231028
ERBB2	1e-05	1e-05	0.131265	0.464991	0.390149	1e-05	0.0437616	0.28505	0.153522	0.231061
TAF15	0.65928	1.62923	0.444383	0.794446	1e-05	1e-05	0.910964	0.264822	3.43991	0.231265
PARVG	1e-05	1e-05	0.138241	0.731016	1.25539	1e-05	0.0460869	0.66214	0.0696029	0.231312
DEK	12.6028	2.23792	11.3167	18.9371	19.1699	8.42942	8.71912	15.5121	0.562083	0.231594
ERMP1	1e-05	1.46962	0.179912	3.61432	1.73883	0.664038	0.549846	2.00573	0.274138	0.231643
FOXO1	1e-05	1e-05	1e-05	1e-05	0.166659	0.0785086	1e-05	0.0817258	0.00012236	0.231666
LRRC57	0.612048	0.532061	0.844319	0.636059	0.469448	0.358785	0.662809	0.488097	1.35794	0.231719
DDX24	1e-05	0.148063	1e-05	0.635089	1e-05	0.466871	0.049361	0.367323	0.13438	0.231884
VAPA	15.8979	17.9323	12.4656	16.1196	8.08637	3.08396	15.4319	9.09665	1.69644	0.231902
FEM1B	0.250446	0.208983	0.148697	0.118779	0.198492	1e-05	0.202709	0.10576	1.91668	0.231997
WDR43	1e-05	1e-05	1e-05	0.142616	1e-05	0.303835	1e-05	0.14882	6.71951e-05	0.232045
SIRT2	2.37272	2.51728	2.62009	1.62693	1e-05	2.35381	2.50336	1.32692	1.8866	0.23205
CCT6A	21.245	30.5068	42.5721	15.7053	28.5915	18.1287	31.4413	20.8085	1.51098	0.232443
KIAA0319L	0.0891699	0.956483	0.286917	1e-05	1e-05	1e-05	0.44419	1e-05	44419	0.232614
AGPS	2.02624	8.96847	3.79222	1.83104	0.891231	1.54074	4.92898	1.42101	3.46866	0.232744
TCF20	1e-05	1e-05	1e-05	0.781996	0.363445	1e-05	1e-05	0.381817	2.61906e-05	0.2331
ASCC2	0.607365	0.481414	2.18755	0.150967	1e-05	0.366956	1.09211	0.172644	6.32578	0.233126
TFG	4.82421	12.5082	5.07372	5.5618	1.35682	2.86044	7.46871	3.25968	2.29124	0.233424
RYR2	0.112154	1e-05	1e-05	0.469145	0.770633	1e-05	0.0373912	0.413263	0.0904781	0.233478
MPDU1	0.94995	3.35453	0.931191	0.85024	0.374191	1e-05	1.74522	0.408147	4.27597	0.233496
CLTB	1e-05	0.278175	0.128789	1e-05	1e-05	1e-05	0.135658	1e-05	13565.8	0.233516
CEP250	0.179879	1e-05	1e-05	0.626468	0.513827	1e-05	0.0599664	0.380102	0.157764	0.233679
DNPEP	11.6197	11.5888	27.2373	37.0044	28.7165	17.2883	16.8152	27.6697	0.607713	0.233739
GBA	1e-05	0.433126	0.940242	1e-05	1e-05	1e-05	0.457793	1e-05	45779.3	0.234054
PID1	0.105721	0.229565	1e-05	1e-05	1e-05	1e-05	0.111765	1e-05	11176.5	0.234087
GAK	15.8769	1.53425	21.2985	5.24323	2.96932	0.998738	12.9032	3.07043	4.20242	0.23423
PEPD	13.8086	41.5548	18.4818	12.5194	13.0184	5.60764	24.6151	10.3818	2.37098	0.234354
C1ORF50	0.323168	1.07616	0.173	0.175104	1e-05	1e-05	0.52411	0.0583746	8.9784	0.234376
SMARCE1	1.12596	0.349384	1.79599	3.89407	6.21348	0.869289	1.09044	3.65895	0.298022	0.234404
RCN3	0.620137	0.267082	0.823553	2.56764	0.773912	1.10761	0.570257	1.48305	0.384516	0.234539
RPA3	3.81611	1.73393	1.29154	8.54237	8.04763	1.50511	2.28053	6.0317	0.37809	0.234653
C1ORF116	0.190413	1e-05	0.415671	1e-05	1e-05	1e-05	0.202031	1e-05	20203.1	0.234656
FAM151A	0.197542	1e-05	0.432097	1e-05	1e-05	1e-05	0.209883	1e-05	20988.3	0.234872
UBE2A	1.90102	1.54558	1.58929	1.61043	1e-05	1.0682	1.67863	0.892881	1.88002	0.234927
NMRAL1	1.57035	1.30213	1.24535	1.85556	1.89946	1.31138	1.37261	1.6888	0.812773	0.234946
LEO1	1.23918	1e-05	2.71567	1e-05	1e-05	1e-05	1.31828	1e-05	131828	0.235074
CES2	16.2571	155.427	51.555	3.56556	6.59304	2.7111	74.4131	4.2899	17.3461	0.235121
CTSA	1e-05	1.30036	0.852803	2.09981	1.3288	0.898742	0.717725	1.44245	0.497574	0.235232
CBX1	0.405654	0.335495	1e-05	18.9978	4.23267	3.20053	0.247053	8.81034	0.0280412	0.235245
SSB	9.41877	8.06047	9.37709	16.5494	13.381	8.54358	8.95211	12.8247	0.698038	0.235405
RBBP4	9.11956	4.10309	1.71207	5.1765	29.8423	15.3854	4.97824	16.8014	0.296299	0.235407
MOCS3	0.292787	0.800772	0.142844	0.813899	0.788088	0.620275	0.412135	0.740754	0.556372	0.235744
EMG1	1e-05	1e-05	1e-05	1.16363	0.226177	0.201902	1e-05	0.53057	1.88477e-05	0.235773
PTPRN2	1e-05	1e-05	1e-05	0.183654	0.0831072	1e-05	1e-05	0.0889239	0.000112456	0.23598
UROD	1.78359	6.94576	2.56927	1.86097	1.50104	1e-05	3.76621	1.12067	3.36067	0.235992
SLC6A19	2.60357	1e-05	5.75565	1e-05	1e-05	1e-05	2.78641	1e-05	278641	0.236014
OCRL	0.843352	0.287652	1.28234	1e-05	0.0836314	0.756906	0.804448	0.280182	2.87116	0.236307
RPE	2.58685	3.72232	3.53085	1e-05	3.01928	2.32046	3.28001	1.77992	1.84279	0.236767
POLR2B	1.54472	1.79527	2.59292	5.63412	3.60514	1.95203	1.97764	3.73043	0.530137	0.236784
BIN3	1.33206	1e-05	0.951151	0.324885	1e-05	1e-05	0.761073	0.108302	7.02734	0.236791
SFXN4	0.477616	2.48455	0.530194	0.193032	1e-05	1e-05	1.16412	0.0643505	18.0903	0.236968
CTSB	5.75724	15.9835	7.05011	5.09563	5.52046	2.3183	9.59695	4.31146	2.22592	0.237025
CNOT6	1e-05	1e-05	1e-05	0.703788	1e-05	0.313741	1e-05	0.33918	2.94829e-05	0.2376
GOLGA7	0.545593	0.565641	0.515794	0.915551	1.11031	0.499496	0.542343	0.841785	0.644277	0.237808
NF2	0.173612	1e-05	1e-05	0.582056	0.465811	1e-05	0.0578773	0.349293	0.165699	0.237998
FXYD6	1e-05	1e-05	1e-05	2.06282	1e-05	0.915858	1e-05	0.992897	1.00715e-05	0.23804
RAP1GDS1	8.50376	1e-05	1.69627	15.3726	2.2882	13.0869	3.40001	10.2492	0.331733	0.238194
EIF4A3	5.59919	10.0475	6.05317	119.458	70.1631	1.94572	7.23328	63.8556	0.113275	0.238258
MYST2	1e-05	0.333449	0.0573007	1.36865	1.06694	1e-05	0.130253	0.811867	0.160437	0.238541
CCT5	14.1838	4.73139	34.5884	34.6388	24.1015	38.2142	17.8345	32.3182	0.551842	0.238749
SPARCL1	0.0845566	1e-05	0.191856	1e-05	1e-05	1e-05	0.0921409	1e-05	9214.09	0.238848
RPL34	1e-05	0.543398	1.23632	1e-05	1e-05	1e-05	0.593243	1e-05	59324.3	0.23914
DAK	15.1931	150.349	50.3019	4.74504	6.9871	3.03533	71.9481	4.92249	14.6162	0.239613
RAPH1	1e-05	0.934379	0.408395	1e-05	1e-05	1e-05	0.447595	1e-05	44759.5	0.239751
QTRT1	0.542905	1.24328	1e-05	1e-05	1e-05	1e-05	0.5954	1e-05	59540	0.239852
KIAA1147	1e-05	1e-05	1e-05	0.396002	1e-05	0.172826	1e-05	0.189613	5.27391e-05	0.239915
DEF6	0.858247	0.483459	0.791569	1.9285	4.19587	0.865136	0.711091	2.32983	0.305211	0.240002
UBA1	55.4493	69.3574	78.2687	122.22	83.5596	71.8128	67.6918	92.5307	0.73156	0.240192
SYNGR3	1e-05	1e-05	0.238367	0.86803	0.640121	1e-05	0.0794625	0.502721	0.158065	0.240225
TUBA4A	7.53823	8.53704	17.7774	34.5749	21.4403	11.1411	11.2842	22.3854	0.504088	0.240271
TOR1AIP2	0.131554	0.0571202	1e-05	1e-05	1e-05	1e-05	0.0628947	1e-05	6289.47	0.240483
MAP7D1	0.0638253	1e-05	1e-05	0.935703	1e-05	2.02574	0.0212818	0.98715	0.0215588	0.240597
RPL14	14.1332	23.5204	11.5348	34.7433	25.6655	16.1643	16.3961	25.5244	0.642371	0.24098
TPR	5.36358	8.29527	7.60357	17.9312	13.2271	6.42267	7.08747	12.527	0.565777	0.240993
C10ORF81	0.420022	1e-05	0.822273	0.0713893	1e-05	1e-05	0.414102	0.0238031	17.397	0.241055
TMX3	1.51211	0.305204	0.368229	1.45087	1.98796	0.860624	0.728515	1.43315	0.50833	0.241295
DKC1	0.875313	0.525919	2.12135	3.3478	7.25373	1.35957	1.17419	3.98704	0.294503	0.241486
PLTP	1e-05	1e-05	0.042515	0.487539	1e-05	1.04542	0.0141783	0.510991	0.0277467	0.241517
HPR	0.505808	1.78826	0.155977	1e-05	1e-05	1e-05	0.816681	1e-05	81668.1	0.241521
MTX3	0.676679	0.640841	0.590526	0.627755	0.523361	0.326098	0.636015	0.492404	1.29165	0.241656
GBE1	4.54378	12.2488	3.46252	2.7465	2.58673	1.36642	6.7517	2.23322	3.0233	0.242141
RAP1A	10.4957	3.41826	7.23401	12.4354	24.3321	8.04155	7.04931	14.9364	0.471956	0.242162
HNRNPR	14.885	11.8627	37.4158	41.5208	48.0586	21.3746	21.3878	36.9847	0.578288	0.242335
CADM4	1e-05	1e-05	0.905688	2.41984	2.3237	1e-05	0.301903	1.58118	0.190935	0.242499
CAV1	39.4319	1.47817	55.8339	72.6566	48.9572	53.4689	32.248	58.3609	0.552561	0.242578
VEGFB	1e-05	1e-05	1e-05	0.114001	1e-05	0.267638	1e-05	0.127217	7.86061e-05	0.242581
AKR1C3	23.9032	37.6822	102.42	26.9265	1.22703	18.4048	54.6685	15.5195	3.52258	0.24261
DDX20	1e-05	0.409706	0.174236	1e-05	1e-05	1e-05	0.194651	1e-05	19465.1	0.242755
PDS5A	1.51965	0.593676	0.843311	2.67684	2.57044	0.749579	0.985545	1.99895	0.493031	0.242755
RUNX3	1e-05	1e-05	1e-05	1.13306	0.481286	1e-05	1e-05	0.53812	1.85832e-05	0.242884
ACTR3	57.7254	77.8822	98.7897	168.902	179.131	64.2491	78.1324	137.427	0.568536	0.242961
FAM198B	1e-05	1e-05	0.108837	0.285187	1e-05	0.280366	0.0362858	0.188521	0.192476	0.242999
ABT1	1e-05	1e-05	1e-05	0.932088	0.395435	1e-05	1e-05	0.442511	2.25983e-05	0.243018
PDE4D	1.1895	1e-05	1.08764	1.45623	1.45696	1.21695	0.759052	1.37671	0.551351	0.24325
EXOC5	1.20325	0.55973	1.33786	0.814597	0.736656	0.361207	1.03361	0.637487	1.62139	0.243409
FMNL1	0.451599	1e-05	0.554785	2.79853	5.56456	0.209261	0.335465	2.85745	0.1174	0.243499
CLK3	1e-05	1e-05	0.0936109	0.294464	1e-05	0.232732	0.0312103	0.175735	0.177598	0.243532
FCHSD1	1e-05	1e-05	0.110688	0.299737	0.443	1e-05	0.0369027	0.247582	0.149052	0.243647
KIAA1211	0.112382	1e-05	0.267036	1e-05	1e-05	1e-05	0.126476	1e-05	12647.6	0.243907
H1FX	1.81853	1.74862	0.17079	27.23	15.0315	1e-05	1.24598	14.0871	0.0884479	0.244152
SLC9A3R1	3.74373	5.07134	11.5338	1.51421	4.37752	2.84662	6.78297	2.91278	2.32869	0.244326
CMBL	5.4462	26.5246	17.8074	12.1098	4.64258	3.4545	16.5927	6.73562	2.46343	0.244639
DPP8	1e-05	1e-05	0.524585	1.32691	1.34771	1e-05	0.174868	0.891542	0.196142	0.244684
WDR70	0.691483	0.33218	0.368782	1.72876	1.33852	0.332231	0.464148	1.13317	0.409602	0.24506
SIT1	1e-05	1e-05	1e-05	0.354427	1e-05	0.146834	1e-05	0.167091	5.98478e-05	0.245641
NTPCR	6.19157	4.34864	5.91481	7.41913	7.7663	5.27465	5.48501	6.82003	0.80425	0.245649
TRMT1	0.176927	0.200245	0.313683	0.83866	0.789402	0.144392	0.230285	0.590818	0.389773	0.245891
LRWD1	1e-05	1e-05	1e-05	0.782438	0.322108	1e-05	1e-05	0.368185	2.71602e-05	0.246338
SLC2A4	0.912117	0.0508663	1.36326	0.172572	0.215312	0.071023	0.775414	0.152969	5.06909	0.246349
DPP7	3.42627	2.71739	1e-05	5.13993	5.6047	1.8409	2.04789	4.19518	0.488153	0.246569
NAPG	0.784519	1.05592	1.28384	0.490758	0.417714	1.11404	1.04143	0.674169	1.54476	0.247148
LACE1	0.362078	0.816833	0.392528	0.577103	1e-05	1e-05	0.523813	0.192374	2.72289	0.247239
GK	0.433987	3.46768	0.93383	0.292334	1e-05	1e-05	1.61183	0.0974515	16.5398	0.247325
MAST3	1e-05	1e-05	0.0495074	0.245814	0.496269	1e-05	0.0165091	0.247364	0.0667401	0.247388
FAM55D	1e-05	1e-05	1e-05	0.811529	0.329872	1e-05	1e-05	0.380471	2.62832e-05	0.247741
IRF3	1e-05	1e-05	1e-05	0.95051	0.386311	1e-05	1e-05	0.44561	2.24411e-05	0.247757
ATP5F1	9.39104	21.4675	11.3302	9.24219	11.208	3.10631	14.0629	7.85218	1.79096	0.247796
IFITM3	1e-05	1e-05	1e-05	0.484156	1.1918	1e-05	1e-05	0.558656	1.79001e-05	0.247807
SLTM	1e-05	1e-05	0.1624	0.451916	0.381389	1e-05	0.0541402	0.277772	0.194909	0.247816
P4HA1	1.33978	4.69839	1.50431	1.88548	0.364831	1e-05	2.51416	0.750107	3.35173	0.247871
FBXO21	0.757834	0.337277	0.430089	0.442078	1e-05	0.33551	0.5084	0.2592	1.96142	0.248119
PNCK	0.535244	1e-05	0.215516	1e-05	1e-05	1e-05	0.250257	1e-05	25025.7	0.248792
DHX32	0.523393	1e-05	1.30016	1e-05	1e-05	1e-05	0.607856	1e-05	60785.6	0.248815
COL4A2	71.8259	8.87449	36.0952	72.4858	65.4043	66.5337	38.9318	68.1413	0.57134	0.249146
PICK1	0.368804	0.615717	0.638279	0.606667	0.138451	1e-05	0.540933	0.248376	2.17788	0.249625
ACY3	1e-05	0.428999	0.171244	1e-05	1e-05	1e-05	0.200084	1e-05	20008.4	0.249755
ACE	7.88231	1e-05	3.14513	1e-05	1e-05	1e-05	3.67582	1e-05	367582	0.249796
SEC16A	1.35926	2.0398	1.61239	1.87959	0.205971	0.444866	1.67048	0.843475	1.98048	0.250194
ASCC3	1.77436	3.12306	2.84599	8.72064	3.93666	3.26292	2.58114	5.30674	0.486389	0.250277
LCP2	0.441782	0.734688	0.495426	1.08125	1.61667	0.502445	0.557299	1.06679	0.522407	0.250278
ELANE	1.63772	0.359265	1e-05	1.27842	1.46243	1.62586	0.665664	1.45557	0.457322	0.250347
ADAMTS4	1e-05	1e-05	1e-05	1e-05	0.518047	1.30539	1e-05	0.607816	1.64524e-05	0.250399
PREB	0.300691	0.784001	0.547846	2.96022	4.86002	0.236402	0.544179	2.68555	0.202632	0.250759
RPS16	17.0668	43.6153	22.835	27.5381	6.44753	6.29266	27.839	13.4261	2.0735	0.250898
STRN	1.28726	0.529051	1.66147	2.29687	1.48914	1.44464	1.15926	1.74355	0.664884	0.250911
SHROOM3	0.867199	1e-05	1.61808	0.257994	1e-05	1e-05	0.828431	0.0860048	9.63238	0.250988
ABHD4	0.238202	0.295185	0.534873	0.210909	0.326636	1e-05	0.356087	0.179185	1.98726	0.251189
EXOG	0.726703	0.196436	0.512065	1.18237	1.23763	0.368138	0.478401	0.929381	0.514753	0.251289
FAT4	0.110614	1e-05	0.28294	1e-05	1e-05	1e-05	0.131188	1e-05	13118.8	0.252069
AQR	1.34506	1e-05	1.46298	3.61504	3.05757	0.581445	0.936016	2.41802	0.3871	0.252095
MYO5A	0.73628	1e-05	0.892788	2.58649	1.33249	0.53878	0.543026	1.48592	0.365447	0.252105
DCUN1D5	0.270176	0.19795	0.188284	1e-05	0.255005	1e-05	0.218803	0.0850084	2.5739	0.252108
IL17B	1e-05	1e-05	1e-05	0.119039	1e-05	0.305251	1e-05	0.141433	7.07048e-05	0.252346
TTR	17.0749	18.628	21.252	43.795	16.6734	34.2241	18.985	31.5642	0.601473	0.252433
YBX1	0.568835	0.956277	0.512403	0.681979	0.369642	1e-05	0.679172	0.350544	1.93748	0.252451
TRPT1	1e-05	0.0540475	0.263481	0.633282	2.16753	0.275651	0.105846	1.02549	0.103216	0.252524
STOML2	6.23994	9.10168	4.01282	4.72253	3.69616	3.96424	6.45148	4.12764	1.56299	0.252712
SRSF2	1e-05	0.302907	0.242442	0.109002	1e-05	1e-05	0.181786	0.0363405	5.0023	0.252801
CWC27	0.463114	1e-05	1.19276	1e-05	1e-05	1e-05	0.55196	1e-05	55196	0.252826
CBARA1	0.470878	1e-05	0.35895	1e-05	1e-05	0.160622	0.276613	0.0535473	5.16576	0.252848
AP1S3	0.133498	0.150889	0.200932	0.452542	0.355696	0.129606	0.161773	0.312615	0.517485	0.252941
DLG1	2.8012	3.05993	4.20916	3.46438	2.18671	1.29566	3.35676	2.31558	1.44964	0.252942
ACSL5	5.99893	18.119	50.1605	4.28748	3.64179	3.56784	24.7595	3.83237	6.46062	0.253072
FDFT1	0.0585688	0.430829	1.15255	1e-05	0.116308	1e-05	0.547315	0.0387761	14.1147	0.253083
HIP1R	1.16609	0.719323	3.09597	0.681101	0.869487	1e-05	1.66046	0.516866	3.21256	0.2533
PTPN3	1e-05	0.183957	0.0710783	1e-05	1e-05	1e-05	0.085015	1e-05	8501.5	0.253375
AGMAT	1.62662	9.11148	3.86802	3.60496	0.448228	1e-05	4.86871	1.35106	3.60361	0.253377
FAAH	1e-05	4.73494	1.82569	1e-05	1e-05	1e-05	2.18688	1e-05	218688	0.253599
RPS15A	3.51858	5.09183	13.0089	11.5184	8.96899	24.667	7.20642	15.0515	0.478785	0.253757
FARP1	4.00913	2.60385	2.80463	14.0788	9.45918	2.22671	3.1392	8.58824	0.365524	0.25376
GSTK1	26.2791	103.74	35.6996	33.0218	14.5593	3.49892	55.2394	17.0267	3.24429	0.253771
YME1L1	0.202139	1.46493	0.277729	1e-05	1e-05	1e-05	0.648264	1e-05	64826.4	0.253772
TOR3A	1e-05	1e-05	0.0736305	0.167087	0.176509	1e-05	0.0245502	0.114535	0.214346	0.253909
HSD3B1	0.63092	1e-05	1.64101	1e-05	1e-05	1e-05	0.757315	1e-05	75731.5	0.253919
PRKD3	0.780479	0.29953	1e-05	1e-05	1e-05	1e-05	0.360006	1e-05	36000.6	0.254121
ARHGAP21	1e-05	1e-05	0.105906	0.235277	0.262827	1e-05	0.0353087	0.166038	0.212654	0.254274
RPLP2	45.9437	102.556	37.2627	52.9459	17.7061	16.6914	61.9209	29.1145	2.12681	0.254359
HNRNPF	7.79577	19.8677	22.5318	39.1924	30.2566	15.0894	16.7318	28.1795	0.593758	0.254403
COQ5	2.83087	8.37472	2.85195	3.28398	1.39669	0.723462	4.68584	1.80138	2.60126	0.254971
KRT18	128.694	360.991	126.86	124.432	94.1895	33.9677	205.515	84.1965	2.4409	0.254984
RBM42	1e-05	1e-05	0.213898	0.684712	0.478759	1e-05	0.071306	0.387827	0.18386	0.254988
MPHOSPH8	1e-05	1e-05	0.0924759	0.508743	0.27489	1e-05	0.030832	0.261215	0.118033	0.255029
VASN	1e-05	1e-05	0.100424	0.312001	1e-05	0.589793	0.0334813	0.300601	0.111381	0.255049
GTF3C4	0.469231	0.612274	0.633766	1.42769	1.39103	0.432321	0.571757	1.08368	0.527606	0.255106
LAGE3	0.0851646	1e-05	1e-05	0.200732	1e-05	0.191757	0.0283949	0.130833	0.217031	0.255185
DNMT1	0.304184	1e-05	0.317289	1.59118	1.36556	1e-05	0.207161	0.985582	0.210192	0.255273
GREM2	1e-05	1e-05	1e-05	0.421508	1e-05	1.11053	1e-05	0.510681	1.95817e-05	0.255349
HSPB1	998.915	428.37	789.352	376.949	380.644	662.748	738.879	473.447	1.56064	0.255493
CBFB	1e-05	1e-05	1e-05	0.896378	0.339777	1e-05	1e-05	0.412055	2.42686e-05	0.255496
DCP2	1e-05	1e-05	1e-05	0.157324	0.41533	1e-05	1e-05	0.190888	5.23868e-05	0.255575
PSMB2	2.45461	21.2764	13.228	23.2887	19.8262	19.3928	12.3197	20.8359	0.591272	0.255856
HLA-DRB4	1e-05	1e-05	1e-05	0.602307	1.59444	1e-05	1e-05	0.732253	1.36565e-05	0.255877
PITPNM1	1e-05	1e-05	1e-05	0.461639	1e-05	0.174305	1e-05	0.211985	4.71732e-05	0.255932
PAICS	10.8351	24.4382	13.1895	13.9886	10.0405	3.47263	16.1543	9.16726	1.76217	0.256153
QKI	0.379968	3.38092	1.47417	4.40151	3.19324	2.07481	1.74502	3.22319	0.541396	0.256277
APEX1	5.75216	7.1037	2.66123	22.9885	4.68449	12.6149	5.17236	13.4293	0.385155	0.256363
NUP155	2.42264	1.57911	2.49646	5.71752	3.62297	2.07766	2.16607	3.80605	0.569112	0.256648
PPP2R3A	0.204353	1e-05	0.136791	0.0610492	1e-05	1e-05	0.113718	0.0203564	5.58636	0.256653
S100A4	1.19523	0.100826	1.76399	5.02115	1.82194	15.2529	1.02002	7.36531	0.138489	0.256708
ZNF207	0.712012	2.63435	5.07259	10.3095	7.10658	2.18384	2.80632	6.53331	0.42954	0.256847
CD3D	1e-05	1e-05	1e-05	0.517265	0.193404	1e-05	1e-05	0.236893	4.22132e-05	0.25702
AFF4	1e-05	0.373766	0.139748	1e-05	1e-05	1e-05	0.171175	1e-05	17117.5	0.257023
KRT75	0.510126	0.713812	1e-05	0.235475	1e-05	1e-05	0.407983	0.0784985	5.19733	0.257063
PPP1CA	3.49731	18.846	31.8427	4.8898	7.8874	3.05875	18.062	5.27865	3.42171	0.257151
NFKBIB	1e-05	0.381351	0.142143	1e-05	1e-05	1e-05	0.174501	1e-05	17450.1	0.257367
KIAA1274	0.771591	1e-05	1e-05	1.69478	0.353018	0.677165	0.257204	0.908323	0.283163	0.257463
EIF5B	5.88241	6.52516	12.6683	13.1273	8.19887	17.6066	8.35864	12.9776	0.644082	0.257535
LUC7L2	7.6494	1e-05	1e-05	16.352	19.0172	1e-05	2.54981	11.7897	0.216273	0.257544
CDH5	2.74745	2.56215	1.69293	3.47601	3.10385	2.30222	2.33418	2.96069	0.788389	0.257857
RRS1	0.133826	0.143776	0.367798	1.65139	1.08294	0.0707999	0.215133	0.935041	0.230079	0.257923
ND5	0.821955	1.24009	0.649814	2.0072	1.77445	0.742915	0.903954	1.50819	0.599364	0.257967
TTC39B	1e-05	1e-05	0.234021	0.551316	0.506859	1e-05	0.0780135	0.352728	0.221172	0.258056
PRKAA2	2.52453	1e-05	1.792	0.184018	0.646347	1e-05	1.43885	0.276792	5.1983	0.258102
ERLIN1	0.09831	0.406837	0.443222	25.6526	9.57071	0.370983	0.316123	11.8648	0.0266438	0.258419
CUL1	4.20903	2.98662	2.47612	3.31168	1.87294	1.51631	3.22392	2.23364	1.44335	0.258525
HYI	1e-05	1.27369	1.27255	1.40626	2.64306	1.04486	0.848752	1.69806	0.499836	0.258536
XRN2	1.77058	2.1232	2.11268	6.27498	4.9016	1.48949	2.00215	4.22202	0.474216	0.258558
TRIM24	1e-05	0.112462	0.0902701	0.507079	0.426916	1e-05	0.0675807	0.311335	0.217067	0.258874
IPO8	0.2256	0.400816	0.684047	2.08001	1.52491	0.237508	0.436821	1.28081	0.341051	0.258971
DDX31	0.216897	1e-05	1e-05	0.551634	0.452355	1e-05	0.0723058	0.334666	0.216053	0.259562
LYPLAL1	0.226932	0.679	2.02925	2.21765	2.0013	1.26018	0.978393	1.82638	0.535702	0.259566
APIP	1e-05	0.0954756	0.22927	2.30447	0.413931	0.487639	0.108252	1.06868	0.101295	0.259733
FOXRED1	1e-05	0.743645	0.880046	0.356125	1e-05	1e-05	0.541234	0.118715	4.5591	0.259876
MTAP	7.88291	3.17983	6.51819	8.81258	10.6323	5.87599	5.86031	8.44029	0.694326	0.259981
TNFAIP2	0.288914	1.55541	0.582109	1.6357	1.88393	0.856593	0.808812	1.45874	0.554459	0.260053
AKT3	0.297364	1e-05	0.155801	0.266315	0.281253	0.955973	0.151058	0.50118	0.301405	0.260091
DEFA6	111.057	1e-05	40.4535	1e-05	1e-05	0.118335	50.5035	0.0394517	1280.13	0.260176
WDR91	0.834607	1.60067	1.46155	2.94874	4.20857	1.02153	1.29894	2.72628	0.476453	0.260279
MGAM	19.3434	1e-05	50.4375	1e-05	1.3338	1e-05	23.2603	0.444608	52.3165	0.260556
HINT1	30.9072	60.5428	26.4442	27.3413	26.772	14.399	39.2981	22.8375	1.72077	0.260584
UACA	0.623346	1.13715	0.377938	0.158432	0.551934	0.384824	0.71281	0.365063	1.95257	0.260808
MOGAT2	0.34385	1e-05	0.952091	1e-05	1e-05	1e-05	0.431984	1e-05	43198.4	0.260866
ZC3HC1	1e-05	1e-05	1e-05	0.30204	1e-05	0.109037	1e-05	0.137029	7.29773e-05	0.260917
SCFD1	2.21443	2.57045	4.89929	5.34222	11.1469	3.65038	3.22806	6.71316	0.480855	0.261
XDH	3.74851	46.4456	11.5483	1e-05	0.664287	1e-05	20.5808	0.221436	92.9424	0.261048
FAM114A1	1.61954	3.48578	8.02443	2.21519	1.07238	1.05397	4.37659	1.44718	3.02421	0.261072
KIAA0284	0.605462	1e-05	0.680475	0.28955	1e-05	1e-05	0.428649	0.0965234	4.44088	0.261099
MRPS2	0.49246	1e-05	0.8941	1.45716	1.31472	0.34425	0.46219	1.03871	0.444965	0.261151
CHMP5	0.948887	0.993278	1e-05	0.44302	1e-05	1e-05	0.647392	0.14768	4.38374	0.261196
CNTNAP2	1e-05	1e-05	1e-05	0.184917	1e-05	0.0663079	1e-05	0.0837451	0.00011941	0.261667
UBR3	1e-05	1e-05	1e-05	0.481289	0.172491	1e-05	1e-05	0.21793	4.58863e-05	0.261718
TM9SF1	1e-05	2.34499	0.838256	1e-05	1e-05	1e-05	1.06108	1e-05	106108	0.262002
MAP1LC3A	0.764356	1e-05	0.784933	0.3913	1.40894	1.48491	0.516433	1.09505	0.471606	0.262019
AK3	3.65496	10.9684	9.76807	5.14849	4.25889	4.50664	8.13046	4.63801	1.75301	0.262028
NES	16.4641	0.290397	12.455	25.5586	8.81049	22.6078	9.73649	18.9923	0.512655	0.262073
ORC3	0.096779	1e-05	1e-05	0.271592	0.197611	1e-05	0.0322663	0.156404	0.206301	0.262295
L2HGDH	1.44704	4.06214	1e-05	1e-05	1e-05	1e-05	1.8364	1e-05	183640	0.262386
CCAR1	0.836004	0.706413	4.03698	6.03725	3.83238	1.97639	1.8598	3.94867	0.470994	0.262411
COPS4	5.89681	5.80274	4.86642	13.6428	19.5959	4.14812	5.52199	12.4623	0.443097	0.26245
THOC4	9.54371	6.91836	9.14256	17.0402	21.1591	6.90559	8.53488	15.035	0.567667	0.262455
HRAS	1e-05	1e-05	1e-05	1e-05	0.464572	1.3052	1e-05	0.589928	1.69512e-05	0.262476
MRPS23	2.00776	0.213821	3.70732	7.84788	7.65018	0.91774	1.9763	5.47193	0.361171	0.262659
IPO11	1e-05	1e-05	0.576839	0.514022	0.951219	0.226889	0.192286	0.564043	0.340907	0.262846
RAB3A	1e-05	0.0882018	0.248891	1e-05	1e-05	1e-05	0.112368	1e-05	11236.8	0.262969
TRIOBP	4.18753	2.32346	3.53081	5.26205	3.90426	3.73089	3.34727	4.29907	0.778603	0.262971
ZNF143	1e-05	1e-05	0.145596	0.404456	0.293658	1e-05	0.0485387	0.232708	0.208582	0.263609
ZFPL1	0.47406	0.423592	0.829816	0.524528	0.354346	0.238131	0.575823	0.372335	1.54652	0.263645
TTC15	1e-05	0.205171	0.332131	1.64797	1e-05	1.11692	0.179104	0.921633	0.194333	0.263674
TP53BP1	1e-05	1e-05	0.790742	1.63777	1.74787	1e-05	0.263587	1.12855	0.233563	0.264567
ANKHD1-EIF4EBP3	0.102113	0.438337	0.509121	0.710255	0.74545	0.317414	0.349857	0.59104	0.591935	0.264914
PRDX2	49.3809	28.2198	32.1354	40.9256	88.7076	48.0827	36.5787	59.2386	0.617481	0.265308
TMPO	8.58592	4.27865	16.492	28.7111	19.5638	8.52604	9.78552	18.9337	0.516832	0.265644
ALG5	1.28865	1.49205	2.03099	1.76527	0.568364	0.719438	1.6039	1.01769	1.57602	0.265832
DHRS7	7.57858	33.906	17.059	9.95724	8.802	4.70412	19.5145	7.82112	2.49511	0.265841
VEZF1	1e-05	1e-05	0.232935	0.619567	0.458425	1e-05	0.0776516	0.359334	0.216098	0.266041
LBH	1e-05	1e-05	0.182715	1e-05	0.402154	0.372753	0.0609118	0.258306	0.235813	0.266058
SHBG	1e-05	1e-05	1e-05	0.675791	0.232864	1e-05	1e-05	0.302888	3.30155e-05	0.26606
NT5C1A	1e-05	1e-05	1e-05	1.30643	1e-05	0.450064	1e-05	0.5855	1.70794e-05	0.266084
USP6NL	0.371848	0.343347	1e-05	0.102133	1e-05	0.07002	0.238402	0.0573875	4.15424	0.266092
SNX27	2.13884	2.84487	1.47484	0.909218	2.17243	1.26052	2.15285	1.44739	1.4874	0.266125
FAM129B	2.58879	0.543008	6.05881	10.4701	4.80077	4.03654	3.06354	6.43581	0.476014	0.266192
NUTF2	2.35634	11.3993	11.5333	25.0297	17.3107	7.12524	8.42966	16.4885	0.511243	0.266433
EIF4ENIF1	0.300521	1e-05	1e-05	0.782586	0.588416	1e-05	0.10018	0.457004	0.219211	0.266525
NONO	7.81403	10.4885	12.8297	20.8997	21.8627	8.25042	10.3774	17.0043	0.610283	0.266556
SEC23A	15.3751	52.0532	20.0333	14.9955	14.6523	5.51767	29.1539	11.7218	2.48714	0.266588
NIPBL	0.178386	1e-05	1e-05	1.08388	0.518555	1e-05	0.0594687	0.534148	0.111334	0.266634
EPM2AIP1	0.158707	0.281517	0.122633	0.0509321	0.856612	1.09688	0.187619	0.668141	0.280808	0.266662
EPG5	0.140371	1e-05	0.0480973	1e-05	1e-05	1e-05	0.0628261	1e-05	6282.61	0.266693
ARSA	0.153566	0.449768	1e-05	0.637453	0.354362	0.278089	0.201115	0.423301	0.47511	0.266799
NT5DC2	1e-05	1e-05	0.336399	0.696321	0.23971	0.180942	0.11214	0.372324	0.301188	0.26683
ACTBL2	40.9448	4.27832	16.4914	5.98581	1.44718	5.13244	20.5715	4.18848	4.91146	0.266864
CHCHD6	1e-05	0.287222	0.0982213	1e-05	1e-05	1e-05	0.128485	1e-05	12848.5	0.266902
SEC63	1.56503	4.73914	0.402158	0.510248	0.283745	1e-05	2.23544	0.264668	8.44622	0.266913
NOMO2	2.25083	10.1009	5.37899	3.63857	1.61347	2.13927	5.91022	2.46377	2.39885	0.26699
OAF	0.324594	1e-05	0.314322	0.800126	0.603637	3.50762	0.212975	1.63713	0.130091	0.267052
SGTA	2.18852	1e-05	1.93256	2.48794	1.57325	3.53399	1.3737	2.53172	0.542593	0.267082
CHMP4A	1.07456	1.08081	3.77973	5.58368	3.44865	2.12995	1.97837	3.72076	0.53171	0.267294
GTF3C5	1e-05	1e-05	0.731059	1.07015	0.750433	0.23811	0.243693	0.68623	0.355119	0.267298
CDK11B	0.131984	1e-05	2.40989	3.40463	1.75443	1.30525	0.847294	2.15477	0.393218	0.267576
TMEM65	0.475273	0.411598	0.381263	1e-05	1e-05	0.504564	0.422711	0.168195	2.51323	0.267797
PGRMC2	19.5728	59.4705	30.6031	16.7432	25.0447	14.1005	36.5488	18.6295	1.96187	0.267844
ATP1A3	1e-05	1e-05	1e-05	2.57067	1e-05	0.869731	1e-05	1.1468	8.71989e-06	0.268072
P4HB	195.345	954.679	353.13	214.445	138.894	100.172	501.051	151.17	3.31448	0.268314
FMNL3	0.121517	1e-05	1.40668	2.98797	3.31208	1e-05	0.509402	2.10002	0.24257	0.26847
DDX17	51.3361	85.0691	79.0113	131.914	133.666	59.8561	71.8055	108.479	0.661932	0.268655
PARVB	0.906665	0.492037	0.516237	0.315877	0.585375	0.389067	0.638313	0.430106	1.48408	0.268807
KTI12	1e-05	1e-05	0.179299	0.436372	0.850125	1e-05	0.0597731	0.428836	0.139384	0.26885
BAIAP2L2	0.08281	1e-05	0.246674	1e-05	1e-05	1e-05	0.109831	1e-05	10983.1	0.268934
EXOC8	0.282878	0.996114	1.8461	0.419151	1e-05	0.66395	1.0417	0.361037	2.88529	0.269147
RICTOR	0.342442	0.318518	0.496866	0.951019	1.18133	0.266015	0.385942	0.799454	0.482757	0.269265
XRN1	0.547561	1.31479	1.2617	3.449	3.53922	0.553116	1.04135	2.51378	0.414258	0.26928
USE1	0.0296989	1.32449	0.395582	1e-05	1e-05	1e-05	0.583256	1e-05	58325.6	0.269342
APOL1	1e-05	1e-05	1e-05	0.735462	1e-05	2.19915	1e-05	0.978209	1.02228e-05	0.269345
S100A11	4.11473	3.3028	4.75788	7.88173	3.76722	5.86477	4.05847	5.83791	0.695193	0.269798
VARS2	1e-05	0.88258	0.362896	0.0870028	1e-05	1e-05	0.415162	0.0290076	14.3122	0.269827
HSD17B11	2.77745	9.74535	3.15446	1.71347	3.15013	0.650835	5.22575	1.83814	2.84295	0.269834
PSME3	1.61151	1.29347	1.71011	1.20984	1.41891	1e-05	1.53836	0.876253	1.75562	0.270015
HNRPDL	8.02464	5.74675	10.2429	27.7077	22.0326	5.00374	8.00478	18.248	0.438665	0.270111
PPFIA1	0.885308	0.0984888	0.311532	1.64727	1.1782	0.298983	0.431776	1.04149	0.414577	0.270115
MYO6	6.95743	10.3982	16.9662	9.92933	5.70438	5.34836	11.4406	6.99402	1.63577	0.270257
DDX47	0.405816	0.485833	0.459559	3.74177	10.9547	0.56657	0.450403	5.08768	0.0885281	0.270377
PSMB10	1.67888	2.33194	2.66603	0.431952	0.269395	2.60048	2.22562	1.10061	2.02217	0.2704
SUN2	6.41099	3.57447	4.97973	4.8039	10.7058	7.21131	4.9884	7.57368	0.658649	0.270453
ICT1	1.47735	0.96219	0.784551	1e-05	1.22547	0.308444	1.0747	0.511308	2.10186	0.270525
MMAA	1e-05	2.41322	5.46261	1e-05	0.755229	1e-05	2.62528	0.25175	10.4281	0.270535
RRM1	0.267019	1e-05	1e-05	0.563593	0.529121	1e-05	0.0890132	0.364241	0.24438	0.27093
PNN	0.912601	1.33074	1.60469	3.25478	3.75571	0.854821	1.28268	2.62177	0.489241	0.270953
TIMM13	1e-05	1.51425	0.644778	0.183262	1e-05	1e-05	0.71968	0.061094	11.7799	0.270983
AMPD3	1e-05	1e-05	0.617782	1.17866	4.06983	0.393137	0.205934	1.88054	0.109508	0.271027
ELP4	0.0523959	1e-05	1e-05	0.115654	0.10122	1e-05	0.017472	0.0722946	0.241677	0.271066
APOC3	4.90752	23.8906	10.5819	5.6086	0.783204	7.7922	13.1267	4.728	2.77637	0.271202
TOR1B	1.66207	1.48226	1.64142	1.37143	1.48494	0.435925	1.59525	1.09743	1.45362	0.271287
AADAC	0.843237	27.1865	7.61097	1e-05	1e-05	1e-05	11.8802	1e-05	1.18802e+06	0.271459
HPGDS	1.57858	0.343917	0.613078	3.07904	1.7679	0.760159	0.845192	1.86903	0.452209	0.27149
DHRS1	1.68419	8.87221	1.69231	0.794193	0.408864	0.252884	4.0829	0.485314	8.41291	0.271565
C2ORF47	1.32987	6.53266	2.95963	1.77036	1.5244	0.646297	3.60739	1.31369	2.746	0.271685
SFXN5	1e-05	1.29016	0.420857	1e-05	1e-05	1e-05	0.570341	1e-05	57034.1	0.272067
MPI	5.09077	3.84228	5.09083	4.6971	3.86739	2.82667	4.67463	3.79705	1.23112	0.272179
TNXB	65.0369	48.7602	81.4221	43.3857	65.7106	37.271	65.0731	48.7891	1.33376	0.272417
HK2	1e-05	1e-05	2.44783	10.3317	4.9469	0.212072	0.815951	5.16354	0.158021	0.272426
FARS2	0.894837	3.11827	1.02489	0.431668	0.799744	0.577509	1.67933	0.602973	2.78508	0.272498
RUFY1	2.68787	1.6674	2.43969	4.45975	6.24141	1.8237	2.26498	4.17495	0.542517	0.272517
BRD3	0.244101	1e-05	1e-05	0.487924	0.494534	1e-05	0.0813738	0.327489	0.248478	0.27295
CD74	1.30282	1.32291	1.37559	4.83217	5.80457	0.576056	1.33377	3.7376	0.356853	0.273011
NCF4	3.1556	2.71094	1.00018	4.19489	6.08075	1.98229	2.28891	4.08598	0.560186	0.273202
HEATR5A	0.101842	1e-05	1e-05	0.193839	1e-05	0.221439	0.0339541	0.138429	0.245281	0.273275
EIF3D	13.7457	29.7483	17.1091	28.146	29.6784	24.4363	20.201	27.4202	0.736719	0.273583
RABGAP1L	0.617339	0.542815	0.220093	2.87125	5.01991	1e-05	0.460083	2.63039	0.17491	0.273664
NUP43	1.8483	1.86221	1.84346	3.15973	3.53954	1.56546	1.85132	2.75491	0.672008	0.273724
PDIA2	1.73443	1e-05	0.557133	1e-05	1e-05	1e-05	0.763859	1e-05	76385.9	0.273744
EIF2B3	2.31213	3.25258	1.30621	1.80593	1.83466	0.477522	2.29031	1.3727	1.66846	0.273838
LCK	0.198025	1e-05	1e-05	1.82917	5.2349	1e-05	0.0660151	2.35469	0.0280355	0.274082
EPB41L2	12.6104	5.25833	4.00556	35.4906	6.32547	17.7287	7.29143	19.8483	0.367359	0.274122
CCR2	1e-05	1e-05	0.113846	0.380935	1e-05	0.223589	0.0379553	0.201512	0.188353	0.274178
FAM21C	1.36846	1e-05	1e-05	4.3299	2.63286	1e-05	0.456161	2.32092	0.196543	0.274231
WIBG	1e-05	1.11414	0.356268	1e-05	1e-05	1e-05	0.490139	1e-05	49013.9	0.274235
EIF3B	10.0701	14.567	13.7065	23.2936	17.9964	11.8173	12.7812	17.7024	0.722002	0.274373
RPL27A	1.98389	4.05419	28.9647	38.512	18.496	19.6017	11.6676	25.5365	0.456898	0.274674
CBR1	137.412	690.347	264.28	129.909	123.896	91.4323	364.013	115.079	3.16316	0.274688
PIK3CA	0.434009	1e-05	0.717354	1.53316	5.0085	0.587616	0.383791	2.37643	0.161499	0.275082
HEBP1	1e-05	3.52273	5.19172	0.404867	0.323824	1.18857	2.90482	0.639086	4.54527	0.275174
TMTC3	1e-05	0.119459	0.376966	1e-05	1e-05	1e-05	0.165478	1e-05	16547.8	0.275218
PRKG1	1.28203	1e-05	2.81768	2.82727	3.35637	1.65739	1.36657	2.61368	0.522855	0.275259
CORO7-PAM16	2.33338	2.02224	3.78042	5.72504	5.57294	2.10683	2.71202	4.46827	0.60695	0.275276
FMOD	0.170245	1e-05	2.9755	4.91826	0.743564	3.43008	1.04858	3.03064	0.345995	0.275278
TPM4	39.9406	79.6738	13.9016	21.4398	16.8827	10.2547	44.5053	16.1924	2.74853	0.275353
CR1	1e-05	1e-05	1e-05	2.04264	8.90519	0.537658	1e-05	3.8285	2.61199e-06	0.275464
ATP6V1E1	2.51418	2.85405	4.95226	1.08388	3.33862	2.08555	3.44016	2.16935	1.5858	0.27555
METTL13	1e-05	1e-05	0.0975847	0.181917	0.286701	1e-05	0.0325349	0.156209	0.208278	0.275583
CPT1A	11.4495	23.1323	20.8042	13.5415	15.159	10.9156	18.462	13.2054	1.39806	0.276078
ARHGEF2	2.73868	0.259837	1.14764	6.09385	24.8975	3.27902	1.38205	11.4235	0.120983	0.276385
AMFR	1e-05	0.0729326	0.232665	1e-05	1e-05	1e-05	0.101869	1e-05	10186.9	0.276399
STBD1	0.24479	3.96987	0.894771	1e-05	1e-05	1e-05	1.70314	1e-05	170314	0.276414
CPNE6	1e-05	1e-05	0.157426	1e-05	0.609222	0.324461	0.0524819	0.311231	0.168627	0.276484
TM7SF2	0.69105	1.94272	0.306897	0.736138	1e-05	1e-05	0.980222	0.245386	3.99461	0.276816
JMJD6	1e-05	0.0418289	0.28727	0.871004	1.93944	1e-05	0.109703	0.936817	0.117102	0.276857
HNRNPC	14.8954	19.4365	22.8088	34.3981	33.6298	15.849	19.0469	27.959	0.681245	0.276862
NDUFAB1	4.58431	13.1457	4.88671	5.30336	2.80025	2.15239	7.53891	3.41867	2.20522	0.276894
SPIN1	1e-05	1e-05	0.277723	0.576062	0.521714	1e-05	0.0925811	0.365929	0.253003	0.277084
TTC38	3.40516	24.6183	8.73672	3.95989	2.95745	1.63821	12.2534	2.85185	4.29665	0.277369
DOCK1	1.07791	1e-05	1.35896	1.62699	1.88323	0.882763	0.812294	1.46433	0.554722	0.277519
NCOA7	0.74997	0.562355	0.38485	1.15312	0.770001	0.562555	0.565725	0.828559	0.682782	0.277587
OPA3	1e-05	1e-05	1e-05	0.337792	1e-05	1.0918	1e-05	0.476536	2.09848e-05	0.277801
GRB10	1e-05	1e-05	0.188849	1e-05	0.367384	0.369843	0.0629562	0.245746	0.256185	0.27783
ADPGK	1.35917	1.93498	1.3317	1.79322	0.472359	1e-05	1.54195	0.755195	2.04179	0.277882
FKBP2	16.493	59.5361	21.5015	22.2289	8.76292	6.79453	32.5102	12.5955	2.58111	0.277944
PTPRG	0.316303	1e-05	1e-05	0.813456	0.339739	0.0984621	0.105441	0.417219	0.252723	0.277985
RBM19	1e-05	0.430587	1e-05	0.692219	0.349076	0.175263	0.143536	0.405519	0.353955	0.278421
ZNF148	1e-05	1e-05	0.17906	0.484188	1e-05	0.321415	0.0596935	0.268538	0.222291	0.278533
MMS19	1e-05	0.415081	1e-05	0.740066	1.05564	1e-05	0.138367	0.598571	0.231162	0.278567
MCM5	3.26123	0.348308	2.19883	8.29541	7.82244	0.605506	1.93612	5.57445	0.34732	0.278601
AKAP17A	0.300306	0.25711	0.05976	1.11624	1.20769	1e-05	0.205725	0.774647	0.265573	0.278663
ARF4	10.4817	22.6974	42.9938	13.6766	13.1547	7.69269	25.391	11.508	2.20638	0.278821
CYLD	0.645569	1e-05	0.253333	1.83322	0.833813	0.256648	0.299637	0.974561	0.307459	0.278866
DAAM1	1e-05	0.345646	0.229866	0.287521	0.322863	0.410543	0.191841	0.340309	0.563725	0.278916
HBD	8.47672	11.8105	31.5461	5.30217	68.8463	76.3332	17.2778	50.1605	0.344449	0.279217
C14ORF142	0.215769	0.706925	1e-05	1e-05	1e-05	1e-05	0.307568	1e-05	30756.8	0.279259
RAB30	0.30217	0.218521	0.625297	0.960207	1.1062	0.249138	0.381996	0.771849	0.49491	0.279292
CHCHD2	0.267708	0.877435	1e-05	1e-05	1e-05	1e-05	0.381718	1e-05	38171.8	0.279299
DIS3L2	0.672767	1.60242	0.43523	0.437302	0.677694	1e-05	0.903471	0.371669	2.43085	0.279632
ANXA13	3.4449	1.09482	10.0409	2.25307	0.394682	0.214495	4.8602	0.954083	5.09411	0.279674
GZMK	1e-05	0.371054	1e-05	1e-05	0.656989	0.871641	0.123691	0.509547	0.242748	0.27971
ATM	1.44017	1.78842	2.06968	6.40385	5.2028	0.955628	1.76609	4.18743	0.421761	0.279816
KIAA0020	1e-05	1e-05	1e-05	1.34899	0.409232	1e-05	1e-05	0.586079	1.70626e-05	0.279911
HOOK1	1e-05	1.72709	0.819243	0.36709	1e-05	1e-05	0.848781	0.12237	6.93619	0.280245
TSNAX	0.735721	1e-05	1e-05	1.29425	1.77574	1e-05	0.245247	1.02334	0.239654	0.280345
PPIA	626.549	578.405	526.4	887.426	742.046	540.527	577.118	723.333	0.797859	0.280621
WDR33	0.856011	1e-05	1e-05	1.07959	0.814184	0.324814	0.285344	0.739529	0.385845	0.280654
ARHGEF17	1.28272	0.261323	1.33293	2.44781	1.07054	1.39682	0.958991	1.63839	0.585325	0.280714
EXOC3	0.851274	0.861716	1.66621	1.7954	1.15993	1.6898	1.1264	1.54837	0.727473	0.280922
IDI1	0.400507	0.631635	0.867992	1e-05	0.766178	1e-05	0.633378	0.255399	2.47995	0.280929
FPGS	1e-05	0.240481	0.0721581	1e-05	1e-05	1e-05	0.104216	1e-05	10421.6	0.281088
FARSB	6.96535	9.24208	7.99161	21.8319	14.6289	6.76066	8.06635	14.4071	0.559885	0.281257
HNRNPL	5.80965	5.13689	4.40717	20.1457	2.47222	16.1957	5.1179	12.9379	0.395575	0.281349
LAMTOR3	2.38288	3.11115	0.353086	1e-05	1e-05	1.91707	1.94904	0.63903	3.04999	0.281693
ZFP91	0.0838725	1e-05	1e-05	0.239743	0.148874	1e-05	0.0279642	0.129543	0.215869	0.281732
C17ORF85	1e-05	1e-05	0.400702	1.03418	0.699041	1e-05	0.133574	0.577744	0.2312	0.281812
SAA2	1e-05	1.05484	3.54631	1e-05	1e-05	1e-05	1.53372	1e-05	153372	0.282008
ATAT1	1e-05	1e-05	0.174834	0.202927	0.147141	0.0856557	0.0582847	0.145241	0.401296	0.282021
PRPF38A	0.686191	0.833602	0.915239	0.403776	0.910583	0.307166	0.811677	0.540508	1.50169	0.282112
CDC42BPA	0.213727	1e-05	0.427704	0.276048	0.601332	1.85525	0.213814	0.910876	0.234734	0.282258
CFDP1	1e-05	1e-05	1.09701	1.21244	0.877226	0.611413	0.365676	0.900358	0.406145	0.282376
CS	27.249	7.19864	25.0539	35.6897	44.0336	17.5213	19.8338	32.4148	0.611876	0.282659
DDX46	6.27749	2.99623	6.57892	11.952	11.0226	3.93778	5.28421	8.97078	0.589047	0.28277
DCD	0.493262	0.587926	0.521572	0.850024	1.93273	6.77912	0.534253	3.18729	0.16762	0.282807
CPD	0.888315	4.41027	1.33598	1.20906	0.626973	1e-05	2.21152	0.612014	3.61352	0.282836
UBR5	0.592381	0.347968	0.598186	1.62569	1.45534	0.286212	0.512845	1.12241	0.456913	0.28287
CFL2	4.91946	1.63913	1e-05	0.137701	0.108737	1e-05	2.1862	0.0821495	26.6124	0.282898
NRIP2	1e-05	1e-05	1e-05	1.73428	0.509328	1e-05	1e-05	0.747872	1.33713e-05	0.283359
HSPA5	1858.08	626.772	293.259	329.957	215.242	162.611	926.036	235.937	3.92493	0.283465
GRAP	1e-05	1e-05	1e-05	0.27176	0.928618	1e-05	1e-05	0.400129	2.49919e-05	0.283733
NPTX1	0.166779	1e-05	1e-05	0.288549	0.371357	1e-05	0.0555997	0.219972	0.252758	0.28386
PSMD1	15.4572	29.2195	16.0342	16.1909	17.3601	4.72239	20.237	12.7578	1.58625	0.283902
THEM4	1e-05	0.962511	0.281017	1e-05	1e-05	1e-05	0.414513	1e-05	41451.3	0.283981
MS4A1	1e-05	1e-05	1e-05	0.127568	0.437922	1e-05	1e-05	0.1885	5.30504e-05	0.284223
MAU2	0.186548	1e-05	0.129939	0.528006	0.757131	1e-05	0.105499	0.428383	0.246273	0.284223
TRMT112	0.702152	1.36935	1.37975	2.87708	2.72349	0.772405	1.15042	2.12432	0.541545	0.284784
DHX38	0.943095	1.27445	0.594241	1.78007	1.93484	0.741844	0.937262	1.48559	0.630904	0.284899
RPL31	0.118919	0.137376	1e-05	0.437174	0.479017	1e-05	0.0854352	0.3054	0.279748	0.285115
APOH	7.7955	11.9583	11.5119	19.5564	10.3483	41.966	10.4219	23.9569	0.435028	0.285132
CTNNA2	1e-05	1.0926	1e-05	0.69085	0.915824	1.05456	0.364205	0.887077	0.410568	0.285189
BAD	1e-05	0.13468	1e-05	0.710787	1e-05	0.311061	0.0448999	0.340619	0.131818	0.285207
GSTM2	6.78883	0.350291	5.36017	13.2275	1.90757	18.3157	4.16643	11.1502	0.373663	0.285319
COL28A1	0.408926	0.201745	0.280809	13.9199	0.993389	3.25434	0.29716	6.05587	0.0490697	0.285355
CRTAP	0.135502	0.59611	2.32624	1.77123	2.3971	1.75823	1.01928	1.97552	0.515957	0.285676
SF3B4	0.339922	1e-05	1e-05	0.380415	0.263078	1.74863	0.113314	0.797376	0.142109	0.285754
HDDC2	1e-05	1e-05	0.313595	0.967014	0.552836	1e-05	0.104538	0.50662	0.206345	0.285895
BTN3A3	1e-05	1.85727	1e-05	0.885163	2.50126	1.38499	0.619095	1.59047	0.389253	0.286031
CPNE2	1e-05	0.0882385	0.141462	0.376993	1e-05	0.543497	0.0765702	0.306833	0.24955	0.286191
NUDT1	1e-05	0.0949249	1e-05	0.556914	1e-05	0.23292	0.0316483	0.263281	0.120207	0.286227
AKR7A3	9.05746	123.522	27.6826	5.23656	1.31775	0.482692	53.4207	2.34567	22.7742	0.286356
AHCYL1	4.10082	6.81783	0.843897	0.129271	1.24954	2.89907	3.92085	1.42596	2.74962	0.286527
C19ORF77	1.00332	1e-05	3.52306	1e-05	1e-05	1e-05	1.5088	1e-05	150880	0.286594
ACP6	1e-05	0.382802	1.34707	1e-05	1e-05	1e-05	0.576629	1e-05	57662.9	0.286822
EXOC2	1.60902	1.01057	1.80959	2.90072	4.94803	1.21361	1.4764	3.02079	0.488745	0.28696
BLOC1S2	0.244678	1e-05	1e-05	0.434423	0.478385	1e-05	0.0815661	0.304273	0.268069	0.287004
TLN1	666.878	113.645	505.418	609.609	709.537	672.212	428.647	663.786	0.645761	0.287167
FLOT2	3.96288	13.6059	1.69468	16.4259	10.708	8.534	6.42114	11.8893	0.540077	0.287263
TG	1e-05	1e-05	1.93281	24.5981	0.950129	6.93921	0.644276	10.8292	0.0594946	0.287345
FAM83D	1.96147	1e-05	0.55381	1e-05	1e-05	1e-05	0.838431	1e-05	83843.1	0.287495
HKDC1	3.85837	1e-05	13.6978	1e-05	1e-05	1e-05	5.85208	1e-05	585208	0.28774
APPL1	7.0819	4.73891	6.41268	12.1432	13.8309	4.51407	6.07783	10.1627	0.598052	0.288075
FNTB	0.736806	0.206625	1e-05	1e-05	1e-05	1e-05	0.31448	1e-05	31448	0.288204
CNKSR3	0.228482	1e-05	0.154525	0.0928482	1e-05	1e-05	0.127672	0.0309561	4.12431	0.288327
COX2	95.5325	101.642	99.8533	91.1902	90.567	34.0796	99.0093	71.9456	1.37617	0.288645
NFU1	1.67918	6.20642	2.0381	1.00305	1.5446	1.14952	3.3079	1.23239	2.68414	0.288714
DCN	52.1162	5.14446	124.131	173.317	48.9266	407.33	60.464	209.858	0.288119	0.288869
SRRT	1.71811	2.593	2.73783	2.97461	3.97346	2.29036	2.34965	3.07947	0.763003	0.289226
ADH5	32.7563	55.9728	23.8234	27.9245	24.1753	19.6323	37.5175	23.9107	1.56907	0.289335
ANXA1	35.0105	11.885	44.3752	48.164	30.3722	60.4795	30.4236	46.3386	0.65655	0.289385
GLIPR2	2.77082	1e-05	1.27679	2.86592	2.25611	2.33374	1.34921	2.48526	0.542884	0.289747
PURB	0.725447	1e-05	0.833337	2.28284	1.71528	12.3979	0.519598	5.46533	0.0950717	0.28985
PSMB5	1e-05	1e-05	0.791031	0.70348	0.371605	2.39717	0.263684	1.15742	0.227821	0.289952
TCP11L1	0.550411	1e-05	0.499271	0.147042	1e-05	0.156258	0.349897	0.101103	3.46079	0.28999
INADL	0.124763	1e-05	0.453837	1e-05	1e-05	1e-05	0.19287	1e-05	19287	0.290268
SLC25A20	0.78175	10.3648	2.16487	1e-05	1e-05	0.535698	4.43714	0.178573	24.8479	0.290269
RDH10	1e-05	2.62142	0.719496	1e-05	1e-05	1e-05	1.11364	1e-05	111364	0.290428
ALDOC	5.28633	0.762028	15.2499	14.5875	12.861	12.0566	7.09941	13.1684	0.539125	0.29057
APRT	8.20379	31.4216	13.4134	36.2842	37.3525	15.7231	17.6796	29.7866	0.593541	0.29059
HEATR1	1e-05	0.182382	0.269057	0.777355	0.765326	1e-05	0.150483	0.51423	0.292638	0.290671
PYGM	9.07479	1e-05	9.59827	7.96919	10.7468	31.151	6.22435	16.6223	0.374457	0.290744
PSMC4	6.5196	4.02208	2.28976	5.2994	8.39673	5.08715	4.27715	6.26109	0.683131	0.291164
HLA-DPB1	1e-05	0.286826	1e-05	0.69297	1.73736	1e-05	0.0956153	0.810112	0.118027	0.291206
FABP6	123.751	1e-05	455.185	1e-05	1e-05	1e-05	192.979	1e-05	1.92979e+07	0.291406
MINA	1e-05	1e-05	0.560132	0.621629	0.362204	0.37394	0.186717	0.452591	0.412552	0.291509
DNLZ	1e-05	1e-05	1e-05	1e-05	0.529877	0.143473	1e-05	0.224453	4.45527e-05	0.291829
FKBP10	1e-05	1e-05	1e-05	1e-05	0.0960194	0.354667	1e-05	0.150232	6.65637e-05	0.291844
SKAP2	1e-05	0.511774	1.55174	1e-05	0.123628	1e-05	0.68784	0.0412159	16.6887	0.291916
UBL7	1e-05	1e-05	0.309873	0.853725	0.510191	1e-05	0.103298	0.454642	0.227206	0.292034
CYP2J2	1e-05	4.42258	1.19305	1e-05	1e-05	1e-05	1.87188	1e-05	187188	0.292204
NAA50	1.18491	0.994989	1.51561	1.53474	1e-05	1e-05	1.23184	0.511586	2.40788	0.292407
MSRA	3.2523	22.9699	7.0519	3.79828	1.63618	2.22353	11.0914	2.55266	4.34502	0.292434
MBP	1e-05	1e-05	0.454492	0.61381	0.472336	3.38935	0.151504	1.49183	0.101556	0.29246
CXCL12	0.087687	1e-05	1e-05	4.71924	0.16335	1.10256	0.0292357	1.99505	0.0146541	0.292558
IZUMO4	0.286254	1e-05	1.06744	1e-05	1e-05	1e-05	0.451233	1e-05	45123.3	0.292812
TRAPPC-Ra	0.125006	1e-05	1e-05	0.193975	0.303349	1.74759	0.0416754	0.748306	0.0556931	0.293229
GTPBP1	1.79825	0.66608	3.24815	4.56203	5.28919	1.26989	1.90416	3.70704	0.513661	0.293544
DCK	0.482007	0.372884	0.593189	2.58147	5.10837	1e-05	0.482693	2.56328	0.188311	0.293632
CARM1	0.937603	0.355196	1.17589	1.08849	2.00489	0.910145	0.822898	1.33451	0.61663	0.294047
ACTN4	216.87	470.523	265.656	238.088	187.707	200.453	317.683	208.749	1.52184	0.29453
KIAA1543	1e-05	0.622246	0.163289	1e-05	1e-05	1e-05	0.261848	1e-05	26184.8	0.295017
SRP68	2.85472	3.54427	1.46091	4.67245	3.32893	2.83372	2.61997	3.6117	0.72541	0.295303
NOP58	3.30078	5.64892	3.93487	13.5831	9.34813	2.93307	4.29486	8.62142	0.498161	0.295363
SLC9A6	0.516929	0.67377	0.682409	0.931503	1.12033	0.53892	0.624369	0.863584	0.722998	0.295387
TXN2	4.50684	17.5063	5.92023	6.67951	0.775876	3.12979	9.31114	3.52839	2.63892	0.295414
LIMS1	5.65222	0.868981	1.37446	6.47193	20.8263	3.23601	2.63189	10.1781	0.258584	0.295535
SLC25A44	1e-05	0.518998	0.135209	1e-05	1e-05	1e-05	0.218073	1e-05	21807.3	0.295751
UBE2M	5.6466	2.38395	1.88229	5.59811	3.21916	6.80986	3.30428	5.20904	0.634335	0.295902
ZNF503	0.201322	1e-05	0.563636	0.0731496	1e-05	1e-05	0.254989	0.0243899	10.4547	0.295919
PRPS1	0.590425	9.86052	4.23273	10.8588	10.6088	5.20759	4.89456	8.89172	0.550462	0.296314
SI	15.7416	1e-05	60.8145	1e-05	1e-05	1e-05	25.5187	1e-05	2.55187e+06	0.296394
DLD	15.2548	27.9997	9.13559	15.6043	8.3409	4.4056	17.4634	9.45028	1.84792	0.29652
ATP8B2	1e-05	1e-05	0.0563592	0.0893833	1e-05	0.124077	0.0187931	0.0711566	0.264108	0.296636
HNRNPAB	38.4824	20.5594	41.9208	67.6307	58.8269	27.0709	33.6542	51.1762	0.657615	0.297255
PRKAG2	0.264935	1e-05	0.0679811	1e-05	1e-05	1e-05	0.110975	1e-05	11097.5	0.297281
DNTTIP2	1e-05	0.111371	1e-05	0.913329	0.316878	1e-05	0.0371303	0.410072	0.0905457	0.297425
SERPIND1	2.75712	1.84737	0.793186	4.27471	3.51894	19.8673	1.79923	9.22033	0.195137	0.29776
CDC42BPB	5.36983	7.29306	14.957	4.15494	8.06771	2.94086	9.20664	5.0545	1.82147	0.297801
TWF2	6.10812	4.89208	2.275	5.50644	5.9415	6.53485	4.42507	5.99426	0.738217	0.297815
ITGA7	14.3333	1e-05	8.02319	7.08885	15.8916	19.123	7.45215	14.0345	0.530989	0.297887
RBPMS	0.5926	1.47756	0.528015	0.161	1e-05	0.931125	0.866058	0.364045	2.37899	0.298234
HSPA13	1e-05	0.861801	0.718846	3.73639	1.1114	0.692676	0.526886	1.84682	0.285293	0.298276
ELMO3	0.454295	1e-05	1.25516	0.182179	1e-05	1e-05	0.569823	0.0607331	9.38241	0.298556
ANKZF1	0.292884	0.47447	0.186369	0.387857	1e-05	1e-05	0.317908	0.129292	2.45883	0.298557
THRAP3	0.513087	0.902841	0.57211	2.64963	1.77864	0.349162	0.662679	1.59248	0.416131	0.298652
ITGA6	4.77747	0.625891	8.83419	14.9629	6.28728	6.39166	4.74585	9.21395	0.515072	0.298798
KDM1A	0.977463	0.786362	0.841431	2.24014	2.8176	0.478286	0.868419	1.84534	0.470601	0.299086
IRF4	1e-05	1e-05	0.34934	2.70239	0.939106	1e-05	0.116453	1.21384	0.0959384	0.2993
TXNL4A	0.351495	0.476957	0.50168	0.558503	1e-05	1e-05	0.443378	0.186174	2.38152	0.299455
GLRX5	0.258656	2.75067	0.884782	0.787753	1e-05	1e-05	1.29804	0.262591	4.94319	0.299475
HSPA4L	1.443	0.614512	1.32521	0.557948	4.80517	3.14456	1.12757	2.83589	0.397607	0.299484
HCFC1	1.84085	1.1971	1.46771	5.59875	2.55235	1.4777	1.50188	3.2096	0.467935	0.299708
CES3	0.394479	5.28346	2.29127	1.58233	0.206204	0.287246	2.6564	0.691927	3.83914	0.299848
CDH19	1e-05	1e-05	1e-05	0.124812	1e-05	0.500052	1e-05	0.208292	4.80096e-05	0.300025
SC4MOL	1e-05	0.358338	0.0892765	1e-05	1e-05	1e-05	0.149208	1e-05	14920.8	0.300208
TLK1	0.117695	1e-05	0.188509	0.489006	0.935823	1e-05	0.102071	0.474946	0.214911	0.300227
TP53RK	0.325306	1.71933	0.227143	0.278013	1e-05	1e-05	0.757261	0.0926778	8.1709	0.300491
DDX58	5.57103	2.4535	4.24716	3.07906	3.29594	2.14976	4.09056	2.84158	1.43954	0.300545
IYD	1e-05	4.48723	1.11286	1e-05	1e-05	1e-05	1.8667	1e-05	186670	0.300651
RAB3GAP2	1.27425	2.68915	2.32319	1.87567	1.72789	0.595003	2.09553	1.39952	1.49732	0.300794
FRZB	1e-05	1e-05	1e-05	0.543254	2.19643	1e-05	1e-05	0.913231	1.09501e-05	0.300918
HEXB	4.88624	12.1809	9.29382	8.94005	5.24415	1.20181	8.787	5.12867	1.71331	0.30092
NEU1	0.0950892	0.258431	0.76241	0.150574	0.137229	1e-05	0.371977	0.0959377	3.87727	0.301406
DTYMK	2.0531	7.16307	5.72355	2.82466	1.73831	4.05189	4.97991	2.87162	1.73418	0.301438
RAB11FIP5	0.782077	1e-05	0.480742	0.315143	1e-05	1e-05	0.420943	0.105054	4.00691	0.302165
PLCD3	1e-05	1e-05	1e-05	0.34813	0.0849577	1e-05	1e-05	0.144366	6.92685e-05	0.302239
NINJ1	0.403283	1e-05	0.219336	0.140764	1e-05	1e-05	0.207543	0.046928	4.42259	0.302258
ACIN1	5.84271	13.1066	8.93369	18.621	19.0462	6.92408	9.29434	14.8638	0.625303	0.302358
SNRNP70	1e-05	2.52944	3.0209	4.3409	3.37083	1.99751	1.85012	3.23641	0.571657	0.302696
FADD	0.187919	1e-05	0.507432	0.532116	0.620545	0.222967	0.231787	0.458543	0.505486	0.303237
TIMP3	1e-05	1e-05	1e-05	0.580439	1e-05	2.41631	1e-05	0.998919	1.00108e-05	0.303768
FRAS1	1e-05	1e-05	1e-05	2.12234	1e-05	8.84446	1e-05	3.6556	2.73553e-06	0.30387
SEC31A	7.9179	30.4078	18.3227	14.3083	9.30393	6.37015	18.8828	9.99412	1.88939	0.303895
PRMT3	1e-05	1e-05	0.114953	0.174802	0.309683	1e-05	0.0383244	0.161498	0.237305	0.304265
FMR1	0.741024	1.85797	0.76185	0.936754	0.259627	0.620159	1.12028	0.605513	1.85013	0.304334
C7ORF30	0.0620313	1e-05	0.261022	1e-05	1e-05	1e-05	0.107688	1e-05	10768.8	0.304817
G3BP1	1.65918	2.09741	3.56725	1.30007	2.14216	1.50363	2.44128	1.64862	1.48081	0.304898
UQCRC1	39.2709	52.1981	39.9367	48.965	24.8855	22.3121	43.8019	32.0542	1.36649	0.305046
CEP135	0.422119	1e-05	0.0841645	0.631704	0.444622	0.124385	0.168764	0.400237	0.421661	0.305055
TTC35	0.676616	0.993652	1.62176	2.06974	3.06979	0.824142	1.09734	1.98789	0.552013	0.305138
KRT9	5.08996	6.26567	5.57541	7.02612	10.6527	34.3061	5.64368	17.3283	0.325691	0.305157
FIP1L1	0.696836	0.944624	1.13879	1.97109	3.51957	0.663969	0.926751	2.05155	0.451733	0.305178
RANBP3	1e-05	0.392187	0.320251	0.492271	0.233237	1.29359	0.237483	0.673034	0.352854	0.305262
CSNK1G1	0.27677	1e-05	1e-05	0.418919	0.753373	1e-05	0.0922635	0.390767	0.236108	0.305336
UTP15	0.165697	0.533693	0.235699	0.607914	0.535442	0.305628	0.311696	0.482995	0.645341	0.305637
PPIL4	0.431355	0.151177	1.23726	1.71752	1.85548	0.341105	0.606598	1.3047	0.464932	0.305689
DAB2IP	0.18774	1e-05	1.60795	1.6601	2.07593	0.500407	0.598567	1.41214	0.423871	0.30569
GNB4	0.461223	0.116473	21.8991	32.7024	0.499381	43.2555	7.49227	25.4857	0.293979	0.305792
MUC2	149.957	1e-05	376.93	56.9937	7.83593	14.8227	175.629	26.5508	6.61484	0.305905
OSTBETA	0.831312	1e-05	2.81681	1e-05	1e-05	0.233657	1.21604	0.0778923	15.6119	0.305911
PIK3CD	0.420679	0.176897	0.366094	0.960782	3.38035	0.378461	0.321223	1.5732	0.204185	0.305976
RILP	0.522649	5.3103	0.93191	0.508989	1e-05	1e-05	2.25495	0.16967	13.2902	0.306081
DNAJB4	16.3245	2.22148	11.8748	3.29892	5.49772	4.65938	10.1403	4.48534	2.26076	0.306348
KIAA1609	29.7344	11.4224	49.9034	1e-05	1e-05	34.6847	30.3534	11.5616	2.62537	0.306395
CAMK2G	11.7509	1e-05	5.49346	8.76213	8.76269	13.7398	5.74813	10.4215	0.551563	0.306737
NAT1	0.853073	1.33131	3.08561	1.23237	0.989244	0.268927	1.75666	0.830181	2.116	0.306755
PBLD	12.3445	139.307	25.3254	7.78797	4.48041	0.320466	58.9924	4.19628	14.0583	0.307078
CDC40	0.264409	0.216446	0.316791	0.503735	0.504138	0.200376	0.265882	0.40275	0.660166	0.307358
BCAT2	6.70167	3.83999	3.16227	11.8832	7.4299	3.8931	4.56798	7.73541	0.590528	0.307422
INHBE	0.063438	0.827074	0.113807	1e-05	1e-05	1e-05	0.334773	1e-05	33477.3	0.307473
ALG1	0.476329	1e-05	1e-05	0.983117	0.713476	1e-05	0.158783	0.565534	0.280767	0.307706
SDCBP	1.13309	1.11906	1e-05	1.53963	5.80001	1.03676	0.75072	2.79213	0.26887	0.307751
RAB1B	6.87046	4.75912	9.7602	4.61877	15.3267	22.5603	7.12993	14.1686	0.503221	0.307897
RPAP1	0.111337	0.14363	0.183125	0.358576	0.602661	0.0841119	0.146031	0.34845	0.419088	0.308387
FIBP	1.52488	2.32825	1.80088	2.21378	0.517329	0.760157	1.88467	1.16376	1.61947	0.308781
RAB25	0.729693	1e-05	0.383944	1.86148	1.62072	1e-05	0.371216	1.16074	0.319811	0.308803
PLCD1	3.22824	0.852467	2.01642	4.57301	1.99237	3.08174	2.03237	3.21571	0.632015	0.308832
DFNA5	0.548863	0.469603	3.16516	0.224341	0.373098	1e-05	1.39454	0.19915	7.00248	0.308971
PCDH11X	0.816152	0.932103	1.16619	1e-05	1.2422	1e-05	0.971481	0.414074	2.34615	0.309111
DOCK10	0.850561	0.662417	0.62486	2.16198	4.44947	0.341924	0.712613	2.31779	0.307453	0.309137
CDC42EP2	0.671726	1e-05	0.297389	0.184429	1e-05	1e-05	0.323042	0.0614831	5.25415	0.309451
SLC3A2	0.654202	2.86996	3.1616	0.75134	1.91108	0.779516	2.22858	1.14731	1.94244	0.309504
BDH2	4.76784	14.0431	2.11465	3.83888	0.325125	2.18074	6.97519	2.11491	3.2981	0.309717
PPAP2C	0.197928	1e-05	0.25066	0.130633	1e-05	1e-05	0.149533	0.0435511	3.4335	0.309722
FUBP1	25.2489	30.0596	27.3473	64.5413	56.9725	18.6162	27.5519	46.71	0.589851	0.309742
ENSA	0.548904	1e-05	0.4049	0.725347	0.260218	1.75765	0.317938	0.914405	0.347699	0.309843
BAG6	2.65846	2.5946	4.35133	5.01214	3.61306	3.58533	3.20146	4.07018	0.786566	0.309852
OTC	11.0114	180.616	28.1015	1.59618	1e-05	1e-05	73.2428	0.532066	137.657	0.309855
SMEK2	1e-05	2.60312	0.58592	1e-05	1e-05	1e-05	1.06302	1e-05	106302	0.309963
PREX1	0.127531	0.073138	0.086403	3.95519	0.940352	0.112395	0.0956908	1.66931	0.0573234	0.310122
TOP2B	4.14958	2.27747	4.92272	10.3431	10.2115	1.95744	3.78325	7.504	0.504165	0.310454
FTO	0.879709	0.765103	1.00484	3.54972	2.5438	0.358473	0.883218	2.15067	0.410672	0.310479
GNL3	0.0568906	1e-05	0.893227	2.04271	7.80775	0.268266	0.316709	3.37291	0.0938979	0.310805
LYRM7	0.607944	1.64352	1e-05	1.53006	1.43788	1.21266	0.750493	1.39353	0.538554	0.310966
ARHGDIB	6.3437	12.9057	14.5354	28.0798	36.9193	5.87023	11.2616	23.6231	0.476719	0.311289
TSSC4	0.714117	1e-05	1.1263	1e-05	0.21573	0.303789	0.613475	0.173176	3.54248	0.311334
IREB2	1e-05	0.131003	1e-05	0.211327	0.222479	1e-05	0.0436742	0.144605	0.302024	0.311451
SMPDL3B	0.386428	1e-05	0.601585	1e-05	0.267591	1e-05	0.329341	0.0892036	3.69201	0.311528
OGN	189.835	10.186	145.522	132.647	183.952	516.315	115.181	277.638	0.41486	0.311941
MCM2	2.89462	0.366013	2.6518	6.70042	5.63572	0.857201	1.97081	4.39778	0.448138	0.311949
SCN2B	1e-05	1e-05	0.146343	0.345468	0.210303	1e-05	0.0487878	0.18526	0.263347	0.312012
SLK	3.40958	2.61868	3.67334	6.02629	2.541	11.0474	3.23387	6.53823	0.494609	0.312021
SUB1	13.7897	16.2413	40.2003	65.06	26.017	31.4969	23.4104	40.8579	0.572972	0.312134
BID	3.02185	4.00194	1.18847	4.03214	4.17047	3.31528	2.73742	3.8393	0.713	0.312233
UGT1A5	0.0869207	1e-05	0.396198	1e-05	1e-05	1e-05	0.161043	1e-05	16104.3	0.312349
PDCD10	4.20943	1.17392	3.33684	9.21924	3.59951	3.54936	2.90673	5.45604	0.532755	0.312526
ITIH1	25.7951	7.90804	18.1298	26.0525	17.081	32.4378	17.2776	25.1904	0.685882	0.312596
RCOR3	1e-05	1e-05	0.700799	1.04618	0.429942	0.340533	0.233606	0.605552	0.385774	0.312688
[truncated: 6,188 more rows]

## Sheet: Figure4G
ID	Protein Cluster	NPM1 (log2)	proliferation index		ID	Protein Cluster	NPM1 (log2)	ki67.level
SS-231	PC-Cc	5.67071	-0.22902		SS-231	PC-Cc	5.67071	low
SS-229	PC-Cc	6.098	-0.177114		SS-229	PC-Cc	6.098	low
SS-244	PC-Cc	4.92636	-0.232668		SS-244	PC-Cc	4.92636	no
SS-230	PC-Cc	4.994	-0.172966		SS-230	PC-Cc	4.994	median
SS-205	PC-Cc	6.68547	0.0301806		SS-205	PC-Cc	6.68547	high
SS-196	PC-Cc	6.18614	-0.0629131		SS-196	PC-Cc	6.18614	median
SS-200	PC-Cc	4.9985	-0.0674903		SS-200	PC-Cc	4.9985	high
SS-317	PC-Cc	6.40665	0.0724529		SS-197	PC-Ra	5.6269	median
SS-242	PC-Cc	5.4169	-0.0682309		SS-210	PC-Sm	2.66398	low
SS-255	PC-Cc	1.85687	-0.127747		SS-223	PC-Ra	2.85048	high
SS-239	PC-Cc	3.95657	-0.104012		SS-190	PC-Ra	5.16993	no
SS-193	PC-Cc	5.55438	-0.118672		SS-317	PC-Cc	6.40665	no
SS-287	PC-Cc	6.45018	0.00524115		SS-242	PC-Cc	5.4169	no
SS-282	PC-Cc	5.78465	-0.211507		SS-255	PC-Cc	1.85687	high
SS-281	PC-Cc	5.4044	-0.101693		SS-189	PC-Sm	3.65165	low
SS-265	PC-Cc	5.80863	0.084336		SS-239	PC-Cc	3.95657	high
SS-247	PC-Cc	5.54095	0.0729192		SS-193	PC-Cc	5.55438	median
SS-198	PC-Cc	5.47135	0.167009		SS-260	PC-Ra	3.69587	no
SS-199	PC-Cc	6.28258	0.0865734		SS-287	PC-Cc	6.45018	no
SS-236	PC-Cc	6.87576	-0.132136		SS-282	PC-Cc	5.78465	low
SS-226	PC-Cc	8.06887	0.012441		SS-281	PC-Cc	5.4044	low
SS-220	PC-Cc	6.43767	-0.105311		SS-265	PC-Cc	5.80863	high
SS-271	PC-Cc	6.34114	-0.0881663		SS-247	PC-Cc	5.54095	high
SS-128	PC-Cc	7.22301	0.0252882		SS-198	PC-Cc	5.47135	high
SS-267	PC-Cc	5.63562	-0.136945		SS-199	PC-Cc	6.28258	high
SS-308	PC-Cc	4.50247	0.0136563		SS-236	PC-Cc	6.87576	low
SS-250	PC-Cc	6.56708	0.03647		SS-226	PC-Cc	8.06887	low
SS-280	PC-Cc	6.36696	0.115022		SS-219	PC-Ra	4.67525	no
SS-306	PC-Cc	6.5207	-0.0923731		SS-220	PC-Cc	6.43767	high
SS-261	PC-Cc	5.59146	-0.138174		SS-271	PC-Cc	6.34114	median
SS-303	PC-Cc	5.78843	-0.109643		SS-128	PC-Cc	7.22301	high
SS-252	PC-Cc	8.14686	-0.0170085		SS-267	PC-Cc	5.63562	no
SS-212	PC-Cc	7.03945	-0.0381413		SS-308	PC-Cc	4.50247	high
SS-191	PC-Cc	5.42142	-0.222166		SS-250	PC-Cc	6.56708	no
SS-215	PC-Cc	7.0606	0.0661029		SS-280	PC-Cc	6.36696	no
SS-276	PC-Cc	4.62566	-0.0788495		SS-306	PC-Cc	6.5207	high
SS-307	PC-Cc	6.59683	-0.0727349		SS-289	PC-Sm	4.54531	low
SS-279	PC-Cc	5.34803	-0.32926		SS-261	PC-Cc	5.59146	median
SS-286	PC-Cc	5.0667	0.017532		SS-303	PC-Cc	5.78843	median
SS-272	PC-Cc	7.2194	-0.0601155		SS-263	PC-Ra	1.97438	low
SS-298	PC-Cc	3.53706	-0.421106		SS-269	PC-Ra	1.58938	low
SS-309	PC-Cc	5.34856	0.0299449		SS-252	PC-Cc	8.14686	high
SS-313	PC-Cc	5.85134	-0.178699		SS-212	PC-Cc	7.03945	no
SS-245	PC-Cc	4.52541	0.128952		SS-191	PC-Cc	5.42142	median
SS-314	PC-Cc	7.70793	-0.325255		SS-201	PC-Sm	4.18756	no
SS-312	PC-Cc	6.54988	-0.138989		SS-215	PC-Cc	7.0606	high
SS-302	PC-Cc	6.12218	-0.105925		SS-276	PC-Cc	4.62566	median
SS-288	PC-Cc	3.97879	0.0368644		SS-307	PC-Cc	6.59683	median
SS-258	PC-Cc	5.49694	0.035307		SS-279	PC-Cc	5.34803	low
SS-278	PC-Cc	6.16703	-0.103852		SS-286	PC-Cc	5.0667	high
SS-254	PC-Cc	6.54563	0.0925269		SS-284	PC-Ra	4.10163	high
SS-277	PC-Cc	5.35803	-0.1455		SS-272	PC-Cc	7.2194	high
SS-130	PC-Cc	5.17143	-0.136859		SS-298	PC-Cc	3.53706	low
SS-163	PC-Cc	3.81692	-0.144365		SS-309	PC-Cc	5.34856	no
SS-167	PC-Cc	3.49645	-0.146774		SS-313	PC-Cc	5.85134	no
SS-35	PC-Cc	3.60079	0.0493453		SS-245	PC-Cc	4.52541	high
SS-95	PC-Cc	5.05835	-0.180753		SS-314	PC-Cc	7.70793	no
SS-115	PC-Cc	3.29867	-0.149584		SS-312	PC-Cc	6.54988	low
SS-141	PC-Cc	4.4983	-0.0545129		SS-302	PC-Cc	6.12218	median
SS-164	PC-Cc	3.79531	-0.148372		SS-288	PC-Cc	3.97879	high
SS-57	PC-Cc	2.97836	-0.0995635		SS-258	PC-Cc	5.49694	high
SS-121	PC-Cc	3.21518	-0.0809206		SS-278	PC-Cc	6.16703	median
SS-100	PC-Cc	4.39109	-0.0940704		SS-254	PC-Cc	6.54563	high
SS-188	PC-Cc	2.93604	-0.0295484		SS-277	PC-Cc	5.35803	low
SS-67	PC-Cc	5.21215	-0.118175		SS-87	PC-Ra	4.71176	median
SS-182	PC-Cc	2.24677	-0.286462		SS-53	PC-Sm	2.86207	median
SS-183	PC-Cc	2.51816	-0.0291541		SS-23	PC-Ra	4.85286	high
SS-105	PC-Cc	4.83635	0.02626		SS-156	PC-Sm	2.55741	low
SS-89	PC-Cc	5.52596	-0.119271		SS-159	PC-Sm	2.72925	median
SS-136	PC-Cc	5.26054	-0.132514		SS-97	PC-Sm	3.24164	median
SS-69	PC-Cc	3.27583	-0.270952		SS-143	PC-Ra	4.49841	high
SS-2	PC-Cc	4.067	-0.0937244		SS-83	PC-Ra	2.37554	high
SS-20	PC-Cc	3.35322	-0.115962		SS-178	PC-Ra	5.59216	high
SS-68	PC-Cc	3.62737	-0.0563447		SS-130	PC-Cc	5.17143	median
SS-102	PC-Cc	5.17826	-0.0755338		SS-39	PC-Ra	3.1468	low
SS-85	PC-Cc	6.3027	-0.344262		SS-75	PC-Sm	1.36815	median
SS-84	PC-Cc	3.56529	-0.347303		SS-163	PC-Cc	3.81692	high
SS-175	PC-Cc	5.57639	-0.271516		SS-167	PC-Cc	3.49645	no
SS-98	PC-Cc	5.35122	-0.210586		SS-13	PC-Sm	4.16023	low
SS-172	PC-Cc	5.85427	-0.164683		SS-19	PC-Ra	6.62635	no
SS-186	PC-Cc	5.77392	0.0572292		SS-36	PC-Ra	3.96052	no
SS-120	PC-Cc	3.52676	-0.112363		SS-42	PC-Ra	6.89269	low
SS-173	PC-Cc	6.10051	-0.251228		SS-154	PC-Ra	2.84223	high
SS-106	PC-Cc	7.99516	-0.301753		SS-35	PC-Cc	3.60079	low
SS-147	PC-Cc	5.83891	-0.241752		SS-112	PC-Ra	3.8448	median
SS-180	PC-Cc	4.18042	-0.228345		SS-95	PC-Cc	5.05835	no
SS-165	PC-Cc	3.14889	-0.129799		SS-115	PC-Cc	3.29867	median
SS-185	PC-Cc	5.05997	-0.11298		SS-141	PC-Cc	4.4983	median
SS-169	PC-Cc	5.43081	-0.180218		SS-164	PC-Cc	3.79531	median
SS-27	PC-Cc	4.13161	-0.189863		SS-57	PC-Cc	2.97836	no
SS-29	PC-Cc	3.85465	-0.0584783		SS-121	PC-Cc	3.21518	high
SS-132	PC-Cc	5.09114	-0.00760712		SS-100	PC-Cc	4.39109	high
SS-76	PC-Cc	4.77467	-0.206767		SS-188	PC-Cc	2.93604	median
SS-26	PC-Cc	5.37236	-0.27434		SS-67	PC-Cc	5.21215	high
SS-49	PC-Cc	4.274	-0.304738		SS-182	PC-Cc	2.24677	low
SS-45	PC-Cc	6.24333	-0.0504417		SS-183	PC-Cc	2.51816	low
SS-15	PC-Cc	5.09856	-0.143332		SS-105	PC-Cc	4.83635	low
SS-71	PC-Cc	3.20006	-0.183473		SS-89	PC-Cc	5.52596	no
SS-61	PC-Cc	5.06715	-0.239234		SS-31	PC-Ra	4.60583	high
SS-148	PC-Cc	6.48312	0.0487821		SS-179	PC-Ra	3.8577	median
SS-78	PC-Cc	6.22026	-0.0619595		SS-137	PC-Ra	2.72931	high
SS-160	PC-Cc	5.4932	-0.103719		SS-187	PC-Sm	0.21176	low
SS-66	PC-Cc	5.36022	-0.0430261		SS-104	PC-Ra	1.46121	low
SS-114	PC-Cc	7.50024	-0.0415012		SS-65	PC-Ra	3.71718	low
SS-55	PC-Cc	6.83794	-0.0334818		SS-126	PC-Ra	3.26323	high
SS-162	PC-Cc	5.31807	0.051398		SS-316	PC-Sm	3.63286	low
SS-116	PC-Cc	4.29619	-0.092936		SS-14	PC-Sm	1.28877	no
SS-111	PC-Cc	3.30728	-0.0650973		SS-48	PC-Sm	1.4297	low
SS-62	PC-Cc	5.15991	-0.0692244		SS-203	PC-Sm	-0.343	no
SS-99	PC-Cc	2.88542	-0.237876		SS-74	PC-Sm	3.48922	low
SS-59	PC-Cc	4.8653	-0.149126		SS-202	PC-Sm	1.90539	low
SS-22	PC-Cc	4.55516	-0.282364		SS-194	PC-Sm	2.79169	low
SS-152	PC-Cc	2.59958	-0.44125		SS-218	PC-Sm	4.7916	no
SS-166	PC-Cc	5.77059	-0.056335		SS-234	PC-Sm	1.94358	no
SS-139	PC-Cc	5.50749	-0.023059		SS-222	PC-Sm	2.37451	low
SS-151	PC-Cc	4.11803	-0.185124		SS-248	PC-Sm	2.98758	low
SS-88	PC-Cc	3.95667	-0.150809		SS-211	PC-Sm	0.97563	no
SS-144	PC-Cc	6.25668	-0.00341495		SS-213	PC-Sm	1.07854	no
SS-28	PC-Cc	3.73855	-0.322536		SS-273	PC-Sm	0.822689	no
SS-142	PC-Cc	6.68146	-0.0576985		SS-305	PC-Sm	1.67478	no
SS-33	PC-Cc	6.64694	-0.049268		SS-6	PC-Sm	3.82733	no
SS-81	PC-Cc	6.22356	0.0130372		SS-93	PC-Ra	5.10335	no
					SS-119	PC-Sm	4.9327	high
					SS-86	PC-Ra	7.00687	median
					SS-46	PC-Sm	-0.147841	low
					SS-145	PC-Ra	5.5298	high
					SS-113	PC-Ra	3.03057	median
					SS-136	PC-Cc	5.26054	median
					SS-69	PC-Cc	3.27583	low
					SS-2	PC-Cc	4.067	no
					SS-20	PC-Cc	3.35322	high
					SS-68	PC-Cc	3.62737	median
					SS-102	PC-Cc	5.17826	median
					SS-82	PC-Ra	5.80163	high
					SS-85	PC-Cc	6.3027	no
					SS-84	PC-Cc	3.56529	median
					SS-175	PC-Cc	5.57639	high
					SS-98	PC-Cc	5.35122	no
					SS-172	PC-Cc	5.85427	no
					SS-186	PC-Cc	5.77392	high
					SS-120	PC-Cc	3.52676	high
					SS-173	PC-Cc	6.10051	high
					SS-106	PC-Cc	7.99516	median
					SS-147	PC-Cc	5.83891	high
					SS-180	PC-Cc	4.18042	median
					SS-165	PC-Cc	3.14889	high
					SS-185	PC-Cc	5.05997	median
					SS-169	PC-Cc	5.43081	median
					SS-32	PC-Sm	2.56409	low
					SS-27	PC-Cc	4.13161	median
					SS-29	PC-Cc	3.85465	low
					SS-132	PC-Cc	5.09114	no
					SS-76	PC-Cc	4.77467	median
					SS-26	PC-Cc	5.37236	median
					SS-49	PC-Cc	4.274	median
					SS-45	PC-Cc	6.24333	no
					SS-15	PC-Cc	5.09856	no
					SS-71	PC-Cc	3.20006	no
					SS-61	PC-Cc	5.06715	no
					SS-148	PC-Cc	6.48312	low
					SS-78	PC-Cc	6.22026	median
					SS-160	PC-Cc	5.4932	median
					SS-66	PC-Cc	5.36022	low
					SS-114	PC-Cc	7.50024	high
					SS-34	PC-Ra	3.39101	low
					SS-55	PC-Cc	6.83794	high
					SS-162	PC-Cc	5.31807	high
					SS-116	PC-Cc	4.29619	high
					SS-111	PC-Cc	3.30728	low
					SS-62	PC-Cc	5.15991	median
					SS-99	PC-Cc	2.88542	no
					SS-59	PC-Cc	4.8653	low
					SS-22	PC-Cc	4.55516	low
					SS-152	PC-Cc	2.59958	low
					SS-166	PC-Cc	5.77059	median
					SS-139	PC-Cc	5.50749	high
					SS-151	PC-Cc	4.11803	median
					SS-109	PC-Ra	4.76522	low
					SS-70	PC-Ra	3.117	low
					SS-30	PC-Ra	2.43226	no
					SS-108	PC-Ra	2.73492	median
					SS-88	PC-Cc	3.95667	high
					SS-3	PC-Ra	7.01902	no
					SS-144	PC-Cc	6.25668	high
					SS-134	PC-Ra	6.50709	median
					SS-28	PC-Cc	3.73855	low
					SS-142	PC-Cc	6.68146	high
					SS-9	PC-Ra	4.26563	high
					SS-24	PC-Sm	3.51206	no
					SS-171	PC-Sm	2.02407	low
					SS-117	PC-Ra	4.89715	high
					SS-58	PC-Ra	4.35906	low
					SS-150	PC-Ra	6.18439	no
					SS-90	PC-Ra	1.72783	no
					SS-184	PC-Ra	6.34537	median
					SS-168	PC-Ra	3.90337	no
					SS-41	PC-Ra	3.41853	low
					SS-38	PC-Ra	4.43529	no
					SS-158	PC-Sm	3.54088	low
					SS-94	PC-Sm	2.97693	no
					SS-52	PC-Ra	6.96505	low
					SS-21	PC-Ra	5.32552	median
					SS-8	PC-Ra	4.96025	high
					SS-176	PC-Ra	6.35223	median
					SS-54	PC-Ra	5.30017	high
					SS-56	PC-Ra	2.77503	low
					SS-37	PC-Sm	2.3751	low
					SS-17	PC-Sm	1.42449	no
					SS-60	PC-Ra	4.63183	no
					SS-124	PC-Ra	6.96146	high
					SS-122	PC-Ra	3.16239	low
					SS-72	PC-Ra	2.7006	median
					SS-127	PC-Ra	3.88031	median
					SS-110	PC-Ra	5.25516	high
					SS-5	PC-Ra	5.77752	high
					SS-299	PC-Ra	6.96828	high
					SS-50	PC-Sm	2.2047	low
					SS-40	PC-Sm	0.739157	no
					SS-300	PC-Ra	6.20715	no
					SS-291	PC-Sm	2.67679	no
					SS-275	PC-Ra	5.03647	high
					SS-283	PC-Sm	3.0208	low
					SS-268	PC-Ra	7.4574	high
					SS-264	PC-Sm	0.279174	no
					SS-146	PC-Ra	2.94231	no
					SS-135	PC-Sm	2.76878	high
					SS-296	PC-Ra	3.83825	high
					SS-238	PC-Sm	3.72019	low
					SS-195	PC-Ra	5.19402	high
					SS-125	PC-Ra	5.87562	no
					SS-18	PC-Ra	5.74446	no
					SS-118	PC-Ra	3.081	low
					SS-92	PC-Sm	1.79335	low
					SS-157	PC-Sm	1.5366	no
					SS-123	PC-Sm	0.944109	low
					SS-177	PC-Sm	0.0071955	no
					SS-170	PC-Sm	1.69492	no
					SS-257	PC-Sm	2.18862	no
					SS-155	PC-Sm	0.117562	no
					SS-63	PC-Sm	3.00678	no
					SS-77	PC-Sm	2.69363	low
					SS-11	PC-Sm	2.67631	no
					SS-311	PC-Sm	3.39244	low
					SS-204	PC-Ra	3.9887	high
					SS-206	PC-Ra	4.60453	no
					SS-209	PC-Ra	5.20768	low
					SS-225	PC-Ra	5.51849	high
					SS-233	PC-Ra	5.04194	high
					SS-232	PC-Ra	4.11898	high
					SS-228	PC-Ra	5.02	median
					SS-262	PC-Ra	4.07123	high
					SS-259	PC-Ra	4.83881	high
					SS-149	PC-Sm	0.365693	no
					SS-140	PC-Ra	3.86102	no
					SS-310	PC-Ra	6.37981	no
					SS-1	PC-Sm	1.0192	no
					SS-214	PC-Sm	3.43341	high
					SS-253	PC-Sm	3.80445	median
					SS-73	PC-Sm	1.53953	high
					SS-221	PC-Sm	3.45908	no
					SS-251	PC-Ra	5.78868	high
					SS-174	PC-Ra	4.50143	high
					SS-101	PC-Ra	3.00398	no
					SS-290	PC-Ra	3.86756	high
					SS-91	PC-Sm	1.5474	median
					SS-25	PC-Sm	2.33988	no
					SS-243	PC-Ra	1.92862	high
					SS-181	PC-Sm	0.849279	no
					SS-249	PC-Sm	2.88838	low
					SS-297	PC-Ra	3.16569	median
					SS-33	PC-Cc	6.64694	high
					SS-81	PC-Cc	6.22356	high

## Sheet: Figure4H
ID	OS	os.time(month)	APEX1	APEX1.level	NPM1	NPM1.level
SS-231	1	11.5667	21.1574	2	50.9395	2
SS-229	0	42.4667	9.2067	1	68.4983	2
SS-244	1	33.5333	19.8985	2	30.4076	2
SS-230	0	42.3667	52.6159	2	31.8673	2
SS-205	1	10.1	55.8598	2	102.926	2
SS-196	0	47	10.0493	1	72.814	2
SS-200	0	46.2333	35.9817	2	31.9667	2
SS-197	1	13.4	29.5631	2	49.4158	2
SS-210	0	44.9333	3.7971	1	6.3378	1
SS-223	1	37.0667	3.0836	1	7.2124	1
SS-190	1	7.2	28.1572	2	36.0002	2
SS-317	1	3.36667	51.2562	2	84.8385	2
SS-242	1	29.6333	33.9244	2	42.7217	2
SS-255	0	38.2333	5.9172	1	3.6222	1
SS-189	0	47.8333	0.2022	1	12.5677	1
SS-239	0	41.6667	9.6177	1	15.5255	1
SS-193	1	40.4333	51.1855	2	46.9931	2
SS-260	0	36.9	18.5503	2	12.9589	1
SS-287	0	33.3	70.8676	2	87.4375	2
SS-282	0	33.7667	29.685	2	55.1255	2
SS-281	0	33.8	16.5213	2	42.3532	2
SS-265	0	35.8667	18.9982	2	56.0497	2
SS-247	0	39.5667	21.2088	2	46.5579	2
SS-198	1	4.3	120.869	2	44.3651	2
SS-199	0	46.3333	27.0115	2	77.8477	2
SS-236	0	42	20.8042	2	117.438	2
SS-226	1	7.16667	61.63	2	268.517	2
SS-219	0	43.3	10.96	1	25.55	2
SS-220	1	7.63333	6.192	1	86.6827	2
SS-271	1	2.63333	39.4476	2	81.0726	2
SS-128	1	40.4667	42.6257	2	149.397	2
SS-267	0	35.4333	28.4029	2	49.7154	2
SS-308	1	13.7333	79.4022	2	22.6662	2
SS-250	0	39.3333	45.5715	2	94.8175	2
SS-280	0	33.8333	11.1708	1	82.5362	2
SS-306	0	31.0333	32.5569	2	91.8175	2
SS-289	0	33.2333	22.5934	2	23.3494	2
SS-261	0	36.8333	39.3538	2	48.2166	2
SS-303	0	31.0667	65.9066	2	55.2702	2
SS-263	0	36.3	10.7715	1	3.9296	1
SS-269	0	35.3667	4.7362	1	3.0092	1
SS-252	0	38.6667	80.0065	2	283.432	2
SS-212	0	44.7	14.6655	2	131.549	2
SS-191	0	47.6333	6.9192	1	42.8558	2
SS-201	0	45.9333	28.5604	2	18.2214	1
SS-215	0	43.8333	34.7761	2	133.491	2
SS-276	0	34.6667	35.1212	2	24.6867	2
SS-307	1	31.8	67.0076	2	96.7928	2
SS-279	0	33.8333	15.4693	2	40.7303	2
SS-286	0	33.5	9.1236	1	33.5142	2
SS-284	1	5.6	7.0002	1	17.1678	1
SS-272	0	34.9667	49.4959	2	149.024	2
SS-298	0	32	5.6731	1	11.6081	1
SS-309	0	30.8	9.8411	1	40.7452	2
SS-313	1	8.46667	8.9038	1	57.7335	2
SS-245	0	40.3333	11.0938	1	23.0295	2
SS-314	0	30.2667	15.0944	2	209.083	2
SS-312	0	30.3333	41.7661	2	93.6937	2
SS-302	0	31.3	18.1342	2	69.6562	2
SS-288	0	33.2667	23.5318	2	15.7665	1
SS-258	0	37.7667	11.2454	1	45.1588	2
SS-278	0	34.2333	12.3941	2	71.8559	2
SS-254	0	38.6333	9.7568	1	93.4181	2
SS-277	0	34.6667	8.5542	1	41.0136	2
SS-87	0	60.8667	4.6247	1	26.2048	2
SS-53	1	15.2	16.9475	2	7.2706	1
SS-23	0	60.8667	10.6327	1	28.8973	2
SS-156	0	54.9667	11.6564	2	5.8865	1
SS-159	0	54.3667	6.1095	1	6.6311	1
SS-97	1	26.1	6.3288	1	9.4587	1
SS-143	1	47.6	15.0605	2	22.6025	2
SS-83	1	19.9	16.1702	2	5.1893	1
SS-178	0	50.0667	17.6269	2	48.24	2
SS-130	1	60.2667	71.8437	2	36.0375	2
SS-39	0	60.8667	10.5219	1	8.8569	1
SS-75	0	60.8667	15.8176	2	2.5814	1
SS-163	0	53.1667	28.4849	2	14.0931	1
SS-167	0	52.0667	4.1798	1	11.2859	1
SS-13	0	60.8667	45.06	2	17.8794	1
SS-19	0	60.8667	63.5162	2	98.794	2
SS-36	1	43.7333	0.7095	1	15.5681	1
SS-42	0	60.8667	11.1192	1	118.825	2
SS-154	0	55.4333	9.735	1	7.1713	1
SS-35	NA	NA	10.4779	1	12.1324	1
SS-112	1	22.5	13.4396	2	14.3681	1
SS-95	1	29.0333	65.8303	2	33.3208	2
SS-115	0	60.8667	4.888	1	9.8401	1
SS-141	1	35.5667	18.5908	2	22.6007	2
SS-164	1	32.3	10.6567	1	13.8836	1
SS-57	1	42.3667	10.7157	1	7.8809	1
SS-121	0	60.8667	2.4981	1	9.2868	1
SS-100	1	54.3	3.1421	1	20.9822	1
SS-188	1	13.3333	8.0723	1	7.6531	1
SS-67	0	60.8667	4.7783	1	37.0691	2
SS-182	0	49.2333	4.0628	1	4.7462	1
SS-183	0	49.1667	7.3184	1	5.7285	1
SS-105	1	19.7333	5.8233	1	28.5685	2
SS-89	0	60.8667	48.5634	2	46.0766	2
SS-31	0	60.8667	3.3957	1	24.3497	2
SS-179	0	49.8667	17.6655	2	14.4972	1
SS-137	0	60.8667	7.8513	1	6.6314	1
SS-187	0	47.8667	1.6559	1	1.1581	1
SS-104	0	60.8667	0.5461	1	2.7534	1
SS-65	1	13.6333	9.8347	1	13.1517	1
SS-126	0	60.8667	9.1364	1	9.6013	1
SS-316	0	30	14.6878	2	12.4051	1
SS-14	1	33.0667	6.3862	1	2.4432	1
SS-48	0	60.8667	8.2029	1	2.6939	1
SS-203	0	45.7667	4.9629	1	0.7884	1
SS-74	0	60.8667	18.4412	2	11.2295	1
SS-202	0	45.9	9.037	1	3.7461	1
SS-194	0	47.1667	5.9893	1	6.9244	1
SS-218	0	43.3667	11.7002	2	27.6959	2
SS-234	0	42.2	5.0148	1	3.8466	1
SS-222	0	42.9	3.1742	1	5.1856	1
SS-248	0	39.4333	27.5757	2	7.9314	1
SS-211	0	44.7667	4.3692	1	1.9665	1
SS-213	0	43.8333	1.0782	1	2.1119	1
SS-273	0	34.9667	7.327	1	1.7687	1
SS-305	0	31.0333	3.1927	1	3.1927	1
SS-6	1	21.7667	9.2727	1	14.1952	1
SS-93	1	1.8	0.8204	1	34.3765	2
SS-119	0	60.8667	32.657	2	30.5416	2
SS-86	0	60.8667	5.6206	1	128.611	2
SS-46	0	60.8667	10.4222	1	0.9026	1
SS-145	0	57.8	29.6013	2	46.1993	2
SS-113	0	60.8667	21.4163	2	8.1713	1
SS-136	0	60.8667	42.743	2	38.3336	2
SS-69	0	60.8667	8.5252	1	9.6855	1
SS-2	1	8.23333	7.439	1	16.7606	1
SS-20	0	60.8667	6.9265	1	10.2193	1
SS-68	0	60.8667	4.0887	1	12.358	1
SS-102	0	60.8667	27.5523	2	36.2086	2
SS-82	1	20.4333	45.2688	2	55.7783	2
SS-85	0	60.8667	31.3288	2	78.941	2
SS-84	0	60.8667	21.2995	2	11.8375	1
SS-175	1	14.0667	51.3908	2	47.7155	2
SS-98	0	60.8667	21.9699	2	40.8205	2
SS-172	0	50.9	22.5979	2	57.8509	2
SS-186	0	48.9667	15.7522	2	54.7172	2
SS-120	0	60.8667	26.7152	2	11.5255	1
SS-173	1	17.6667	34.9616	2	68.6176	2
SS-106	0	60.8667	53.4587	2	255.143	2
SS-147	1	5.2	15.8923	2	57.2384	2
SS-180	0	49.8333	22.9783	2	18.1314	1
SS-165	0	52.5333	14.7332	2	8.8697	1
SS-185	0	49	29.7741	2	33.3583	2
SS-169	0	51.6	20.2484	2	43.1356	2
SS-32	0	60.8667	8.5622	1	5.9138	1
SS-27	0	60.8667	33.1926	2	17.5283	1
SS-29	0	60.8667	12.9627	2	14.4666	1
SS-132	0	60.8667	11.0631	1	34.0867	2
SS-76	1	48.3333	30.0198	2	27.3727	2
SS-26	1	21.9	17.1214	2	41.423	2
SS-49	0	60.8667	9.2619	1	19.3465	1
SS-45	0	60.8667	35.4948	2	75.7582	2
SS-15	0	60.8667	5.7715	1	34.2625	2
SS-71	0	60.8667	9.7652	1	9.19	1
SS-61	0	60.8667	10.9366	1	33.5246	2
SS-148	0	57.1	21.7873	2	89.4566	2
SS-78	0	60.8667	50.2877	2	74.5563	2
SS-160	1	3.3	48.0464	2	45.042	2
SS-66	1	45.0667	46.3572	2	41.0759	2
SS-114	0	60.8667	61.4277	2	181.049	2
SS-34	0	60.8667	5.174	1	10.4905	1
SS-55	1	49.9667	47.3324	2	114.399	2
SS-162	1	16.8	40.6889	2	39.8931	2
SS-116	0	60.8667	3.2775	1	19.6463	1
SS-111	0	60.8667	6.8342	1	9.899	1
SS-62	0	60.8667	18.6624	2	35.7509	2
SS-99	1	12.7333	6.0767	1	7.3892	1
SS-59	1	11.5667	2.3857	1	29.1474	2
SS-22	0	60.8667	5.5826	1	23.5093	2
SS-152	0	56	5.5292	1	6.0611	1
SS-166	0	52.1667	24.376	2	54.5908	2
SS-139	0	58.9667	60.0847	2	45.4905	2
SS-151	0	56.2333	18.7687	2	17.364	1
SS-109	0	60.8667	47.0103	2	27.194	2
SS-70	0	60.8667	0.8241	1	8.6758	1
SS-30	0	60.8667	4.7518	1	5.3974	1
SS-108	0	60.8667	0.6145	1	6.6572	1
SS-88	1	6.33333	5.6185	1	15.5266	1
SS-3	0	60.8667	92.054	2	129.699	2
SS-144	0	57.9	34.9617	2	76.4626	2
SS-134	1	13.6333	58.5392	2	90.9556	2
SS-28	0	60.8667	12.8237	2	13.348	1
SS-142	1	14.2	67.0537	2	102.641	2
SS-9	0	60.8667	17.9843	2	19.2346	1
SS-24	0	60.8667	1.744	1	11.4087	1
SS-171	0	51.2667	2.4756	1	4.0673	1
SS-117	1	55.3	8.4753	1	29.7982	2
SS-58	1	3.9	32.0925	2	20.5215	1
SS-150	0	56.2667	26.1131	2	72.7257	2
SS-90	1	43.7333	4.0944	1	3.3123	1
SS-184	1	23.7	28.0556	2	81.3107	2
SS-168	0	51.7333	17.5949	2	14.9634	1
SS-41	1	13.2	3.6815	1	10.6925	1
SS-38	1	2.73333	17.8039	2	21.6349	1
SS-158	0	54.6333	4.2338	1	11.6389	1
SS-94	1	2.03333	7.7973	1	7.8731	1
SS-52	0	60.8667	1.6141	1	124.937	2
SS-21	0	60.8667	23.3183	2	40.0997	2
SS-8	0	60.8667	13.9802	2	31.1304	2
SS-176	0	50.4333	18.2687	2	81.6981	2
SS-54	0	60.8667	11.151	1	39.4014	2
SS-56	0	60.8667	3.7727	1	6.8449	1
SS-37	0	33.8	1.7367	1	5.1877	1
SS-17	0	60.8667	2.0096	1	2.6842	1
SS-60	0	60.8667	6.9371	1	24.7925	2
SS-124	1	0.166667	27.792	2	124.626	2
SS-122	0	60.8667	7.4458	1	8.9531	1
SS-72	NA	NA	3.8031	1	6.5007	1
SS-127	1	4.03333	36.3759	2	14.7262	1
SS-110	0	60.8667	28.2417	2	38.1909	2
SS-5	1	9.8	22.7891	2	54.8537	2
SS-299	0	31.9667	23.6148	2	125.216	2
SS-50	1	41.5667	10.5187	1	4.6098	1
SS-40	0	54.3333	0.0001	1	1.6692	1
SS-300	0	31.7333	9.6266	1	73.882	2
SS-291	0	33.1	7.6082	1	6.3943	1
SS-275	0	34.7667	16.4997	2	32.8192	2
SS-283	0	33.6	9.3233	1	8.1162	1
SS-268	1	3.26667	23.4902	2	175.752	2
SS-264	0	36.2667	2.2654	1	1.2135	1
SS-146	0	57.7667	10.7875	1	7.6864	1
SS-135	0	60.8667	5.054	1	6.8153	1
SS-296	1	4.83333	6.5006	1	14.303	1
SS-238	0	41.7333	17.8414	2	13.1792	1
SS-195	1	2.4	19.2586	2	36.6063	2
SS-125	1	14	11.6175	1	58.7135	2
SS-18	1	2.43333	7.1502	1	53.6112	2
SS-118	0	60.8667	13.4768	2	8.462	1
SS-92	0	60.8667	3.9928	1	3.4662	1
SS-157	0	54.8	2.3488	1	2.9011	1
SS-123	0	60.8667	9.41	1	1.924	1
SS-177	0	50.3667	1.4252	1	1.005	1
SS-170	0	51.6	0.0001	1	3.2376	1
SS-257	1	11.8667	1.3657	1	4.5587	1
SS-155	0	55.0333	1.7933	1	1.0849	1
SS-63	1	45	5.9219	1	8.0377	1
SS-77	0	60.8667	9.3227	1	6.4694	1
SS-11	0	60.8667	7.93	1	6.3922	1
SS-311	0	30.4667	2.1075	1	10.5009	1
SS-204	1	22.3	16.5263	2	15.8752	1
SS-206	1	17.7333	45.9571	2	24.3278	2
SS-209	0	44.9333	10.1379	1	36.9545	2
SS-225	1	30.5667	0.4606	1	45.8387	2
SS-233	0	42.2	18.5278	2	32.944	2
SS-232	0	42.2333	2.4463	1	17.3755	1
SS-228	0	42.6	26.2215	2	32.4466	2
SS-262	0	36.5667	0.8167	1	16.8098	1
SS-259	0	37.7	18.8991	2	28.6172	2
SS-149	0	56.9333	8.1413	1	1.2885	1
SS-140	1	43.7333	29.7094	2	14.5306	1
SS-310	1	9.3	43.9595	2	83.2748	2
SS-1	0	60.8667	0.7822	1	2.0268	1
SS-214	0	43.8333	3.3435	1	10.8034	1
SS-253	0	38.6333	2.5889	1	13.9718	1
SS-73	0	60.8667	3.3938	1	2.907	1
SS-221	1	0.3	2.4051	1	10.9973	1
SS-251	0	39.1	30.0521	2	55.2797	2
SS-174	0	50.8	44.1381	2	22.6499	2
SS-101	0	60.8667	19.0837	2	8.0221	1
SS-290	1	25.0333	15.871	2	14.5966	1
SS-91	0	60.8667	15.0431	2	2.9229	1
SS-25	1	12.3667	7.5302	1	5.0626	1
SS-243	0	40.7667	10.8795	1	3.8069	1
SS-181	0	49.3667	2.61	1	1.8016	1
SS-249	0	39.4	3.6819	1	7.4044	1
SS-297	1	28.6	9.2722	1	8.9736	1
SS-33	1	14.9333	12.6886	2	100.214	2
SS-81	0	60.8667	75.9214	2	74.727	2

## Sheet: Figure4I
ID	Protein Cluster	Proliferation	APEX1	NPM1	NPM1/S_125
SS-229	PC-Cc	0.325267	9.2067	68.4983	567.256
SS-196	PC-Cc	0.227342	10.0493	72.814	895.072
SS-239	PC-Cc	0.346003	9.6177	15.5255	24.4923
SS-193	PC-Cc	0.25681	51.1855	46.9931	167.891
SS-282	PC-Cc	0.21423	29.685	55.1255	274.302
SS-198	PC-Cc	0.359138	120.869	44.3651	0.00928548
SS-199	PC-Cc	0.211532	27.0115	77.8477	328.131
SS-236	PC-Cc	0.239973	20.8042	117.438	28.8342
SS-220	PC-Cc	0.333712	6.192	86.6827	633.67
SS-271	PC-Cc	0.121973	39.4476	81.0726	594.277
SS-250	PC-Cc	0.290112	45.5715	94.8175	1007.93
SS-280	PC-Cc	0.340839	11.1708	82.5362	2.75961
SS-252	PC-Cc	0.282012	80.0065	283.432	2094.35
SS-212	PC-Cc	0.324883	14.6655	131.549	481.593
SS-191	PC-Cc	0.282011	6.9192	42.8558	153.082
SS-215	PC-Cc	0.31764	34.7761	133.491	0.00928548
SS-307	PC-Cc	0.326552	67.0076	96.7928	915.744
SS-279	PC-Cc	0.234251	15.4693	40.7303	79.7323
SS-245	PC-Cc	0.444408	11.0938	23.0295	696.368
SS-312	PC-Cc	0.378741	41.7661	93.6937	565.368
SS-302	PC-Cc	0.34393	18.1342	69.6562	0.00928548
SS-163	PC-Cc	0.352233	28.4849	14.0931	261.598
SS-167	PC-Cc	0.236729	4.1798	11.2859	138.896
SS-35	PC-Cc	0.343901	10.4779	12.1324	0.00928548
SS-115	PC-Cc	0.352185	4.888	9.8401	151.199
SS-141	PC-Cc	0.305905	18.5908	22.6007	76.0419
SS-164	PC-Cc	0.30836	10.6567	13.8836	20.7561
SS-57	PC-Cc	0.334764	10.7157	7.8809	72.3638
SS-121	PC-Cc	0.277607	2.4981	9.2868	85.0454
SS-188	PC-Cc	0.353695	8.0723	7.6531	181.557
SS-67	PC-Cc	0.235455	4.7783	37.0691	12.0915
SS-183	PC-Cc	0.358267	7.3184	5.7285	50.1117
SS-89	PC-Cc	0.263389	48.5634	46.0766	108.261
SS-2	PC-Cc	0.301929	7.439	16.7606	0.00928548
SS-20	PC-Cc	0.225667	6.9265	10.2193	0.00928548
SS-84	PC-Cc	0.325034	21.2995	11.8375	49.5016
SS-175	PC-Cc	0.237047	51.3908	47.7155	232.004
SS-172	PC-Cc	0.2591	22.5979	57.8509	175.155
SS-186	PC-Cc	0.330478	15.7522	54.7172	213.652
SS-173	PC-Cc	0.281455	34.9616	68.6176	803.888
SS-147	PC-Cc	0.3076	15.8923	57.2384	2.40544
SS-165	PC-Cc	0.318751	14.7332	8.8697	140.71
SS-185	PC-Cc	0.422209	29.7741	33.3583	306.885
SS-169	PC-Cc	0.384025	20.2484	43.1356	364.255
SS-29	PC-Cc	0.286388	12.9627	14.4666	31.9278
SS-132	PC-Cc	0.376709	11.0631	34.0867	77.3834
SS-26	PC-Cc	0.164174	17.1214	41.423	81.694
SS-49	PC-Cc	0.225962	9.2619	19.3465	0.00928548
SS-15	PC-Cc	0.264169	5.7715	34.2625	0.00928548
SS-61	PC-Cc	0.296837	10.9366	33.5246	548.574
SS-66	PC-Cc	0.240932	46.3572	41.0759	0.00928548
SS-114	PC-Cc	0.310268	61.4277	181.049	119.424
SS-55	PC-Cc	0.244366	47.3324	114.399	184.828
SS-162	PC-Cc	0.256621	40.6889	39.8931	388.884
SS-62	PC-Cc	0.248053	18.6624	35.7509	358.422
SS-22	PC-Cc	0.208653	5.5826	23.5093	86.8587
SS-152	PC-Cc	0.239745	5.5292	6.0611	69.1794
SS-166	PC-Cc	0.26486	24.376	54.5908	113.845
SS-139	PC-Cc	0.179519	60.0847	45.4905	216.148
SS-151	PC-Cc	0.281136	18.7687	17.364	629.517
SS-88	PC-Cc	0.295885	5.6185	15.5266	144.748
SS-144	PC-Cc	0.269108	34.9617	76.4626	264.718
SS-28	PC-Cc	0.305716	12.8237	13.348	4.47768
SS-223	PC-Ra	0.25216	3.0836	7.2124	0.00928548
SS-190	PC-Ra	0.272094	28.1572	36.0002	232.426
SS-284	PC-Ra	0.101618	7.0002	17.1678	71.7545
SS-23	PC-Ra	0.20603	10.6327	28.8973	0.00928548
SS-143	PC-Ra	0.259185	15.0605	22.6025	113.165
SS-19	PC-Ra	0.219187	63.5162	98.794	139.212
SS-137	PC-Ra	0.307909	7.8513	6.6314	87.6733
SS-113	PC-Ra	0.218499	21.4163	8.1713	0.00928548
SS-82	PC-Ra	0.305657	45.2688	55.7783	394.662
SS-34	PC-Ra	0.216824	5.174	10.4905	0.00928548
SS-70	PC-Ra	0.0125707	0.8241	8.6758	89.5844
SS-30	PC-Ra	0.255124	4.7518	5.3974	155.114
SS-108	PC-Ra	0.205738	0.6145	6.6572	0.00928548
SS-134	PC-Ra	0.246378	58.5392	90.9556	95.4484
SS-9	PC-Ra	0.299119	17.9843	19.2346	31.5623
SS-117	PC-Ra	0.252445	8.4753	29.7982	241.665
SS-150	PC-Ra	0.3463	26.1131	72.7257	1.52917
SS-184	PC-Ra	0.343456	28.0556	81.3107	259.951
SS-168	PC-Ra	0.220141	17.5949	14.9634	104.648
SS-41	PC-Ra	0.256851	3.6815	10.6925	93.7651
SS-38	PC-Ra	0.223248	17.8039	21.6349	179.876
SS-21	PC-Ra	0.354379	23.3183	40.0997	148.784
SS-8	PC-Ra	0.194385	13.9802	31.1304	0.00928548
SS-176	PC-Ra	0.249024	18.2687	81.6981	407.899
SS-54	PC-Ra	0.200702	11.151	39.4014	0.00928548
SS-124	PC-Ra	0.412295	27.792	124.626	473.721
SS-72	PC-Ra	0.008929	3.8031	6.5007	39.3564
SS-127	PC-Ra	0.305057	36.3759	14.7262	142.781
SS-5	PC-Ra	0.281545	22.7891	54.8537	0.00928548
SS-299	PC-Ra	0.283561	23.6148	125.216	348.117
SS-195	PC-Ra	0.165336	19.2586	36.6063	91.92
SS-18	PC-Ra	0.178503	7.1502	53.6112	236.826
SS-225	PC-Ra	0.269551	0.4606	45.8387	317.967
SS-233	PC-Ra	0.29318	18.5278	32.944	29.2271
SS-228	PC-Ra	0.320378	26.2215	32.4466	30.2484
SS-290	PC-Ra	0.210937	15.871	14.5966	0.00928548
SS-156	PC-Sm	0.171464	11.6564	5.8865	0.00928548
SS-159	PC-Sm	0.121314	6.1095	6.6311	0.00928548
SS-75	PC-Sm	0.260357	15.8176	2.5814	35.1481
SS-32	PC-Sm	0.18179	8.5622	5.9138	160.022
SS-24	PC-Sm	0.176031	1.744	11.4087	7.07707
SS-94	PC-Sm	0.259448	7.7973	7.8731	16.7325
SS-37	PC-Sm	0.0486124	1.7367	5.1877	0.00928548
SS-135	PC-Sm	0.204363	5.054	6.8153	7.82736
SS-92	PC-Sm	0.13372	3.9928	3.4662	0.00928548
SS-170	PC-Sm	0.177999	0.0001	3.2376	0.00928548
SS-155	PC-Sm	0.0624383	1.7933	1.0849	0.00928548
SS-77	PC-Sm	0.162741	9.3227	6.4694	0.00928548
SS-11	PC-Sm	0.167231	7.93	6.3922	0.00928548
SS-91	PC-Sm	0.29448	15.0431	2.9229	53.8894
SS-25	PC-Sm	0.254019	7.5302	5.0626	77.9762

## Sheet: Figure4J
Kinase	R(correlation with NPM1_S125)	p-value(correlation with NPM1_S125)
STK25	0.0759866	0.421665
MAP3K7	0.171271	0.0684544
ROCK2	-0.027014	0.775411
RPS6KA5	-0.130695	0.165743
RPS6KA4	-0.0363932	0.700669
STK10	0.170527	0.0696811
OXSR1	0.0754492	0.424965
MAP4K4	0.0858082	0.364005
PAK4	0.0691297	0.464874
PRKCB	-0.00336462	0.971658
CDK1	0.17216	0.06701
CDK4	0.0513665	0.587296
PRKCA	0.226296	0.0154761
RPS6KB1	0.0996498	0.291484
CDK2	0.0205358	0.828311
ADRBK1	-0.128889	0.171719
MAPK3	-0.0863922	0.360737
MARK3	0.00248519	0.979064
MAPK1	0.0150193	0.873981
PRKCI	-0.0421556	0.656077
MTOR	0.138256	0.142388
GRK6	0.039685	0.675059
MAPK8	0.156395	0.0965763
MAPK9	-0.0215048	0.820343
MAPKAPK2	0.084717	0.37016
CDK7	0.104013	0.270766
CDK9	0.141122	0.134217
RPS6KA3	-0.0470209	0.619339
LIMK1	0.00913377	0.923164
MAPK10	-0.00767563	0.935401
PRKAA2	-0.114356	0.225699
PRKDC	0.123494	0.190522
CDK3	0.0857099	0.364557
CDK6	0.0722484	0.444927
CDK5	0.15537	0.0988099
CDK16	-0.11019	0.24317
CDK17	-0.0452832	0.632359
ACVR1	0.124826	0.185746
PRKCD	-0.061752	0.513957
STK4	0.0492476	0.602825
PRKAA1	-0.0588505	0.533964
PAK1	0.0918517	0.331072
MAPK7	-0.0174772	0.853571
PAK2	0.257137	0.0057482
STK3	0.0545386	0.564395
ATM	0.0231748	0.806654
ILK	-0.15965	0.0897518
ROCK1	-0.049325	0.602255
PRPF4B	0.017128	0.856466
DYRK1A	-0.0290033	0.759359
RPS6KA2	0.0781796	0.408352
RPS6KA1	0.160973	0.0870892
MAPK14	-0.100558	0.287087
MAPKAPK3	0.0201155	0.831772
CDC42BPA	0.12591	0.181923
CDC42BPG	0.0609907	0.519169
MARK2	0.0956991	0.31113
TAOK1	-0.0463843	0.624095
MINK1	0.0852056	0.367396
ADCK3	-0.0435705	0.645303
MYO3B	-0.103896	0.271305
ADCK4	-0.0263855	0.780503
MARK4	0.0224293	0.812757
RIOK1	0.351148	0.000127808
RIOK2	0.183206	0.0510458
SLK	0.124165	0.188104
TAOK3	-0.0858312	0.363876
EIF2AK4	0.193215	0.0394282
STK39	-0.035852	0.704912
TNIK	0.0997031	0.291225
TRRAP	0.193245	0.0393972
MAP4K5	-0.0944241	0.317651
CDC42BPB	-0.00763651	0.93573
STK24	-0.0326968	0.72983
AKT1	0.0737772	0.435327
AKT2	0.0457407	0.62892
AKT3	-0.0152329	0.872204
NPR2	-0.060795	0.520514
ARAF	-0.0177985	0.85091
AXL	-0.021808	0.817853
BCKDK	0.109802	0.244843
BLK	0.0263341	0.78092
BRAF	0.169468	0.0714599
BTK	0.171126	0.0686916
CAMK1	-0.0731858	0.439027
CAMK2A	0.0705118	0.455974
CAMK2B	-0.00568127	0.952163
CAMK2G	-0.104927	0.266554
DCLK1	-0.0558313	0.555187
CASK	0.0368596	0.697019
PRKG1	-0.0890776	0.345946
CSNK1A1	-0.179239	0.056373
CSNK1D	-0.092369	0.328344
CSNK1E	0.0128881	0.891745
CSNK1G2	-0.0264259	0.780175
CSNK1G3	0.0104079	0.912486
CSNK2A1	0.124375	0.187351
CSNK2A2	0.177541	0.0587893
CSF1R	0.0357152	0.705987
CSK	0.0946539	0.316469
EGFR	-0.0303031	0.748925
EIF2AK2	-0.0599665	0.526223
EPHA3	-0.0642051	0.497348
EPHB2	0.0104697	0.911968
PTK2	0.00494676	0.958341
FES	0.0221222	0.815275
FGFR1	-0.00307519	0.974095
FGFR2	0.00428385	0.96392
FGFR3	0.00405506	0.965846
FGFR4	0.0688872	0.466446
FGR	0.0566935	0.549085
FYN	0.0358027	0.705299
GAK	-0.055924	0.554529
GSK3A	-0.0156806	0.868481
GSK3B	0.0796289	0.399691
HCK	-0.0208172	0.825995
ERBB2	-0.0253085	0.789249
IGF1R	-0.0633764	0.502927
CHUK	0.127649	0.175914
IKBKB	-0.000861378	0.992743
INSR	-0.13579	0.149715
IRAK1	-0.00983176	0.917312
ERN1	0.00157004	0.986773
LCK	-0.00241953	0.979617
LYN	0.0550259	0.560915
MAK	0.0263599	0.78071
MAP2K1	0.185861	0.0477179
MAP2K2	0.162176	0.0847233
MAP2K6	0.0270317	0.775268
MAP3K3	-0.0789461	0.403758
MAP3K4	0.0283275	0.764801
MAP2K7	-0.00493883	0.958408
MYLK	-0.147685	0.116862
MAP2K3	0.0803269	0.39556
MAP2K4	0.0110712	0.906932
STK38	-0.0601376	0.525042
IRAK4	0.0419404	0.657722
PDGFRB	-0.0486977	0.606886
PDPK1	0.111289	0.238474
PDK1	0.0219867	0.816387
PDK2	-0.00139736	0.988227
PDK3	0.0284641	0.763701
PHKG2	-0.0966968	0.306089
PRKACA	-0.075195	0.426531
PRKACB	-0.048589	0.607689
PRKD1	-0.122762	0.193184
PKN1	-0.0695802	0.461963
PKN2	-0.0987479	0.295895
RAF1	-0.0438484	0.643195
RIPK1	0.0541023	0.56752
RIPK2	0.108843	0.249014
RIPK3	-0.0174041	0.854177
ROR1	-0.0335616	0.722971
ROR2	-0.0967111	0.306018
SRC	0.167093	0.0755815
SRPK1	0.151549	0.107489
SRPK2	0.124603	0.18654
SYK	0.0671555	0.477751
TTN	-0.0908474	0.336409
TLK2	0.0627816	0.506952
TRIO	0.0219898	0.816361
VRK1	0.0123723	0.896053
YES1	0.108821	0.249109
ZAP70	0.0406561	0.667572
DDR2	-0.051807	0.584091
PTK7	0.00402694	0.966082
FRK	0.159725	0.089599
NEK6	0.0737338	0.435598
NEK7	-0.0292758	0.757168
AAK1	-0.0143842	0.879269
PTK2B	-0.0428906	0.650471
SCYL1	0.124557	0.186702
MLKL	-0.00384408	0.967622
TP53RK	0.0621632	0.511154
NEK9	0.0311031	0.742526
SCYL2	0.122071	0.195721
NRBP1	0.211503	0.0238854
PRKD2	-0.143948	0.126519
CDK20	0.0265825	0.778906
PRKD3	-0.034841	0.712864
ICK	0.0262846	0.781321
STK38L	-0.0762937	0.419785
NRBP2	0.0111092	0.906614
SGK3	-0.0699297	0.459711
PXK	0.112056	0.235231
PBK	-0.0469689	0.619727
TBK1	-0.0531094	0.574661
MYLK3	-0.15514	0.0993149
CSNK1A1L	-0.0545109	0.564594
CAMK1D	0.032499	0.731402
WNK4	-0.0834989	0.377105
CSNK1G1	-0.0613337	0.516818
MYLK2	-0.154944	0.0997489
CAMK2D	-0.0143456	0.87959
BMP2K	0.0418674	0.65828
MYLK4	-0.154945	0.0997456
DAPK3	-0.146568	0.119687
RNASEL	-0.0224017	0.812984
BRD3	0.085595	0.365203
BRD4	0.125011	0.185087
TRIM28	0.183944	0.0501028
STK19	0.0120136	0.89905
ABR	0.0226257	0.811148
COL4A3BP	0.0638704	0.499597
BLVRA	-0.0675746	0.475002
BAZ1B	0.0904428	0.338575

## Sheet: Figure4K
Day	RIOK1-OE				RIOK1-KD				Empty-vector				Control shRNA
1	0.121645	0.123642	0.160101	0.130073	0.12167	0.125503	0.121182	0.121526	0.166903	0.170012	0.179317	0.182752	0.105437	0.110059	0.104417	0.102905
2	0.34598	0.345895	0.350758	0.379192	0.151079	0.15595	0.154413	0.150523	0.197777	0.194318	0.180761	0.179152	0.185585	0.194164	0.189221	0.196063
3	0.750773	0.749086	0.71286	0.760578	0.329685	0.337184	0.311833	0.320098	0.556953	0.585472	0.555565	0.551202	0.506451	0.518829	0.488662	0.452553
4	1.26535	1.2779	1.22706	1.31036	0.508291	0.518082	0.524769	0.585124	0.861032	0.8429	0.85153	0.817972	0.728905	0.740309	0.727451	0.825727
5	2.52553	2.45954	2.43017	2.68404	0.661937	0.632341	0.751527	0.55846	1.28919	1.33366	1.36419	1.40477	1.10247	1.16016	1.13762	1.12284
Day	RIOK1-OE				RIOK1-inhibtor				Empty-vector				Empty-vector with RIOK1-inhibitor
1	0.121889	0.12389	0.160422	0.130334	0.115642	0.119914	0.115097	0.115481	0.167237	0.170352	0.179676	0.183118	0.105648	0.11028	0.104626	0.103111
2	0.346673	0.346589	0.351461	0.379952	0.148427	0.153857	0.152144	0.147807	0.198173	0.194708	0.181123	0.179511	0.185957	0.194553	0.189601	0.196456
3	0.752277	0.750587	0.714288	0.762103	0.367542	0.375902	0.34764	0.356854	0.558069	0.586645	0.556678	0.552307	0.507466	0.519869	0.489642	0.45346
4	1.26789	1.28046	1.22952	1.31298	0.566656	0.577572	0.585027	0.652312	0.862758	0.844589	0.853237	0.819611	0.730366	0.741793	0.728909	0.827382
5	2.53059	2.46447	2.43504	2.68942	0.737945	0.704951	0.837822	0.622587	1.29178	1.33634	1.36692	1.40758	1.10468	1.16249	1.1399	1.12509

[truncated: 3 more sheets: Figure4L, Figure4M, Figure4N]
