# Supplementary material for: Proteomic characterization identifies clinically relevant subgroups of soft tissue sarcoma
Source: Nat Commun. 2024 Feb 15;15:1381. doi: 10.1038/s41467-024-45306-y (PMC10869728; doi:10.1038/s41467-024-45306-y)
Supplement: Supplementary file 10 — Source Data [file 41467_2024_45306_MOESM10_ESM.zip › Source Data/Figure5.xlsx]

## Sheet: Figure5A
ID	SS-231	SS-229	SS-244	SS-230	SS-205	SS-196	SS-200	SS-197	SS-210	SS-223	SS-190	SS-317	SS-242	SS-255	SS-189	SS-239	SS-193	SS-260	SS-287	SS-282	SS-281	SS-265	SS-247	SS-198	SS-199	SS-236	SS-226	SS-219	SS-220	SS-271	SS-128	SS-267	SS-308	SS-250	SS-280	SS-306	SS-289	SS-261	SS-303	SS-263	SS-269	SS-252	SS-212	SS-191	SS-201	SS-215	SS-276	SS-307	SS-279
Ki67.ratio	10	10	NA	20	40	30	40	30	5	50	NA	NA	NA	40	1	70	30	NA	NA	5	10	60	80	80	60	10	2	NA	50	30	80	NA	40	NA	NA	40	5	20	20	5	10	40	NA	20	NA	60	20	30	2
Age	66	51	38	78	54	49	35	76	66	47	62	16	60	82	45	65	81	73	78	55	56	51	63	70	65	59	70	24	68	70	86	47	62	61	61	67	64	82	64	35	20	40	68	51	25	17	66	56	38
Gender	male	male	female	female	female	male	female	female	female	female	male	female	male	female	male	female	female	male	female	male	female	female	female	female	male	male	male	female	male	male	male	male	female	male	female	female	female	female	male	female	male	female	female	male	male	male	female	male	male
Location	Intraabdominal/pelvis/retroperitoneum/visceral	Intraabdominal/pelvis/retroperitoneum/visceral	Intraabdominal/pelvis/retroperitoneum/visceral	Intraabdominal/pelvis/retroperitoneum/visceral	Intraabdominal/pelvis/retroperitoneum/visceral	Intraabdominal/pelvis/retroperitoneum/visceral	Intraabdominal/pelvis/retroperitoneum/visceral	Extremity	Intrathoracic/mediastinal	Extremity	Intraabdominal/pelvis/retroperitoneum/visceral	Extremity	Intraabdominal/pelvis/retroperitoneum/visceral	Extremity	Intrathoracic/mediastinal	Trunk	Extremity	Intraabdominal/pelvis/retroperitoneum/visceral	Intraabdominal/pelvis/retroperitoneum/visceral	Extremity	Intraabdominal/pelvis/retroperitoneum/visceral	Extremity	Extremity	Intraabdominal/pelvis/retroperitoneum/visceral	Trunk	Intraabdominal/pelvis/retroperitoneum/visceral	Intraabdominal/pelvis/retroperitoneum/visceral	Intraabdominal/pelvis/retroperitoneum/visceral	Trunk	Intraabdominal/pelvis/retroperitoneum/visceral	Trunk	Trunk	Intraabdominal/pelvis/retroperitoneum/visceral	Head and neck	Intraabdominal/pelvis/retroperitoneum/visceral	Extremity	Intraabdominal/pelvis/retroperitoneum/visceral	Extremity	Intraabdominal/pelvis/retroperitoneum/visceral	Intraabdominal/pelvis/retroperitoneum/visceral	Intraabdominal/pelvis/retroperitoneum/visceral	Trunk	Trunk	Intraabdominal/pelvis/retroperitoneum/visceral	Extremity	Intraabdominal/pelvis/retroperitoneum/visceral	Intraabdominal/pelvis/retroperitoneum/visceral	Trunk	Trunk
Histologic subtype	DDLPS	MLPS	LMS	DDLPS	LMS	DDLPS	LMS	UPS	WDLPS	MFS	DDLPS	RMS	DDLPS	MFS	MLPS	LMS	MFS	WDLPS	LMS	RMS	DDLPS	UPS	UPS	LMS	LMS	DDLPS	DDLPS	MLPS	UPS	DDLPS	ES	MLPS	LMS	SS	DDLPS	MFS	WDLPS	WDLPS	DDLPS	WDLPS	RMS	RMS	UPS	DDLPS	MLPS	RMS	WDLPS	UPS	MFS
Proteomic cluster	PC-Cc	PC-Cc	PC-Cc	PC-Cc	PC-Cc	PC-Cc	PC-Cc	PC-Ra	PC-Sm	PC-Ra	PC-Ra	PC-Cc	PC-Cc	PC-Cc	PC-Sm	PC-Cc	PC-Cc	PC-Ra	PC-Cc	PC-Cc	PC-Cc	PC-Cc	PC-Cc	PC-Cc	PC-Cc	PC-Cc	PC-Cc	PC-Ra	PC-Cc	PC-Cc	PC-Cc	PC-Cc	PC-Cc	PC-Cc	PC-Cc	PC-Cc	PC-Sm	PC-Cc	PC-Cc	PC-Ra	PC-Ra	PC-Cc	PC-Cc	PC-Cc	PC-Sm	PC-Cc	PC-Cc	PC-Cc	PC-Cc
Immune cluster	IM-S-3	IM-S-2	IM-S-2	IM-S-1	IM-S-2	IM-S-3	IM-S-2	IM-S-2	IM-S-1	IM-S-2	IM-S-3	IM-S-2	IM-S-3	IM-S-1	IM-S-1	IM-S-2	IM-S-3	IM-S-1	IM-S-2	IM-S-3	IM-S-2	IM-S-2	IM-S-2	IM-S-2	IM-S-2	IM-S-1	IM-S-2	IM-S-1	IM-S-3	IM-S-3	IM-S-3	IM-S-2	IM-S-2	IM-S-2	IM-S-2	IM-S-3	IM-S-1	IM-S-3	IM-S-3	IM-S-1	IM-S-1	IM-S-2	IM-S-2	IM-S-3	IM-S-1	IM-S-2	IM-S-1	IM-S-2	IM-S-3
Adipocytes	0.0588	0.0983	0.0961	0.1116	0.0776	0.0023	0.0922	0.0889	0.1878	0.0235	0.1005	0.1305	0.0185	0.0519	0.1697	0.0866	0	0.2045	0.1276	0.078	0.0257	0	0.0332	0.059	0.1122	0.1233	0.03	0.2214	0.0422	0.1487	0.0422	0.1228	0.0569	0.0134	0.0564	0.0762	0.2053	0.0639	0.1677	0.2094	0.169	0.0923	0.0622	0.0628	0.1859	0.0942	0.0682	0.0318	0.0627
Keratinocytes	0.0393	0.042	0.0639	0.0212	0.0309	0.0106	0.0675	0.0725	0.0722	0.0289	0.0722	0.0481	0.0469	0.029	0.0895	0.0302	0.0298	0.0884	0.0325	0.0303	0.0666	0.0231	0.0018	0.0525	0.062	0.0657	0.0194	0.0532	0.0425	0.0371	0.0423	0.0293	0.0575	0.0158	0.0294	0.0416	0.2179	0.0378	0.0526	0.0939	0.1007	0.0314	0.0571	0.043	0.0525	0.0398	0.0291	0.0344	0.0639
Mesangial cells	0	0.0486	0.0143	0.017	0.0318	0	0.0329	0	0.0341	0.055	0.0133	0	0	0.0234	0.0511	0.0251	0	0.0864	0.0428	0.0172	0.0415	0.0039	0.0066	0.0359	0.0034	0.0465	0	0.0208	0.0375	0	0.0244	0.0249	0.052	0.0269	0.0486	0.0679	0.0758	0	0.023	0.0944	0.0907	0.0158	0	0.0167	0.0445	0.0174	0.0819	0.0058	0.0688
Eosinophils	0.0884	0.3591	0.156	0.3419	0.081	0.0293	0.1279	0	0.2665	0.1134	0.2799	0.2467	0.3478	0.39	0.1871	0.2447	0.058	0.305	0.1546	0.4104	0.1502	0.035	0.0865	0.0895	0.0358	0.5032	0.0766	0.2312	0.1319	0.2855	0.4345	0.1979	0.2641	0.0892	0	0.2089	0.2393	0.3234	0.2939	0.5335	0.6101	0.0789	0.1018	0.1623	0.2818	0.0189	0.4508	0.1159	0.1742
Megakaryocytes	0	0.02	0.0366	0.036	0.0214	0	0	0	0	0.0181	0	0	0	0.0222	0.0436	0.0405	0	0.1235	0.0143	0	0.0324	0.0298	0.0036	0.0477	0	0	0.0169	0.0201	0.007	0	0	0.0269	0.0755	0	0.0518	0.0007	0.0796	0	0.0072	0.0693	0.1165	0	0.0176	0	0.0498	0	0.0216	0	0.0114
CLP	0.1543	0.0972	0.1286	0.0362	0.2141	0.121	0.1581	0.2178	0.1242	0.0746	0.0648	0.156	0.1627	0.0293	0.1826	0.1727	0.1683	0.0876	0.1286	0.123	0.1735	0.2022	0.1703	0.1642	0.135	0.1151	0.1291	0.1127	0.1456	0.208	0.1845	0.1266	0.0525	0.2152	0.1754	0.0814	0.126	0.1397	0.1301	0.1331	0.1046	0.1249	0.1713	0.1889	0.1084	0.0906	0.0891	0.1427	0.1347
Osteoblast	0.4211	0.2401	0.3246	0.2174	0.3484	0.2759	0.096	0.2697	0	0.2558	0.1729	0.3481	0.2486	0.2695	0.0214	0.2239	0.1998	0.1767	0.2098	0.2977	0.2961	0.4628	0.3679	0.2541	0.2507	0.2518	0.3541	0.1717	0.1766	0.2627	0.334	0.2864	0.2588	0.285	0.2028	0.2601	0.1058	0.2963	0.2896	0.1833	0.065	0.2884	0.3013	0.3375	0.2894	0.4178	0.3121	0.2311	0.2606
Th1 cells	0.108	0.1648	0.2218	0.089	0.257	0.2022	0.1295	0.2243	0.1283	0.2066	0.1912	0.389	0.0544	0.1439	0.2073	0.1946	0.1974	0.0999	0.1622	0.1314	0.1846	0.2754	0.2741	0.2278	0.2094	0.201	0.2366	0.141	0.1425	0.168	0.2425	0.2404	0.2034	0.3121	0.2825	0.1221	0.1118	0.2272	0.1135	0.0386	0	0.3786	0.2052	0.1357	0.2149	0.2503	0.156	0.2115	0
Endothelial cells	0	0	0.0339	0	0.0363	0	0.0017	0	0	0.0351	0	0.0123	0	0.0213	0	0.0478	0	0	0.0189	0	0.0656	0.0227	0	0.0651	0.0081	0.0591	0.0284	0.0072	0.0245	0	0	0.0557	0.0235	0.0928	0.0864	0	0.0065	0	0	0	0	0	0.0318	0	0	0	0	0	0
Memory B-cells	0.0562	0	0.0998	0	0	0.0434	0.0068	0.04	0	0	0	0	0.0374	0	0.0101	0	0.0915	0	0	0	0.1182	0.0385	0.073	0	0.0467	0	0.0917	0	0.1104	0	0	0	0.0205	0	0.036	0	0.002	0.0278	0	0	0	0.0632	0	0.0314	0.0652	0.0816	0.0283	0	0
CD8+ T-cells	0.0988	0.1331	0.0003	0.1278	0.0038	0.1328	0.0042	0.0641	0.038	0.0007	0.1486	0.0007	0.047	0.0223	0.0002	0	0.0513	0.0731	0.0136	0.1107	0.0009	0.0114	0.0368	0	0	0.0683	0	0.0393	0.1275	0.1455	0.0346	0.0718	0	0	0.0363	0.076	0.0033	0.1395	0.1429	0.0248	0.0831	0.0105	0.1239	0.1302	0.0441	0.049	0.0669	0.0462	0.1185
CD8+ Tcm	0.0736	0.0583	0	0.0786	0	0.1804	0	0	0.0491	0.0326	0.2531	0	0	0.0585	0	0	0.1393	0.0186	0.1408	0.0652	0	0	0	0	0.0685	0.0039	0	0.0961	0.2272	0.2045	0	0	0	0	0	0	0	0.24	0.1215	0	0.0415	0	0.1007	0.1097	0	0	0	0	0.1022
Macrophages	0.1799	0.0476	0.0625	0.0841	0.0652	0.2217	0.0755	0.1957	0.1055	0.239	0.2459	0	0.158	0.1499	0.0469	0.035	0.2898	0.1209	0	0.2076	0.0153	0.1879	0.1746	0	0.0496	0.1577	0	0.0985	0.2405	0.1535	0.1002	0	0	0	0.0984	0.2184	0.0115	0.1207	0.0815	0	0.0937	0.0215	0.195	0.1864	0.0483	0.0976	0.0189	0.0821	0.1479
Macrophages M1	0	0.0123	0.0103	0	0.012	0.0286	0.0096	0.0373	0	0.033	0.0359	0	0.0061	0.0089	0.0011	0	0.0583	0	0.0106	0.0349	0	0.0156	0.0068	0	0	0	0	0	0.0444	0	0	0	0	0.0069	0.0277	0.0072	0	0.0138	0	0	0	0	0.0034	0.0052	0.0035	0	0	0	0.0148
Macrophages M2	0.3395	0.1176	0.1554	0.2233	0.1041	0.2192	0.1622	0.2499	0.3063	0.2481	0.2733	0.1389	0.2157	0.1837	0.2041	0.1526	0.2955	0.3005	0.0457	0.2121	0.1182	0.2213	0.2901	0.049	0.1146	0.2641	0.0216	0.313	0.213	0.282	0.122	0.1992	0	0.013	0.1492	0.305	0.2068	0.2507	0.2927	0.1906	0.2683	0.1986	0.2628	0.2782	0.2028	0.2453	0.1283	0.1326	0.1865
CD4+ T-cells	0.057	0.2519	0.0886	0.0759	0.1483	0.1819	0.2212	0.1682	0.1484	0.1727	0.1837	0	0	0.0616	0.1209	0.02	0.1307	0.0632	0.0818	0.1411	0.0666	0.0632	0.0331	0.1498	0.1143	0.0616	0.0625	0.077	0.1364	0.1906	0.2111	0.0977	0.0532	0.1482	0.1288	0.0266	0.0888	0.1727	0.1506	0.0472	0.02	0.0566	0.0759	0.0944	0.0547	0.0762	0.0056	0.0716	0.0382
CD4+ memory T-cells	0.2374	0.2823	0.3089	0.183	0.2653	0.2935	0.1786	0.2105	0.1455	0.148	0.3326	0.2073	0.147	0.2338	0.1763	0.1632	0.3346	0.1087	0.2704	0.3028	0.1597	0.2718	0.1591	0.3193	0.3102	0.2239	0.3284	0.2444	0.3649	0.3063	0.4147	0.1953	0.1826	0.3048	0.2881	0.2557	0.2325	0.3631	0.271	0.0725	0.1869	0.2241	0.2172	0.3141	0.247	0.3024	0.15	0.2409	0.322
C4BPA	19.6174	0.5999	0.4316	0.7092	0.3857	0.6808	0.9355	1.2086	1.9276	2.2038	1.2268	1.9806	1.9982	7.799	2.1055	0.4532	0.0273	5.8777	0.2086	0.0838	6.2582	0.4234	0.5554	0.1016	1.2042	11.5711	7.0776	7.5166	1.6112	12.8299	6.8186	4.1359	0.2397	1.7108	7.4863	7.9608	4.6216	0.9107	1.1692	17.0833	6.5905	1.3271	0.1691	3.8687	1.3094	1.1075	1.6857	0.786	2.9432
COL14A1	16.4978	0.8152	30.2845	4.3579	2.8634	2.1212	16.0333	9.1125	15.8019	5.7492	3.8512	7.496	29.1667	2.7093	0.0001	38.7151	0.0309	324.683	38.4939	6.3584	74.4064	13.8808	1.1316	2.7154	6.4251	82.0591	1.0274	0.3414	0.91	6.3504	0.7585	0.0001	6.6881	0.7493	49.9556	9.6742	56.0889	17.3549	141.63	159.749	27.0884	3.697	4.159	16.4739	0.4779	45.641	29.7809	12.9806	155.663
MYH11	1.555	0.5795	13.7738	0.7561	25.9978	0.1691	20.179	0.1981	0.1154	0.1267	0.0338	0.3843	0.5606	0.1364	0.0097	64.853	1.0672	0.0454	53.3242	0.2402	1.11	0.4713	0.3029	17.1	0.1281	0.1499	1.0295	0.0203	0.3552	0.1448	0.1414	0.2462	79.9977	0.2117	0.5226	0.613	1.2969	0.1301	0.6187	0.4092	2.7221	0.1849	0.5222	0.2639	0.4195	0.4782	0.2225	1.3308	2.3298
MYL12B	102.731	14.2485	517.11	15.9295	210.828	26.2074	260.439	185.365	50.9942	133.417	41.1217	29.0619	98.3589	41.418	52.1422	304.233	90.6812	7.9744	458.175	138.56	89.9483	68.9038	15.1988	211.368	78.5971	25.8351	8.0639	9.982	35.1791	77.1817	100.604	14.3769	403.945	40.8025	71.7596	111.944	94.4448	139.638	28.3616	12.8523	35.1621	23.735	57.8991	69.014	30.3789	95.1562	30.4081	83.5584	50.9942
MYL9	82.8141	9.2022	664.514	15.3376	321.932	17.9824	340.392	59.0635	6.9317	34.399	37.8704	27.2398	86.6216	32.3365	10.4581	690.779	61.9204	7.6323	630.399	159.811	85.2449	60.9567	6.1395	313.531	64.3462	23.4337	4.1447	5.5904	14.9478	76.3021	95.8701	13.307	586.441	33.3705	48.653	135.818	9.4873	156.488	30.2426	9.877	57.7917	22.1801	97.7447	57.2396	19.8219	108.695	28.2453	115.616	52.3733
CDK1	0.0851	0.1892	0.4847	0.0001	8.3414	0.6715	3.5305	3.6022	0.0001	0.4822	0.9931	15.395	0.0001	8.4481	0.0001	6.3217	2.2007	0.0001	2.6676	0.0001	0.1029	6.073	1.558	7.9505	2.3162	0.1324	5.212	1.3246	0.6841	0.2147	5.2494	0.0001	0.4206	0.6242	1.2779	0.1979	0.0001	0.5886	0.2416	0.0001	0.0001	2.5485	2.1364	0.0001	0.0001	7.8338	0.1229	0.8633	0.0001
S100A11	373.779	41.301	305.039	76.1047	107.64	24.935	73.0118	79.6342	15.9692	33.4093	79.415	8.1242	151.906	326.533	2.0195	34.6434	156.672	37.8061	75.0668	103.006	246.857	363.172	492.101	75.4896	169.642	110.208	75.5695	259.837	158.52	467.329	203.417	3.8549	41.392	8.0343	140.016	343.382	66.1079	62.6449	119.681	99.4965	10.5476	57.5796	208.891	296.583	12.4775	122.209	41.3785	362.177	125.686
CD163	2.054	0.0799	0.0001	0.5969	0.0001	0.2038	0.1052	0.1955	0.3495	1.1231	3.0474	0.0255	2.2277	0.5004	0.2675	0.064	2.0727	0.997	0.0106	1.9454	0.0001	0.5183	0.8469	0.0001	0.1591	0.6699	0.0001	1.1149	3.2806	1.2197	0.4793	0.0353	0.0067	0.0129	0.4558	1.2109	0.4889	1.5579	0.3646	0.1285	0.0835	0.0092	1.409	1.0826	0.1115	0.0894	0.5819	0.0001	3.1375
AP1B1	37.7959	6.4961	5.9925	9.7803	4.6225	9.4813	8.6926	6.9765	3.9727	10.7721	9.1627	6.2138	11.9889	7.0534	4.7699	7.4959	32.0551	5.4261	8.0199	19.7624	11.4057	9.9746	8.6358	7.411	9.7539	9.0626	12.8895	6.8709	15.3469	19.3905	8.6877	6.9999	5.1801	6.5829	13.5406	23.1991	6.5361	18.3885	10.9887	3.1314	1.105	3.0067	19.0381	23.2693	7.6128	9.0016	6.3718	17.8908	36.1218
IL16	2.7902	0.3614	0.0001	1.4888	0.0464	2.3308	0.2463	0.1639	0.9306	3.9309	1.3608	0.0466	1.555	0.3184	0.1508	0.0555	2.5478	0.4713	0.6731	3.2955	0.1396	0.4307	0.4521	0.0772	0.7074	0.1533	0.2103	0.7965	2.6277	2.1083	0.7359	0.3938	0.0001	0.2327	0.328	0.7834	0.231	5.7444	1.253	0.0001	0.0001	0.0654	0.7428	1.5622	0.1494	0.9164	0.1012	0.9755	4.5953
DDOST	129.426	32.0778	16.327	19.7932	18.3152	60.3989	24.9494	43.2661	12.7733	23.3891	52.5356	36.8315	44.4202	25.9116	16.5572	17.8497	35.4399	31.6469	21.5007	54.4125	63.9333	43.9694	39.0367	28.4758	53.0133	28.2967	59.7021	66.4371	98.157	69.5629	46.2423	19.775	24.7376	51.878	65.982	52.3724	11.1181	71.9674	54.2218	20.6481	3.7916	24.1698	73.0564	66.6891	17.9915	64.4297	33.3729	88.7824	125.102
Complement and coagulation cascades	0.036014	-0.630154	-0.448031	-0.348129	-0.642259	-0.634544	-0.489949	-0.568117	0.399136	-0.151877	-0.473079	-0.549895	-0.337166	0.637429	0.531456	-0.481766	-0.708263	0.804195	-0.602766	-0.645276	0.364135	-0.692551	-0.719486	-0.556934	-0.330901	-0.158213	0.101525	0.353251	-0.613649	-0.17061	-0.26545	0.454508	-0.223144	-0.49912	0.170353	0.308653	0.550219	-0.309264	-0.21195	0.699141	0.768685	-0.60961	-0.642521	0.398633	0.527003	-0.502186	0.731356	-0.380843	0.249105
Cytokine-cytokine receptor interaction	-0.330205	-0.280855	-0.0415517	0.250203	-0.359072	-0.142695	-0.243578	-0.2368	0.258457	0.224503	0.334188	-0.497647	0.210278	0.484869	0.00333658	0.109469	-0.247588	0.365581	-0.332585	0.0875996	-0.384198	-0.158081	0.150624	-0.0694183	-0.370549	0.391836	-0.0677571	-0.212048	-0.0481623	-0.15837	-0.322671	-0.145003	0.0650294	-0.311379	-0.162762	-0.0530915	0.395087	0.116849	0.179057	0.490139	0.618864	-0.44493	-0.0719389	0.0314948	0.223202	-0.397317	0.110653	0.171441	0.231019
Primary bile acid biosynthesis	0.41353	0.387968	0.473194	0.300124	-0.408413	0.0772416	-0.599295	-0.308296	0.320281	-0.129246	-0.507563	-0.515807	-0.0118303	-0.0132289	-0.00599238	0.175337	0.200824	0.487336	-0.21417	-0.192679	0.0975336	-0.465222	0.671044	-0.543275	-0.138382	-0.0994555	-0.546709	0.0142537	0.13435	0.54601	-0.2411	-0.453141	-0.0493342	-0.628489	-0.0172966	0.423452	0.10743	-0.183855	0.677182	-0.270648	-0.00643161	-0.408124	0.741172	-0.0370727	-0.173978	-0.44084	-0.566239	0.321817	0.287902
PPAR signaling pathway	-0.250124	0.187959	0.0184315	0.233466	-0.269975	0.0240241	0.0627413	-0.191476	0.429037	-0.0301768	0.00173204	-0.157748	-0.0389437	0.116002	0.405726	0.222839	0.111168	0.515493	0.114539	0.0390684	0.041186	-0.40474	-0.0612934	-0.304672	-0.186504	0.0147217	-0.253192	0.392825	0.133292	-0.0134601	-0.209319	0.301309	0.190756	-0.232941	-0.0759188	0.117855	0.398868	-0.0798487	0.29443	0.261769	0.432004	-0.169811	0.162927	-0.0879473	0.343011	-0.377477	0.0130745	0.0909898	0.400849
Retinol metabolism	-0.405734	-0.0631104	-0.0913889	0.199745	-0.252969	0.159613	0.411019	-0.214472	0.532631	-0.239905	0.221102	-0.474603	-0.320757	-0.228673	0.423751	0.478104	-0.00163258	0.556558	-0.0255206	-0.512342	-0.0655118	-0.607083	-0.146329	-0.21391	-0.215238	-0.0602893	-0.194412	0.343496	0.210049	0.0291504	-0.561312	-0.22209	0.013468	-0.40229	-0.470573	-0.513279	0.141513	-0.30912	0.27917	0.445476	0.528704	-0.268169	-0.0328684	-0.293924	0.236392	-0.297702	-0.291906	-0.403411	0.140125
Cell cycle	-0.262947	0.045701	-0.0874686	-0.0259146	0.414766	-0.136862	0.248386	-0.0481261	-0.0650543	-0.290329	0.0378897	0.489092	0.0484249	0.315112	-0.168448	0.340161	-0.017449	-0.232254	0.132166	-0.221397	-0.214546	0.3446	0.215482	0.473293	-0.0422456	-0.208268	0.402162	-0.128398	0.00584001	-0.126458	0.152836	-0.133136	0.473723	0.189143	0.225372	-0.0578531	-0.0715779	-0.0853883	0.167555	0.0503562	-0.149139	0.38697	-0.11664	-0.473483	-0.194865	0.244547	0.28345	0.132938	-0.392712
DNA replication	-0.236524	-0.345105	-0.124736	-0.301142	0.742227	-0.104358	0.707159	0.296751	-0.409089	-0.278747	-0.190895	0.657442	-0.430469	0.591093	-0.246412	0.403822	0.293984	-0.429447	0.403108	-0.639737	-0.216175	0.568442	0.405709	0.585915	0.302751	-0.430005	0.43087	0.168717	-0.447453	-0.409699	0.566011	-0.134902	0.671425	0.0538301	0.26126	-0.276932	-0.315262	0.0697304	-0.314511	-0.46372	-0.422061	0.547346	-0.329487	-0.631404	-0.312145	0.581714	0.124703	-0.216969	-0.671894
Antigen processing and presentation	0.160698	-0.218309	-0.162422	0.102743	-0.384688	0.54579	-0.255338	0.152183	-0.161501	0.441602	0.487352	-0.574781	-0.074049	0.241764	-0.0626321	0.228692	0.67648	-0.131293	0.292219	0.624073	-0.233267	0.34415	0.469085	-0.190598	0.192391	-0.0553378	-0.377345	0.1154	0.637258	0.276991	0.322739	-0.386061	0.0978237	-0.455534	-0.10015	0.00921944	-0.143171	0.269633	0.333992	-0.430378	-0.296339	-0.376097	0.141963	0.352842	-0.40803	-0.297364	-0.294143	0.258751	0.199793
Chemokine signaling pathway	0.213502	-0.137704	-0.250481	0.394377	0.0417669	0.145987	-0.155333	-0.170902	0.0465414	0.374183	0.213063	-0.258209	0.367897	0.169436	-0.174131	-0.00669503	0.263594	0.0400201	-0.177661	0.268595	-0.313648	-0.289022	0.220983	-0.375474	-0.128846	0.12624	-0.171596	-0.159861	0.289967	0.122845	-0.0643152	-0.283072	0.0370973	-0.356661	-0.0604414	0.336977	0.048918	0.338647	0.260512	0.132406	-0.135815	-0.47987	0.0686427	0.173245	-0.252334	-0.0246251	0.0288795	0.122875	0.407917
Fc gamma R-mediated phagocytosis	0.317544	-0.127392	-0.213217	0.399178	-0.207551	0.29208	-0.310605	0.0481228	-0.0500839	0.351541	0.258045	-0.36682	0.442721	0.185476	-0.384371	-0.0850695	0.308373	0.0606716	-0.129121	0.262732	-0.208891	-0.16171	0.199598	-0.352674	-0.104135	0.0866865	-0.169128	-0.234028	0.386361	0.107735	-0.2516	-0.391279	-0.0964819	-0.351857	-0.0199588	0.293633	-0.106012	0.338567	0.182109	-0.136448	-0.232292	-0.484496	0.131126	0.335767	-0.288687	-0.199287	-0.214217	0.159789	0.443009
RIG-I-like receptor signaling pathway	0.136337	0.227944	0.0523269	0.303743	-0.0375353	0.145895	0.257222	-0.0316242	0.1235	0.415405	0.0761626	-0.25741	-0.0833394	-0.0893476	0.131325	-0.0463362	0.406777	0.0965187	-0.262908	0.193905	-0.342201	-0.250035	0.260583	-0.31615	-0.327329	-0.36298	-0.248079	0.0716443	-0.128035	0.299381	-0.132719	-0.229333	0.0834768	-0.133334	-0.201564	0.196762	-0.202693	0.562679	0.297233	-0.17709	-0.283126	-0.435614	-0.152026	0.0308754	-0.0950294	0.17062	0.0168494	0.0268355	0.369338
T cell receptor signaling pathway	-0.00106904	0.0372823	-0.258829	0.131628	0.0591769	0.111441	0.220957	0.175924	0.0971836	0.389721	0.358926	-0.0395085	0.313857	0.155771	-0.0372862	-0.182773	0.112299	-0.0172154	-0.208628	0.0960557	-0.177826	-0.138375	0.120844	-0.379681	-0.0314606	-0.125098	-0.0313224	-0.256654	0.163837	0.00034564	-0.239752	-0.341085	-0.0857844	-0.152837	0.0879008	0.0811087	-0.011479	0.278033	0.134849	-0.118379	-0.129641	-0.297181	-0.084948	0.0159513	-0.19344	-0.230538	0.1066	-0.11418	0.156298
Toll-like receptor signaling pathway	0.297877	0.136559	-0.0295794	0.0596751	0.069846	0.102496	0.194631	0.0691252	0.110145	0.445027	0.277899	-0.330869	0.204112	-0.112378	0.0222972	0.0915265	0.24397	0.226407	-0.166744	0.199298	-0.0755219	-0.283177	0.0570639	-0.404012	-0.25246	-0.0716898	-0.114589	-0.0310219	0.149029	0.211799	-0.292531	-0.431539	-0.193416	-0.211198	-0.0381458	0.06094	-0.294557	0.368412	0.171107	-0.394209	-0.131996	-0.425809	-0.0783005	0.0846359	-0.114052	-0.0457727	0.0599418	-0.0173415	0.292828
STAG1	0.1413	0.0946	0.3522	0.0001	0.1566	0.2641	0.0728	0.1578	0.0001	0.0509	0.0321	1.046	0.0718	0.0454	0.0173	0.1264	0.2411	0.0154	0.6288	0.41	0.0779	0.3156	0.0969	0.3097	0.1014	0.1332	0.3384	0.0001	0.7118	1.0318	0.0845	0.057	0.0819	0.1353	5.0126	0.0744	0.1303	0.0739	0.185	0.0114	0.0122	0.1591	0.0227	0.0604	0.0403	0.1032	0.0728	2.1224	0.0174
C4BPA	19.6174	0.5999	0.4316	0.7092	0.3857	0.6808	0.9355	1.2086	1.9276	2.2038	1.2268	1.9806	1.9982	7.799	2.1055	0.4532	0.0273	5.8777	0.2086	0.0838	6.2582	0.4234	0.5554	0.1016	1.2042	11.5711	7.0776	7.5166	1.6112	12.8299	6.8186	4.1359	0.2397	1.7108	7.4863	7.9608	4.6216	0.9107	1.1692	17.0833	6.5905	1.3271	0.1691	3.8687	1.3094	1.1075	1.6857	0.786	2.9432
C8G	0.7021	0.2949	0.0001	0.0645	0.0001	0.0001	1.0665	1.1362	1.7471	0.7073	0.2615	0.0001	0.0001	1.7099	3.4219	0.1026	0.0001	28.6129	0.0001	0.0001	0.6102	0.0001	0.0001	0.0001	1.8275	0.0001	3.0907	7.3509	0.0001	0.2952	0.6322	2.8498	0.06	0.0001	0.0837	1.4557	2.3382	0.0001	0.4294	8.0931	5.8226	0.0001	0.0001	1.3721	7.2251	1.5358	7.3317	0.0001	0.0001
CDK2	0.4902	0.1676	0.4921	0.2705	2.8898	5.4316	2.9238	0.9393	0.1415	0.0001	0.4829	1.1386	0.6276	1.9316	0.4539	4.2338	1.1602	0.0001	4.8812	1.371	0.1863	1.792	3.5449	4.549	4.7091	0.9167	28.4488	1.3302	1.5162	0.8464	0.5245	0.1932	1.9628	0.6284	1.5495	0.041	0.5811	0.728	5.7531	0.0001	0.0001	0.9816	0.6587	0.2221	0.0001	1.0178	0.4659	1.0297	0.7309
PRKDC	4.4625	3.1544	3.4183	2.1445	1.6466	2.61	1.1983	3.5296	1.6068	1.2352	1.1104	5.0882	3.91	1.6127	1.2006	5.1599	5.3978	3.4109	4.3398	3.5545	4.6946	9.9721	4.2768	3.7768	3.5134	6.6113	9.8348	3.8904	5.8568	2.9449	3.6055	3.2871	7.0098	5.0547	8.6358	6.4349	1.6241	1.0743	3.7924	0.7144	0.8531	4.5854	3.5002	1.6271	2.0666	10.85	3.8284	7.1958	3.5754
RFC1	0.5226	0.2564	0.0893	0.0665	0.2839	0.0257	0.03	0.0908	0.0001	0.0087	0.0668	0.3453	0.1111	0.4061	0.0001	0.1671	0.2816	0.0001	0.7154	0.1932	0.4842	1.4829	0.143	0.4571	0.1438	0.0839	1.6235	0.0979	0.0969	0.4619	0.3571	0.3966	1.2539	0.2979	0.6652	0.4804	0.0001	0.1623	0.2441	0.0001	0.0001	0.5873	0.0001	0.0001	0.104	0.2034	0.1402	0.5124	0.1316
CDK1	0.0851	0.1892	0.4847	0.0001	8.3414	0.6715	3.5305	3.6022	0.0001	0.4822	0.9931	15.395	0.0001	8.4481	0.0001	6.3217	2.2007	0.0001	2.6676	0.0001	0.1029	6.073	1.558	7.9505	2.3162	0.1324	5.212	1.3246	0.6841	0.2147	5.2494	0.0001	0.4206	0.6242	1.2779	0.1979	0.0001	0.5886	0.2416	0.0001	0.0001	2.5485	2.1364	0.0001	0.0001	7.8338	0.1229	0.8633	0.0001
PCNA	26.9581	6.7922	9.688	0.723	35.5281	9.2802	27.0749	6.9618	0.3415	9.0471	1.4441	8.2086	7.2767	7.3855	0.7941	23.7973	5.1912	1.1811	13.3339	1.4042	1.2031	18.0518	11.3378	28.3121	3.9769	6.2383	14.028	4.5293	11.7277	1.277	7.445	3.6981	4.2207	13.0859	10.6724	19.1415	1.0129	25.9974	0.2824	5.1941	0.0001	9.298	9.7539	11.7828	2.4162	30.4893	1.8011	9.7644	6.9909
MCM4	0.2357	0.0001	1.5337	0.3079	3.8068	2.3092	3.8123	1.3037	0.7812	0.6484	0.4328	14.436	1.7694	2.9022	0.3471	4.4777	2.7629	0.0001	0.9185	0.0001	0.5519	2.977	2.7578	2.8187	2.1621	0.3102	4.4135	1.3829	1.1463	0.2922	2.9642	1.5581	3.1075	0.8972	7.4308	1.1827	1.6021	1.0367	0.6139	0.0001	0.0001	2.223	1.276	0.118	0.7528	4.7382	0.9855	2.2238	0.0001
MCM6	0.3421	0.1077	1.2715	0.4832	3.568	1.4432	5.6524	1.9573	0.4277	0.4027	3.6363	14.1833	4.4647	2.7122	0.4122	5.5545	2.9666	0.0001	1.2546	0.4289	1.2531	5.2587	3.7163	3.3949	2.692	0.1232	7.5947	2.3886	2.3525	1.1511	4.3958	0.5879	5.125	2.3177	6.6088	1.5296	0.2292	2.4927	2.2409	0.104	0.0001	3.2457	1.7711	0.6757	0.2901	5.6924	1.0142	2.338	0.0001
MCM2	2.1573	1.5255	3.6405	0.9224	7.1126	2.5395	4.2349	3.5637	0.7267	0.9596	0.4567	18.7578	1.0867	5.5267	1.308	14.8629	8.0778	0.6895	2.6618	1.1461	2.5481	8.2963	6.2634	11.3644	8.2782	0.3695	8.6694	0.8478	1.6963	0.3682	6.0826	1.4686	8.4095	5.806	12.4555	2.2781	1.0056	3.1812	3.9499	0.0391	0.0001	8.8641	3.7923	0.1524	0.4755	9.5267	1.392	2.6883	0.0001
RFC5	0.9204	5.9049	0.6265	0.9591	7.0039	3.5739	7.8598	1.6854	0.0898	0.3303	1.3182	2.0367	0.3319	1.4344	0.1776	2.1836	0.5006	0.8577	2.5208	0.6783	0.5519	2.1382	1.0898	1.8832	1.606	0.9637	1.4492	1.3347	0.0001	1.1065	9.8321	0.4808	5.7744	0.6318	0.3552	1.4076	0.074	1.0508	2.5353	0.0767	0.0001	0.9397	0.6756	0.0001	0.0001	2.3381	1.1636	1.3366	0.3454
SMAD4	2.7108	0.0001	0.0001	0.1907	0.276	0.0001	0.0995	0.0001	0.0001	0.0001	0.1262	0.0393	0.0001	0.0414	0.0001	1.7696	0.0001	0.0644	1.3096	0.9543	0.6004	0.0001	0.0484	0.7179	0.4654	0.0001	0.0219	0.2033	0.3497	0.2801	0.6593	0.1572	1.0054	0.8786	0.1935	0.0001	0.0653	0.0277	0.0984	0.0001	0.0001	0.5061	0.2244	0.0001	0.0001	0.4543	0.4693	1.0342	0.0001
ARPC-RaA	1.1396	1.3051	5.2398	1.9669	1.4984	1.4891	3.2564	2.7542	0.8287	0.0576	1.0547	2.0952	2.5287	0.5752	1.3933	0.45	0.6719	0.5974	2.67	0.474	2.0439	0.7327	0.8877	0.5709	0.7172	0.3217	1.2583	0.212	0.7544	1.2028	0.8151	1.2856	3.2974	2.2701	2.2476	2.4447	1.1474	1.7817	3.4177	0.861	0.0514	2.6026	3.1469	3.3999	10.3576	6.8944	1.2203	3.2856	0.819
ARPC-Cc	93.4103	51.0777	62.1178	38.9459	27.2874	67.7572	10.9318	31.8134	12.5259	30.874	30.809	18.7352	74.2225	34.4018	12.6074	49.464	118.17	8.3144	24.1958	71.4137	66.7741	42.694	45.8741	25.7398	47.7617	23.1231	9.8186	15.514	87.7145	103.914	51.3082	21.1986	41.96	38.7681	69.5296	43.9451	6.5115	100.87	44.2439	9.8635	9.1663	22.9971	90.2139	88.7997	8.1964	43.0658	18.0242	63.2796	73.7014
NFKBIE	0.5579	0.3785	0.1901	0.192	0.0001	0.3368	0.1653	0.332	0.0001	0.3745	0.7398	0.1654	0.3387	0.2872	0.0412	0.0001	0.4699	0.0001	0.0001	0.409	0.2271	0.5292	0.2504	0.1267	0.0001	0.093	0.4963	0.3583	0.2001	0.9494	1.0415	0.0001	0.0001	0.5076	0.4829	0.4033	0.0323	1.3401	0.0001	0.0001	0.0001	0.3199	0.2518	0.6192	0.1172	0.1678	0.0001	0.4267	0.3882
ACSL4	1.0834	1.6355	0.385	0.2447	0.3531	1.724	0.2907	0.4967	0.1287	0.6353	0.737	0.5095	1.3164	0.6824	0.1726	1.998	2.5131	0.1755	1.4109	2.7708	0.0001	0.0597	0.9426	0.1893	1.0485	0.4284	0.2939	1.8957	1.8644	4.3136	7.0684	1.319	0.4535	0.487	1.4267	1.7151	0.0576	3.6812	0.9343	0.0001	0.1477	0.5992	4.0639	4.4805	0.2193	1.3709	0.065	3.8171	4.1023
IKBKG	1.1077	2.743	0.3998	0.3085	0.0914	0.0001	0.1723	0.2405	0.0001	0.4757	0.1668	0.1811	0.1987	0.2012	0.0001	0.0001	1.085	0.0001	0.0001	2.2315	0.4421	0.6091	1.0504	0.0001	0.0001	0.0001	0.0001	0.0001	1.1151	0.2156	2.1731	0.0001	0.1395	0.2364	0.3259	2.3382	0.0001	2.2522	0.9164	0.0001	0.0001	0.0001	0.641	0.3672	0.0001	0.4961	0.0001	3.062	2.429
TLR8	0.0787	0.0001	0.0001	0.0001	0.0001	0.4046	0.0001	0.0001	0.0001	0.1157	0.3923	0.0001	0.1134	0.0236	0.0001	0.0001	0.2767	0.0001	0.0001	0.091	0.0001	0.0001	0.0141	0.0001	0.0001	0.0001	0.0001	0.0001	0.6067	0.0536	0.0001	0.0001	0.0001	0.0001	0.0001	0.0001	0.0001	0.2936	0.2901	0.0001	0.0001	0.2807	0.0001	0.0193	0.0001	0.0001	0.0001	0.0001	0.6779
IFI30	0.927	0.0001	0.0001	0.481	0.1136	2.1218	0.0001	0.0001	0.0001	0.0001	0.4062	0.0001	0.0001	0.0001	0.0001	0.0001	2.9132	0.0001	0.1167	0.4778	3.8809	0.394	0.3223	0.0001	0.8455	0.0001	0.1968	0.2669	6.8001	2.6936	1.4513	0.0001	0.0001	0.0001	0.3446	0.0001	0.0001	1.7666	0.0001	0.0001	0.0001	0.7429	1.8012	1.4973	0.0001	5.1095	0.0001	3.8634	0.5596
PIK3CD	0.081	0.0281	0.0001	0.1154	0.0001	0.6592	0.0243	0.057	0.0379	0.1602	0.1638	0.0248	0.2996	0.0758	0.0001	0.0159	0.8473	0.0001	0.0655	0.0798	0.0427	0.073	0.258	0.0001	0.1161	0.079	0.0001	0.1513	2.277	0.1723	0.0813	0.0432	0.0238	0.0332	0.2098	0.1041	0.0001	0.6161	0.0685	0.0001	0.0001	0.0142	0.1991	0.2088	0.0001	0.0673	0.0001	0.1735	0.2442
[truncated: 223 more columns]

## Sheet: Figure5B
ID	immunecluster	OS	os.time(month)
SS-231	IM-S-3	1	11.5667
SS-229	IM-S-2	0	42.4667
SS-244	IM-S-2	1	33.5333
SS-230	IM-S-1	0	42.3667
SS-205	IM-S-2	1	10.1
SS-196	IM-S-3	0	47
SS-200	IM-S-2	0	46.2333
SS-197	IM-S-2	1	13.4
SS-210	IM-S-1	0	44.9333
SS-223	IM-S-2	1	37.0667
SS-190	IM-S-3	1	7.2
SS-317	IM-S-2	1	3.36667
SS-242	IM-S-3	1	29.6333
SS-255	IM-S-1	0	38.2333
SS-189	IM-S-1	0	47.8333
SS-239	IM-S-2	0	41.6667
SS-193	IM-S-3	1	40.4333
SS-260	IM-S-1	0	36.9
SS-287	IM-S-2	0	33.3
SS-282	IM-S-3	0	33.7667
SS-281	IM-S-2	0	33.8
SS-265	IM-S-2	0	35.8667
SS-247	IM-S-2	0	39.5667
SS-198	IM-S-2	1	4.3
SS-199	IM-S-2	0	46.3333
SS-236	IM-S-1	0	42
SS-226	IM-S-2	1	7.16667
SS-219	IM-S-1	0	43.3
SS-220	IM-S-3	1	7.63333
SS-271	IM-S-3	1	2.63333
SS-128	IM-S-3	1	40.4667
SS-267	IM-S-2	0	35.4333
SS-308	IM-S-2	1	13.7333
SS-250	IM-S-2	0	39.3333
SS-280	IM-S-2	0	33.8333
SS-306	IM-S-3	0	31.0333
SS-289	IM-S-1	0	33.2333
SS-261	IM-S-3	0	36.8333
SS-303	IM-S-3	0	31.0667
SS-263	IM-S-1	0	36.3
SS-269	IM-S-1	0	35.3667
SS-252	IM-S-2	0	38.6667
SS-212	IM-S-2	0	44.7
SS-191	IM-S-3	0	47.6333
SS-201	IM-S-1	0	45.9333
SS-215	IM-S-2	0	43.8333
SS-276	IM-S-1	0	34.6667
SS-307	IM-S-2	1	31.8
SS-279	IM-S-3	0	33.8333
SS-286	IM-S-2	0	33.5
SS-284	IM-S-3	1	5.6
SS-272	IM-S-2	0	34.9667
SS-298	IM-S-1	0	32
SS-309	IM-S-3	0	30.8
SS-313	IM-S-3	1	8.46667
SS-245	IM-S-2	0	40.3333
SS-314	IM-S-3	0	30.2667
SS-312	IM-S-2	0	30.3333
SS-302	IM-S-3	0	31.3
SS-288	IM-S-2	0	33.2667
SS-258	IM-S-2	0	37.7667
SS-278	IM-S-1	0	34.2333
SS-254	IM-S-2	0	38.6333
SS-277	IM-S-3	0	34.6667
SS-87	IM-S-3	0	60.8667
SS-53	IM-S-2	1	15.2
SS-23	IM-S-3	0	60.8667
SS-156	IM-S-3	0	54.9667
SS-159	IM-S-1	0	54.3667
SS-97	IM-S-1	1	26.1
SS-143	IM-S-2	1	47.6
SS-83	IM-S-3	1	19.9
SS-178	IM-S-1	0	50.0667
SS-130	IM-S-1	1	60.2667
SS-39	IM-S-1	0	60.8667
SS-75	IM-S-2	0	60.8667
SS-163	IM-S-3	0	53.1667
SS-167	IM-S-2	0	52.0667
SS-13	IM-S-2	0	60.8667
SS-19	IM-S-3	0	60.8667
SS-36	IM-S-2	1	43.7333
SS-42	IM-S-1	0	60.8667
SS-154	IM-S-2	0	55.4333
SS-35	IM-S-2	NA	NA
SS-112	IM-S-2	1	22.5
SS-95	IM-S-3	1	29.0333
SS-115	IM-S-2	0	60.8667
SS-141	IM-S-2	1	35.5667
SS-164	IM-S-3	1	32.3
SS-57	IM-S-2	1	42.3667
SS-121	IM-S-2	0	60.8667
SS-100	IM-S-2	1	54.3
SS-188	IM-S-2	1	13.3333
SS-67	IM-S-2	0	60.8667
SS-182	IM-S-1	0	49.2333
SS-183	IM-S-2	0	49.1667
SS-105	IM-S-2	1	19.7333
SS-89	IM-S-1	0	60.8667
SS-31	IM-S-3	0	60.8667
SS-179	IM-S-1	0	49.8667
SS-137	IM-S-3	0	60.8667
SS-187	IM-S-1	0	47.8667
SS-104	IM-S-1	0	60.8667
SS-65	IM-S-1	1	13.6333
SS-126	IM-S-3	0	60.8667
SS-316	IM-S-1	0	30
SS-14	IM-S-1	1	33.0667
SS-48	IM-S-1	0	60.8667
SS-203	IM-S-1	0	45.7667
SS-74	IM-S-1	0	60.8667
SS-202	IM-S-1	0	45.9
SS-194	IM-S-3	0	47.1667
SS-218	IM-S-1	0	43.3667
SS-234	IM-S-1	0	42.2
SS-222	IM-S-1	0	42.9
SS-248	IM-S-1	0	39.4333
SS-211	IM-S-1	0	44.7667
SS-213	IM-S-1	0	43.8333
SS-273	IM-S-1	0	34.9667
SS-305	IM-S-3	0	31.0333
SS-6	IM-S-1	1	21.7667
SS-93	IM-S-3	1	1.8
SS-119	IM-S-2	0	60.8667
SS-86	IM-S-2	0	60.8667
SS-46	IM-S-1	0	60.8667
SS-145	IM-S-3	0	57.8
SS-113	IM-S-2	0	60.8667
SS-136	IM-S-2	0	60.8667
SS-69	IM-S-2	0	60.8667
SS-2	IM-S-2	1	8.23333
SS-20	IM-S-2	0	60.8667
SS-68	IM-S-3	0	60.8667
SS-102	IM-S-1	0	60.8667
SS-82	IM-S-3	1	20.4333
SS-85	IM-S-3	0	60.8667
SS-84	IM-S-1	0	60.8667
SS-175	IM-S-3	1	14.0667
SS-98	IM-S-3	0	60.8667
SS-172	IM-S-3	0	50.9
SS-186	IM-S-2	0	48.9667
SS-120	IM-S-3	0	60.8667
SS-173	IM-S-3	1	17.6667
SS-106	IM-S-3	0	60.8667
SS-147	IM-S-3	1	5.2
SS-180	IM-S-3	0	49.8333
SS-165	IM-S-2	0	52.5333
SS-185	IM-S-2	0	49
SS-169	IM-S-3	0	51.6
SS-32	IM-S-1	0	60.8667
SS-27	IM-S-2	0	60.8667
SS-29	IM-S-2	0	60.8667
SS-132	IM-S-2	0	60.8667
SS-76	IM-S-2	1	48.3333
SS-26	IM-S-3	1	21.9
SS-49	IM-S-2	0	60.8667
SS-45	IM-S-3	0	60.8667
SS-15	IM-S-3	0	60.8667
SS-71	IM-S-3	0	60.8667
SS-61	IM-S-3	0	60.8667
SS-148	IM-S-2	0	57.1
SS-78	IM-S-2	0	60.8667
SS-160	IM-S-2	1	3.3
SS-66	IM-S-2	1	45.0667
SS-114	IM-S-2	0	60.8667
SS-34	IM-S-1	0	60.8667
SS-55	IM-S-2	1	49.9667
SS-162	IM-S-2	1	16.8
SS-116	IM-S-2	0	60.8667
SS-111	IM-S-2	0	60.8667
SS-62	IM-S-2	0	60.8667
SS-99	IM-S-3	1	12.7333
SS-59	IM-S-3	1	11.5667
SS-22	IM-S-2	0	60.8667
SS-152	IM-S-1	0	56
SS-166	IM-S-2	0	52.1667
SS-139	IM-S-2	0	58.9667
SS-151	IM-S-1	0	56.2333
SS-109	IM-S-1	0	60.8667
SS-70	IM-S-1	0	60.8667
SS-30	IM-S-1	0	60.8667
SS-108	IM-S-1	0	60.8667
SS-88	IM-S-3	1	6.33333
SS-3	IM-S-3	0	60.8667
SS-144	IM-S-2	0	57.9
SS-134	IM-S-2	1	13.6333
SS-28	IM-S-3	0	60.8667
SS-142	IM-S-3	1	14.2
SS-9	IM-S-3	0	60.8667
SS-24	IM-S-1	0	60.8667
SS-171	IM-S-1	0	51.2667
SS-117	IM-S-3	1	55.3
SS-58	IM-S-3	1	3.9
SS-150	IM-S-3	0	56.2667
SS-90	IM-S-1	1	43.7333
SS-184	IM-S-3	1	23.7
SS-168	IM-S-1	0	51.7333
SS-41	IM-S-2	1	13.2
SS-38	IM-S-1	1	2.73333
SS-158	IM-S-1	0	54.6333
SS-94	IM-S-3	1	2.03333
SS-52	IM-S-3	0	60.8667
SS-21	IM-S-3	0	60.8667
SS-8	IM-S-1	0	60.8667
SS-176	IM-S-3	0	50.4333
SS-54	IM-S-1	0	60.8667
SS-56	IM-S-1	0	60.8667
SS-37	IM-S-1	0	33.8
SS-17	IM-S-1	0	60.8667
SS-60	IM-S-3	0	60.8667
SS-124	IM-S-2	1	0.166667
SS-122	IM-S-1	0	60.8667
SS-72	IM-S-3	NA	NA
SS-127	IM-S-3	1	4.03333
SS-110	IM-S-1	0	60.8667
SS-5	IM-S-3	1	9.8
SS-299	IM-S-3	0	31.9667
SS-50	IM-S-1	1	41.5667
SS-40	IM-S-1	0	54.3333
SS-300	IM-S-2	0	31.7333
SS-291	IM-S-1	0	33.1
SS-275	IM-S-3	0	34.7667
SS-283	IM-S-1	0	33.6
SS-268	IM-S-3	1	3.26667
SS-264	IM-S-1	0	36.2667
SS-146	IM-S-3	0	57.7667
SS-135	IM-S-1	0	60.8667
SS-296	IM-S-1	1	4.83333
SS-238	IM-S-1	0	41.7333
SS-195	IM-S-2	1	2.4
SS-125	IM-S-1	1	14
SS-18	IM-S-3	1	2.43333
SS-118	IM-S-1	0	60.8667
SS-92	IM-S-1	0	60.8667
SS-157	IM-S-1	0	54.8
SS-123	IM-S-1	0	60.8667
SS-177	IM-S-1	0	50.3667
SS-170	IM-S-1	0	51.6
SS-257	IM-S-1	1	11.8667
SS-155	IM-S-1	0	55.0333
SS-63	IM-S-1	1	45
SS-77	IM-S-3	0	60.8667
SS-11	IM-S-3	0	60.8667
SS-311	IM-S-1	0	30.4667
SS-204	IM-S-1	1	22.3
SS-206	IM-S-3	1	17.7333
SS-209	IM-S-2	0	44.9333
SS-225	IM-S-3	1	30.5667
SS-233	IM-S-2	0	42.2
SS-232	IM-S-1	0	42.2333
SS-228	IM-S-2	0	42.6
SS-262	IM-S-1	0	36.5667
SS-259	IM-S-2	0	37.7
SS-149	IM-S-2	0	56.9333
SS-140	IM-S-1	1	43.7333
SS-310	IM-S-2	1	9.3
SS-1	IM-S-1	0	60.8667
SS-214	IM-S-1	0	43.8333
SS-253	IM-S-1	0	38.6333
SS-73	IM-S-3	0	60.8667
SS-221	IM-S-1	1	0.3
SS-251	IM-S-2	0	39.1
SS-174	IM-S-2	0	50.8
SS-101	IM-S-1	0	60.8667
SS-290	IM-S-1	1	25.0333
SS-91	IM-S-2	0	60.8667
SS-25	IM-S-3	1	12.3667
SS-243	IM-S-2	0	40.7667
SS-181	IM-S-1	0	49.3667
SS-249	IM-S-1	0	39.4
SS-297	IM-S-1	1	28.6
SS-33	IM-S-3	1	14.9333
SS-81	IM-S-2	0	60.8667

## Sheet: Figrue5D
Protein cluster	Immune cluster	Freq
PC-Ra	IM-S-1	33
PC-Cc	IM-S-1	13
PC-Sm	IM-S-1	50
PC-Ra	IM-S-2	21
PC-Cc	IM-S-2	66
PC-Sm	IM-S-2	6
PC-Ra	IM-S-3	32
PC-Cc	IM-S-3	43
PC-Sm	IM-S-3	8

## Sheet: Figure5E
Immune cluster	metastasis	Freq
IM-S-1	no	73
IM-S-1	yes	13
IM-S-2	no	52
IM-S-2	yes	26
IM-S-3	no	39
IM-S-3	yes	29

## Sheet: Figure5F
ID	Immune cluster	CD274 (log2)	CD80 (log2)
SS-231	IM-S-3	-7.58852	-4.38205
SS-229	IM-S-2	-3.17356	-5.63915
SS-244	IM-S-2	-3.89128	-7.96074
SS-230	IM-S-1	-4.89604	-3.85936
SS-205	IM-S-2	-3.78388	-8.03794
SS-196	IM-S-3	-3.3269	-4.48521
SS-200	IM-S-2	-3.08261	-3.46918
SS-197	IM-S-2	-6.24437	-3.81973
SS-210	IM-S-1	-4.25688	-4.06378
SS-223	IM-S-2	-4.64068	-3.73223
SS-190	IM-S-3	1.3926	1.25651
SS-317	IM-S-2	-5.08068	-3.8515
SS-242	IM-S-3	-4.32262	-5.58096
SS-255	IM-S-1	-3.48629	-3.84086
SS-189	IM-S-1	-3.56309	-4.51226
SS-239	IM-S-2	-4.78575	-3.66108
SS-193	IM-S-3	-4.55124	-3.53747
SS-260	IM-S-1	-5.05333	-3.91014
SS-287	IM-S-2	-3.39209	-4.28244
SS-282	IM-S-3	-4.58343	-3.78947
SS-281	IM-S-2	-3.40178	-3.92502
SS-265	IM-S-2	-4.78056	-6.56424
SS-247	IM-S-2	-3.91705	-4.15261
SS-198	IM-S-2	-4.11925	-3.57052
SS-199	IM-S-2	-4.31572	-4.84406
SS-236	IM-S-1	-4.99411	-5.83114
SS-226	IM-S-2	-5.40033	-5.60285
SS-219	IM-S-1	-3.33729	-3.82733
SS-220	IM-S-3	-4.97632	-4.65034
SS-271	IM-S-3	-3.40886	-4.90721
SS-128	IM-S-3	-3.06944	-3.60953
SS-267	IM-S-2	-3.66846	-4.26257
SS-308	IM-S-2	-4.96571	-3.71701
SS-250	IM-S-2	-3.47338	-3.75701
SS-280	IM-S-2	-3.88135	-4.07965
SS-306	IM-S-3	-3.86916	-3.5444
SS-289	IM-S-1	-4.29286	-3.88243
SS-261	IM-S-3	-6.28914	-6.25888
SS-303	IM-S-3	-6.0312	-6.2308
SS-263	IM-S-1	-4.1788	-7.59869
SS-269	IM-S-1	-5.98693	-4.72065
SS-252	IM-S-2	-6.97215	-4.21078
SS-212	IM-S-2	-4.91352	-3.37584
SS-191	IM-S-3	-4.03954	-3.9892
SS-201	IM-S-1	-3.98242	-6.70247
SS-215	IM-S-2	-3.33432	-6.14314
SS-276	IM-S-1	-3.55229	-5.37561
SS-307	IM-S-2	-4.46439	-3.86836
SS-279	IM-S-3	-4.52061	-5.22327
SS-286	IM-S-2	-5.04198	-4.02488
SS-284	IM-S-3	1.02314	1.09312
SS-272	IM-S-2	-6.5598	-3.57718
SS-298	IM-S-1	-5.2075	-4.17158
SS-309	IM-S-3	-3.71477	-3.97778
SS-313	IM-S-3	-3.97246	-5.87884
SS-245	IM-S-2	-4.30878	-3.62024
SS-314	IM-S-3	-4.68757	-4.34205
SS-312	IM-S-2	-3.75245	-3.7123
SS-302	IM-S-3	-4.11086	-6.55843
SS-288	IM-S-2	-3.4459	-4.2986
SS-258	IM-S-2	-7.61408	-3.5979
SS-278	IM-S-1	-3.41367	-4.47868
SS-254	IM-S-2	-3.54426	-5.34782
SS-277	IM-S-3	-4.25827	-5.26911
SS-87	IM-S-3	-2.24753	-2.8909
SS-53	IM-S-2	-3.68946	-4.2047
SS-23	IM-S-3	-1.75548	-1.02177
SS-156	IM-S-3	-4.4127	-5.10009
SS-159	IM-S-1	-3.76836	-3.32765
SS-97	IM-S-1	NA	NA
SS-143	IM-S-2	-5.21108	-5.72521
SS-83	IM-S-3	-5.08347	-5.22688
SS-178	IM-S-1	-4.46949	-5.00718
SS-130	IM-S-1	-3.48274	-7.05963
SS-39	IM-S-1	-6.19714	-4.32986
SS-75	IM-S-2	-4.06986	-4.73214
SS-163	IM-S-3	-4.07696	-3.52901
SS-167	IM-S-2	-4.09437	-4.11314
SS-13	IM-S-2	-5.46456	-7.87216
SS-19	IM-S-3	-1.51868	-1.71582
SS-36	IM-S-2	-3.58128	-5.03352
SS-42	IM-S-1	-3.64063	-3.93625
SS-154	IM-S-2	-4.42118	-5.41634
SS-35	IM-S-2	-3.82523	-5.83688
SS-112	IM-S-2	-7.30861	-4.34556
SS-95	IM-S-3	-3.71136	-5.16704
SS-115	IM-S-2	-3.56964	-5.45637
SS-141	IM-S-2	-3.13744	-5.38562
SS-164	IM-S-3	-6.32077	-5.57255
SS-57	IM-S-2	-3.32949	-3.74666
SS-121	IM-S-2	-3.58344	-5.35668
SS-100	IM-S-2	-3.3245	-8.0677
SS-188	IM-S-2	-4.61478	-3.84044
SS-67	IM-S-2	-5.18683	-4.95899
SS-182	IM-S-1	-4.11751	-3.81667
SS-183	IM-S-2	-3.95255	-3.88768
SS-105	IM-S-2	-3.36337	-3.42439
SS-89	IM-S-1	-3.7538	-4.9754
SS-31	IM-S-3	-2.47503	-1.14844
SS-179	IM-S-1	-4.12813	-5.70062
SS-137	IM-S-3	-2.08114	-1.48796
SS-187	IM-S-1	-5.70887	-4.97768
SS-104	IM-S-1	-6.06165	-3.64019
SS-65	IM-S-1	-3.10415	-4.65853
SS-126	IM-S-3	-1.83159	-2.83692
SS-316	IM-S-1	-4.13821	-6.00899
SS-14	IM-S-1	-7.27603	-4.82463
SS-48	IM-S-1	-3.89296	-4.35297
SS-203	IM-S-1	-4.84936	-4.81735
SS-74	IM-S-1	-5.75649	-7.12502
SS-202	IM-S-1	-3.42641	-3.38418
SS-194	IM-S-3	-5.42603	-5.53833
SS-218	IM-S-1	-5.17808	-3.95432
SS-234	IM-S-1	-3.87073	-3.49069
SS-222	IM-S-1	-3.84915	-4.50836
SS-248	IM-S-1	-4.59582	-4.49662
SS-211	IM-S-1	-5.91978	-4.73923
SS-213	IM-S-1	-4.18377	-5.10755
SS-273	IM-S-1	-4.41256	-5.20741
SS-305	IM-S-3	-3.84033	-4.04161
SS-6	IM-S-1	-4.10256	-4.43621
SS-93	IM-S-3	1.18172	1.20879
SS-119	IM-S-2	-3.98592	-3.71964
SS-86	IM-S-2	-3.65584	-3.77943
SS-46	IM-S-1	-4.61986	-4.19235
SS-145	IM-S-3	-5.31567	-1.10926
SS-113	IM-S-2	-7.95293	-6.21787
SS-136	IM-S-2	-4.03895	-3.34601
SS-69	IM-S-2	-4.5017	-4.12968
SS-2	IM-S-2	-3.27691	-4.76196
SS-20	IM-S-2	-5.06055	-4.78211
SS-68	IM-S-3	-3.33136	-4.01961
SS-102	IM-S-1	-4.98645	-5.3504
SS-82	IM-S-3	1.33393	1.26128
SS-85	IM-S-3	-4.47717	-3.74576
SS-84	IM-S-1	-4.58006	-3.87961
SS-175	IM-S-3	-8.62157	-5.55608
SS-98	IM-S-3	-3.26294	-3.46463
SS-172	IM-S-3	-4.81845	-8.50638
SS-186	IM-S-2	-4.09923	-5.00654
SS-120	IM-S-3	-3.34981	-4.88282
SS-173	IM-S-3	-4.1121	-3.84803
SS-106	IM-S-3	-6.68815	-3.50271
SS-147	IM-S-3	-4.43662	-8.65058
SS-180	IM-S-3	-4.65479	-6.46512
SS-165	IM-S-2	-4.72233	-4.26827
SS-185	IM-S-2	-4.19405	-4.07939
SS-169	IM-S-3	-3.84463	-4.38567
SS-32	IM-S-1	-3.41428	-4.05114
SS-27	IM-S-2	-5.16995	-5.76996
SS-29	IM-S-2	-3.97041	-5.05583
SS-132	IM-S-2	-4.1712	-4.29239
SS-76	IM-S-2	-3.84913	-5.37048
SS-26	IM-S-3	-4.97905	-5.13631
SS-49	IM-S-2	-5.35899	-4.19018
SS-45	IM-S-3	-4.02365	-4.07015
SS-15	IM-S-3	-4.68585	-6.05979
SS-71	IM-S-3	-5.23151	-3.97238
SS-61	IM-S-3	-4.7449	-3.44427
SS-148	IM-S-2	-4.06768	-4.06242
SS-78	IM-S-2	-5.52231	-3.5652
SS-160	IM-S-2	-4.32095	-4.99479
SS-66	IM-S-2	-4.33219	-7.42364
SS-114	IM-S-2	-4.71406	-8.74415
SS-34	IM-S-1	-3.73443	-4.99368
SS-55	IM-S-2	-4.01801	-6.93754
SS-162	IM-S-2	-4.13251	-4.2045
SS-116	IM-S-2	-4.67311	-3.51345
SS-111	IM-S-2	-4.54568	-3.729
SS-62	IM-S-2	-4.98639	-6.51466
SS-99	IM-S-3	-6.32152	-4.6201
SS-59	IM-S-3	-3.10774	-3.10226
SS-22	IM-S-2	-5.7962	-4.05159
SS-152	IM-S-1	-6.70042	-4.66622
SS-166	IM-S-2	-5.93532	-3.74336
SS-139	IM-S-2	-3.54019	-5.50332
SS-151	IM-S-1	-3.6106	-4.9945
SS-109	IM-S-1	-4.97924	-4.35342
SS-70	IM-S-1	-4.49845	-5.05317
SS-30	IM-S-1	-3.77043	-3.95832
SS-108	IM-S-1	-3.78319	-4.34847
SS-88	IM-S-3	-3.29592	-3.8056
SS-3	IM-S-3	-1.92263	-1.43312
SS-144	IM-S-2	-4.38704	-5.9629
SS-134	IM-S-2	-4.75639	-5.04377
SS-28	IM-S-3	-3.90906	-3.73863
SS-142	IM-S-3	-6.98943	-5.05092
SS-9	IM-S-3	1.18807	1.33393
SS-24	IM-S-1	-4.44738	-5.39104
SS-171	IM-S-1	-5.24248	-3.71285
SS-117	IM-S-3	1.08907	1.50077
SS-58	IM-S-3	1.3181	1.4145
SS-150	IM-S-3	1.08299	1.4224
SS-90	IM-S-1	-5.62369	-4.69573
SS-184	IM-S-3	1.3685	1.20172
SS-168	IM-S-1	-4.74129	-4.61751
SS-41	IM-S-2	-7.15472	-4.69219
SS-38	IM-S-1	-3.36425	-5.16397
SS-158	IM-S-1	-4.65899	-5.08672
SS-94	IM-S-3	-4.70197	-5.25119
SS-52	IM-S-3	-1.29876	-1.12174
SS-21	IM-S-3	1.27727	1.45177
SS-8	IM-S-1	-3.92487	-3.57685
SS-176	IM-S-3	-1.03276	-1.35718
SS-54	IM-S-1	-3.42155	-4.15786
SS-56	IM-S-1	-4.56275	-6.5371
SS-37	IM-S-1	-3.34379	-5.60585
SS-17	IM-S-1	-6.68374	-4.766
SS-60	IM-S-3	1.28056	1.24931
SS-124	IM-S-2	-3.73201	-3.67591
SS-122	IM-S-1	-3.66902	-3.47089
SS-72	IM-S-3	1.13288	1.11258
SS-127	IM-S-3	1.20499	1.02178
SS-110	IM-S-1	-6.72665	-3.42839
SS-5	IM-S-3	1.58303	1.12669
SS-299	IM-S-3	-3.49879	-2.20192
SS-50	IM-S-1	-4.16834	-5.32196
SS-40	IM-S-1	-3.48961	-5.41334
SS-300	IM-S-2	-3.88328	-4.74669
SS-291	IM-S-1	-3.53509	-4.21137
SS-275	IM-S-3	-1.12982	-1.39526
SS-283	IM-S-1	-3.91806	-6.2031
SS-268	IM-S-3	1.52659	1.15011
SS-264	IM-S-1	-4.74922	-6.01116
SS-146	IM-S-3	-2.58259	-1.36401
SS-135	IM-S-1	-4.16957	-6.58452
SS-296	IM-S-1	-7.0789	-3.364
SS-238	IM-S-1	-3.60977	-4.29695
SS-195	IM-S-2	-4.37558	-5.19242
SS-125	IM-S-1	-4.08557	-3.64937
SS-18	IM-S-3	1.05772	1.58054
SS-118	IM-S-1	-3.46156	-3.77773
SS-92	IM-S-1	-5.20133	-6.42219
SS-157	IM-S-1	-6.4322	-5.87032
SS-123	IM-S-1	-5.13909	-3.59009
SS-177	IM-S-1	-5.65333	-3.72001
SS-170	IM-S-1	-5.64218	-4.15902
SS-257	IM-S-1	-4.38909	-5.73256
SS-155	IM-S-1	-4.26995	-3.45843
SS-63	IM-S-1	-7.67756	-5.18705
SS-77	IM-S-3	-4.60998	-4.89811
SS-11	IM-S-3	-3.17607	-4.31781
SS-311	IM-S-1	-4.56182	-3.90524
SS-204	IM-S-1	-3.90628	-6.43143
SS-206	IM-S-3	1.28879	1.55836
SS-209	IM-S-2	-3.67801	-3.77584
SS-225	IM-S-3	1.18507	1.23215
SS-233	IM-S-2	-7.90263	-6.69699
SS-232	IM-S-1	-3.7847	-3.35757
SS-228	IM-S-2	-8.44605	-3.70545
SS-262	IM-S-1	-3.61062	-6.7049
SS-259	IM-S-2	-3.68985	-4.08715
SS-149	IM-S-2	-4.16261	-5.33142
SS-140	IM-S-1	-4.26342	-5.50829
SS-310	IM-S-2	-3.51524	-3.75874
SS-1	IM-S-1	-5.60148	-6.17026
SS-214	IM-S-1	-5.71726	-3.33286
SS-253	IM-S-1	-3.89667	-4.21992
SS-73	IM-S-3	-4.2082	-4.7591
SS-221	IM-S-1	-4.76629	-3.81249
SS-251	IM-S-2	-4.02609	-3.64135
SS-174	IM-S-2	-5.08947	-3.64923
SS-101	IM-S-1	-3.24334	-3.23434
SS-290	IM-S-1	-3.68487	-3.83609
SS-91	IM-S-2	-7.11579	-3.56067
SS-25	IM-S-3	-3.75699	-5.74843
SS-243	IM-S-2	-4.57063	-3.85495
SS-181	IM-S-1	-4.30515	-5.97197
SS-249	IM-S-1	-4.04379	-4.27978
SS-297	IM-S-1	-3.65756	-4.24767
SS-33	IM-S-3	-6.13843	-5.83476
SS-81	IM-S-2	-4.63513	-6.80135

## Sheet: Figure5G-H
ID	Protein cluster	metastasis	CD274(log2)	CD80(log2)
SS-229	PC-Cc	yes	-3.17356	-5.63915
SS-244	PC-Cc	yes	-3.89128	-7.96074
SS-230	PC-Cc	no	-4.89604	-3.85936
SS-205	PC-Cc	yes	-3.78388	-8.03794
SS-196	PC-Cc	no	-3.3269	-4.48521
SS-200	PC-Cc	yes	-3.08261	-3.46918
SS-197	PC-Ra	yes	-6.24437	-3.81973
SS-210	PC-Sm	no	-4.25688	-4.06378
SS-223	PC-Ra	yes	-4.64068	-3.73223
SS-190	PC-Ra	yes	1.3926	1.25651
SS-255	PC-Cc	no	-3.48629	-3.84086
SS-189	PC-Sm	yes	-3.56309	-4.51226
SS-239	PC-Cc	no	-4.78575	-3.66108
SS-260	PC-Ra	no	-5.05333	-3.91014
SS-287	PC-Cc	no	-3.39209	-4.28244
SS-282	PC-Cc	no	-4.58343	-3.78947
SS-281	PC-Cc	no	-3.40178	-3.92502
SS-265	PC-Cc	no	-4.78056	-6.56424
SS-247	PC-Cc	yes	-3.91705	-4.15261
SS-198	PC-Cc	yes	-4.11925	-3.57052
SS-199	PC-Cc	no	-4.31572	-4.84406
SS-236	PC-Cc	no	-4.99411	-5.83114
SS-219	PC-Ra	yes	-3.33729	-3.82733
SS-128	PC-Cc	yes	-3.06944	-3.60953
SS-267	PC-Cc	no	-3.66846	-4.26257
SS-280	PC-Cc	no	-3.88135	-4.07965
SS-306	PC-Cc	no	-3.86916	-3.5444
SS-289	PC-Sm	no	-4.29286	-3.88243
SS-261	PC-Cc	no	-6.28914	-6.25888
SS-303	PC-Cc	no	-6.0312	-6.2308
SS-263	PC-Ra	no	-4.1788	-7.59869
SS-269	PC-Ra	no	-5.98693	-4.72065
SS-252	PC-Cc	no	-6.97215	-4.21078
SS-212	PC-Cc	no	-4.91352	-3.37584
SS-191	PC-Cc	no	-4.03954	-3.9892
SS-201	PC-Sm	no	-3.98242	-6.70247
SS-215	PC-Cc	no	-3.33432	-6.14314
SS-276	PC-Cc	no	-3.55229	-5.37561
SS-279	PC-Cc	no	-4.52061	-5.22327
SS-286	PC-Cc	no	-5.04198	-4.02488
SS-284	PC-Ra	yes	1.02314	1.09312
SS-272	PC-Cc	no	-6.5598	-3.57718
SS-298	PC-Cc	no	-5.2075	-4.17158
SS-309	PC-Cc	no	-3.71477	-3.97778
SS-245	PC-Cc	no	-4.30878	-3.62024
SS-314	PC-Cc	no	-4.68757	-4.34205
SS-312	PC-Cc	no	-3.75245	-3.7123
SS-302	PC-Cc	no	-4.11086	-6.55843
SS-288	PC-Cc	no	-3.4459	-4.2986
SS-258	PC-Cc	no	-7.61408	-3.5979
SS-278	PC-Cc	no	-3.41367	-4.47868
SS-254	PC-Cc	no	-3.54426	-5.34782
SS-277	PC-Cc	no	-4.25827	-5.26911
SS-87	PC-Ra	no	-2.24753	-2.8909
SS-23	PC-Ra	no	-1.75548	-1.02177
SS-156	PC-Sm	no	-4.4127	-5.10009
SS-159	PC-Sm	no	-3.76836	-3.32765
SS-143	PC-Ra	yes	-5.21108	-5.72521
SS-178	PC-Ra	no	-4.46949	-5.00718
SS-39	PC-Ra	no	-6.19714	-4.32986
SS-75	PC-Sm	no	-4.06986	-4.73214
SS-163	PC-Cc	no	-4.07696	-3.52901
SS-167	PC-Cc	no	-4.09437	-4.11314
SS-13	PC-Sm	no	-5.46456	-7.87216
SS-19	PC-Ra	no	-1.51868	-1.71582
SS-36	PC-Ra	yes	-3.58128	-5.03352
SS-42	PC-Ra	no	-3.64063	-3.93625
SS-154	PC-Ra	no	-4.42118	-5.41634
SS-35	PC-Cc	yes	-3.82523	-5.83688
SS-112	PC-Ra	yes	-7.30861	-4.34556
SS-95	PC-Cc	yes	-3.71136	-5.16704
SS-115	PC-Cc	no	-3.56964	-5.45637
SS-141	PC-Cc	yes	-3.13744	-5.38562
SS-164	PC-Cc	yes	-6.32077	-5.57255
SS-121	PC-Cc	no	-3.58344	-5.35668
SS-100	PC-Cc	yes	-3.3245	-8.0677
SS-67	PC-Cc	yes	-5.18683	-4.95899
SS-182	PC-Cc	no	-4.11751	-3.81667
SS-183	PC-Cc	no	-3.95255	-3.88768
SS-89	PC-Cc	no	-3.7538	-4.9754
SS-31	PC-Ra	no	-2.47503	-1.14844
SS-179	PC-Ra	no	-4.12813	-5.70062
SS-137	PC-Ra	no	-2.08114	-1.48796
SS-187	PC-Sm	no	-5.70887	-4.97768
SS-104	PC-Ra	no	-6.06165	-3.64019
SS-65	PC-Ra	yes	-3.10415	-4.65853
SS-126	PC-Ra	no	-1.83159	-2.83692
SS-316	PC-Sm	no	-4.13821	-6.00899
SS-48	PC-Sm	no	-3.89296	-4.35297
SS-203	PC-Sm	no	-4.84936	-4.81735
SS-74	PC-Sm	no	-5.75649	-7.12502
SS-202	PC-Sm	no	-3.42641	-3.38418
SS-194	PC-Sm	no	-5.42603	-5.53833
SS-218	PC-Sm	no	-5.17808	-3.95432
SS-234	PC-Sm	no	-3.87073	-3.49069
SS-222	PC-Sm	no	-3.84915	-4.50836
SS-248	PC-Sm	no	-4.59582	-4.49662
SS-211	PC-Sm	no	-5.91978	-4.73923
SS-213	PC-Sm	no	-4.18377	-5.10755
SS-273	PC-Sm	no	-4.41256	-5.20741
SS-305	PC-Sm	no	-3.84033	-4.04161
SS-93	PC-Ra	yes	1.18172	1.20879
SS-119	PC-Sm	no	-3.98592	-3.71964
SS-86	PC-Ra	yes	-3.65584	-3.77943
SS-46	PC-Sm	no	-4.61986	-4.19235
SS-145	PC-Ra	no	-5.31567	-1.10926
SS-113	PC-Ra	no	-7.95293	-6.21787
SS-136	PC-Cc	no	-4.03895	-3.34601
SS-69	PC-Cc	no	-4.5017	-4.12968
SS-2	PC-Cc	yes	-3.27691	-4.76196
SS-20	PC-Cc	no	-5.06055	-4.78211
SS-68	PC-Cc	no	-3.33136	-4.01961
SS-102	PC-Cc	no	-4.98645	-5.3504
SS-82	PC-Ra	yes	1.33393	1.26128
SS-85	PC-Cc	no	-4.47717	-3.74576
SS-84	PC-Cc	no	-4.58006	-3.87961
SS-98	PC-Cc	yes	-3.26294	-3.46463
SS-172	PC-Cc	no	-4.81845	-8.50638
SS-186	PC-Cc	no	-4.09923	-5.00654
SS-120	PC-Cc	no	-3.34981	-4.88282
SS-173	PC-Cc	yes	-4.1121	-3.84803
SS-180	PC-Cc	no	-4.65479	-6.46512
SS-165	PC-Cc	no	-4.72233	-4.26827
SS-185	PC-Cc	no	-4.19405	-4.07939
SS-169	PC-Cc	no	-3.84463	-4.38567
SS-32	PC-Sm	no	-3.41428	-4.05114
SS-27	PC-Cc	no	-5.16995	-5.76996
SS-29	PC-Cc	yes	-3.97041	-5.05583
SS-132	PC-Cc	no	-4.1712	-4.29239
SS-49	PC-Cc	no	-5.35899	-4.19018
SS-45	PC-Cc	no	-4.02365	-4.07015
SS-15	PC-Cc	yes	-4.68585	-6.05979
SS-71	PC-Cc	no	-5.23151	-3.97238
SS-61	PC-Cc	no	-4.7449	-3.44427
SS-148	PC-Cc	no	-4.06768	-4.06242
SS-78	PC-Cc	no	-5.52231	-3.5652
SS-114	PC-Cc	no	-4.71406	-8.74415
SS-34	PC-Ra	no	-3.73443	-4.99368
SS-116	PC-Cc	no	-4.67311	-3.51345
SS-111	PC-Cc	no	-4.54568	-3.729
SS-62	PC-Cc	no	-4.98639	-6.51466
SS-99	PC-Cc	yes	-6.32152	-4.6201
SS-59	PC-Cc	yes	-3.10774	-3.10226
SS-22	PC-Cc	yes	-5.7962	-4.05159
SS-152	PC-Cc	no	-6.70042	-4.66622
SS-166	PC-Cc	no	-5.93532	-3.74336
SS-139	PC-Cc	no	-3.54019	-5.50332
SS-151	PC-Cc	no	-3.6106	-4.9945
SS-109	PC-Ra	no	-4.97924	-4.35342
SS-70	PC-Ra	no	-4.49845	-5.05317
SS-30	PC-Ra	no	-3.77043	-3.95832
SS-108	PC-Ra	no	-3.78319	-4.34847
SS-88	PC-Cc	yes	-3.29592	-3.8056
SS-3	PC-Ra	no	-1.92263	-1.43312
SS-144	PC-Cc	no	-4.38704	-5.9629
SS-134	PC-Ra	yes	-4.75639	-5.04377
SS-28	PC-Cc	no	-3.90906	-3.73863
SS-9	PC-Ra	yes	1.18807	1.33393
SS-24	PC-Sm	no	-4.44738	-5.39104
SS-171	PC-Sm	no	-5.24248	-3.71285
SS-117	PC-Ra	yes	1.08907	1.50077
SS-58	PC-Ra	yes	1.3181	1.4145
SS-150	PC-Ra	yes	1.08299	1.4224
SS-90	PC-Ra	yes	-5.62369	-4.69573
SS-184	PC-Ra	yes	1.3685	1.20172
SS-168	PC-Ra	yes	-4.74129	-4.61751
SS-41	PC-Ra	yes	-7.15472	-4.69219
SS-158	PC-Sm	no	-4.65899	-5.08672
SS-52	PC-Ra	no	-1.29876	-1.12174
SS-21	PC-Ra	yes	1.27727	1.45177
SS-8	PC-Ra	no	-3.92487	-3.57685
SS-176	PC-Ra	no	-1.03276	-1.35718
SS-54	PC-Ra	no	-3.42155	-4.15786
SS-56	PC-Ra	no	-4.56275	-6.5371
SS-37	PC-Sm	no	-3.34379	-5.60585
SS-17	PC-Sm	no	-6.68374	-4.766
SS-60	PC-Ra	yes	1.28056	1.24931
SS-124	PC-Ra	yes	-3.73201	-3.67591
SS-122	PC-Ra	no	-3.66902	-3.47089
SS-72	PC-Ra	yes	1.13288	1.11258
SS-127	PC-Ra	yes	1.20499	1.02178
SS-110	PC-Ra	no	-6.72665	-3.42839
SS-5	PC-Ra	yes	1.58303	1.12669
SS-299	PC-Ra	no	-3.49879	-2.20192
SS-40	PC-Sm	no	-3.48961	-5.41334
SS-300	PC-Ra	no	-3.88328	-4.74669
SS-291	PC-Sm	no	-3.53509	-4.21137
SS-275	PC-Ra	no	-1.12982	-1.39526
SS-283	PC-Sm	no	-3.91806	-6.2031
SS-268	PC-Ra	yes	1.52659	1.15011
SS-264	PC-Sm	no	-4.74922	-6.01116
SS-146	PC-Ra	no	-2.58259	-1.36401
SS-135	PC-Sm	no	-4.16957	-6.58452
SS-296	PC-Ra	yes	-7.0789	-3.364
SS-238	PC-Sm	yes	-3.60977	-4.29695
SS-195	PC-Ra	yes	-4.37558	-5.19242
SS-125	PC-Ra	yes	-4.08557	-3.64937
SS-18	PC-Ra	yes	1.05772	1.58054
SS-118	PC-Ra	no	-3.46156	-3.77773
SS-92	PC-Sm	no	-5.20133	-6.42219
SS-157	PC-Sm	no	-6.4322	-5.87032
SS-123	PC-Sm	no	-5.13909	-3.59009
SS-177	PC-Sm	no	-5.65333	-3.72001
SS-170	PC-Sm	no	-5.64218	-4.15902
SS-155	PC-Sm	no	-4.26995	-3.45843
SS-77	PC-Sm	no	-4.60998	-4.89811
SS-11	PC-Sm	yes	-3.17607	-4.31781
SS-311	PC-Sm	no	-4.56182	-3.90524
SS-206	PC-Ra	yes	1.28879	1.55836
SS-209	PC-Ra	no	-3.67801	-3.77584
SS-225	PC-Ra	yes	1.18507	1.23215
SS-233	PC-Ra	yes	-7.90263	-6.69699
SS-232	PC-Ra	no	-3.7847	-3.35757
SS-228	PC-Ra	no	-8.44605	-3.70545
SS-262	PC-Ra	no	-3.61062	-6.7049
SS-259	PC-Ra	no	-3.68985	-4.08715
SS-149	PC-Sm	no	-4.16261	-5.33142
SS-140	PC-Ra	yes	-4.26342	-5.50829
SS-310	PC-Ra	yes	-3.51524	-3.75874
SS-1	PC-Sm	no	-5.60148	-6.17026
SS-214	PC-Sm	no	-5.71726	-3.33286
SS-253	PC-Sm	yes	-3.89667	-4.21992
SS-73	PC-Sm	yes	-4.2082	-4.7591
SS-251	PC-Ra	yes	-4.02609	-3.64135
SS-174	PC-Ra	no	-5.08947	-3.64923
SS-101	PC-Ra	yes	-3.24334	-3.23434
SS-290	PC-Ra	yes	-3.68487	-3.83609
SS-91	PC-Sm	no	-7.11579	-3.56067
SS-243	PC-Ra	no	-4.57063	-3.85495
SS-181	PC-Sm	no	-4.30515	-5.97197
SS-249	PC-Sm	no	-4.04379	-4.27978
SS-297	PC-Ra	yes	-3.65756	-4.24767

## Sheet: Figure5I
immune clusters	protein clusters	metastasis ratio
IM-S-3	PC-Ra	0.56
IM-S-3	other protein clusters	0.22
other immune clusters	PC-Ra	0.43
other immune clusters	other protein clusters	0.12

## Sheet: Figure5J
ID	group	CD274 (log2)	CD80 (log2)
SS-231	IM3-nPC-Ra	-7.58852	-4.38205
SS-196	IM3-nPC-Ra	-3.3269	-4.48521
SS-197	PC-Ra-nIM3	-6.24437	-3.81973
SS-223	PC-Ra-nIM3	-4.64068	-3.73223
SS-190	PC-Ra-IM3	1.3926	1.25651
SS-242	IM3-nPC-Ra	-4.32262	-5.58096
SS-193	IM3-nPC-Ra	-4.55124	-3.53747
SS-260	PC-Ra-nIM3	-5.05333	-3.91014
SS-282	IM3-nPC-Ra	-4.58343	-3.78947
SS-219	PC-Ra-nIM3	-3.33729	-3.82733
SS-220	IM3-nPC-Ra	-4.97632	-4.65034
SS-271	IM3-nPC-Ra	-3.40886	-4.90721
SS-128	IM3-nPC-Ra	-3.06944	-3.60953
SS-306	IM3-nPC-Ra	-3.86916	-3.5444
SS-261	IM3-nPC-Ra	-6.28914	-6.25888
SS-303	IM3-nPC-Ra	-6.0312	-6.2308
SS-263	PC-Ra-nIM3	-4.1788	-7.59869
SS-269	PC-Ra-nIM3	-5.98693	-4.72065
SS-191	IM3-nPC-Ra	-4.03954	-3.9892
SS-279	IM3-nPC-Ra	-4.52061	-5.22327
SS-284	PC-Ra-IM3	1.02314	1.09312
SS-309	IM3-nPC-Ra	-3.71477	-3.97778
SS-313	IM3-nPC-Ra	-3.97246	-5.87884
SS-314	IM3-nPC-Ra	-4.68757	-4.34205
SS-302	IM3-nPC-Ra	-4.11086	-6.55843
SS-277	IM3-nPC-Ra	-4.25827	-5.26911
SS-87	PC-Ra-IM3	-2.24753	-2.8909
SS-23	PC-Ra-IM3	-1.75548	-1.02177
SS-156	IM3-nPC-Ra	-4.4127	-5.10009
SS-143	PC-Ra-nIM3	-5.21108	-5.72521
SS-83	PC-Ra-IM3	-5.08347	-5.22688
SS-178	PC-Ra-nIM3	-4.46949	-5.00718
SS-39	PC-Ra-nIM3	-6.19714	-4.32986
SS-163	IM3-nPC-Ra	-4.07696	-3.52901
SS-19	PC-Ra-IM3	-1.51868	-1.71582
SS-36	PC-Ra-nIM3	-3.58128	-5.03352
SS-42	PC-Ra-nIM3	-3.64063	-3.93625
SS-154	PC-Ra-nIM3	-4.42118	-5.41634
SS-112	PC-Ra-nIM3	-7.30861	-4.34556
SS-95	IM3-nPC-Ra	-3.71136	-5.16704
SS-164	IM3-nPC-Ra	-6.32077	-5.57255
SS-31	PC-Ra-IM3	-2.47503	-1.14844
SS-179	PC-Ra-nIM3	-4.12813	-5.70062
SS-137	PC-Ra-IM3	-2.08114	-1.48796
SS-104	PC-Ra-nIM3	-6.06165	-3.64019
SS-65	PC-Ra-nIM3	-3.10415	-4.65853
SS-126	PC-Ra-IM3	-1.83159	-2.83692
SS-194	IM3-nPC-Ra	-5.42603	-5.53833
SS-305	IM3-nPC-Ra	-3.84033	-4.04161
SS-93	PC-Ra-IM3	1.18172	1.20879
SS-86	PC-Ra-nIM3	-3.65584	-3.77943
SS-145	PC-Ra-IM3	-5.31567	-1.10926
SS-113	PC-Ra-nIM3	-7.95293	-6.21787
SS-68	IM3-nPC-Ra	-3.33136	-4.01961
SS-82	PC-Ra-IM3	1.33393	1.26128
SS-85	IM3-nPC-Ra	-4.47717	-3.74576
SS-175	IM3-nPC-Ra	-8.62157	-5.55608
SS-98	IM3-nPC-Ra	-3.26294	-3.46463
SS-172	IM3-nPC-Ra	-4.81845	-8.50638
SS-120	IM3-nPC-Ra	-3.34981	-4.88282
SS-173	IM3-nPC-Ra	-4.1121	-3.84803
SS-106	IM3-nPC-Ra	-6.68815	-3.50271
SS-147	IM3-nPC-Ra	-4.43662	-8.65058
SS-180	IM3-nPC-Ra	-4.65479	-6.46512
SS-169	IM3-nPC-Ra	-3.84463	-4.38567
SS-26	IM3-nPC-Ra	-4.97905	-5.13631
SS-45	IM3-nPC-Ra	-4.02365	-4.07015
SS-15	IM3-nPC-Ra	-4.68585	-6.05979
SS-71	IM3-nPC-Ra	-5.23151	-3.97238
SS-61	IM3-nPC-Ra	-4.7449	-3.44427
SS-34	PC-Ra-nIM3	-3.73443	-4.99368
SS-99	IM3-nPC-Ra	-6.32152	-4.6201
SS-59	IM3-nPC-Ra	-3.10774	-3.10226
SS-109	PC-Ra-nIM3	-4.97924	-4.35342
SS-70	PC-Ra-nIM3	-4.49845	-5.05317
SS-30	PC-Ra-nIM3	-3.77043	-3.95832
SS-108	PC-Ra-nIM3	-3.78319	-4.34847
SS-88	IM3-nPC-Ra	-3.29592	-3.8056
SS-3	PC-Ra-IM3	-1.92263	-1.43312
SS-134	PC-Ra-nIM3	-4.75639	-5.04377
SS-28	IM3-nPC-Ra	-3.90906	-3.73863
SS-142	IM3-nPC-Ra	-6.98943	-5.05092
SS-9	PC-Ra-IM3	1.18807	1.33393
SS-117	PC-Ra-IM3	1.08907	1.50077
SS-58	PC-Ra-IM3	1.3181	1.4145
SS-150	PC-Ra-IM3	1.08299	1.4224
SS-90	PC-Ra-nIM3	-5.62369	-4.69573
SS-184	PC-Ra-IM3	1.3685	1.20172
SS-168	PC-Ra-nIM3	-4.74129	-4.61751
SS-41	PC-Ra-nIM3	-7.15472	-4.69219
SS-38	PC-Ra-nIM3	-3.36425	-5.16397
SS-94	IM3-nPC-Ra	-4.70197	-5.25119
SS-52	PC-Ra-IM3	-1.29876	-1.12174
SS-21	PC-Ra-IM3	1.27727	1.45177
SS-8	PC-Ra-nIM3	-3.92487	-3.57685
SS-176	PC-Ra-IM3	-1.03276	-1.35718
SS-54	PC-Ra-nIM3	-3.42155	-4.15786
SS-56	PC-Ra-nIM3	-4.56275	-6.5371
SS-60	PC-Ra-IM3	1.28056	1.24931
SS-124	PC-Ra-nIM3	-3.73201	-3.67591
SS-122	PC-Ra-nIM3	-3.66902	-3.47089
SS-72	PC-Ra-IM3	1.13288	1.11258
SS-127	PC-Ra-IM3	1.20499	1.02178
SS-110	PC-Ra-nIM3	-6.72665	-3.42839
SS-5	PC-Ra-IM3	1.58303	1.12669
SS-299	PC-Ra-IM3	-3.49879	-2.20192
SS-300	PC-Ra-nIM3	-3.88328	-4.74669
SS-275	PC-Ra-IM3	-1.12982	-1.39526
SS-268	PC-Ra-IM3	1.52659	1.15011
SS-146	PC-Ra-IM3	-2.58259	-1.36401
SS-296	PC-Ra-nIM3	-7.0789	-3.364
SS-195	PC-Ra-nIM3	-4.37558	-5.19242
SS-125	PC-Ra-nIM3	-4.08557	-3.64937
SS-18	PC-Ra-IM3	1.05772	1.58054
SS-118	PC-Ra-nIM3	-3.46156	-3.77773
SS-77	IM3-nPC-Ra	-4.60998	-4.89811
SS-11	IM3-nPC-Ra	-3.17607	-4.31781
SS-204	PC-Ra-nIM3	-3.90628	-6.43143
SS-206	PC-Ra-IM3	1.28879	1.55836
SS-209	PC-Ra-nIM3	-3.67801	-3.77584
SS-225	PC-Ra-IM3	1.18507	1.23215
SS-233	PC-Ra-nIM3	-7.90263	-6.69699
SS-232	PC-Ra-nIM3	-3.7847	-3.35757
SS-228	PC-Ra-nIM3	-8.44605	-3.70545
SS-262	PC-Ra-nIM3	-3.61062	-6.7049
SS-259	PC-Ra-nIM3	-3.68985	-4.08715
SS-140	PC-Ra-nIM3	-4.26342	-5.50829
SS-310	PC-Ra-nIM3	-3.51524	-3.75874
SS-73	IM3-nPC-Ra	-4.2082	-4.7591
SS-251	PC-Ra-nIM3	-4.02609	-3.64135
SS-174	PC-Ra-nIM3	-5.08947	-3.64923
SS-101	PC-Ra-nIM3	-3.24334	-3.23434
SS-290	PC-Ra-nIM3	-3.68487	-3.83609
SS-25	IM3-nPC-Ra	-3.75699	-5.74843
SS-243	PC-Ra-nIM3	-4.57063	-3.85495
SS-297	PC-Ra-nIM3	-3.65756	-4.24767
SS-33	IM3-nPC-Ra	-6.13843	-5.83476

## Sheet: Figure5K
ID	Group	CTNNB1_S675 (log2)	CTNNB1_S552 (log2)
SS-108	PC-Ra-nIM3	7.33382	2.87765
SS-11	IM3-nPC-Ra	0.994362	0.20241
SS-113	PC-Ra-nIM3	0.345921	1.0394
SS-117	PC-Ra-IM3	8.43332	0.237536
SS-124	PC-Ra-nIM3	2.12919	3.29469
SS-127	PC-Ra-IM3	10.3276	0.965217
SS-134	PC-Ra-nIM3	10.2918	0.527549
SS-137	PC-Ra-IM3	6.94672	-1.74495
SS-143	PC-Ra-nIM3	6.99744	3.38134
SS-147	IM3-nPC-Ra	-1.82933	0.0684545
SS-15	IM3-nPC-Ra	0.162195	0.278362
SS-150	PC-Ra-IM3	7.67019	1.731
SS-156	IM3-nPC-Ra	0.935548	-6.33378
SS-163	IM3-nPC-Ra	8.61996	0.0908479
SS-164	IM3-nPC-Ra	8.2853	1.25928
SS-168	PC-Ra-nIM3	10.2723	0.27846
SS-169	IM3-nPC-Ra	4.60016	0.333344
SS-172	IM3-nPC-Ra	6.02466	-0.0145959
SS-173	IM3-nPC-Ra	2.17095	-2.22293
SS-175	IM3-nPC-Ra	8.12492	0.869713
SS-176	PC-Ra-IM3	6.09076	-0.148378
SS-18	PC-Ra-IM3	0.381164	3.47232
SS-184	PC-Ra-IM3	7.58393	0.60546
SS-19	PC-Ra-IM3	5.25385	0.539173
SS-190	PC-Ra-IM3	6.75971	0.294581
SS-191	IM3-nPC-Ra	-0.318415	-0.52453
SS-193	IM3-nPC-Ra	1.35496	0.577067
SS-195	PC-Ra-nIM3	1.92189	5.40828
SS-196	IM3-nPC-Ra	-1.43593	0.357133
SS-21	PC-Ra-IM3	10.2015	-0.889291
SS-220	IM3-nPC-Ra	-0.922315	-2.27782
SS-223	PC-Ra-nIM3	6.99975	3.29689
SS-225	PC-Ra-IM3	7.36932	0.906757
SS-228	PC-Ra-nIM3	-0.0231771	-0.859572
SS-23	PC-Ra-IM3	1.02408	-1.46217
SS-233	PC-Ra-nIM3	2.17538	-0.428901
SS-25	IM3-nPC-Ra	0.633018	-5.65322
SS-26	IM3-nPC-Ra	5.69302	2.87353
SS-271	IM3-nPC-Ra	3.12613	0.926711
SS-279	IM3-nPC-Ra	3.52415	0.476935
SS-28	IM3-nPC-Ra	-1.93828	0.00471754
SS-282	IM3-nPC-Ra	1.46447	0.251687
SS-284	PC-Ra-IM3	3.09126	-2.17817
SS-290	PC-Ra-nIM3	6.73326	0.88905
SS-299	PC-Ra-IM3	1.20798	1.59836
SS-30	PC-Ra-nIM3	7.50602	1.21027
SS-302	IM3-nPC-Ra	3.22657	0.227277
SS-34	PC-Ra-nIM3	1.01656	0.276741
SS-38	PC-Ra-nIM3	5.19765	0.432872
SS-41	PC-Ra-nIM3	9.22319	0.51755
SS-5	PC-Ra-IM3	6.53871	0.764785
SS-54	PC-Ra-nIM3	5.13426	1.91963
SS-61	IM3-nPC-Ra	7.26438	0.0273974
SS-70	PC-Ra-nIM3	1.5609	0.871043
SS-72	PC-Ra-IM3	6.56584	4.49741
SS-77	IM3-nPC-Ra	0.64849	0.13642
SS-8	PC-Ra-nIM3	1.45905	0.406608
SS-82	PC-Ra-IM3	1.57095	0.232456
SS-88	IM3-nPC-Ra	6.60138	4.39909
SS-9	PC-Ra-IM3	6.46194	0.646377
SS-94	IM3-nPC-Ra	0.941222	-4.23266

## Sheet: Figure5L
ID	Immune cluster	CD274 (log2)	CD80 (log2)	CTNNB1_S675 (log2)	CTNNB1_S552 (log2)
SS-108	IM-S-1	-3.78319	0.0490885	7.33382	7.34952
SS-11	IM-S-3	-3.17607	0.0501428	0.994362	1.15062
SS-114	IM-S-2	-4.71406	0.00233211	-1.40364	0.447191
SS-115	IM-S-2	-3.56964	0.0227755	5.74909	0.533046
SS-117	IM-S-3	1.08907	2.82993	8.43332	1.17898
SS-121	IM-S-2	-3.58344	0.024405	4.77224	0.705022
SS-124	IM-S-2	-3.73201	0.0782424	2.12919	9.81296
SS-127	IM-S-3	1.20499	2.03042	10.3276	1.95236
SS-132	IM-S-2	-4.1712	0.0510344	0.0417328	2.10851
SS-134	IM-S-2	-4.75639	0.0303162	10.2918	1.44148
SS-135	IM-S-1	-4.16957	0.0104199	0.643233	1.25634
SS-137	IM-S-3	-2.08114	0.356517	6.94672	0.298344
SS-139	IM-S-2	-3.54019	0.0220463	6.9501	3.54492
SS-141	IM-S-2	-3.13744	0.0239203	8.24009	0.339739
SS-143	IM-S-2	-5.21108	0.0189034	6.99744	10.4204
SS-144	IM-S-2	-4.38704	0.016032	-0.413007	0.750283
SS-147	IM-S-3	-4.43662	0.00248837	-1.82933	1.04859
SS-15	IM-S-3	-4.68585	0.0149907	0.162195	1.21282
SS-150	IM-S-3	1.08299	2.6803	7.67019	3.31958
SS-151	IM-S-1	-3.6106	0.0313694	9.73533	0.257228
SS-155	IM-S-1	-4.26995	0.0909723	1.03902	0.817674
SS-156	IM-S-3	-4.4127	0.0291555	0.935548	0.0123978
SS-159	IM-S-1	-3.76836	0.0996045	5.70203	0.750101
SS-162	IM-S-2	-4.13251	0.0542401	8.91219	1.77247
SS-163	IM-S-3	-4.07696	0.0866289	8.61996	1.065
SS-164	IM-S-3	-6.32077	0.0210134	8.2853	2.39376
SS-165	IM-S-2	-4.72233	0.0518947	8.22476	0.367644
SS-166	IM-S-2	-5.93532	0.0746681	8.07586	2.56627
SS-167	IM-S-2	-4.09437	0.057786	7.42682	1.39346
SS-168	IM-S-1	-4.74129	0.040737	10.2723	1.2129
SS-169	IM-S-3	-3.84463	0.047839	4.60016	1.25993
SS-170	IM-S-1	-5.64218	0.0559771	5.46342	0.848279
SS-172	IM-S-3	-4.81845	0.00274994	6.02466	0.989934
SS-173	IM-S-3	-4.1121	0.069443	2.17095	0.214205
SS-176	IM-S-3	-1.03276	0.390344	6.09076	0.902264
SS-18	IM-S-3	1.05772	2.99083	0.381164	11.0987
SS-183	IM-S-2	-3.95255	0.0675603	1.20508	0.752544
SS-184	IM-S-3	1.3685	2.30014	7.58393	1.52146
SS-185	IM-S-2	-4.19405	0.0591534	1.11965	1.75626
SS-186	IM-S-2	-4.09923	0.0311088	0.579951	0.738388
SS-188	IM-S-2	-4.61478	0.0698093	1.4668	1.31173
SS-19	IM-S-3	-1.51868	0.30443	5.25385	1.45314
SS-190	IM-S-3	1.3926	2.38917	6.75971	1.22653
SS-191	IM-S-3	-4.03954	0.0629696	-0.318415	0.695186
SS-193	IM-S-3	-4.55124	0.0861221	1.35496	1.49181
SS-195	IM-S-2	-4.37558	0.0273481	1.92189	42.4672
SS-196	IM-S-3	-3.3269	0.0446495	-1.43593	1.28088
SS-198	IM-S-2	-4.11925	0.0841715	-0.879694	1.38239
SS-199	IM-S-2	-4.31572	0.034817	0.396032	1.1418
SS-2	IM-S-2	-3.27691	0.0368558	3.82272	1.11397
SS-20	IM-S-2	-5.06055	0.0363447	0.600589	0.209388
SS-21	IM-S-3	1.27727	2.73544	10.2015	0.539879
SS-212	IM-S-2	-4.91352	0.0963323	1.36922	1.32095
SS-215	IM-S-2	-3.33432	0.0141491	1.3887	0.811076
SS-22	IM-S-2	-5.7962	0.0603044	3.55171	0.446254
SS-220	IM-S-3	-4.97632	0.0398207	-0.922315	0.206209
SS-223	IM-S-2	-4.64068	0.0752465	6.99975	9.82792
SS-225	IM-S-3	1.18507	2.34918	7.36932	1.87483
SS-229	IM-S-2	-3.17356	0.0200654	3.3674	0.510211
SS-23	IM-S-3	-1.75548	0.492512	1.02408	0.362947
SS-236	IM-S-1	-4.99411	0.0175651	5.77138	1.25246
SS-239	IM-S-2	-4.78575	0.0790508	0.17043	0.831729
SS-24	IM-S-1	-4.44738	0.0238306	0.367838	0.0102289
SS-245	IM-S-2	-4.30878	0.0813202	2.20853	0.766022
SS-25	IM-S-3	-3.75699	0.0186016	0.633018	0.0198707
SS-250	IM-S-2	-3.47338	0.0739651	7.33664	1.16557
SS-26	IM-S-3	-4.97905	0.0284326	5.69302	7.32858
SS-271	IM-S-3	-3.40886	0.0333259	3.12613	1.90094
SS-279	IM-S-3	-4.52061	0.0267695	3.52415	1.39178
SS-28	IM-S-3	-3.90906	0.0749136	-1.93828	1.00328
SS-280	IM-S-2	-3.88135	0.0591429	6.32375	1.09925
SS-282	IM-S-3	-4.58343	0.0723198	1.46447	1.1906
SS-284	IM-S-3	1.02314	2.13335	3.09126	0.220956
SS-29	IM-S-2	-3.97041	0.0300637	3.29018	0.319264
SS-290	IM-S-1	-3.68487	0.0700198	6.73326	1.85196
SS-299	IM-S-3	-3.49879	0.217348	1.20798	3.02799
SS-30	IM-S-1	-3.77043	0.064332	7.50602	2.3138
SS-302	IM-S-3	-4.11086	0.01061	3.22657	1.17062
SS-307	IM-S-2	-4.46439	0.0684709	8.06469	1.91695
SS-312	IM-S-2	-3.75245	0.0762933	6.83656	0.503332
SS-32	IM-S-1	-3.41428	0.0603232	6.07815	0.938427
SS-34	IM-S-1	-3.73443	0.0313872	1.01656	1.21146
SS-35	IM-S-2	-3.82523	0.0174954	0.746388	0.823655
SS-37	IM-S-1	-3.34379	0.0205339	-0.0319777	0.0164315
SS-38	IM-S-1	-3.36425	0.0278927	5.19765	1.34992
SS-49	IM-S-2	-5.35899	0.0547812	1.14915	3.55695
SS-5	IM-S-3	1.58303	2.18358	6.53871	1.69912
SS-54	IM-S-1	-3.42155	0.0560222	5.13426	3.78327
SS-55	IM-S-2	-4.01801	0.00815818	1.28098	0.918071
SS-57	IM-S-2	-3.32949	0.0744975	8.87198	0.758352
SS-61	IM-S-3	-4.7449	0.0918695	7.26438	1.01917
SS-62	IM-S-2	-4.98639	0.0109368	6.08847	0.333749
SS-66	IM-S-2	-4.33219	0.00582453	7.34331	0.443091
SS-67	IM-S-2	-5.18683	0.0321511	3.54995	0.276678
SS-70	IM-S-1	-4.49845	0.0301192	1.5609	1.82899
SS-72	IM-S-3	1.13288	2.16232	6.56584	22.5869
SS-75	IM-S-2	-4.06986	0.0376256	0.93702	0.677285
SS-77	IM-S-3	-4.60998	0.0335367	0.64849	1.09917
SS-8	IM-S-1	-3.92487	0.0838035	1.45905	1.32557
SS-82	IM-S-3	1.33393	2.39709	1.57095	1.17483
SS-84	IM-S-1	-4.58006	0.0679391	1.08281	0.372311
SS-88	IM-S-3	-3.29592	0.0715154	6.60138	21.0988
SS-89	IM-S-1	-3.7538	0.0317874	1.16257	0.21192
SS-9	IM-S-3	1.18807	2.52089	6.46194	1.56523
SS-92	IM-S-1	-5.20133	0.0116608	8.81651	0.803972
SS-94	IM-S-3	-4.70197	0.0262564	0.941222	0.0531914

[truncated: 2 more sheets: Figure5M, Figure5N]
