# Supplementary material for: Proteomic characterization identifies clinically relevant subgroups of soft tissue sarcoma
Source: Nat Commun. 2024 Feb 15;15:1381. doi: 10.1038/s41467-024-45306-y (PMC10869728; doi:10.1038/s41467-024-45306-y)
Supplement: Supplementary file 10 — Source Data [file 41467_2024_45306_MOESM10_ESM.zip › Source Data/Figure6.xlsx]

## Sheet: Figure6B
RMS						UPS
ID	Protein cluster	Proliferation Index	APEX1	NPM1		ID	Protein cluster	Proliferation Index	APEX1	NPM1
SS-317	PC-Cc	0.313456	51.2562	84.8385		SS-197	PC-Ra	0.320751	29.5631	49.4158
SS-282	PC-Cc	0.21423	29.685	55.1255		SS-265	PC-Cc	0.302572	18.9982	56.0497
SS-269	PC-Ra	0.139587	4.7362	3.0092		SS-247	PC-Cc	0.332866	21.2088	46.5579
SS-252	PC-Cc	0.282012	80.0065	283.432		SS-220	PC-Cc	0.333712	6.192	86.6827
SS-215	PC-Cc	0.31764	34.7761	133.491		SS-212	PC-Cc	0.324883	14.6655	131.549
SS-245	PC-Cc	0.444408	11.0938	23.0295		SS-307	PC-Cc	0.326552	67.0076	96.7928
SS-254	PC-Cc	0.210261	9.7568	93.4181		SS-284	PC-Ra	0.101618	7.0002	17.1678
SS-56	PC-Ra	0.160027	3.7727	6.8449		SS-272	PC-Cc	0.227876	49.4959	149.024
SS-124	PC-Ra	0.412295	27.792	124.626		SS-309	PC-Cc	0.322842	9.8411	40.7452
SS-72	PC-Ra	0.008929	3.8031	6.5007		SS-313	PC-Cc	0.354904	8.9038	57.7335
SS-299	PC-Ra	0.283561	23.6148	125.216		SS-258	PC-Cc	0.283011	11.2454	45.1588
SS-125	PC-Ra	0.278689	11.6175	58.7135		SS-87	PC-Ra	0.26676	4.6247	26.2048
SS-257	PC-Sm	-0.0425631	1.3657	4.5587		SS-19	PC-Ra	0.219187	63.5162	98.794
SS-262	PC-Ra	-0.0134989	0.8167	16.8098		SS-154	PC-Ra	0.311145	9.735	7.1713
SS-149	PC-Sm	0.108076	8.1413	1.2885		SS-31	PC-Ra	0.251328	3.3957	24.3497
						SS-68	PC-Cc	0.24046	4.0887	12.358
						SS-102	PC-Cc	0.199909	27.5523	36.2086
						SS-82	PC-Ra	0.305657	45.2688	55.7783
						SS-85	PC-Cc	0.236464	31.3288	78.941
						SS-84	PC-Cc	0.325034	21.2995	11.8375
						SS-175	PC-Cc	0.237047	51.3908	47.7155
						SS-98	PC-Cc	0.228417	21.9699	40.8205
						SS-172	PC-Cc	0.2591	22.5979	57.8509
						SS-186	PC-Cc	0.330478	15.7522	54.7172
						SS-120	PC-Cc	0.323346	26.7152	11.5255
						SS-173	PC-Cc	0.281455	34.9616	68.6176
						SS-106	PC-Cc	0.236873	53.4587	255.143
						SS-147	PC-Cc	0.3076	15.8923	57.2384
						SS-180	PC-Cc	0.243591	22.9783	18.1314
						SS-165	PC-Cc	0.318751	14.7332	8.8697
						SS-185	PC-Cc	0.422209	29.7741	33.3583
						SS-169	PC-Cc	0.384025	20.2484	43.1356
						SS-32	PC-Sm	0.18179	8.5622	5.9138
						SS-26	PC-Cc	0.164174	17.1214	41.423
						SS-49	PC-Cc	0.225962	9.2619	19.3465
						SS-45	PC-Cc	0.277423	35.4948	75.7582
						SS-15	PC-Cc	0.264169	5.7715	34.2625
						SS-71	PC-Cc	0.265481	9.7652	9.19
						SS-61	PC-Cc	0.296837	10.9366	33.5246
						SS-59	PC-Cc	0.244726	2.3857	29.1474
						SS-73	PC-Sm	0.286034	3.3938	2.907
						SS-25	PC-Sm	0.254019	7.5302	5.0626
						SS-33	PC-Cc	0.261408	12.6886	100.214

## Sheet: Figure6C
ID	Protein cluster	Immune cluster	Immune score	Monocytes	CD4+ T-cells	Macrophages
SS-190	PC-Ra	IM-S-3	1009.65	0.0861	0.1837	0.2459
SS-260	PC-Ra	IM-S-1	-75.0696	0	0.0632	0.1209
SS-219	PC-Ra	IM-S-1	254.886	0	0.077	0.0985
SS-263	PC-Ra	IM-S-1	-172.975	0.0236	0.0472	0
SS-269	PC-Ra	IM-S-1	527.6	0.0207	0.02	0.0937
SS-284	PC-Ra	IM-S-3	1062.79	0.0838	0.1753	0.2599
SS-87	PC-Ra	IM-S-3	498.789	0.0297	0.1978	0.1842
SS-23	PC-Ra	IM-S-3	785.621	0	0.1891	0.1563
SS-83	PC-Ra	IM-S-3	384.654	0.04	0.1133	0.1512
SS-178	PC-Ra	IM-S-1	87.9505	0	0.142	0.0903
SS-39	PC-Ra	IM-S-1	240.107	0	0.0697	0.1157
SS-19	PC-Ra	IM-S-3	339.046	0	0.0791	0.1015
SS-42	PC-Ra	IM-S-1	-246.21	0	0.1441	0.1034
SS-31	PC-Ra	IM-S-3	1151.81	0.1237	0.1711	0.2178
SS-179	PC-Ra	IM-S-1	8.20795	0	0.0719	0.1348
SS-137	PC-Ra	IM-S-3	392.469	0	0.1365	0.1256
SS-104	PC-Ra	IM-S-1	512.589	0.0205	0.0874	0.0283
SS-65	PC-Ra	IM-S-1	-529.791	0.0116	0.2375	0.1239
SS-126	PC-Ra	IM-S-3	187.788	0.0248	0.161	0.2072
SS-93	PC-Ra	IM-S-3	253.45	0	0.0831	0.134
SS-145	PC-Ra	IM-S-3	-507.822	0	0.2792	0.0584
SS-82	PC-Ra	IM-S-3	881.714	0	0.1565	0.2243
SS-34	PC-Ra	IM-S-1	623.749	0.0726	0	0.189
SS-109	PC-Ra	IM-S-1	615.92	0	0.0136	0.1373
SS-70	PC-Ra	IM-S-1	648.153	0	0	0.0686
SS-30	PC-Ra	IM-S-1	155.422	0.0021	0.0145	0.0058
SS-108	PC-Ra	IM-S-1	560.547	0	0.0071	0.0447
SS-3	PC-Ra	IM-S-3	-704.616	0	0.1985	0
SS-9	PC-Ra	IM-S-3	-221.463	0.0696	0.2166	0.1473
SS-117	PC-Ra	IM-S-3	-77.3731	0.0105	0.1698	0.102
SS-58	PC-Ra	IM-S-3	215.828	0.1053	0.1232	0.051
SS-150	PC-Ra	IM-S-3	90.5961	0	0.2453	0.22
SS-90	PC-Ra	IM-S-1	159.347	0	0.1407	0.0992
SS-184	PC-Ra	IM-S-3	30.261	0.0076	0.2303	0.0683
SS-168	PC-Ra	IM-S-1	773.272	0	0.1196	0.1591
SS-38	PC-Ra	IM-S-1	-342.977	0	0.1928	0.0438
SS-52	PC-Ra	IM-S-3	656.451	0	0.1667	0.2131
SS-21	PC-Ra	IM-S-3	729.383	0	0.3015	0.1526
SS-8	PC-Ra	IM-S-1	131.442	0.0223	0.2017	0.1251
SS-176	PC-Ra	IM-S-3	508.315	0.0238	0.1887	0.1407
SS-54	PC-Ra	IM-S-1	-691.057	0	0.1593	0.0043
SS-56	PC-Ra	IM-S-1	-307.716	0	0.1641	0.0378
SS-60	PC-Ra	IM-S-3	746.602	0.1167	0.1778	0.2039
SS-122	PC-Ra	IM-S-1	82.7152	0	0.1603	0.0851
SS-72	PC-Ra	IM-S-3	600.046	0	0.1247	0.1852
SS-127	PC-Ra	IM-S-3	-229.1	0.0435	0.2674	0.0735
SS-110	PC-Ra	IM-S-1	-342.608	0	0.1921	0.033
SS-5	PC-Ra	IM-S-3	39.3322	0.1254	0.2367	0.0967
SS-299	PC-Ra	IM-S-3	807.905	0.0958	0.1971	0.1974
SS-275	PC-Ra	IM-S-3	703.962	0	0.2876	0.2348
SS-268	PC-Ra	IM-S-3	561.771	0	0.2031	0.1918
SS-146	PC-Ra	IM-S-3	365.386	0	0.1443	0.1196
SS-296	PC-Ra	IM-S-1	182.176	0	0.1655	0.086
SS-125	PC-Ra	IM-S-1	-490.189	0.0176	0.0702	0
SS-18	PC-Ra	IM-S-3	317.43	0.1227	0.2864	0.1166
SS-118	PC-Ra	IM-S-1	8.70269	0.0403	0.1271	0.1194
SS-204	PC-Ra	IM-S-1	-660.504	0	0.1176	0.0127
SS-206	PC-Ra	IM-S-3	37.8564	0.0664	0.2488	0.0958
SS-225	PC-Ra	IM-S-3	90.6965	0.0052	0.141	0.1881
SS-232	PC-Ra	IM-S-1	-304.598	0.0374	0.1695	0.0923
SS-262	PC-Ra	IM-S-1	-72.492	0.0306	0.1337	0.1257
SS-140	PC-Ra	IM-S-1	-404.955	0.0549	0.1241	0.0529
SS-101	PC-Ra	IM-S-1	-150.891	0	0.0311	0.0361
SS-290	PC-Ra	IM-S-1	471.002	0.0621	0.1611	0.2038
SS-297	PC-Ra	IM-S-1	-201.422	0	0.2019	0.0809
