# Supplementary material for: Proteomic characterization identifies clinically relevant subgroups of soft tissue sarcoma
Source: Nat Commun. 2024 Feb 15;15:1381. doi: 10.1038/s41467-024-45306-y (PMC10869728; doi:10.1038/s41467-024-45306-y)
Supplement: Supplementary file 10 — Source Data [file 41467_2024_45306_MOESM10_ESM.zip › Source Data/supplementary_figure1.xlsx]

## Sheet: sfigure1A
GI	Exp102020	Exp102022	Exp102023	Exp110104	Exp110105	Exp110109	Exp110115	Exp110116	Exp110117	Exp110118	Exp110120	Exp110121	Exp110122	Exp110123	Exp110124
14	3.23851	1.4177	0.632268	1.80826	3.16689	2.92031	3.0703	2.81016	2.63185	1.61353	2.33774	2.35471	2.23407	2.67089	2.84884
16	4.10033	3.99894	4.08142	4.10703	4.19181	4.42284	4.58606	4.39843	4.49779	4.30574	4.21794	4.40392	4.51733	4.22389	4.46052
23	1.61023	2.49868	1.80612	3.32635	2.42828	3.01671	2.53249	2.65965	2.15724	2.44795	2.62747	2.53603	2.82701	2.94233	2.36297
30	3.62893	3.01805	3.50578	1.76477	1.47009	2.13655	2.87326	3.0985	3.55176	1.36519	1.45765	3.42063	3.50529	3.39206	3.35488
31	1.73218	1.41435	1.41457	1.66889	1.60706	1.64279	1.68894	1.78492	1.78073	1.38139	1.01785	1.07238	1.35462	1.22669	1.51738
32	-1.83341	-0.825721	-2.90185	-0.46933	-1.35034	-0.380258	-0.341903	-0.461363	-0.219774	-0.37632	-0.884168	-0.337886	-0.974546	-0.7471	-0.755356
34	4.1151	5.06888	4.16762	4.50513	3.5854	4.33048	4.52836	3.95042	4.78731	4.63257	4.82229	4.13556	4.2614	4.49513	4.5768
35	1.83528	-0.630394	-0.248451	0.992768	2.08811	0.869161	1.51228	2.35118	1.48913	1.12267	0.834226	1.59998	1.55709	1.10943	0.89964
36	2.54345	1.6339	2.26364	2.3195	2.40223	2.83861	2.53966	2.77368	3.00319	2.06478	2.63993	2.51261	2.21154	2.5301	2.17271
37	2.21788	2.67231	3.72636	1.89515	1.76854	2.37228	1.35219	2.85973	1.70664	2.8303	0.775851	2.56874	1.51768	2.66426	1.17926
38	4.88459	5.9773	5.94429	5.39482	4.50564	5.98342	5.367	5.47555	5.12243	4.51771	5.69911	5.14169	5.71224	5.60106	5.43802
39	3.48392	3.846	3.23683	4.0387	3.78268	3.97608	3.31374	4.21301	3.30508	2.79067	3.72085	3.6447	3.21291	3.11345	3.61387
47	5.25983	4.87419	5.12855	5.20256	5.2458	5.49847	5.38352	5.67059	5.55391	5.51978	5.48996	5.04225	4.98898	4.99843	4.84865
48	1.22058	1.39303	1.01671	1.5637	1.78584	1.58914	1.6867	2.14864	1.9115	1.90153	1.70456	1.59043	1.56062	1.2375	1.53062
50	4.68576	4.36378	4.59885	4.63627	5.00134	4.64251	4.72654	4.85305	4.40693	4.5707	5.03734	4.34018	4.409	4.61054	4.88142
51	2.1335	1.997	0.70248	0.596172	2.22956	1.29025	1.06254	1.61504	1.84089	1.09916	1.22577	0.711495	0.717912	1.30007	0.404358
52	3.66398	5.13781	4.34078	4.38319	3.72828	5.0538	3.80439	4.33588	4.32115	4.04421	4.20639	4.34676	2.57109	4.4749	4.09349
53	-0.0892673	1.55483	1.3544	0.0571383	1.76867	1.63724	1.55213	0.655169	0.639695	2.03545	1.97607	1.20764	1.76664	0.420402	0.468635
58	7.79437	8.79689	8.39379	8.00634	7.69208	7.63623	8.10333	7.83698	8.18075	7.99505	7.88111	8.20437	8.16629	8.26035	7.9823
59	7.68868	8.77353	8.37788	7.97925	7.6778	7.63245	8.09912	7.82847	8.17015	7.98584	7.86627	8.19624	8.16373	8.25911	7.96768
60	9.01765	9.16577	9.01487	8.86818	8.83407	9.11414	8.89978	8.99878	9.05707	9.07803	9.20964	9.15375	9.08469	9.24263	9.08587
70	7.7954	8.79656	8.39379	8.00664	7.69312	7.63623	8.10353	7.83698	8.1809	7.98632	7.88111	8.20437	8.16629	8.26189	7.98285
71	9.01847	9.16577	9.01488	8.86758	8.83378	9.11422	8.90116	8.99827	9.05302	9.07813	9.20958	9.15467	9.08563	9.24295	9.08645
72	7.77861	8.8312	8.43777	8.05825	7.75752	7.71821	8.1496	7.88498	8.22221	8.05182	7.95026	8.2581	8.22844	8.32503	8.04764
81	4.7723	5.46597	5.00374	5.01134	4.96027	5.2357	5.13837	5.39232	5.2547	5.3508	5.37122	5.24526	4.95651	5.22334	5.25726
86	4.16725	4.5985	4.12865	4.68225	4.90554	4.34016	4.0758	4.24658	3.14241	4.26906	4.0473	3.42837	3.86152	4.70484	4.81115
87	4.09034	4.58661	4.69801	3.94571	4.30822	4.47349	4.57384	4.44459	4.49718	4.37247	4.7161	4.35378	4.30008	4.22993	4.3872
88	2.31513	1.3789	1.34267	0.831067	1.33565	1.51455	2.05527	2.02226	1.82827	2.33242	1.73851	1.75326	1.38902	1.24702	1.25598
89	0.95114	0.72779	-0.656081	0.467279	0.406101	0.902112	1.20777	1.59522	1.47296	1.52772	1.81906	1.07902	0.610511	0.143132	1.33748
100	-0.196773	-2.85204	-1.33716	-0.598151	-1.84736	-1.01742	-0.234296	-0.222633	-1.09357	-0.80667	-2.17527	-1.14688	-1.90239	-2.1818	-0.203735
102	-2.91267	-0.974829	-1.07097	-0.380071	-1.96635	-1.78339	-1.72452	-0.381761	-0.658583	-0.414845	-1.0511	0.129217	-0.338068	-0.889236	-1.1976
103	2.96781	3.61852	3.51581	3.69476	3.41238	3.95278	4.15944	4.24692	4.05041	4.38065	3.82993	4.07514	4.03765	4.21863	4.13492
118	2.23967	2.1099	2.44193	2.71229	2.50531	1.81139	2.51786	2.17932	2.41692	2.33059	2.2836	2.46019	2.52932	1.92828	2.30565
119	0.703012	0.6277	1.37629	0.115832	1.57599	-0.0508013	0.0758749	0.660655	0.243913	0.138159	-0.0832941	0.490365	0.941181	1.10266	0.182819
120	1.42659	2.24978	1.72107	1.59507	1.93176	2.13855	1.76579	2.29593	2.59562	2.28522	2.3095	2.17954	1.81377	2.28641	2.41349
123	1.10273	0.47228	1.01984	0.916706	0.298072	0.123136	0.418892	1.04852	0.765789	-0.00795672	0.485221	0.471968	0.496922	0.922122	0.422018
128	2.61962	4.18986	3.72243	2.86213	2.51324	3.53171	3.19202	3.5128	3.89217	4.24751	3.6741	3.62469	3.89501	3.87291	4.20593
132	2.53953	1.88725	1.51395	1.98339	0.807355	2.42002	2.138	1.3097	1.70748	1.45275	1.50228	1.75013	3.00615	3.22304	3.14491
142	7.12235	7.72023	7.95792	7.84212	7.48468	7.66452	7.83768	7.56316	7.69403	7.72328	7.84576	7.75956	7.59291	7.78234	7.5787
156	-1.36848	-1.46514	0.636822	0.00776959	0.644687	2.27908	-3.08559	1.86663	-1.80289	0.169027	2.24004	-4.0807	2.31837	-0.8871	-0.592702
158	4.15868	2.82666	3.05353	3.60101	4.26302	3.99701	4.18091	4.40242	4.08935	4.70414	3.85764	4.18794	3.70558	3.9456	4.2032
159	4.55953	5.0271	4.42869	4.81839	4.25612	4.41449	4.108	4.49032	4.43757	3.89369	4.11243	4.43495	4.45335	4.60322	4.53903
160	2.72288	2.30489	3.02469	3.12208	3.01098	3.02382	2.8618	2.73136	2.21129	2.69144	2.6112	2.38242	2.24705	1.89185	2.36065
161	2.69775	2.10313	2.40931	2.62929	2.23606	2.58924	1.86088	2.18641	2.20267	2.41627	2.168	2.06288	1.97611	1.75685	2.01696
162	3.7945	3.26033	3.72742	3.51705	3.65048	3.22369	3.77971	3.65016	3.39226	3.49235	3.46097	3.44795	3.35533	3.17552	3.64888
163	3.18753	3.01484	3.57657	3.52731	3.6511	3.49495	3.84153	3.45508	3.51643	3.31706	3.47839	3.4534	3.47098	3.31552	3.58984
164	2.68919	1.91215	2.44628	2.24866	2.77739	2.0943	2.67827	2.73855	2.96377	2.60058	2.43936	2.57959	2.5917	2.07864	2.65391
175	1.30317	-3.38836	0.973501	0.619554	1.75979	0.428786	1.07437	0.387693	1.93791	0.922046	1.61805	1.42121	0.43957	0.551688	0.490365
178	2.04387	1.60246	2.36958	2.67401	1.82957	2.91564	3.10457	3.34072	3.28898	3.23077	3.03378	1.94621	2.34894	2.97457	2.63993
191	5.96454	6.19633	6.32513	6.13123	6.25171	6.08322	6.64343	5.98173	6.16482	6.02072	6.1685	6.33326	5.60145	6.27675	6.30975
203	2.70571	2.7827	2.20223	2.28108	3.08542	3.27375	2.9932	3.40954	3.2341	3.48477	2.80705	3.4917	2.68143	3.1304	2.42707
204	6.41402	6.02703	5.4716	5.36623	6.84008	5.88153	6.53222	6.55247	6.35694	6.4905	6.51234	5.74941	5.46811	6.13314	5.77847
205	2.98512	1.49513	1.92532	1.66243	0.981487	1.99592	1.24105	1.571	1.64916	1.49467	1.79123	1.91023	2.75223	1.73192	1.78291
207	-0.292652	0.0253123	0.516721	1.08025	0.892197	1.21965	0.330558	0.904426	1.55307	-1.48803	0.355355	-0.443007	-0.18508	0.649478	-0.358269
208	-0.0799354	-0.289475	0.956874	0.252658	-0.247765	-0.475736	-0.575615	1.17843	1.46216	-3.12155	0.468948	-0.310254	0.141171	0.712111	-0.00418989
210	-1.73697	1.29166	0.0540844	-1.50267	0.0436245	-0.970865	-1.78041	0.61504	-0.743714	0.694301	0.562474	1.25864	0.709908	1.4305	1.80108
213	0.730227	2.53109	1.95319	3.01098	5.91482	2.73524	1.85933	1.75668	2.99995	1.48197	2.83915	2.76713	2.75039	2.41457	2.20958
214	4.08562	3.59967	3.72284	3.765	4.27093	4.68128	3.07755	4.42325	2.7915	2.64427	4.02482	4.19198	4.00753	4.22344	4.25523
217	3.83156	3.00551	3.95419	4.31098	3.79485	4.06531	4.25319	4.48743	4.50779	4.15998	4.49324	4.1976	4.5344	4.28407	4.07962
219	4.42404	4.6508	4.14403	4.73896	3.89524	4.06767	4.39828	4.47753	4.30453	4.35944	4.27784	4.80295	4.94523	4.43176	4.623
223	3.44975	3.77261	3.55416	4.08678	3.39109	3.33465	3.79985	3.9764	3.64349	3.62796	3.27141	3.55052	3.53397	3.73914	3.62339
224	1.62073	1.83935	1.7344	2.05994	2.32343	1.43087	2.25378	2.20439	1.95598	2.10588	2.19128	2.24218	2.43355	2.59684	2.44281
226	8.51703	8.44306	8.34183	8.4405	8.42184	8.28069	8.39159	8.4884	8.41182	8.42108	8.29714	8.31314	8.4004	8.30845	8.41334
230	4.33881	4.87023	4.33894	4.50831	4.9638	4.55783	4.96741	5.13962	5.30236	5.02618	5.15685	4.41309	5.01712	5.13746	4.44549
231	4.95617	4.09221	4.43468	3.96149	4.48599	4.67508	4.78442	4.77796	4.73745	4.94268	4.59751	4.13504	4.24172	4.35244	4.35253
267	-5.65109	-0.242806	0.620117	-1.37595	-0.0699061	-0.335699	-0.241953	0.0780633	-0.158107	-0.962969	-0.303828	-1.78289	-0.125793	0.0297002	-0.327529
271	1.42846	1.97045	2.712	0.777367	2.15072	1.04782	2.0552	1.67206	2.47959	2.14538	1.143	2.75204	2.10417	0.792272	1.79306
274	-0.41523	-0.209061	1.7924	-0.42876	-0.00723157	-0.127683	-0.176088	0.0360461	-3.74662	1.02276	-2.65836	0.131853	-0.268817	0.702658	-1.0598
287	-4.27369	-4.72166	-1.391	-3.15457	-0.0347513	-1.90401	-1.95456	-2.37258	-1.09573	-1.52866	-1.51746	-2.31402	0.173255	-2.09789	-0.364942
288	2.77878	0.245252	-0.0848233	-0.463947	-0.870915	-0.215412	-1.05469	-0.15441	-1.04662	0.295605	-0.218095	-0.16246	-0.289475	-0.030914	-0.671623
291	4.92062	5.29473	6.18517	5.94972	5.40451	6.16442	6.3379	6.34197	6.0753	5.93391	5.98987	5.31817	5.25913	5.45321	5.37394
292	6.05765	7.49763	7.91972	7.61797	7.77484	8.20936	7.82473	8.10629	8.08519	7.84509	8.10715	7.59454	8.0064	7.74263	7.49821
293	5.90529	7.01574	7.51362	7.38989	7.33439	7.54754	7.59575	7.58276	7.53215	7.53952	7.45408	7.13519	7.57469	7.51646	7.43037
301	2.34324	1.60649	2.76071	1.37028	1.4599	2.05276	2.4929	1.99103	1.3344	2.07214	0.932439	1.29278	1.40245	1.59359	1.46566
302	5.32343	4.54543	4.30779	4.41229	4.93427	4.91949	5.03772	4.92478	4.77401	4.40026	4.83981	4.82178	4.78535	4.79616	4.73794
307	1.877	0.700262	0.72561	1.72426	1.08597	-0.693154	0.768925	0.509544	0.943284	1.13875	1.10648	1.23726	0.91265	0.894915	-0.945916
308	6.98535	5.92092	5.9468	6.04636	5.88409	6.05376	6.05063	5.95008	5.5909	5.86058	6.07282	6.04369	5.88795	6.16293	5.77852
309	4.29943	3.69602	3.30619	3.56729	3.76325	3.59898	4.34555	3.59273	3.8413	3.66724	3.67498	3.73217	3.41882	3.62102	3.72939
310	2.81219	2.168	2.77387	2.72389	1.81967	2.32406	2.91148	2.18618	1.97196	3.43574	3.04376	3.16798	1.77808	2.64321	2.08056
311	4.21555	1.39248	2.78203	3.5663	3.39118	2.9583	3.4993	3.06195	3.24157	4.15682	2.95381	3.80026	3.82531	3.94488	3.69536
317	-1.81097	-0.200913	-1.71076	-0.720707	0.181421	-2.76024	-0.186229	-0.025177	0.35061	-0.133844	-1.67208	-0.266906	-5.05889	-2.8879	-0.984502
327	3.53435	2.81447	2.81067	2.94903	1.17511	2.17175	2.03882	1.83443	2.2702	2.03217	0.685267	2.32924	1.07786	1.44753	1.34415
328	5.22648	4.97763	5.14751	4.91588	5.33079	5.68577	5.39841	5.53845	5.68832	5.40072	5.81878	5.36386	5.24241	5.48939	5.43551
331	-0.0300299	0.5655	-0.315092	0.0850167	0.329985	0.680234	-0.126423	0.934554	0.445303	0.619084	2.06443	2.30033	0.532467	2.43981	-0.0857417
338	-6.1078	-5.90401	-4.74082	-4.93016	-4.37183	-4.33643	-6.41735	-4.97937	-5.68038	-4.42043	-6.36885	-4.8039	-4.35698	-4.68038	-5.31617
353	5.32185	4.43904	4.33098	4.20163	4.22086	4.91889	4.51234	5.07844	5.08971	4.45943	4.77133	4.37057	4.21121	3.99073	4.16797
369	0.416732	-0.207228	-1.31151	-0.676688	0.0659858	0.00934717	0.659559	-0.293536	-0.572394	0.138552	-0.0665784	-0.229551	-0.436549	-0.222633	-0.488026
372	4.83504	4.63378	4.6712	3.2441	3.95341	4.21024	4.3114	4.59112	4.5852	4.28733	4.92286	4.29001	4.21993	4.11271	3.89617
375	4.9603	5.23445	4.79787	5.70167	5.31997	5.76553	5.42114	5.76667	5.48852	5.99383	6.11714	5.81483	5.43605	5.49493	5.549
377	4.94422	5.23445	4.78451	5.69688	5.31009	5.75383	5.4055	5.75817	5.47562	5.98353	6.10674	5.80529	5.42204	5.48521	5.549
378	4.6188	5.40179	5.1418	5.52769	5.73283	5.7634	5.53314	5.83997	5.66248	6.02605	6.25038	5.66251	5.62529	5.44247	5.41228
381	4.63622	4.97448	4.42866	5.11177	4.87298	5.3627	4.95966	5.31245	4.98794	5.68715	5.55234	5.02351	4.99528	5.17376	5.23299
382	3.47329	4.39729	4.46912	4.65097	4.02235	4.73284	5.235	5.11491	4.72604	4.92398	4.71222	4.67033	4.52591	4.87866	4.62304
384	1.78643	2.2043	2.14939	1.65352	1.47669	2.32276	2.11879	1.11776	1.22008	1.61268	1.23622	0.798092	2.13813	1.68796	1.80319
387	5.43051	5.04852	5.05006	5.4741	5.458	5.47886	5.06817	6.12133	5.41623	5.64371	6.163	5.52705	5.28486	5.69193	5.77363
388	1.52351	1.4444	1.0937	1.52175	0.451752	0.965101	1.65855	2.54794	1.66125	1.52482	1.56871	1.4939	1.58856	0.775935	2.21723
389	3.58101	4.45107	4.28719	5.37155	5.0057	4.22937	4.23212	5.35504	4.70338	5.15175	5.77272	4.57585	4.94155	4.53786	5.29457
391	-0.879383	2.27736	1.69955	2.14548	0.65764	1.84555	1.7657	2.36787	1.82403	1.6486	1.89964	1.75395	1.91119	1.67807	2.09143
392	1.67197	0.168514	2.25912	2.44634	2.54552	0.868371	2.29605	1.52902	1.16627	1.88819	2.24626	1.70911	1.25181	1.35519	1.1689
396	6.17739	7.15107	6.96347	6.46246	6.52582	7.27892	6.70811	5.82562	6.20668	6.56018	6.49303	6.34254	6.28454	7.07209	6.44512
400	2.8537	3.43787	3.22436	4.13649	3.08144	3.61483	3.76068	3.96467	3.99755	3.56621	3.29583	3.56907	3.61483	3.50735	3.71608
403	3.36372	1.73314	2.69708	2.31246	1.28351	1.8231	2.34418	2.43472	2.66996	2.32809	1.92288	1.12261	2.19743	1.5828	2.19169
409	2.87653	-0.37501	2.25698	-0.070512	-0.658128	3.30736	-1.45878	1.01493	1.11922	-0.315451	1.60876	1.89755	2.19664	-0.401825	2.30442
439	4.39645	5.13461	3.79415	4.22399	3.409	3.76132	4.42141	3.36544	3.53334	3.96536	3.3351	3.84204	3.91651	4.35354	4.09073
440	5.28252	5.27875	4.49268	5.26618	5.25288	5.04989	4.76839	5.02381	5.27487	4.64911	4.79767	5.57397	4.60738	5.00393	5.16914
444	0.873341	1.0246	0.886199	2.22484	1.02276	1.98178	1.71286	1.63844	1.8892	1.76239	1.7194	1.79863	1.84008	1.64801	1.61796
445	2.71037	2.00809	3.07406	3.13353	2.78511	3.38315	1.7205	3.9411	3.39166	0.363227	-0.377819	-0.750009	2.37962	-0.277359	0.240742
471	5.69039	5.33629	5.30703	5.02684	5.11245	5.49867	5.50955	5.68065	5.41597	5.48713	5.42548	4.82743	5.24417	5.15139	4.94603
472	-4.39289	-1.75682	-1.77497	-1.52201	-1.46395	-0.609112	-2.24879	-3.77201	-2.56576	-1.16974	-2.51375	-3.8997	-3.7084	-2.38534	-1.69013
475	3.03293	2.24771	3.42492	2.88947	-0.602964	3.13162	3.17551	4.01489	4.13627	3.14517	2.97124	3.37391	3.84242	3.40087	3.21531
476	3.12734	4.30931	4.23635	4.53236	4.78873	4.51061	4.89227	4.55735	4.54243	4.68085	4.67942	4.68685	4.78026	4.98078	4.46251
477	0.0071955	0.134089	0.826437	0.802565	0.312433	1.00906	0.82122	1.43515	1.94084	1.09376	1.52045	1.14822	1.4703	1.24957	1.05492
478	0.445409	0.591201	1.53306	1.3417	1.17249	1.61579	1.37918	1.89949	2.27244	1.64916	1.95899	2.03249	2.02105	1.74231	1.40936
479	-1.76464	-0.718569	-1.0389	-1.14242	-4.84892	-1.79286	-0.698529	-1.88417	-0.539939	-1.08253	-0.0588937	-0.671164	-0.211899	-0.279284	-0.421013
480	-0.467733	-0.153126	0.425782	-0.692688	-0.915391	0.241962	0.392427	0.17031	0.848798	0.257373	0.436908	0.263756	0.889396	0.630126	0.527571
481	1.49257	1.36977	1.9661	2.46916	2.41792	2.08304	1.06936	1.81242	1.06943	2.07132	-0.0560412	2.14675	1.61042	1.94002	2.10259
483	0.771801	4.89621	4.2272	4.20258	4.10213	4.56787	4.71694	4.42367	4.2646	5.06286	4.7619	4.49784	4.41295	4.39245	4.22142
487	-0.0659742	1.32193	0.639325	1.42514	0.206893	1.31028	2.29998	1.3905	2.1583	2.08141	1.64957	1.71743	1.73795	1.16389	1.82273
488	2.34942	3.63123	3.42982	3.3011	3.4777	3.37212	4.06267	3.63268	3.95216	3.86386	3.78112	3.79437	3.36636	3.53123	3.76505
489	-1.86775	0.0640551	0.0840643	-1.26639	-0.647241	0.0794293	0.956428	1.02311	1.23903	0.878608	1.37251	-0.0536434	0.0897693	-0.483783	0.638954
490	-0.632853	0.678793	1.25858	1.2893	1.23266	2.35013	0.461424	0.540325	0.20989	0.303927	1.91464	0.504671	2.00126	3.1454	2.18653
491	-3.45641	-3.00231	-4.19496	-2.53199	-2.76121	-2.74758	-3.09173	-1.77695	-3.58381	-2.18311	-2.88577	-3.74855	-2.4112	-1.55937	-3.04454
492	-3.3452	-2.01859	-3.64747	-2.10346	-2.15393	-2.38383	-2.98051	-1.61352	-3.0601	-1.89862	-3.43129	-3.39289	-2.16294	-1.4937	-3.33497
493	0.167358	1.4782	1.15231	0.933724	0.943509	0.29007	1.11323	1.32993	1.14111	1.06888	1.68737	1.28789	0.54498	2.83425	1.66316
495	-1.73841	-0.817562	-0.893786	-1.11591	-4.82419	-1.76611	-1.4089	-1.4309	-1.36364	-2.4243	0.146134	-0.751465	-0.342817	-0.252913	-0.3946
498	7.82124	8.11251	7.69729	7.92477	8.01464	7.62505	7.59708	7.80675	7.61571	7.93757	7.61255	7.72237	7.76711	7.94351	7.79064
501	4.84711	4.68528	4.63859	4.36521	4.40134	4.66738	4.54854	4.5457	4.36494	4.96841	4.94557	4.73865	4.30368	4.49189	4.99452
506	7.91025	8.41635	8.45843	8.26557	8.07365	8.52282	8.19446	8.17283	8.30107	8.19839	8.16633	8.12874	8.01321	7.94532	8.17994
509	5.27735	5.12403	4.66748	5.17745	5.3621	5.00946	5.5596	4.94686	5.16279	5.0284	5.47779	5.0738	4.82018	5.14766	5.46283
513	4.08827	3.29691	4.79211	4.02903	3.5916	3.28333	5.33412	4.23945	5.27752	3.63074	5.40162	5.22851	4.57029	4.26692	5.42244
515	0.750435	4.15492	4.43335	4.11859	4.61972	5.51314	5.23795	3.8997	4.07989	5.18701	4.53554	5.16579	5.43724	4.8674	3.60903
522	4.44578	4.42585	4.6577	4.86011	5.29395	5.74092	4.00427	4.98793	5.17151	5.57869	5.56468	5.2593	5.33437	5.87981	5.25112
523	2.22946	2.3088	1.71545	3.40355	2.73712	3.59796	2.75119	3.13537	3.11899	3.01796	3.16134	3.21945	2.98628	3.17201	3.20663
526	3.36317	3.23649	3.20168	2.56935	2.8406	2.80904	2.72279	3.08071	2.60767	2.90155	3.09791	2.98233	3.04256	2.75913	3.27175
528	1.27429	1.44747	1.57425	2.09818	2.20402	1.86053	1.82631	1.6149	2.19099	2.12221	1.7392	2.2154	2.88493	0.951737	2.16691
529	0.748375	1.14483	0.978781	1.65434	1.62733	1.72212	1.87023	2.50612	1.73101	1.41267	2.05436	2.04313	2.29387	1.50136	0.625083
535	-1.40851	-0.705806	1.00784	-0.947584	-0.824955	-1.13384	-0.286128	-0.170556	0.980025	-0.0275279	-0.542038	0.0313952	-1.0604	-0.939814	-0.651088
537	1.57468	1.34398	0.367036	1.426	0.370388	1.42202	0.939227	1.10548	1.76918	1.35699	0.37362	0.253384	0.471448	1.2145	1.23192
539	4.64761	4.68803	4.8876	4.8202	5.28598	4.78793	5.54565	5.33627	5.67907	5.3286	6.1248	4.89784	5.2983	5.60452	5.49682
545	-2.14433	-4.56661	-0.926591	-1.81655	-0.947306	-2.27998	-2.62327	-1.72071	-2.64837	-0.682001	-1.2709	-0.775219	-1.20723	-1.44575	-2.49736
546	-0.80768	0.247441	0.389567	1.33942	0.946506	0.296311	-0.389111	1.66344	1.25417	1.66129	-0.159557	0.52647	0.212258	1.74644	-0.39935
547	-0.877791	-2.61087	-2.47554	-0.232769	-1.05799	-1.98622	-2.32554	-0.95009	-1.42159	-1.6295	-3.24195	-2.66109	-0.15457	-0.570679	-1.23379
549	0.40621	-1.51046	-0.183605	1.71576	1.40338	-1.84529	1.70633	1.21462	1.35783	1.51248	1.57168	1.54374	1.09505	-1.27265	-0.255322
550	1.44355	1.66662	1.55193	1.85667	-0.537634	2.06416	1.92353	0.73014	1.19912	1.41954	1.49508	1.10943	0.531269	0.423202	0.545968
578	0.341644	1.18536	-0.192151	-1.13765	0.712992	0.603881	0.194591	-0.807932	-2.17788	0.27262	-0.877526	-0.170556	-0.258425	-0.942584	-0.357345
581	2.08573	2.20705	3.20938	2.85342	3.63014	2.94516	3.21993	3.08741	3.01922	3.33458	2.74259	3.17884	2.81266	3.44027	3.36307
586	-0.110604	0.925012	-0.0774977	-0.626157	0.857583	-0.915391	-0.906981	1.51314	-0.161008	0.0304067	0.544288	-0.412539	-3.25291	-1.23277	0.892041
587	3.09162	2.33219	2.32536	2.69185	2.37053	2.7835	2.59782	4.3083	2.69935	2.85822	2.09842	2.00773	3.80671	2.39789	1.3575
593	1.16659	1.12095	1.70531	0.413377	1.02609	0.826355	1.20577	1.31319	1.1333	0.117828	0.567448	0.833335	1.79069	1.57405	0.889006
594	1.63394	1.7373	1.38725	1.24689	1.03851	-0.459179	-0.341537	0.995738	1.16864	2.09657	0.668301	0.785258	0.305445	0.907506	0.887915
613	0.0213376	-0.759747	-0.548143	-0.173807	0.518132	-0.249822	-2.40736	-0.7413	-1.09573	-0.703924	-1.64476	-0.654263	-0.037414	-1.32735	-1.53366
617	0.705668	1.75228	2.68444	2.54834	2.15581	2.92716	1.91158	1.56589	2.714	2.09562	1.51329	2.15108	1.66844	2.23808	2.36084
637	0.493237	2.68408	2.40133	2.33976	1.82346	2.55179	2.13254	2.22651	2.06936	2.01125	2.5889	1.86948	1.76303	0.0978804	0.899949
642	3.11413	3.57221	3.50896	2.69702	2.73094	3.38049	3.41313	3.9665	3.16655	3.41649	2.81625	3.4544	3.434	3.29344	3.57209
644	3.94379	2.68269	2.87511	3.88307	4.0798	3.79075	2.94785	3.95506	3.59351	2.66669	2.8193	3.64813	3.87291	3.16152	3.61133
645	3.56295	2.98231	3.19109	3.91235	2.56618	3.6527	3.25263	3.63205	2.7768	3.76299	4.04936	3.43033	3.46435	3.4612	2.9512
661	-0.870915	0.449641	1.9249	0.783415	2.01371	-1.77695	0.832201	1.17505	0.276437	0.951289	-3.29761	0.162855	-1.63397	0.631803	0.533962
662	1.27328	1.90242	1.63255	5.27424	5.61142	3.63686	4.5589	2.57408	5.40091	5.36156	5.19893	4.35727	4.5722	5.35003	1.27542
667	-0.702515	-1.59597	-1.87567	-0.474532	-1.61087	-1.01567	-3.32049	-2.1805	-2.21759	-1.41966	-2.2723	-1.86355	-1.52782	-1.78936	-2.27579
682	5.17721	5.84771	5.73688	5.62795	5.60345	5.69301	6.17718	5.94016	5.80142	6.23473	6.13089	5.96517	6.29874	6.1924	6.19074
701	2.70781	-1.01596	3.07312	1.40616	2.59794	-0.125478	-2.95568	-0.494516	-0.58814	-0.782149	-1.58857	-0.230228	0.287827	-1.28701	-0.947862
705	2.44472	3.13406	3.63093	4.06919	3.24942	3.78994	3.74253	3.73629	3.42323	3.65134	3.16739	2.91204	3.16585	3.32726	3.55709
708	8.11352	9.33316	9.40236	9.29482	9.20334	9.54512	9.33108	9.58563	9.33499	9.23691	9.19681	9.0647	8.98663	9.0481	9.2372
738	2.60438	-0.0992781	-0.218598	-0.741783	-0.552368	-0.822146	-1.5999	-1.22297	-1.12784	-1.23209	0.346985	3.23863	1.3376	0.42664	-0.417926
740	2.83163	3.29776	2.44029	2.95371	1.67464	1.68059	3.44509	2.69537	2.66914	2.61866	3.27368	2.42782	2.89418	2.77167	1.43285
746	2.44175	3.2355	3.44861	3.87811	3.40987	3.88155	4.07144	3.93737	3.84376	4.15818	4.9078	4.8056	4.02175	4.77504	4.54288
760	6.14937	7.17624	6.3726	6.93252	6.2077	6.85292	6.78596	6.51091	6.47785	6.78422	7.03316	6.82084	6.65924	6.30525	6.93957
781	0.762987	-0.341537	-2.79086	1.01293	0.00604663	-0.993666	-3.43909	-1.18836	1.12862	-1.95065	-2.96917	-2.67946	-1.83393	-2.29336	-1.09419
788	0.0836559	0.0615688	2.37095	1.37345	1.71127	1.02829	0.193961	1.48192	2.06019	2.11873	1.60184	2.73123	2.65855	2.90258	1.78589
790	3.38103	3.38286	3.23652	3.3045	3.49038	3.783	3.86203	3.61619	3.57688	3.66215	3.61149	3.52669	3.54834	3.23013	3.1403
800	1.64473	2.21484	2.36342	2.42151	2.73338	1.55026	1.13744	1.49155	2.21447	2.388	1.51101	1.6457	1.96144	2.04569	1.71136
801	4.69939	6.10168	5.5763	5.28131	4.70184	5.43597	5.38494	5.61038	5.81085	5.0769	5.65215	5.7951	4.67795	5.56711	5.976
805	4.69939	6.10168	5.5763	5.28131	4.70184	5.43597	5.38494	5.61038	5.81085	5.0769	5.65215	5.7951	4.67795	5.56711	5.976
808	4.69939	6.10168	5.5763	5.28131	4.70184	5.43597	5.38494	5.61038	5.81085	5.0769	5.65215	5.7951	4.67795	5.56711	5.976
811	6.62588	6.89061	7.21173	6.8936	6.97988	7.10175	7.048	6.99428	6.90968	7.2371	7.0865	6.69889	6.71076	6.69035	6.54846
813	5.41582	4.42422	5.73959	4.90618	4.93205	4.83787	5.07844	5.02354	4.70828	4.77153	5.11149	4.95573	4.38171	4.93089	4.78152
817	-0.258943	1.20195	-1.03446	0.544782	-0.241612	-0.00505829	-0.797864	0.97585	0.105678	-2.10036	0.578407	-0.576691	0.190931	0.210763	0.222434
818	-1.04901	-0.727618	-0.104853	-0.216921	0.32008	-2.84684	-1.10222	-0.847881	-1.57562	-1.42934	-0.122491	-1.69853	-1.28174	-1.06462	-3.54625
821	4.25427	4.69784	5.52773	4.78317	5.81017	5.87102	5.63	5.94541	5.72311	5.64166	5.35844	5.25741	5.13182	4.82066	4.8338
823	2.13603	1.41414	1.61716	2.18574	1.74571	2.4797	2.89191	2.62833	2.83562	2.26397	2.65462	2.1164	1.87873	1.69915	1.50873
824	2.0096	2.02251	2.74349	1.68675	1.98408	2.34713	2.60212	2.98419	2.96371	3.15908	2.48723	2.7967	2.64441	2.70845	2.67893
826	2.84772	1.29319	3.53697	3.33357	3.32905	1.95367	4.02057	3.79693	3.30135	2.89132	3.66995	3.04649	3.64046	3.05158	3.18457
829	4.81213	5.25672	5.26883	5.24628	4.92673	5.28468	5.21888	5.27015	5.11738	5.29013	5.10807	4.95185	5.31358	4.91134	4.96657
830	3.55093	3.00367	3.5371	3.91705	3.2068	4.18771	3.73603	4.19884	3.71125	3.76431	3.77776	3.61122	3.33734	3.61061	3.8933
831	0.411535	1.49595	1.84358	1.42755	1.88522	1.14666	1.73448	0.743386	0.502636	1.38355	0.573956	1.13836	1.4577	1.16163	0.846072
832	4.02341	3.97658	3.67162	4.51068	4.06453	3.63074	4.26541	5.69818	5.63109	4.8222	5.52451	5.14875	3.43587	5.15946	5.54438
833	2.78281	2.15911	2.81777	1.92627	4.02161	3.38462	2.12516	2.3665	2.38612	1.78635	1.85495	2.68174	2.07286	2.01792	3.82438
835	1.27632	0.750778	2.06574	-0.560217	-0.936221	-0.38101	0.19232	0.989648	1.17127	0.105008	-0.244514	-2.61794	-1.84684	-0.224823	0.176706
836	-0.650408	-0.719519	1.01899	-0.0136255	1.2472	1.58207	1.02581	0.879	0.939076	2.15325	1.73786	2.33523	0.986229	2.15568	2.12466
839	-0.376695	-0.821891	-1.00462	-0.165855	-0.0044793	0.735436	1.18301	1.70969	1.66507	1.07114	1.05936	0.454071	-0.0289991	0.654802	0.559443
840	0.0738202	-0.381385	-0.392326	-1.67577	-0.561068	0.971663	-0.344282	0.0899049	-0.877791	0.23952	-0.653809	-0.786622	0.813771	-1.03357	-0.231075
847	3.58412	3.34842	2.82877	3.00103	2.44377	3.97585	3.72788	3.53027	4.02703	3.49851	3.21666	3.69645	2.59292	2.50531	2.68066
865	2.59767	2.36163	1.78693	1.56584	2.59917	1.38902	0.969454	1.53052	1.82187	1.94411	1.26993	1.34954	1.13862	0.682933	0.592158
867	-0.953998	-1.37744	-0.955396	-0.834699	-0.453636	-0.754383	-0.425462	-0.602745	-0.412539	-0.293182	-1.17039	-1.28174	-0.486206	-0.435768	-1.04722
871	4.56404	4.70167	4.23537	3.62129	3.80365	4.12959	4.44779	4.56549	4.17306	4.09096	4.38245	4.30316	3.93022	4.07267	4.07495
873	4.35293	4.61565	5.49607	4.13393	3.90701	4.42602	3.98607	4.46297	4.23662	4.50141	4.83823	4.17686	4.27049	4.60303	4.93958
874	2.63257	2.53207	2.04432	1.87633	1.34221	1.91296	2.18043	1.65608	1.8913	1.19893	2.13842	1.81274	1.30568	2.26036	1.59436
891	0.87688	0.28889	-0.600993	1.80426	0.697418	1.36664	-0.449887	1.2334	2.33771	1.76452	-0.489848	1.13553	-0.925769	-0.533242	1.30929
902	0.597221	1.61927	0.745452	1.51652	1.88092	2.03207	0.634593	-0.682928	0.0712135	0.859254	-0.38496	0.117429	1.53501	0.0294175	1.50279
908	6.2332	6.47719	6.66209	6.08016	6.06482	6.3112	6.46864	6.62851	6.63196	6.56279	6.38742	6.73475	6.47997	6.30041	6.26769
950	1.7031	1.19428	1.60017	1.17862	1.70323	2.08536	2.34557	1.91472	1.88912	2.11816	2.42857	2.23238	2.31901	1.79231	0.66512
975	0.554245	3.78232	4.51363	4.97016	3.74707	5.13335	4.97003	4.94497	5.19928	5.58193	5.01959	3.40196	4.05878	4.60789	4.73939
983	4.23468	5.26854	5.91747	5.43575	6.35262	4.67725	6.38035	6.113	5.6159	5.86305	5.80264	5.1854	5.50544	5.46011	5.07184
984	1.42072	0.637193	0.130404	2.01881	0.245739	0.0353424	1.06025	0.957543	0.110764	0.475189	-0.311685	1.15114	0.395173	0.243913	0.824646
987	-0.211565	0.0666748	0.0244615	0.0773797	-0.20141	0.496104	0.611739	-0.010861	0.307312	0.874915	-0.288946	0.38659	0.161307	0.947404	-0.32283
988	2.45951	2.62232	2.98494	3.7443	3.12735	3.42227	3.1672	3.41064	3.19243	3.70663	3.14091	3.16153	3.32093	2.99635	3.23732
989	2.76269	4.27361	4.50334	4.34364	4.22369	4.41813	4.42274	4.5049	4.18067	4.19539	4.53332	4.00026	4.43155	4.4646	3.95655
996	1.3446	1.15782	1.676	1.05929	2.17057	2.30737	1.69786	2.66523	2.23879	2.72966	1.7671	0.830174	2.48182	0.536351	1.51111
997	0.585732	1.04264	-0.102372	1.20069	0.827656	2.04761	0.826193	0.00144197	0.480058	1.01393	0.958286	1.65136	2.18485	1.16324	2.34295
998	2.61485	2.39767	2.96212	3.56062	4.41358	3.14277	3.99994	3.8148	4.19237	3.19117	3.33718	3.36153	3.61633	3.64378	3.26248
1017	2.09892	3.23469	3.09057	2.87253	2.21151	2.33574	3.03027	3.19771	1.50569	2.88854	3.13035	3.36599	3.32899	3.82114	3.5493
1019	3.80063	4.01118	3.46404	3.77876	3.02253	4.37491	4.05344	3.87242	4.1555	3.88797	4.18376	4.05094	3.75054	4.55219	4.28377
1020	0.967169	0.788101	1.22274	1.40719	1.15885	0.295958	0.100036	0.750949	1.00676	0.885496	0.969454	0.858538	1.04173	1.22243	1.12988
1021	0.708496	0.550901	-1.08131	0.100574	-0.859614	0.897783	-0.401825	-0.613079	-0.423913	-1.30116	-0.550043	-1.94786	-1.1269	-1.25601	0.0663992
1022	0.906429	-0.159396	1.94141	1.27542	-1.03239	1.77934	0.513086	1.86338	1.5478	1.47171	1.23278	1.32809	-0.210229	0.916247	1.61706
1025	-0.847103	0.76901	0.41792	-0.403733	1.19975	0.671384	1.69149	1.37351	1.76579	1.89511	0.849519	1.08957	1.1153	1.77041	1.16485
1047	-1.09326	-1.04127	-0.586623	-0.567254	-4.92577	0.363788	-0.15682	0.738552	0.326077	-0.301159	0.363115	0.878215	0.85599	0.116498	0.42503
1063	0.342555	1.3744	1.65159	1.47882	1.70894	1.50965	1.20295	0.796681	1.08889	0.856149	0.933875	0.300065	0.895845	0.794769	0.688315
1072	7.88702	8.12381	7.41395	8.28711	8.50521	8.51498	8.02955	8.49856	8.4356	7.63793	8.60951	8.64375	8.48272	8.25613	8.30719
1073	5.96691	5.17492	5.71715	5.71615	5.4772	5.66957	5.70507	5.446	5.41436	5.67004	5.71618	5.63985	5.80538	6.0087	6.45164
1075	2.10209	1.14359	1.03203	1.08311	0.993783	1.569	1.53441	0.083792	1.40849	0.189287	1.07046	1.34778	0.660472	0.895768	1.12247
1104	5.35539	5.83277	5.94833	5.74606	5.93113	5.51321	5.91861	5.99519	5.98895	5.95666	6.06184	6.42086	6.23165	5.94779	6.1603
1105	-1.07188	0.0776532	0.450908	-0.0140625	0.0590783	0.345851	0.542803	0.504875	0.845028	0.322044	0.381394	0.193583	0.29901	0.205017	0.257735
1106	-3.86145	-0.267427	-2.25291	-1.99654	-0.715012	-1.2567	-1.57734	-2.05769	-3.62772	-1.94064	-2.22837	-2.99885	-3.40354	-1.51787	-1.43674
1107	-0.776701	-0.542879	-0.511691	0.172616	-0.464743	-0.124849	-1.07339	0.227741	-0.163914	-0.435573	-0.536796	-0.12926	-0.53575	-0.285249	-0.649729
1108	2.13816	2.54789	2.34224	2.86066	2.48828	2.55942	2.74405	2.70883	2.70547	2.67697	2.85605	2.46587	2.4232	2.70565	2.52617
1121	2.13261	-1.74323	-2.71691	2.01842	-1.86723	-1.10315	-1.0737	-1.93457	-1.27614	-1.86355	-2.34227	-2.69526	-1.18082	-4.25981	-2.29265
1122	-3.11154	1.72504	1.69906	0.0760117	-1.40278	-1.52699	-0.700404	-1.39783	-1.9754	0.583327	-2.83136	-3.44222	-1.03416	-2.72356	-0.91866
1147	2.80039	-0.151362	0.618802	1.13908	0.243791	-1.02356	1.02517	1.2364	-0.817562	1.18282	0.913952	1.05318	0.700795	1.26454	0.867185
1152	9.17664	8.914	8.9729	8.47121	8.67118	8.98977	8.67516	8.35215	8.63254	8.59204	8.64828	8.59116	8.51928	8.61164	8.6118
1153	2.20398	1.75206	2.98539	2.57211	1.61197	2.64985	2.85449	2.50866	1.5507	3.09611	2.89637	2.32516	2.43424	2.58309	1.77429
1155	2.90743	0.914335	2.17447	2.92467	1.53391	0.503552	2.63343	2.53314	3.43732	2.06571	2.71583	3.05949	1.8821	2.34962	3.45059
1159	4.94095	4.97022	3.50626	4.19099	4.06175	4.88347	4.65442	4.5513	4.95295	4.6019	4.78352	4.66559	4.82887	4.54964	4.67252
1160	1.50818	1.72992	0.608904	1.17734	1.60293	1.09943	1.66598	1.00367	1.80199	1.07437	1.09315	0.735262	1.44753	1.41376	0.795518
1173	1.17178	1.77547	1.74739	2.27158	2.52639	1.44499	3.35058	3.08156	3.49066	3.09844	1.71101	2.34039	3.02345	2.64566	2.44106
1174	0.0787464	1.20314	1.27489	0.389897	1.31081	1.87908	1.53546	1.82981	1.42315	1.41619	1.15568	1.32694	0.119688	0.92136	0.982729
1175	0.16543	4.88756	5.00451	4.21358	4.04824	4.78524	3.57404	3.83296	2.92628	4.86563	4.62008	4.82673	-1.68223	4.68257	3.75184
1192	4.56848	4.42031	5.16448	4.9391	5.56194	5.04583	5.33787	5.16244	5.17771	4.95019	5.11984	4.56608	4.81845	5.32527	4.50782
1198	-0.846065	-1.98279	-1.79386	0.157432	-2.16165	-0.784135	-0.90644	0.275961	-0.454427	1.9057	-1.22634	-0.20307	0.548239	-0.629724	-1.54878
1200	0.862035	0.163241	0.533862	0.449218	-0.222296	-0.578198	-1.42237	-1.64611	-0.506968	-1.42469	-1.47674	-0.732884	0.0275787	-0.744439	-0.728574
1203	0.513289	-0.260325	-1.63846	0.144569	-0.710284	-0.246053	-0.69619	-0.274739	-0.600555	-0.356236	-0.766112	-1.20856	-1.0598	-0.296013	-0.811726
1207	5.1143	5.9478	5.82745	5.8478	5.83434	6.06693	5.8304	5.84582	5.35554	6.03181	5.82658	6.01511	5.65545	5.99829	5.57215
1209	-2.08436	0.389897	1.48805	1.87798	1.79564	1.33623	0.867738	0.611739	1.50279	1.41321	1.02255	1.16941	1.1865	1.54176	1.28954
1211	2.40801	2.8777	2.75621	4.62353	4.66465	3.77072	3.83281	4.41535	4.33411	2.82116	3.33547	4.55261	4.47249	4.17822	4.64674
1213	4.92114	4.82643	5.05	5.06006	4.98863	5.14006	5.11117	5.17973	5.3276	4.95727	4.97394	4.838	5.08517	5.0143	4.92772
1266	3.47619	3.09214	3.66026	4.42718	4.52798	3.66931	4.96156	4.11252	3.34258	3.93579	4.07428	4.33485	4.39554	4.42698	4.13949
1267	1.35823	2.78691	2.88733	2.99776	2.6371	3.30638	3.77461	3.44656	3.75919	3.45508	2.77825	2.90107	2.45307	3.02915	3.02471
1312	2.84557	3.30464	3.63799	2.81797	3.13937	3.70389	3.84415	3.5959	4.12295	3.94367	3.60834	3.85723	3.24853	2.98453	2.80035
1314	3.30762	3.78636	3.48065	3.73877	3.54814	3.57136	3.96369	3.91633	3.49366	3.44232	3.58362	3.62484	3.49604	3.31049	3.72486
1315	4.29319	4.7077	4.33719	4.45832	4.02201	4.11095	4.43363	4.35762	4.28748	4.44056	4.06806	3.76837	4.1207	4.04858	4.10752
1327	5.54555	5.89137	6.6815	6.91144	5.5862	5.25807	6.79599	6.72234	6.88778	6.87324	6.74744	6.82894	6.93068	7.11657	6.64393
1329	5.68274	6.26244	7.10627	6.62815	7.08937	6.71298	6.75597	6.85516	6.98655	6.84088	6.92183	6.5598	6.30029	7.14044	6.24113
1340	6.08673	5.56157	5.70896	6.28643	5.89229	6.35458	5.98507	6.08593	6.01426	5.99531	5.33596	5.396	5.72679	5.61993	4.71358
1345	2.61278	3.97613	5.15617	4.24647	4.24332	4.23452	4.85538	4.5723	4.17281	4.26215	4.962	4.44514	4.55634	4.36036	4.46987
1347	-0.139871	4.26212	3.70911	2.99917	2.68071	2.12562	3.82546	4.04812	3.28109	3.56879	4.28075	0.806448	3.47054	3.43845	3.68569
1355	-1.13163	0.629287	0.352759	1.13737	0.236217	0.443394	1.20721	0.669662	0.257735	1.3589	0.968128	1.33988	-0.659951	1.14757	0.733701
1362	0.521453	0.579277	0.259303	0.769856	1.28208	0.91219	0.795102	1.08875	0.896156	0.95442	1.00971	0.646439	0.156267	0.165172	0.146786
1371	5.2219	4.39565	3.67884	5.0174	3.89372	3.92122	3.83933	4.05137	3.97328	4.03931	3.69867	3.56032	3.6927	3.54796	3.83198
1373	-0.225329	0.197236	-0.748069	1.8097	0.474877	-0.0957279	2.28608	0.651775	0.98251	0.674189	1.57517	1.6338	1.52306	1.32025	0.218843
1374	-2.92906	-1.64115	0.118493	0.480162	-0.39479	0.56179	0.271784	-0.580138	-0.564691	0.303225	-0.495329	-0.366801	0.494057	0.578214	-0.402969
1376	1.98925	1.47155	1.70315	1.38394	2.0861	1.74507	1.68657	1.72949	1.73756	1.27358	1.3348	1.82253	1.32008	1.75967	1.84
1384	1.71383	2.53861	1.19472	0.556307	1.35044	0.463309	0.0439044	0.1333	0.640436	0.049352	0.32239	0.438506	-0.274739	0.570949	0.501108
1385	0.372395	2.37114	1.97402	1.64856	0.780814	2.0941	1.87429	2.10377	2.54969	1.3794	1.78869	1.91292	1.69889	1.7796	1.43776
1387	-0.697359	-2.94898	-2.00984	-0.666347	-2.37407	-1.84115	-2.07643	-2.30757	-2.2969	-2.06975	-2.33279	-1.75633	-2.74952	-1.32337	-1.9908
1398	2.46093	1.45733	1.61951	1.77087	0.500088	1.7814	-0.449493	1.66889	1.28416	1.77454	0.389787	0.0567222	1.20264	0.825948	0.883073
1399	3.5633	3.92656	2.36491	3.73974	3.55294	3.69691	3.67859	3.04228	3.04574	3.48885	3.26212	3.2935	3.60653	3.45986	3.50607
1429	2.20107	0.999206	2.73702	3.29481	2.7017	1.49794	2.06561	2.39736	2.88485	2.30594	3.23449	1.64685	2.46712	3.07574	1.25211
1431	4.9727	5.93952	6.38853	6.27849	6.42898	6.81836	6.50923	6.73614	6.79605	6.68087	6.08595	6.50101	5.89007	6.34196	6.26061
1432	1.93821	1.24336	1.99599	1.93244	2.00169	1.85168	2.46733	2.07735	2.72855	1.60895	2.25644	1.33119	1.42433	1.42492	1.25199
1434	5.00528	5.14291	4.55507	4.87179	4.9106	5.43385	5.15396	5.36664	5.28232	5.10751	5.1685	5.3475	5.25294	5.07732	5.05543
1445	1.04984	1.73166	1.57681	2.28466	2.32599	1.85726	2.10333	2.14737	1.83649	1.95587	2.23389	1.82073	1.43312	1.65887	1.57865
1452	1.74906	2.23361	2.67102	2.11547	1.87042	2.61077	2.12072	2.08131	2.37815	2.42164	2.43797	1.64607	1.91865	2.23248	2.01264
1453	-0.0479647	0.60046	1.27548	1.62443	0.931154	1.25972	1.10909	0.847917	0.227125	1.26213	0.842536	0.305562	1.22107	-0.298495	0.782073
1454	1.58588	1.59321	1.96761	2.42672	1.66512	1.66394	2.26352	1.44716	1.37662	1.77471	2.22608	0.34426	1.99103	1.54191	1.55974
1455	-2.31115	-0.0664274	-1.23514	1.14672	1.04865	0.278936	-2.12281	-0.78339	-2.11654	-1.48803	-0.120608	-0.599243	-0.798115	-0.206229	1.53002
1456	-2.03268	0.47176	-0.0911103	1.62784	1.11537	0.366812	-0.748311	0.361544	-0.0949572	-0.66818	0.882369	0.176833	0.185105	0.200755	1.92831
1457	4.32036	3.97918	4.57666	4.30526	4.12208	4.09733	4.46358	4.62748	4.4653	4.94307	4.61182	4.161	4.01689	4.39745	4.27555
1459	2.80372	2.79446	3.44821	3.10224	3.26535	3.55866	3.10041	3.40659	3.3831	3.65332	3.41577	3.17964	2.71462	2.64699	2.9172
1460	4.21749	3.56828	2.98386	3.32855	3.32142	3.02483	3.35253	2.38756	3.6708	2.90032	3.76003	2.71693	3.05348	2.28265	-3.22162
1466	2.57553	2.64913	2.51602	3.41622	3.79576	3.18318	3.74358	3.29009	3.13772	3.44266	3.30052	2.43749	3.68262	3.74012	3.12395
1468	3.16842	3.18112	2.13363	1.72382	2.4636	2.90371	3.7936	2.24449	2.46446	2.01899	2.76214	2.47731	2.23983	3.40002	2.76602
1471	1.50589	0.338453	0.972472	1.47425	1.57957	0.61306	1.29655	1.60364	1.04103	1.45307	0.236217	1.36698	-0.040675	-0.0399332	-0.28051
1476	6.22997	6.57713	6.68935	6.31243	5.88559	6.36557	6.63668	5.96588	6.19245	6.04806	6.61871	6.29252	6.39091	6.21595	6.33307
1477	4.19831	3.57609	3.5447	3.16834	3.60746	3.8433	4.49862	3.8887	3.77902	4.00331	3.7809	3.78879	3.97609	4.00703	4.11746
1478	2.78415	2.58749	2.8061	2.86289	2.70361	3.33039	2.49139	3.27796	2.98916	2.71945	2.67073	2.612	2.43731	2.75572	3.17103
1479	0.676809	2.62884	2.22719	2.06084	1.78793	2.59424	2.10387	2.13642	3.04175	2.92307	2.89408	2.73186	2.47381	2.64563	3.34307
1487	2.72799	2.71923	2.48287	2.80836	3.69075	2.8232	3.85915	4.63511	4.30301	4.24603	3.3129	2.79656	2.72179	2.91514	2.52955
1488	3.21031	2.47277	2.5307	2.39328	2.51415	2.68116	2.18745	2.65221	2.71169	2.71185	3.06831	3.1899	2.80744	2.81289	2.39857
1491	2.07878	2.22737	1.99378	2.65714	2.02652	1.26183	2.84149	2.39849	2.79759	3.98899	1.95617	2.95589	2.67927	2.66168	2.18869
1495	0.907044	1.81471	2.59491	2.82751	3.06955	2.50896	1.79211	2.6339	2.49449	2.5103	2.25499	2.52441	1.85216	1.66785	2.28288
1496	-3.23514	0.286881	-0.83367	0.120617	-0.903468	-3.51622	0.539829	0.23131	0.503756	0.121679	-2.20689	-1.36476	-1.21759	-1.75487	0.0149265
1499	1.59431	2.06595	1.74287	2.19058	1.5889	1.44832	1.66698	1.86053	1.76643	2.22611	1.42395	1.87727	1.04579	0.61306	1.23873
1500	2.53461	3.22473	3.0031	2.50358	2.87733	3.32842	3.07389	3.66999	3.74483	3.1333	2.60528	3.31386	3.11919	2.96949	2.92915
1503	4.87781	4.74598	4.61966	4.14045	3.7354	4.20387	4.4537	4.10718	4.17763	4.0293	4.44743	4.45867	4.01391	3.49419	3.75583
1509	3.73051	3.56153	3.32934	3.62192	3.849	3.46316	3.66293	4.03853	4.3355	3.84335	3.74508	4.09131	3.66628	3.61222	3.36185
1523	-0.320666	0.359409	2.21064	1.4001	1.77218	0.346191	1.29096	1.26213	0.54666	1.19005	0.91533	-0.000577193	0.562865	1.48409	0.994
1525	-0.120765	-0.504919	1.2959	0.811224	3.42829	2.19036	0.16543	0.317536	3.29886	1.39912	1.72648	1.66038	2.10933	2.88632	0.930775
1528	3.28737	3.66271	3.43528	2.73563	-0.314015	3.37712	1.9293	1.04103	1.93433	1.60919	2.00981	2.21229	2.26042	1.62274	0.512581
1537	2.27626	3.89888	3.2852	4.11871	3.67039	2.87072	2.61313	2.69722	2.03034	2.48311	2.85923	2.67947	2.7845	2.752	3.47957
1595	1.10816	2.11133	2.02379	1.87841	2.05464	2.6237	1.9919	2.12638	2.35854	2.46892	2.37698	1.99357	1.95256	2.10457	2.28472
1604	-0.505124	-0.500422	0.5431	0.362554	0.0359054	0.506094	0.199625	-0.594661	-0.0849763	-0.241782	-0.699701	-2.44379	-1.30258	-0.741783	-0.776701
1605	0.528471	1.91422	0.801076	0.899485	0.62499	0.237931	0.241474	-0.0194628	0.933497	0.267716	0.360083	-0.187707	-0.180168	0.0357647	0.332851
1615	5.26154	5.09227	4.87271	4.98566	5.06689	5.08062	4.88205	4.80318	5.06623	4.90603	4.44369	5.07361	4.66206	5.03442	4.72008
1616	0.505078	0.405121	1.04991	0.9282	0.932364	0.740539	1.97717	0.16543	0.683382	1.22348	1.3739	0.253626	1.0439	1.26183	1.20827
1622	5.31186	5.71503	4.41067	5.3805	5.79178	6.27269	6.10274	6.00689	6.60417	6.38545	6.55201	6.07516	6.31693	6.09732	6.03273
1627	3.6991	3.59616	3.65471	4.8042	4.87083	3.89377	4.89153	4.85707	5.20156	4.48165	3.62321	5.00041	5.42641	5.16287	4.77649
1629	-0.168285	1.12479	0.792356	0.898247	0.809744	-0.259116	0.907506	0.842134	0.933346	0.327687	0.585059	-0.557879	1.16697	0.380951	1.05033
1632	4.06441	3.69031	3.96563	4.67834	5.0417	5.20854	4.55733	4.09669	4.84677	4.41506	5.23362	4.72543	4.37278	4.70048	4.1105
1639	2.61871	2.61513	2.57396	3.02063	2.81879	2.82662	3.05329	3.3573	3.21461	3.456	3.21294	3.04033	2.94843	3.09924	2.7576
1642	3.97708	4.22571	4.17612	3.86971	3.97241	4.19033	4.43232	4.52457	4.03616	4.27574	4.34949	4.2097	4.08718	4.1108	4.03195
1650	3.90624	4.80364	4.93414	4.11359	5.09888	5.0847	4.95416	4.73957	4.82066	4.93479	4.82828	4.80666	4.81814	4.93409	4.51463
1652	6.26017	3.47676	5.16939	4.65957	4.10501	4.47691	4.38835	4.5152	4.22826	4.81565	3.70857	4.12747	2.82224	3.59227	3.41556
1653	4.52565	4.78465	5.1267	5.09713	4.59166	5.0173	5.22392	5.35783	5.10747	5.22611	5.01139	4.78157	4.9137	4.7831	4.97883
1654	4.67991	4.99284	4.5456	4.88792	4.54457	4.94507	4.97488	4.74589	4.87333	4.69268	4.79719	4.74385	4.6721	4.77169	4.78889
1655	6.42399	7.10846	7.10629	7.15493	6.73786	7.30495	7.05448	7.03084	7.14152	7.17035	7.33055	6.95076	7.13448	7.15074	6.93268
1656	4.09312	4.23048	4.23163	4.38056	3.66081	4.39213	4.91214	4.68009	4.4721	4.23255	3.98912	4.19693	4.925	4.33117	4.10474
1659	0.436482	1.2353	0.285343	1.42745	1.4982	0.671565	0.192447	0.721241	0.178237	0.969086	0.746571	0.368936	0.970559	0.996967	0.642655
1660	6.26744	6.55772	6.6892	6.50925	6.63634	6.85232	6.78091	6.79742	6.56905	6.78923	6.88441	6.67762	6.62316	6.43438	6.30948
1662	3.54382	1.36989	3.06053	2.87147	3.17935	1.03485	2.21285	2.7935	0.821465	1.51632	0.909351	1.97379	1.75826	1.92326	1.73496
1665	4.73129	5.06657	4.93098	4.9847	4.93758	5.11634	5.09743	4.91592	5.25267	4.8392	5.20973	5.28461	5.19937	5.23449	5.32643
1666	2.62323	1.80492	1.94197	1.86445	2.93442	2.32406	2.19988	2.14091	2.55262	2.42455	2.26102	2.16749	2.62884	1.83568	2.82
1674	3.14869	3.15205	3.92828	4.09962	2.67385	2.69486	3.9237	3.70673	3.84488	3.74393	4.36917	3.95652	4.57194	3.91099	4.44171
1676	3.83672	2.89674	3.62887	3.74027	4.38752	3.47639	3.55761	2.9675	2.84633	2.96988	3.81518	3.7251	3.73152	3.65703	3.18734
1677	-2.55216	-0.719044	-2.35993	-0.561707	-0.554273	-0.429149	-1.79386	-0.285952	-1.82062	-0.663602	-1.1756	-0.754626	-4.53282	-2.02444	-1.22904
1678	5.33992	3.8567	3.16011	5.35447	4.92953	1.22132	4.96527	5.68805	5.22463	5.20337	4.82491	5.45884	4.65918	4.45213	5.28241
1716	-0.633076	0.0779266	-0.611976	-0.591179	0.58602	-0.0788684	0.0963968	-0.913488	-0.8871	0.47747	-0.108581	-0.87382	-0.110449	0.196985	-0.820616
1717	1.13514	2.20892	1.39704	2.08512	0.503349	1.57163	2.34432	2.15309	1.2032	2.15698	2.3111	0.865365	2.21285	1.04956	1.48316
1723	-1.48803	2.0826	1.53918	0.430071	0.878451	0.415434	1.94084	1.87822	2.08668	2.38778	0.0657102	0.287354	0.171847	-0.187871	-1.76513
1727	4.37707	4.81305	5.06439	4.84578	5.00925	4.98588	4.9786	4.73747	5.02666	5.18738	5.29627	5.56652	5.18177	4.18973	5.00365
1729	1.48615	1.72212	1.89666	2.36331	2.33948	2.08325	2.59204	2.643	2.93127	2.67591	2.64757	2.366	2.36949	2.3867	2.51969
1730	0.471031	-0.126896	-0.235654	0.40163	0.0903115	-0.264305	-1.76758	-0.932637	0.171463	1.00892	-1.99424	-1.76072	-1.99942	-1.69385	-1.39935
1736	3.21773	2.42562	3.41094	4.58605	3.8679	3.11208	4.15412	4.50491	4.16404	4.01407	3.98666	4.01942	3.74043	3.74302	4.01239
1737	4.34858	3.87883	4.41838	4.08486	4.11536	4.56324	4.72161	4.76141	4.8682	4.81946	4.62082	4.56208	4.47642	4.40431	3.95568
1738	2.89726	3.56599	3.17183	4.41975	4.24539	4.12261	4.01438	4.93792	4.41366	4.19055	4.47963	4.77262	4.0513	4.38183	4.27493
1739	-0.0796305	1.29207	1.46263	0.0728604	0.724476	0.14104	1.26688	1.08624	1.84145	0.591201	0.42094	0.555816	0.000721167	-0.156981	0.264596
1741	0.585155	0.709996	1.90985	1.29113	1.04103	1.84603	1.63501	1.82993	1.94879	1.70297	0.826843	0.407407	0.489132	0.480989	0.446786
1743	3.26294	3.76244	3.9247	3.04119	2.93603	3.78208	3.91092	3.86306	3.56692	3.97698	3.89869	3.83384	4.17679	3.99482	4.08968
1756	-2.4344	-0.789362	0.381616	0.629473	-1.23854	-0.878852	-1.34373	0.901185	-0.505124	-0.313119	-1.52782	-0.297963	-0.612858	-1.12595	-1.12186
1759	1.12102	0.82489	0.640528	1.10044	0.639325	0.199248	-0.27631	-2.57863	-0.724993	0.330099	-0.595315	0.0265876	0.472488	0.397803	0.510354
1763	-0.56043	-2.74468	-0.655172	-1.95288	-0.0863542	-1.18869	-1.1743	-1.81401	1.22027	-1.13543	-3.85517	-4.13543	-1.25808	-1.76072	-0.98593
1778	3.53689	3.86807	3.86354	3.87983	3.50288	3.81987	3.93891	3.95821	3.93594	3.98468	3.90111	3.75789	3.77334	3.71319	3.69197
1781	2.22117	2.43965	2.26604	2.65908	1.5633	2.04963	2.7487	2.22151	2.46563	2.50899	3.00096	3.41256	4.13895	3.12382	3.04156
1783	0.504264	0.998268	0.276437	0.310573	2.20724	1.03633	1.13986	1.26748	-0.117005	0.806695	1.20151	-0.0552915	0.707701	0.72718	2.19834
1785	2.35648	1.5143	2.75596	2.50299	1.72076	3.18466	2.44337	2.37278	2.45568	2.51157	2.59822	2.21148	2.68408	2.66132	2.23487
1786	1.54903	2.25335	3.02959	2.65138	1.92235	2.62595	2.77768	2.9694	2.81666	2.61732	2.21884	2.67286	2.83528	2.44252	2.53082
1788	-0.510663	-1.36253	-0.655626	-0.133527	-0.238885	0.69207	-1.56405	-0.746132	0.0265876	-0.576906	-3.25705	-0.670015	-2.35698	-1.10036	-0.781157
1793	-2.41273	-3.45958	-2.45958	-2.34593	0.36233	-0.681307	-4.673	-0.999135	-0.392516	-1.87144	-1.57777	-2.47794	-3.38383	-1.8365	-1.32446
1801	-0.923031	-0.150881	-1.04752	-0.308645	-0.772259	-1.50881	0.327917	0.356933	0.27858	-1.2709	-1.65426	-0.324455	-1.55343	-2.30757	-1.29159
1808	2.96826	2.70487	2.90512	3.49576	3.19243	2.21135	3.93949	3.47717	3.81913	2.36289	3.70409	3.73501	3.72508	3.70924	4.00798
1809	-1.64566	-0.34795	1.31516	1.22231	0.208018	-1.34446	-0.652448	-0.883369	-0.378194	0.518737	0.0180644	-0.95316	-0.459774	1.08291	-0.436354
1819	1.70474	-0.567254	1.43029	0.798507	0.624896	2.33503	0.884168	1.215	0.266157	2.41625	0.4755	0.976364	1.14209	1.33919	0.0363275
1829	3.5679	4.26394	2.63145	4.20472	3.71644	4.09558	3.29772	4.0467	3.87833	4.21984	3.98644	4.23821	1.97607	4.03753	3.97903
1832	1.54023	1.26171	1.27709	1.89825	2.18701	1.82871	1.83855	1.82644	1.59187	1.88378	2.03594	1.92744	2.35315	2.23122	1.75707
1837	-0.284546	-1.54456	-1.17137	-0.442026	-0.496346	1.46957	2.47783	1.7966	1.71418	1.9883	2.71907	2.14232	2.20088	-0.542879	1.84374
1838	-0.450676	-1.15168	-1.52949	-0.974262	-1.14465	1.1915	2.12796	1.42035	1.28422	1.33457	2.30644	1.60971	1.75916	-1.48924	1.61084
1841	2.90597	3.61463	2.85977	3.40858	3.30296	1.69853	3.67665	2.7194	3.58098	3.42832	3.02938	3.65305	3.28836	3.42285	3.72694
1845	2.92342	3.00346	2.35885	2.15049	1.97541	1.45896	1.6035	2.52612	2.41549	2.47163	2.68767	0.0531113	1.42798	1.20295	2.56533
1854	4.27696	3.63343	4.23459	4.85315	4.51355	4.12454	4.10147	5.05655	4.23874	4.52902	4.86782	4.1715	4.89616	4.33792	4.78228
1856	-1.12753	-1.16747	0.425674	-0.804652	0.335826	-0.926317	-0.0981966	-0.37501	-0.227861	0.0172093	-1.1421	-0.105628	-0.412731	-0.401825	-0.703924
1861	5.0129	5.48919	-0.00563751	1.70558	4.59569	-0.117787	1.0536	0.517427	0.680684	4.28888	0.661567	0.00633393	0.677441	-0.9771	0.606347
1874	-0.555969	-1.98051	-1.97426	-1.36587	0.207143	-0.476739	-1.83393	-0.847362	-1.26812	-0.630394	-1.50185	-1.7819	-1.0743	-2.29477	0.0545012
1891	3.56608	3.79646	3.696	2.89017	3.78794	3.44725	4.14812	2.93429	3.50545	3.61076	4.21605	3.92717	2.58357	3.72285	3.90728
1892	5.11681	3.76427	4.67284	4.22575	4.85622	4.58437	4.82909	5.45189	5.17752	5.20931	5.09008	5.52538	5.1466	5.17378	4.5878
1912	2.37354	0.949871	0.719315	1.89468	1.82526	0.651132	0.570657	1.11763	1.8826	2.18903	2.18396	1.59464	1.64635	1.88569	1.49794
1915	9.27603	9.13002	9.21498	9.21003	9.2664	9.26724	9.20451	9.45973	9.02447	9.19013	9.27556	9.10183	9.02047	9.09319	8.82476
1917	8.79026	8.51149	8.21946	8.12876	8.15488	7.82058	7.84207	7.88954	7.98339	8.07404	7.89711	8.11511	8.0417	8.11287	8.3829
1933	7.69835	8.34174	7.72039	8.30355	7.86884	7.77885	7.60727	7.64536	7.60092	7.71138	7.68056	7.48109	7.7332	7.45382	8.20519
1936	6.37833	6.88526	6.51635	5.12868	6.4216	6.53461	6.75852	6.93456	6.67645	5.99886	7.16611	6.57506	6.30146	6.51214	6.87986
1937	6.63719	6.89855	7.11784	6.91721	6.87024	7.37955	6.98058	6.64853	7.22651	6.84572	7.06481	6.87957	6.56176	7.02162	6.88142
1938	7.85327	7.29651	7.52794	7.77562	7.49098	7.34679	7.70289	7.77005	7.81091	7.735	7.91069	7.55356	7.60157	7.51286	7.47748
1939	1.03738	-0.175436	1.86963	0.131194	1.29883	1.77146	1.58419	1.99393	2.28827	1.39193	0.704341	2.57425	1.97115	2.052	2.58705
1956	-1.18639	0.166972	0.818769	0.346078	-1.41427	-2.85413	-1.92796	-0.744922	-2.01859	-0.213738	-2.78389	-3.02562	-2.89647	-2.73408	-2.99654
1965	4.69377	3.23779	4.22373	4.00942	4.22125	3.71152	4.38607	3.34311	4.13182	3.95176	3.94227	4.67987	4.308	4.54768	4.42063
1967	3.26698	3.48782	3.59172	3.7752	3.4101	3.95429	3.74778	4.02716	3.61405	3.94796	3.40708	3.24394	3.09302	3.54289	3.66635
1968	4.72582	5.032	4.92918	4.89829	4.69196	4.82811	4.76379	4.48986	4.34655	4.3998	5.11841	4.68047	5.12517	5.02638	4.91311
1973	8.12235	7.73356	7.78161	7.96485	7.81253	7.76418	7.5872	7.80104	7.58732	7.6193	7.95136	7.63762	7.54757	7.90963	7.68736
1974	7.16046	6.3782	6.44262	6.50196	7.05223	6.51259	6.40085	6.7995	6.39147	6.2593	6.86565	6.26413	6.25378	6.38261	6.0471
1975	0.531668	0.130404	-0.834699	1.12267	1.55773	-0.180659	2.18282	2.38339	2.66646	0.881586	0.132116	2.01935	2.15708	2.35086	1.95803
1977	4.42344	3.45023	3.29716	2.77594	3.39665	3.46527	4.13235	3.8396	4.03269	3.6248	3.24224	3.18202	3.01612	3.17508	3.29514
1981	3.41695	4.13865	4.13524	4.83156	4.00173	4.29746	4.48894	4.16492	4.27104	4.15442	4.27373	4.35791	4.28648	4.42644	4.11219
1982	3.52106	3.34611	3.11307	3.0004	2.74648	3.41791	3.57776	3.58992	3.01917	3.41426	3.45792	3.32954	2.99453	2.35541	2.4798
1983	3.60215	4.71334	4.28582	4.27949	4.08879	4.17685	4.61036	4.01175	3.86121	4.30756	4.24044	3.70783	3.33664	3.59283	4.44251
1984	6.98993	7.7519	6.83094	7.52985	6.89169	7.53797	7.4336	7.2204	7.20301	7.03533	7.19435	7.36264	7.2265	6.92654	7.06078
1992	-0.85517	-0.988791	-1.51457	2.01521	-1.66383	-1.12406	-2.34227	-1.73793	1.36485	0.543199	-0.619936	-0.694321	0.106482	1.29466	-1.02298
1994	6.08618	5.92092	6.38725	6.65288	5.997	6.43258	6.23544	6.51667	5.97016	6.4319	6.65316	5.96509	6.61702	6.44335	6.07676
2009	-3.3555	-4.63666	-2.90401	-3.29761	-4.76024	-2.25085	-2.5245	-2.76513	-3.23923	-3.43596	-3.15072	-2.59335	-3.58901	-1.24571	-2.018
2010	3.34711	4.84003	4.42143	4.41308	3.53665	4.37343	4.63147	4.69552	4.28495	4.0116	4.86889	4.51422	4.2582	4.37256	4.38422
2017	2.46383	3.41068	1.86501	3.71294	3.45792	2.77659	3.29737	2.94542	2.80325	3.53496	3.38157	3.47804	3.29675	2.92499	3.04411
2023	8.97531	8.9444	9.28672	8.98584	8.9003	9.6549	9.21384	9.45468	9.44667	9.37612	9.17075	9.24938	9.309	9.19864	8.74987
2026	3.85609	3.66186	3.82265	3.60576	4.4117	4.2658	4.11673	4.6842	4.24338	4.83024	4.34314	4.77369	4.22165	3.86381	4.36408
2027	4.86349	4.59112	4.78124	4.39413	6.05396	5.31382	5.79589	6.47403	5.92119	5.85699	5.66365	6.00494	5.78387	4.50439	5.34409
2033	-1.72213	-3.17788	-1.8039	-1.20956	-0.651768	-1.69292	-1.72261	-2.02503	-0.319766	-1.69339	-1.24059	-1.58381	-2.26812	-1.95009	-1.83136
2035	2.58712	1.44901	1.26766	2.73466	2.96318	2.08236	2.25014	2.19314	0.651959	2.31918	3.18545	1.55277	2.88782	1.20207	0.918844
2037	2.42753	3.09469	3.54148	3.41529	3.21594	3.23521	2.76827	3.7716	3.45232	3.21478	2.9002	3.30775	3.92547	3.91929	3.64963
2040	0.63292	0.393855	0.379621	-0.243318	-0.227354	1.24768	0.174279	0.00891709	0.957097	0.958806	0.775683	0.516519	0.784253	0.34301	0.326307
2045	-4.53952	-2.60472	-2.31186	-2.03386	-1.5121	-2.07218	-1.40545	-2.42895	-1.35993	-1.38233	-2.91812	-5.78787	-1.75049	-2.14114	0.822608
2052	2.62084	4.19882	3.58318	3.25944	2.9946	3.06929	4.10751	3.43841	3.47986	3.93733	3.84122	4.60341	4.21234	3.5571	4.30274
2058	4.67794	4.95372	4.94256	5.08565	5.07469	5.1932	5.15455	4.92385	5.03988	5.13352	5.13951	5.20917	5.06169	5.21324	4.98334
2060	0.52687	0.198117	1.25139	1.55832	1.54696	0.0329472	0.78927	0.592445	0.936666	0.872789	0.119157	0.242328	-0.097116	0.409255	-0.178698
2064	-0.780661	-3.34081	0.121015	-0.559154	-1.83136	-0.620157	-5.24879	-4.26257	-3.47073	-3.87197	-6.08804	-4.26257	-1.26327	-3.60647	-4.47714
2067	-0.588574	-0.886566	-0.383454	0.522859	-0.523048	0.623399	0.56988	1.00101	1.16582	-0.107803	-0.544561	-0.940922	-0.897812	-2.40049	-0.682928
2068	-0.22803	-1.16391	0.447103	0.312549	0.321235	-0.233108	0.766383	-0.244856	-1.26777	0.325962	0.0622599	-0.582944	-0.862234	-0.155213	0.0610158
2071	-1.42391	-0.507173	-0.467334	-1.48398	0.1595	0.0640551	0.161178	0.636915	-0.170232	0.685537	-0.313119	-0.207561	-0.316348	-0.70463	-0.42876
2072	-1.79386	-3.92796	-1.62861	-1.8863	-1.1805	-2.0905	-1.19793	-1.17169	-1.19429	-0.770535	-1.49859	-1.6056	-1.8831	-0.829562	-0.730009
2079	8.1516	8.31874	8.11382	7.66609	7.5437	8.13089	7.82271	7.30476	7.63258	7.11214	7.87124	7.45759	7.1576	8.03328	8.0868
2091	5.81558	6.15361	5.05589	5.41754	4.96183	4.9904	5.66697	5.17612	5.36159	4.99112	6.11971	5.43283	5.78695	5.64404	5.40967
2098	4.0163	3.92777	2.75298	3.07121	3.94398	3.16003	3.59654	3.72217	3.699	3.27178	3.55476	4.16349	3.04614	2.83437	3.79467
2107	4.67303	4.92824	4.56642	4.31062	4.29776	4.64619	3.95654	4.34424	4.17451	4.25564	4.59438	4.23314	4.42454	4.52202	4.43133
2108	4.38137	4.77005	4.35577	3.5618	4.02077	4.45807	4.43543	4.13161	4.35583	4.14545	4.7905	4.15923	4.27125	4.51039	4.80715
2109	5.96086	6.14949	5.87708	5.91232	6.30206	5.9714	6.23646	6.42989	6.12251	6.06067	6.42322	6.34684	6.32812	6.3528	6.69723
2110	0.497229	-0.145286	2.04778	1.6796	1.87299	1.07204	1.69586	1.79277	1.4916	1.78898	1.73236	1.92079	0.749406	0.85591	1.22416
2130	4.95183	4.45822	4.87997	4.2987	4.81195	4.10061	4.39719	3.87356	4.54107	3.19129	4.8971	4.92064	5.02926	5.33813	5.08556
2146	0.247198	2.6671	2.14365	3.75349	0.577441	3.0712	3.45561	3.78821	2.77387	2.7877	3.23169	3.12568	2.47993	2.96257	3.45335
2171	5.10253	4.99724	4.69562	5.40748	4.66862	5.09737	5.17399	5.54994	5.5046	5.45941	5.78618	5.70143	5.18953	5.50596	5.26428
2177	1.73275	1.59884	1.79651	1.88733	0.850959	1.08794	1.09024	1.28741	1.72452	1.7344	1.39868	1.20245	1.48047	1.66735	1.09963
2180	0.915406	2.04128	2.60167	2.66086	2.75309	2.32611	2.73868	2.84531	2.5872	2.88836	2.42924	2.27477	2.16308	2.41687	2.65492
2181	1.90931	2.72938	2.45767	2.33256	2.40267	2.51934	2.45736	2.63034	2.69849	2.02945	2.76647	2.38797	2.61004	2.8134	2.33099
2182	1.7612	2.87403	1.371	2.95611	1.80843	1.60999	1.81656	2.1238	1.9244	1.32048	1.69363	1.88249	1.40518	2.08376	2.89352
2184	2.83812	1.43659	0.807849	0.298189	0.33308	0.263515	-0.549831	0.810731	0.406101	0.964731	0.733528	0.401849	1.28256	1.68401	0.82725
2186	-0.739131	-0.939261	-0.22516	0.465713	-0.137489	-0.678072	-0.382513	-0.0699061	-0.769797	-0.262054	-0.898619	-0.0222438	-0.435183	-0.591614	-0.541828
2193	3.26353	3.60776	3.17133	3.56762	3.69321	3.28253	3.60258	3.98034	3.58312	3.04439	2.8587	3.71598	3.46169	2.86505	3.30632
2194	5.39809	5.53591	5.57209	5.34033	5.29472	5.45519	5.55886	5.49243	5.59683	5.4106	5.4225	5.45622	5.41871	5.30392	5.37382
2197	8.14962	7.95514	7.31869	7.56094	7.29329	7.69693	7.70252	8.00684	8.15938	8.19339	7.89403	8.02947	8.10074	7.60747	7.73445
2222	-1.6529	0.908813	0.0736832	1.34437	1.85631	0.0190614	-4.43284	1.09518	0.0705267	0.451857	-0.0417141	-1.24161	-0.847622	-0.778185	-0.269338
2224	1.53321	2.57039	3.75208	3.3812	0.635708	1.82904	3.66821	3.65643	2.40885	3.0009	2.88391	3.17631	3.11799	3.49356	3.08403
2232	1.97328	0.881195	1.11083	1.24665	2.9057	1.64579	2.32786	0.181293	-1.4135	2.28496	1.31249	2.55378	3.49116	3.52321	3.46527
2235	1.79194	2.90101	0.75873	3.10259	1.3789	2.0528	0.524064	1.27149	5.32041	1.22318	1.31255	1.70079	1.34142	1.80715	1.58669
2237	4.28969	5.08206	5.04232	4.50035	4.31741	5.26873	4.68826	4.94581	4.61789	5.07836	4.89688	4.7539	4.68125	4.24066	4.18484
2239	1.44265	1.58198	1.58943	1.15406	0.952259	0.810566	0.45586	1.26837	1.31725	0.999928	0.815248	1.52165	1.27554	1.24604	0.382612
2271	4.45806	4.37484	4.8877	4.20459	4.15252	4.59372	5.50651	5.04127	4.49427	4.68001	4.8082	4.31994	3.92213	4.3618	4.56917
2272	1.26957	0.538836	-1.20191	-1.79636	-3.82828	-0.684086	-0.0848233	0.19333	-2.42973	0.0581086	-1.59118	-1.90563	-2.2856	-0.698764	0.227371
2273	4.74516	3.36152	3.622	4.58244	4.61521	3.52245	4.19638	4.35671	3.75195	4.59766	4.30429	4.14725	4.7428	4.47673	4.59336
2280	6.46082	6.59844	5.736	6.44056	6.62854	6.60968	6.37587	4.85337	5.20724	5.19489	6.82958	6.97304	3.65342	6.14926	5.78558
2286	3.87164	3.92906	4.11234	1.85945	3.64337	4.90278	3.77442	3.77387	2.56779	2.73463	3.76393	3.70971	4.26163	3.25134	2.4488
2287	5.70366	5.89048	5.79974	5.62424	5.2949	5.74153	5.80586	5.49443	5.61954	5.92647	5.15058	5.5497	5.95828	5.29464	5.49118
2288	5.71214	5.97508	5.92413	6.06013	5.64962	5.75431	5.92399	6.09398	6.20002	6.10999	5.95188	5.94868	5.86112	5.93408	5.61383
2289	1.77543	2.54688	2.5357	2.38261	2.04897	2.82577	2.41457	2.6364	2.53212	2.67676	2.73468	1.78249	2.49731	2.55942	2.09386
2314	2.42492	1.76129	2.63578	2.91004	2.40498	2.61146	1.69001	2.06829	1.40849	2.56956	1.37312	1.20308	2.2716	2.39424	2.00083
2316	4.33159	4.90716	4.86827	4.50653	4.52394	4.68363	4.81452	4.49736	4.56048	4.80509	4.9135	4.56693	4.68901	4.96971	4.8638
2317	3.21486	3.78023	3.7974	3.61135	3.3602	4.00056	3.9071	3.76739	3.75533	4.00643	3.80719	3.97554	4.06605	4.03673	3.58057
2318	0.513996	0.979952	0.955238	1.22719	1.60999	0.998845	1.21083	0.547252	0.74932	1.16826	0.661111	0.868924	1.29084	0.842295	0.846233
2319	2.46978	2.8828	4.35591	2.98063	2.97056	2.8335	4.32656	4.64597	4.72971	4.25674	4.56854	2.87025	4.70752	4.14402	3.44767
2332	1.96934	1.80896	2.37265	2.7135	2.26828	1.97856	2.81151	2.94845	2.40425	2.49978	2.86568	2.59467	2.76226	2.62828	2.36182
2335	-1.54246	-1.87461	-1.94397	-2.13987	-1.78339	-1.9203	-1.49614	-1.29654	-1.972	-1.33643	-1.1269	-1.31581	-1.68084	-1.5391	-1.75244
2339	0.481712	0.16877	0.323543	0.75446	-0.608672	-1.65927	0.437228	-1.66841	3.0197	1.87633	-0.100979	2.65311	2.20035	1.85092	1.75745
2395	1.42739	3.44698	3.08999	2.17361	2.10832	2.36986	1.41943	2.04478	1.55655	2.1162	2.99666	1.22509	2.7994	2.26825	2.77182
2475	-0.202738	-1.18115	-0.919752	-0.187871	-0.799119	-0.455218	2.22503	1.95509	1.73795	0.797926	1.994	-0.925495	-0.239566	-0.423139	-0.248622
2483	0.158078	-0.848401	-1.41658	0.485942	0.909581	0.970927	1.27846	0.745022	1.00058	2.25105	1.03154	1.65819	0.331591	1.03872	-2.37632
2517	-0.421593	1.00619	0.492827	1.34386	0.306146	-0.851521	1.26742	0.791772	0.820322	-0.147681	-1.83393	0.886043	0.989284	0.472384	-2.82215
2519	-0.474332	-1.94564	0.334797	-0.524293	-0.101598	1.08787	-0.358824	0.29901	0.512581	0.172872	0.400101	-0.17397	-0.679458	-0.477944	-0.427401
2521	5.9156	6.50012	6.51288	6.58326	6.50963	6.05419	6.58925	6.32781	6.23988	6.10612	7.03193	6.35797	6.40131	6.55301	6.13641
2534	-0.0549917	-0.358269	0.780394	1.64275	0.0905825	0.277152	2.31557	0.613343	2.1002	-0.354206	1.25326	1.36008	-0.573682	-1.0113	-0.103457
2539	2.95187	2.91619	3.34452	2.56387	3.02009	3.14547	3.29316	3.14833	3.22473	2.80488	1.74906	2.75009	2.68619	2.60616	3.00315
2542	-2.29336	0.0799754	0.659925	0.430713	0.668301	0.925923	1.22657	-0.903468	0.894139	0.623305	0.935686	1.01421	-0.204233	-0.875672	0.449535
2547	6.59468	7.37668	7.1329	7.0598	6.97285	7.2919	6.86761	7.14979	7.36301	7.09682	7.2843	6.81278	6.88406	6.91549	6.8628
2548	3.79395	1.74274	2.29101	2.87823	3.417	2.34113	2.28194	2.71339	2.42519	2.15147	2.05932	2.16549	2.01903	1.95647	0.128953
2551	1.14359	1.53774	0.662388	1.72185	0.807108	0.388465	1.41094	-0.0182934	0.401303	0.38416	0.781318	0.489029	1.00655	0.642101	0.44869
2580	0.891575	0.805127	1.62134	0.759497	0.477159	3.59066	0.467175	2.85194	-0.147522	0.208767	-0.509225	0.528371	0.819586	-0.199255	0.370834
2584	2.42032	1.97335	4.06723	3.72564	2.96582	3.90944	3.51468	3.4938	3.26788	3.11821	3.58502	1.98492	3.51091	1.75378	3.6638
2590	0.811553	0.815575	1.12386	1.86983	1.57599	0.97607	1.49149	0.134089	1.32077	1.18021	1.28599	2.35854	1.14235	1.26975	1.6007
2597	9.89033	10.1466	9.896	9.54376	9.12915	9.34964	9.63929	9.43612	9.45085	9.88022	9.52952	9.50712	9.36541	9.38958	9.48969
2617	4.91138	4.26331	4.11571	4.46312	4.30216	4.1299	4.74546	5.01871	4.90145	4.68645	4.71127	4.12319	4.661	4.73823	4.53653
2618	4.51009	4.37665	4.74961	4.53502	4.97147	4.89619	4.862	4.65296	5.30719	4.78777	4.67507	4.82714	4.9476	4.85089	4.92714
2629	-0.430703	-1.11528	-0.452649	1.7966	0.965101	0.399882	1.4137	1.16999	1.27489	1.35185	1.14984	0.184344	0.171207	0.188401	1.0314
2632	0.176578	0.80149	0.415434	0.405012	0.61664	-1.43909	-0.305967	0.661294	0.417704	-0.296368	-0.432455	-1.11967	-0.375197	0.726831	0.841732
2639	1.71611	0.932288	1.74222	3.23868	1.93229	2.29078	0.347779	1.94909	1.61927	1.29184	1.90604	1.60179	1.48285	1.45628	0.972399
2647	0.137766	2.0731	1.84567	0.827169	-1.02356	1.56526	0.890252	1.28558	0.537147	0.64441	0.62854	0.491391	0.893906	1.04593	0.436801
2648	-0.589659	0.609282	-0.834956	0.84535	-1.12658	-1.33461	-0.838306	-1.33898	-0.950369	-2.074	-1.22668	-1.57949	-0.687567	-2.699	-0.808943
2664	4.35845	4.04866	3.9175	3.89529	3.51166	4.27939	4.20895	4.05594	3.67352	4.3653	4.36779	4.38213	3.50331	4.1289	4.06471
2665	5.28337	5.85261	5.51318	5.72382	5.2087	6.32033	6.11573	6.11529	5.89687	5.91571	5.78846	5.81986	5.89526	5.78054	5.54031
2670	-0.91757	-0.856215	-1.19562	-1.68873	-1.46713	-1.35365	-2.21156	-1.31222	-2.61529	-0.842698	-0.924125	-1.40928	-1.38308	-1.27718	-0.386468
2671	0.316957	1.21001	1.01614	0.352759	0.632547	1.54018	0.598842	-0.633524	-1.25429	1.00511	0.0309716	-0.222296	-0.0281162	0.764601	0.913339
2673	2.10004	1.82513	1.86877	2.15953	2.48741	2.56569	2.49137	2.60466	2.61037	2.2199	2.17255	2.09795	1.74166	2.25704	1.75958
2677	-3.309	0.486457	0.0728604	1.82098	0.422664	-1.03239	-5.97483	-0.448902	-2.32193	-3.73889	-0.704865	-1.89539	-0.429149	-0.613079	-0.219942
2686	-2.71312	-0.792107	0.615887	0.220825	-0.732404	0.916477	0.373286	-2.45799	0.299127	-0.343916	0.517729	-0.000865877	-0.130839	-0.114191	-0.387978
2710	-1.052	0.598651	0.93327	0.744678	1.78973	0.945758	1.39906	0.685537	0.508834	0.319387	1.22058	1.22737	0.334797	0.59474	0.422986
2717	3.53751	3.54831	3.66099	3.67282	3.0782	4.29955	3.79529	3.432	3.57766	3.66393	3.7575	3.69489	3.25657	3.2729	3.36302
2720	2.49794	5.28167	0.978635	1.69033	2.017	2.33188	4.4775	2.15562	1.6486	2.57611	2.04159	1.88511	2.09636	2.11157	2.47472
2729	0.508124	0.234501	0.242206	-0.548565	1.0993	0.700884	0.973354	1.59019	0.724912	0.893673	0.509645	0.0535284	-0.00563751	-0.754383	0.178109
2733	0.700262	-1.01742	0.812457	0.701239	-0.182295	-0.239055	-0.400111	-0.486812	0.848558	0.819178	1.12644	-1.05319	-0.39138	0.516318	0.294782
2734	0.846634	-0.228537	0.081885	0.944933	1.53506	0.789771	0.611361	1.03189	0.603597	0.752834	-0.16942	0.450485	0.611456	0.768333	-0.20307
2739	8.5126	7.99556	8.09964	7.49348	7.39488	7.68308	8.18652	8.37382	8.08867	8.0615	7.75163	8.14701	8.12663	7.80027	8.0592
2744	3.12226	2.37379	2.48869	2.63373	2.65501	2.78228	2.59484	2.8303	2.62709	2.58345	2.74814	2.63814	2.92928	2.92628	2.74369
2746	4.05356	4.96285	4.69905	4.26993	4.7359	4.78297	4.7705	3.97125	4.43896	4.25844	4.67415	4.43825	4.55677	4.74597	4.55478
2747	2.97935	3.55571	3.15958	2.30536	2.86152	2.94092	2.64453	2.70441	3.00732	2.37058	3.38261	2.97469	3.20417	3.41953	3.21419
2752	1.69675	1.22311	2.05669	1.63418	2.19774	1.4578	4.05938	3.6937	2.8724	3.15366	0.284988	2.71284	3.4052	2.57485	1.78802
2762	2.01938	1.1003	2.30232	1.69995	0.833983	2.13314	2.07717	1.59331	1.10407	2.39495	0.617016	1.74317	1.14418	1.66166	0.874915
2764	1.51914	2.56362	3.44882	3.23547	2.97346	3.11999	2.37982	2.55841	2.66476	2.85326	2.67823	3.08066	2.41733	1.98779	2.50297
2767	0.745711	1.53958	-0.76048	0.220578	0.529871	0.554049	1.1644	-0.218934	0.398241	0.207518	0.438399	-0.0960362	0.551295	1.91862	0.736994
2768	1.79231	2.04215	2.80376	2.41862	2.85619	1.91747	2.3888	2.42328	1.2233	2.47814	2.36334	2.401	1.40839	2.20674	2.25834
2770	-0.0371179	2.15001	1.26165	1.146	1.92793	-0.303472	0.999134	1.19491	1.20977	1.39539	0.829606	1.35721	0.830012	1.81504	0.772646
2771	1.26526	2.72332	2.18935	2.56433	2.50736	1.36093	2.52401	2.06164	2.27369	2.38258	1.90431	2.30168	1.45833	2.3789	1.86679
2773	0.286645	2.26406	1.61174	2.30594	2.05151	1.29072	2.37668	2.77267	2.56257	2.53361	2.11849	2.1584	2.36384	2.46485	2.36188
2776	-0.396498	0.777283	-1.47473	2.02279	1.27745	-0.179351	0.0316775	-0.0133342	0.934781	0.487281	0.894992	-0.126738	0.370164	-0.323191	0.217727
2778	2.20702	3.43487	3.14962	3.6611	3.20844	3.32098	3.51302	3.10849	2.97385	3.08561	3.12161	3.24935	3.98516	3.57169	2.68064
2782	3.55979	2.91833	4.90023	4.2052	4.18264	3.94295	4.49552	3.84821	3.56692	3.96094	3.74889	3.25396	3.11784	3.6976	3.99268
2783	3.88461	2.70157	4.36265	3.27298	3.71504	3.62716	3.88252	3.75595	3.41845	4.04047	3.73332	3.62404	3.52826	3.82718	4.03226
2794	1.42723	1.23787	1.85104	0.0586628	1.16292	1.12075	0.80091	0.38637	0.332966	1.37623	0.966357	1.0018	0.10675	1.42862	1.64612
2799	2.28262	2.69499	3.07799	3.58741	3.44495	4.54155	3.50793	4.30638	4.19041	3.48207	3.99948	3.46396	2.93149	1.78425	3.57507
2801	2.92951	2.65956	3.00996	0.803144	1.3195	0.871055	1.79227	2.0327	2.04502	1.90242	0.831148	0.777535	-0.0540927	0.0608775	-0.0969617
2802	1.57672	1.4352	1.36373	1.98506	1.73704	1.09538	-0.270556	1.84988	2.39906	2.18637	1.10152	1.09795	1.483	1.20119	2.08655
2803	-0.112163	-0.149761	-0.961564	0.0745054	0.153287	-0.595751	-0.199752	-1.02562	-0.37202	0.565987	-1.82726	0.595886	0.338453	-0.168933	-1.74952
2804	0.993783	0.602077	0.331591	1.79106	1.34443	0.878921	0.28629	0.919149	0.770279	1.64925	0.821057	1.69541	1.10735	1.20163	1.61075
2805	3.45122	3.60913	3.14138	4.00651	3.43731	3.45466	3.88744	3.63392	3.40722	3.87308	3.2226	3.63563	3.7296	4.05367	4.15708
2806	6.47619	5.58303	6.17313	5.74141	5.724	6.21742	6.24073	5.79035	5.58203	6.06041	6.12808	6.08253	6.00379	6.12663	5.74857
2810	3.91217	3.07317	4.57572	1.82538	2.87245	2.68138	3.02998	3.0234	3.36706	3.01849	3.44913	3.27778	3.6131	2.7881	2.80906
2820	1.42616	2.06643	2.30311	2.32875	2.25242	2.14192	1.56526	3.19654	2.75399	2.63967	2.21825	2.1104	2.30638	1.89134	1.81672
2821	5.81712	5.97244	6.31131	6.05279	5.96367	6.37519	6.55504	6.37233	6.41698	6.25729	6.44849	5.75587	5.16537	6.17132	6.37015
2873	2.61798	3.15932	2.84804	3.75141	3.68172	2.7405	3.5274	3.71368	3.6345	2.7854	3.25574	3.13448	3.25743	3.5894	2.92005
2876	3.48628	3.28459	1.66648	2.57785	1.96765	2.42476	4.03231	3.85	3.58871	3.42012	2.63252	2.82877	2.21673	2.4396	2.32438
2879	2.12304	1.28877	2.26327	1.02701	2.0018	0.295135	0.251689	-0.119981	-0.131313	0.461109	-1.08589	0.46801	-1.131	1.46937	1.68046
2885	2.6245	3.29216	3.35313	3.7635	3.38498	3.30993	2.95721	2.79017	2.77319	2.77495	2.80089	2.64501	1.67794	2.29751	1.97724
2896	-3.59074	-0.77868	-0.88977	0.0186342	-0.64679	-1.64521	0.304161	-1.37557	-2.96917	-1.4489	-0.679227	-2.25498	-2.0948	-1.00433	-0.510252
2908	-0.768322	-1.7442	0.139208	-1.11935	-2.4933	-3.70463	-0.0829884	-3.79386	-1.92522	-0.711937	-0.513749	-0.375384	-4.54288	-2.05469	-1.70934
2909	0.208892	-0.500014	-1.21123	0.142871	-0.47694	2.7255	-2.11279	-2.47875	-0.909418	-0.462356	-1.46873	-1.01976	0.732052	1.78568	-0.57583
2923	6.05236	6.32767	6.61423	6.49592	6.55931	6.24281	6.64445	6.57675	6.49141	6.52294	6.94064	6.57186	6.6826	6.6503	6.48901
2926	2.36958	3.57425	3.14093	3.65293	3.66132	2.74201	3.26977	3.3983	3.30146	3.76621	3.37701	2.84914	3.32025	3.07454	3.36129
2931	-0.318506	-0.287184	0.230572	0.604736	1.16537	-0.166179	1.00036	1.38593	0.881821	0.538538	0.659103	0.799999	0.80892	1.29825	-0.52533
2932	-1.07948	4.93761	3.00087	1.22977	4.50489	2.55925	1.82138	1.02659	2.53871	1.65122	2.51607	1.73777	1.24495	1.36154	0.926303
2934	-1.12816	-2.4493	-1.35734	-1.18213	-1.89593	-1.93346	-0.999711	-0.457395	-0.922484	-0.625267	-2.70275	-0.94536	-0.348684	-0.37258	-0.767094
2935	3.56504	3.88584	4.25636	3.94609	3.80199	4.33335	4.80963	4.32727	4.19774	4.43322	4.25191	4.29408	4.04337	3.62518	4.42763
2936	3.33793	3.40479	3.31999	3.43086	2.96456	3.38101	3.25707	3.73433	3.45547	3.68104	3.64833	3.322	3.31406	3.32059	3.14781
2937	1.8496	2.73487	0.665029	2.72681	2.22457	2.99135	3.23964	2.58024	2.43496	3.29904	2.66798	1.89099	2.32852	1.76816	2.66553
2941	0.778797	-1.31833	-0.890305	-0.421206	-0.69619	-1.59031	-0.671623	-0.317966	-1.41773	-0.350155	-3.88897	-0.910773	-1.3797	-1.09388	-1.21893
2946	2.82373	1.80352	1.57875	1.15387	1.49621	-0.115597	2.06592	2.35857	1.49825	1.87939	1.72199	1.70168	1.87314	2.06216	1.1615
2947	3.24013	2.39619	3.33909	2.09339	2.7757	3.7996	4.07549	3.61672	3.95145	3.85832	3.75204	3.33029	3.02306	3.11333	3.3119
2950	6.97252	5.66013	5.79855	5.43416	6.69797	5.88248	5.7544	6.22121	6.1976	5.97491	5.79352	6.04134	5.52933	5.17439	5.7137
2956	2.55685	2.64222	3.05584	2.8097	2.92414	2.60336	2.46837	2.51697	2.29031	3.00761	2.13471	2.68102	2.65315	2.59672	2.73929
2959	1.30679	1.12684	1.37546	2.07337	1.83923	2.04236	0.66175	1.85523	1.57957	1.7455	1.21593	1.39923	1.41608	1.04956	2.16511
2962	1.65269	1.19024	1.96543	1.50355	1.61193	1.24653	0.360196	1.90319	1.90339	1.60089	1.23014	1.55169	1.5924	1.28131	1.41576
2963	2.15176	2.3247	2.61894	2.47093	2.08634	2.79464	3.11916	2.36062	3.0477	2.69546	2.35428	1.83645	2.08393	2.00784	2.38833
2965	2.05794	0.484705	-1.96804	1.12803	-1.12658	1.50116	-1.50185	0.769179	1.88733	-1.38233	0.950468	1.31267	2.62476	2.10373	-1.01654
2966	-2.73121	0.771125	-0.807427	-0.164561	-1.06764	-0.0632584	-1.05319	1.91846	-0.931536	-1.5039	-0.102527	-0.402016	-0.826233	1.92774	-1.10718
2968	-1.09789	0.282618	1.29889	-0.320666	0.78442	2.25054	0.732139	0.577054	0.982583	0.696795	0.713344	0.421802	-1.38082	2.59228	-0.181804
2969	4.45899	4.50545	5.15074	5.26659	4.99325	4.90268	4.86423	4.7518	5.02735	4.95528	5.09659	4.92809	4.78929	4.91188	4.77149
2975	1.32199	1.05936	1.42492	1.54355	1.43898	0.972031	1.33788	1.70611	1.31609	1.19793	0.99458	1.18422	1.01771	0.888928	1.31325
2976	1.00447	1.03584	1.10896	1.49805	2.05057	1.20858	1.56389	2.31626	0.97541	1.15659	1.41506	1.38984	1.21934	1.78714	1.93911
2987	3.28422	1.69069	1.90889	0.972913	1.47192	1.47129	1.80228	1.6884	0.748375	2.07649	1.04215	1.52707	-1.27893	1.82444	1.58612
2992	1.37184	-0.114191	-0.438503	0.96997	1.28143	0.919912	-1.35993	-2.45403	-2.69339	1.23726	0.546462	-0.71762	0.0219061	-1.16586	0.448795
2997	1.88206	1.56813	1.9768	2.00252	1.56057	1.72347	2.0339	1.47742	1.67965	1.79485	1.60445	2.09919	2.10611	2.27372	1.7166
3006	7.23155	5.53651	5.7595	5.85854	5.56402	5.99086	4.6318	5.34861	6.11502	5.62436	6.0736	5.80798	5.9818	5.51099	5.22499
3007	6.69154	5.28705	5.11469	5.51724	5.41201	5.28052	4.47979	5.1966	5.43432	5.47235	5.92159	5.50374	5.5553	5.33756	4.95549
3008	6.84354	5.43905	5.26669	5.66924	5.56402	5.43252	4.6318	5.34861	5.58633	5.62436	6.0736	5.65574	5.70731	5.48956	5.1075
3012	7.57684	6.00489	6.10544	6.72778	7.36211	4.69824	6.66145	6.99205	6.7388	6.53359	6.59506	6.85281	7.09209	6.12378	7.44254
3013	7.57751	6.11898	6.24772	6.74912	7.36121	4.78831	6.72694	7.05012	6.7388	6.60446	6.63338	6.86985	7.11257	6.14649	7.46535
3014	6.77089	5.23058	5.44891	6.18599	6.75109	3.28326	6.1992	6.20782	6.08529	6.06786	5.88973	6.19725	6.40072	5.66954	6.87683
3015	7.56225	7.74421	7.23328	7.75417	7.86828	8.25153	7.32853	7.20258	7.78047	7.60864	8.14997	7.76533	7.85485	7.71051	7.88154
3017	9.32545	9.00044	9.05477	9.03078	9.53547	8.96363	8.53295	8.28215	8.62647	8.77552	8.04314	8.9352	9.16117	8.98528	9.01799
3018	9.67598	9.26911	9.09528	9.32545	9.60161	9.21786	8.46658	8.4336	8.98814	8.88134	8.23783	8.98769	9.40764	9.13713	9.26588
3020	3.00876	0.281312	-0.275262	3.94684	2.91577	0.592158	4.73521	3.55298	3.99003	3.90026	3.48403	4.31937	3.85484	4.43618	3.59561
3021	3.00876	0.281312	-0.275262	3.94684	2.91577	0.592158	4.73521	3.55298	3.99003	3.90026	3.48403	4.31937	3.85484	4.43618	3.59561
3028	5.42757	5.86831	5.96208	5.77338	5.89824	6.35283	5.78468	6.06899	6.09665	6.17497	6.49362	6.22333	5.93604	6.04153	6.14248
3029	-0.266212	1.80277	1.75078	1.83584	0.562768	0.42664	0.841007	0.862749	-0.480559	0.544584	0.330214	-1.8427	-1.24571	0.398679	1.01028
3030	4.48871	4.43282	4.92101	4.44461	4.78931	4.95899	4.80734	4.71388	4.8246	4.92685	4.76558	4.56949	4.64009	4.74241	4.56669
3032	4.65571	3.57509	3.83296	4.5008	4.08333	3.37457	3.94996	4.2653	4.15718	4.2433	4.50908	4.40417	4.20141	4.1462	4.53743
3033	5.4447	4.83918	5.02796	5.12801	4.88719	5.70856	5.57646	5.432	5.54001	4.83795	5.20488	5.00583	5.14531	4.86933	4.60994
3035	3.9683	3.62623	3.53422	3.5008	3.59881	3.67805	3.78629	3.63657	3.54789	3.54752	4.0721	3.78757	3.66189	3.94897	3.9454
3052	2.4879	1.60658	1.78685	2.63796	2.48959	1.31336	1.9443	2.07104	2.39991	2.1995	2.70986	1.97015	1.82912	1.80978	1.30545
3054	1.79967	2.40733	2.01846	2.81075	2.95101	1.8984	2.8836	2.70892	3.13814	2.87525	2.68585	2.74026	2.91422	2.8044	2.53055
3055	-0.700638	-2.2029	-0.767339	-0.723563	-0.28736	-3.89325	-1.58597	-1.50922	-0.714302	-1.33606	-1.24948	-1.70087	-1.59641	-4.08314	-1.9788
3064	-0.414076	-0.268295	-0.507788	-0.595751	-0.279459	-0.22011	-0.982506	-0.0212186	-0.637109	-0.116536	0.187514	-0.493297	-0.219774	-0.564478	-0.742024
3065	3.25598	3.85783	3.01071	3.51823	3.0106	4.20942	4.21887	3.76972	3.71822	3.46597	3.67055	4.0185	3.72916	3.73151	3.72515
3066	4.49637	4.22573	3.79242	4.3162	2.8572	4.31339	4.51457	3.98548	3.85633	4.22211	3.84237	4.44829	3.78776	4.1662	4.3038
3068	4.94244	5.62618	5.75275	5.71453	5.39044	6.08057	6.14895	5.75344	5.18179	5.87261	5.46347	5.55185	5.55131	5.61871	5.33781
3069	2.91213	3.39324	3.51949	3.43293	3.66754	3.36606	3.54865	3.91782	3.61134	3.60128	3.60719	3.43091	3.69768	3.55008	3.52946
3073	3.03606	1.6581	2.32418	2.73357	2.70739	3.07284	2.7817	2.35346	2.85026	2.03959	2.49871	1.81639	1.68742	2.33265	1.69764
3074	2.61753	2.64856	2.64566	2.9622	2.63169	2.78199	3.00983	3.01005	2.64266	2.73868	3.00268	3.12068	2.65974	3.1478	3.06105
3092	-0.740818	1.77884	-0.150881	1.4426	0.0284277	1.64011	1.66011	1.72295	1.38835	0.424385	0.0812033	0.971884	1.04159	0.597603	0.0040339
3093	5.32153	5.4751	5.08673	5.21163	4.5981	5.0897	5.50449	5.06543	4.81776	5.6685	5.25547	4.89445	5.27341	5.25175	5.03604
3094	6.88395	3.83222	4.4689	5.08544	5.31591	3.93451	4.75696	4.86627	4.82082	3.84826	4.87156	4.64207	4.11566	4.35163	5.21969
3098	2.41443	2.66751	3.05349	3.62751	3.48036	3.41662	3.49188	3.69833	3.84447	3.69936	3.51545	3.25164	3.34983	3.54487	3.44463
3099	1.96107	1.80021	2.03143	2.35713	2.69093	2.73963	2.92193	2.50019	2.65292	2.49825	2.51248	2.60921	2.46634	2.70896	2.75277
3105	-1.44969	0.298776	1.00447	0.354452	-0.651768	-0.533034	0.833659	0.508429	0.757194	1.21095	0.96451	1.50818	-1.13828	-0.533869	-0.364942
3106	-0.981081	-0.0980422	1.23137	0.207143	-0.659951	0.184725	0.172744	-0.401444	-0.619714	-0.18164	1.07991	1.37718	1.18631	-0.476739	0.841732
3107	1.12406	1.66303	1.82888	1.12373	1.71453	1.0876	0.477885	1.52477	1.36569	-0.144967	2.16005	2.01167	1.65485	1.11103	1.42309
3145	1.42616	1.90231	4.98396	1.46681	3.10626	2.50078	2.00795	2.86861	2.13967	2.11377	1.69977	2.24665	3.59031	3.20938	2.0425
3146	7.14701	7.81242	7.51984	7.40846	6.66727	6.88816	7.02896	6.90687	7.31755	7.07027	7.79951	7.35967	6.73606	7.30296	6.98527
3149	4.62377	6.21952	5.38229	5.85211	5.07695	5.82376	5.92313	6.26572	6.09186	6.01924	6.78527	6.16669	6.45316	5.57624	5.08474
3155	0.104337	-1.82572	0.429536	0.984626	-0.0250302	-0.0677876	-0.164723	-1.50185	-0.913488	-0.392137	-0.672313	1.31022	1.38178	-0.93071	-0.532825
3157	2.65835	2.04625	1.80974	1.17811	1.81795	2.10178	1.79348	2.56467	0.986739	1.28475	1.64487	1.66211	1.35575	1.60483	1.69394
3159	3.56789	3.63307	3.17377	4.44813	2.4592	1.26945	2.90035	4.3828	4.15275	2.02673	4.00994	2.7659	4.13873	4.23433	3.59102
3161	0.412185	-0.56192	1.12075	0.669208	0.415867	0.405883	0.643025	0.169668	0.885262	0.578214	-0.054692	0.370722	0.259303	1.1141	0.859731
3162	2.00863	2.01064	0.844145	2.44358	2.96283	0.942758	1.89538	1.69399	0.914335	1.93625	1.87192	2.05949	1.35997	1.17747	2.13904
3163	2.04586	2.62805	4.14945	3.2278	2.78385	3.20065	3.25317	4.43739	3.23378	3.7741	3.43808	3.06387	4.49666	4.82683	2.38687
3178	8.65252	8.74308	8.98741	8.6905	8.39668	9.09998	8.93389	8.41779	8.69625	8.54775	8.3233	8.78536	8.72962	8.83109	8.47449
3181	10.333	9.58157	10.2028	9.92497	10.1528	9.83341	9.99136	9.93332	10.0775	10.04	10.0955	9.83709	9.96384	10.1444	9.77425
3182	7.3077	8.15776	7.7724	7.94001	7.75042	8.34217	8.03795	7.49519	7.02803	7.83468	8.25382	7.85022	7.93316	8.17236	8.06622
3183	7.74716	7.38348	7.92163	7.57695	8.10475	7.19639	7.60873	7.78013	7.65151	7.66094	7.79412	7.75088	7.79715	7.86236	8.00215
3184	7.57231	7.76561	7.83916	7.575	7.92889	7.98163	7.30896	7.64006	7.26214	7.7923	8.23035	7.80039	7.70546	7.18734	7.69075
3185	4.81369	5.19143	5.69957	5.97094	5.74794	5.50016	6.05432	6.1861	5.81396	5.73318	5.89192	5.27544	6.08849	5.53481	5.91861
3187	7.94227	8.4827	8.42013	8.26786	7.90133	8.37896	8.18671	8.1486	8.28623	8.36219	8.33769	8.3245	7.91399	8.35143	7.98035
3188	6.23701	6.7722	6.55963	6.15562	6.21307	6.89781	6.64911	6.78175	6.99188	6.35684	6.87695	6.7546	6.49764	6.8426	6.86488
3189	5.81386	5.29068	5.65262	6.34689	5.87971	5.70524	5.81931	6.0665	5.49353	5.80203	5.72326	5.88547	5.84336	5.83613	5.6386
3190	8.58686	8.77458	9.08921	9.11173	9.11752	9.32824	9.17195	9.1723	9.01287	9.4782	8.89686	8.83907	8.55684	8.83407	9.66901
3191	6.55016	6.89431	6.8676	6.75731	6.3338	6.89697	6.76083	6.39368	6.29622	6.6179	6.75961	6.76941	6.7109	6.62584	6.54476
3192	6.70394	7.0294	6.64994	7.35433	7.50113	7.10115	7.62581	7.0998	7.33311	7.5871	7.4646	7.35058	7.37864	7.38621	7.45536
3241	0.753091	0.168257	-2.2029	-1.8427	-1.0026	-0.191821	0.172359	0.204391	-0.446541	-0.00955335	0.140517	-0.883369	-2.28349	-0.919752	-1.62415
3251	6.96683	6.23631	6.253	6.46788	6.01686	6.70183	6.55416	6.68147	6.76973	6.44855	6.81092	6.16283	6.48344	6.31265	6.58063
3265	0.210389	0.667847	1.36648	1.32533	1.2163	0.385707	1.51602	2.05537	1.09997	1.39094	1.78919	1.02027	0.458697	1.21586	1.24489
3267	0.220454	-0.853084	-0.0437946	-1.58641	-0.070209	0.551393	-0.739854	1.24056	-0.909147	0.728399	-1.01976	1.25344	1.48908	1.18091	2.43061
3276	4.04183	4.16715	5.12253	4.6067	5.07346	5.5027	5.3615	5.34883	5.27899	5.4821	5.49784	5.29136	5.22713	5.26197	5.11777
3281	1.26063	1.99747	3.93964	3.31916	3.04846	2.43333	2.68253	3.54762	3.63855	0.31429	2.27199	2.92355	3.76636	2.05488	-0.324274
3295	4.92887	4.90451	4.66561	4.63449	4.60895	4.66981	4.57426	4.34548	4.29333	4.33097	4.48563	4.66601	4.44563	4.30053	4.7504
3301	3.69075	3.9881	4.42157	5.43878	4.58148	4.71443	4.43289	4.36102	4.36217	5.08958	4.93587	4.84372	4.6945	4.70488	4.94954
3303	7.7237	7.30051	7.66407	7.45056	7.09367	7.68146	7.49724	7.40654	7.3037	7.28786	7.36501	7.15126	6.89282	6.76718	6.90068
3304	7.7237	7.30051	7.66407	7.45056	7.09367	7.68146	7.49724	7.40654	7.3037	7.28786	7.36501	7.15126	6.89282	6.76718	6.90068
3305	5.9413	5.51862	5.90848	5.97192	5.28981	5.89042	6.073	6.03852	5.84904	5.64907	5.91341	5.92523	5.78113	5.31708	5.66743
3306	6.23849	6.71028	6.79125	6.57938	6.95676	6.83066	6.661	6.6457	6.52762	6.75087	6.86175	6.83495	6.59564	6.9599	7.00798
3308	5.56364	5.56249	5.31246	5.41258	5.55941	5.58312	5.68141	5.60996	5.79457	5.89722	5.84641	5.81272	5.45744	5.95964	5.60469
3309	7.08542	7.44334	7.54806	7.44893	7.74484	7.55887	7.60512	7.64918	7.37514	7.67894	7.69108	7.57905	7.62921	7.56523	7.4818
3310	5.33012	5.72556	5.51443	5.58723	5.71117	5.99776	5.72437	6.01114	5.73483	5.89644	6.09278	5.72883	5.89626	5.75011	5.81723
3312	8.81187	9.22447	9.2009	9.09158	8.97513	9.11781	8.90211	8.97374	8.84568	8.8662	9.10996	9.2049	8.82261	9.10904	8.86034
3313	6.80649	6.70667	7.05588	6.7252	7.13302	7.02038	7.12392	7.04445	6.88335	7.02782	7.09467	7.12532	7.0058	6.699	7.13146
3315	1.94957	1.24811	-0.01552	1.33394	1.90889	1.10158	0.655718	0.958954	-1.84581	-0.792857	1.11303	-1.0622	-0.451859	0.406428	0.458172
3320	9.03846	9.2853	9.54736	9.2176	9.04103	9.2942	9.32467	9.23506	9.24282	9.33332	9.24118	9.24825	9.37211	9.30297	9.29703
3321	1.5901	-3.05529	-1.10191	1.57609	-1.59815	-1.9885	-2.43518	-0.175436	-0.959037	-1.71028	-3.08192	-1.4933	-1.53074	-2.17137	1.44663
3326	9.17131	9.48302	9.59508	9.44963	9.20146	9.39623	9.47915	9.21737	9.2774	9.28457	9.4365	9.25778	9.44814	9.31751	9.30782
3329	8.68148	9.1725	9.23026	9.15668	8.87516	8.96532	9.30313	9.42533	9.02913	9.0871	9.13606	9.06184	8.95665	9.14891	9.182
3336	9.14101	9.47611	9.48429	9.66991	9.37713	9.81519	9.92069	9.87537	10.1108	9.74394	9.28325	9.62838	10.0073	9.53505	9.86846
3337	3.17068	2.86772	2.82467	3.4477	3.31824	2.49971	2.85272	2.99233	3.03021	3.61659	2.93138	3.08738	2.79892	3.1357	2.63803
3376	4.97278	4.66056	5.16867	4.88544	4.97745	5.27191	5.08517	5.21394	4.91202	5.186	5.19087	4.93565	5.15773	4.60233	5.17544
3416	1.14444	1.49334	2.2136	1.73079	2.2787	1.21711	1.66184	2.56801	2.38358	2.54468	2.02754	2.11263	2.39972	1.20664	1.1103
3417	2.00058	3.27004	3.6838	2.93678	2.74078	2.35004	2.92361	2.50888	3.63914	2.21565	2.58424	2.20764	2.56265	2.61353	3.18395
3418	4.59534	4.7144	4.60843	4.65795	4.62374	4.78885	4.18747	4.42924	4.30252	4.16907	4.75125	4.45206	4.36227	4.02223	4.63151
3419	4.77618	4.96458	5.19512	4.7191	5.03844	5.40275	5.4762	4.81944	5.16575	5.27708	5.3527	5.10513	5.09924	5.32926	5.02855
3420	2.63227	2.96949	2.93768	3.27705	2.77165	3.37866	2.5726	2.72258	2.71152	2.6342	2.09021	2.61969	2.22203	2.51798	3.21971
3421	3.30239	2.67692	2.85527	3.68366	2.93646	3.05167	4.28215	3.66642	4.17313	3.0004	2.76071	3.54432	2.75204	2.83712	3.34391
3422	1.3442	1.7886	1.91736	1.07245	1.67834	2.52175	1.57594	2.43229	1.8516	0.389457	-0.0237097	2.10705	2.19768	0.455755	2.10638
3476	2.21465	1.85236	-0.612417	3.58171	1.24099	1.59441	1.54528	0.757877	2.66227	2.42994	2.13553	2.99081	2.40261	1.73868	1.61018
3480	-2.02444	-0.328978	-5.32193	-1.42082	-1.24742	-1.04722	-2.9203	-1.59205	-0.802386	-1.4309	-2.05889	-1.96691	-2.45561	-1.60823	-2.55047
3482	1.70492	2.05005	2.16675	1.62933	1.59421	1.44047	1.5786	1.91919	2.23554	1.78981	1.78547	1.60772	0.978049	1.67933	1.70288
3508	-3.0613	-3.13037	0.644595	-2.31115	-2.50964	-2.70557	-1.14529	-2.57347	-2.71123	-2.13416	-1.51087	-1.54835	-7.76415	-3.58381	-2.56235
3516	-0.468931	-0.511074	0.229219	1.42932	1.48027	-1.57992	-1.29548	-0.162622	-0.177229	0.227495	-0.637558	0.978342	0.0193461	0.67726	-0.18295
3550	2.24954	2.74859	3.4155	3.09209	2.86102	3.88009	3.46669	3.44239	3.53533	3.74155	3.29666	3.03532	3.07765	3.50623	3.03731
3551	-3.36885	-3.54962	-2.38157	0.41446	-2.79486	-1.87938	0.308477	0.348232	-4.60472	0.261711	0.267356	0.27011	-0.738409	0.248535	0.156267
3607	-0.775219	-0.782645	0.605115	-0.074912	0.179893	-0.940922	0.471344	-4.23243	-0.70463	-0.716197	-0.0948032	0.528871	0.369271	0.253384	0.0513025
3608	7.5134	7.80371	7.89784	7.59849	7.51857	7.67541	7.59365	7.44333	7.73138	7.94634	7.83228	7.64034	7.12338	7.74991	7.40506
3609	6.62855	7.04365	7.03965	6.69867	6.16435	6.88097	7.25141	7.24203	7.35522	6.98029	6.74479	7.12173	6.56118	6.98681	7.14069
3611	0.259664	-1.93016	0.343806	2.63666	1.0036	1.40773	2.20639	1.56418	2.25822	1.78793	1.71523	0.424385	0.758644	0.809085	0.811718
3612	2.25305	5.06574	1.63701	1.43787	2.21017	1.83188	1.06922	1.22021	1.3715	5.04077	1.96199	0.584289	1.28084	1.48749	0.853357
3614	1.5655	1.39583	1.09234	2.19191	2.20182	2.65242	0.515914	2.06877	1.92774	2.86041	2.47004	1.59441	1.64464	2.05325	1.95226
3615	6.49724	6.44808	6.47011	6.38982	6.54885	6.00201	6.4823	6.15636	6.33937	6.49038	6.79983	6.541	6.28161	6.45556	6.68584
3631	1.18441	0.168642	1.17306	-0.381573	1.154	-0.973979	-1.42237	-1.56235	-1.47273	-0.476137	-1.74855	-3.32482	-0.891108	-1.90077	0.0639171
3636	-1.04157	-1.44066	2.42632	2.39627	1.86017	0.228357	-0.429926	-0.903198	-0.47333	-0.292829	-0.768568	-1.10718	-0.79937	-0.574756	-0.141144
3643	0.370499	-0.349419	-3.54962	-0.10036	-3.00694	-2.16683	0.0997665	-6.26534	-3.88897	-2.98965	-3.0386	-3.78588	-3.03741	-2.11716	-1.54456
3646	4.30361	3.54246	4.14306	4.28783	4.59453	3.99244	4.71651	4.45126	4.48202	4.54394	4.38256	4.52686	4.53414	4.49565	4.56995
3654	1.15348	-0.268817	2.40239	1.05325	-0.988218	2.97398	-2.91594	0.701505	1.32227	0.370388	0.995086	-0.724755	-0.195286	-0.323372	0.0943712
3655	-3.04454	-2.2029	-3.99539	-0.579275	-0.977384	-2.96128	-1.27998	-0.332607	-4.78389	-2.71881	-3.20025	-1.30722	-1.44733	-1.00636	-1.24469
3661	-1.5412	-1.22702	-0.124377	-0.495939	0.149129	-0.0951113	0.181929	3.94719	-0.480559	3.215	0.723253	-0.204067	-0.245369	-0.554485	3.08792
3673	-1.81553	-0.493703	-0.874613	0.393746	-1.1488	-1.9568	-0.46037	-0.196112	-2.19166	-0.989936	-1.61794	-0.84918	-1.40163	-0.576045	-0.185245
3688	1.53565	2.53826	3.06148	2.9092	3.40667	2.76362	3.33543	3.14648	3.49945	2.7539	2.9717	3.31631	3.55574	2.45318	2.67066
3692	5.38731	5.17422	5.19504	4.57584	4.14542	4.98635	4.69637	4.59742	4.61088	4.32978	5.04474	4.67374	4.95297	5.21786	4.49807
3703	1.94452	3.19508	3.28651	3.15413	3.0312	3.21737	3.45252	3.1849	3.26046	3.05942	3.26911	3.55996	3.1159	3.19297	3.00373
3704	3.1433	2.8985	3.60145	3.31339	3.05137	2.85758	2.61193	3.57955	2.88159	2.44811	2.75465	1.46472	3.16084	3.05575	0.479851
3708	-4.36587	-4.00462	-1.99194	-1.5433	-1.4112	-2.35328	-3.6295	-2.60823	-1.99597	-2.67761	-5.25981	-2.19496	-5.35698	-2.9908	-2.59335
3709	-6.14816	-1.24127	-1.51005	-1.30829	-1.15875	-1.36068	-3.21893	-2.07522	-2.57175	0.954569	-2.41196	-2.96353	-4.32482	-1.26986	-1.59118
3710	-4.21357	-2.75926	-2.16942	-2.52616	-2.45799	0.273337	-4.13037	0.230695	-0.918388	-4.41735	-2.3629	-3.46435	-3.24879	-2.80894	-2.486
3712	1.15017	1.25399	1.88237	1.26706	1.63789	2.02843	1.57376	2.31444	0.319734	2.28072	1.76681	2.214	2.33457	2.07142	1.89049
3716	-2.06431	-0.63554	-1.90185	-1.76562	-1.51046	0.0996319	-1.39669	1.70439	1.20571	-1.27509	0.373509	-1.75244	-0.618827	-0.397068	-1.15843
3728	1.16008	2.05189	1.60117	1.84792	1.3336	1.69533	1.45906	1.68221	1.81266	1.9097	1.75369	1.29666	1.14861	1.22996	0.993131
3735	4.27657	4.4846	4.20251	4.11463	4.39215	4.30999	4.56854	4.64446	4.84707	4.41839	4.36457	4.51016	4.42607	4.25566	4.81763
3796	0.938926	1.07183	2.20044	2.90922	2.40409	2.53998	1.52902	2.15675	2.29793	2.42948	1.95211	2.13221	2.33691	2.21232	1.79231
3798	-1.39859	0.264476	-0.197104	0.0186342	-0.262573	0.200881	0.515914	0.107554	-0.698998	-0.0281162	0.00547185	0.501006	0.157691	-0.69129	0.0174944
3799	2.5522	2.65471	1.78123	2.04883	2.14578	2.58205	2.32958	2.71035	1.98072	2.59567	2.40577	2.51906	2.06402	2.10682	2.54701
3800	-1.37407	0.444667	0.128293	-0.0259113	-0.025177	0.411969	0.653702	0.226262	-0.550254	0.23952	0.143263	0.015783	0.376513	-0.57175	0.347099
3831	1.65814	1.70217	2.04904	1.69933	2.37887	1.59029	1.82656	2.97245	2.88885	2.24759	1.28517	2.28363	1.55051	1.17351	2.04879
3832	2.21751	1.47129	1.5202	2.28315	2.44085	2.00396	1.76732	2.69229	2.19714	2.42527	1.92056	2.36095	2.36065	2.44034	2.37646
3833	-0.908063	-0.112787	4.07968	-3.75438	1.17441	4.24683	3.86881	4.29652	4.7107	4.00151	2.78641	4.54398	3.60338	4.2428	5.03909
3835	0.3122	2.04736	2.34176	1.74222	1.38813	2.50551	1.62616	2.31811	1.81114	2.05506	2.23202	3.39684	1.80244	1.26963	0.958954
3836	1.69412	0.843341	2.09346	0.596172	1.48424	1.83455	1.67224	1.73596	1.83633	1.7909	1.69256	1.21058	1.56759	1.19875	1.34886
3837	5.39453	5.24991	5.56954	5.60339	5.2378	5.42189	5.37725	5.82487	5.18553	5.65241	5.74907	5.5078	5.37449	5.53815	5.25511
3838	5.14379	5.01327	5.6019	4.62904	5.50601	5.80053	5.50689	5.52836	5.4595	5.08854	5.32832	4.87429	4.72571	4.98472	4.96058
3839	3.21234	4.25001	3.26632	2.8479	3.39499	2.89848	3.08979	2.88673	2.78388	2.43004	3.51209	2.74593	3.14217	3.73036	3.51959
3840	3.55043	2.44898	2.48354	3.23941	3.25195	3.77218	3.07899	3.38558	3.17677	3.24012	3.70895	2.92056	3.09413	3.41457	2.794
3841	-0.0229766	0.308361	1.01386	0.935686	0.701948	-0.857783	0.803806	1.36938	0.657549	0.713696	0.351967	-1.1769	1.13534	0.235359	0.627887
3842	4.04487	3.7256	3.6182	3.9483	3.988	3.68428	4.0421	4.20563	4.19685	4.1719	3.96386	3.95038	3.79602	4.00067	3.60803
3843	4.65625	4.58443	4.26127	4.31793	4.4677	4.82155	4.86416	4.7768	4.8191	4.5362	4.68936	4.37385	4.41332	4.508	4.58529
3845	0.672652	0.659011	1.52867	1.25786	1.40147	1.4246	1.78981	2.13629	1.00058	1.47861	2.94667	1.62667	1.2867	1.44499	1.16163
3848	2.87448	2.44167	3.24187	2.26909	3.26335	2.16668	3.56915	3.70084	2.72592	3.68694	3.32546	3.59096	2.91275	2.40463	2.11337
3849	1.8268	2.34042	1.42707	1.97295	1.62279	2.37214	1.47649	1.23211	1.42347	-0.57497	1.3804	1.63064	2.53588	1.97673	1.22503
3850	-3.43909	-1.92358	-2.37482	-2.43987	-3.63129	-2.33716	-2.97824	-4.07339	-2.40813	-4.3629	-2.97483	-2.96578	-2.90509	-4.30472	-2.97256
3851	-0.871443	-0.809954	-1.55597	-1.15136	-1.19232	-1.30757	-2.86881	-1.76611	-2.56918	-1.35845	-0.981651	-2.52949	-3.67853	-4.38685	-0.708396
3854	2.15623	-3.18442	1.24853	-0.404687	0.523361	0.678973	0.607484	-0.604718	0.988848	-0.0723311	1.00375	-0.852824	1.2558	0.415975	0.0970714
3855	-0.492687	-0.487824	-1.32265	-1.59335	-1.63891	-1.27334	-2.86881	0.503959	-1.64341	-1.35845	0.0603241	0.0152121	-2.12469	-4.38685	-0.338798
3856	1.86845	1.50477	2.5277	3.05885	2.71695	2.74334	2.98681	3.07353	2.97796	3.01963	3.23094	3.02715	3.16683	3.01539	2.60507
3857	1.54424	0.797096	2.39939	1.34233	1.53456	1.52336	1.54483	1.81738	1.59994	1.28487	1.8722	1.65439	1.53749	1.21568	0.455334
3858	2.23784	2.90787	3.50206	3.05586	3.18288	2.45504	3.40639	2.96135	3.25335	3.14776	2.68805	3.54432	3.67257	3.20707	3.67509
3875	1.55193	0.971148	1.68513	2.26532	2.42911	1.82318	0.981853	2.15127	0.658189	2.5272	1.63427	2.28924	2.24972	2.52872	1.81217
3880	-2.43987	-2.68038	-2.39669	-0.856215	-1.89539	-2.78389	-1.36773	-1.2643	-0.908605	-1.42546	-1.71359	-1.13131	-1.85517	-0.751465	-0.777443
3895	1.1356	2.44472	2.92712	2.89627	2.85334	2.78042	3.02086	2.64229	2.58232	2.75223	2.71517	2.84479	2.48535	3.1243	2.42172
3912	-2.0145	0.129085	-2.16101	-0.973979	-0.699232	-2.0619	-2.80793	-2.73025	-2.18508	-1.15425	0.993711	1.59378	0.926075	-0.165693	0.0760117
3915	-1.074	0.067088	-1.13068	0.212881	0.320542	-0.0388953	-0.125951	0.0124972	-1.79436	0.327917	0.0882773	0.222434	0.226509	-0.187707	-2.04931
3920	4.35429	3.60233	5.17893	5.02731	5.12487	5.18047	5.1372	5.3549	5.25111	5.07766	4.32069	5.34985	4.79825	4.81215	5.01909
3921	7.83632	7.05636	7.51556	6.70716	6.91527	8.14268	7.81465	7.75754	7.6499	7.48942	8.00927	6.81113	6.94296	6.66454	7.008
3925	4.98738	6.57484	6.01694	5.52502	3.92155	5.31523	6.06718	5.8223	5.5025	5.84424	5.78115	5.91643	5.79641	5.79335	5.7545
3927	0.914947	1.88889	2.13455	2.81756	2.78002	2.09582	2.97181	1.81373	2.44324	1.70766	2.41716	2.29957	2.18514	2.5295	2.33663
3930	2.18884	2.72065	3.5343	2.8609	2.67315	2.9341	4.09398	3.69014	3.14863	3.22526	3.85316	4.34795	3.65458	2.75803	3.46138
3936	3.56305	4.01098	3.70054	3.86897	3.95839	4.33428	4.33619	4.03112	3.4865	4.4081	4.30373	4.14008	3.93932	3.66557	3.73802
3939	7.97471	8.35749	8.50026	8.45631	7.89158	8.21022	8.67734	8.88004	8.40185	8.61236	8.66123	8.46527	8.43992	8.66711	8.04399
3945	8.2569	8.60352	8.73429	8.20187	8.30826	7.94541	8.57375	8.2393	8.66942	8.88438	8.5879	8.75623	8.27489	8.38504	8.79325
3954	2.88926	4.01514	3.78836	3.79703	3.43275	3.87389	3.90795	3.97999	4.06288	3.91472	4.14906	4.09177	4.22682	3.92701	3.85469
3978	2.72927	1.80542	1.66744	1.41229	2.52421	1.78144	1.58362	1.73989	1.91755	1.8984	1.60975	1.45339	1.83637	1.77943	2.31913
3980	1.21717	2.23735	2.48705	2.50223	2.98878	3.15593	3.62222	3.18096	3.54345	2.37526	2.73626	2.89542	3.08612	3.00766	2.54799
3983	-0.939261	-1.51128	-1.09696	-1.04901	-0.409278	-0.718806	-2.53868	-2.773	-3.25429	-1.486	-2.12218	-0.961564	-1.4434	-0.553214	-1.33935
3987	1.39094	0.512075	0.546462	0.781989	0.815411	-2.09111	0.557974	0.0434845	0.744419	0.431142	0.549521	0.745969	2.15478	1.14365	0.965692
3988	1.15394	1.30334	2.1897	1.42954	0.93395	1.84848	2.06568	2.37796	1.31069	2.18663	1.29942	1.30696	1.9549	1.25659	0.859652
3996	0.923339	1.27929	1.17664	2.02959	1.16021	2.0192	1.75455	1.68984	1.23842	1.57551	1.10662	1.44763	1.56404	1.79119	1.8246
3998	2.68655	3.14184	3.06542	3.41382	3.3985	2.88994	3.35644	2.90146	3.08033	2.90313	3.11512	3.27827	3.3184	2.73663	3.06483
4000	4.26261	4.74242	4.83679	5.17433	4.59444	4.64615	5.04725	4.81239	5.0437	5.06657	5.00173	5.13838	5.08744	5.43454	4.87996
4001	5.14035	6.161	6.84162	6.47855	6.66173	6.13027	6.56049	6.81459	6.7243	6.28652	6.68042	6.5728	6.99477	6.76229	6.55203
4012	-1.90942	0.857742	0.747946	-0.737447	-0.873556	0.157173	-0.571965	0.50457	-0.360305	0.0896337	-1.49899	-1.49899	-1.06281	-0.726424	-0.649503
4035	-3.01859	-1.34263	-0.818834	-2.34154	-1.66841	-1.8484	-2.08681	-2.14752	-1.3474	-1.62193	-1.25463	-2.76317	-2.42818	-1.94953	-1.75195
4043	4.07787	2.18717	4.7737	2.59546	1.59383	1.23106	1.86362	2.43066	3.13356	0.972252	1.11843	3.17111	1.40321	3.48868	1.8643
4047	0.456911	-0.533869	-0.787866	1.88589	-0.361787	0.918997	1.33405	1.02475	1.06343	0.46069	0.419215	1.65599	1.35502	1.21754	1.53526
4048	5.02649	4.53255	4.94652	4.74575	4.91829	5.10506	5.08437	4.84455	4.7545	4.86058	4.98887	5.02116	4.87304	4.8877	4.9098
4067	0.0490731	-0.249822	2.10859	1.2447	1.00597	1.79373	1.03844	1.38023	1.32987	1.98881	1.43712	0.453333	1.00906	0.976217	0.404685
4076	4.67196	4.29499	4.06345	4.36403	4.99528	4.27441	4.34035	4.36267	3.96621	4.47007	4.38013	4.39691	4.08269	4.19191	4.19757
4082	3.69767	3.28103	3.5546	3.98926	4.04085	3.59168	3.43457	4.30458	4.84688	3.76625	3.69023	4.93034	4.78236	4.94369	4.6724
4085	1.99255	0.47467	0.896621	1.16395	2.41711	2.5458	0.890563	2.16845	2.10141	3.35503	2.23226	1.70173	2.47998	1.45843	2.34735
4086	-0.608012	-0.923578	-0.93429	-0.141144	-1.81553	-0.980227	-0.222296	-0.273518	-0.557455	-0.881507	-0.377632	-2.86775	2.15199	-0.55131	-2.14497
4087	-0.304541	-0.213906	-0.619492	0.266397	-1.1367	-2.79987	0.24123	0.42503	0.250355	1.90547	0.451963	-0.285073	0.448478	-0.293005	-0.498383
4088	-0.36012	0.0610158	-0.54372	0.293841	-0.785875	-2.58467	-0.0429026	0.231924	-0.0588937	2.05238	0.249749	-1.18344	-0.0136255	0.012068	-0.415037
4090	-0.0182934	-0.923578	-0.93429	-0.141144	-0.333153	-0.377257	-0.101289	-0.168609	-0.557455	-0.72142	-0.377632	-2.86775	2.15199	-0.55131	-1.76268
4093	-1.2723	-0.868015	-1.7269	-0.694321	-1.86775	-4.68038	-0.681539	-0.586623	-0.837532	-1.51994	-0.832128	-2.38534	-0.863021	-0.815783	-3.13163
4116	4.98947	4.71436	4.94058	5.13305	3.6053	3.96359	4.58995	4.2493	4.7905	4.2704	4.93778	4.66039	4.74956	4.73475	5.09696
4121	-0.3893	-0.5754	0.146916	0.132116	-0.45107	-0.39517	-1.0218	-0.0832941	-0.794107	1.04733	-2.46833	-2.11092	-0.783638	-3.61706	0.168385
4124	-3.51293	-2.09665	-4.59771	-3.13797	-2.74855	-3.75828	-4.5632	-3.32337	-4.25705	-3.25981	-4.70651	-3.51457	-5.04931	-2.71217	-3.61176
4125	1.02127	0.945533	0.945008	1.44642	1.16967	0.947554	-0.124849	1.21276	-0.600993	0.448161	-0.0175631	0.807108	0.873577	0.611267	0.682394
4130	-1.88364	-1.09419	-2.2109	-0.570679	-2.76906	-3.49492	-3.35107	-3.21893	-3.33061	-4.18705	-3.51128	-2.09357	-2.84373	-1.92413	-1.87885
4131	1.20464	1.3376	1.52185	1.45644	1.6377	2.08298	1.07615	1.35643	1.8134	1.58222	1.90958	1.90246	1.57957	1.33297	1.28333
4134	3.95708	4.52416	4.42459	4.27552	3.58744	3.72129	4.322	4.35797	3.98729	4.20509	4.43662	4.44735	4.13051	4.26968	3.95227
4140	-2.73793	-2.32626	-0.954557	-0.112319	-1.04662	-0.528865	-1.26743	-0.134319	-2.13037	-1.51664	0.0326651	-0.511896	-0.951764	-2.54709	-0.239226
4141	4.11313	4.31928	4.38778	4.43492	4.49582	4.43194	4.50865	4.24458	4.49736	4.51225	4.63101	4.32945	4.37189	3.98841	4.37409
4143	2.17021	2.84217	2.75106	2.62338	2.61424	1.36182	1.86774	2.39355	1.36435	1.90827	1.83883	1.03984	1.76549	1.66712	1.99917
4144	4.80372	5.14573	4.83658	4.50931	4.41975	4.95638	4.50164	4.78812	3.99406	4.3282	4.65925	4.18109	4.09027	4.2194	4.28137
4154	0.847596	-0.306145	0.582267	1.21157	0.86671	1.26873	1.15452	1.27435	-0.528032	1.40212	0.941181	0.95114	1.40299	1.40349	1.95661
4162	-3.88897	-1.51128	-2.95344	-2.13479	-1.70322	0.336969	-2.04335	-0.131313	-1.70369	0.694301	-2.99309	-2.07826	-0.347766	-3.27788	-3.5547
4171	4.46773	5.01247	5.23029	4.89965	4.57027	5.29612	5.32513	5.02991	4.77193	4.79009	4.95474	5.15849	4.73751	4.97242	4.42899
4172	4.31315	4.51006	4.62462	4.5067	4.33402	4.64631	4.76921	4.80573	4.76156	4.9257	4.60086	4.88777	4.87115	4.77808	4.66433
4173	4.20227	4.56525	4.67977	4.61693	5.80278	5.18925	5.2322	5.1592	4.92483	4.80502	5.23039	4.99932	4.90802	4.70394	4.67726
4174	4.84157	4.95664	4.69066	4.73731	5.03281	5.04448	5.00537	5.16291	5.02509	5.01279	4.90436	4.82104	4.86026	4.89498	4.90079
4175	4.64617	4.68407	4.18945	4.71475	4.63994	4.68835	4.50894	4.69365	4.65105	4.91181	5.32152	5.05628	4.55243	4.72668	4.96514
4176	4.60202	5.50446	5.18382	4.86934	4.64603	5.32859	5.22043	5.24256	4.95367	4.9779	5.0746	4.98117	5.01579	5.03325	4.74099
4190	5.78315	6.38491	5.19542	5.72098	5.68487	6.28331	5.62096	5.81628	5.82309	6.25926	5.85959	5.95438	5.96368	5.91023	6.12831
4191	8.34646	7.84761	8.43286	8.30052	7.96835	8.58919	8.33072	8.58588	8.48688	8.5798	8.49736	8.36428	8.34867	8.28531	8.45084
4199	1.91169	-1.16359	-0.319406	2.29016	1.23395	1.8837	1.4073	1.73318	1.65411	1.51838	2.57262	2.21956	1.54626	1.98185	1.58688
4200	3.67897	2.94308	3.12487	3.199	2.63483	2.68567	3.56651	3.00553	3.12549	3.25464	3.33547	2.79479	2.77446	2.70748	3.18951
4204	0.440527	0.176067	-0.574111	1.4631	0.729966	1.38217	3.33003	1.32866	1.18675	1.51177	-1.63756	-0.904278	0.680234	0.00504062	0.628634
4218	0.639603	-1.30472	1.14724	1.8502	2.60853	0.342213	2.27635	1.97556	2.46265	1.60497	0.630778	2.16234	1.56696	1.53112	1.4013
4236	1.81521	1.55282	1.63793	2.57937	2.34979	2.26966	1.72535	1.17415	2.35154	2.15419	1.74726	1.92361	1.75672	2.80564	1.17639
4247	-0.350155	-1.24127	-1.22769	-2.70745	-0.632629	-1.81046	-2.21357	-1.21324	-5.2109	-2.91594	-1.60999	-1.20191	-0.41677	-0.794607	-1.37333
4253	0.510456	-1.42973	-0.170069	-1.88737	-3.01275	-0.602088	-2.35624	-0.447131	-1.04394	2.47742	-1.30793	-0.102372	2.71627	-1.60647	0.723602
4257	4.22034	4.61553	4.79479	3.72373	3.51067	3.71543	4.56073	0.831148	4.37186	4.2338	4.4713	4.65887	4.72579	1.8757	4.5228
4258	1.1273	3.70997	3.58788	0.385265	3.34521	3.37114	2.97218	3.0553	3.15478	3.2527	4.08997	3.13095	1.95505	3.14099	2.30477
4259	2.93821	3.70349	3.6343	4.11843	3.94984	3.67484	4.41969	3.69799	3.9921	3.63635	3.60938	3.9483	3.6854	3.68111	3.99139
4282	10.4357	9.7148	9.4191	9.23019	8.89635	9.83839	9.4402	9.04493	9.61912	9.79494	9.58415	9.072	9.37559	9.30009	9.14305
4285	3.93227	0.997401	0.301705	1.24738	1.58337	0.667393	1.7294	1.38018	1.65654	0.268195	0.522658	1.19912	0.185232	0.623867	0.899021
4287	2.50477	-0.113411	0.187261	0.081476	-1.81299	2.66273	1.60957	2.34011	2.47817	0.916477	0.141956	-0.148161	0.466758	0.838589	1.04586
4288	0.762646	1.12274	1.65586	1.43087	0.273456	1.00956	0.948302	0.171719	0.890875	0.3667	0.990882	0.863383	0.911346	0.77602	0.544386
4289	-0.0253239	0.217851	0.71914	-0.777937	-1.06401	-2.70181	-0.5754	-2.72166	-0.533034	-2.43831	-1.06371	-0.299205	-2.73312	-0.455416	-2.01392
4298	3.1812	0.321466	1.69131	0.549127	0.641361	-0.557667	-1.64928	0.119954	-0.522841	-0.84218	-0.90671	2.89972	0.46289	0.969675	-1.39935
4301	1.4556	1.7569	2.08797	1.62924	1.75536	1.6421	1.92994	2.04093	2.02655	1.90924	1.89363	1.61089	1.70208	1.87763	2.20082
4329	1.66202	2.00745	2.2596	3.34275	3.06702	1.81361	1.78333	1.73179	1.57957	1.87912	2.02938	2.37621	1.40806	1.84615	1.14026
4343	2.03023	1.83131	1.3899	2.05599	1.58991	1.76532	1.59134	1.87904	1.64247	1.76859	1.5612	1.88647	1.8577	2.05367	1.57143
4350	1.39786	2.01196	2.26993	2.0404	2.21207	1.59029	1.49324	1.92649	1.7187	1.34914	1.57245	1.66448	1.31092	1.96665	0.584385
4351	2.61718	2.66437	2.96201	2.09987	1.96551	2.53426	2.85816	3.3543	3.11877	2.91608	2.37829	3.23954	2.9469	3.02018	2.67075
4357	1.93972	2.72799	2.46011	3.87426	1.18941	3.32063	2.84296	4.0693	2.9985	3.60728	2.01992	2.95725	3.26442	1.97383	1.6996
4361	2.90018	2.61348	3.24437	3.2083	2.94709	3.88779	2.75007	3.84201	3.17428	3.32764	3.3315	3.27201	3.23781	3.00908	2.98845
4363	-2.39517	0.667483	0.708585	0.161952	-1.41004	0.548338	0.543496	0.116631	-0.00534787	0.289008	0.341075	0.368154	0.533464	-0.470129	1.43707
4430	2.14997	1.85012	2.07392	2.62791	1.46848	2.37067	1.96436	2.26891	2.31316	2.15543	2.14264	2.15235	2.15814	1.28924	0.819096
4436	2.67494	3.60002	2.6821	2.44109	2.6943	2.29649	2.93284	2.75322	2.56216	2.62059	2.62898	2.68899	2.43069	2.76645	2.65876
4478	4.60393	4.06609	4.64493	5.13003	4.90533	3.92913	5.04109	5.11727	5.10016	4.07976	4.27057	4.88151	4.86581	5.05605	3.85233
4507	2.60554	2.53682	2.94804	3.0536	2.73494	2.90658	3.06295	3.38391	3.54111	2.7801	3.20564	3.33214	3.02806	3.45725	3.09072
4513	4.95416	5.8999	5.37832	5.73634	4.69629	5.42744	5.14522	5.11759	5.47057	5.32266	5.28133	4.99054	5.30759	4.59002	5.27423
4521	2.35053	1.09207	1.52722	0.730488	0.883777	0.676538	1.29019	1.44292	0.674551	2.77176	0.506805	1.6141	1.26165	1.61235	1.32912
4522	4.29478	4.39388	4.24996	4.37016	3.82451	4.21842	4.49029	4.55357	4.70258	4.65593	4.94771	4.66443	4.72172	4.59378	4.25056
4537	1.63231	2.72214	2.53508	2.83483	2.97732	2.94768	2.8194	2.69579	2.20967	-0.735764	2.95548	2.79869	2.34395	2.90441	2.609
4540	-2.04513	0.352646	0.264717	-1.17072	2.10303	1.35315	0.139731	0.00302648	-1.36179	0.0913952	0.252658	0.943284	0.895613	-0.898619	1.49871
4548	2.32369	0.648926	1.36894	0.214747	0.932515	0.954122	-0.350706	0.787767	1.35913	1.48223	3.77089	0.491391	1.46957	1.31139	1.42664
4580	1.13901	0.912956	1.14235	0.893906	0.932666	-0.959318	1.96577	1.44864	1.85691	1.2969	1.65389	1.73101	0.345283	-0.320306	1.59417
4594	1.68464	1.39868	1.83637	1.0937	1.76702	2.28549	1.92737	1.91968	1.94475	1.95557	3.07473	1.62077	1.45318	1.67938	2.05075
4597	2.69441	0.217479	1.31017	0.296311	2.00913	3.49343	-0.00853711	2.20564	0.450591	3.37925	2.14708	0.25544	3.89297	2.90119	4.11752
4598	2.56125	-1.00115	-1.52907	0.321004	-0.361046	2.697	1.90092	2.63738	-0.781653	2.52507	-1.51911	-0.343	-0.0452826	-1.43129	-1.32193
4627	4.25413	4.62335	4.63293	4.65087	4.64749	5.06811	4.88364	4.62821	4.73868	4.72981	4.76332	4.73088	4.9542	4.77618	4.51482
4628	3.39354	4.15704	4.17789	4.40542	4.43164	4.15903	4.58687	4.53878	4.40716	4.43516	4.13663	4.31896	4.17441	4.15653	4.63002
4629	-0.533242	0.125122	0.713608	0.971737	1.03879	0.501312	0.589955	0.889084	0.919683	0.709732	0.513188	0.483983	0.44074	0.878529	0.849199
4637	6.236	5.58209	6.09936	5.776	5.79613	5.3364	6.17666	4.37387	5.39168	5.15803	5.63562	6.00384	5.16387	5.06083	5.29859
4641	0.616452	2.88559	2.96501	0.761455	0.891808	1.2803	0.282855	0.704606	0.876252	1.69028	1.536	1.35738	1.42782	1.91682	0.640621
4642	0.725698	0.660746	1.54201	1.27447	1.10091	2.52263	2.18231	2.03907	1.18599	1.44371	0.783582	0.867896	2.15066	1.63756	1.47301
4646	1.7606	1.34028	1.33423	1.64344	2.0915	1.71194	1.95375	1.24993	2.0245	1.56686	1.22657	1.99023	1.66221	2.28149	1.19125
4650	-2.13353	-4.3133	-5.15329	-3.39897	-1.91648	-1.6579	-6.6878	-7.96578	-6.01159	-3.44536	-6.53282	-1.81299	-5.01159	-4.25429	-4.15843
4659	0.572405	0.300768	0.670387	2.15231	1.16633	1.23903	1.16761	1.02432	0.0453032	2.07567	-0.0868138	1.62649	1.31104	1.63784	1.9169
4666	6.87969	7.12974	6.9082	6.88651	5.88647	7.0669	6.4421	6.59707	6.75852	6.96843	7.04247	6.9835	7.14464	7.07809	6.54083
4669	-0.13733	-1.21491	-0.447525	-0.769551	-0.573038	0.504061	-0.715486	0.855192	-0.145925	0.701327	0.209266	-0.225835	-0.315271	-0.962688	-0.117787
4670	7.45121	7.61342	7.41231	7.52549	7.38348	7.76925	7.72066	7.78536	7.71827	7.69261	7.79375	7.79249	7.58489	7.57563	7.58121
4673	5.6633	6.66426	6.05265	6.02614	6.67411	6.68244	5.33098	5.85486	6.33096	6.55287	6.35894	5.74795	5.22132	5.58092	6.5162
4676	4.30312	4.52252	3.66506	4.00482	4.25447	4.23981	3.71363	4.04453	4.62257	3.86301	4.57655	4.88121	3.43572	4.51676	4.31144
4677	4.96081	4.93259	4.21849	4.76718	4.85203	4.9652	3.80079	4.89301	4.78517	4.48945	4.81376	4.98304	4.20018	4.66199	5.02959
4678	4.89748	5.30401	5.05533	5.04748	5.02447	5.77251	5.63299	5.67467	5.27085	5.32925	5.45845	5.52131	5.66024	5.68366	5.29149
4682	2.12866	2.38228	1.74992	1.07553	1.49344	1.80538	2.14062	1.68581	1.79198	0.860685	2.06374	1.57289	1.03794	2.36438	2.41773
4683	1.56886	2.17763	1.27429	2.82063	2.13166	1.51253	2.43464	2.87933	2.17223	1.926	2.54792	1.59841	1.77307	1.62947	1.34307
4686	2.98205	3.1271	2.82755	2.97559	3.00951	3.63527	3.62568	3.51111	3.38052	3.24496	3.33033	3.17803	3.65213	3.13179	3.26562
4690	-0.447131	0.942608	0.0697022	0.130536	1.96816	1.01443	1.86881	-0.0955737	0.379621	1.57792	1.12777	0.0603241	-0.628162	0.330214	-0.959037
4691	7.93921	7.93528	8.13357	8.30832	8.42858	7.92946	8.3347	8.32271	8.44971	8.42606	8.57219	8.3957	8.46417	8.36996	8.51857
4695	2.44811	3.24076	3.02274	3.76791	3.87581	4.01962	3.73568	2.17578	2.10377	3.49135	3.74818	4.80269	4.13472	3.72156	3.74916
4698	5.65757	6.34709	6.18537	5.65762	5.31695	6.40005	5.86865	6.39638	5.2338	6.14232	6.04031	6.07434	6.02983	6.09936	6.08703
4700	0.527871	3.01439	3.90815	3.54109	3.63854	3.23892	3.86376	3.84328	3.91187	4.1107	3.15666	3.8308	3.77228	3.89142	3.72852
4702	3.98403	3.87293	5.15822	3.99673	5.13007	4.42898	4.9171	4.06043	4.49559	4.89451	4.6275	3.89106	4.0723	1.7876	3.23189
4704	2.72875	3.41454	3.23865	3.34028	3.1993	3.35859	3.35721	3.55286	3.3846	3.51777	2.98836	3.53378	2.8672	3.19193	3.2964
4705	3.77237	2.55058	2.93089	3.7869	0.584385	2.50848	1.55783	1.48357	1.57638	2.01521	2.63152	3.25122	2.3429	1.75356	2.53309
4706	5.67527	4.37488	6.28378	6.05254	6.12136	6.34567	6.6733	7.28874	6.27016	6.1546	6.08036	6.02191	5.94355	5.80688	4.47918
4709	2.40171	3.41091	3.45291	3.34776	2.56362	3.26221	2.85164	3.23599	0.536152	0.616546	0.559639	2.95881	1.64911	0.221568	2.89466
4710	5.61474	2.76679	4.08599	3.89112	3.72465	3.9691	3.68595	3.78491	3.99282	3.4344	3.78321	4.05173	3.81332	4.60939	4.1553
4711	1.70022	1.19831	2.16707	1.8927	3.1058	2.40841	2.9621	2.16787	2.24376	3.06305	2.29922	2.6129	2.8358	2.38921	2.76765
4714	1.22534	2.28039	2.95144	2.59782	2.40037	1.68504	3.71588	2.9805	1.35648	2.98752	2.98182	3.05539	2.53336	2.5495	2.50205
4715	0.240498	2.80087	3.41516	3.38279	1.46409	2.83244	3.77543	3.44259	2.81032	3.17178	2.92653	3.26778	3.01194	3.18212	2.50954
4716	2.46302	4.13319	4.50037	3.43433	3.44739	4.18067	4.72673	4.36382	4.25217	4.04619	2.9847	4.15148	3.63526	3.63087	3.71555
4719	3.79455	3.31686	3.64465	3.39401	3.50256	3.75707	3.40344	3.7782	3.53614	3.51119	3.66265	3.40073	3.14104	3.39267	3.63505
4720	3.4618	4.10389	3.44396	4.1198	4.14758	3.9448	3.96513	3.95232	3.75426	4.13572	3.39359	3.42885	3.55283	3.68119	4.36334
4722	4.27545	5.91359	5.21617	4.45973	4.6254	4.98606	5.11029	5.38949	4.44215	5.46876	5.55156	5.36114	5.14961	5.36422	5.03113
4723	3.30228	2.7226	3.50248	3.02144	2.99975	3.31314	3.23341	3.83775	3.46377	3.44025	3.27459	3.54903	3.02645	3.4954	3.36853
4726	1.18021	-0.687103	0.586789	2.01421	2.76273	0.978635	6.1812	5.30237	1.71453	5.73765	0.76545	6.34993	5.94252	1.88636	0.504671
4728	3.54974	2.98441	3.73669	3.00902	3.23105	3.89607	3.364	3.47858	3.2388	2.52022	3.28122	3.24952	3.47454	1.12717	2.9629
4729	2.92782	2.84736	4.02879	3.01584	3.79007	3.61869	3.11656	2.73985	4.21855	3.75771	3.37113	2.83364	3.27589	2.76806	2.84268
4731	2.48962	3.38557	2.82615	2.78172	2.03125	1.60355	2.61636	0.528371	0.210139	1.6867	2.41107	2.40828	2.61346	2.40496	2.33457
4733	3.60973	4.35629	3.46398	3.47081	3.7565	3.40863	3.56051	3.44407	3.24785	3.63299	3.60419	3.46934	4.12525	3.85754	3.8463
4735	4.12317	4.37979	4.48507	4.69858	4.88145	4.82954	4.65008	4.8303	4.70775	4.85984	4.79466	4.81423	4.05457	4.68125	4.53985
4736	6.36453	7.55039	7.00883	7.39186	7.47194	6.92721	6.93954	7.40276	7.09716	7.33169	7.11026	7.1886	6.86399	7.48443	7.77582
4738	4.24287	4.89622	5.10929	4.84512	3.22214	3.06962	5.26659	5.33069	5.5307	5.00301	4.64523	4.80241	4.99597	5.68888	5.13092
4741	2.89439	3.30194	2.73424	2.89037	1.96236	2.5814	3.20394	3.09178	3.43518	2.9927	2.63538	3.10658	3.20386	3.36084	3.18279
4744	2.21132	3.0533	2.57279	2.52559	2.06991	2.6703	3.06057	2.49738	2.65473	2.54424	2.50853	2.8891	3.02116	2.88587	2.47607
4747	2.01988	2.8088	2.38935	2.35958	1.85981	2.43162	2.81359	2.26715	2.4302	2.30486	2.26975	2.65865	2.79869	2.65976	2.25311
4763	0.187261	1.93814	0.769095	-0.952322	0.599032	1.52917	0.798839	-0.606694	-1.39365	-0.954277	-2.47153	-1.45364	-1.51087	-0.735764	1.16227
4774	-1.4135	-2.27928	-1.79786	-2.35771	-0.445755	-1.74034	-1.226	-1.46435	0.15043	-0.759991	-1.62104	-3.46116	-1.68919	-1.05799	-1.80995
4790	0.330214	-0.819343	-0.904008	-0.643405	0.594835	0.491904	-0.112787	0.153546	-0.0399332	-0.499198	-0.621488	0.562865	0.024887	0.0439044	0.102994
4791	-3.69713	-2.23786	-2.97143	-2.91921	-1.65517	0.090718	-3.58381	-4.13289	-3.86145	-2.63576	-3.08314	-4.93016	-3.70651	-4.84892	-4.70651
4802	0.564232	0.0708015	-1.24605	1.3681	1.78806	0.544881	1.01114	0.789938	0.28558	1.12909	1.38654	1.47202	1.4352	1.2506	0.0110662
4809	6.96534	6.17995	6.71002	5.60924	6.27353	6.25506	6.75688	6.25825	6.38344	6.40693	6.99905	6.84197	6.78323	6.36513	6.54189
4817	1.59684	0.504976	1.13185	2.03921	-0.0411202	1.01464	1.31713	-0.062957	1.54151	1.3734	0.91311	1.29296	1.12895	0.83374	1.36854
4820	-0.233956	-2.25705	-1.56533	-1.02767	-2.11279	-0.817054	-2.152	-1.12658	-2.35034	-0.551945	-1.72977	-2.08375	-1.25808	-1.31007	-1.73937
4830	7.76578	7.71054	7.31213	6.85803	6.31345	6.68663	7.35503	6.83874	7.02406	7.18695	6.94558	6.8883	6.75367	7.39676	7.08412
4831	7.56025	7.52744	7.24424	6.69075	6.41956	6.50744	7.14005	6.79658	6.68634	6.8295	6.85071	6.50333	6.54645	6.98715	6.76567
4832	1.85627	2.44977	1.99686	2.09778	2.84914	2.10732	1.07368	1.60843	2.6002	1.31348	2.31002	2.4384	-1.14146	1.55876	2.34789
4836	0.831877	0.571434	0.564134	-0.0411202	-0.185245	1.29048	0.996244	-0.244514	1.28357	1.31748	0.737427	1.0474	1.28084	0.790272	0.428142
4839	3.9338	3.72191	3.44927	3.34846	3.29037	3.3379	3.04925	3.19725	3.17465	3.67691	3.40215	3.81191	3.59438	3.71818	3.42962
4841	6.65616	6.94055	5.99564	6.69546	6.84723	7.2024	6.52761	7.40243	7.26846	7.02588	7.03409	7.24849	7.35599	7.2265	6.98387
4848	0.362891	-2.11779	-0.573682	0.373398	0.0401209	-0.592919	-0.234975	0.222681	-0.371086	0.441483	-0.0650684	0.344033	-0.322469	-0.746374	-0.85517
4849	0.750178	1.37106	-0.382325	1.15691	0.669208	1.23542	1.143	1.29272	0.757791	1.61969	1.37306	1.31754	1.2838	0.653977	-0.0813085
4850	-3.22837	-2.67116	-1.95121	0.794936	-1.93512	-2.47554	-4.03268	-2.37407	-3.08436	-3.64386	-3.52782	-1.51375	-2.24948	-4.44851	-3.21759
4853	-1.11466	-1.38571	-1.55427	-0.161331	-0.578413	-0.452451	-2.01742	-0.938155	-2.61617	0.172999	0.275961	-1.773	-1.62371	-0.443399	-1.01683
4860	5.5265	4.15282	4.08855	4.63722	4.83484	5.29685	4.60685	5.42435	4.92265	4.83616	4.81991	4.73877	4.20399	4.31612	4.09908
4864	-1.09419	-0.160363	0.282143	0.781066	-1.61131	-1.68733	-1.01421	-2.66109	-2.00115	-2.74371	-2.02386	0.538935	0.939227	0.164915	-0.952322
4869	8.58361	8.94897	9.31264	8.54385	9.15674	9.42864	9.68531	9.8786	9.87058	9.47756	10.1828	9.84032	9.45725	9.41281	9.53731
4893	1.21965	1.28617	1.91181	1.53834	1.38576	1.60554	2.26087	2.60542	1.50243	2.131	2.05596	1.88768	1.31649	1.58712	2.0087
4898	1.10078	0.448267	1.12981	0.973721	2.00371	0.529971	0.833659	0.0295589	0.488515	0.559345	0.565207	0.478299	0.438506	0.733875	1.03668
4904	5.79368	5.50357	6.52974	6.04885	6.64544	6.72034	6.49681	6.42298	6.49039	6.15315	6.37682	5.7861	6.11149	6.62265	6.12181
4905	2.5613	3.17565	3.31532	3.10121	3.41635	3.19237	3.50162	3.86915	3.27992	3.66426	3.08599	3.5072	3.43926	3.28952	3.3368
4924	1.35231	1.32631	1.91514	1.35682	1.71545	2.78777	1.20138	2.41172	2.77718	1.57763	2.2988	2.35027	2.06136	2.64577	1.86215
4925	2.57959	2.46292	2.41053	2.44668	2.83933	3.45553	2.62483	3.12866	3.49003	3.74032	1.88135	2.28084	2.63865	2.58491	2.9731
4926	2.45231	3.12999	3.03423	3.00191	2.94793	3.27682	3.32822	3.24483	3.26335	3.02638	3.08067	3.31626	3.17087	2.75446	3.0889
4927	2.69811	2.2502	2.39122	1.99299	2.06888	2.33831	1.93908	2.49771	2.21915	2.09576	1.83471	1.93233	2.51251	2.45394	1.80764
4928	2.57918	2.34835	2.28803	2.33648	2.40583	2.32723	2.49902	2.08219	2.57587	2.24154	2.24911	2.91678	3.11147	2.33831	2.25966
4931	1.65297	1.95051	2.01614	2.84776	1.97794	2.59245	2.37851	2.26228	2.19522	1.98295	2.14489	1.79365	2.04607	2.45001	2.02105
4942	5.94406	5.75983	5.78165	5.51413	5.60797	6.07529	5.70273	5.5719	5.79421	5.74359	5.5876	5.63097	5.28129	5.15947	5.27882
4952	1.24483	1.4654	0.36042	1.42804	0.728487	0.346305	1.19566	1.01999	1.03689	1.09579	0.604641	0.421264	1.08617	1.83046	0.724825
4967	2.41959	2.47467	2.94458	2.36351	1.75835	1.92376	1.92748	2.11123	1.90157	3.08432	1.73079	2.62117	2.56206	2.09464	2.78279
4976	1.71383	1.31342	1.89774	1.89041	1.12042	2.33743	1.9003	1.95375	2.06481	2.23014	2.07135	1.9797	2.11016	1.7035	1.6778
4999	2.10192	1.63951	1.4225	0.420186	1.9123	-1.02503	0.552771	0.637007	0.410992	1.04313	-0.148001	-0.673233	0.366476	1.14189	0.84141
5000	1.18104	0.920293	1.99183	0.540722	1.87617	1.97442	1.07046	1.99809	1.52015	2.0706	1.56657	1.30504	1.72439	1.33708	1.96059
5001	3.72037	1.59679	1.73544	3.94618	2.93312	2.07451	1.90678	2.00216	2.13096	2.2696	1.37901	1.76859	2.22885	2.69917	1.65283
5007	1.60848	2.20558	2.60431	2.25366	1.52587	2.41859	2.22725	1.63441	1.74653	1.62171	2.15756	1.48661	2.70102	2.57751	2.3609
5019	-0.335881	-0.354575	0.471656	0.865206	-0.0584429	0.179129	0.62293	-0.445362	0.153416	1.10561	-1.13068	1.3348	1.79294	0.253384	0.931456
5033	2.31322	2.45815	2.15685	1.93908	3.64217	2.44835	3.29131	2.19456	2.69321	2.41927	2.41137	2.40422	2.71541	2.50429	2.55009
5034	6.45594	6.59541	6.48135	6.57629	6.47952	6.70052	6.84155	6.79882	6.55069	6.69029	6.37676	6.37197	6.38205	6.42774	6.78238
5036	6.95469	7.00299	7.16686	7.25175	7.13202	6.58943	7.14315	7.01362	7.00335	6.90003	7.00533	6.74768	6.76677	6.35861	6.77476
5037	7.22406	7.39278	7.69597	7.67431	7.69426	7.90152	7.40454	7.65393	7.53668	7.69999	7.43379	7.57616	7.60934	7.56011	7.69908
5042	4.28308	4.35132	4.78073	4.52463	4.26269	4.31022	4.71269	4.90166	4.37366	4.76669	4.34308	4.57215	4.71425	4.46758	4.57545
5048	3.25468	4.36602	3.24897	3.39697	3.72911	2.7118	3.82407	3.0841	3.41405	3.38368	3.22225	3.1111	3.05728	3.50083	3.7797
5049	4.61598	3.80819	4.61572	2.77899	3.63355	4.34161	4.11818	4.36325	3.26557	4.11846	3.55257	3.15688	3.21726	2.90103	3.00928
5050	2.9003	0.610889	3.4975	-0.558729	1.40119	2.43042	2.19251	1.79743	1.84583	1.71119	1.02134	2.48689	2.88645	2.72448	3.22676
5052	8.43311	8.16294	8.13534	8.52649	8.34724	8.50432	8.46999	7.67536	8.38471	8.07586	8.51696	8.43735	8.28678	8.96098	8.89478
5058	-0.217927	0.984042	1.44037	0.790522	2.81658	0.0727232	1.15134	1.11803	1.18941	0.813853	0.331476	1.26538	0.545968	0.918539	0.664756
5062	2.05589	2.2979	2.08692	2.44636	1.84286	2.62061	2.58864	2.8871	1.85806	1.93123	2.73965	2.63682	2.20066	2.50126	2.43808
5063	-0.665889	0.350384	-0.0703605	-0.0426054	-0.22297	0.052555	-0.126896	0.650029	0.620868	0.0433445	0.0461418	0.0152121	0.14965	0.146655	0.720891
5073	1.2176	1.84406	1.94677	2.64316	2.61358	1.70704	2.38673	2.46326	2.67401	2.51564	0.10608	1.66667	1.28143	1.41905	2.27226
5074	0.302407	2.17983	1.99306	2.34489	0.42664	2.11353	0.943884	0.719403	2.72111	1.44201	1.45633	1.14267	0.713872	2.10829	1.90366
5087	1.015	0.065848	1.336	1.27751	-0.89084	0.875623	-0.600774	-1.49046	-1.16812	-1.64702	-0.270382	-0.291592	0.0797024	0.288654	0.424385
5089	0.303109	-1.45878	-1.07127	1.94366	1.28078	1.89945	2.07207	1.66866	1.57202	0.929564	1.35485	1.04222	0.907121	0.725872	0.621618
5091	0.977317	0.906275	1.69715	1.01507	0.702658	0.700972	1.28842	0.893362	1.74691	1.75809	1.09977	2.01067	1.6099	1.04796	1.10266
5093	6.17176	6.52589	6.00311	5.48939	5.37583	5.69991	6.43363	6.09715	6.09781	5.91595	5.938	6.47548	6.7365	6.41088	5.97672
5094	6.73203	6.39403	5.83221	6.09944	5.06373	6.12851	5.60589	5.86662	5.83316	5.97257	5.6215	5.94475	5.50217	5.91455	6.10818
5095	0.519743	-3.21357	-0.293359	1.13291	0.570171	-1.662	0.95888	-0.430314	-1.01917	0.240009	0.601126	-0.0291463	0.32435	0.790855	1.60293
5096	1.19188	0.767316	-0.381198	2.08508	0.91747	1.2512	1.5364	1.17556	1.37579	1.38455	0.864652	0.448795	0.746915	0.308128	0.631617
5106	1.87038	2.47576	2.58378	2.67209	2.90864	2.80579	2.71031	3.00736	3.17087	2.96325	3.02784	3.00445	2.96966	2.35335	2.50554
5108	-0.188036	-0.652221	-0.251539	-0.826745	-0.941476	-1.45166	-1.01625	-1.75438	-0.151683	-0.545824	-0.184916	-0.518908	-1.29867	-1.62549	-1.30151
5111	6.82361	6.79817	6.36691	6.57335	7.08071	6.99457	6.81177	6.8867	6.33656	6.64646	6.57965	6.94448	6.82455	6.41466	7.25242
5116	-2.50881	-1.3474	-3.73312	-1.61617	-0.955956	-3.17397	-4.39289	-2.28279	-3.4933	-2.76219	-4.32771	-4.17397	-1.46514	-4.14051	-7.15843
5127	-0.101753	4.02068	1.2207	0.198494	2.56509	-1.42391	0.537545	1.17805	-1.05679	1.76948	-2.74082	-0.783887	-1.05859	0.258217	-1.38082
5130	0.163499	0.838347	-0.146563	1.10461	-0.252913	-1.21391	-0.079478	1.32648	-0.241782	0.27035	-0.49147	0.707171	1.02304	1.00447	0.306729
5147	1.99472	-0.100515	1.04824	2.31661	2.2914	2.03305	1.97464	-0.251367	0.381173	0.0942361	1.92467	-0.0414171	1.62803	0.422018	1.48651
5160	6.29624	6.94307	6.4882	6.1759	6.55934	6.55698	6.06258	6.27711	6.34338	6.21536	6.2909	6.27709	6.24806	6.35591	6.02688
5162	5.94889	6.3759	6.51661	5.91132	6.10637	6.32149	5.78724	6.03403	6.12162	6.33555	5.67587	5.6314	5.81638	5.48026	6.04072
5163	1.88057	1.12367	1.3883	2.07409	1.54498	1.75638	1.49922	1.87054	1.21475	0.812868	1.61523	1.17747	1.68522	1.41506	1.23671
5165	3.24943	3.91553	0.655443	1.61164	2.80116	1.60003	1.17505	1.58564	1.52436	0.638398	2.22367	1.24525	3.61203	1.91862	1.40637
5167	1.42691	0.702214	1.16697	2.25592	0.706287	1.93655	1.08182	1.45801	1.23695	1.32233	2.05984	0.920065	0.613815	1.19516	1.04509
5184	3.27605	3.2677	3.56893	3.25479	1.9358	2.32265	2.98854	2.72253	3.26986	2.9773	3.17643	2.68937	2.70845	2.37348	2.43226
5188	-0.103147	-0.695489	-0.787617	0.0387171	-0.434013	1.04131	3.63492	2.43986	2.46234	2.65398	2.11106	1.85212	1.99935	2.74582	2.66421
5195	0.49682	0.92136	0.0123541	0.940806	-0.426432	0.810155	0.438506	0.584578	0.580242	-0.194955	0.587365	0.596458	0.577054	0.848157	0.145221
5198	2.57289	3.16956	2.75681	2.5653	2.57262	3.13634	2.70953	2.94405	3.04635	2.64048	3.12767	2.85501	2.77322	2.8429	2.72751
5201	3.34053	5.01823	4.356	3.46188	4.01364	2.53331	4.25611	2.36415	1.80199	2.70498	2.3843	2.859	2.84982	2.59722	3.00628
5202	3.66968	4.62975	4.3161	4.78718	4.14602	4.02302	4.25915	4.42697	4.00438	4.37212	5.21347	5.12022	4.30957	4.35225	5.00397
5203	4.21866	5.77913	4.94552	3.90468	5.29013	5.11148	5.50897	5.41613	5.08021	5.07501	4.71071	4.89311	3.5942	4.82424	3.50592
5204	5.15851	3.54871	3.79354	3.38402	4.19521	3.45382	4.18861	4.18664	4.13885	4.07528	3.59473	3.60892	3.79372	3.65909	3.45791
5208	-1.86775	0.0709388	-1.43713	-1.00491	-0.247765	0.540325	0.0451634	0.228357	-1.87673	-2.10222	-2.42043	-1.35993	-1.35661	-1.39973	-3.29619
5209	-3.77794	0.394185	-0.95009	0.163499	-0.219606	-0.366243	-1.052	-0.782397	-1.3441	-0.945916	-0.46037	-2.2723	-0.828537	-3.55131	-1.02709
5211	1.63487	2.14356	2.64874	1.99074	1.66079	2.00859	2.54555	2.20345	2.2291	1.57614	1.75715	1.97001	1.42889	1.71682	2.25175
5213	3.35983	2.58837	3.18971	3.65841	3.76134	2.85218	2.22324	3.18392	2.89115	3.61628	2.4457	3.67679	3.714	3.6307	3.42097
5214	2.26849	2.498	2.74067	2.34381	2.88721	3.07084	2.83287	2.74532	3.09746	3.02448	2.91837	2.49344	2.79271	2.74743	2.52745
5216	9.11235	8.89652	8.8207	8.99131	9.08586	9.48871	8.72589	8.87448	8.5646	8.92563	8.92582	8.93129	8.70491	8.96266	8.91734
5217	5.19863	3.71262	4.2804	3.33747	3.3003	4.8352	4.39484	4.3084	4.52435	4.15948	4.70899	4.62247	4.45571	4.42966	3.65838
5223	6.37141	6.79216	6.99404	6.4103	5.97624	6.42617	6.57485	6.11683	5.95813	6.05384	6.24557	6.16875	6.31186	6.23869	6.48176
5224	-0.667722	-4.17658	0.467593	-0.667722	-0.206063	1.27059	0.751207	1.49948	-0.386091	0.299245	0.731965	1.60455	0.775935	0.411426	0.52296
5226	3.11974	4.07244	4.60164	3.89183	3.80075	4.25522	4.36523	4.16465	4.13599	3.86635	4.36988	4.1654	4.34359	4.57144	4.35616
5230	7.0891	7.51656	7.78961	7.70609	7.65335	7.38898	7.80786	8.1923	7.7469	7.54612	7.71654	7.64795	7.44204	7.83224	7.72217
5232	5.43219	5.18512	5.60066	5.10653	4.41231	4.83238	4.8147	4.73808	5.09612	4.01853	4.96882	5.00078	4.88178	5.47093	5.37052
5236	3.50551	4.20146	3.79489	3.32334	3.56459	4.02487	3.96998	3.80243	3.20461	3.7153	3.99752	3.94229	3.56324	3.8215	4.07985
5238	0.255682	-1.18475	0.95784	0.262794	-0.190503	1.08794	2.03605	2.13547	2.48078	2.67009	1.47223	2.3875	2.20724	1.60036	1.57207
5245	7.45064	7.43107	7.34724	6.91802	7.10719	7.18832	7.25526	7.01604	7.0076	7.09327	6.83972	7.04112	6.8968	7.12384	6.9283
5250	5.01498	6.39029	6.64852	6.17626	6.35699	6.80073	6.36765	6.05744	6.00396	6.20799	6.50492	6.34857	4.38361	6.64546	5.61818
5255	1.57483	0.215492	1.60592	1.60957	1.81791	-2.08192	-0.179351	1.86766	2.05495	0.110898	-0.536378	2.15134	0.0153548	1.1846	2.26237
5256	-0.893518	-2.58208	-5.12281	-1.76808	-2.87197	-0.717857	-0.433428	-1.39593	-0.94203	-1.05949	-4.89539	-1.21257	-0.936773	-1.03062	-0.945638
5257	-4.07097	-3.50964	-1.75147	-0.873291	-1.08039	-1.33971	-1.14401	-0.161976	-0.931536	-0.581216	-1.31437	-1.34703	-1.66795	-1.93346	-0.555545
5269	2.39207	1.9891	2.06326	2.66823	2.65191	2.0246	3.04229	2.25296	1.53988	1.92748	2.29713	2.45862	2.38139	1.9721	1.85993
5286	-1.27788	-0.37202	0.0966667	1.20289	-0.592919	0.264596	0.41792	-0.177882	-0.255839	0.747688	0.391218	0.0401209	-0.242806	-0.233956	-1.0505
5289	-3.19363	-2.86145	-0.775713	-0.26067	-1.33935	-1.90347	0.125254	0.719227	0.414136	-0.675305	1.70673	1.37929	0.590147	0.618709	-0.454427
5297	-1.02738	-1.15811	-0.0430512	-0.694088	-0.750979	-0.585756	1.08868	3.77725	-1.24742	-0.766848	-1.71312	0.319734	-0.786622	-0.912401	-0.685245
5298	0.946357	1.4518	1.012	0.722816	0.255561	1.07567	-0.236843	0.760689	0.255319	0.334568	0.619084	0.126709	0.575409	-1.11935	-0.266559
5300	4.38758	5.64701	4.98493	5.12707	4.68878	5.43136	5.25192	4.99319	5.35663	5.14362	4.94845	4.88116	5.27733	5.27891	5.25448
5305	-0.454822	0.897705	0.604546	0.441165	1.08875	1.16485	1.72587	1.65416	2.12502	0.503756	1.55297	1.80991	1.44737	1.22225	1.36994
5306	1.9249	2.08916	0.875308	1.44361	3.19101	2.02768	1.33297	1.72006	2.1113	1.68343	1.6543	3.21624	1.37673	2.15205	1.80149
5313	3.64029	4.6048	4.76	4.01148	3.8869	4.89891	3.90529	2.91138	4.15297	4.01844	4.84022	4.27668	3.94208	4.25508	4.31121
5315	8.45081	8.19393	8.61266	8.30465	8.7003	8.71987	8.63405	8.79196	8.69144	8.58697	8.77393	8.60825	8.6034	8.65388	8.56836
5316	-0.731446	-0.852042	-3.14305	-0.0895743	0.228111	0.582941	-0.200913	-4.35107	-2.74275	0.619272	0.186881	-0.438894	-2.46037	-0.15457	1.16047
5321	-0.0509507	0.634872	1.63082	1.16491	-1.44105	-0.986788	0.0581086	0.063641	1.50467	-0.125951	1.13166	-1.0511	-1.97824	1.18694	-1.99942
5331	1.19761	2.08032	-0.492687	1.79069	2.14094	1.4328	0.926607	1.37189	1.68428	1.69791	1.42712	-0.0616013	1.36283	0.452385	0.443925
5335	1.42002	1.45675	1.44943	2.15947	2.09035	2.0596	2.20201	2.31075	2.07481	1.86786	2.09828	1.91472	2.05655	2.42699	1.66353
5339	0.612305	0.327457	0.808179	0.769349	0.664574	0.78509	0.778461	0.568227	0.61504	0.919607	0.899098	0.719052	1.07799	1.11623	1.10481
5351	1.07916	0.395392	0.217975	0.216362	0.732139	1.5144	0.452595	0.553262	0.926455	1.19522	0.390007	1.00367	1.2916	0.734222	0.360533
5352	2.08158	1.70991	1.92486	3.17482	1.61988	2.3497	3.24975	2.42161	3.50042	3.35819	3.07502	3.09574	3.11681	3.03606	2.9508
5356	2.09092	2.13662	3.58427	3.15771	2.56015	3.21628	3.32928	2.59612	2.70953	2.54542	2.8997	2.93988	2.7023	3.16863	3.0111
5357	4.09324	4.07872	4.38936	4.20369	3.54757	4.16508	4.44578	4.30339	4.13955	3.57692	4.13167	4.31034	4.54475	4.32277	4.25647
5358	6.23225	6.75111	6.7274	6.46354	6.51555	6.72135	6.80156	6.88343	6.733	6.98273	6.81232	6.71263	6.73168	6.64123	6.73628
5361	-2.28069	-2.04038	-0.548776	0.288063	-1.05349	-1.10036	-1.19892	-0.0929555	-1.22769	-0.430509	-0.251711	-0.620601	-0.591832	-0.621488	-1.15746
5362	-5.85308	-3.51953	-4.05889	-3.27788	-4.0517	-5.32771	-4.12784	-3.72356	-4.04692	-4.93898	-3.37782	-5.60823	-6.35698	-2.62683	-6.91267
5373	3.30884	3.01555	1.85376	0.127501	2.02708	3.06724	1.23579	2.91192	2.64236	2.60862	2.68798	1.73496	2.65347	2.60132	2.62007
5393	2.98484	2.50419	2.71734	3.2788	3.53419	2.19387	2.62239	3.38311	2.96886	2.83534	2.71284	1.96864	2.37751	2.89342	3.1209
5394	1.09119	0.978708	2.00375	1.50924	1.81114	1.54972	2.10346	1.88213	2.47457	2.45904	1.28706	2.2993	1.48604	1.72544	1.66557
5411	2.94669	0.0890913	2.77478	4.11832	3.51259	3.34477	3.7678	3.77334	4.07989	4.27054	3.52519	3.81473	4.5598	4.07355	4.01643
5422	0.0717627	-0.620157	0.602457	0.642378	0.559541	0.32987	0.566474	1.20627	-0.00940813	0.899253	0.321235	0.780058	0.505586	5.02379	0.783666
5424	2.32786	1.99364	2.2006	2.22996	2.10363	1.96432	1.14913	1.83722	1.97299	2.78854	1.61955	1.95557	1.46582	1.96621	1.91276
5425	2.3336	0.650305	1.09963	0.945683	1.18764	1.75416	2.13586	1.56135	1.68688	1.80132	1.8526	1.59067	1.32682	1.03358	1.51374
5427	0.0795658	2.10027	-2.01742	0.473527	-0.57906	1.8614	-0.0800879	1.62733	-1.05799	0.920065	1.95334	0.917928	0.430178	0.177471	0.399335
5428	0.230449	0.539333	1.09241	0.393855	0.598079	0.549127	-2.00405	-2.63576	-1.75633	-1.18344	0.0714881	0.370388	-1.46196	0.507313	0.698307
5430	1.50315	1.19774	1.78593	1.57807	2.47428	1.98936	1.87338	2.43408	2.32599	1.79664	1.97174	1.5357	1.70713	1.55704	1.6618
5431	1.75198	1.47244	1.48625	1.34233	2.09292	1.60132	2.03009	2.26712	2.40387	1.91625	1.68046	1.77758	2.10165	2.13488	1.50767
5433	0.161694	1.36955	0.85591	2.31438	1.02666	2.09035	1.36407	2.16598	2.52705	2.64289	2.71649	2.00313	1.83265	1.19415	1.39994
5434	3.41641	2.31551	2.35781	0.189666	2.83881	2.36258	1.77817	2.19761	2.5732	2.70044	2.78249	1.90219	1.4282	1.28605	2.21406
5436	2.66535	-0.451662	0.647913	0.970338	-0.410428	0.910579	0.203514	0.607863	-0.648146	0.067914	0.550605	0.796515	0.12075	-0.0697547	0.736648
5437	3.13022	2.70843	0.312665	3.85851	3.75317	3.28345	3.54628	3.49371	3.05257	3.36147	2.90552	3.52743	3.61881	3.63613	3.41147
5441	5.93917	5.27605	4.7243	4.77973	3.6999	4.06023	4.90343	4.27848	4.43288	4.28541	4.11059	3.64312	3.43777	4.43922	3.92106
5442	0.412077	1.83196	1.17473	1.77286	1.76026	1.83972	2.15118	1.3278	1.81775	1.52085	0.57599	0.914718	1.28119	1.27691	1.28078
5445	-3.89325	-0.620157	0.903347	0.510253	0.24306	0.565597	0.778293	1.18199	0.736129	0.795185	-0.239396	0.213254	-0.838822	-0.146244	0.559149
5447	1.58019	2.58118	2.49472	1.89557	2.48303	2.28694	2.41213	1.78672	2.19695	2.59965	2.47186	2.32164	2.03668	1.75275	2.51162
5451	0.154713	0.217479	0.36233	0.805127	0.420617	1.0997	0.590434	0.214995	1.11163	1.3471	0.714839	1.46032	-0.321748	0.0333701	1.22305
5452	-1.02063	0.0209111	-1.27021	-0.416385	-1.63442	-0.235994	-0.506148	-3.01859	-1.07765	-1.13733	-1.30864	-0.0479647	-1.34483	-0.564265	0.563353
5464	6.04064	6.102	5.90522	5.67942	5.433	5.0795	5.45808	5.48479	5.67174	5.75452	5.57223	5.54722	5.586	5.5121	5.78485
5469	-0.0180013	0.907967	-0.0446872	0.078883	-0.870915	0.343919	-3.16877	-0.118884	-0.799119	0.108089	0.207143	-0.734083	0.00662118	0.582845	-0.442811
5471	3.39712	3.04198	3.40724	2.65148	2.76352	3.22413	3.03249	3.24396	3.43547	4.06684	3.38622	2.59448	2.7321	2.64635	2.36818
5478	10.1804	10.2964	9.73179	9.75575	9.48521	9.72973	9.61713	9.79766	9.8465	9.8503	9.75154	10.0034	9.99273	9.71234	10.1126
5479	7.94272	8.14153	8.04734	8.27061	7.67175	8.0005	7.93066	7.9356	8.04037	7.91469	8.17843	7.89803	8.1191	8.11468	8.00694
5480	1.96776	1.61782	0.234011	1.46326	1.608	1.63673	1.14548	1.37022	1.98667	1.58986	1.68037	1.73989	0.975043	2.01956	1.78873
5481	1.71119	3.75221	3.85928	3.47555	3.96736	2.5144	3.20717	2.84479	2.91768	2.35262	3.31094	2.75489	2.75217	3.51784	3.32354
5494	1.14084	2.22968	1.25737	2.00177	1.03907	0.487281	0.822526	0.598937	0.823423	0.859095	0.86259	1.54844	0.854155	1.16511	0.562084
5495	1.14078	1.60127	1.34506	1.05638	1.28552	-2.36736	0.0630887	1.97424	0.615887	0.497842	-1.23684	2.75679	1.72308	0.00115369	0.109026
5496	2.70706	3.30756	2.10789	3.05986	3.20674	3.09508	2.61657	2.98207	2.73771	3.10762	2.64835	3.36669	3.39512	3.42574	3.20372
5498	-0.367918	-1.60516	0.0182069	-0.218095	-0.378194	0.297954	-0.0802404	0.377846	0.221815	0.51924	-0.818579	-0.374075	-1.57777	-0.293182	0.687688
5499	4.93857	3.98663	4.64913	4.37021	4.71147	4.80269	5.43342	5.3904	5.06785	5.12944	5.21543	5.07152	4.90529	4.8994	5.31989
5500	5.14699	4.68966	4.62269	4.78959	4.81933	4.53321	5.14388	4.93652	4.98949	5.07831	5.11417	4.77386	4.9566	4.89692	4.90762
5501	4.88904	3.97906	4.69817	4.34545	4.7976	4.7717	5.16017	5.31616	5.17712	5.23862	5.17678	4.87051	4.88815	4.97185	4.92198
5510	3.00511	2.6156	3.51105	3.34248	3.2777	2.56384	1.7671	1.69929	3.34731	2.66008	2.67507	1.66243	2.26039	2.52386	1.3467
5511	4.10694	4.0987	4.77607	3.63066	3.86247	3.65373	4.12662	4.39343	4.16426	3.94075	3.91476	4.33825	4.3575	4.22345	2.6418
5514	-1.6056	0.187388	-0.909147	0.277152	1.31892	0.462576	1.58005	0.893207	1.09261	0.737687	0.331361	0.920751	-0.86986	0.271426	-1.14688
5515	3.07411	2.0995	3.10524	3.30679	3.40214	3.98108	3.738	3.62494	3.74569	3.04205	3.35921	4.31413	3.32167	2.96196	3.46089
5516	2.8696	2.0995	3.10524	3.21743	3.39353	3.98108	3.738	3.62494	3.48116	3.04205	3.35921	3.64394	2.96781	2.96196	3.23475
5518	5.15085	5.41187	4.64471	5.01219	5.31733	5.16293	5.54618	5.53716	5.23725	5.52183	5.48936	5.28407	5.49085	5.34295	5.23294
5519	1.89398	1.53002	1.43296	2.06537	1.20658	1.6673	2.33788	2.39028	1.32487	1.76107	1.12922	2.1176	1.93062	1.7896	1.48367
5520	2.44451	1.84896	1.90373	2.08457	2.27205	3.10695	2.66557	2.92231	2.96285	2.24266	2.545	2.6315	2.3751	2.55636	2.33982
5521	-1.27788	-1.85883	-1.78737	-1.63308	-1.38949	-0.188693	-2.23175	-1.75098	-0.90996	-0.871707	-2.00694	-1.89754	-1.86565	-2.33789	-1.89271
5524	3.36362	3.30961	2.71244	3.26246	3.52657	3.53258	3.7393	3.6999	3.14436	3.61884	3.21506	3.61624	3.36464	3.43592	3.51792
5527	0.413052	1.19686	0.466236	1.1159	0.991608	0.712816	0.623586	1.68495	1.32792	1.70093	0.410884	0.940806	1.01942	1.00144	1.77374
5528	1.61419	2.75843	-0.671623	0.350045	1.57105	1.65076	1.63631	2.6153	2.25912	3.3181	1.19459	2.79944	2.2719	2.09136	2.50493
5529	-0.576906	-0.378194	-0.33061	-0.640704	-0.275612	-4.29619	-0.176903	0.398131	-0.220278	0.451224	-0.379883	-0.639804	-0.218263	-0.587273	2.39122
5530	2.75054	2.0045	1.61829	1.66857	2.67823	4.68681	5.30604	4.76532	4.84925	3.34423	4.0162	4.3441	3.82966	3.52429	3.35092
5531	3.80925	3.45029	4.30595	3.4499	4.49829	3.54842	4.14392	3.71933	4.40512	3.96749	4.23437	4.03287	3.3901	3.24682	3.93472
5532	2.40398	0.841812	1.19371	-0.521598	1.49108	4.5016	4.84413	4.47651	4.49609	3.20254	3.78109	3.6792	3.42488	2.60036	2.28247
5534	0.490467	1.75877	2.66726	1.90165	1.72979	1.5037	2.10115	1.71462	3.18869	1.48295	2.10014	-1.77596	1.77855	1.71682	1.62049
5536	4.0977	3.27092	3.53159	2.75884	3.72389	3.26965	3.50526	3.46781	3.60494	3.68173	3.23758	3.28907	3.75635	3.92608	3.4264
5537	2.55961	1.91319	1.15458	3.15136	2.45223	1.9097	2.57432	2.78025	2.44026	2.49986	1.76311	2.42726	2.64282	3.1875	2.68829
5538	2.44522	1.11796	0.921436	2.63148	2.21732	3.0858	2.39449	2.80091	0.461424	2.56579	1.27178	1.83147	0.972693	0.912956	1.79202
5546	0.770787	1.6124	1.1331	0.2587	1.21779	2.57054	1.20257	1.47072	1.73131	0.220082	0.475915	1.42653	1.15905	2.01085	1.71809
5547	0.289244	0.0688771	0.425782	2.30591	0.82489	1.02928	0.612211	2.41037	1.24343	0.343351	2.45088	0.863542	1.42261	1.02666	3.06454
5550	1.95803	1.49523	2.17616	2.36841	2.90927	2.51564	2.72406	3.12968	2.45849	2.13356	2.54223	2.05144	2.24376	2.06612	2.24896
5558	1.66448	3.54749	1.53346	3.43237	1.24537	1.61466	1.46978	1.18307	2.10719	2.58357	2.28158	1.7914	2.05686	3.45665	1.77888
5562	0.542803	0.965692	2.07128	0.586116	0.744419	-0.110604	-1.32409	0.565792	-0.568324	0.82489	0.214374	0.129349	1.45744	0.766892	0.408494
5563	0.524666	1.80496	1.3846	0.394843	-1.27998	0.432104	-0.456009	0.681764	0.502636	0.421695	-0.610874	0.176067	-0.186393	-0.453439	0.996316
5566	1.77222	2.028	1.36109	1.92979	2.75715	1.83159	1.81426	2.68017	1.97589	1.44626	1.74614	2.06547	2.95418	2.58289	2.18834
5567	1.76566	1.10091	0.952632	2.17693	2.66077	0.744506	1.08291	2.37482	0.902575	1.59998	0.678883	1.48867	2.46108	2.5289	1.73998
5571	1.34039	1.64025	1.91054	2.56399	1.79958	2.05186	2.02959	1.51758	2.40007	1.96787	2.08287	1.77104	1.76515	1.7548	1.74777
5573	2.65659	3.0173	2.04114	2.3525	2.73366	2.41392	1.80306	2.52502	2.63494	2.52241	2.80917	1.95535	1.58981	1.66894	2.46671
5576	4.03006	3.20101	3.05915	2.98656	3.63135	2.68807	4.26004	3.44516	4.60987	3.41822	3.95329	3.86591	3.51728	3.86586	3.67822
5577	2.47757	2.3501	0.872395	-0.206395	1.66389	0.305912	1.40898	0.891341	0.230572	1.87727	0.813114	1.35907	0.836167	1.09167	0.0211954
5578	-1.51953	-1.10036	-3.82828	-0.741783	0.201759	0.0912598	2.43584	0.742006	0.80587	0.0117819	-2.35624	-0.151843	-1.34337	-0.594225	-1.55131
5580	1.27745	1.28806	0.921132	1.40844	0.369829	2.50518	1.56125	2.28966	2.45051	1.78555	1.07169	1.95341	2.02977	-0.155534	2.07135
5584	0.828063	-0.0099891	1.11736	1.5935	0.454597	1.1462	2.03749	1.19005	0.807767	1.00583	1.24038	1.90489	0.997473	1.14104	0.799999
5585	-0.224317	-0.212568	-0.268122	-0.718331	0.059909	-0.548776	-0.399921	0.631896	-1.72166	0.573568	-0.0906493	-0.474532	-0.27073	-0.438503	-0.428566
5586	1.99776	2.03161	2.82328	2.62593	2.34386	3.02251	2.36496	2.94523	3.16274	2.98185	1.84197	2.96608	1.8948	1.63404	2.47576
5587	-2.88044	-3.8997	-2.75049	-0.556818	-0.975397	-2.74855	-2.72356	-2.63935	-0.342086	-0.524085	-3.24605	-1.07552	-0.840629	-3.52616	-2.6056
5589	6.07954	6.78012	6.95527	6.28013	6.42764	6.77803	6.2197	6.22917	6.30671	6.13091	6.60856	6.03971	6.42323	6.23754	6.17067
5591	4.57917	5.27634	5.22752	5.33065	5.35669	5.05801	5.15299	5.24348	5.15237	5.13498	5.22031	5.10827	5.12821	5.11325	5.19485
5594	2.42699	2.35972	2.64367	2.45436	2.99299	1.86849	2.93753	2.83695	2.13291	3.21167	2.37022	2.42309	2.94064	3.11447	2.95957
5595	1.60322	2.29743	2.08607	2.39975	2.35146	2.195	2.15944	2.16623	1.81512	2.36079	2.3058	1.66903	2.75768	2.35913	2.41219
5599	-0.897543	-1.11591	0.226385	-0.0800879	0.359971	-0.114035	-1.23006	-1.00636	-0.314733	-0.628385	0.0746424	-1.66703	-0.209395	-0.476538	-1.1106
5601	0.459432	-0.954557	1.53745	0.42664	1.06585	0.487898	0.519542	0.46999	0.160791	0.473943	0.657457	-0.371646	0.331476	0.426533	0.286999
5604	2.91378	1.66043	3.29324	3.20102	3.04399	1.89914	2.85796	2.77055	3.27192	3.04117	3.36948	3.46316	3.74544	3.31775	3.19114
5605	2.29028	-0.277359	3.5057	3.16434	2.55861	-0.11857	2.91585	2.96309	3.09479	2.81568	2.81771	3.13713	3.19174	2.90885	3.08277
5609	0.592062	0.857185	-2.06311	1.71127	1.07731	-0.618384	0.0828388	0.856787	-0.186722	0.703987	0.791439	0.624148	0.931154	-0.0920326	0.38416
5610	3.10541	2.60065	3.40391	2.03238	3.43439	2.82731	3.02963	3.17996	2.90554	2.81529	2.6094	2.70569	2.61814	2.59822	2.73255
5611	1.61974	-0.294243	2.71387	3.03321	1.65974	2.08733	2.48179	1.918	2.1241	1.58808	1.50432	2.32858	2.48236	2.49748	3.00067
5630	5.68442	5.59739	5.42457	5.29505	4.40344	4.98391	5.30058	4.78013	3.82784	5.01268	5.30047	5.11355	4.84029	5.23655	5.11066
5631	4.2288	4.12386	4.26424	4.5479	4.1252	4.50155	4.97074	4.55129	4.10093	4.85616	4.60403	4.96173	4.95634	4.91655	4.70463
5634	4.38668	4.20817	4.20664	4.0302	4.06271	4.26501	3.91867	4.80571	3.24583	4.1951	4.45773	3.77584	4.14054	4.08004	4.12359
5635	2.05273	1.92357	1.32567	2.06171	2.22209	1.89728	1.39462	1.28818	1.62723	2.04694	1.39446	2.15931	1.65265	2.01303	2.11926
5636	2.13875	2.5653	1.31139	2.02722	2.19447	2.74186	1.46613	2.35095	2.38695	1.55591	2.49774	2.54678	1.97475	2.89796	2.30597
5641	0.307195	-1.46713	0.188401	-0.337886	-0.186557	-4.09542	0.0489336	-0.617499	0.527271	-0.86171	-0.209395	0.632734	0.488412	0.189413	-1.13606
5660	3.46716	3.20072	3.29408	3.60948	3.34929	3.78359	4.23973	4.0378	3.58209	3.89648	4.1323	4.03561	3.94823	3.96343	3.56352
5682	5.79648	6.30848	5.77682	5.88426	5.48445	6.01342	6.12361	6.08036	5.74249	5.52355	6.20984	5.5146	5.89718	5.99463	5.8624
5683	4.89304	4.45757	3.43503	4.3164	4.6294	4.11571	4.47353	4.17341	4.98784	4.75039	4.40557	4.39814	3.86344	4.2895	4.25238
5684	5.1272	3.99373	4.99507	5.16555	5.05443	4.05774	5.01217	4.81942	4.88525	4.6511	5.01517	4.85496	4.47116	4.67719	4.76729
5685	5.61397	4.94576	5.11298	4.97848	4.84635	5.32115	6.37609	6.44931	6.51859	5.9822	5.46343	6.41125	5.09088	6.10923	6.07353
5686	6.57092	6.69507	6.50406	6.69117	6.59118	7.02823	6.53944	6.48928	6.76182	6.78446	7.15475	6.78261	6.89279	6.85573	7.00796
5687	4.66799	4.39917	4.77614	5.18047	5.28419	4.69051	5.22227	5.24832	4.91302	5.11599	5.3093	5.61424	5.40633	5.62164	5.31277
5688	5.25296	5.45839	4.87828	5.76045	5.43271	4.70269	5.09044	5.309	5.62382	5.22732	5.37351	5.66971	5.40439	5.63616	5.4909
5689	3.22123	1.42787	3.7358	3.91683	3.92599	4.07409	3.63952	4.48365	3.94128	4.29789	4.38962	3.67374	3.76217	3.60433	3.74767
5690	3.78412	3.88036	4.2725	4.07362	2.62061	3.4053	4.14963	4.44239	4.68205	4.55763	3.88309	3.48456	3.93555	3.52446	3.82703
5691	4.79475	4.42126	5.77227	4.34105	4.29145	6.2203	5.37784	6.08762	5.63786	5.63126	5.73995	4.4113	4.33817	4.09978	4.32363
5692	6.92598	3.19606	2.31872	3.82163	4.55783	3.67474	2.93384	3.89183	4.30639	3.47728	3.89951	4.27215	4.15117	3.72083	3.85051
5693	3.81434	3.82242	4.54142	3.97092	4.00623	4.0935	4.27731	2.3099	4.75807	4.66742	4.70787	4.20355	3.84542	4.31367	4.14427
5694	3.49655	2.47306	2.4714	3.49566	3.79065	2.94051	3.6498	3.52721	2.76097	4.04297	3.97863	3.502	3.60192	3.47623	1.73266
5700	4.54044	4.01439	4.44067	4.27638	4.16111	4.41893	4.44072	4.44179	4.31744	3.47883	4.72354	4.43138	4.21753	4.47846	4.56444
5701	4.54966	4.31067	4.84666	4.82529	4.11971	4.69367	4.15481	4.38804	4.32896	4.39031	4.54543	4.66849	4.46854	4.34094	4.61827
5702	4.28044	4.6353	4.59694	4.12491	4.38051	5.43589	4.70778	4.6694	4.83735	4.5886	4.74558	4.81472	4.53423	4.68786	4.81996
5704	3.98173	3.732	3.87432	3.79587	4.24675	4.44402	4.36583	4.29276	3.75247	4.64548	4.28027	4.45777	4.33312	4.23892	3.63256
5705	5.01896	4.52481	4.86619	4.83542	4.7151	5.04288	5.36093	4.97906	5.03602	4.99614	5.21181	4.98982	5.18293	4.86601	4.58108
5706	3.914	3.97989	3.71005	4.01568	4.04522	4.10284	4.7071	4.29464	4.30654	4.10707	4.06453	4.33648	4.10461	4.35086	4.0195
5707	3.49394	4.37769	4.0386	4.22741	4.05815	4.32723	4.42317	4.08413	4.13824	4.38204	4.37091	4.39648	3.96395	3.93754	4.30132
5708	4.7526	4.42004	3.86772	4.85401	4.28171	5.02125	4.30448	5.20625	5.08123	4.64795	4.10213	4.79721	4.85091	4.26409	3.82186
5709	3.64706	3.87992	3.81971	4.27644	3.93826	3.80507	4.44491	3.96017	4.0805	4.52765	4.51651	4.37767	4.40828	4.5641	4.4887
5710	3.01416	2.9576	3.61071	3.512	3.12022	4.41895	4.2384	4.1651	4.29712	4.2751	3.83333	3.67056	3.60812	3.50693	3.47423
5713	3.34927	4.78806	4.27511	3.51389	3.90587	3.71834	4.31033	4.04315	3.599	4.39684	4.16329	4.03964	3.91952	3.8827	3.85478
5714	2.38203	2.34093	2.44278	2.48728	2.97111	1.7485	3.20667	2.6274	2.3204	2.9555	3.1989	2.89575	2.96934	2.62639	2.41643
5715	1.86991	1.55675	3.49029	1.32291	1.93678	2.5472	2.01956	2.08814	2.2558	2.08103	3.77782	3.50826	3.23151	3.10556	3.22415
5716	4.43624	5.50512	4.89299	4.33148	5.04002	4.7119	4.58278	4.39739	4.4425	3.93685	4.62131	4.60879	3.36253	4.28857	4.25943
5717	4.80462	5.37274	4.963	5.48099	5.01118	5.43915	5.07614	5.47503	5.31286	4.92264	4.9945	5.31548	6.04004	5.12664	5.43451
5718	3.7144	4.14191	4.06875	3.48963	3.9271	4.51001	4.21898	4.24575	4.13311	4.10154	4.33196	4.11448	3.72828	3.78159	4.08441
5719	4.07641	4.0738	3.79161	4.23665	4.1073	3.88692	4.27961	4.18318	4.07346	4.00142	4.0557	4.23209	3.65853	4.12852	3.33092
5720	4.35713	4.50541	4.00231	3.72046	4.00024	4.08441	3.93422	4.05205	4.10607	3.68348	3.79117	4.11243	3.68084	3.72425	2.47511
5721	2.43888	3.03118	2.64166	2.97662	2.78484	2.40302	4.65067	4.52825	4.63488	4.32595	4.14236	4.70005	2.07916	4.71941	5.09294
5723	3.66278	3.12684	3.26288	3.4087	2.54762	2.66585	2.60136	2.75514	2.80469	3.14823	2.81721	2.7039	1.78409	2.92096	2.99144
5725	5.94182	6.40384	6.73321	5.60886	6.67615	7.41275	6.91842	7.16848	7.1417	6.94158	6.95592	6.35809	6.06216	6.46002	6.62827
5738	0.386701	0.644133	0.626673	1.89449	0.577828	1.06233	0.925848	0.939678	0.517024	0.719665	1.37395	0.885809	1.1141	0.941858	1.11796
5747	0.619178	0.489337	0.925164	-0.183933	0.586885	0.769687	0.242084	0.609755	-0.48661	0.399554	0.423632	3.54387	0.422771	0.593306	0.70044
5754	1.00346	2.24574	2.05287	1.61297	2.74006	1.42213	1.42702	1.35614	1.18072	1.26526	1.13599	1.08257	0.765959	1.1115	1.48223
5756	2.2986	1.68603	2.33868	3.03668	2.10138	3.29775	1.11783	2.19761	2.72594	0.580821	1.70137	0.52667	0.271067	1.40626	2.34312
5757	-1.12721	2.82924	2.94019	3.00132	-1.56405	-1.23616	2.16524	1.71831	6.03177	-0.707454	4.58943	1.85806	4.17324	3.56405	2.30996
5770	1.66348	2.51425	3.60966	2.88084	3.90881	3.78246	3.18902	2.76428	3.5883	3.04743	2.76199	2.53177	3.21535	2.683	3.22712
5780	-1.00462	-2.17462	1.45591	2.15585	2.29361	-0.196773	0.616169	1.49237	1.07875	-0.156177	-1.6295	0.572211	2.22614	0.459956	-1.56277
5781	2.86566	2.30393	2.90045	2.01635	2.96813	2.52735	2.79169	2.42747	2.72768	2.32285	2.4614	2.43941	2.80221	3.06248	2.09933
5782	-0.616835	-1.5433	0.259544	0.115965	-3.46753	-4.31905	-0.00621696	-0.130365	-0.095882	-0.354759	-3.71028	-0.191162	-1.62593	-4.26812	-1.16845
5783	1.06399	0.457752	0.221073	-0.840888	0.659651	0.586885	-0.511279	-1.28174	-1.40469	0.0972062	-0.764886	-0.346298	0.739848	-0.337521	-0.171368
5786	-1.09203	-0.496753	-1.42624	-0.532616	-0.996542	-0.840888	-6.53282	-0.813499	-7.673	-0.791108	-3.89754	-0.926043	-0.457395	-0.757062	-0.520976
5789	-3.97937	-3.53282	-3.17397	0.112633	-2.8646	-2.53868	-2.52367	-1.27544	-1.65336	-4.51953	-4.59423	-2.43909	-3.72929	-3.73504	-3.25429
5792	0.705845	0.52316	0.782744	0.983021	0.714839	1.73105	0.970412	1.47228	1.11936	1.11809	1.40283	1.33959	0.671203	1.01942	0.839879
5802	-2.85726	-3.06492	-2.76219	-2.23447	-3.83239	-3.699	-4.65109	-1.00636	-3.73889	-3.34373	-3.54793	-3.09665	-2.38534	-3.57004	-2.6295
5813	0.0612923	-0.070512	1.33851	0.291839	0.955908	1.82818	1.57386	1.8159	1.37918	0.0633649	-0.446148	-0.0901885	0.184471	0.111031	-0.137648
5817	-0.30561	0.841329	1.16646	0.169925	0.371392	0.940956	0.49211	0.6124	0.545573	-0.615508	0.323428	-1.47273	0.130536	1.01285	0.700351
5819	1.60345	-2.74275	1.00712	-0.11857	1.5102	-0.494516	0.0563061	0.0219061	0.519743	-0.0906493	0.696617	0.70982	0.749577	1.09802	-0.519942
5822	2.62464	2.93936	2.72487	2.78833	2.70126	3.05155	2.725	3.02354	2.85445	3.01498	3.24696	2.87541	2.69075	2.86774	2.67261
5824	1.47887	1.10481	1.64478	2.07464	2.96604	2.09565	1.94983	1.56418	1.50848	2.58672	1.63292	1.98455	1.30655	0.440102	1.26189
5825	2.08716	2.03492	1.92877	2.82132	2.87332	2.50825	1.33142	2.95992	2.42916	2.76759	2.00619	2.98508	2.78161	2.66644	2.85256
5830	0.552967	1.46733	-0.389678	1.26213	-0.331518	0.388024	-0.536796	-0.623487	0.393197	0.284988	-0.566186	-0.908063	0.551491	0.159629	0.0920721
5831	5.30818	4.66774	4.32792	4.07159	4.46496	4.67773	4.9105	4.73423	4.89653	4.51469	4.98319	4.78758	4.74995	4.83714	4.88545
5832	5.70543	5.84445	5.53599	5.49362	5.66802	5.73487	5.52199	5.76325	5.5127	5.85085	5.93372	5.73398	5.49676	5.49157	5.72942
5834	1.79252	2.2011	2.3364	2.61948	2.85104	3.04207	3.00081	2.37083	2.23275	2.54359	2.61039	2.58945	2.50645	2.90047	2.64685
5836	4.23414	4.25838	4.15395	4.32147	4.37394	4.26027	4.38849	4.569	4.49296	4.3489	4.22556	4.39951	4.09614	4.21504	4.12506
5837	0.255561	0.676719	0.0832474	0.971884	1.41094	0.645056	1.02666	1.27983	1.2532	1.27071	1.15924	0.935083	1.29684	0.882526	0.946656
5859	4.59884	4.32945	4.3666	3.95557	5.07899	4.58464	4.42858	4.37515	4.25076	4.71305	4.44834	4.32885	4.63241	4.08082	4.15946
5860	2.29001	0.704252	0.48419	1.57788	2.83776	1.20689	1.16292	1.85973	2.44663	1.54037	0.84535	2.34284	2.0418	0.809085	0.496411
5861	2.27908	2.18606	3.0915	3.00472	2.89544	3.68761	3.20246	3.80443	3.16368	3.81848	3.1161	2.4981	2.57558	3.48008	2.64316
5862	3.63513	4.7806	4.54706	5.66323	4.05992	4.56055	4.4562	4.20374	4.485	4.10189	4.46469	4.13191	4.25422	4.66726	5.55307
5867	2.51195	4.34649	3.8779	4.83326	1.85427	0.809744	4.74993	2.42686	2.86459	2.84278	4.05415	2.95524	2.91349	4.55445	4.34376
5868	2.65924	3.1134	3.0583	3.53018	3.13514	3.70606	3.80994	4.13727	3.3538	3.48816	3.90708	3.67458	3.75411	3.49053	3.179
5869	2.99184	2.71885	2.31417	3.62793	2.1394	3.31085	2.47121	3.27733	1.93455	3.06927	3.06914	3.22263	2.9321	3.1208	3.27904
5870	3.39924	3.76189	1.4881	4.01547	1.5363	2.43592	2.30413	3.60818	2.40594	2.58739	3.8455	3.69964	4.79378	4.1586	2.19893
5872	3.27529	4.09466	3.98513	3.40742	3.59512	3.78066	3.92418	1.89165	3.09021	3.80874	3.78429	3.84108	4.0356	2.63411	2.61775
5875	0.00187429	0.179893	0.794686	0.52717	0.661294	1.4814	1.51949	-0.863284	1.78266	1.62433	-1.8396	1.83082	0.403922	0.212756	0.289952
5876	0.0106366	0.322044	1.34596	2.56203	1.08148	-1.07157	0.987976	1.8673	2.1932	1.3927	-0.107182	0.961401	0.338909	1.13836	0.400975
5877	1.35106	0.419755	1.5827	3.46289	0.372284	1.08787	1.98222	4.00318	0.620962	3.43783	3.45395	3.83108	2.90016	0.496616	2.86457
5878	3.59294	3.73937	5.14646	5.44702	4.50877	5.30902	4.96104	5.8047	5.34728	5.271	5.47685	5.30517	4.17281	4.53407	4.733
5879	1.22509	1.66657	-0.21558	2.783	2.53677	0.745625	3.1659	3.01714	1.9779	2.03065	2.46401	2.58662	3.6827	3.1786	2.62234
5885	2.95125	6.77347	3.72349	3.3711	5.98843	3.48382	5.99791	3.41818	3.64455	3.32279	3.37127	3.37923	4.4363	4.68871	5.57333
5886	2.20016	3.27812	1.78614	2.45841	2.58472	2.00827	2.29331	2.19317	1.95092	2.20517	2.49674	2.40779	2.87277	2.75722	2.32449
5887	2.04534	1.86116	2.33041	3.11222	1.97548	2.65974	3.83777	3.16572	3.79941	3.46382	4.54491	4.07666	4.03024	3.68431	4.04592
5894	-0.162137	1.59689	-1.14305	-0.358639	-0.535541	-0.54962	1.7198	-0.739372	-1.30579	0.0742314	-1.45206	1.13593	-0.47694	1.2386	-0.480559
5898	0.721679	0.200253	3.00204	2.67884	2.99137	1.0545	3.82696	4.06443	3.04488	3.291	2.89109	3.5289	1.71453	2.23766	1.58938
5899	1.29737	1.64639	1.54913	0.687867	2.04453	1.61476	2.29287	2.5173	1.09721	2.60519	1.30223	2.84954	2.02457	2.23766	2.17789
5901	9.17949	8.87707	8.59259	8.56347	9.05885	8.8997	8.44745	9.43569	9.07496	8.68657	9.32083	8.96571	8.96981	8.86154	8.88979
5902	6.38677	7.15502	7.72742	6.44261	6.54445	7.07928	7.39609	7.54851	7.48183	6.83188	6.96461	6.59392	5.84274	6.72151	7.04889
5903	2.01307	2.45473	1.85798	2.34182	2.01568	2.17271	1.93304	2.15238	2.13822	2.04471	2.39449	2.13363	2.20917	2.61657	2.33119
5905	4.86992	4.79695	4.68494	4.81366	4.62766	4.84192	5.06735	4.7113	5.00121	4.80019	5.1255	4.72849	5.1437	5.11595	4.68537
5906	2.88764	2.91984	3.22225	3.64254	2.26595	1.44435	4.01228	3.75329	3.37166	3.23413	3.9571	3.45885	2.57131	3.55311	3.44232
5908	2.91883	3.4472	4.31043	4.56535	3.27974	2.99143	4.56488	4.41945	4.41936	4.22586	4.67644	4.00368	3.33096	3.9093	3.79272
5910	1.94763	0.884871	2.1447	1.9434	2.76073	3.31794	3.01835	2.92117	2.92903	2.70199	2.88217	3.21546	2.80552	2.39942	3.96775
5911	0.394514	-0.530531	0.319734	1.01771	1.13868	-0.471329	0.751121	0.884403	0.960586	0.981707	0.624616	0.790188	0.593593	0.827575	1.14932
5912	2.22172	2.05022	1.55267	1.76341	2.06716	0.721766	3.49354	3.68802	3.64135	3.37823	3.60221	2.97028	2.59982	2.21478	1.95561
5917	4.91083	5.1033	5.3733	4.83829	4.9481	5.12247	5.40774	5.4757	5.25818	5.22652	5.24155	5.13757	4.83575	5.26421	5.22098
5925	-0.239907	0.271067	0.368265	0.11836	-0.733124	0.471864	-0.358639	-1.72356	-1.2716	0.0692897	-0.568751	-0.609552	0.379732	0.161178	-0.924399
5928	6.35382	6.43858	6.00134	5.89027	5.84432	6.56994	6.16779	5.93221	5.91088	6.02926	6.13908	6.30634	6.11573	6.47614	6.10913
5929	2.29166	2.10598	2.24984	2.86786	1.93911	1.15581	3.27261	2.09623	2.16443	3.17479	2.6681	3.31996	3.25039	2.98211	2.21459
5930	-0.393842	-0.651768	0.173767	-0.34172	1.30375	0.318346	-0.723563	-0.776207	-0.76415	-0.171368	-0.926865	-0.673463	0.539531	0.782409	-0.716197
5931	6.38951	6.36775	5.79622	5.92313	5.74189	5.97147	5.80304	5.64615	5.99117	5.80359	6.0989	5.88771	5.76138	6.17483	5.84566
5935	5.68505	5.94209	5.89913	5.60783	5.05082	4.88038	6.33646	6.18862	6.03794	6.06841	5.39497	5.33724	5.60786	4.55653	5.64029
5936	2.42234	2.53491	3.03966	2.66737	2.32447	2.24711	2.9397	3.37079	3.32622	2.80647	2.87182	3.4419	2.93879	2.90051	2.57659
5947	-1.01421	-1.29938	0.449218	1.03689	1.34227	-1.02709	0.516217	-1.0948	-2.03209	0.797677	-1.50349	1.23462	0.858458	0.864414	0.827738
5954	4.7692	4.08218	5.10242	4.41695	4.85986	4.53439	4.87699	4.9135	4.7784	4.93806	5.28738	4.72212	4.75561	4.93225	4.66928
5955	1.70496	1.92273	3.27087	3.29726	3.62364	2.92807	3.13414	3.11155	3.49452	3.09266	3.77321	2.97411	2.83726	2.96138	3.3748
5962	4.20336	3.82753	3.35961	4.29313	4.30844	3.87905	4.5169	4.12337	4.24942	4.15988	4.3045	4.03108	3.91486	4.11906	4.32999
5965	1.95632	1.79809	2.43912	2.64196	2.28208	1.44626	2.63638	2.00824	3.33095	2.99606	2.2954	2.83756	2.55682	2.40338	2.57211
5970	1.73197	2.17377	1.6526	1.56418	2.55729	2.05814	1.97078	0.95293	0.618896	1.74979	1.78752	1.63483	1.83984	0.926303	1.54453
5976	3.1482	3.22228	3.61007	3.50493	2.64185	3.11488	2.81377	2.65837	2.9434	2.94927	2.73207	2.84609	2.81406	3.30613	3.22021
5977	1.43888	2.02552	1.52286	1.98535	2.17117	2.22321	1.60895	2.01432	1.87719	2.5297	2.23588	2.02744	2.20286	2.10759	1.99259
5981	1.00353	1.28007	0.717298	0.700617	0.760689	0.660746	1.19232	1.05686	0.33754	0.967611	-0.160363	0.742955	0.635244	1.12214	0.238787
5982	3.54902	3.44353	3.55741	3.9897	3.49148	3.02272	3.36674	3.76986	3.8542	3.77245	3.95629	3.69307	3.70377	3.71269	3.78352
5983	2.39388	3.69792	2.61469	3.17053	3.42688	4.23255	3.64777	3.99743	3.37642	5.00183	4.0202	3.8977	3.86491	3.44345	3.03849
5984	3.51058	3.42234	4.31741	4.09949	3.61177	5.03508	3.9596	4.07682	4.32652	4.11585	5.01455	4.83028	4.6234	5.03312	4.26206
5985	2.96397	2.59055	2.91468	3.54005	3.1164	3.68929	3.83129	4.11624	3.72302	3.99698	3.5516	3.86099	3.81347	3.97204	4.12785
5987	1.27638	2.23383	1.50055	0.363451	-1.29796	2.2993	1.69889	3.16898	-1.80894	0.849759	2.03626	2.68849	2.69817	2.6211	2.08522
5989	-0.57626	-0.728335	0.330903	-0.634867	0.283922	-0.0911103	-0.679458	-0.42585	-0.0288519	-0.00882739	-0.707689	-0.614845	-0.493703	-1.65972	0.280838
5993	0.861876	0.11023	1.75903	-0.279984	0.950916	0.994869	1.35873	-0.392326	-0.241612	-0.789112	1.03605	-0.985359	-0.838306	0.00129784	-1.57691
6009	3.26628	2.14473	1.32792	3.18109	3.05634	2.43453	3.13108	2.95319	3.17404	3.75703	3.27498	2.83701	3.17615	3.81131	2.10913
6015	1.26394	1.45906	1.35344	2.10544	1.01121	2.10809	1.75211	2.69809	2.51225	1.4253	1.79602	1.93911	2.23952	1.35834	1.53102
6045	3.32749	2.60855	2.14522	3.70432	2.49249	2.0536	2.4918	3.62665	3.45553	3.34292	2.97098	3.35273	3.17789	3.4049	2.99928
6046	1.75151	1.71326	2.37962	2.11783	2.43309	2.20952	2.88411	2.59285	2.38968	3.0549	2.51685	2.79002	2.31162	1.96968	1.70779
6048	-0.131787	1.35896	0.651408	0.866235	0.949796	0.676358	1.34335	0.661385	-0.6333	1.08658	0.680054	0.709379	-0.792607	1.09058	1.19396
6050	4.47208	4.52546	4.40943	4.25001	4.21031	4.9261	4.64095	4.74787	4.80253	4.55658	4.4863	4.9576	4.97829	4.91689	5.32808
6051	3.4795	3.21887	3.76234	3.69531	3.38278	4.15225	4.22524	3.91534	3.91577	3.82166	4.24288	3.87819	3.92169	3.98359	3.653
6059	3.45458	4.08633	3.94497	3.97885	3.44729	4.05398	4.06894	3.78034	3.78423	4.01552	4.04369	3.9285	3.49913	3.96233	3.90486
6093	-0.345564	-1.47033	0.881038	0.271187	0.463099	-0.868806	0.357158	0.512985	-0.843215	1.15847	-1.48965	0.356482	0.487281	0.904426	0.580821
6117	4.44142	4.56516	4.33887	4.29607	4.96113	3.74341	4.28608	4.11622	4.53926	4.28128	4.3149	3.63245	4.17222	4.37354	3.72799
6118	3.8105	4.51058	4.23178	4.04997	4.09516	4.04815	3.64788	3.51311	3.56184	4.08216	3.49503	3.75311	3.04674	3.08636	3.61189
6119	5.06172	5.3563	5.29117	4.66196	5.38115	5.59211	5.60342	5.29709	5.718	5.41398	5.4719	5.13868	4.52528	4.88707	4.91309
6120	0.921969	4.09666	3.11493	3.01634	3.55911	4.10409	3.04497	3.56552	3.51618	3.67705	3.4403	3.22345	3.29682	1.04614	3.05082
6122	5.0016	5.51756	5.66738	4.73746	6.03902	5.21005	5.7724	5.97667	5.98677	5.77198	5.23228	5.937	4.86287	5.50396	5.52352
6124	8.31026	8.43316	8.3101	8.23079	7.7516	8.24385	8.22082	8.29675	8.14397	8.26544	8.26706	8.14086	7.56833	8.40889	8.46118
6125	7.54617	6.58641	7.16679	7.31884	7.65377	7.05329	7.61028	7.47546	7.51539	7.49564	7.2352	7.71554	7.24018	7.17183	7.31472
6128	5.93113	3.96086	5.04081	6.45439	6.17333	3.36522	6.74326	6.3511	5.59734	5.95252	7.10491	6.28356	7.16344	6.88741	7.08949
6129	6.01814	6.78806	7.06457	6.98158	7.23353	7.20966	7.1741	7.03662	7.39647	7.24384	7.67915	7.14427	6.99541	7.12628	7.35114
6130	6.97773	6.04156	6.68739	6.85334	6.11175	6.61928	6.83211	6.78411	7.00742	6.81629	6.90313	7.13261	6.9621	7.21816	6.91062
6132	6.8185	5.10676	5.82566	5.18827	4.73847	6.17653	5.77423	5.22932	5.43599	5.37296	5.50966	5.4414	5.64037	5.74802	5.23161
6133	7.30628	7.92692	7.6847	7.64932	7.18907	8.13607	7.61204	7.68604	7.60347	7.56421	7.7192	7.064	7.04408	6.55128	7.99029
6134	5.656	5.44105	6.43132	6.20051	6.69068	6.27063	6.71099	6.81912	6.54732	6.35353	7.01012	7.08737	6.84699	6.83691	7.12787
6135	8.00329	7.2962	7.55334	7.53832	7.30199	7.70318	7.19041	7.50437	6.81412	7.6105	7.09602	7.29298	7.33918	7.37028	7.56677
6136	8.17094	8.94172	8.60924	8.59431	7.98988	8.22427	8.4336	8.03665	8.06067	8.28781	8.23959	8.45716	7.91766	8.37857	8.35868
6137	7.77905	6.87642	6.46338	6.43576	6.62166	6.49505	6.2288	6.54614	6.58937	6.60316	6.99942	6.36771	5.79375	6.303	6.24387
6138	6.74109	7.24829	7.55276	6.6111	6.35288	6.54723	6.74826	6.76191	6.64753	6.092	7.11604	6.0659	5.14397	6.54085	6.93455
6139	6.88953	6.74219	6.99208	6.73875	6.03838	6.81775	6.06701	6.42991	6.68104	6.51954	6.6333	6.23258	6.15134	6.41291	6.43353
6141	7.29292	8.0736	8.05739	8.31821	8.22719	7.49873	7.59309	8.1357	7.69794	7.80752	8.20896	8.16052	8.41022	8.51347	8.33131
6142	6.72369	6.69589	6.55295	6.68026	6.53568	6.08245	6.28926	6.77322	6.30257	6.54547	6.1043	6.55264	6.14259	6.36521	6.66974
6143	3.88928	2.67218	4.04323	6.42394	6.0441	2.69631	6.10555	5.17653	5.09521	5.90314	5.85872	6.27007	4.91432	4.81525	5.10594
6144	5.62707	4.29361	3.24088	3.26427	3.83868	4.76705	2.88305	4.07919	3.72836	3.80976	4.30542	2.83123	4.18076	3.72145	3.61802
6146	6.63706	7.20926	7.07571	6.95223	6.59973	3.60491	6.53456	6.27243	6.33241	6.64951	7.02873	7.39373	7.10004	5.98143	6.84023
6147	8.63372	8.56753	7.78494	8.10301	8.01756	8.21825	8.22247	8.21461	7.95231	8.31727	8.44701	8.48586	8.62618	8.44917	8.53113
6152	7.11399	3.72291	4.43054	5.6861	3.51432	5.60094	5.38116	5.07534	5.24434	5.27925	3.87963	5.08069	5.45532	5.494	3.90311
6154	5.11698	5.74131	5.06548	4.46637	5.85789	4.67275	5.74846	4.45048	5.09845	5.13527	4.61069	5.40004	5.4271	5.3924	4.86013
6155	7.33711	7.75644	6.82055	7.17072	7.58921	7.51548	6.62484	6.90161	6.18284	7.01185	7.47849	7.50902	7.09784	7.14659	7.46407
6156	7.33445	6.58543	6.53298	6.19638	6.16385	6.95279	5.19568	6.48938	6.28376	6.47796	6.21428	6.37769	6.45229	5.9376	6.53151
6157	8.55387	8.51861	7.42827	8.03512	7.93775	8.67246	7.85523	8.11119	7.31715	8.32914	8.2298	8.31203	8.40065	8.56992	7.78867
6161	6.86598	5.99562	6.53639	6.25545	6.36646	6.98292	5.8384	7.06792	5.99827	7.15887	6.70925	6.74736	7.14075	6.66695	6.03319
6168	7.86472	7.01243	6.82996	6.69244	6.9861	7.14317	6.47348	6.82132	5.52305	6.75603	6.89984	6.88055	6.88403	7.35477	6.88696
6169	6.59388	7.5477	7.49359	7.33748	7.13678	7.10037	7.25723	6.81266	7.01006	6.94732	6.47561	7.04856	6.60607	6.72722	6.78887
6175	6.62335	6.80931	6.56363	6.19436	7.20003	6.33403	6.56982	7.45241	7.19616	7.15009	7.14073	7.04887	7.30173	6.99879	7.09245
6176	2.18647	1.21537	2.43611	3.50292	3.12932	3.3132	3.50395	3.58716	4.98502	4.32733	4.17899	2.95073	3.10407	1.09997	1.18751
6181	8.7292	9.97482	9.89606	9.5991	9.44996	9.49661	9.07878	9.08021	8.50649	8.8378	9.60019	9.19671	9.54244	9.75154	9.22417
6182	5.75445	5.06006	4.88111	4.99357	5.17055	5.27616	5.20304	5.19238	6.07348	5.06721	5.55992	4.9344	4.52504	5.18732	3.98447
6184	4.69742	5.5825	5.5704	5.42545	5.79948	5.85915	5.89692	5.97118	6.05641	5.71999	5.6844	5.75881	5.83393	5.50525	5.71045
6185	4.35473	2.97959	4.64404	4.75266	4.52089	3.85268	4.95708	5.24317	4.98545	5.03936	4.79329	4.85422	4.41799	5.04718	4.63874
6187	6.70776	6.93018	7.09355	6.76954	6.58745	6.10967	6.97082	6.72137	5.99064	7.12471	6.71794	6.63183	6.66747	7.03582	6.42322
6188	7.89588	8.49604	7.9188	8.00393	7.9769	7.85708	7.96876	7.99785	7.73899	8.14583	8.17106	7.815	8.0479	7.98183	7.94502
6189	7.10465	6.29716	6.37266	7.06788	6.54059	6.34924	6.81003	6.80882	7.07741	6.88705	6.93113	6.45004	6.38022	6.90792	7.19053
6191	6.96423	6.03158	6.22952	6.14287	6.3248	5.53911	6.32093	5.46122	6.41793	5.67108	6.34881	6.23189	6.07521	6.58624	6.03607
6193	3.22489	4.72396	4.46057	5.22686	5.38686	5.33247	5.46721	4.81306	4.36687	5.13588	4.76488	5.1215	5.01681	5.04214	4.63279
6194	7.65807	7.65686	7.13288	7.32729	7.26077	6.56113	6.97582	6.88689	6.86569	6.36898	7.2913	7.12999	7.05264	7.14297	7.27766
6195	-0.0954196	0.142217	-1.14944	0.173383	0.734742	0.489543	0.325271	-0.637783	0.503451	0.32239	0.746227	-0.531365	-1.27788	0.447949	0.365804
6196	-0.723801	-0.686638	-0.981651	-0.843733	-0.597496	-0.704865	-0.486812	-0.998846	-0.660406	-0.479955	0.201634	-0.786124	-0.47353	-1.11372	-0.343366
6197	1.78522	1.76681	1.3527	1.36115	1.31261	1.6089	1.80215	1.74739	1.83001	2.12516	1.96318	2.06409	1.32372	1.35462	1.16343
6198	1.98484	2.4098	-0.00969858	2.15572	1.59713	2.43723	0.0322419	0.235605	0.314407	0.950991	0.524264	0.427177	-0.195286	-0.244002	0.082975
6201	4.7941	4.4899	4.86374	5.98948	5.25181	5.52097	6.65532	6.50078	6.37225	6.13099	6.49451	5.75526	5.89006	5.79816	4.89603
6202	8.24688	8.18696	8.18463	7.94768	8.59102	8.01103	7.98126	8.40764	8.17153	8.27464	8.26988	8.54865	8.73464	8.46207	8.48882
6203	6.57797	6.74555	7.07019	6.44427	6.73021	5.48782	6.79096	6.97704	6.93939	6.53378	7.22824	6.92967	6.73829	6.84769	6.36156
6204	5.91321	6.56344	7.04399	7.01597	5.96159	6.77918	7.13114	7.00131	6.8222	6.97788	7.1706	6.25159	6.26925	6.50027	6.3547
6205	6.04933	6.2719	5.61797	6.05538	6.41197	6.05697	6.17526	5.62374	5.81607	6.2413	6.16192	5.52726	5.73965	6.12996	6.02811
6206	8.83633	9.22229	9.07017	8.73207	8.6617	8.99112	8.9748	9.01198	8.91656	8.93752	8.4979	8.79829	8.734	8.90088	9.03379
6207	7.54121	6.82723	7.38756	7.29174	6.99829	7.14324	7.16236	7.10781	7.12002	7.25942	7.10892	7.16669	6.93693	7.22753	7.39439
6208	7.8406	8.68974	7.71968	7.8608	7.31425	6.36136	7.80551	6.15357	7.46018	6.78353	7.97157	6.99658	7.79319	7.0691	6.84021
6210	7.1179	7.96283	7.86677	7.87766	7.21001	6.23691	7.05509	7.3434	7.08337	6.88946	7.58509	7.24674	6.57691	7.06165	6.66062
6217	6.98886	7.01309	7.64117	7.1606	7.16261	7.34736	7.16979	7.72169	7.10221	7.4189	7.3618	6.66576	6.5367	6.97599	6.41539
6218	6.05195	5.80864	6.07341	6.04944	6.28449	6.05167	5.44338	5.88927	6.22778	5.88125	5.7847	6.39459	6.49532	6.22485	6.60516
6222	7.12933	6.32506	6.26327	6.53629	7.1605	7.05038	6.68144	6.97172	7.27632	7.36875	7.28877	7.50181	7.45964	6.72957	6.58846
6223	7.39921	7.74051	7.39556	7.26635	7.4724	7.60547	7.81537	7.04593	7.31279	7.77346	7.42132	7.63354	7.12154	7.60023	7.52579
6224	7.79881	8.34156	7.98495	8.22098	7.63088	8.0918	8.17806	8.27493	7.36382	7.86795	7.56267	8.1411	7.22477	7.90798	7.4497
6227	6.85017	6.81699	6.54367	6.92649	6.76876	6.26994	7.346	6.59584	7.03255	6.85143	7.42907	7.58815	6.86776	7.16175	6.82128
6229	5.73078	5.41102	5.85876	5.32005	4.87659	5.79958	6.1744	6.075	5.76586	5.57103	6.27508	5.90736	6.08573	5.89755	5.11873
6230	7.51839	8.02689	7.99651	7.59818	6.56838	6.78903	6.9566	6.91874	7.31181	6.87587	7.14403	7.07123	6.81099	6.88854	7.15103
6233	7.88129	7.89522	7.84624	8.0409	8.56086	7.91113	8.01216	8.51958	8.12333	8.02432	7.7846	8.17623	8.82285	8.81207	8.52356
6234	7.44769	7.1949	8.14894	8.5579	8.99637	8.30793	8.70444	8.47029	8.46864	8.93845	8.82848	8.57631	8.38802	8.93871	8.90368
6237	-0.094341	-0.870651	0.552771	0.784001	0.874128	0.813607	0.116631	-1.48237	0.36446	-0.209728	0.68428	0.111432	1.85675	0.499884	-0.656763
6238	3.07483	2.46218	2.83161	2.51644	3.38056	2.53074	3.50651	2.58765	2.74629	2.32461	2.86961	2.80748	2.83066	2.97572	2.22885
6240	3.88261	3.79083	3.48446	3.68449	3.48256	3.8114	3.59157	3.63712	3.63344	3.85312	3.61351	3.3561	3.4749	3.27219	3.68034
6241	3.56667	3.26111	3.53008	2.5167	2.65111	3.88048	3.54654	3.96015	3.58814	2.93146	2.26186	2.81478	2.63826	2.6575	4.28308
6249	-0.36049	0.733615	0.585828	1.18409	0.844386	-0.117474	1.71149	0.794353	0.669571	1.59522	-1.08161	1.62578	0.886355	0.990084	0.986739
6251	-1.73121	0.620023	1.42056	1.483	0.0825664	1.26388	0.557778	2.05082	1.43205	1.51607	0.591584	1.27697	1.29649	-0.534705	1.32602
6257	-0.189351	-0.576045	-1.85308	-1.73504	-0.810207	0.693587	-1.14083	-0.293359	-0.936773	-0.405643	-1.26084	-2.49736	-1.93843	-4.20823	-1.44575
6272	-1.05769	-1.61176	-0.706983	-2.37932	-1.51293	-1.49492	0.153027	-0.373514	-0.506968	-0.57583	-0.949812	-2.30258	-0.766848	-2.40354	-5.06371
6281	3.58914	3.75953	2.48501	3.4083	3.36426	3.07692	3.10153	3.70499	2.70117	2.47773	3.28007	1.72966	2.38029	2.78216	2.91588
6284	3.12431	2.89045	0.905813	3.86936	2.62513	3.64367	3.50899	3.86556	4.03927	3.378	2.78486	3.85715	3.40561	3.63664	3.09244
6293	-0.726424	0.430285	-0.480559	-0.036082	0.508834	0.356369	0.346645	-0.992804	-0.992804	1.07752	-0.831871	-0.77967	-0.841404	0.0532504	-0.327167
6294	3.91545	4.89295	4.27845	4.14094	4.0857	3.77055	4.42319	4.00071	3.90684	4.08103	4.22467	4.33512	4.29659	4.3258	4.12725
6300	-0.450676	-1.30615	-1.92358	-0.313836	-0.805409	0.61711	-2.34446	-3.2849	-1.38987	-1.0315	-3.17788	-3.48843	-2.24332	-0.480559	-0.178861
6301	4.84515	5.36886	4.69791	4.90118	5.06931	5.05528	5.24629	5.13425	5.15736	5.33751	5.05968	5.00174	4.90741	5.12828	5.35739
6305	-0.659495	-1.08161	-0.811219	-0.54393	-1.11466	-0.689195	-1.17007	-1.0807	-1.27928	-1.16942	-1.80037	-0.861448	-0.799872	-1.1756	-0.927963
6342	3.60823	2.99888	3.73421	3.35889	3.92938	2.29781	3.68984	3.94661	3.45766	3.60977	3.21771	3.65399	4.08022	3.18685	3.71841
6386	2.17182	1.48769	1.65017	2.03759	2.39245	1.35688	2.3981	2.46501	2.96257	2.2482	1.86001	2.19383	2.43419	2.68702	2.51919
6389	3.9356	4.16737	4.03487	4.37062	4.44831	3.69481	4.42185	4.1679	4.32257	3.90232	4.16799	4.00798	3.79878	3.97816	4.3497
6390	4.90269	3.97298	4.3172	4.20534	3.94939	4.54478	4.95306	3.81569	3.12527	4.34508	4.19482	3.95899	3.81945	4.40881	3.70279
6391	3.09672	4.45768	3.3897	4.12969	3.57029	3.68629	3.24773	4.11327	4.61156	3.17776	4.17226	4.32519	3.84621	3.52446	3.75665
6396	3.00624	3.25635	3.66761	4.37723	3.4068	3.36845	4.19797	3.91681	4.2963	4.40397	4.22327	3.81817	4.22531	4.12444	4.22363
6418	6.34457	7.14703	6.66284	6.61216	6.19693	6.43367	7.12257	7.30446	7.15081	5.28131	7.20289	6.40489	7.01741	7.39977	6.95482
6421	5.84056	6.04768	6.2057	6.35368	6.42656	6.2115	7.08973	7.07464	6.74451	6.70094	7.02152	6.66422	6.89432	6.84043	6.51111
6426	6.76034	7.4768	7.39286	7.10872	6.69004	7.12641	7.20088	6.85242	7.11593	6.92811	7.27709	7.14041	6.82166	6.96378	6.45851
6427	1.10709	4.04497	4.10695	3.47743	3.83425	5.26914	4.25536	5.34688	5.01541	4.67332	5.23986	5.33111	5.03077	4.59049	5.12763
6428	4.67236	4.78174	4.71885	5.12998	6.23502	5.74425	6.49981	6.72383	6.18704	6.15512	6.44563	6.02899	6.15128	5.78392	6.30099
6429	6.03802	4.96233	4.81967	4.95092	5.16863	3.64406	4.83249	5.06884	4.28106	2.91361	3.99416	4.47556	3.23354	3.6707	4.46402
6430	6.25492	3.75667	4.85561	4.80085	4.67162	3.64252	4.23317	5.23334	5.13951	3.96222	4.80786	5.062	4.62164	4.94224	4.7253
6431	4.95786	2.47399	4.54813	4.21909	4.21344	0.834792	4.57391	4.4479	4.3959	3.4437	4.24203	4.05737	4.26643	4.1501	3.3171
6432	4.31407	-1.05919	4.97708	4.86321	3.89165	3.03074	4.90909	5.23029	5.51311	5.86247	5.4679	6.01566	5.9134	5.40151	5.74526
6433	0.0813396	1.02843	-0.968323	0.636636	-0.655399	-0.442418	0.22404	2.87696	3.00958	1.11417	0.0791562	1.02276	1.47845	0.962364	0.910656
6434	4.1807	2.64175	3.84667	4.35118	4.26164	4.60192	4.31161	5.07005	5.00954	4.80241	5.16067	4.72909	4.64193	4.61765	4.64199
6449	3.98015	1.90973	4.30674	3.80761	3.98743	3.32276	3.83459	3.41415	3.60116	4.16602	4.16096	4.00943	4.22407	4.11398	3.63276
6451	3.06046	4.63414	3.63666	4.43543	3.33864	4.17351	3.79587	4.16239	3.84512	3.59934	4.53784	3.9148	4.23098	3.69208	3.86466
6453	-1.34263	-1.67484	-0.494516	-0.359009	-0.0300299	0.394404	-1.4309	-2.79386	-1.56918	-1.30722	-1.17886	-1.4856	-1.90888	-1.91702	-1.43051
6455	-0.00824689	1.06274	2.43459	1.747	2.07238	1.34874	2.67002	2.26942	2.43109	2.31525	1.86995	2.32109	1.85408	2.33885	1.98692
6464	-0.906169	-1.88737	-3.12784	-1.42314	-1.21056	-3.69526	0.512379	-1.29265	-1.31402	-1.24434	0.016211	1.23952	-1.91812	-1.00202	-1.51046
6470	1.79627	0.682843	1.31881	0.762902	1.85204	1.78367	1.49942	1.4863	0.64321	1.57855	0.750607	1.68894	1.95222	0.648281	0.892274
6472	6.51938	6.45584	6.01762	6.03422	6.42303	6.47914	6.43564	6.65082	6.6459	6.42491	6.30947	6.2126	6.0522	6.20046	6.00308
6499	0.575796	-0.821381	0.479955	1.49978	1.39424	0.97944	1.40904	1.24653	0.711142	1.49293	0.840926	1.59034	1.71317	0.882291	1.02375
6500	4.69188	3.41483	4.71219	4.8146	4.73622	3.96779	4.8498	4.98035	5.08773	3.5587	5.04232	5.34379	4.95495	5.15005	5.11693
6510	3.17754	3.36359	4.64708	3.74662	3.86833	4.13562	3.9084	4.04895	3.38845	4.0818	3.99291	3.65316	3.53379	3.7628	3.55829
6513	-0.898619	1.19289	0.804054	0.619366	0.711583	1.1232	0.407951	0.566182	0.609093	0.833821	1.1396	0.932061	1.8303	1.5539	0.256407
6520	3.7343	4.13859	4.00285	4.17851	4.12563	4.19042	4.93084	4.67769	4.92825	4.86999	5.14252	5.02417	4.95284	4.82768	4.45815
6522	0.425567	-0.144329	-0.605596	0.194213	-2.08498	-0.982506	-0.166341	-0.314912	-0.277534	-0.0384508	0.0640551	-1.14305	-0.621266	-0.886566	-0.808943
6558	-0.0332742	0.89538	1.65393	0.832039	1.06599	0.408168	0.940054	0.391878	1.04614	0.895845	0.427284	0.919683	0.939603	0.866235	0.675093
6566	2.44276	2.05127	3.41347	4.59891	3.31978	3.57282	4.35941	4.48823	4.39048	3.50798	3.70129	3.90482	3.74116	3.51639	1.71216
6576	2.61457	1.63983	2.0644	3.01089	1.95211	2.54994	3.79489	3.10351	3.58699	4.15005	1.45238	2.86326	3.43575	3.54932	3.57245
6594	2.49337	2.0181	2.35606	2.2482	2.38629	2.09903	2.49603	1.94826	2.35456	2.54565	2.62033	2.35372	2.22222	2.02389	2.43789
6595	-0.40526	0.0499095	0.96643	-0.353653	0.827006	0.0963968	0.91219	0.486663	0.680324	1.13146	0.443394	0.500496	0.239031	0.923492	0.388686
6596	0.600841	0.486251	-0.152003	0.165815	1.46326	3.31804	2.28517	2.21918	1.29743	0.538935	2.04897	2.80103	0.167486	2.84465	2.95838
6597	0.641639	1.10642	1.01671	1.51576	2.19591	1.74812	2.35152	1.9584	1.74145	2.02591	1.66767	1.89321	2.34053	2.4153	2.07461
6598	2.84934	3.34005	3.43357	2.87924	2.78789	2.47114	2.61859	2.1896	2.62819	1.97262	2.72979	3.07517	1.77252	1.76082	2.70224
6599	2.80304	3.39476	2.39991	3.22983	2.71066	3.67149	2.98608	2.89334	3.62329	3.6689	3.28713	3.53984	3.30581	3.0593	4.48773
6601	2.95343	2.81469	2.00353	2.75048	2.2318	2.69472	2.32421	2.27014	2.62267	2.34088	2.80271	2.65093	2.04701	2.71712	2.32025
6602	0.296898	0.524264	1.36771	0.729531	0.727441	0.0768327	0.109561	0.720629	0.818851	2.36938	0.319387	0.665302	0.642193	0.918692	1.02857
6603	1.6156	2.19431	2.0246	0.263635	0.900567	1.07416	1.97691	1.27405	1.43248	1.03132	1.18288	0.976877	1.67197	1.40773	0.855591
6605	3.30644	2.21459	2.50078	1.75766	2.90937	3.26391	2.63724	3.68004	3.77947	3.08452	2.98351	3.94828	3.96432	1.99451	3.22062
6611	2.83645	2.7111	2.63766	2.81795	2.20016	2.49375	2.76969	2.31423	3.25831	2.40425	2.55886	2.64492	2.97253	2.53025	3.37219
6613	5.71927	1.9675	5.66087	6.19595	6.06712	-0.364571	6.1121	5.6204	5.67288	2.09041	5.8496	2.91709	5.9975	6.19613	6.08569
6624	4.16092	3.33122	4.29091	3.76911	3.57983	3.65337	4.40414	4.15947	3.61528	4.27484	4.1971	3.87989	3.63715	3.73394	3.86281
6625	4.24818	4.90739	4.63488	3.67477	4.6104	3.36705	4.63359	4.74395	4.33902	5.00908	4.9288	5.03666	4.73704	4.86635	4.67755
6626	4.11615	4.16287	3.39156	4.09275	4.58955	4.29087	2.9296	4.3345	3.33438	4.72538	4.41677	4.07558	3.66373	1.73989	4.04065
6627	5.99753	5.66093	6.1331	5.89167	5.76426	5.80952	5.73165	5.9962	5.73623	5.9318	5.94276	5.79632	5.95855	6.28207	6.15106
6628	6.25483	4.61961	4.63309	4.78466	5.33045	5.30586	5.06099	4.84336	5.21354	5.02284	4.84554	5.11852	4.87741	4.89093	5.02634
6629	3.07066	1.00303	0.808756	0.568908	3.88008	0.695281	2.06719	2.08777	1.19478	2.31733	2.58128	2.97227	2.64307	1.30848	1.50253
6631	5.52436	5.56014	6.10647	6.60168	5.17732	6.23925	5.77502	5.52215	5.77402	5.60308	5.99066	5.60383	5.99396	6.25907	5.57843
6632	6.74088	6.88989	6.00746	6.57104	5.92404	7.175	6.83696	6.23882	6.56114	6.70695	6.23741	5.49108	6.27505	6.04276	6.20294
6633	5.43539	6.95935	7.24352	6.84601	6.92912	6.97432	7.05821	6.73979	6.75839	7.24653	7.38749	6.88591	6.96306	6.88154	6.12045
6634	7.76362	7.27077	7.89619	7.04222	7.54152	6.86846	6.90959	7.64255	7.80809	7.20147	7.30442	7.30716	7.18388	6.53939	6.35823
6635	5.28033	4.05963	5.73682	4.14128	5.07506	4.89486	4.62268	5.78511	4.46555	5.73205	4.01027	5.45526	3.40309	5.45595	4.93321
6638	6.20752	4.5723	4.58579	4.73735	5.28315	5.25855	5.01369	4.79326	5.16623	4.97553	4.79823	5.07121	4.83011	4.84	4.97903
6642	2.35654	2.33491	1.84595	2.87009	3.18312	3.11535	1.99711	3.11696	2.83021	3.19352	3.34822	2.87019	2.48352	3.13095	3.00527
6643	3.45289	2.88756	3.16474	2.50363	4.10277	3.23518	3.57445	3.11891	3.25695	3.77819	3.79253	3.80489	2.88188	3.4031	3.19494
6645	0.440314	1.78919	1.372	1.53366	1.41191	5.0557	1.28724	3.92654	4.31446	1.40447	2.97078	1.76596	0.706464	1.21375	1.6403
6646	0.432318	1.80641	2.75754	1.86572	1.26694	1.77417	1.96199	2.64094	1.98754	2.14688	1.89363	1.61589	1.01035	1.44737	2.10581
6647	7.83558	7.48936	7.71134	7.49617	7.27511	7.40543	7.0774	7.47615	7.01791	7.39676	7.57382	7.47344	7.91485	7.50084	7.96146
6652	2.60502	3.26936	4.00498	3.77395	4.39877	2.35084	4.44944	3.79272	3.29258	4.36729	4.12663	3.46499	3.64988	3.51812	3.11442
6654	-3.70087	-4.38685	-0.906169	-3.94342	-3.08804	-2.65927	-5.58727	-2.2029	-0.595751	-2.56918	-2.86565	-3.29619	-3.54625	-2.36068	-3.91267
6675	2.62469	0.509037	0.835924	1.13783	1.10239	0.662752	2.00669	3.86055	2.27977	3.40837	1.83273	0.282855	3.65946	0.624616	-1.19232
6683	0.0186342	-2.44301	0.510253	0.335026	0.549127	0.908506	-0.190339	-0.726902	-0.318686	1.59326	-2.58122	-1.35845	-1.77497	-1.32771	0.647084
6687	-3.46753	0.363227	-0.956236	-0.72547	-2.84063	-0.866173	-0.291592	-1.67761	-0.384395	-0.932361	-3.42198	-2.67946	-3.13543	-1.90617	-3.02327
6697	1.29995	-0.663145	-0.533034	1.45885	2.01343	0.520347	0.310573	1.4567	0.727006	1.56003	0.511367	0.349931	0.830661	0.97497	0.929791
6709	4.11922	4.31496	4.42817	4.51271	4.18004	4.16136	4.60236	4.41913	4.38757	4.3575	4.45519	4.47692	4.75275	4.61877	4.50157
6710	-4.24879	-4.14561	-5.673	-2.95904	-4.38987	-4.46753	-3.35107	-2.86881	-3.52616	-4.45482	-7.11779	-4.57004	-3.25429	-3.78787	-3.33643
6711	3.31586	3.71835	3.61885	3.88614	3.88661	3.74405	3.92006	3.81782	3.92759	3.85701	3.73342	3.84466	3.88215	3.7287	3.58406
6712	0.631989	1.0653	0.835035	0.868529	0.854953	0.0607392	0.294665	2.42696	1.27709	1.12638	0.990447	0.667029	0.867264	0.703367	0.521654
6714	0.575312	-0.355682	0.974236	1.23775	0.358621	-0.0911103	0.665575	0.755486	0.753776	0.785843	0.594453	0.19232	0.597221	0.937872	0.397146
6717	4.74217	2.04586	3.64168	3.96724	3.94026	2.80502	4.2417	4.7117	3.4114	4.15044	4.08173	3.73494	4.23229	4.1291	3.51973
6723	4.5998	4.08851	4.22498	4.75256	4.45608	5.18318	4.27665	4.83411	4.64788	4.63091	4.70392	4.90155	4.04449	3.88084	4.62605
6726	6.06016	5.22491	6.49899	5.83461	4.95328	6.10347	6.33584	6.13284	5.72635	5.4016	5.78988	6.21051	6.17454	6.1109	6.21774
6727	5.31675	4.00329	5.3354	4.90078	5.39664	5.12748	4.35785	5.17168	4.9721	4.87869	5.279	3.99044	4.35373	4.29751	3.64259
6729	2.31545	1.82814	2.23404	2.75962	2.9749	3.0969	2.22212	2.97829	3.16277	3.14388	2.56496	2.4592	2.93992	2.73275	2.42718
6730	3.18517	2.74078	1.85838	3.83184	3.6418	2.30571	2.55626	3.58864	2.71905	3.65382	3.4981	3.6267	4.01913	3.65999	3.64077
6731	3.13742	2.05617	2.73088	2.54681	3.11931	2.92092	3.39027	3.08434	3.50494	3.05514	3.16485	3.38091	3.19167	3.50642	2.77705
6732	4.10215	2.5673	3.96199	4.43951	3.85414	4.40345	4.0466	3.86558	3.84217	4.23096	3.66588	3.53159	3.74917	3.63027	3.6579
6733	-0.221791	2.12118	-1.26015	2.32625	2.14555	1.50447	0.922198	1.99255	1.45318	2.06805	2.13471	2.23536	2.46851	0.179129	0.689836
6734	0.999351	1.60848	2.29757	3.28472	2.15772	1.41327	2.78906	3.17926	3.16008	1.91273	2.61767	2.19257	2.13343	2.3058	2.1596
6738	3.40478	3.42732	3.06385	2.89354	3.22791	3.00191	3.32327	2.94589	2.57945	3.31357	2.21248	2.81182	2.43717	2.66095	3.1289
6741	5.21839	5.79831	5.77406	5.9003	5.59219	5.80939	6.01744	6.0287	5.89795	5.49572	6.03424	6.15647	5.67812	5.91037	6.05172
6742	4.86943	6.33058	6.08758	6.43242	6.27811	6.88094	6.2118	6.32072	6.6369	5.37495	6.62425	6.42935	6.50128	6.44472	6.34881
6745	3.47337	3.04165	3.91373	3.12103	3.68635	2.94982	4.04516	4.32428	4.63829	4.10996	3.786	4.36875	3.89067	3.59297	4.15176
6747	2.27557	2.83754	2.08542	4.32035	3.67295	3.69113	4.3527	4.24727	3.42597	3.54091	4.41218	3.5967	3.3194	2.49639	3.05847
6748	3.25574	5.27136	5.34679	5.03238	4.69281	4.74951	4.85079	4.55739	4.45573	4.64406	5.36434	4.40191	5.12571	4.54011	4.73313
6749	5.87476	5.99943	5.60914	5.96237	5.48188	5.64174	5.4918	5.88769	5.73161	5.26178	5.52858	5.55449	5.86697	5.60628	5.82701
6767	7.03181	7.29361	7.54944	6.91465	6.65204	7.4463	7.21506	7.12011	7.33704	7.39422	7.10346	7.44224	7.50021	7.25695	7.51035
6772	2.24999	1.91388	2.37134	2.12641	2.35279	2.49349	2.25644	2.03615	2.04257	2.36045	2.0466	1.85989	1.72094	2.32017	2.1135
6774	0.483674	0.993928	0.772815	1.35913	0.764176	0.902884	0.940806	0.487898	-0.368477	0.593593	0.460376	1.01771	0.591105	0.453965	0.691623
6780	2.61367	3.63613	2.80416	3.16314	3.16475	3.34562	3.32611	2.9544	3.16263	3.20753	3.24253	3.17825	3.07629	3.0751	3.32122
6782	-1.21625	0.509747	1.16195	0.519039	1.50014	1.26111	1.7988	1.18345	0.973134	0.971442	0.842858	1.27489	0.682933	0.393087	0.0261627
6786	-0.502056	0.390998	0.246347	0.309758	0.674461	0.537445	0.209391	0.383718	0.000432744	-0.340258	-1.05379	-0.744197	-0.0875801	0.637935	0.173639
6788	-0.231752	0.102053	-1.17886	0.344488	-0.3655	0.701593	0.206768	1.97951	0.292546	0.939377	0.713168	-0.189187	0.11703	-0.149761	0.724214
6789	1.09552	1.01885	1.53391	1.38322	2.20611	1.40773	0.307429	2.50042	2.07001	1.83329	1.45064	1.31568	0.10286	1.08902	1.20733
6790	-0.0140625	0.0430645	-0.240929	-0.0868138	-0.213906	1.47623	-0.352547	1.24068	-0.21424	1.32262	0.709379	-0.730727	-0.366615	-0.0515487	-0.446738
6793	-4.81198	-3.25017	1.45612	-2.4135	-1.22702	-1.09234	1.77648	-0.371646	0.232415	-0.895663	-0.156498	-1.32373	1.3983	1.23891	0.95211
6799	-0.917025	-1.92851	-0.235314	-1.04722	-1.63039	-0.840629	-0.363271	-0.494109	-1.2567	-0.495329	-1.54835	0.00590296	-1.76562	-0.676918	-1.30116
6801	1.55881	2.13931	0.531369	1.72622	2.07409	1.40643	1.3949	1.20138	1.49078	1.40637	0.899021	1.44964	1.6427	1.1776	1.07169
6811	-1.47353	1.54018	2.83726	2.30932	0.564622	2.4659	1.71839	2.97387	2.44724	1.22743	0.61551	3.08277	3.22118	3.42604	1.86869
6812	0.1153	1.29361	-0.268991	-0.0247367	1.91104	-2.74178	-0.957916	0.444243	-0.845287	1.51798	0.284988	-0.366615	-0.646338	4.44416	-0.880976
6813	0.81746	-0.533869	0.944034	1.4939	-0.146084	0.353436	0.460061	0.461529	0.791856	-0.55131	-0.121863	0.152768	1.76702	1.73539	-0.48076
6814	2.15866	1.17018	1.56686	1.22639	1.27298	0.444985	1.94838	1.726	2.15814	1.79377	1.51728	1.91926	1.29296	1.68235	1.27364
6817	0.316146	0.0970714	0.300885	-0.249479	-0.487824	-0.693154	0.063779	-0.00144342	1.14945	0.0380147	2.97278	0.204141	1.85064	0.0532504	-0.513131
6829	2.48795	2.26327	2.74569	2.92509	2.35109	2.18682	2.53072	2.72829	2.37646	2.81476	2.2906	2.78846	2.83954	2.74052	2.11433
6830	1.72701	2.33443	1.79855	2.59941	2.22355	2.229	2.1354	2.10296	2.09285	2.69118	2.12651	1.92516	2.06543	2.05495	2.15468
6832	1.32089	1.33908	2.56313	2.6463	2.46923	2.05467	1.98703	1.78777	1.85519	2.70505	1.54305	2.28199	2.02024	1.67676	2.06357
6836	1.20633	1.39824	0.383055	1.31898	1.01164	1.15497	1.14437	2.0475	2.02027	1.92478	1.79173	1.05846	1.42659	1.64168	1.53516
6838	2.88799	2.0096	3.07109	2.51395	2.7467	1.54409	2.37217	3.00279	2.68787	3.25792	2.59405	2.74992	2.3067	3.08044	2.63919
6844	1.67523	1.74334	1.41716	1.35688	1.28907	0.24306	0.277271	0.0133551	0.340163	-0.238374	1.9077	0.71079	1.04173	1.08841	1.85603
6845	2.73164	3.02906	2.17894	2.62826	2.31924	2.74511	2.57376	2.89136	2.4742	1.80533	2.23649	2.46882	1.4729	2.80207	2.25822
6856	3.13376	2.98617	3.79998	2.77623	2.79198	3.02786	2.5665	2.22555	1.6653	2.25066	2.82758	2.22299	2.48862	2.63872	2.22426
6867	-2.26257	-2.48762	-1.98108	-1.63935	0.0163537	0.546166	-2.74758	1.58477	-2.33497	-3.33935	-0.804148	-1.49818	-1.30757	-1.226	-1.34813
6868	-2.78986	-1.61131	-1.99022	-2.27579	-1.55004	-2.47153	-1.77794	-2.05469	-2.24742	-2.40278	-2.57175	-2.16036	-2.00173	-2.06492	-3.09789
6873	-0.302404	-0.879117	-1.11185	0.679514	0.475604	-1.26361	-0.448115	0.0284277	-2.01976	-0.765867	-1.31653	-0.41754	-0.37932	-0.963813	-0.520976
6874	-1.63487	-0.772013	0.225645	-1.53199	-1.25567	-1.54709	-0.761213	-1.52367	-2.00694	1.39254	-2.64656	-1.56533	-1.52658	-1.02356	-0.963532
6877	-0.744439	-3.9771	-0.328616	-1.13131	-1.44575	-0.948698	-1.3555	-3.23514	-4.93898	0.0319597	-3.20025	-1.23548	-4.49005	-1.79937	0.441483
6878	0.986593	0.327802	2.4993	0.336283	-0.241612	0.344828	-0.121392	0.800248	-1.19297	1.0212	-0.22011	-1.45008	-0.147362	-0.288593	0.82122
6879	2.69535	2.64478	2.34588	2.1541	2.54987	0.170822	2.34852	3.20003	3.2394	2.76143	2.30824	2.31956	2.42988	2.18941	2.91144
6880	2.61485	1.92953	1.54883	0.0847446	1.48135	0.116897	2.33814	1.77438	0.601887	1.6016	1.38184	1.34062	0.384934	-0.722848	2.35654
6888	4.90173	5.17523	4.47224	5.71334	5.49132	6.15619	6.31019	6.00607	6.1496	5.29776	5.67987	5.77717	5.17564	5.37247	5.50271
6894	-2.11716	-1.43323	-1.88523	-1.24537	-0.285249	-1.46913	-2.18311	-1.18082	-1.53952	-1.54793	-1.66795	-0.517875	-0.427595	-0.501239	-0.433428
6895	-0.260843	-1.20523	2.14962	-0.0519973	2.86001	0.334568	1.61678	1.7753	1.25151	-0.662232	1.61579	3.11663	3.0795	2.99077	2.9253
6897	4.35906	4.32087	4.4074	4.08043	4.29724	4.41334	4.42622	4.61919	4.46277	4.62531	4.33547	3.72424	3.91173	4.4525	4.05453
6902	5.9505	7.46497	6.40978	7.26372	6.90756	7.62425	7.01095	6.17624	6.23605	6.45636	7.33668	6.97663	6.5331	6.87544	6.30206
6904	2.03538	1.48594	2.36611	1.46618	0.28404	0.886979	1.09214	1.55572	1.11523	1.03372	0.634686	0.45386	0.583615	1.26424	1.05866
6905	2.47056	2.20179	2.50022	2.40833	2.93544	2.0125	2.47355	2.75997	2.50698	2.09468	2.35233	2.45267	2.63434	2.92818	2.06312
6907	0.202136	-2.91921	-0.912945	0.0200577	-0.683854	-0.385714	-0.000577193	0.354565	0.196985	-0.177555	-0.0935711	-0.340806	0.0350608	-0.439481	-0.0175631
6917	2.59118	2.70706	3.49048	3.61287	3.30587	3.5457	3.6982	3.57147	3.67189	3.82344	3.25621	3.73198	3.81665	3.80945	2.96543
6921	5.66059	4.84643	4.61439	5.0639	5.34353	5.56856	4.84562	4.55468	4.28067	5.21772	4.24094	5.20724	5.57573	5.13838	5.26565
6936	0.608242	-0.24554	-0.189022	1.06357	1.08984	-0.490862	0.987103	1.50741	1.74936	0.891264	1.54488	1.35502	1.21512	1.43941	0.32239
6949	2.36541	2.9092	2.72803	3.08911	2.91204	2.77545	2.75713	2.83317	2.87741	2.37278	2.99557	2.96923	2.93586	2.9746	3.09658
6950	7.14856	6.51038	6.41479	6.51621	6.65801	6.74443	6.73752	6.76864	6.66393	6.61981	6.61681	6.59649	6.57572	6.39475	6.55941
6992	0.783918	0.596267	2.85408	0.123666	-0.474733	0.935912	0.780226	0.00791308	-0.054692	2.3986	0.808426	2.46652	2.86534	2.45757	2.49639
6993	2.67213	2.52752	1.81168	2.51634	1.80777	2.95568	2.66814	1.87499	2.24419	2.53182	1.53923	2.61798	2.32135	2.20464	2.67118
7001	7.79437	6.90674	6.24218	6.90617	6.73337	6.25197	7.11466	6.37869	6.65616	6.55163	7.26874	6.6073	6.99746	7.59819	7.60234
7014	-0.184916	1.01714	1.2906	0.615605	1.28451	0.240009	0.830661	1.28682	0.739675	1.56003	0.460585	1.77943	1.30871	1.62709	1.32222
7019	3.26674	4.42435	3.54324	4.673	4.08103	3.37773	3.93089	3.65866	4.06741	3.3233	3.86062	3.90879	3.69218	3.26758	3.86611
7024	2.66246	2.20899	2.21636	1.79676	1.16697	1.30504	2.20945	1.4784	1.81398	1.26153	2.76348	2.50564	1.66617	1.33228	1.53282
7025	-1.6175	-2.83136	-1.16586	-1.49533	-1.43987	-0.209061	-2.05829	-1.56918	-3.22162	-0.905359	-0.296191	-0.924125	0.834711	-0.246738	-0.292122
7037	3.09862	3.0664	2.86188	3.29461	3.5011	3.99121	3.74443	3.89638	3.51527	3.7054	3.80094	3.19134	3.25494	3.51135	2.78925
7064	1.88943	1.8707	1.7941	2.43264	1.76753	3.02747	1.76537	2.29552	2.66939	1.45759	2.51763	1.12889	2.12535	1.44763	1.76405
7072	1.77551	0.778293	1.20889	1.4984	2.74958	2.24449	2.21073	2.05579	1.6165	2.11806	1.2841	1.89429	4.70258	4.45806	1.77976
7073	1.03766	1.51258	2.61129	2.23707	2.12734	2.82725	3.58534	3.08677	3.0339	3.02269	2.90635	3.30381	2.58556	2.86513	3.01564
7082	1.10507	0.795767	1.29166	1.30958	0.736562	0.467175	1.17198	0.409472	1.84852	0.479541	1.3384	0.37951	0.15017	1.17153	1.77015
7083	1.51687	1.11856	2.90927	2.32066	2.56601	1.43696	2.98732	2.61273	3.19599	2.71433	1.17792	1.34216	2.48107	1.03147	2.29863
7086	5.95153	5.63156	6.08054	5.68951	6.05657	6.27555	5.843	6.39174	5.98936	6.02787	6.18763	6.03507	5.78074	6.1212	5.89236
7088	-0.646112	-0.137013	0.440314	-0.0146453	-0.552368	-0.889236	-0.158107	-0.826745	-0.419083	-0.349419	-0.393463	0.456386	0.277271	-0.168123	-1.35624
7089	-1.52949	-2.17267	0.190172	-0.62371	-2.07461	-1.52907	-2.23243	-2.57691	-1.45522	-2.01217	-2.04454	-1.972	-2.1976	-1.58294	-2.6878
7090	1.49272	-0.803393	1.48424	1.34852	0.0469799	0.365245	0.847997	0.681044	0.0672257	0.457647	-0.316169	0.0398403	0.566279	0.998051	0.630312
7091	-1.68223	-0.987932	0.0409625	-0.799119	-2.02444	-1.51664	-1.35107	-1.33025	-0.807175	-0.919206	-1.74178	-0.571322	-0.480961	-0.722848	-2.76024
7094	3.06674	3.32318	3.27981	3.25906	3.37213	3.39627	3.11438	3.31694	3.1528	3.08507	3.31983	3.3445	3.1252	3.45062	3.07593
7105	0.454597	-4.72929	0.606442	0.464041	0.0746424	-0.036082	-0.311506	0.0749164	-0.0944951	-0.171368	2.19257	0.210389	2.33508	2.56343	-0.138918
7110	0.242816	0.849759	0.0832474	0.680864	0.827819	0.494774	-0.698061	-0.856215	-0.85909	0.337654	-0.349971	0.486663	0.957543	0.54409	-0.334062
7112	4.9906	6.54379	5.71363	6.13805	5.7196	6.38084	5.8588	6.21208	5.753	6.07246	5.8377	5.13704	5.5277	6.00983	5.59759
7150	1.88131	1.38311	2.49863	2.97266	2.58383	1.71616	2.28321	2.65894	2.45246	1.4918	2.6301	2.56922	2.04761	2.4734	1.45397
7153	2.70321	3.93405	4.10651	3.97044	3.84225	4.24307	3.99151	4.03525	3.91532	4.06464	4.20531	4.16996	3.89647	3.74164	3.97084
7155	2.12005	3.26037	3.44522	3.81671	3.68651	4.17446	3.60667	3.86036	3.70855	3.98235	3.83175	4.01643	3.93886	3.57379	3.3042
7157	3.08899	3.55373	4.449	3.73812	3.90392	4.00493	4.37168	4.31214	4.22423	4.2178	4.11278	4.16625	3.91752	3.90633	3.71552
7158	1.62541	1.70867	1.43403	1.49942	1.22805	1.58048	1.38984	1.28546	1.45054	2.25181	0.773321	1.99266	2.03168	1.88041	1.05721
7159	-0.380258	0.226385	0.594644	1.15056	0.289716	0.176195	0.839476	0.720716	0.933724	0.142348	-0.994241	1.31011	1.57618	0.86584	-0.875672
7163	2.66973	3.04502	2.76037	2.91573	3.14338	3.36431	3.47638	3.28591	2.91443	2.52554	2.81811	3.12626	2.83966	3.0216	3.21548
7165	4.29773	3.16374	2.61464	2.603	2.47786	2.87894	1.98412	2.39947	3.04698	3.16655	2.93488	2.8852	3.10348	3.05175	2.50182
7167	9.06043	8.43374	8.78177	8.19245	8.42576	8.1757	8.72481	8.49402	8.64955	8.29699	8.76366	8.54169	7.97985	8.3267	7.96439
7168	4.75958	5.17453	5.15759	4.65325	4.87563	4.75702	5.14068	4.81639	5.42656	5.11736	5.05059	5.0473	4.89911	5.10884	4.54319
7169	2.94265	4.46827	3.84787	3.75541	2.50688	4.06544	3.837	3.76971	4.03605	3.83623	3.27663	3.87231	3.68373	3.7805	3.76363
7170	5.52346	6.17413	6.00714	6.03546	4.96992	5.41845	5.83492	5.80169	5.28211	5.63937	5.69614	6.07253	5.50284	5.66841	5.82758
7171	4.15351	4.86804	4.51709	4.82574	4.46574	4.45987	4.84674	4.78511	4.93292	4.52413	4.35041	4.9787	4.5627	4.77309	4.71328
7174	1.60241	1.68455	1.90881	2.10094	2.05738	2.80277	1.97111	2.15166	2.09417	2.36003	2.34378	2.36843	1.98459	2.1309	2.45262
7175	3.68227	4.32274	4.23905	4.44029	4.1742	4.4951	4.44928	4.32007	4.40071	4.56208	4.23547	4.29909	4.48539	4.26721	4.27366
7178	6.87474	7.12941	6.71867	4.54874	6.71251	6.66574	7.04004	6.88696	6.5925	6.14677	6.95886	6.87576	6.94106	7.06008	6.08036
7182	0.300417	-0.948419	1.0155	1.77138	1.57032	1.36882	3.22771	-0.0871202	1.34534	0.390448	0.147307	1.16285	1.30743	1.00482	0.233888
7184	7.09779	6.92922	7.25623	6.96189	6.83909	7.20064	7.01077	7.02856	7.15891	6.91759	7.10863	6.93668	6.98021	6.90052	6.95453
7203	6.90597	6.75692	6.94952	6.74638	6.832	7.28967	6.92856	7.0008	7.17138	7.17572	7.3853	6.96827	7.08981	7.16708	7.26574
7204	-7.17919	-5.45482	-5.77201	-0.6333	-3.93677	-3.97256	-5.68038	-5.11279	-4.72166	-4.62593	-6.00231	-4.96128	-4.74855	-5.29903	-5.16359
7205	3.1905	1.47856	1.12155	2.20892	1.79967	0.463413	2.16063	0.787182	1.13007	0.56003	0.908352	1.52997	1.99309	1.31562	1.04984
7247	4.15609	3.7198	4.10138	3.30015	3.83212	3.27868	3.80174	2.89097	3.95059	3.47753	3.22916	2.25761	2.71907	2.61932	2.88382
7249	-1.70087	-0.179025	-2.5121	-1.90185	-2.00405	-2.28349	-0.367918	-0.231583	-0.0497556	-0.337339	-1.1472	-0.933463	-0.736725	-1.17951	-1.34446
7251	0.920674	1.78086	1.48929	1.45933	1.88792	1.37773	1.76825	2.25644	2.52173	2.31403	2.04911	0.753605	1.25604	1.66839	1.35456
7257	1.17709	2.48166	2.27059	3.40648	1.8538	2.2194	5.98316	5.60681	2.68041	5.21037	5.40071	2.07053	3.15324	6.07208	3.14718
7263	3.13857	2.83311	4.13892	2.74979	3.73361	3.75206	3.61496	3.55304	3.8859	4.25681	3.92884	3.11645	2.97821	3.26315	3.21673
7264	1.51182	0.927214	0.581014	-0.190668	0.507211	0.840765	0.578214	-0.0341603	0.705845	1.25574	0.597221	0.14091	-0.542879	0.0827026	-0.416192
7265	2.91451	2.50597	2.91951	2.09832	1.04194	1.1746	2.64127	2.23756	1.76681	2.3423	2.14835	2.08488	2.45959	1.8583	1.83094
7266	2.07837	2.1109	2.3299	2.99032	3.068	2.23398	3.84144	3.39969	3.54176	3.77564	3.38968	3.27818	3.2542	4.32422	4.01099
7268	2.33262	1.65003	1.42234	1.71471	1.67843	2.19591	1.66038	0.204141	-1.98793	2.41015	1.38361	2.02428	1.14561	1.9067	2.31267
7277	6.54566	6.97083	6.87806	6.29386	5.81851	6.48534	6.37917	6.5494	6.73503	6.42946	6.36699	6.14156	5.97262	6.1309	6.23631
7278	7.36382	7.54367	7.37013	6.96276	6.8297	7.19025	7.00342	7.12989	7.31502	7.25661	7.03852	7.11689	7.05307	7.05652	7.03799
7280	7.25392	6.87417	7.45636	6.83842	7.19226	7.45767	7.02784	7.16094	7.35038	6.9835	7.19858	7.10696	6.82765	7.1753	6.80447
7283	2.66457	2.65382	3.2276	2.10973	1.94017	2.54295	2.33974	1.86991	2.08668	2.74702	1.5201	1.99534	1.28155	1.80703	1.88526
7284	6.40981	6.75547	7.06789	6.36348	6.26699	6.66532	6.70816	6.71187	6.71206	6.75783	6.68963	6.86072	6.60618	6.58857	7.01913
7290	-0.163106	-0.366615	0.392757	-0.33971	0.0608775	-0.340258	-0.233617	0.233275	-0.105628	0.230449	-0.508198	-1.00462	-1.31977	-0.830588	-0.67761
7295	8.52183	7.5525	6.92312	7.07065	6.60451	7.33711	7.63174	7.64445	7.58841	6.64666	8.16243	7.9282	6.89775	7.1781	6.64413
7296	2.47012	2.31391	2.43885	3.1757	2.14117	2.86554	2.70135	2.72535	3.10703	3.23524	2.51339	3.15259	3.83665	4.11942	3.40783
7307	5.52188	6.39214	6.10817	2.83107	4.84979	4.72855	5.68091	5.56798	4.1494	6.23633	4.18571	5.47865	5.51096	5.75801	5.72277
7311	7.42688	7.22289	7.07017	7.66838	7.92838	6.87966	7.28654	8.32997	8.03685	7.64929	7.07791	7.81824	8.5926	8.41626	8.03588
7314	7.68991	7.48592	7.33321	7.93141	8.19142	7.14269	7.54957	8.593	8.29988	7.91233	7.34094	8.08128	8.85563	8.6793	8.29891
7316	7.42688	7.22289	7.07017	7.66838	7.92838	6.87966	7.28654	8.32997	8.03685	7.64929	7.07791	7.81824	8.5926	8.41626	8.03588
7317	6.35977	5.65027	5.9343	6.1326	6.30116	5.77034	6.2103	6.12726	5.94086	6.03409	6.07017	5.93991	5.80429	6.00474	6.01183
7319	3.76769	4.82699	4.0354	3.57827	4.06051	3.79332	4.9799	4.83213	4.33506	4.93732	4.50323	3.49704	4.41836	3.34236	4.60906
7320	1.87617	1.8577	2.30483	1.21649	1.26045	1.40305	2.30396	2.14267	1.84627	2.71802	2.90186	1.48944	1.24762	1.15303	2.06371
7321	5.55808	3.99255	4.0142	3.46034	5.15921	3.70226	3.79473	4.45161	4.54699	4.34041	2.79437	2.60637	4.14911	4.18125	4.21039
7322	4.79089	4.07129	4.58902	4.42788	4.70924	4.04958	3.68665	4.07272	4.31536	4.37699	3.46006	4.02544	3.71456	3.80825	4.64845
7323	4.62097	3.90137	4.41909	4.25795	4.53931	3.87966	3.51672	3.9028	4.05042	4.20707	3.29013	3.85551	3.28626	3.63833	4.41368
7324	2.19761	2.30077	2.86253	2.23781	3.21246	3.37586	2.85146	2.47545	2.41351	3.39376	2.53956	2.75461	3.58172	2.68744	2.37362
7325	1.92459	2.02776	2.62075	1.96481	2.74412	2.91094	2.37482	2.29684	2.14052	2.98012	2.21279	2.30261	3.35987	2.48019	1.78333
7329	5.75136	5.48478	4.8317	5.12012	4.55101	5.17984	5.28924	5.1197	5.46732	5.33282	5.57357	5.45065	5.62342	4.34455	5.52667
7332	3.47442	3.18591	1.12274	4.65888	4.59695	2.77871	4.69988	4.61174	2.91728	3.63286	4.67645	4.51734	4.78185	4.46836	4.27998
7334	5.71148	6.09417	5.1651	4.86348	4.64682	5.9153	4.74777	5.23419	4.93977	4.92643	4.4715	4.9938	4.47297	5.02132	5.49001
7335	3.14431	4.29598	3.73423	3.57534	1.97823	4.20899	3.81862	3.73305	4.65766	3.23334	4.41428	5.03488	4.81517	4.07355	4.21673
7336	3.57411	4.33441	3.96314	3.78266	2.02045	4.55319	4.08835	3.8281	4.63638	3.57987	3.93204	4.85726	4.46388	3.72727	4.47354
7337	1.10333	-0.117944	-0.0923402	0.230326	1.75408	1.12115	1.39868	2.04159	1.21369	1.33845	1.23346	0.682394	1.03605	0.91311	-1.12721
7342	1.18783	2.10477	-0.248451	0.917775	1.60455	0.798424	2.11163	2.52842	2.22385	3.22668	2.86265	3.1481	2.32596	0.650673	1.30194
7343	2.69417	3.28817	2.5451	3.0665	3.83606	3.51888	2.83277	2.97933	3.78668	3.20035	3.04691	3.03208	3.30312	3.19311	2.48967
7345	6.25854	4.91019	4.73476	5.08422	6.16314	5.88964	4.87123	5.04561	5.59725	5.16666	5.99681	5.22873	5.67512	5.6318	5.67119
7347	2.03995	3.03436	2.74571	3.12517	1.04453	3.2092	2.41097	1.81484	2.57911	2.94955	2.51364	3.24173	2.89751	3.54278	3.09158
7353	2.39964	1.27822	2.72568	2.02038	1.39643	2.5177	1.93482	2.22014	2.57974	2.20135	1.97464	2.42019	2.70792	2.37315	2.01724
7358	0.907814	0.231432	0.936591	0.768587	1.3003	1.034	0.461214	1.22182	1.06915	0.995159	1.08134	0.698485	0.702126	0.23352	1.32199
7360	1.3051	1.83693	1.15782	2.12413	1.81566	2.14584	2.09896	2.43954	1.3835	2.48764	1.81594	3.55133	3.57305	2.02208	1.62237
7371	1.65668	1.47892	2.66104	1.2587	2.3825	2.00216	1.52376	2.35191	2.01382	2.32248	2.6335	2.42793	1.50325	2.23799	1.80294
7372	3.48687	2.87727	3.50641	3.58676	3.45314	2.91642	3.21493	3.50157	3.62985	3.49137	3.09001	3.24466	3.40055	2.9861	2.95565
7373	-2.69339	-1.82521	-3.58035	-3.9105	-1.6056	-2.89647	-3.04692	-2.61529	-2.98736	-1.73985	-3.89754	-2.74565	-2.58467	-3.49005	-1.57691
7374	2.01814	2.39821	-0.0649175	2.37053	-0.501647	2.36056	1.4546	0.58323	1.89557	0.932061	1.55405	-0.650861	1.20207	0.0655723	1.63752
7375	-1.30757	-0.758282	1.10662	-1.36848	-1.73312	-0.102217	-1.35255	-0.513543	-1.10625	-0.978236	-0.710284	-1.1504	-1.90509	-0.880179	2.40169
7381	3.71195	4.31441	3.94656	4.96947	4.23556	3.77575	4.50554	3.94987	4.42595	4.43962	4.03984	4.66223	4.6915	4.70445	4.01697
7384	4.31288	4.78428	4.33418	4.9105	4.81614	4.95964	4.54028	4.98961	4.22125	5.11623	4.83756	4.96041	4.4079	4.77591	4.76939
7385	5.21764	4.80956	4.75881	4.97771	3.50933	4.37421	4.49658	4.43289	4.67959	4.76351	4.8797	4.47856	4.82706	4.26545	3.99485
7386	4.85871	3.69267	3.60369	4.02466	4.68983	3.87836	4.33074	4.91611	4.83976	5.03854	4.99773	4.77376	4.49597	4.81148	4.47963
7388	5.10395	5.15001	3.67193	4.04449	4.84421	4.24689	5.0085	4.78597	4.42761	4.69847	4.58011	4.05048	4.62733	4.50743	5.07235
7389	0.945083	2.41779	1.60516	1.19377	2.26724	1.22076	2.53371	1.9594	1.1173	1.96166	1.40354	1.20389	1.39857	1.75604	1.70589
7402	0.883699	0.733788	1.63826	1.27447	1.34784	1.13448	1.54488	1.35643	1.56988	1.58135	1.42471	1.1099	1.08719	1.16569	1.04977
7407	3.04544	2.7395	2.87925	3.0755	3.0775	3.52812	3.57357	3.05587	3.46531	3.68761	3.11675	3.01578	3.28001	3.29886	2.81032
7410	-0.5391	-1.24332	-1.76562	-1.19166	-1.18475	0.551098	-1.45245	-2.91376	-1.87408	-2.06371	-2.10967	-1.1623	-1.25774	-1.21558	-1.74323
7411	4.85364	4.76618	4.34103	3.83799	3.60615	3.93105	4.42657	4.48645	4.50742	3.3501	4.10041	3.80724	4.23962	3.53522	4.10202
7414	3.64856	3.4792	3.23854	3.80326	3.48367	3.69528	3.38504	3.50365	3.61274	3.45182	3.93858	3.5226	3.50381	3.72391	3.53997
7415	6.26896	6.44355	6.3569	6.0904	6.12479	6.25702	6.15151	6.135	6.06285	6.02661	6.23912	6.20842	6.2951	6.24625	5.98635
7416	6.61974	7.96635	7.42442	7.41353	7.09846	7.58251	7.52846	7.28728	7.346	7.35334	7.63855	7.55209	7.30624	7.63719	7.42553
7417	6.68766	7.67971	7.62547	7.57846	7.14388	7.36831	7.39809	7.25188	7.38249	7.53667	7.22741	7.36303	7.40001	7.67692	7.79448
7419	5.36487	6.95665	6.48618	6.49121	6.18182	6.9958	6.53392	6.7557	6.47078	6.5364	6.78378	6.50218	6.48951	6.40446	6.47023
7430	4.63183	4.28147	4.1997	4.75212	3.93268	4.35379	4.68109	4.75658	4.71283	4.24567	4.48592	4.45885	4.16027	4.59539	4.4218
7431	8.94171	9.41973	9.40942	9.23972	8.85601	9.15924	9.42061	9.13179	9.1231	9.32539	9.4849	9.37466	9.25277	9.48109	9.43158
7443	3.15525	3.48209	4.47378	4.00565	3.6658	3.94493	4.52718	3.53186	3.90176	3.55598	3.59121	3.64203	3.95373	3.67919	3.46651
7453	3.27639	2.54315	3.72057	4.41892	2.61934	3.37843	3.58493	4.12819	3.81665	3.03979	3.32654	2.99901	4.28508	3.36863	3.14941
7466	-0.0637107	-1.96297	2.36087	0.848718	1.24251	-1.17919	-1.10905	-1.65109	-1.46713	1.21176	-3.18311	0.24123	1.47908	-0.0506518	0.870187
7468	-1.81046	-0.36012	0.375735	1.17562	0.49211	0.419107	0.075738	0.52687	-1.07948	0.0920721	-0.357529	1.36087	0.889318	-0.615287	-1.3603
7469	0.954196	1.99099	0.598746	0.612211	0.998629	0.485118	1.98867	2.32449	2.60148	1.81159	0.663299	2.09251	3.39857	2.67697	0.517326
7508	-1.04811	-1.74178	-0.300271	-1.27125	-0.899157	0.475707	0.180275	0.436588	-1.98336	-1.89111	-2.34081	-2.58294	-0.544771	-0.0455803	0.0388576
7511	1.74498	1.83342	1.92551	1.39017	1.64427	2.3151	1.8474	2.02655	1.39342	1.57299	1.98109	1.11902	1.33817	0.774334	2.13245
7514	4.84481	4.72031	4.60431	4.78466	4.16376	5.0393	5.05229	4.91627	4.8214	4.98003	4.84017	4.74535	4.51133	4.55335	4.86558
7515	3.12963	1.3856	3.56849	3.13527	2.70337	2.9675	2.92687	2.63631	2.38543	2.87383	2.93555	1.69497	1.91012	2.1838	2.29481
7518	-0.955116	-1.5043	-1.31115	1.14424	1.61363	-2.31689	0.706376	2.04317	0.506399	0.967906	0.712288	1.36435	1.19893	0.944559	1.23897
7520	6.16198	6.51908	6.54238	5.95695	6.20918	6.52054	6.58179	6.41188	6.3749	6.47104	6.30358	6.20011	6.17865	6.33021	6.24384
7525	0.237931	-0.356606	1.41256	2.12899	0.0319597	0.179766	2.54841	1.07437	2.30766	0.198368	1.176	1.62405	0.480058	0.253868	0.246226
7528	0.187514	0.870029	0.183836	1.33222	0.458382	1.57546	1.99483	-1.15586	1.77345	2.00978	-0.075672	-0.291239	0.612777	-0.993953	-0.687103
7529	5.71825	6.01643	5.94896	5.73457	5.13625	5.11891	5.85419	5.27722	5.634	5.52312	6.31454	6.05145	5.54584	5.67722	6.22068
7531	8.50095	8.21329	8.84354	8.71919	8.8203	8.35301	8.5118	8.59271	8.54741	8.38143	8.76112	8.8579	8.6571	8.77463	8.64621
7532	4.56059	4.51338	4.85492	3.3279	4.90493	2.9046	4.18413	4.75249	4.21307	4.54325	4.77182	5.0337	5.20765	4.87732	4.84781
7533	4.53358	4.01216	5.48044	3.85362	5.54201	3.88083	4.58682	4.5843	5.63395	4.6385	4.95504	6.00704	5.67528	4.92675	5.10161
7534	6.54523	6.57964	6.29243	7.38931	7.06913	7.32111	7.47998	7.41874	7.44664	7.77114	7.9535	7.67171	7.58293	7.67339	7.89365
7536	4.18754	3.30075	4.32179	3.97368	4.85709	4.09662	4.37009	3.913	3.93307	4.15387	3.80707	3.53209	3.90696	3.72146	3.67288
7555	0.383165	1.47783	-0.173645	1.45796	0.182438	2.14176	2.60793	1.78914	1.71822	1.54977	1.37912	2.09714	1.63719	1.58212	2.21577
7706	1.40452	1.53794	1.41246	1.1475	1.0842	0.593019	1.28066	0.945233	0.834792	0.733354	0.583327	0.689389	0.726744	0.683382	-0.0616013
7707	-1.23413	-0.078716	-1.28983	0.171719	-1.81807	0.153805	-0.388544	-0.192645	-0.431871	-0.160685	-0.389111	-1.45878	-2.77201	0.0387171	-0.444184
7726	-0.461561	1.41916	-0.33388	0.471656	-0.160524	3.26776	-0.761702	2.53122	-0.726186	0.899949	2.00827	1.85308	1.8324	1.64094	-0.595751
7750	0.171847	-2.43987	0.0821576	0.711231	0.737946	-2.01101	-2.09851	-1.34483	-1.85517	-0.589659	-1.58901	-0.777937	-0.342269	-0.450084	-0.501239
7756	2.70281	4.0751	3.42573	1.90643	1.68464	3.03104	3.23804	2.2291	1.53551	3.15974	3.09958	1.51602	1.16446	1.91602	3.10417
7791	0.229834	1.56672	1.93191	1.53052	1.41083	1.36782	1.84491	1.69051	1.99635	1.60559	0.1956	1.74657	2.19122	2.02616	1.57367
7798	-1.10718	-0.565759	-2.24879	0.774755	-1.0318	-1.81655	-0.337156	-2.50799	-1.27649	-0.991943	-1.17267	-1.37183	-0.674844	0.387142	-2.56064
7803	-4.54625	2.62082	2.92126	2.60398	1.3274	-1.83753	2.6489	2.39657	1.94013	2.82709	2.35324	-0.0661253	2.35809	-0.183769	-0.070512
7812	4.041	3.62547	4.28307	3.40675	4.45606	4.37703	4.07255	3.48376	4.29297	3.62485	4.16248	3.49249	3.99882	3.90557	3.57468
7818	3.81456	3.27123	3.6596	3.58854	3.95709	3.80371	3.00292	3.732	3.84998	3.48175	3.78472	3.45678	3.69954	3.44542	3.37391
7837	-2.17984	-1.59553	-2.63756	-3.83856	-3.80995	-2.56576	-4.69526	-3.21357	-5.74082	-1.64973	-3.11404	-3.4112	-2.81807	-3.67669	-3.17788
7841	0.836328	2.90437	1.22033	1.83406	2.17779	2.89348	0.743213	1.77328	2.10715	2.73647	2.69904	1.71198	2.21552	1.7806	2.80801
7846	8.21808	8.38512	8.22699	8.00309	8.25183	8.45294	8.20521	8.4148	8.5489	8.41042	8.21142	8.27286	8.37736	8.1303	8.28615
7871	-1.49411	0.928124	0.718964	0.253747	0.691534	0.0347792	0.176961	1.29213	1.44042	0.848798	1.36093	-0.07552	-0.0857417	0.605968	-0.957356
7873	4.97937	5.61204	5.39779	5.33663	5.47847	5.46921	5.13709	5.524	5.52847	4.95207	5.62328	4.82597	5.43769	5.63446	4.65754
7874	3.48736	3.06393	3.49502	3.57873	2.99039	3.34961	3.23172	2.90879	3.24727	2.76124	3.20254	3.65589	3.16805	3.22794	3.15973
7879	5.73202	5.48532	6.20863	6.36722	6.46242	6.00891	6.35351	6.45445	6.45656	6.52607	6.34949	6.18386	6.18082	5.86345	5.91033
7913	5.46386	6.16659	6.36522	6.30317	5.80995	6.05574	6.16875	6.0727	6.09938	5.5365	5.87501	5.94328	5.92032	5.91969	6.11631
7915	1.63427	1.25876	0.453017	1.90631	0.771379	1.61443	2.0106	1.21437	1.75788	1.69613	1.75412	1.78877	1.47747	1.84699	1.20995
7916	0.457437	1.26963	0.745539	1.36121	0.947928	1.23254	1.2475	1.21531	1.4769	1.30655	0.788268	1.19724	1.17364	1.04886	0.837217
7917	2.58708	2.47438	2.67036	2.03161	3.05029	2.57136	2.23536	2.13842	2.24744	2.43445	2.06884	1.76379	2.5493	2.24978	2.01717
7919	6.51239	6.67091	6.60637	6.43554	6.22924	6.74983	6.73109	6.59344	6.89321	6.78355	7.12684	6.75179	6.59136	6.52358	6.64453
7965	3.63438	4.41609	4.06332	3.57656	3.0434	4.33767	3.85908	4.15675	4.43528	4.19602	4.47514	3.54582	3.79051	3.29425	3.96671
8019	2.2364	2.46344	1.84992	2.16569	2.10899	1.55179	1.9571	0.867501	1.91326	1.46822	1.80244	1.93206	1.5773	2.15436	1.90076
8021	1.66471	2.18291	2.17028	2.86396	2.671	1.68361	2.33937	1.96709	2.78777	2.52682	1.40054	2.93026	2.83317	2.59149	2.3667
8027	0.264837	0.411752	1.03816	2.67098	1.29213	1.5692	1.54542	1.76256	1.23542	0.612683	-0.950648	1.53257	1.54251	1.71875	1.31655
8030	1.70301	1.73782	4.48132	2.13067	0.987612	2.37072	1.80847	1.85969	1.20958	2.10842	1.4567	1.79751	1.11357	2.1146	1.67175
8050	1.89616	2.41635	2.02959	1.2416	2.39353	3.81676	2.46003	1.72823	2.8901	1.61023	2.24838	1.47514	1.17191	1.43168	1.63543
8065	1.59388	0.522156	1.65214	1.54072	2.89346	2.08131	2.67202	1.25453	1.92014	1.53645	2.84352	2.02811	2.77015	2.42699	0.970191
8078	2.418	1.75048	2.04537	2.72836	2.95641	2.52805	2.36152	2.56879	3.08217	2.78063	2.09808	2.55687	2.32447	2.62202	2.52775
8086	2.73635	2.26135	2.45444	2.25166	2.31089	2.47589	1.59622	2.2282	2.69855	2.03984	2.66617	2.63587	2.67188	2.91577	2.16928
8087	1.98386	1.53292	2.20802	2.19815	2.57034	2.33665	2.79123	2.71526	3.00196	2.92069	3.1212	2.44525	2.51228	2.67009	2.9226
8089	2.68228	-0.264478	-0.32771	1.26273	3.63983	-3.73697	2.71521	-0.102682	-0.786124	-0.835214	-2.32049	0.393087	0.694301	0.0839282	-0.192315
8106	4.22549	4.29828	3.81213	4.31077	3.90013	4.00158	3.99953	4.05648	3.91037	4.12564	4.31759	3.97711	3.84238	3.60936	4.06416
8125	6.05626	6.02547	5.53062	6.39328	5.61455	6.51908	6.34021	6.62627	6.42941	6.31739	5.95111	6.1963	6.00989	6.19076	5.77104
8140	1.0784	0.898866	2.16813	0.716684	1.63965	1.28072	1.76621	1.6305	2.0027	1.33571	1.7554	2.09876	1.46801	1.96469	-0.152644
8148	4.59923	4.05943	3.76975	3.99824	4.13032	4.08121	3.72274	3.94174	4.06736	3.75842	4.16041	4.15743	3.5551	4.09093	3.9663
8161	0.630871	1.09613	1.23511	0.799585	0.165301	1.34937	1.05436	1.24361	1.03245	-0.0949572	0.744936	0.464041	0.59684	0.580049	-0.388544
8165	0.547055	0.779218	2.00043	1.31075	1.01121	1.91629	0.788853	0.899949	1.08011	1.38482	0.466758	0.777367	1.50426	0.811142	0.946057
8175	4.11912	3.53721	3.5935	3.61578	3.68712	3.83427	4.00795	3.18816	3.18968	3.72787	3.39467	4.38546	2.98046	3.7282	4.25617
8189	0.439251	0.943809	1.49948	1.06053	1.45054	2.66239	2.83354	2.62197	2.90683	2.73025	3.81148	2.2479	1.7464	1.70332	1.81525
8192	2.67954	2.24981	1.54062	1.44255	3.0879	3.03	3.08182	3.63344	3.26536	3.27113	2.80958	2.75749	2.71462	2.8724	2.7085
8208	0.969086	0.473527	1.19011	0.952035	1.57618	0.575119	2.18587	1.17159	1.77387	1.5429	-0.182459	1.71004	1.59173	1.88557	1.6717
8209	3.37626	4.14111	3.99148	3.22392	4.40214	3.69645	4.20845	4.38688	3.88297	4.29955	3.67395	4.13474	3.69244	3.9083	3.28453
8218	1.99614	1.82912	1.89006	2.05586	2.51778	2.34716	2.56101	2.51	2.75967	2.25909	2.11916	2.17316	2.40849	2.39608	2.54937
8220	-1.33206	0.391768	1.5567	1.03062	1.06102	1.0825	0.498864	0.681944	0.478713	0.018919	2.00759	1.3648	1.67175	1.72796	-1.53116
8227	-0.982791	-0.971431	-0.646112	0.638584	-0.273518	-0.29814	0.353549	0.78576	-0.606694	0.299948	-1.17886	-0.198096	0.819096	1.40806	-0.0134798
8237	0.980537	-0.152644	0.310922	0.839718	0.972472	1.11643	0.911116	0.00820001	1.00223	0.905659	0.746829	-0.367546	-0.120608	0.166587	-0.00173227
8239	1.22039	0.985209	1.09876	1.60203	1.51984	1.96953	1.70062	1.97313	1.22922	1.32406	1.13231	1.00533	1.03591	1.54523	1.26346
8241	1.78601	2.33608	2.22259	1.84398	1.87888	2.5431	1.52827	2.53129	1.57051	1.97273	2.01952	2.73643	2.15998	2.11949	1.89964
8242	-1.37109	-1.45759	-0.902389	-0.796862	-0.32771	-1.21692	-1.10284	-0.811726	-1.2129	-0.520562	-0.809448	-1.63352	-1.32373	-1.70275	-1.33243
8243	3.91316	3.29597	3.49833	3.64027	3.37255	3.48214	3.58176	4.01564	3.7411	3.65214	3.438	3.40077	3.80513	3.73294	3.68309
8260	3.27708	3.24861	3.26213	3.65627	3.70758	3.76716	4.09908	3.73091	4.14835	3.53456	3.78845	3.21209	4.11403	3.39679	3.74074
8266	1.97372	1.71097	2.49431	3.00324	2.04201	3.12993	2.78879	3.03663	1.47887	4.12673	3.48516	4.38249	4.32591	4.22026	2.53289
8284	-2.08927	-3.51128	-2.57433	-2.18836	-1.26153	-3.07704	-1.53659	-1.82674	-2.52533	-1.55131	-3.42663	-2.49899	-1.98507	-2.36736	-2.17397
8287	-1.07643	-0.681076	-0.554485	0.106616	0.204141	-0.613741	0.196859	-0.822656	-0.0540927	0.19131	-0.478346	-0.750737	-0.243147	-0.436549	-0.866436
8289	0.806778	0.996389	0.804549	0.330903	1.07032	1.43819	0.733181	0.69893	0.300065	1.25465	1.58588	0.455755	0.34153	1.21357	1.23787
8290	-0.00592721	0.281312	-0.830075	3.8414	2.55961	-4.26257	4.63249	3.37002	3.68674	3.71017	3.376	4.26193	3.72766	4.39048	3.3421
8294	7.19703	7.79574	7.38952	7.61159	7.16445	7.78773	7.12703	7.0214	6.94844	6.85544	7.24434	7.28287	7.29991	7.07415	7.42139
8295	1.23223	0.678072	0.963696	1.13429	0.959028	0.352533	0.261591	1.02694	1.06791	0.785006	0.693677	0.377957	1.16124	0.164658	-0.0662763
8301	2.6077	0.529571	1.85511	1.53725	2.6776	2.94022	2.16308	2.63817	2.77993	3.0768	3.5204	2.66104	4.06956	3.85695	3.79321
8315	-1.08773	0.00389003	-0.839854	-1.86512	-0.953439	-0.421206	-4.23243	-1.21156	-1.70369	-1.51746	-2.24879	-2.10532	-1.84373	-0.994528	-0.771274
8329	7.57808	6.1196	6.24881	6.74923	7.36121	4.78831	6.72715	7.05033	6.7391	6.60465	6.63338	6.87032	7.11283	6.14712	7.46555
8330	7.57808	6.1196	6.24881	6.74923	7.36121	4.78831	6.72715	7.05033	6.7391	6.60465	6.63338	6.87032	7.11283	6.14712	7.46555
8331	7.57808	6.1196	6.24881	6.74923	7.36121	4.78831	6.72715	7.05033	6.7391	6.60465	6.63338	6.87032	7.11283	6.14712	7.46555
8332	7.57808	6.1196	6.24881	6.74923	7.36121	4.78831	6.72715	7.05033	6.7391	6.60465	6.63338	6.87032	7.11283	6.14712	7.46555
8334	7.57741	6.00555	6.10664	6.7279	7.36211	4.69824	6.66167	6.99228	6.7391	6.53379	6.59506	6.85329	7.09235	6.12442	7.44275
8335	7.57684	6.00489	6.10544	6.72778	7.36211	4.69824	6.66145	6.99205	6.7388	6.53359	6.59506	6.85281	7.09209	6.12378	7.44254
8336	7.57808	6.1196	6.24881	6.74923	7.36121	4.78831	6.72715	7.05033	6.7391	6.60465	6.63338	6.87032	7.11283	6.14712	7.46555
8337	7.57808	6.1196	6.24881	6.74923	7.36121	4.78831	6.72715	7.05033	6.7391	6.60465	6.63338	6.87032	7.11283	6.14712	7.46555
8338	7.57808	6.1196	6.24881	6.74923	7.36121	4.78831	6.72715	7.05033	6.7391	6.60465	6.63338	6.87032	7.11283	6.14712	7.46555
8339	9.32545	9.00044	9.05477	9.03078	9.53547	8.96363	8.53295	8.28215	8.62647	8.77552	8.04314	8.9352	9.16117	8.98528	9.01799
8340	9.32545	9.00044	9.05477	9.03078	9.53547	8.96363	8.53295	8.28215	8.62647	8.77552	8.04314	8.9352	9.16117	8.98528	9.01799
8341	9.32545	9.00044	9.05477	9.03078	9.53547	8.96363	8.53295	8.28215	8.62647	8.77552	8.04314	8.9352	9.16117	8.98528	9.01799
8342	9.32545	9.00044	9.05477	9.03078	9.53547	8.96363	8.53295	8.28215	8.62647	8.77552	8.04314	8.9352	9.16117	8.98528	9.01799
8343	9.32545	9.00044	9.05477	9.03078	9.53547	8.96363	8.53295	8.28215	8.62647	8.77552	8.04314	8.9352	9.16117	8.98528	9.01799
8344	9.32545	9.00044	9.05477	9.03078	9.53547	8.96363	8.53295	8.28215	8.62647	8.77552	8.04314	8.9352	9.16117	8.98528	9.01799
8345	9.32545	9.00044	9.05477	9.03078	9.53547	8.96363	8.53295	8.28215	8.62647	8.77552	8.04314	8.9352	9.16117	8.98528	9.01799
8346	9.32545	9.00044	9.05477	9.03078	9.53547	8.96363	8.53295	8.28215	8.62647	8.77552	8.04314	8.9352	9.16117	8.98528	9.01799
8347	9.32545	9.00044	9.05477	9.03078	9.53547	8.96363	8.53295	8.28215	8.62647	8.77552	8.04314	8.9352	9.16117	8.98528	9.01799
8348	9.67598	9.26911	9.09528	9.32545	9.60161	9.21786	8.46658	8.4336	8.98814	8.88134	8.23783	8.98769	9.40764	9.13713	9.26588
8349	9.67598	9.26911	9.09528	9.32545	9.60161	9.21786	8.46658	8.4336	8.98814	8.88134	8.23783	8.98769	9.40764	9.13713	9.26588
8350	0.869477	0.666484	-0.691989	3.85573	2.59307	-4.26257	4.64527	3.40616	3.71304	3.73805	3.39423	4.26883	3.73894	4.39634	3.37033
8351	0.869477	0.666484	-0.691989	3.85573	2.59307	-4.26257	4.64527	3.40616	3.71304	3.73805	3.39423	4.26883	3.73894	4.39634	3.37033
8352	0.869477	0.666484	-0.691989	3.85573	2.59307	-4.26257	4.64527	3.40616	3.71304	3.73805	3.39423	4.26883	3.73894	4.39634	3.37033
8353	0.869477	0.666484	-0.691989	3.85573	2.59307	-4.26257	4.64527	3.40616	3.71304	3.73805	3.39423	4.26883	3.73894	4.39634	3.37033
8354	0.869477	0.666484	-0.691989	3.85573	2.59307	-4.26257	4.64527	3.40616	3.71304	3.73805	3.39423	4.26883	3.73894	4.39634	3.37033
8355	0.869477	0.666484	-0.691989	3.85573	2.59307	-4.26257	4.64527	3.40616	3.71304	3.73805	3.39423	4.26883	3.73894	4.39634	3.37033
8356	0.869477	0.666484	-0.691989	3.85573	2.59307	-4.26257	4.64527	3.40616	3.71304	3.73805	3.39423	4.26883	3.73894	4.39634	3.37033
8357	0.869477	0.666484	-0.691989	3.85573	2.59307	-4.26257	4.64527	3.40616	3.71304	3.73805	3.39423	4.26883	3.73894	4.39634	3.37033
8358	0.869477	0.666484	-0.691989	3.85573	2.59307	-4.26257	4.64527	3.40616	3.71304	3.73805	3.39423	4.26883	3.73894	4.39634	3.37033
8359	7.19703	7.79574	7.38952	7.61159	7.16445	7.78773	7.12703	7.0214	6.94844	6.85544	7.24434	7.28287	7.29991	7.07415	7.42139
8360	7.19703	7.79574	7.38952	7.61159	7.16445	7.78773	7.12703	7.0214	6.94844	6.85544	7.24434	7.28287	7.29991	7.07415	7.42139
8361	7.19703	7.79574	7.38952	7.61159	7.16445	7.78773	7.12703	7.0214	6.94844	6.85544	7.24434	7.28287	7.29991	7.07415	7.42139
8362	7.19703	7.79574	7.38952	7.61159	7.16445	7.78773	7.12703	7.0214	6.94844	6.85544	7.24434	7.28287	7.29991	7.07415	7.42139
8363	7.19703	7.79574	7.38952	7.61159	7.16445	7.78773	7.12703	7.0214	6.94844	6.85544	7.24434	7.28287	7.29991	7.07415	7.42139
8364	7.19703	7.79574	7.38952	7.61159	7.16445	7.78773	7.12703	7.0214	6.94844	6.85544	7.24434	7.28287	7.29991	7.07415	7.42139
8365	7.19703	7.79574	7.38952	7.61159	7.16445	7.78773	7.12703	7.0214	6.94844	6.85544	7.24434	7.28287	7.29991	7.07415	7.42139
8366	7.19703	7.79574	7.38952	7.61159	7.16445	7.78773	7.12703	7.0214	6.94844	6.85544	7.24434	7.28287	7.29991	7.07415	7.42139
8367	7.19703	7.79574	7.38952	7.61159	7.16445	7.78773	7.12703	7.0214	6.94844	6.85544	7.24434	7.28287	7.29991	7.07415	7.42139
8368	7.19703	7.79574	7.38952	7.61159	7.16445	7.78773	7.12703	7.0214	6.94844	6.85544	7.24434	7.28287	7.29991	7.07415	7.42139
8370	7.19703	7.79574	7.38952	7.61159	7.16445	7.78773	7.12703	7.0214	6.94844	6.85544	7.24434	7.28287	7.29991	7.07415	7.42139
8379	0.67735	0.284869	0.762306	2.35146	2.59	1.30369	1.42083	2.97269	2.86305	2.74943	2.34605	3.05452	2.31519	2.42508	1.5654
8394	-0.106871	0.379843	0.942083	1.28983	0.584482	1.29983	-0.0485614	0.461005	0.352533	-0.314374	0.883308	2.90088	0.673556	-0.38289	0.2587
8396	-0.970582	0.747602	0.319387	0.219463	0.434455	-1.08161	0.382391	0.571143	0.506907	0.338225	0.521453	0.556993	-0.597496	0.521855	0.564329
8402	4.35241	5.24412	5.19212	4.311	4.97993	5.32315	4.66864	5.33195	5.05917	5.16182	4.50141	4.8416	4.86575	4.77257	4.1671
8407	7.14332	4.60071	5.93093	5.89329	6.14896	5.66429	6.40709	6.61452	6.37217	6.12301	6.3848	6.68164	6.52414	6.50681	6.01782
8411	0.94058	1.04467	0.937495	0.914947	1.16311	-0.141303	1.4298	0.605684	0.887525	0.940806	1.1514	1.758	1.38372	1.61037	1.31452
8417	3.96492	4.26438	1.43242	2.52278	4.24134	2.59884	2.92419	2.88514	3.13054	2.68637	2.98415	3.06974	3.00563	3.35557	2.27101
8428	0.775093	0.866552	0.749749	1.50954	2.03154	1.30993	0.846874	1.14724	1.29302	1.52587	1.16434	1.23291	1.62242	1.60895	2.14913
8443	0.439038	0.654619	0.868845	0.617393	0.198871	1.28812	0.488001	1.48192	1.29037	0.870029	0.889006	0.692427	0.700884	0.635801	-0.00476877
8449	1.27405	0.454597	2.9737	0.893518	2.63826	3.0351	1.77796	1.91096	1.45138	1.70421	2.44594	1.53829	2.953	1.59512	3.19656
8450	2.77055	2.18644	2.57041	2.55829	3.58059	2.59507	3.1791	2.75576	2.88659	2.69626	3.11607	2.95062	2.911	3.09033	2.58508
8451	1.04907	0.207018	0.862987	1.08848	1.44557	1.33182	0.926531	1.12862	1.4453	1.18498	0.919683	0.937118	0.831796	1.42916	1.03534
8452	1.43376	2.29989	1.72762	1.89317	2.0474	2.30623	1.78119	1.55479	1.39397	1.69256	2.46498	2.20908	1.39028	1.4444	1.55699
8453	1.31609	0.882682	2.08624	1.9689	1.69225	3.87292	4.90641	1.64196	5.0142	4.10128	3.93521	3.1866	1.53381	1.73288	1.72661
8454	2.46592	2.04872	2.21244	2.79179	2.71682	2.18827	2.58974	2.66056	2.04303	2.469	1.96247	1.78266	2.50541	2.73088	2.23088
8458	-2.00636	0.586789	0.676267	0.49334	0.740194	-1.02239	0.686254	0.682214	1.23842	0.796847	0.647545	0.718438	0.204141	0.0705267	0.201257
8467	3.36975	3.13942	3.54821	3.53472	3.50075	3.60979	3.58624	3.52695	3.3274	3.67628	3.99529	3.81673	3.71173	3.76146	3.1973
8473	2.33483	2.55817	2.37743	1.55105	2.63752	1.99077	2.32734	2.91064	2.5216	3.12297	2.36314	2.46297	1.41792	1.2047	1.74093
8480	3.87448	3.42437	2.99919	3.6456	3.06778	3.5712	3.01682	3.29275	3.14511	3.8279	3.40503	3.4395	3.31638	2.80246	2.63738
8496	-1.84063	1.14104	0.233152	1.50345	1.64048	-0.094341	-1.05649	-0.580353	-0.609773	0.564817	-0.84218	-1.62816	0.123004	-0.0347513	0.0423642
8498	1.85328	0.246712	1.64085	1.69857	0.780898	2.96199	3.90218	4.0446	4.29624	4.15305	3.25592	4.65544	5.12195	4.77497	4.60185
8499	-3.47073	-2.84063	-1.43168	-2.69526	-1.97937	-2.2109	-3.64747	-2.94786	-3.18574	-2.71407	-3.47554	-4.0807	-3.73504	-3.93898	-3.83033
8500	0.122209	0.310689	1.07108	1.1271	1.09936	0.927062	0.144699	0.727877	0.797179	1.63678	0.195726	0.93017	0.683831	-0.37932	1.18523
8502	-1.69947	-3.3452	-0.393842	-2.43987	-1.72881	-2.53784	-4.73312	-0.485802	-3.75244	-2.03505	-3.40813	-2.10905	0.0180644	-1.70275	-0.905088
8504	1.42046	-1.77398	-1.76906	-0.257563	1.93474	-0.773245	0.67084	-0.0412687	0.765195	-0.154891	0.760349	0.920979	0.900104	0.992261	0.55159
8505	-1.24059	-0.644082	-0.438698	0.376624	0.403595	-2.15136	-4.26534	-2.00173	-2.37183	-0.77868	-2.07948	-1.87303	-3.97256	-3.46753	-1.8196
8508	4.56864	2.99706	2.74713	2.42067	2.32559	3.16331	2.5473	2.79795	3.0404	2.7171	2.9586	2.66319	3.05755	3.10338	2.99482
8518	1.54458	1.60611	1.33485	1.68145	1.56384	0.957543	1.20032	1.16157	1.35129	1.55469	0.995231	1.59989	1.19988	1.07018	0.695727
8520	4.95127	4.55756	4.78798	5.62441	5.11424	5.45618	4.68541	5.48956	5.44033	5.6734	5.2955	5.22077	4.78971	4.76751	5.19044
8531	3.47876	3.73976	4.25427	4.52516	4.94245	4.17897	4.80032	4.46439	4.92629	4.93983	5.01155	5.00561	4.61894	4.89941	4.43546
8533	3.47598	2.31118	3.18902	2.6605	3.7145	3.11157	3.61553	3.47541	3.02102	3.23281	3.67203	3.54065	3.49598	3.51622	3.16453
8536	1.08984	-0.240418	-0.261535	-0.349419	2.32225	1.16749	1.46404	0.27035	-0.547088	1.11243	1.51612	0.36087	1.58592	1.00834	0.442545
8539	4.51781	5.58227	5.40575	5.30575	5.17477	4.76193	5.2012	5.08218	4.70568	5.04882	5.42691	5.25311	5.52283	4.94329	5.53505
8540	4.46145	3.16139	3.29609	3.8415	2.98901	3.83988	4.552	3.72378	3.6433	5.58354	3.60957	3.62695	3.66742	3.11718	3.6824
8544	2.02262	1.72448	1.79676	3.00759	1.98641	-0.0685439	2.55471	2.39185	1.62054	2.98412	2.44215	0.741661	1.82163	0.903501	1.85412
8546	1.91096	1.44186	0.674009	1.30784	1.84643	1.47067	1.30135	2.06881	1.56047	1.26556	-0.0257644	1.51056	1.95869	1.59	1.65544
8554	-0.50226	-1.69339	-1.18836	-1.63576	-0.541828	-0.56043	-1.87567	-2.70557	-3.51128	-1.77893	-2.02562	-2.90725	-2.76317	-1.59684	-1.93677
8562	4.81476	5.27942	5.38744	5.16889	4.03108	4.69242	5.02214	5.08976	4.7052	4.89189	4.93415	5.04403	5.1428	5.00894	4.65918
8563	1.02432	2.23481	2.82721	2.25166	2.91112	3.12372	2.41533	3.54078	2.90032	3.2144	2.86223	3.37789	2.57681	2.75026	1.99476
8565	4.85686	4.49591	4.96008	5.07298	5.11036	5.07522	5.52936	5.46726	5.40038	5.33891	5.60099	5.55382	5.59213	5.36275	5.34883
8566	1.61457	0.574634	0.133958	1.26867	2.72349	2.16298	0.584578	1.48465	1.42964	1.54552	2.37256	0.992188	0.587461	0.722903	-0.0457292
8568	2.496	2.07204	2.18891	3.79575	2.78096	0.899485	3.08352	1.86762	2.04373	1.97321	2.01952	3.2585	3.36171	3.49021	2.41251
8570	6.64977	6.91523	6.75083	6.52365	6.60178	6.70982	6.2028	6.25755	6.33368	6.53988	6.71586	6.30611	6.55018	6.37516	6.6716
8573	0.695014	1.18231	1.52301	0.539531	-0.291062	0.420833	1.35072	0.830742	0.333309	0.666029	0.444031	0.489646	-0.533242	0.48553	0.880881
8574	2.8499	2.45717	1.97379	2.23759	2.04247	1.95308	2.05987	2.49165	2.58405	2.18501	1.886	1.83297	2.24893	1.6115	1.08556
8575	2.87324	2.08508	3.52455	2.05592	2.13786	2.89709	2.87607	3.10854	3.03504	4.01895	2.63578	2.40501	2.42291	2.48787	2.20936
8602	1.15342	4.27113	1.87688	4.2709	4.0695	4.28679	3.98784	4.00322	4.11407	4.21487	4.04047	4.108	4.20553	4.12142	3.16697
8604	1.12194	2.113	1.89134	2.29481	2.27262	2.17082	2.3297	3.00614	2.30305	3.05355	2.72247	1.53282	1.09525	1.88076	1.67093
8607	5.51925	6.01144	5.78573	5.59551	5.25883	5.87558	6.17625	6.03763	6.05248	6.06938	5.96658	5.87305	5.76268	5.75602	5.93078
8615	2.27426	2.73023	2.63687	2.88352	3.16174	2.39528	2.65368	2.42315	2.41424	2.41916	2.73361	2.46467	2.3722	2.10239	1.74838
8621	-1.52492	1.80562	-0.421013	1.48604	-0.712882	-0.436354	-0.397828	0.197865	0.392757	-0.606694	-1.0145	-0.167961	-1.17039	-1.4489	-1.3485
8623	0.233152	0.451013	0.00633393	-0.873556	0.833821	0.605589	0.189793	-1.1743	-0.749766	0.728312	-0.472329	-0.399921	-0.238885	0.966209	0.55768
8624	2.31194	2.84583	2.27146	1.87255	2.47462	2.5981	2.53635	2.61977	2.79855	1.49252	2.7201	0.771463	2.4336	2.03935	0.0717627
8634	1.89422	1.69399	1.89643	1.87641	1.99487	1.41294	1.43526	2.08287	1.99661	1.70757	1.66657	1.96092	0.845912	1.45138	1.52406
8635	2.4317	1.17792	1.63956	1.05262	0.949049	1.48975	1.71246	1.80074	1.66617	2.51256	2.10037	2.26132	2.5749	2.44951	1.91938
8649	2.99868	3.41522	4.26247	2.76901	2.74803	1.03238	2.62777	4.61639	4.10924	3.83741	3.7407	3.33375	3.02482	2.82501	3.19821
8650	0.0657102	-1.62861	1.45302	-0.529697	1.88897	0.488618	0.621899	0.75873	0.855751	0.463204	0.763412	0.0192037	0.793022	0.301822	-0.895395
8653	3.82994	4.35526	3.7142	3.9349	3.5328	3.89679	3.99333	3.89753	3.93558	3.87786	4.02714	3.59316	3.49945	3.89449	3.74987
8655	5.15341	6.48224	5.36736	6.62711	5.32713	6.64055	6.47618	5.15496	6.26535	6.62399	6.64082	6.3332	6.41374	6.35315	6.37415
8659	0.353662	-2.44379	0.225892	0.537942	-1.5216	-1.24708	-0.890038	0.356369	0.279887	0.833497	-1.86775	0.345056	-0.125951	-0.193635	1.85268
8661	4.30992	4.32568	4.12919	4.37677	4.56949	4.47685	4.71904	4.61115	4.42354	4.89003	4.66087	4.52334	4.38229	4.4726	4.39776
8662	4.38133	4.25646	4.04344	4.55541	3.81073	4.6648	4.45355	4.69545	4.42103	4.41482	4.67138	4.32458	4.34369	4.26485	4.00304
8663	2.68979	3.64272	3.29976	3.18987	3.38804	3.27096	3.7584	3.66982	3.41692	3.3706	3.68746	3.34605	3.20889	3.25075	3.26872
8664	4.46882	4.36507	4.82275	4.58822	4.47661	4.8271	4.67211	5.18718	4.68094	4.98621	4.707	4.40437	4.55268	4.55854	4.83257
8665	5.19009	5.43097	5.05666	5.20421	4.62743	5.03611	4.92805	4.44309	5.12587	4.71727	5.22638	5.3052	5.01812	4.80622	4.93268
8666	3.56568	4.39298	4.57899	4.51053	4.81117	4.9697	4.7263	5.28523	4.83226	4.70599	4.44302	4.59637	4.65215	4.14854	4.39739
8667	4.70577	4.04804	4.90583	3.86365	4.9856	4.8393	5.41538	5.15969	4.93556	5.06971	4.25694	4.80795	5.18823	4.52434	5.18576
8668	6.04686	4.97355	5.46132	5.62967	5.41614	5.32868	5.57433	5.38996	5.42374	5.27194	4.9645	5.27394	4.6652	5.33537	5.66008
8669	2.33857	3.15072	3.55433	2.69835	3.43057	3.29082	3.28855	3.21059	2.0049	3.05222	3.72866	3.23439	3.39621	3.05497	3.25615
8672	0.60065	1.13291	1.76905	1.29561	1.11969	0.579663	1.85842	1.36154	1.45801	1.15672	1.22447	0.0413832	1.84651	1.5956	0.782996
8675	-0.670015	-0.345015	-0.495736	2.72875	1.22527	0.553459	-0.95288	0.868924	0.0526941	2.57214	1.27387	-0.197269	2.60566	-0.9703	0.479334
8682	1.53232	1.42937	2.26508	2.03847	1.52206	2.3388	2.05256	3.24047	2.67308	3.04261	2.78563	0.87798	2.46451	2.27056	2.82312
8683	5.19151	5.79438	5.56192	6.14715	5.47262	5.77827	4.99677	4.9712	5.83308	5.51604	5.89898	6.2703	5.85455	5.97143	5.80148
8697	1.89976	2.03612	2.28585	2.27796	0.668755	1.65631	1.57415	1.52436	1.11962	1.63585	0.936968	1.63348	1.26231	1.87974	1.09484
8721	2.70004	5.00689	4.19623	3.71206	3.70833	4.33469	3.76869	3.65946	2.38156	3.44438	4.21052	3.46545	3.83296	3.93066	3.70973
8723	-0.11076	2.00234	-1.40469	1.23658	-0.813246	2.29369	2.09312	1.72268	0.00690837	1.45096	-0.706041	2.25783	1.02318	-1.72642	0.705314
8724	2.34803	1.8883	0.835196	3.53482	3.51898	1.53645	2.93455	2.68118	2.3921	2.74704	3.44349	2.88928	2.62291	1.81906	1.7219
8725	1.90126	2.19522	-0.342451	1.95349	-0.944527	0.169155	0.340619	1.1155	0.680684	0.854554	1.18732	0.41997	2.28443	1.86857	-0.471929
8726	3.0087	2.44427	1.91188	1.66962	3.36086	2.17396	2.14744	1.30813	0.898479	2.49904	1.48826	1.84908	1.37662	1.2867	1.14398
8729	0.459537	0.910349	2.01014	1.72783	1.43536	1.18396	1.7253	1.37685	1.30987	1.42428	0.489954	1.78362	0.543595	1.53635	1.34733
8731	1.13855	1.39232	1.2397	1.63575	1.89084	1.19837	0.857264	1.12433	1.1662	2.01671	1.34494	2.04544	1.7806	1.24829	1.33988
8732	-0.233617	1.02389	0.045443	0.392427	0.0784732	-0.618606	0.511063	0.608052	-0.991943	0.361881	-0.558304	0.397036	-0.0917251	-0.470529	0.463832
8737	0.358734	-0.963813	-0.994816	-0.617499	-1.31509	1.31673	-0.863809	-2.30116	-0.800375	-1.15104	-0.904008	-1.17625	1.17364	1.15303	-1.65018
8761	4.15943	4.43227	4.38682	4.71867	4.25555	4.69995	4.58132	4.41629	4.59334	4.86922	4.74678	4.65325	4.18719	4.83128	4.6847
8766	4.1052	3.55168	3.66718	4.17391	3.76672	3.73085	3.80383	4.59461	4.23104	3.76727	4.3076	4.42783	4.01302	4.29877	3.89449
8767	-3.55131	-1.87356	-3.16618	-2.74565	-1.20357	-2.48843	-2.53617	-4.29053	-4.22702	-2.12406	-1.0908	-1.66566	-1.54751	-1.7269	-2.09665
8772	2.03914	2.2172	-0.254634	1.20477	2.0784	1.88256	1.04712	0.233152	1.173	0.519139	1.1157	1.36418	-0.0563412	-1.90888	0.735522
8773	2.40419	2.97266	3.36126	3.59522	2.44196	1.85631	2.90945	3.08857	3.5067	3.15483	3.27081	3.62513	3.22109	2.58104	2.63833
8774	0.241962	1.2996	-0.656535	0.716859	0.673014	-3.13037	-2.72166	-2.4933	1.07128	0.423202	-1.03978	0.0404015	-1.1743	1.12525	-0.90644
8775	2.64798	2.42691	3.46697	2.75442	3.5074	3.29206	3.3445	3.32559	3.40625	3.26843	3.81849	3.31168	3.53697	3.72864	2.61777
8776	-0.75877	0.140779	-0.688264	-0.836501	-0.948698	0.164915	-0.0863542	0.306962	0.415759	-0.595097	-0.257563	-0.300981	-0.375946	-0.528448	-2.75731
8790	0.0469799	-1.67853	-1.75926	-0.581864	-1.25774	0.0578315	-4.41735	-0.0885002	-0.14178	-2.02327	-1.03357	-2.54204	-2.25223	-4.64747	-1.76513
8801	3.94578	3.80032	4.27294	4.30721	4.13555	4.11542	4.31442	4.38979	4.402	4.44488	3.5955	4.53225	4.61542	4.49842	3.99514
8802	2.39427	1.62625	2.00788	2.16234	3.27165	2.47329	2.243	3.49963	2.68419	2.79275	2.42879	2.96497	3.00536	-0.295128	2.32703
8803	3.97402	3.88044	3.31771	3.72807	3.44069	3.87881	3.58531	3.77174	3.96919	3.34144	3.38283	3.80846	3.79163	3.99126	3.82475
8804	3.3569	2.41037	2.64529	1.80459	3.13524	1.63487	1.72002	-0.41889	0.814755	2.16308	0.453122	0.70044	-0.324997	0.97607	2.03305
8805	0.644502	-0.0548418	0.369271	0.331591	0.343919	1.07793	0.454492	-0.649729	-0.506968	0.0909889	0.090718	0.544683	-0.22196	0.524966	0.443819
8812	2.53132	1.86366	1.90539	1.35349	1.77985	1.64002	0.994507	1.63208	1.45891	1.96347	1.50264	1.80327	1.2734	1.51319	1.30871
8813	2.48731	2.17274	2.78027	1.96732	2.08212	3.01593	2.43632	2.06643	2.23131	2.46022	2.42393	2.28789	1.994	1.91464	2.4871
8815	3.65062	3.2349	4.02275	4.82799	2.83584	4.02742	3.98381	3.77084	5.1691	3.53901	3.56883	2.42094	2.95382	2.32028	1.93395
8825	0.447844	1.20546	3.33086	1.88585	2.65981	1.13086	2.1356	1.46916	3.09087	1.94733	2.46671	2.37245	2.53199	1.42793	2.48197
8826	3.68045	3.36024	3.7789	3.98546	3.81715	3.81782	3.80453	4.06951	3.70162	3.77238	3.73333	3.68358	3.58531	3.72538	3.53126
8829	-2.91702	-1.63711	-1.27683	-0.947306	-2.79686	-3.02444	-3.60121	-2.53617	-3.03978	-0.760969	-1.56747	-1.16618	0.0270125	-1.77004	-3.14688
8833	4.78229	4.18384	4.21627	5.21309	4.7694	4.0187	4.85552	4.97507	4.93869	4.80482	4.47386	4.99183	4.88931	4.61075	4.38232
8836	4.10349	3.82154	4.06204	3.25481	2.86651	4.48351	4.16976	4.19275	4.51377	4.31036	4.62911	4.10543	4.04934	3.66444	3.61051
8841	-2.23447	-1.83599	-1.83599	-0.971148	0.548042	1.75052	-3.1016	-4.29903	1.50579	1.58357	-1.60999	-2.93677	-2.71596	-3.32193	-0.494922
8854	3.75255	2.54404	3.53313	2.9869	3.5729	3.43893	3.06257	3.55692	3.30184	3.43053	2.41381	2.82774	3.19749	2.88477	3.84394
8872	2.0742	2.06664	0.860605	1.05256	2.01546	1.87216	0.306029	1.53207	1.32337	1.62443	1.30059	1.42594	1.04054	1.01014	0.948601
8874	1.21717	-1.71501	0.553557	-0.08804	-1.93181	-1.57562	0.865919	-0.919752	0.918081	-1.87197	0.491699	0.734655	1.09011	-0.592267	0.334568
8878	0.91311	0.954866	2.98601	2.2163	0.023894	1.42412	2.5052	0.447209	1.1721	1.79156	0.0702519	0.188907	0.566474	0.397255	0.621712
8879	-5.2109	0.763921	-0.37258	0.0874628	-3.44379	-1.45799	-0.488431	0.1125	0.248049	-0.431676	0.0594937	-0.3709	0.0471195	1.00533	1.33577
8880	4.88294	5.29383	5.63201	5.07254	4.83488	5.37441	4.91303	4.90704	4.58186	4.94757	5.46247	5.44483	4.93196	5.1159	4.94943
8881	1.36871	1.74481	2.10959	2.49267	1.70598	1.97427	2.12228	1.90808	2.08107	2.37014	1.87102	1.13718	1.92421	1.87255	2.01618
8882	1.61108	1.59149	1.4797	0.909351	1.49667	0.566279	2.83708	1.98768	2.0513	1.48233	1.64962	2.30112	1.9584	2.27584	2.51823
8883	2.69519	4.53848	3.37987	3.42849	4.02437	3.62387	4.4212	4.67179	4.48161	4.50757	4.0361	4.52558	3.88832	3.39152	3.47054
8884	0.703987	-0.189516	0.263876	1.50741	1.56062	1.31046	0.593784	-0.673923	0.233152	1.00777	-0.676918	0.625083	0.433387	0.133037	0.269871
8886	3.78068	3.1098	4.00766	3.8231	3.62543	4.21818	4.51485	4.33741	4.249	4.23976	4.36149	4.40821	4.22927	4.24775	3.98386
8888	-1.98908	2.149	-0.242977	2.70159	1.1115	-1.0052	-0.223306	-1.17364	2.47309	-1.86828	-1.99942	2.38272	-2.0523	-1.68316	-1.50512
8890	1.44398	2.08028	0.732834	0.421156	1.54607	2.21887	1.05624	1.30024	0.890019	0.798921	1.72225	1.48218	0.934781	0.409798	0.536451
8891	3.14854	1.65521	2.93469	2.09778	3.36461	2.88852	2.47319	3.10842	4.30262	2.59445	1.71008	2.06402	1.73036	2.39901	2.68717
8892	2.23766	1.86009	2.12198	3.64406	3.24843	2.05752	1.47659	1.22762	2.22475	2.42535	1.5142	1.92128	1.65187	0.437334	1.64219
8893	1.21313	0.181929	0.529371	0.901108	0.316493	1.43323	1.2337	1.2302	1.25459	1.59178	0.628447	0.776862	1.03506	1.30118	0.77011
8894	3.42931	4.0421	3.64985	3.70711	3.8939	4.36145	4.35222	3.83881	4.07868	3.99978	3.87527	3.81454	3.65074	3.99058	3.53512
8895	3.7507	4.12814	4.3783	4.50319	3.95046	4.39541	4.80518	4.79908	4.67789	4.3968	4.45867	4.49906	4.43737	4.16776	4.37406
8896	3.38108	3.19303	3.61955	3.17937	3.74269	4.30621	4.45013	3.80205	3.67014	3.58517	4.17315	3.46539	1.37184	2.26954	3.09446
8897	-2.41658	-0.628608	-0.333153	-0.262919	-0.0516982	0.447209	-3.49492	-0.839338	-0.301337	-0.472129	-0.616171	-1.04484	-0.562772	-0.548565	-0.0878867
8899	1.55724	2.49001	1.67676	2.00353	3.11222	1.69069	2.7368	2.09619	2.16787	2.05967	2.39641	1.77636	1.88534	1.82322	2.10682
8904	3.15361	3.28543	2.68235	2.3467	3.40002	3.02363	3.22899	3.3267	3.38703	2.71053	3.48218	2.87953	3.09145	4.04091	3.29296
8907	2.42452	2.24312	2.32898	2.85838	2.39739	2.00795	2.25468	2.4124	2.64217	2.44597	1.32746	1.54117	1.93603	2.26592	2.21176
8914	0.228973	0.853597	0.284988	-0.116692	1.12181	-0.271601	0.0152121	0.136979	-0.40316	-0.46933	1.3206	1.3497	1.14926	-0.0776499	-0.627048
8924	-2.08436	-2.55047	-2.63487	-0.203901	-1.60647	-0.426238	-0.415037	-0.508403	-0.149441	-0.359934	-0.577336	-0.427013	-2.12658	-0.660635	-1.33424
8939	4.41958	4.28093	4.48782	4.52688	4.66227	4.21234	4.55785	4.05885	3.81877	4.53841	4.73253	4.8569	4.46582	4.75964	4.37706
8943	1.93689	2.77043	2.18415	2.2944	2.2144	2.7929	2.28428	2.46252	1.96377	2.42554	2.22284	2.21322	2.03383	2.29048	1.84631
8968	0.869477	0.666484	-0.691989	3.85573	2.59307	-4.26257	4.64527	3.40616	3.71304	3.73805	3.39423	4.26883	3.73894	4.39634	3.37033
8969	7.57808	6.1196	6.24881	6.74923	7.36121	4.78831	6.72715	7.05033	6.7391	6.60465	6.63338	6.87032	7.11283	6.14712	7.46555
8970	9.67598	9.26911	9.09528	9.32545	9.60161	9.21786	8.46658	8.4336	8.98814	8.88134	8.23783	8.98769	9.40764	9.13713	9.26588
8974	1.27119	0.707083	1.40294	1.43152	1.12102	1.01221	2.76636	1.92372	1.06392	2.6617	2.26793	1.1177	1.82151	1.32619	2.73444
8975	-0.558092	-1.10718	-0.19512	-0.911587	-1.226	-0.129892	-1.38082	-2.24332	-1.45403	-1.01713	-2.48116	-1.25739	-1.54835	-2.73697	-0.852824
8976	0.577151	-0.106094	0.968423	-0.686638	-2.49736	0.339251	0.314639	0.337882	0.758644	0.21661	0.0388576	1.08427	0.615228	0.639788	0.472904
8985	1.3983	0.421587	-1.33825	-0.250509	1.06288	0.517024	0.806943	0.802317	-0.121079	1.2397	0.0692897	0.388134	0.808756	1.1271	0.147567
8991	2.62483	0.791856	3.34638	1.4025	2.67701	0.511974	1.10474	0.877195	1.56521	1.31632	0.366588	0.796598	0.584482	1.40926	0.818932
8994	0.00647756	-0.397068	-1.17821	-0.359564	-0.0866606	1.45318	0.115965	0.97181	1.14685	-0.333153	1.07011	0.899717	0.550999	0.282618	-2.12847
9026	0.125254	2.06499	1.23192	0.748976	0.167229	-0.0369699	0.610889	-0.16004	0.208767	0.87798	-0.819597	-0.426238	0.564817	-0.296368	0.382501
9031	0.913493	1.25659	1.99639	1.38576	1.44795	1.72753	1.42428	1.58072	1.30603	1.0125	1.85583	1.28942	1.29696	0.73933	1.07813
9039	3.44035	3.01423	4.25861	3.21139	3.94868	3.21977	3.38925	4.21585	4.02885	3.84456	3.5276	3.36592	3.35037	3.14439	2.94924
9040	4.35681	0.666847	4.47764	4.55611	3.82117	4.4749	4.3861	2.13953	4.05941	4.0568	4.52877	3.8588	4.43527	4.99095	3.73945
9043	0.887915	0.983678	1.36838	1.6703	1.17517	1.69448	1.23469	1.45765	1.5634	0.978489	1.45612	1.65951	1.99451	1.63979	1.3598
9044	-0.070209	-0.311148	0.230941	0.256407	-0.0609992	0.394185	0.479024	-0.319406	-0.627494	0.838669	-0.334425	-0.392705	0.0885487	0.20989	0.146395
9045	6.88685	6.38852	7.60296	5.79834	6.07488	6.15007	7.26003	7.34743	7.41865	6.83398	7.08359	7.09582	5.51347	5.9299	7.06586
9049	3.60938	3.14178	3.05927	3.23237	2.62286	2.37468	3.57657	3.04166	3.37705	3.20516	2.57478	3.01965	2.86649	3.61546	3.49107
9054	0.620586	1.6219	2.7625	1.0675	2.2565	1.51728	2.87464	0.993928	2.25475	1.82338	1.42514	1.50665	0.6124	2.0964	1.31144
9060	1.09936	1.13205	0.777704	0.580338	0.283566	-0.647693	-0.0421597	2.97545	3.0939	3.00748	2.83927	2.33899	-0.740577	0.545968	0.202136
9061	1.66043	1.34568	2.3232	2.59168	0.994507	1.4037	2.26358	3.15183	3.19068	3.21706	3.46031	2.82293	3.62817	3.66802	1.71739
9070	0.223299	0.600365	1.44106	1.21095	1.00619	0.9911	2.28786	1.9209	2.43376	1.6345	0.40294	1.12446	0.9536	1.06853	0.779722
9092	2.1334	2.22296	2.6192	2.83483	2.87279	2.8677	2.58002	2.9186	2.60677	2.77966	2.4108	2.85062	2.59651	2.63485	2.23967
9093	2.3253	1.51763	2.35966	2.71679	2.42468	3.17111	2.73635	3.02745	2.85146	2.82969	2.70554	2.88057	2.9805	2.63006	2.7118
9094	0.268674	5.08806	-1.43948	5.76809	-1.97256	-1.05409	-1.90023	-1.36662	-2.39973	-0.673693	-1.08192	-2.22972	-0.127211	-0.654036	-1.96409
9097	3.26875	2.25208	2.57454	2.79173	3.40787	0.825379	3.30731	2.30188	2.74683	2.8575	3.15984	2.81863	2.81071	2.96131	3.02082
9100	2.46127	2.67313	2.66573	2.40526	2.14545	2.78012	2.39479	2.18963	2.2693	2.42994	2.00709	2.16082	1.99425	1.89817	2.59053
9101	-1.98679	-1.68316	-1.44497	0.0680516	-2.00984	-2.34227	-2.45878	-1.37595	-1.0145	-1.14337	-1.22972	-1.4344	-1.55173	-0.149761	-1.12721
9107	-1.69619	-1.89539	-1.07248	0.26123	-0.303116	1.14776	-3.19363	-2.79086	-3.10284	-0.397258	-2.20357	-3.37482	-2.32049	-2.02327	-1.00173
9112	1.71747	1.59865	1.27513	2.2883	1.67825	1.54819	1.51869	1.94931	1.69666	1.50513	1.42857	1.04089	2.0073	1.68212	2.05994
9114	1.58549	2.67048	2.22011	1.61937	1.69946	2.33745	1.91842	2.04072	1.50452	2.08137	1.73924	2.11889	1.70545	1.60673	1.40305
9118	2.18492	3.06057	2.50561	3.15157	2.94686	2.60315	3.60127	3.30823	3.45692	3.15788	2.45573	3.27611	3.43384	3.30165	2.88014
9119	-5.65109	-3.18442	-2.93126	-5.65836	-5.07826	-3.152	-3.72356	-1.48036	-3.16747	-2.13037	-2.88683	-3.61706	-2.81807	-1.04305	-3.50799
9124	4.59814	5.12884	3.95555	4.55439	4.41351	4.79483	4.396	4.64714	4.71919	4.73973	4.44093	4.39412	4.12309	4.42553	4.43767
9125	2.16899	2.09322	1.56487	1.49942	2.48707	2.48445	2.78429	2.57688	2.3686	2.10678	1.3681	2.38629	1.94261	1.50009	2.27298
9126	3.56831	3.95971	3.11907	4.47953	4.25068	4.3641	4.0422	3.93192	4.32859	4.36778	4.01723	4.40928	3.97218	4.41479	4.23727
9128	3.01055	3.16305	2.54005	3.1217	2.87204	3.09307	3.20914	3.05968	3.03794	3.36962	3.36218	3.42789	2.97949	2.98191	3.0954
9129	2.1237	2.64542	2.66489	3.04607	2.91382	3.57545	2.56769	2.75183	2.58393	2.63301	2.91587	1.32976	1.92418	2.52326	3.50953
9130	3.45389	2.98948	2.32308	3.10964	3.53335	3.09219	4.06643	3.69985	3.75621	3.28268	4.22715	4.06822	3.56405	3.31471	2.73939
9131	4.8214	5.15347	5.5802	5.34512	5.51545	5.63523	5.71079	5.89304	5.63828	5.89857	5.85275	5.35562	5.67544	5.39408	5.57923
9135	1.30252	0.729531	-0.54393	-0.316887	0.450485	0.126973	1.0314	-0.64905	0.356482	0.773237	-0.00259919	0.146916	-0.793107	0.360645	0.108357
9136	2.41908	1.73431	1.50213	-0.449493	2.12532	1.81603	0.477781	0.922274	1.0695	0.926151	2.26499	0.636915	0.500802	0.682034	-0.717145
9138	1.3384	0.398241	0.443819	1.88534	1.3313	0.66612	1.13914	-0.155695	0.578214	1.0579	0.212134	0.444455	0.833983	1.47731	1.58698
9141	5.14294	6.04273	4.8987	4.6092	4.56877	6.26205	5.841	5.29255	5.72515	5.05853	5.35646	4.22047	4.93104	4.92718	5.69217
9146	1.18282	0.676628	0.980025	1.35907	2.30454	1.81439	3.28657	0.480782	0.958583	2.77062	3.31319	2.78039	3.15659	0.860923	0.280719
9147	-0.341172	0.206143	-1.85152	0.67708	0.142348	-1.74034	-2.24948	-2.74662	-1.87726	-3.17527	-1.79386	-1.6122	-3.04097	-0.491673	0.141694
9150	-0.759747	-0.218934	-0.876201	-0.517461	-1.33716	-1.26812	0.00633393	-2.0625	-1.49086	-0.935945	-2.50226	-1.50717	-2.60999	-1.72166	-1.84322
9158	-0.0597957	0.364012	2.41816	1.68032	2.39547	0.896853	0.0784732	1.03548	-0.765621	0.903964	-0.181313	0.531668	1.46989	1.40735	1.53983
9167	2.29213	1.16787	1.52697	2.1151	2.02279	2.68565	1.54913	1.45775	2.83167	1.06495	1.10929	1.79006	1.64085	2.77833	2.29493
9168	8.715	8.78226	7.6147	8.88912	8.21652	7.88526	8.85468	8.23998	7.43018	8.40492	7.17852	8.16689	7.35646	8.27756	8.14667
9169	-1.52077	-2.64115	0.225892	0.733354	1.20508	0.829687	1.37573	1.14444	-0.961002	0.80925	1.05325	-1.70463	0.85599	1.3388	1.25393
9181	0.0833836	0.754888	2.12396	1.37579	1.11023	1.11123	1.98881	1.81102	1.94497	0.534659	2.03171	1.7073	2.02276	1.76757	0.946431
9183	2.67996	2.62553	2.52792	2.25767	1.62246	2.1945	2.03355	2.34511	1.28735	2.25786	2.19617	2.21151	2.32115	2.436	2.34008
9184	3.58007	3.69442	3.09469	3.40203	2.62274	3.61493	4.09577	3.45761	4.27513	3.50509	4.07331	4.31257	3.09018	3.51648	3.37319
9188	4.9681	5.83984	5.7699	5.76853	5.49526	5.85226	5.73298	5.97708	5.92793	5.79589	5.84262	5.64816	5.02349	5.21872	5.40883
9197	-1.57777	-0.0488599	0.0839282	-0.0357862	0.52095	-0.168285	-0.0200478	0.453333	0.619272	2.11237	0.491186	0.678072	0.802069	-1.1623	-0.739854
9202	0.298424	0.413161	0.381505	1.67762	0.277509	0.533962	0.606158	0.863304	1.06474	0.694479	0.658737	0.917928	0.337197	0.520246	0.401303
9203	1.56491	0.29678	1.1139	0.970706	1.15678	0.470615	1.19295	0.99081	0.870345	1.04928	1.33285	0.6107	0.909658	0.97761	0.417704
9208	2.31574	1.29143	2.05075	1.51733	3.13791	1.31446	3.29776	2.26303	3.34924	2.68156	2.28238	3.50997	3.17495	3.264	3.52579
9209	-1.07826	1.39895	1.71523	1.16137	1.76498	-1.33971	1.43103	2.79537	1.99172	1.98072	1.85555	1.08038	0.442333	2.38747	-0.984788
9212	2.62448	2.61476	4.1325	3.46148	2.70585	1.69884	2.29349	2.17597	2.28437	2.54698	1.78488	0.972031	2.08226	1.84679	1.76871
9217	3.1255	3.5444	3.71319	3.21521	2.82658	4.74685	3.81423	4.52501	3.69717	4.19478	4.54021	4.38291	3.13924	3.89458	3.59486
9218	3.51603	3.81362	3.80834	4.32468	3.8319	4.42406	3.60566	3.90808	3.80492	4.46579	4.41598	3.9592	3.80815	3.58621	4.14992
9219	1.13777	2.01414	1.93576	0.986447	2.37002	1.75343	2.47389	2.82735	2.76139	2.53259	2.57391	2.3456	2.5567	2.83445	3.20764
9221	2.1232	1.41148	1.98699	1.61179	3.22005	1.11909	2.59043	2.92763	2.76167	2.22756	2.81155	2.6153	2.29219	2.29681	3.08102
9230	4.00044	3.58228	3.66406	4.17304	3.72934	3.88347	3.72071	4.46656	4.08425	3.58739	4.04937	4.3191	3.79113	4.21698	3.81295
9238	1.61838	0.557876	1.25175	0.914565	1.13737	2.2462	1.73656	2.38962	2.1517	2.48187	1.64612	2.03861	1.90084	1.4376	1.38167
9255	4.73685	4.42082	4.86933	3.96173	4.58027	5.26426	4.57251	4.14201	4.76599	4.76596	4.20199	4.47606	4.8757	4.70799	4.64017
9260	1.75095	-0.176577	1.88354	1.74554	-0.151202	1.51612	1.4156	1.22614	1.31174	2.58162	0.869792	-0.554485	0.423094	1.10782	-1.62995
9261	1.59221	2.05863	0.848878	0.363003	0.894294	1.19761	-0.860138	0.532068	-0.951206	2.39493	-0.752437	2.20141	-1.57519	2.54461	2.08444
9276	3.52958	3.6593	3.67055	4.03481	3.73225	3.70201	3.66158	3.70611	3.6472	3.67896	3.68244	3.40643	3.18636	3.59444	3.56517
9282	-2.6056	-0.809196	0.551787	-0.1181	-0.270556	-0.429537	-0.967758	-0.169745	-1.19034	0.738465	0.56306	-0.30187	-0.58554	-0.309896	-1.06613
9295	4.42318	4.93534	4.55486	3.98975	3.5088	4.46891	4.49436	4.55849	4.1704	4.44636	4.45542	4.03451	3.38997	4.08259	2.73831
9296	2.17453	-0.421013	-0.361231	2.6168	-0.288417	1.73157	2.67746	3.02584	3.01384	2.59421	3.50316	2.765	2.42943	2.51854	-0.202406
9318	2.41911	3.25644	3.34693	2.6994	2.7135	2.79017	3.30756	3.32749	2.91972	2.92151	3.0898	2.98948	3.02926	2.52246	2.96172
9319	2.87456	2.49262	3.02498	3.80416	3.76971	2.69682	3.44749	3.00132	3.81594	3.17234	3.20413	3.47752	3.20394	3.18295	2.79857
9320	0.834873	0.14483	0.0958569	0.770364	1.27906	0.450591	1.07779	1.41814	1.41803	1.32556	1.26358	0.702126	0.69813	0.377735	0.326652
9321	-1.45127	-1.53324	-2.4572	-0.466138	0.391768	-1.17169	-2.87408	-2.08314	-2.09851	-2.82623	-2.37407	-1.20789	-2.17007	-1.31402	-2.43518
9322	1.65686	0.80686	1.87774	0.752235	0.680324	1.22712	1.37579	0.316493	-0.77967	0.284633	0.870503	0.265557	0.325732	0.387142	0.868529
9325	-2.54709	-0.84451	-0.192645	-0.91213	-0.768568	-2.85517	-1.75195	-0.474733	-1.25601	-1.26951	-1.21994	-1.26257	1.36283	0.895225	0.560421
9328	2.64425	1.12174	1.15627	1.55582	1.15465	2.99105	2.18206	2.89429	2.46161	2.20176	2.57214	2.0251	2.35854	1.05478	1.80285
9329	1.68679	1.44414	2.22592	2.15124	2.27193	1.78392	1.96776	1.83806	2.1474	1.76158	2.28735	1.87927	1.63478	1.22206	1.35033
9330	0.529871	1.25695	0.41511	1.42755	1.08889	1.34914	0.756938	0.641269	0.396598	0.996967	1.45038	1.53127	1.20802	0.945608	0.753177
9341	1.48187	2.61955	1.41716	2.21475	0.219339	0.24306	0.277271	2.13238	2.24486	2.29039	2.04173	1.51187	1.04173	2.05342	2.32089
9342	2.02056	1.76948	1.92467	2.5992	1.13934	2.7054	2.18815	2.08651	1.78701	2.95505	3.34453	3.02388	2.91016	3.32034	3.27198
9343	5.01882	4.7715	4.60961	4.57032	4.63741	4.74234	4.81056	4.69916	4.65636	4.64246	4.53501	4.93277	4.57638	4.7255	4.46682
9344	-2.07036	-0.0572415	-3.31473	-0.776948	-1.31797	-0.159074	2.30285	-3.13543	-1.27021	0.273814	-1.55554	1.33731	0.690551	0.0204844	-2.96128
9349	7.57907	6.72304	7.22651	6.73238	6.44833	6.9893	7.16401	7.55586	7.47673	7.39791	7.15245	7.12077	7.17662	6.64908	6.863
9352	2.64731	2.78933	3.09449	3.64737	3.41935	3.03168	2.35707	3.18388	2.94073	2.83651	2.59228	2.88751	2.75245	2.48163	2.95866
9354	0.29678	0.564037	2.26306	1.17479	1.37785	1.27691	0.55562	2.13356	1.55822	1.1514	1.75104	0.733354	1.84338	0.587365	0.997401
9360	-2.10284	0.375623	-0.509019	1.17249	1.58602	0.884403	1.99059	1.7442	1.34778	1.75621	0.806118	1.25332	0.739589	0.601411	1.27196
9361	3.51489	3.66946	3.54842	4.29741	3.85836	3.76008	4.66645	4.12679	3.9739	4.08056	3.61348	4.0927	3.78399	3.36121	3.73376
9362	-1.51622	-0.0773454	-0.447328	-0.419855	-0.445166	0.00460925	-0.506148	-0.350706	-0.538681	-0.179515	-0.510663	-0.695956	-0.437916	-0.650861	-0.852563
9367	3.70512	2.413	2.61212	4.31948	3.52573	3.06807	2.4225	3.21921	2.78144	3.07697	3.94276	2.56284	2.33443	3.33089	2.40051
9368	1.0966	1.86627	1.9523	1.91808	1.48213	2.18982	1.89798	1.81168	1.76973	2.05998	1.83726	2.09234	1.92782	2.16681	2.09822
9373	0.898402	0.851839	1.98994	1.5636	1.28001	1.75193	1.82236	1.81983	1.59822	1.01735	1.64644	1.71114	1.45412	1.75527	0.895303
9375	1.55763	1.99541	1.58463	1.23106	0.814509	1.30661	1.02906	1.45454	0.985792	1.86319	1.09457	0.785509	1.3759	0.990955	1.38438
9377	1.96351	1.68939	2.12638	3.98255	4.15606	1.79622	3.73604	4.23662	4.33133	3.74986	3.81207	3.6762	3.86385	3.80882	3.75366
9380	5.56009	3.26658	3.60108	3.47503	3.97815	3.23286	3.49775	3.20997	3.23199	3.2584	3.53051	2.86833	3.2898	3.01869	3.74051
9382	0.0781999	0.277152	0.111031	0.218595	-0.216418	-0.944249	-0.947862	-0.746858	-0.403733	-0.417733	-1.72642	-0.801883	-1.61706	-1.37857	-1.92194
9391	2.50019	0.524264	2.36404	1.95565	1.65086	1.2916	1.00583	1.14274	0.819014	1.41549	1.70854	1.44005	1.22811	1.66002	0.547943
9406	0.700884	0.366028	1.48331	0.93546	0.952259	0.669027	-0.699466	-1.45958	1.2929	-2.4493	0.930775	0.86576	0.748719	1.45612	-3.11904
9410	4.68754	4.91979	4.76778	4.75583	4.17158	4.68443	4.73249	4.40614	4.29325	4.40659	4.17612	4.38487	3.71263	4.24389	4.22419
9414	0.133827	-1.59118	0.165687	-0.286832	-0.150721	-0.975964	-0.522219	-0.955676	-0.147841	-1.29584	-0.767339	-0.442026	-0.415807	-1.77201	-0.512719
9416	3.04883	2.4648	2.49031	2.73335	2.89122	2.72153	3.06349	2.94362	3.44762	2.77554	3.11676	2.83685	3.03615	2.94499	3.05901
9425	1.20789	0.0340748	1.09376	0.747602	0.179256	-0.0778022	-0.19347	-0.383078	0.718175	0.0751903	0.726744	-0.00158784	0.508124	0.39835	0.217479
9439	-1.91104	-0.23226	1.15944	0.778881	1.3352	0.405992	1.37055	1.05658	0.119821	0.832201	-0.133685	0.67437	0.748719	0.0531113	-0.26067
9440	-1.04097	-2.67024	0.751035	1.18059	0.521352	-0.346298	-0.309538	-0.530322	-2.18705	-1.61131	-2.95568	-1.71359	-0.847881	-2.20889	0.0946415
9442	0.258459	0.1038	-0.75877	1.3856	1.40245	0.139339	0.148479	-0.909689	-0.750494	0.781653	1.10802	0.0371713	-0.204898	-1.0517	-0.537634
9444	4.28383	4.57751	4.70349	4.59731	4.46794	4.41257	4.66811	4.33432	4.12753	4.22806	4.66666	5.17409	3.89054	4.03245	4.427
9446	4.85188	4.58191	5.08719	5.76551	5.54599	4.44913	4.86487	4.32764	4.44696	5.29313	5.3383	5.48182	4.96384	4.98752	5.05316
9448	-0.690125	-0.32771	-0.347032	0.400429	0.576571	0.0718999	-0.700404	-0.557242	-0.371833	-0.0650684	-0.468531	-1.0737	0.0676387	-1.60516	-0.991083
9453	1.80752	1.22447	1.34676	0.650121	-0.407555	1.58928	0.943134	1.15795	0.466027	1.96872	-1.0318	1.4471	0.689836	0.856468	1.15685
9456	0.0368901	0.184725	0.22033	0.0813396	-0.0279691	0.553557	-0.797112	-0.366057	-0.352363	0.827575	-0.47915	0.945608	1.19925	1.4471	0.662297
9468	-1.47393	-0.0617519	-0.734563	-0.393463	-0.747584	-1.15972	-0.0254707	-0.685477	-0.187707	-0.18508	-0.437526	-0.68455	-0.993379	-0.686406	-0.577336
9475	1.33314	0.634965	1.28919	1.56511	1.34517	0.616169	1.06488	1.07793	1.14189	1.51803	1.27941	1.06654	1.93633	0.749406	1.13639
9477	1.26526	1.13619	0.910963	2.39322	0.820077	1.82892	2.7801	-2.52201	-0.507788	-0.104853	0.82489	0.658554	-0.438894	0.711231	-0.0388953
9491	3.40757	2.38034	1.34119	2.79523	4.28156	1.80141	2.12218	3.06305	2.92168	2.98657	1.94561	1.77176	1.04502	1.59603	2.24141
9493	-0.24554	-0.180005	1.47166	0.737168	0.395173	1.19566	1.00303	0.336283	0.532965	0.96916	0.789103	0.517326	0.879549	0.492315	0.270589
9500	0.819505	1.17441	1.14789	1.00676	0.728138	-0.0369699	0.74261	-0.891108	0.471864	0.409038	0.822689	1.26087	0.71079	0.72718	0.364348
9512	2.81746	2.60642	3.2291	2.58154	1.76039	3.12228	3.16633	3.15982	3.20488	2.6172	3.05683	2.795	3.29352	2.82959	2.63814
9513	1.96118	1.45959	1.02389	2.10705	2.18859	3.38062	2.13386	1.27804	1.57173	2.0767	2.10148	1.75026	1.63784	1.8081	1.50152
9517	-0.759014	-0.636885	0.8279	1.21965	0.899794	-0.406025	1.04502	0.712992	0.648097	1.09896	0.553852	-0.490253	0.374733	-0.520149	0.160146
9519	3.58691	1.37111	2.84093	2.63752	3.31881	1.67762	2.42148	2.12002	2.51081	2.83938	1.60383	1.74962	0.595599	1.99494	1.97915
9520	4.28047	3.91722	4.52369	3.68493	3.7444	4.52895	3.93763	4.40771	4.06716	4.60705	4.21364	4.27671	4.08599	4.27472	3.9197
9521	4.57268	3.76757	3.91121	4.00833	3.32677	3.00256	4.18522	3.77959	4.13532	3.9199	3.89207	4.33588	3.80966	3.88629	3.23278
9522	-0.968323	0.89344	1.49129	0.629193	1.84217	0.95784	2.39388	0.79776	1.44742	1.77842	2.66614	1.80496	2.53287	2.19887	2.98081
9524	4.46043	4.73073	3.69274	3.94939	4.10214	4.30293	3.76151	3.41045	2.81028	4.55864	3.35401	4.51816	4.57535	4.32363	4.52328
9525	2.39122	1.75583	3.77683	2.4448	2.66091	1.82134	2.54789	2.4939	2.31722	2.37231	1.74558	1.64966	1.35423	1.86362	1.149
9529	-1.72786	0.450908	-0.474332	-0.03623	0.944709	3.24721	0.55031	1.44763	1.28315	1.58938	1.66794	1.13448	1.57652	0.66512	1.31179
9531	0.682483	1.11397	-0.0968074	0.350837	0.113567	1.08746	0.909197	0.375512	0.850399	0.952035	0.302875	0.447209	-0.239907	-0.0337172	-0.77868
9532	3.34682	3.54244	3.46617	3.73966	3.62902	3.30893	3.94157	3.62096	3.47621	3.73113	3.32838	3.20344	2.81124	3.32503	3.15051
9533	3.82816	3.36025	3.60157	2.76517	2.92714	4.19841	3.53395	3.49688	3.56284	3.59305	4.03766	4.06302	4.32109	4.13085	4.25858
9550	1.34716	0.58477	1.48728	1.63101	-1.3463	0.992406	1.05311	0.585732	0.805705	1.21101	1.72242	1.61207	1.12426	1.73027	0.434562
9551	2.22222	4.76771	5.49553	4.78944	5.54609	6.13901	5.86479	5.50059	5.11754	5.30845	5.43643	4.72497	4.88403	4.79364	4.65062
9552	-0.18295	3.41275	1.33153	2.6241	0.362105	2.24181	2.014	2.11497	2.65269	2.11297	2.87401	2.51149	2.45967	2.73444	2.30018
9554	3.86384	4.95233	3.91455	4.4677	4.51786	4.1422	4.69015	4.94899	4.62417	5.32787	4.97884	4.70841	4.65726	4.15613	4.66765
9555	5.97377	6.2794	5.83514	5.79811	5.74613	6.17703	5.47135	5.67582	5.30477	5.68937	5.42686	5.45663	5.74013	5.737	5.82336
9557	-0.23226	0.747258	0.639047	-0.173319	0.279055	0.925923	0.0186342	0.105946	0.445515	0.204391	0.614286	0.686881	0.867185	0.147567	0.072586
9559	3.6642	3.73394	3.52826	3.50271	3.92502	3.44583	3.72027	3.42451	3.54899	3.56633	3.66505	3.66926	3.89349	3.43299	3.44392
9562	0.918768	1.18161	0.822771	1.20721	0.953526	1.60748	0.683652	1.29101	0.889863	0.810731	1.62887	1.08468	0.686433	0.904118	0.685088
9563	0.154713	-3.08804	-3.76808	-0.82521	-0.513543	-1.0389	-2.41735	-2.07704	-0.661547	-0.349971	-0.4243	-0.516017	0.0608775	-2.77596	-4
9567	0.703632	2.1164	1.54092	1.53306	2.14414	1.18694	1.35614	1.5955	1.63496	1.43472	1.65901	1.10889	0.521352	1.76537	1.81032
9577	2.03696	-1.38534	-1.85569	-1.45878	-1.4994	0.00345832	-1.35734	-1.12124	0.483468	-0.865911	-2.08927	-0.131629	-0.856215	-0.630394	-2.41658
9578	-0.0677876	0.604925	0.226262	0.359409	0.174918	0.942834	-0.259806	-0.596623	0.473631	0.582556	0.420402	0.612588	0.130404	0.013498	0.153157
9581	1.75467	0.902498	0.990229	0.86481	1.24147	0.618709	1.1103	1.20683	1.24598	1.06281	0.798092	0.9115	0.57289	-0.0476664	0.809908
9584	3.47551	4.11214	3.50905	4.46755	4.19168	4.49044	4.76236	4.44568	4.69209	4.24653	4.4027	4.37716	4.18659	4.19619	4.27168
9585	-1.13005	-0.396688	1.00043	0.348232	0.322505	-0.452451	-1.02856	0.0149265	0.0875986	-0.0169791	-0.0322412	-0.755356	0.117828	0.390778	-0.0346036
9588	8.38632	8.20706	8.20904	7.92221	7.99012	7.92913	8.10426	8.36764	8.17874	7.97742	7.82835	7.57498	7.69767	7.53683	8.00443
9589	0.624054	1.1927	1.79331	1.45581	0.792772	0.18574	1.17894	1.58564	1.64906	1.64741	0.484499	2.15257	1.04166	1.61146	1.67342
9590	1.69091	2.1303	2.36594	2.52702	2.33036	2.74938	2.45935	2.47197	2.4427	1.97111	2.38341	2.22256	2.4949	2.43176	2.30179
9601	4.96007	5.46014	5.15386	5.25316	5.32508	5.23406	5.51732	5.56221	5.71994	5.79015	5.72583	5.47808	5.30885	5.59302	5.37428
9611	-3.51622	-1.97087	0.609377	-0.908063	-1.86933	-0.825466	-1.89539	-2.31473	-2.19562	-1.8039	-2.17072	-2.07643	0.339935	-0.99137	-3.50471
9612	-5.16359	-3.74855	-1.86617	-3.30472	-1.77992	-1.71265	-3.55979	-3.02915	-3.13543	-2.69152	-3.82828	-2.32409	-2.92358	-3.8997	-5.46116
9631	3.26793	3.29334	3.9281	3.34402	3.15906	4.16425	3.65229	3.62027	3.90991	3.61598	3.67283	3.64542	3.49208	3.61645	3.69994
9632	1.57056	1.74024	1.87986	2.11909	1.91368	2.29402	2.12009	2.11063	2.21816	1.68334	1.94005	2.37835	2.03474	2.19453	2.1375
9640	-2.72071	-2.30045	-2.94898	-2.9203	-2.90833	-2.51787	-3.51953	-3.31043	-2.49492	-2.57261	-2.32121	-2.75731	-2.152	-2.53868	-2.83753
9643	1.18808	-0.176903	2.33405	0.957469	2.9209	0.505484	0.587269	0.00230647	0.460585	0.616075	-0.319046	0.0996319	-0.210563	-0.655853	0.386259
9646	1.79697	0.895535	2.20214	0.488104	0.823831	1.10983	1.55895	0.679244	0.647545	1.78534	1.39254	1.36799	1.43178	1.35072	1.19535
9647	0.573859	0.695103	1.38001	1.55954	2.09255	1.64358	1.65164	1.27828	1.39857	1.09187	1.24269	1.146	1.77543	1.14913	0.512581
9648	-1.28595	0.67735	0.288536	0.812293	0.826599	-0.344648	0.157561	0.480679	0.153416	0.991971	0.0221902	0.0571383	-0.136062	0.046002	-0.0347513
9652	0.789521	-0.308823	0.214995	0.936289	-0.158429	0.651224	0.675545	0.47747	0.39605	2.31965	2.47483	0.809579	0.630685	0.733701	2.24583
9656	0.702214	2.27757	2.00378	2.18403	1.87653	2.0915	1.8257	2.06178	2.11789	2.26123	2.09953	2.01114	2.27712	1.84651	2.00981
9659	-4.49655	-4.07097	-0.0496062	-1.16165	-0.782893	-2.40813	-0.656081	-3.68594	-3.30472	-1.56533	-6.50635	-0.879117	-1.07613	-0.77596	-1.09357
9662	-2.06311	-2.44615	-2.87514	-0.651314	-2.08804	-1.85465	-1.79086	-1.31007	-1.2186	-2.77695	-3.8427	-2.10718	-3.23379	-2.38534	-2.51787
9667	3.95438	5.10342	3.74229	4.22605	4.1998	3.73683	4.2589	3.78271	3.75688	4.09822	3.95419	3.794	3.9827	4.00575	4.03696
9669	3.01015	3.46188	3.74247	3.35327	3.13091	3.64583	3.62875	3.60225	3.49079	3.55946	3.5723	3.60214	3.45202	3.51377	3.49816
9675	1.15769	-0.970017	-0.241782	-1.42005	-1.87091	-1.8646	-1.74565	-0.378382	-0.458188	-0.617056	-1.43987	-1.4243	-3.53617	-1.62238	-2.18836
9678	-2.94786	-5.58035	1.35716	-0.329341	0.994507	1.0999	1.14835	-0.381949	0.462995	-0.267774	1.41603	-0.199918	-0.998846	0.221939	-0.517668
9683	-4.45799	-6.40507	0.879549	2.77043	-2.12595	-1.72118	-2.37707	-5.92139	-3.24742	-4.35993	-2.67669	0.578311	-3.78588	-5.14305	-3.54625
9685	2.33959	3.17468	2.36989	2.35338	2.61638	2.90317	2.32173	2.08447	2.53575	2.20783	2.91248	2.70182	2.74696	2.61249	2.4947
9688	3.77956	3.47893	3.69339	3.84285	3.79275	3.74115	3.92592	3.45235	3.62438	3.58836	4.15586	3.58452	3.77472	3.65777	3.36875
9689	4.2833	3.64137	3.66755	4.43594	3.41357	3.59365	4.70671	4.24846	4.14881	3.98783	4.17022	3.82412	4.69716	3.79206	3.80206
9690	0.473735	-0.227861	1.00022	0.660381	0.548042	0.336398	0.717386	0.464773	0.0899049	0.536749	0.964288	0.450169	0.131721	0.266876	1.47809
9692	0.461005	0.556503	1.47441	-0.0131886	-0.692222	-0.412539	-0.036082	-0.322289	-0.39973	-1.0508	-2.07948	-0.568965	-0.68966	-1.21357	-1.25154
9694	1.93289	2.03037	1.75395	3.25772	3.30706	3.56807	2.42854	4.1004	3.51059	3.00011	3.189	0.394185	2.78971	3.57027	1.58381
9698	1.7848	1.07587	1.49825	1.50467	1.57463	1.25078	2.35786	1.18447	0.928958	1.44239	1.59756	1.92634	1.02368	1.31985	2.18091
9700	-2.35845	-2.75147	-3.14305	-2.15586	-4.38987	-1.73312	-5.47393	-3.57863	-2.22162	-1.8135	-2.23243	-1.86881	-0.816545	-2.27928	-2.41966
9704	-0.0165412	-2.2969	-2.83136	-2.62772	1.87998	-2.87091	-5.6878	-1.38722	-3.79786	-3.37482	-2.31689	-4.54625	-0.189516	-2.16553	-2.75244
9716	1.5967	1.60151	1.16343	1.52421	2.20774	1.64579	2.38767	2.48458	2.20889	2.14727	0.797262	2.05026	1.98568	1.97118	2.07231
9733	1.77758	2.09576	1.86849	2.21925	0.809497	1.89332	1.6277	1.29384	1.92805	1.82232	1.70416	1.41792	1.54142	1.59655	0.831148
9735	0.794187	1.06046	0.823749	0.648465	0.696172	0.406537	0.0546401	0.109962	0.0287106	0.072586	0.205267	-0.213906	-0.133211	-0.244172	0.663937
9736	-4.99309	-3.80793	-2.57175	-3.58208	-1.90077	-6.09789	-3.87832	-3.91267	-3.92358	-3.38685	-3.20956	-4.87832	-3.52616	-2.78389	-2.23379
9739	-0.63913	-0.212066	-1.50881	-0.00390054	0.122341	-0.928787	-2.88577	-1.84063	-1.00144	-0.874613	-0.539729	-1.64431	2.06987	-1.10749	2.12171
9747	0.313478	0.225768	0.294194	-0.663374	1.5102	-0.12658	0.405448	0.253747	0.706995	1.38283	0.558072	1.02496	1.30533	1.13862	-0.0609992
9748	1.12684	1.1153	0.793438	2.38344	2.00698	2.02666	1.83831	2.20858	2.04621	1.60616	2.02436	1.92759	2.00881	2.42999	1.84077
9757	-0.982506	-4.51953	-1.49411	-2.36364	-0.820871	-2.80188	-3.27649	-4.15586	-6.60121	-3.8365	-3.48843	-3.63846	-3.309	-2.9737	-2.60384
9761	2.15526	2.64731	3.29974	2.77222	2.86817	3.54133	3.33791	3.11814	2.98506	2.62971	3.09014	3.20182	2.84394	2.79148	2.91629
9774	3.33215	3.8966	4.34501	4.01685	4.12092	3.74148	4.32375	4.21853	3.75718	4.21298	3.88717	4.33176	4.08101	4.06633	3.69786
9775	6.03959	5.99473	5.71069	5.92496	5.48647	5.50168	6.16387	6.10887	5.79439	6.06526	5.84001	6.00989	6.07891	5.97086	6.16826
9777	-0.879383	-0.395549	-1.28244	0.735609	1.79631	0.453649	-0.0405266	0.721329	0.435309	0.0124972	-0.170232	-0.0315037	0.215368	0.165815	0.317767
9779	0.357946	2.40466	-2.2365	-0.168123	-0.770289	-0.583376	-2.42973	0.587941	-2.26882	0.941181	-0.235144	0.0515809	0.0515809	-0.2411	0.0746424
9782	5.86436	5.9451	6.29994	5.88856	5.91689	6.32882	6.41588	6.00398	6.23073	6.27068	5.95659	6.02169	6.44089	6.15004	5.85308
9784	0.555914	0.0233263	1.30311	1.55817	-0.625489	-0.640704	0.378734	1.51556	0.372952	-0.438894	-2.11029	1.03766	1.73604	1.19415	1.15847
9785	1.45707	0.971295	3.3305	0.3639	1.22583	0.597507	2.80126	2.90412	3.23753	2.88235	3.17238	2.68854	3.80436	0.455965	1.17856
9789	2.09518	3.17161	3.44411	4.1073	2.44803	1.81685	3.94358	4.19648	4.04791	3.98757	3.32027	3.40554	3.61772	3.32557	2.83996
9790	1.14143	2.06426	2.25972	3.03981	2.48295	2.42554	2.48347	2.33988	2.40106	2.17645	1.76837	2.56786	2.14117	2.79641	1.63895
9791	-0.472729	-2.66383	-0.347766	0.201634	-0.252742	-0.290709	-0.122334	0.0371713	0.253263	0.302641	-0.894858	-0.282088	0.0487942	-0.621266	-2.43207
9793	1.9614	2.64016	3.11668	2.75373	3.05956	2.81783	2.70997	2.89554	2.67559	3.03157	3.04796	2.79898	2.8642	2.95855	2.99926
9798	1.85511	0.397693	1.41716	2.13432	1.59302	0.224164	1.59851	0.997545	0.233029	1.39638	1.30018	0.455334	2.37173	1.06032	1.88354
9801	2.5512	2.8193	3.07147	2.56071	2.72916	3.27501	2.18253	3.04516	3.36032	2.62199	2.43071	2.57643	3.29131	3.05936	3.4089
9804	2.01796	-1.91812	4.13519	3.89856	4.75294	-0.839854	5.20997	2.00895	1.6778	4.52206	0.97159	4.47448	5.23729	4.22826	1.39578
9805	1.32141	1.86033	3.47449	2.72382	2.60402	2.68086	3.2615	3.04439	3.59332	3.23703	3.25007	3.11583	2.95291	2.9744	2.99183
9810	1.33514	2.05412	1.26027	4.39878	4.09423	1.22663	4.53382	4.44227	4.96619	3.96578	0.827819	4.63422	4.44079	3.93025	1.4067
9815	-1.45245	-0.981936	0.28629	-1.60603	-2.018	-1.06281	-1.052	-0.0437946	-1.01013	-0.300981	-0.387412	-0.963251	-1.07643	-0.497364	-1.82777
9816	0.381726	0.193204	0.804467	0.938399	1.41587	0.749406	0.80686	1.4079	1.26285	0.850639	0.695994	0.0237521	0.0203422	0.137372	1.39523
9817	-0.578629	-2.42585	0.750435	1.27334	0.474981	-0.640929	-1.02621	-1.09604	0.563549	0.348459	-1.41235	-1.42353	-3.9771	-0.0785637	-1.19133
9818	4.49807	2.85517	2.47594	2.97363	3.65117	3.13714	4.18422	4.05326	3.17972	2.69871	2.54846	3.14312	2.55154	2.8638	3.42085
9820	-3.92796	-2.75536	-2.75147	-1.18639	-1.64837	-3.75244	-3.40354	-1.66566	-3.16101	-2.69713	-4.01625	-2.57175	-3.27928	-2.152	-3.48197
9826	-1.74516	-2.53533	-2.00868	-0.834442	-2.38007	-1.7084	-4.28771	-0.430314	-0.408704	-0.304541	-0.627271	-0.216418	-0.160202	-0.523463	-0.944249
9847	-0.879383	-1.15875	-0.466138	0.533862	1.69559	-0.154891	0.341303	-0.83908	1.19125	-0.314374	-1.07522	-0.430898	-0.951485	0.249991	-1.62549
9859	0.147046	1.15678	1.10514	0.374288	0.688583	0.827331	1.12994	0.873577	1.30194	1.12214	0.925164	1.10541	1.03527	1.40893	0.701061
9861	3.93388	4.09102	4.29457	4.12858	4.37243	3.94731	4.0561	4.32499	4.18369	4.45913	4.18349	4.0905	3.63601	3.94309	3.85514
9862	-0.22196	0.24184	-1.72738	0.240864	0.518737	-0.17674	0.519944	0.966357	0.967021	0.454281	-0.334062	-0.817562	0.551295	0.325962	0.580145
9868	2.53618	2.7717	2.49224	3.4535	3.3781	3.1398	2.60079	3.13105	3.7422	3.48623	3.70469	3.32291	3.18943	3.01226	3.4631
9874	-0.835214	-1.52741	-1.72071	0.179384	-1.89271	0.381283	-2.49492	-2.53868	-1.67024	-2.22567	0.0915306	-2.09419	-1.11497	-2.44379	-1.6529
9875	-0.138918	0.65764	0.732399	0.880333	0.186247	0.611267	0.114634	0.43808	0.576764	0.924632	0.53456	1.1155	1.05005	0.272262	0.616358
9877	0.573859	2.19554	1.32452	1.59421	2.07454	1.9102	2.1429	2.01378	1.70779	1.75309	2.19544	1.97096	2.06853	1.82843	2.00874
9878	0.460376	0.0651587	0.165172	2.13218	0.682214	0.220206	0.473215	0.933195	0.426748	1.25864	0.883543	1.09397	0.565597	0.427177	1.00956
9879	3.26494	3.15127	3.40626	3.13366	3.49126	3.65849	3.24767	3.49789	3.50499	3.59777	3.61313	3.38954	3.12735	3.68557	3.32484
9882	1.4537	-0.275437	0.956726	0.794437	0.80033	0.309991	-0.279634	-0.422946	0.519341	-0.446148	0.0194884	-0.169258	-0.249136	-0.781405	0.230572
9883	-3.86986	-2.32771	1.0561	-2.60823	-1.47433	0.790605	1.20864	-0.105939	0.86584	-1.35365	1.12737	-3.27509	-1.54793	-0.981081	-0.815529
9894	2.26267	1.33617	0.800579	0.988339	1.32636	1.41197	0.810237	1.54241	0.405666	1.57255	1.42766	1.46999	1.11497	1.10595	0.704872
9897	0.9568	-0.499402	1.4261	-0.509225	0.335369	0.597889	-0.728096	0.201383	-0.13242	0.274649	-0.768568	0.117828	0.116365	-0.538052	0.455229
9898	4.03091	3.85337	3.71882	3.84559	4.18801	3.78895	3.27773	3.77519	3.61043	3.34065	3.41545	3.50654	3.75177	3.4666	3.62573
9902	-3.98622	-1.92084	-1.47393	-3.31186	-2.8847	-2.43362	-4.02562	-3.15586	-3.41273	-2.9105	-4.42353	-4.33643	-3.9412	-3.13163	-2.92796
9904	-1.38987	0.40174	1.63664	1.97992	-0.285425	1.95446	0.745969	-0.148001	-0.094187	0.512277	-1.84373	-1.21457	-1.14816	-0.648146	-0.773245
9908	2.50924	1.38322	-0.328435	3.81139	3.47078	1.96051	2.89422	2.40594	2.83495	2.94914	1.76447	2.36166	1.91598	2.10091	0.258217
9910	0.314986	-3.24195	-0.0284105	-0.993666	1.62607	0.57628	-0.703454	0.515813	-0.650408	0.354903	-1.37071	-0.91648	-0.972846	-1.33461	-1.03475
9918	2.38117	2.42871	2.93433	2.73957	2.66469	2.8709	3.0435	3.0091	2.94368	2.59158	2.86802	2.98368	3.18449	2.96177	2.6668
9919	-0.248965	0.578794	0.761541	0.266037	0.364348	-0.0808506	-0.299205	1.03696	-0.926865	0.00475306	-0.904818	0.890875	0.920446	-0.0558912	0.805458
9927	-0.606035	-0.273692	-0.833413	-0.0626556	-1.2536	-0.774725	-0.464743	-1.06885	-1.4933	-1.02944	-1.17756	-0.0303245	-1.50594	-0.462157	-0.569394
9933	1.21983	0.992406	1.79319	2.57207	1.91903	1.48089	1.98736	2.45641	2.30612	2.1164	2.22147	1.74722	1.48512	2.22163	2.17294
9939	3.62541	4.52502	4.52253	4.71056	4.84442	4.39466	4.40365	3.93085	4.07785	5.28121	4.03813	4.7316	4.96315	5.30598	5.11795
9942	0.774165	1.78144	0.467593	1.08665	-0.171693	0.647821	-0.0388953	-1.21625	0.301236	0.591967	-0.400873	-0.129734	1.62316	1.65746	0.210514
9943	1.46095	2.09454	2.67893	1.05116	1.90977	3.2172	1.94448	2.06767	2.56618	3.20054	1.00842	1.33503	1.51061	2.20317	1.90211
9945	-0.462754	0.28759	0.436588	-0.505738	-1.51787	1.60587	-0.759747	0.677531	-0.518288	1.09383	-2.31258	1.36401	-0.460171	0.961994	-0.601212
9946	3.16144	2.5276	2.94544	1.87574	2.86041	2.85362	-2.08681	-1.49005	1.06661	0.729966	2.52649	-1.65245	2.28682	2.20546	3.20594
9948	4.10765	3.06005	3.04103	4.02926	3.25087	3.35713	4.08735	3.20014	3.53401	3.71556	3.22739	3.58418	3.65946	3.72959	3.33332
9958	1.95706	0.128689	2.67895	2.08672	2.86142	1.44116	1.61447	1.17773	2.00842	1.97096	0.650489	1.28623	1.8575	2.72589	1.22934
9967	2.98823	3.39794	3.4626	3.45063	2.94866	3.16553	3.01751	3.16334	3.03654	3.15987	3.3346	3.47882	3.28929	3.17682	2.82701
9968	-1.58554	-1.72929	0.412077	-1.10439	-1.66383	-2.55894	-3.14305	1.89418	-2.50471	1.90319	2.77326	2.32858	-1.1181	-3.73504	1.98692
9972	0.889551	2.13695	1.68127	2.22851	2.33319	1.85798	1.93395	2.01153	2.17377	2.5839	2.10051	1.76235	1.62663	1.96481	2.61727
9984	2.17565	2.65878	2.31214	2.71949	2.0898	2.7487	2.78333	2.62009	2.54826	2.88682	2.90801	2.72236	3.08153	2.43365	2.78044
9987	6.66888	7.14169	5.75635	6.57952	6.62502	6.98409	6.80327	7.19505	7.11608	7.15899	7.18901	7.1644	7.32148	6.70708	6.71266
9989	-0.274913	-2.24264	-0.710756	-1.46833	-1.49127	-2.36068	-1.43323	-2.18442	0.816968	-1.32662	-1.38383	-0.490456	0.871055	-0.562133	0.823831
9991	0.115965	0.501821	1.46163	2.73494	3.08004	2.41841	1.35027	1.75082	1.52201	0.178747	1.69986	1.30352	2.25475	-0.127053	0.217355
9997	-1.87991	-0.00115462	-0.507993	-0.416577	0.495491	0.000576963	0.639695	1.97468	3.68038	-0.455614	1.25846	1.82399	2.9993	0.581303	1.42363
10005	0.953973	-0.129892	0.484911	0.748461	-0.09866	0.369606	-0.696658	0.205768	0.188654	0.904118	-0.0653703	-0.550043	-0.0457292	-0.196442	1.23088
10006	0.301236	1.79173	1.93633	1.18859	0.651591	0.472592	1.31464	0.565597	1.55533	1.85144	1.80665	1.1584	1.53908	1.5633	0.912267
10007	3.66304	2.85136	2.52231	3.31201	2.54619	3.85054	3.5653	3.43261	2.37951	3.60395	2.78645	3.53907	3.59222	3.7261	3.20535
10009	-1.26639	-0.369222	-0.0197553	-0.148961	-0.924673	0.473631	-0.280685	-0.197435	0.107554	0.694212	-0.0817664	-1.14083	0.146395	0.595981	-0.118414
10011	-0.696424	-0.435768	2.38352	0.428035	1.11277	1.31927	1.42905	0.0354832	0.579566	2.37596	-2.77004	0.642008	0.721591	0.28629	-0.36736
[truncated: 2,141 more rows]

## Sheet: sfigure1B-C
Symbol	STDEV	AVERAGE	CV
44990	1.25438e+06	7822.82	0.160349
44991	561683	1882.47	0.298375
45171	1.81765e+07	66950.8	0.271491
45172	534480	4345.41	0.122999
PPPDE2	259310	11219.3	0.0231128
45175	7.31196e+06	67909.1	0.107673
45176	1.16435e+07	72846.7	0.159836
45177	2.73296e+06	30285.3	0.0902405
45178	1.30862e+07	83401.8	0.156906
45179	284000	1111.66	0.255475
45180	1.38516e+07	82244.1	0.168421
45184	2.58775e+06	12286.4	0.210619
JUN	162768	856.396	0.190062
C20ORF11	191820	7285.95	0.0263274
FBXO17	133339	4198.28	0.0317603
AAAS	5.70578e+06	40337.8	0.14145
AACS	1.0948e+06	7631.18	0.143464
AAGAB	2.34995e+06	15200.6	0.154596
AAK1	976453	6594.69	0.148066
AAMP	2.67143e+06	26791.3	0.0997127
AARS	3.43863e+07	247123	0.139147
AARS2	12734486	65598.9	0.194126
AASDHPPT	2.98809e+06	60547.9	0.0493508
AASS	4.2524e+06	28087.5	0.151398
AATF	2.6772e+06	14817.2	0.180682
TCEAL1	268987	6925.89	0.0388379
C17ORF49	1.26544e+06	32242.8	0.0392471
SKA3	388248	9721.94	0.0399352
CHCHD8	702124	15464.6	0.045402
ABCB10	3.28635e+06	24838.7	0.132308
ABCB6	429833	1368.35	0.314125
ABCB7	3.54172e+06	17361.3	0.204001
TRIM5	21758.8	453.564	0.047973
ABCC1	646975	4849.36	0.133415
ABCC4	345716	3462.82	0.0998365
UBE2CBP	59876.9	1217.27	0.0491893
ABCD3	4.73576e+06	47736.5	0.0992063
CFAP410	230850	4513.16	0.0511505
ABCE1	5.47472e+07	239716	0.228384
ABCF1	1.64234e+07	131992	0.124427
ABCF2	2.46164e+07	105764	0.232749
ABCF3	3.00276e+06	23190.7	0.129481
ABHD10	5.46575e+06	34338.7	0.159172
ABHD11	446987	6389.91	0.069952
ABHD12	1.46872e+06	6426.66	0.228536
ABHD14B	4.09279e+06	32276.3	0.126805
ABHD16A	666878	6143.24	0.108555
POMT1	73473.7	1399.89	0.0524853
ABHD6	405096	2834.6	0.142911
ABI1	3.68164e+06	27403.1	0.134351
ABI2	2.5922e+06	18875.9	0.137329
C6ORF125	1.37553e+06	25925.7	0.0530567
ABL2	733826	6871.53	0.106792
ABLIM1	1.07249e+06	5497.46	0.195089
ABR	404506	4071.49	0.0993509
ABT1	1.6373e+06	16160.8	0.101313
COMMD7	48746.2	918.203	0.0530887
ACAA1	5.24406e+06	32595.4	0.160883
ACAA2	6.52773e+06	46764.1	0.139588
ACACA	7.07367e+06	114427	0.0618182
ACAD11	494166	6407.86	0.0771187
ACAD8	2.43716e+06	15252.8	0.159785
ACAD9	1.21765e+06	21864.8	0.05569
ACADM	1.71023e+07	169298	0.101019
ACADS	328384	7758.86	0.0423237
ACADSB	4.0211e+06	30264.6	0.132865
ACADVL	2.40655e+06	17238.7	0.139601
ACAP2	392579	2539.76	0.154573
ACAT1	3.21809e+07	282429	0.113943
ACAT2	3.47623e+07	245568	0.141559
ACBD3	9.19726e+06	72239.1	0.127317
ACBD5	1.69671e+06	6114.62	0.277485
ACBD6	2.4344e+06	13000.8	0.18725
DDB2	226207	4112.31	0.0550072
COMMD1	49154.2	874.923	0.0561812
CLSPN	489337	8398.39	0.0582656
ACIN1	3.60172e+07	245772	0.146547
ACLY	3.34575e+07	825672	0.0405215
ACN9	386736	2355.47	0.164186
ACO1	5.92466e+06	35069.4	0.168941
ACO2	3.99748e+07	230750	0.173239
ACOT1	4.69775e+06	51375	0.0914403
ACOT13	1.24368e+06	4151.88	0.299547
ACOT7	6.01311e+06	73393.6	0.0819297
ACOT8	1.07826e+06	5444.31	0.198053
ACOT9	1.62e+06	11189.4	0.14478
ACOX1	2.19467e+06	12552.3	0.174843
ACP1	5.82309e+06	106089	0.0548888
ACP2	2.06011e+06	11303.1	0.18226
C7ORF50	2.52778e+06	43080.9	0.0586751
ACSF2	3.38142e+06	16295.6	0.207506
ACSL1	2.04159e+06	24623	0.0829137
ACSL3	1.03438e+07	56349.1	0.183566
ACSL4	8.59457e+06	38185.4	0.225075
COQ5	858048	14539.8	0.0590138
ACSS1	1.52322e+06	8292.31	0.183691
TBC1D20	27372.5	463.444	0.0590632
ACTA1	2.59946e+08	1.12936e+06	0.230171
ACTB	3.53228e+08	2.90224e+06	0.121709
ACTBL2	213418	514.772	0.414587
ACTL6A	8.97423e+06	74264.4	0.120842
ACTN1	2.1844e+07	354082	0.0616919
ACTN2	7.20438e+06	65370.4	0.110209
ACTN4	3.07126e+07	403285	0.0761561
ACTR10	2.28336e+06	7988.22	0.285841
ACTR1A	2.96805e+07	136244	0.217848
ACTR1B	1.31096e+06	11274.6	0.116276
ACTR2	1.28714e+07	107554	0.119674
ACTR3	1.4186e+07	241382	0.0587699
ACTR3B	330779	1719.13	0.192411
LEF1	86212.9	1459.4	0.059074
MUTED	189684	3209.57	0.0590994
ACTR8	2.55407e+06	19234.6	0.132785
DTX3L	21117.4	355.57	0.0593902
ACYP1	2.53235e+06	18971.7	0.13348
ADA	781260	4503.82	0.173466
ENGASE	317765	5265.5	0.0603485
ADAM10	570615	2978.26	0.191594
LASS1	304832	4983.5	0.0611682
ADAM17	362850	3632.91	0.0998786
PEX7	34007.7	552.576	0.061544
FGD1	67466.1	1089.64	0.0619157
ADAR	2.49569e+07	182461	0.136779
ADARB1	1.24711e+06	7038.71	0.177178
ADAT2	2.1465e+06	8189.96	0.262089
ADCK3	3.36539e+06	37627.1	0.0894407
ADCK4	334711	1894.79	0.176648
ADD1	4.97891e+06	48796.4	0.102034
ADD2	3.10892e+06	17439.2	0.178272
ADD3	1.83905e+06	13357	0.137684
ADH5	1.02235e+07	74171.1	0.137837
ADI1	4.08385e+06	24579.7	0.166147
DDX11	518694	8331.34	0.0622582
ADK	4.26387e+07	117602	0.362567
ADNP	2.13225e+06	35723.6	0.0596875
ADAM9	380937	6117.04	0.0622747
ADO	1.49775e+06	5233.51	0.286184
ADPGK	6.39144e+06	24163	0.264513
ADPRHL2	5.11201e+06	34703.8	0.147304
ADRBK1	1.702e+06	10304.2	0.165175
ADRM1	842516	3427.87	0.245784
ADSL	3.28376e+07	154457	0.2126
ADSS	1.30802e+07	150183	0.0870953
GALT	455840	7279.05	0.0626236
LONRF2	197296	3095.6	0.0637344
OTUD7B	205611	3149.61	0.0652813
AFF4	1.07932e+06	12971.1	0.0832093
AFG3L2	1.1113e+07	63200.2	0.175837
AFTPH	693712	3413.3	0.203238
AGA	411024	1103.7	0.372405
AGAP3	950335	7925.91	0.119902
AGFG1	2.29868e+06	28605.5	0.0803579
ATG4C	315480	4823.91	0.0653992
AGK	2.32199e+07	116264	0.199717
AGL	1.53712e+07	172446	0.0891363
AGPAT1	908959	3595.54	0.252802
AGPAT3	627588	2489.13	0.252132
AGPAT4	75951.2	378.898	0.200453
AGPAT6	738351	3847.97	0.191881
AGPS	1.52517e+07	97937.5	0.155729
KLRAQ1	654410	9937.78	0.0658507
AGTPBP1	787082	8943.35	0.0880074
ST7	115461	1748.78	0.0660238
AHCTF1	8.45954e+06	66701.6	0.126827
AHCY	1.04999e+08	947398	0.110829
AHCYL1	5.12934e+06	66836.7	0.0767445
AHCYL2	339717	2987.71	0.113705
AHNAK	2.55221e+07	215695	0.118325
SLC6A9	132017	1985.04	0.0665057
ALS2	97148.5	1446.26	0.0671724
AHSA1	4.94498e+07	344996	0.143334
AIDA	1.35714e+06	12053.3	0.112595
AIF1L	142019	1000.31	0.141974
AIFM1	2.93546e+07	250174	0.117336
AIMP1	1.66719e+07	170911	0.0975476
AIMP2	1.73531e+07	149903	0.115762
AIP	4.48068e+06	62207.4	0.0720281
AK1	1.58574e+07	83993.1	0.188794
AK2	2.81311e+07	292785	0.096081
AK3	2.63946e+06	19876.3	0.132794
ATAD5	74743.3	1101.27	0.0678698
AKAP11	215459	1641.72	0.13124
AKAP12	2.254e+07	140397	0.160545
AKAP13	1.05639e+06	15656.7	0.0674718
AKAP17A	2.26958e+06	16407.3	0.138327
KHNYN	154233	2263.88	0.0681278
AKAP8	1.28507e+06	19995.9	0.0642665
AKAP8L	3.76817e+06	26837.3	0.140408
AKAP9	4.49107e+06	32037.9	0.14018
ZRANB3	21928.3	321.737	0.0681557
AKR1A1	7.27511e+06	51089	0.142401
AKR1B1	1.66857e+07	204192	0.081716
AKR7A2	7.99147e+06	52901.7	0.151063
AKT1	412030	3737.96	0.110229
AKT2	1.14687e+06	7950.88	0.144245
AKT3	296094	2371.64	0.124847
AKTIP	970518	2870.86	0.338059
ALAD	1.6875e+06	9550.27	0.176696
ALAS1	475640	6383.03	0.0745164
ALB	1.15904e+07	58552.4	0.19795
ALCAM	3.6896e+06	30082.8	0.122648
ALDH16A1	796110	14905.2	0.0534115
ALDH18A1	2.78587e+07	342319	0.0813823
ALDH1A2	5.84992e+06	63696.9	0.0918399
ALDH1B1	1.65902e+07	187429	0.0885146
ALDH1L2	5.20377e+06	75673.8	0.0687659
ALDH2	8.15854e+06	126355	0.0645684
ALDH3A2	6.83835e+06	37462.9	0.182536
ALDH4A1	2.22776e+06	10862.5	0.205086
ALDH5A1	4.92352e+06	34102.8	0.144373
ALDH6A1	1.25229e+06	36415.6	0.0343889
ALDH7A1	1.04446e+07	117553	0.0888506
ALDH9A1	1.85898e+07	154371	0.120423
ALDOA	141628760	1.76598e+06	0.0801983
ALDOC	3.18096e+07	115511	0.275382
PBLD	150942	2213.1	0.0682038
ALG11	313768	2754.77	0.1139
ALG12	345542	1347.94	0.256349
HNRPLL	891669	12986.8	0.0686595
ALG2	285886	2274.04	0.125717
FBXO46	91464.8	1328.51	0.0688478
ALG5	2.85212e+06	28360	0.100568
ALG6	318167	1047.3	0.303799
ALG8	1.97197e+06	9356.89	0.21075
ALG9	338266	1387.25	0.24384
ALKBH1	1.38186e+06	4311.79	0.320484
CTPS	1.79297e+07	260345	0.0688688
ALKBH3	1.14016e+06	5694.62	0.200216
OSTM1	197084	2818.59	0.0699228
ALKBH5	5.33631e+06	18503.9	0.288389
ALKBH6	664846	5391.91	0.123304
C15ORF63	606803	8673.85	0.0699578
FBLIM1	152958	2175.05	0.0703242
CYTH1	93562.1	1312.34	0.0712941
C10ORF32	566454	7922.31	0.0715011
TYW1	174804	2442.36	0.0715719
MOBKL1A	1.91247e+06	26462	0.0722725
SGSH	425907	5868.04	0.0725808
COPG	7.71157e+06	105658	0.072986
AMDHD2	3.06643e+06	18913.5	0.162129
AMFR	2.64412e+06	13603.6	0.194369
KLHL12	222889	3038.95	0.073344
SH3D19	157501	2124.71	0.0741283
SCAPER	154769	2085.15	0.0742241
AMOT	5.7836e+06	54425.2	0.106267
AMPD2	3.95409e+06	45182.8	0.0875131
ALMS1	166410	2227.77	0.074698
AMZ2	54858.9	258.355	0.212339
ANAPC1	2.7302e+06	31942.3	0.0854728
ANAPC2	969527	11309.1	0.0857295
ANAPC4	1.48931e+06	14335.4	0.10389
ANAPC5	2.08995e+06	7139.86	0.292716
ANAPC7	3.83073e+06	33700.6	0.11367
MKL1	593787	7851.29	0.0756292
ANGEL2	1.33537e+06	5822.33	0.229353
ANK2	1.13999e+06	11938.2	0.0954908
ANK3	3.00714e+06	22232.9	0.135256
ANKHD1	391902	2133.59	0.183682
ANKHD1-EIF4EBP3	9.55275e+06	89210.6	0.107081
ANKLE2	4.40688e+06	37691.1	0.116921
ANKMY2	1.51001e+06	6624.18	0.227954
ANKRD13A	353493	5113.05	0.0691354
ANKRD16	579995	3269.1	0.177417
ANKRD17	3.57868e+06	41531.4	0.0861682
ANKRD27	527215	3103.7	0.169866
ANKRD28	2.01485e+06	17815	0.113099
ASB6	306535	4052.66	0.075638
RBFA	489688	6463.72	0.0757595
ANKRD44	336180	1830.87	0.183617
LASS2	2.13546e+06	28059.1	0.0761056
CXORF57	1.74299e+06	22900.7	0.0761107
ANKRD52	1.39246e+06	9828.89	0.14167
ANKRD54	756125	2563.58	0.294949
C16ORF87	163569	2129.94	0.0767953
ANKS1A	1.41822e+06	11085.4	0.127936
ANKZF1	1.25171e+06	20947.1	0.0597559
ANLN	3.05993e+06	25567.2	0.119682
ANO10	308027	1715.73	0.179531
FAM127A	601640	7778.75	0.077344
ANO6	471172	3925.03	0.120043
ANP32A	6.61311e+07	391269	0.169017
ANP32B	2.59081e+07	276265	0.09378
ANP32E	3.56439e+07	156879	0.227206
CCDC56	850183	10962.9	0.0775508
ANXA1	4.38606e+06	28706.1	0.152792
ANXA11	1.25524e+07	87236	0.14389
ANXA2	1.93463e+07	199600	0.0969251
C8ORF47	225126	2896.73	0.0777173
ANXA4	3.59612e+06	30711.7	0.117093
ANXA5	6.07379e+07	584919	0.10384
ANXA6	2.4733e+07	205867	0.120141
ANXA7	1.09497e+07	105177	0.104108
AP1B1	1.89716e+07	92197.4	0.205772
AP1G1	5.38528e+06	36286.7	0.148409
SPA17	92395	1183.41	0.0780754
AP1M1	6.09556e+06	58697	0.103848
AP1S1	4.61193e+06	13961.1	0.330342
AP1S2	3.10445e+06	12817.5	0.242205
C1ORF198	486280	6183.12	0.0786463
AP2A1	5.76881e+06	93092.1	0.0619688
AP2A2	6.9914e+06	51739.3	0.135128
AP2B1	9.53133e+06	77272.4	0.123347
AP2M1	7.28801e+06	24294	0.299993
AP2S1	1.86869e+06	13732.1	0.136082
AP3B1	7.85739e+06	48456.7	0.162153
AP3M1	7.24336e+06	36630.7	0.19774
AP3M2	1.3681e+06	8849.68	0.154593
AP3S1	4.93471e+06	21582	0.228649
TOP1MT	3.05546e+06	38797.4	0.0787542
APAF1	664476	3751.36	0.177129
APBB1	795420	4808.52	0.165419
APC	392109	2010.57	0.195024
SLC12A7	253831	3177.98	0.0798719
APEH	6.42615e+06	35481	0.181115
APEX1	4.37011e+07	322669	0.135436
KIAA0664	7.7475e+06	96277.9	0.0804702
GTPBP6	1.73318e+06	21524.5	0.0805215
API5	2.14853e+07	179273	0.119847
APIP	4.70915e+06	16124.4	0.292052
PIBF1	163556	2028.27	0.0806382
APLP2	563317	3103.61	0.181504
APOA1BP	1.68668e+07	81466.3	0.20704
APOB	271737	562.293	0.483265
SCAND1	197813	2450.82	0.0807131
WEE1	47714.1	586.821	0.0813093
APOO	5.73052e+06	16447.3	0.348417
APOOL	2.31741e+06	16180.4	0.143223
APP	834399	2911.58	0.286579
APPL1	2.6671e+06	32169.5	0.0829078
C5ORF22	971733	11936.7	0.0814072
APRT	5.68522e+07	251515	0.226039
APTX	1.62451e+06	9896.28	0.164153
AQR	5.44766e+06	54690.4	0.099609
ARAF	460538	2552.08	0.180456
ARAP1	1.89878e+06	12140.6	0.156399
ARCN1	9.83969e+06	86347.1	0.113955
ARF1	1.78093e+06	9120.05	0.195276
ARF4	4.36086e+06	32711.6	0.133312
ARF6	2.50218e+06	8673.38	0.288489
ARFGAP1	5.49129e+06	24695.5	0.22236
ARFGAP2	4.6473e+06	28274.4	0.164364
ARFGAP3	2.54951e+06	11595.6	0.219868
ARFGEF1	2.19319e+06	18167.3	0.120722
ARFGEF2	636047	12732.9	0.0499532
ARFIP1	5.4288e+06	43774.5	0.124018
ARG2	6.05324e+06	37591.3	0.161028
ARHGAP1	1.46221e+06	6581.4	0.222174
N4BP2L2	40038.2	489.446	0.0818032
TMEM55B	639999	7820	0.0818413
DIRC2	66643.3	806.345	0.0826486
ARHGAP17	8.26315e+06	45471.5	0.181721
NIPSNAP3A	503839	6080.18	0.0828658
ARHGAP19	1.19201e+06	6584.61	0.181029
ATRIP	319060	3845.71	0.0829651
HES1	48056.4	578.915	0.0830112
GGA3	759270	9104.55	0.0833945
ARHGAP5	1.14232e+06	7056.51	0.161881
ARHGDIA	5.83771e+07	337467	0.172986
ARHGEF1	4.89532e+06	39018.2	0.125462
ARHGEF10	148370	3171.11	0.046788
ARHGEF11	387118	2609.79	0.148333
ARHGEF12	1.2672e+06	14405.6	0.0879658
USP25	467555	5599.62	0.0834976
ARHGEF18	547494	3455.42	0.158445
ARHGEF2	2.15352e+06	26593.9	0.0809778
ARVCF	149810	1775.78	0.0843629
ARHGEF6	2.24854e+06	15209.6	0.147837
ARHGEF7	2.13003e+06	15503.6	0.137389
ARID1A	4.04679e+06	47236.8	0.0856704
ARID1B	1.2989e+06	7830.8	0.165871
ARID2	1.45255e+06	8023	0.181049
ARID3A	1.03045e+06	6082.61	0.16941
ARID3B	2.5294e+06	12986	0.194778
ARID4A	121112	996.407	0.121549
VEZF1	419115	4966.68	0.0843853
ARIH1	5.11877e+06	22938.3	0.223154
ARIH2	1.41151e+06	5104.29	0.276534
ARL1	528542	3510.39	0.150565
ABCA3	163901	1941.02	0.0844409
ARL2	1.28634e+06	8417.3	0.15282
ARL2BP	557120	1435.11	0.388208
ARL3	9.00895e+06	35972.2	0.250442
ARL6IP5	2.1929e+07	85504.6	0.256466
JMJD1C	64010.6	753.558	0.0849445
ARL8A	4.08744e+06	17054.1	0.239675
ARMC1	2.69957e+06	24100.9	0.112011
UBXN8	130837	1539.76	0.0849727
TMEM93	674422	7914.54	0.0852131
ARMC6	5.84311e+06	53127.9	0.109982
ARMCX3	3.66227e+06	14858.4	0.246478
DAPK1	121979	1429.42	0.085335
ARNT	2.02839e+06	10603.6	0.191292
ARPC1A	9.74251e+06	47821	0.203729
ARPC1B	2.85694e+06	30354.4	0.0941195
ARPC2	4.67585e+06	60232.4	0.0776301
ARPC4	7.43563e+06	64795	0.114756
ARPC5	8.60008e+06	45841.8	0.187603
ARPC5L	1.13235e+06	24327.1	0.0465467
ARPP19	2.3001e+06	9230.7	0.249179
NHSL1	192127	2238.24	0.0858382
ARRB2	983976	3677.58	0.267561
ZCCHC6	351159	4089.49	0.0858687
C15ORF39	881523	10253.9	0.08597
SMURF2	90320.1	1050.32	0.0859929
C1ORF122	850669	9888.27	0.086028
AS3MT	3.65424e+06	30997.8	0.117887
ASAH1	1.57103e+06	5155.59	0.304723
ASAP1	796958	4762.54	0.167339
INTS12	528051	6134.15	0.0860837
PLBD2	1.3737e+06	15908	0.0863525
KIAA1310	364134	4206.68	0.086561
ASCC1	597128	10502.5	0.0568557
ASCC2	2.87732e+06	23299	0.123496
ASCC3	1.74079e+06	44675.9	0.038965
ASF1A	172655	694.811	0.248492
ASF1B	1.59102e+06	9995.61	0.159172
ASH2L	2.98913e+06	22550.6	0.132552
MAP7D2	2.07684e+06	23962.8	0.086669
ASMTL	846795	4042.02	0.209498
ASNA1	8.87912e+06	81148.7	0.109418
ASNS	3.08237e+07	179768	0.171464
CD320	471247	5430.39	0.0867795
ASPH	3.31068e+06	18004.3	0.183883
ASPM	489362	3041.71	0.160884
ASRGL1	2.47468e+06	10888.7	0.22727
ASS1	4.02192e+06	21930.2	0.183397
UBL7	741297	8540.21	0.0868007
YDJC	807784	9294.17	0.0869129
DCAF5	848359	9758.18	0.0869382
ATAD1	4.03621e+06	18278.2	0.220821
ATAD2	4.02681e+06	34347.4	0.117238
ATAD2B	8.2991e+06	31281.4	0.265304
ATAD3A	1.84132e+07	155223	0.118624
ATAD3B	3.63135e+06	45988.4	0.0789625
C6ORF47	127800	1468.58	0.0870231
TP53I3	362063	4139.32	0.0874693
ATE1	593947	7516.88	0.079015
RBM41	472549	5396.05	0.0875731
C14ORF156	1.66529e+07	189510	0.0878735
CASZ1	97192.9	1104.36	0.0880083
C15ORF58	787164	8925.87	0.088189
ATF7	816312	3496.31	0.233478
ATF7IP	1.84545e+06	14684.9	0.125669
C19ORF54	625451	7006.35	0.0892692
DIMT1L	3.94498e+06	43945.7	0.0897695
C17ORF71	1.73169e+06	19268.8	0.0898704
ATG2A	762893	8439.44	0.0903963
ATG2B	2.36592e+06	17971.2	0.131651
ATG3	3.73076e+06	27624.5	0.135052
FAM20B	184913	2055.87	0.0899439
ATG4B	3.1308e+06	18235.5	0.171687
KIAA0562	256356	2841.61	0.0902148
ATG5	1.9792e+06	14673.1	0.134887
ATG7	1.70717e+06	9486.83	0.179951
ATG9A	2.07878e+06	14698.5	0.141428
PEX2	106641	1180.14	0.0903632
ATIC	6.27485e+07	725722	0.0864636
AVL9	377601	4172.46	0.0904986
ATL2	1.38062e+06	4240.18	0.325605
ATL3	1.80659e+06	17801.3	0.101486
ATM	1.41792e+06	6095.88	0.232604
ATOX1	1.10803e+07	56339.4	0.196671
ATP11C	1.95012e+06	14843.9	0.131375
ATP13A1	1.29563e+07	52044.9	0.248945
TMEM48	1.90636e+06	20988	0.0908307
ATP1A1	3.69883e+07	510835	0.0724076
ATP1B1	2.14095e+06	12109.8	0.176795
C5ORF24	1.19961e+06	13170.4	0.0910835
ATP1B3	1.39808e+07	128739	0.108598
ATP2A2	2.31395e+07	213390	0.108438
ATP2B1	2.88908e+06	23495.8	0.122961
ATP2B4	1.34543e+06	21106.3	0.0637456
ATP2C1	545475	3903.54	0.139739
ATP5A1	1.67013e+08	1.23711e+06	0.135003
ATP5B	1.19284e+08	1.3687e+06	0.087151
ATP5C1	3.43379e+06	24567.6	0.139769
ATP5D	2.88703e+07	133158	0.216813
ATP5F1	1.70615e+06	16498.7	0.103411
ATP5H	2.23217e+07	83142	0.268477
ATP5I	1.40883e+07	76308.2	0.184624
ATP5J	5.74856e+06	17885.4	0.32141
ATP5J2	160914	1130.14	0.142384
ATP5J2-PTCD1	5.67283e+06	45467.6	0.124766
ATP5L	6.59172e+06	18530.7	0.35572
ATP5O	2.88165e+07	99642.6	0.289199
EIF2C2	1.0769e+06	11745.1	0.0916891
ACTR5	639846	6964.61	0.0918711
ZNF282	31051.2	337.269	0.0920666
ATP6AP1	1.68129e+06	25556.5	0.065787
ATP6AP2	1.52747e+06	7715.13	0.197984
ATP6V0A1	2.81084e+06	22823.8	0.123154
ATP6V0A2	852353	4576.91	0.186229
ESPNL	331702	3594.58	0.0922784
ATP6V0D1	3.64097e+06	44212.8	0.082351
ATP6V1A	2.09012e+06	42099	0.0496477
ATP6V1B2	9.24888e+06	113875	0.0812197
ATP6V1C1	6.25167e+06	49049.9	0.127455
ATP6V1D	883319	14020.3	0.0630027
ATP6V1E1	5.08537e+06	31139.4	0.16331
ATP6V1F	2.19688e+06	12723.8	0.172659
ATP6V1G1	4.48173e+06	33467.7	0.133912
ATP6V1H	1.27617e+06	11466.9	0.111292
ATP7A	763760	2915.5	0.261966
ATP7B	200738	1815.02	0.110598
C9ORF23	1.42434e+06	15410.1	0.0924288
ATPAF2	386053	3166.45	0.12192
SGPP1	555746	6006.16	0.0925293
ATR	405768	2656.66	0.152736
CHPT1	3.55044e+06	38349.9	0.0925802
RDBP	1.85807e+06	20002.7	0.0928908
ATRX	2.15536e+06	15232.5	0.141497
ATXN10	9.61603e+06	74850	0.128471
ATXN2	2.92806e+06	25375.6	0.115389
ATXN2L	7.61587e+06	84656.3	0.0899622
ATXN3	1.57974e+06	6295.42	0.250935
CROT	415471	4443.11	0.093509
ATXN7L3B	4.84381e+06	24541.4	0.197373
AUH	881061	7434.82	0.118505
AUP1	3.98876e+06	35787.3	0.111457
AURKA	1.19635e+06	10948.6	0.109269
AURKB	3.09309e+06	28656.6	0.107936
C8ORF82	558796	5969.51	0.0936084
AVEN	956893	4888.63	0.195739
PAN3	288128	3065.14	0.0940018
C12ORF29	1.89452e+06	20145.7	0.0940406
AZI1	642546	4762.74	0.134911
CXORF56	2.15207e+06	22875.7	0.0940767
CINP	163295	1733.03	0.0942253
B3GALTL	1.22325e+06	5697.42	0.214702
B3GAT3	519775	5717.64	0.0909074
B3GNT1	4.11947e+06	18533.5	0.222271
USP38	219165	2319.02	0.0945073
TATDN2	149908	1576.42	0.0950937
NFATC1	103373	1085.71	0.0952118
MAP4K3	373171	3911.95	0.0953925
MYO9A	78605.1	823.566	0.0954448
RPL22L1	300294	3139.01	0.095665
BABAM1	978609	16995.9	0.0575792
BAD	125213	1121.21	0.111677
CCBL1	305133	3180.79	0.0959299
BAG2	3.76127e+06	53393.3	0.0704445
BAG3	2.46967e+06	23368.6	0.105683
BAG4	597967	5453.31	0.109652
BAG5	1.29735e+06	12858.6	0.100894
BAG6	1.51828e+07	99185.9	0.153074
BAIAP2	2.22635e+06	28875.2	0.0771025
BAIAP2L1	1.24808e+06	13326.8	0.0936517
BAK1	196843	944.422	0.208427
BANF1	1.29832e+07	64200.2	0.20223
BAP1	1.14721e+06	10832.9	0.105901
BARD1	862688	3441.85	0.250647
BAX	3.68522e+06	33501	0.110003
BAZ1A	6.17513e+06	53148.4	0.116187
BAZ1B	3.21738e+06	67015.4	0.0480096
BAZ2A	2.33214e+06	28403	0.082109
FLCN	102167	1062.54	0.0961541
SYK	52819	547.751	0.0964288
MOBKL3	1.21343e+06	12577.5	0.0964757
MTHFS	1.41353e+06	14648.7	0.0964957
ZCCHC14	154235	1597.12	0.0965706
C6ORF115	6.90097e+06	71264.6	0.0968358
BBX	1.09866e+06	7245.69	0.15163
ZC3H3	73148.9	754.785	0.0969135
CCDC99	3.72368e+06	38390	0.0969961
BCAP31	4.50194e+06	17224.8	0.261363
TBC1D25	72422.2	745.755	0.0971126
BCAS2	1.16764e+07	81939.6	0.1425
BCAS3	1.00806e+06	6292.88	0.16019
BCAT1	4.20501e+06	15685.6	0.268081
BCAT2	2.60294e+06	37661.4	0.0691143
BCCIP	1.64643e+07	75901.5	0.216917
SLC17A5	201491	2073.22	0.0971874
ZNF451	150972	1552.81	0.0972247
BCKDHA	4.1621e+06	35863.5	0.116054
BCKDHB	2.15897e+06	10748.9	0.200855
BCKDK	1.31535e+06	16520.8	0.0796179
BCL10	3.04558e+06	10010.1	0.30425
C19ORF29	1.21176e+06	12426.8	0.097512
BCL2L13	3.14716e+06	19357.1	0.162585
BCL2L2-PABPN1	1.56162e+07	90922.2	0.171753
SEPN1	120269	1232.59	0.0975742
BCL7C	774126	2241.51	0.34536
BCLAF1	1.5102e+07	131762	0.114616
BCOR	2.5993e+06	26772.2	0.0970897
BCORL1	499351	7373.42	0.0677231
BCR	2.21649e+06	11723.5	0.189064
BCS1L	6.2626e+06	28691.9	0.218271
SHKBP1	470697	4801.05	0.0980405
BDH2	524913	2815.32	0.186448
PIKFYVE	339744	3462.35	0.0981254
BECN1	574189	5211.71	0.110173
BEND3	353588	5664.62	0.0624204
UGT8	254437	2587.39	0.0983373
BICD1	206716	2713.73	0.0761743
BICD2	1.09479e+06	12155	0.0900688
BID	7.2964e+06	39205.6	0.186106
BIN1	1.15612e+06	9585.23	0.120615
NANP	330580	3355.46	0.0985198
GALNT6	58665.4	594.229	0.0987252
BIRC5	396221	1729.75	0.229063
BIRC6	3.70298e+06	40165.2	0.0921939
C17ORF37	1.57761e+06	15973.8	0.0987629
BLM	1.40211e+06	12396.9	0.113102
BLMH	7.00199e+06	48648.7	0.14393
BLOC1S1	810197	11355.8	0.0713462
BLOC1S2	386174	2186.2	0.176642
BLOC1S3	2.08294e+06	9123.66	0.228301
BLVRA	2.79396e+06	31962.8	0.0874129
BLVRB	716282	18894.6	0.0379092
BMP2K	199932	1071.9	0.186521
BMS1	5.40647e+06	93952.9	0.0575445
BNIP1	2.20317e+06	15296.9	0.144028
BOD1	1.03354e+06	11736.8	0.0880602
MUS81	144028	1455.02	0.098987
BOLA1	2.35525e+06	17690.4	0.133137
BOLA3	1.06096e+06	6865.35	0.154539
BOP1	2.06421e+07	191456	0.107816
COBRA1	2.75815e+06	27760	0.0993569
BPHL	2.12032e+06	5131.69	0.413182
BPNT1	6.68397e+06	70661.3	0.0945917
BPTF	1.41355e+06	46100.2	0.0306626
BRAF	299962	1430.29	0.209721
BRAP	334582	4574.48	0.073141
BRAT1	3.67369e+06	30728.3	0.119554
BRCA1	505868	3871.56	0.130663
ZNF512	5.14062e+06	51708.7	0.0994151
BRCC3	4.33244e+06	19707.2	0.219841
BRD1	1.59294e+06	9495.47	0.167758
BRD2	7.71173e+06	55170	0.139781
BRD3	1.32374e+06	23551.3	0.0562068
BRD4	4.52456e+06	35459.7	0.127597
BRD7	1.25556e+06	15725.6	0.0798416
BRD8	1.65327e+06	22423.1	0.0737304
BRD9	536192	4314.51	0.124276
BRE	2.81991e+06	17510	0.161045
C1ORF124	408978	4110.13	0.099505
BRI3BP	1.8254e+06	7563.73	0.241336
ARL6IP6	84446.9	848.217	0.0995581
BRIX1	3.35425e+07	128129	0.261787
GLT25D1	4.58643e+06	46003.4	0.0996977
FAM82A2	752169	7543.54	0.0997103
BROX	1.40768e+07	48733.8	0.28885
CAMSAP1L1	870840	8723.6	0.0998257
BRPF1	1.14417e+06	9279.37	0.123302
FHOD3	45676	455.214	0.10034
GAN	571826	5696.24	0.100387
BSDC1	772236	5424.3	0.142366
BSG	3.86875e+07	278568	0.13888
BTAF1	7.08529e+06	47758.4	0.148357
MEF2D	462221	4596.95	0.100549
COX4NB	1.69868e+06	16874	0.100668
BTF3	5.70622e+07	183936	0.310228
BTF3L4	2.10791e+06	5177.3	0.407145
FRMD8	201227	1994.53	0.100889
BUB1	986683	5837.88	0.169014
BUB1B	2.38292e+06	20664.7	0.115314
BUB3	7.66339e+06	37947.8	0.201946
PIGG	99743.3	988.502	0.100903
BUD31	1.88411e+06	20732.5	0.0908768
BYSL	1.43083e+07	106183	0.134751
BZW2	6.92816e+06	49938.3	0.138734
FAM116A	666457	6577.56	0.101323
UBOX5	104015	1025.51	0.101428
UIMC1	942462	9276.28	0.101599
TIPIN	366600	3607.91	0.10161
ZNF829	82031	807.097	0.101637
C3ORF37	2.17805e+06	21406.2	0.101749
CTIF	503482	4940.42	0.101911
ALG3	73111	716.855	0.101989
PKIA	59032.9	578.465	0.102051
RADIL	97626.2	956.385	0.102078
KIAA1522	506246	4955.33	0.102162
BIVM-ERCC5	452780	4430.22	0.102202
C9ORF78	1.16582e+06	11406.5	0.102207
EXO1	544501	5316.98	0.102408
TMEM184C	339757	3308.68	0.102687
KCTD15	1.09581e+06	10642.7	0.102963
ATL1	203905	1974.04	0.103294
TMEM192	681162	6588.85	0.103381
SLX4	154905	1498.18	0.103396
TADA2B	515265	4981.96	0.103426
GHDC	322099	3111.37	0.103523
TMEM175	47309.8	456.834	0.10356
FBXO11	471678	4548.37	0.103703
SLC4A1AP	6.86955e+06	65906.5	0.104232
MYLK3	1.29003e+06	12333.1	0.104599
C13ORF1	136975	1307.39	0.10477
CAPG	204649	1948.51	0.105029
MYST4	246840	2344.62	0.105279
NFKBIB	875597	8309.38	0.105375
C18ORF19	101178	959.837	0.105411
SIPA1	212299	2013.62	0.105432
TAX1BP1	179687	1700.18	0.105687
MYST3	968273	9148.62	0.105838
ZNF511	341389	3214.25	0.106211
USP37	110244	1037.59	0.10625
KIAA1712	658700	6193.6	0.106352
FAM54B	556980	5232.31	0.10645
HOXB6	180004	1688.59	0.1066
BCDIN3D	121202	1135.97	0.106695
CRBN	438712	4110.86	0.10672
C20ORF71	1.23236e+06	11536.9	0.10682
C13ORF34	49730.3	465.302	0.106878
RTCD1	2.20981e+06	20658	0.106971
ZNF445	44907	419.403	0.107074
SYNGR2	400720	3733.56	0.107329
PKM2	387112850	3.60528e+06	0.107374
ELP4	519130	4819.72	0.10771
MALT1	1.27466e+06	11812.7	0.107906
SSH3	95192	882.092	0.107916
MAOA	358637	3299.49	0.108695
ZNF146	525253	4823.06	0.108904
NADSYN1	286860	2631.47	0.109011
ZSCAN21	137987	1265.58	0.109031
EHHADH	480101	4402.54	0.109051
PLCG2	347642	3182.8	0.109225
BBC3	375721	3438.64	0.109264
ORC1	207242	1895.79	0.109317
UBR3	327300	2990.03	0.109464
C16ORF88	2.74957e+06	25105.1	0.109523
LPCAT4	281531	2570.17	0.109538
ZBED1	226222	2064.21	0.109593
MND1	475652	4334.74	0.10973
MUDENG	304691	2776.14	0.109753
C4ORF41	613878	5591.34	0.109791
ATP13A3	67609.7	615.069	0.109922
SGK3	480702	4372.78	0.109931
MBLAC2	1.05111e+06	9529.24	0.110303
SLAIN2	734712	6658.01	0.11035
TANC2	96649.5	875.783	0.110358
C10ORF88	55793.1	505.306	0.110415
NR2C1	359011	3248.75	0.110507
BOD1L	5.23327e+06	47316.7	0.110601
AGTRAP	70769.6	638.144	0.110899
ZNF295	773885	6963.26	0.111138
C18ORF55	167610	1506.23	0.111278
KLF12	190709	1710.94	0.111464
TXNRD3	102575	918.888	0.11163
RG9MTD1	1.38733e+07	123786	0.112075
PHYHD1	514415	4585.14	0.112192
RUNDC1	479255	4269.76	0.112244
CFH	196473	1750.24	0.112255
DDAH2	1.6481e+06	14672.3	0.112327
KIAA0776	3.02367e+06	26879.7	0.112489
NT5C3	677981	6022.42	0.112576
CCDC137	1.65863e+06	14719.4	0.112683
C10ORF12	876918	7779.45	0.112722
EVI5	169603	1501.9	0.112926
UHRF1BP1L	566401	5015.17	0.112937
C20ORF3	1.21041e+07	107095	0.113022
C12ORF11	1.97919e+06	17493.5	0.113139
KCTD8	1.29685e+06	11454.8	0.113215
C11ORF58	2.91942e+06	25603.8	0.114023
POLL	225779	1976.3	0.114243
TMEM201	437815	3831.43	0.114269
POLG2	740106	6475.82	0.114288
TIMM23	831320	7273.64	0.114292
C9ORF64	3.37967e+06	29549.3	0.114374
C2ORF56	1.21917e+06	10621.5	0.114783
KCTD9	515709	4488.6	0.114893
NR2F6	204405	1775.61	0.115118
PKMYT1	718181	6233.78	0.115208
PDLIM4	364945	3167.21	0.115226
PPP2R3B	128332	1112.7	0.115334
PEX6	603852	5232.15	0.115412
C9ORF25	82127.3	711.295	0.115462
VIPAR	771328	6668.38	0.115669
DDHD2	869733	7517.17	0.115699
KIAA1524	3.30341e+06	28535.3	0.115766
ZCCHC9	4.78156e+06	41231.1	0.11597
C19ORF52	1.59927e+06	13782	0.116041
SOX9	200152	1724.33	0.116075
C11ORF84	1.54274e+06	13261.8	0.11633
KIAA0090	4.66831e+06	39999.4	0.116709
C2ORF47	1.34097e+06	11478.9	0.11682
C16ORF62	1.97589e+06	16887.2	0.117005
LHFPL2	61804.1	526.248	0.117443
SNRNP48	305148	2598.13	0.117449
CCDC21	1.10893e+06	9416.28	0.117767
GMEB2	1.01861e+06	8643.67	0.117845
SLC38A9	595351	5051.98	0.117845
FBXL15	193551	1641.99	0.117876
C1QBP	1.72271e+08	1.45569e+06	0.118343
RBM20	359293	3046.54	0.117935
MOSC2	763118	6466.69	0.118008
KLHL25	181026	1531.52	0.1182
GLYR1	3.69633e+06	31199.1	0.118476
PAN2	295442	2489.96	0.118653
CLCN5	263876	2212.65	0.119258
TBC1D1	61376.8	514.529	0.119287
C17ORF39	83438.2	699.043	0.119361
KIAA1274	1.89568e+06	15841.2	0.119668
SIAE	150930	1255.64	0.120202
ATP5SL	461740	3838.71	0.120285
MNX1	129091	1072.49	0.120366
PDP2	115148	956.542	0.120379
OR2A25	123350	1024.61	0.120387
ADAL	420026	3486.46	0.120474
C5ORF44	1.25145e+06	10387.1	0.120481
GPC6	252036	2084.81	0.120891
NADK	509687	4215.5	0.120908
GLRX2	170180	1405.96	0.121042
MYST2	2.75736e+06	22779.1	0.121048
ADAMTS14	142088	1173.02	0.121129
SRR	636214	5248.45	0.121219
MGAT1	278117	2288.49	0.121528
BDH1	423070	3480.82	0.121543
C9ORF86	4.27724e+06	35164	0.121637
FKRP	179896	1475.22	0.121945
LMOD1	133601	1093.29	0.122201
LIMK1	50620.1	414.227	0.122204
WIPF1	500838	4094.09	0.122332
C3	345971	3302.51	0.10476
DENND1A	91890.2	749.655	0.122577
ALKBH4	1.55035e+06	12644.5	0.122611
ABCB1	237609	1934.21	0.122846
METTL11A	5.11195e+06	41607.4	0.122862
SPTY2D1	681825	5546	0.12294
SERPINB9	190036	1544.55	0.123037
GP1BB	51080	414.912	0.123111
ERN1	59557.7	483.663	0.123139
INPP5K	100454	815.609	0.123164
FAM160A2	258902	2096.68	0.123482
RANGRF	1.12353e+06	9083.33	0.123691
NUS1	275268	2225.37	0.123695
MSL2	115304	931.814	0.123742
C5ORF33	1.86583e+06	15075.4	0.123767
C14ORF166	1.27965e+07	103311	0.123864
CTSZ	175965	1417.8	0.124112
FNDC3B	107730	867.699	0.124156
MTFMT	305693	2461.9	0.124169
SGOL1	272032	2190.22	0.124203
CDAN1	525091	4225.7	0.124261
DSC3	154241	1240.24	0.124363
MRPS31	5.92662e+06	47595.8	0.12452
PER1	69743.3	559.608	0.124629
CXORF26	4.68599e+06	37592.7	0.124652
ADNP2	214648	1721.46	0.124689
PRR3	291112	2330.11	0.124935
LENG9	166588	1333.38	0.124937
SPOP	127716	1022.01	0.124965
INO80B	368766	2942.43	0.125327
C3ORF63	946549	7539.73	0.125541
ISL2	117458	935.242	0.125591
C17ORF85	2.53801e+06	20178.3	0.125779
C9ORF41	835066	6629.56	0.125961
SHOC2	598029	4743.6	0.126071
LAMA5	181487	1439.54	0.126073
ZNF593	953001	7556.5	0.126117
PANK2	532086	4207.09	0.126473
FANCG	56447	445.875	0.126598
MYD88	202371	1597.4	0.126688
WHSC2	5.21271e+06	41135.8	0.126719
DDHD1	416312	3276.61	0.127056
HDHD1	390971	3073.21	0.127219
MCOLN1	279822	2197.58	0.127332
C22ORF40	114221	896.97	0.127341
YIPF6	833574	6544.61	0.127368
ATG16L1	649491	5098.83	0.12738
TECR	4.31417e+06	33693	0.128043
C8ORF55	2.47442e+06	19308	0.128155
PTPN18	200449	1562.87	0.128257
KIAA1191	950019	7403.7	0.128317
BBS2	334301	2605.18	0.128322
ATG4A	283213	2205.69	0.128401
PMAIP1	47909.5	372.791	0.128516
TUBB4	7.06008e+07	546478	0.129193
RABL2B	555746	4298.22	0.129297
C2ORF29	1.86688e+06	14426.9	0.129403
ARHGAP29	63573	491.174	0.129431
RAD1	572316	4418.2	0.129536
ZBTB40	399541	3080.44	0.129703
C6ORF130	665491	5122.87	0.129906
MLLT10	152338	1172.15	0.129964
ITM2C	152167	1170.5	0.130001
CHST14	292827	2252.37	0.130009
KIAA1609	1.52054e+06	11692.3	0.130046
EPAS1	58263.3	446.522	0.130482
GATSL1	720065	5505.98	0.130779
ECT2	1.47427e+06	11235.4	0.131217
ITFG2	163905	1247.29	0.131409
PBXIP1	3.28268e+06	24977.8	0.131424
LCOR	83893.6	638.036	0.131487
CA2	105047130	1.14003e+06	0.0921445
CA8	2.07529e+06	21281.4	0.0975167
CAB39	6.53703e+06	24333.1	0.268647
CAB39L	277459	1069.43	0.259446
CABIN1	921419	8662.23	0.106372
RNF13	189687	1441.73	0.131569
COX19	1.57362e+06	11958	0.131595
WWOX	451068	3427.48	0.131603
CACNA2D1	4.93732e+06	11586.1	0.426141
JMY	198907	1510.67	0.131668
CACYBP	9.61079e+06	225250	0.0426673
CAD	5.35933e+07	488993	0.109599
CADM1	4.06185e+06	41623.4	0.0975856
CADM4	165314	741.633	0.222906
KIAA0564	5.76473e+06	43760.2	0.131735
ZNF828	4.16911e+06	31638.9	0.131772
CALD1	6.94581e+06	47670.5	0.145705
CALM2	4.4647e+07	352704	0.126585
FAM164A	267886	2030.93	0.131903
CALR	5.97447e+07	387863	0.154036
CALU	9.68019e+06	114734	0.0843704
CAMK1	4.69246e+06	22315.9	0.210274
CAMK2D	6.15691e+06	27722	0.222094
CAMK2G	758206	6710.94	0.112981
SMCR7L	203719	1542.85	0.13204
PIK3R1	460316	3481.41	0.132221
MYST1	1.41286e+06	10671.3	0.132399
CAMLG	1.354e+06	6906.19	0.196056
CAMSAP1	644850	6144.84	0.104942
PCDHAC2	1.1711e+06	8840.51	0.132469
CAND1	4.6719e+07	500996	0.0932523
CAND2	4.72068e+06	34720.7	0.135962
BBS1	171144	1291.84	0.132481
CANX	5.7566e+07	508935	0.113111
CAP1	2.3258e+07	159579	0.145746
CAP2	1.40866e+06	7928.22	0.177677
CACHD1	219984	1651.42	0.133209
CAPN1	6.05059e+06	52611.3	0.115006
CAPN2	4.814e+06	53578.4	0.0898496
C4ORF14	2.5727e+06	19305.4	0.133263
CAPN7	361654	3382.65	0.106914
CAPNS1	5.5439e+06	25333.5	0.218837
CAPRIN1	1.63088e+07	131958	0.123591
CAPZA1	2.0053e+07	158283	0.12669
CAPZA2	4.57e+07	138878	0.329065
CAPZB	1.20675e+07	157578	0.0765809
CARKD	210553	1579.82	0.133277
SLC9A1	27078.1	203.128	0.133306
CARM1	1.92853e+06	18308	0.105338
CARS	1.05007e+07	116513	0.0901245
CARS2	847161	12469.7	0.0679376
CASC3	686523	2939.56	0.233547
CCDC59	721984	5405.23	0.133572
CASK	2.83012e+06	21180	0.133622
C14ORF102	732704	5482.47	0.133645
CASP2	2.88059e+06	18433.3	0.156271
CASP3	1.06322e+06	15098.8	0.0704178
CASP6	2.05869e+06	16260	0.12661
CASP7	3.79119e+06	20521.5	0.184742
CASP8	446295	3805.03	0.117291
PHF6	3.6059e+06	26972.2	0.13369
ABCD4	102658	767.32	0.133787
CAST	1.5997e+07	83874.7	0.190725
NMRAL1	961118	7183.71	0.133791
CAT	7.87839e+06	72643.3	0.108453
CHTF8	114543	854.877	0.133987
ATAT1	316422	2358.89	0.13414
CBFB	3.36622e+06	14426.4	0.233337
CBL	1.44909e+06	17982.5	0.080583
CBLB	2.86127e+06	6316.41	0.45299
CBLL1	1.50066e+06	5985.89	0.2507
CBR1	4.48551e+07	335760	0.133593
CBR3	1.84318e+07	137368	0.134178
CBR4	350473	1531.39	0.228859
CBS	1.38591e+07	190951	0.0725793
CBWD1	124491	745.8	0.166923
CBWD2	1.25154e+06	11830.9	0.105786
CBX1	805826	2705.94	0.297799
CBX2	357726	1900.16	0.188261
CBX3	2.87247e+07	251086	0.114402
GON4L	124261	926.036	0.134186
CBX5	9.91982e+06	68154.1	0.14555
TACC2	935556	6965.41	0.134315
CBX8	3.50176e+06	26590.4	0.131693
CC2D1A	4.71068e+06	34917.6	0.134908
CC2D1B	840064	4212.85	0.199405
CCAR1	9.97339e+06	128251	0.0777645
TMEM160	1.04424e+06	7773.86	0.134327
CCBL2	7.10017e+06	61548.1	0.11536
CCDC101	383443	1613.99	0.237575
PTOV1	137271	1021.86	0.134335
CCDC104	650753	4745.97	0.137117
ZNF24	1.47027e+06	10930.1	0.134516
CXORF38	1.87029e+06	13902.3	0.134531
FAM118B	860630	6392.25	0.134636
HAUS5	1.22784e+06	9108.96	0.134795
CCDC117	1.77185e+06	8243.73	0.214933
CCDC12	3.47787e+06	31813.6	0.10932
CCDC124	2.76228e+06	23271.2	0.1187
ZNF668	1.19893e+06	8886.83	0.134911
CCDC132	814022	6805.31	0.119616
CCDC134	3.36307e+06	23626.3	0.142344
ZNF143	201922	1496.18	0.134958
FOXP2	238894	1770.01	0.134968
EIF2C3	345181	2557.2	0.134984
SP4	107424	795.499	0.13504
ANGEL1	440316	3260.26	0.135056
CCDC22	4.13808e+06	34787.3	0.118954
FAM82B	1.02411e+06	7573.91	0.135216
CCDC25	3.4161e+06	10780.3	0.316885
C1ORF55	2.69076e+06	19879.4	0.135354
C6ORF211	4.45592e+06	32920.1	0.135356
CCDC43	5.66354e+06	23932.7	0.236645
CCDC47	3.21291e+06	47162.5	0.0681243
CCDC50	406211	2977.39	0.136432
CCDC53	1.11688e+06	3043.46	0.366976
OPTN	79601.9	586.649	0.135689
ZFP106	1.18515e+06	8732.11	0.135723
CCDC58	3.7437e+06	24014.9	0.155891
MAPT	2.50981e+06	18483.4	0.135788
CCDC6	4.08497e+06	55662.5	0.0733882
CEP192	320731	2361.93	0.135792
UBN2	448101	3298.58	0.135846
SENP7	81515.3	599.873	0.135888
CCDC85C	678209	7683	0.0882739
CCDC86	6.36759e+06	61520.4	0.103504
CCDC88A	833234	7711.96	0.108044
PODXL	1.03468e+06	7611.73	0.135932
GALNT1	640364	4709.44	0.135974
CCDC90B	270246	972.534	0.277878
C4ORF43	2.76373e+06	20302.8	0.136126
CCDC93	2.41433e+06	23008.5	0.104932
CCDC94	857257	9236.03	0.0928166
CCDC97	1.8597e+06	13935.5	0.133451
MLL	4.12463e+06	30264.5	0.136286
NEURL4	349705	2561.55	0.136521
CCNA2	1.44114e+06	14154.4	0.101816
CCNB1	9.70114e+06	38038.1	0.255037
CCNB2	1.31015e+06	8475.62	0.154579
CCNH	458558	6333.63	0.0724005
TAF3	550811	4032.85	0.136581
CCNK	3.68271e+06	19358.8	0.190234
CCNL1	732653	1652.76	0.443289
ITPKA	94663.6	693.06	0.136588
CCNT1	2.20286e+06	13685.6	0.160962
KIAA0430	520372	3801.74	0.136877
USP32	155903	1138.13	0.136982
CCNYL1	75677.9	907.462	0.0833952
ATRN	197416	1440.4	0.137057
CCS	2.27713e+06	21414.5	0.106336
CCT2	9.25837e+07	867916	0.106674
CCT3	7.32199e+07	875013	0.0836786
CCT4	5.44899e+07	743876	0.0732513
CCT5	1.19021e+08	788441	0.150958
CCT6A	5.47427e+07	284028	0.192737
CCT6B	1.35168e+07	41389.2	0.326577
CCT7	9.58814e+07	790720	0.121258
CCT8	8.75206e+07	1.12171e+06	0.0780242
CCZ1	1.54881e+06	10612.4	0.145944
C11ORF73	2.7411e+06	19996.5	0.137079
CD276	2.77561e+06	14064.7	0.197345
CD2AP	5.45287e+06	56840.9	0.0959321
INPP1	1.81035e+06	13180.2	0.137353
CD3EAP	4.67909e+06	37976.6	0.12321
FBXL8	197085	1434.72	0.137368
C13ORF27	322991	2349.52	0.137471
CD47	4.31776e+06	20512	0.210499
CD55	553827	4381.86	0.126391
GUSB	869692	6320.41	0.1376
CD59	2.22802e+06	7441.53	0.299404
HSD17B8	744567	5406.32	0.137722
CD81	9.38685e+06	65725.4	0.142819
CD9	4.13884e+06	26426.4	0.156618
TTL	151532	1099.26	0.137849
ORC6	1.31784e+06	9545.67	0.138056
CDC123	3.20622e+06	16081.4	0.199375
CDC16	2.91777e+06	20372.6	0.14322
CDC20	1.3051e+06	9905.33	0.131758
CDC23	1.63996e+06	8317.1	0.197179
CDC25C	1.3744e+06	4956.94	0.277267
C4ORF3	111492	807.265	0.138111
CDC27	2.8117e+06	19457.5	0.144505
CDC34	4.72511e+06	24377.7	0.19383
CDC37	2.31963e+07	162515	0.142734
KIF13B	103158	746.618	0.138167
CDC40	1.40475e+06	25841.5	0.0543602
CDC42	1.46492e+07	45902.6	0.319136
CDC42BPA	1.93014e+06	13913.2	0.138727
CDC42BPB	2.33499e+06	12478.3	0.187124
CDC42EP1	441239	11348.5	0.0388807
TSC22D2	1.01252e+06	7322.9	0.138268
PPP2R5E	2.08067e+06	15045.4	0.138292
CDC45	7.86744e+06	39946.4	0.19695
CDC5L	2.19866e+07	128528	0.171065
TSTD2	1.09733e+06	7920.64	0.13854
CDC7	906604	9335.86	0.0971098
CDC73	1.25659e+07	57584	0.218219
CDCA2	747474	3921.38	0.190615
CDCA3	1.39991e+06	3575.01	0.391581
CDCA5	2.21599e+06	17078.7	0.129752
SLC44A1	877657	6320.07	0.138868
KCTD1	276260	1988.77	0.13891
CDH2	5.93547e+06	43169.4	0.137492
CDIPT	1.11156e+06	9121.45	0.121862
CDK1	2.09745e+07	253786	0.0826461
CDK11A	9.09602e+06	56220.9	0.161791
CDK11B	1.16537e+06	7391.1	0.157672
CDK12	3.14448e+06	25932.7	0.121255
CDK13	658815	9089.07	0.0724844
ASXL1	66475	478.26	0.138993
CDK16	340295	3412.46	0.0997211
CHKA	154640	1112.52	0.138999
CDK2	9.99243e+06	43051.5	0.232104
CDK2AP1	489823	3276.15	0.149512
CDK4	5.27272e+06	59642.1	0.088406
CDK5	4.52678e+06	32959.6	0.137343
CDK5RAP2	665875	5011.26	0.132876
CDK6	2.66856e+06	15717.1	0.169787
CDK7	1.38034e+06	4302.27	0.32084
CDK8	789648	5588.98	0.141287
CDK9	1.0882e+06	7563.78	0.143869
CDKAL1	1.5914e+06	12641.8	0.125884
CDKN2A	3.39658e+07	141597	0.239876
CDKN2AIP	1.67623e+06	10408	0.161052
CDKN2AIPNL	248188	1924.29	0.128977
CDKN2C	708457	2547.26	0.278125
KIAA1543	2.35106e+06	16898.4	0.139129
CDS2	1.90271e+06	6937.25	0.274275
C15ORF38-AP3S2	2.31133e+06	16599.6	0.13924
CDV3	1.54257e+07	134458	0.114725
CDYL	805649	4687.57	0.171869
CEBPZ	1.00285e+07	74257.8	0.135049
CECR2	471419	1961.59	0.240325
CECR5	1.10152e+07	66447.6	0.165773
CELF1	1.03584e+06	11529	0.089847
CELF2	520685	2977.3	0.174885
CELSR2	106892	407.265	0.262463
CENPB	1.73902e+06	13718.9	0.126761
CENPC1	1.27977e+06	5252.06	0.24367
CENPE	510257	3466.78	0.147185
CENPF	4.18499e+06	64971.1	0.0644132
CENPH	1.02478e+06	2986.29	0.343162
RBBP8	65099.3	467.043	0.139386
CENPM	1.2141e+06	4534.6	0.267741
DCLK1	436787	3122.75	0.139872
C14ORF80	532367	3799.14	0.140128
PET112L	1.41353e+06	10085.2	0.140159
CENPT	483574	3667.37	0.131858
CENPV	1.1265e+06	7681.49	0.146651
CEP135	772259	6025.7	0.128161
ABAT	93641.8	667.792	0.140226
CEP170	6.43451e+06	89901.1	0.0715732
EHD2	132618	945.098	0.140322
CEP250	2.22781e+06	9799.49	0.227339
CEP290	804638	5416.98	0.14854
CEP350	1.3547e+06	8763.05	0.154592
CEP55	1.04798e+06	8456.18	0.123931
TMEM50B	108484	773.1	0.140323
ZNF609	458181	3260.65	0.140518
NUDT7	101901	723.505	0.140844
CEP97	309048	2029.09	0.152308
NFKBIE	400473	2842.32	0.140897
CETN2	1.58397e+06	6674.54	0.237316
CETN3	1.06142e+06	5421.91	0.195765
CCDC55	1.17134e+06	8305.82	0.141027
CFDP1	3.52495e+06	15511.9	0.227242
BCL7B	250051	1772.73	0.141054
BPGM	1.69759e+06	12033	0.141078
CFL1	5.8835e+07	303368	0.193939
CFL2	2.25726e+06	13633.4	0.165568
CGGBP1	1562776	37100	0.0421234
CGN	631873	10286.7	0.0614264
CHAC2	1.87515e+06	11427.7	0.164088
CHAF1A	6.30205e+06	47163.7	0.133621
CHAF1B	1.69239e+06	19388.5	0.0872887
GPBP1L1	217717	1540.64	0.141316
CHCHD10	1.68879e+06	4381.23	0.385459
CHCHD2	1.33576e+07	84706.6	0.157692
CHCHD3	1.80284e+07	104760	0.172092
CHCHD4	2.91739e+06	20936	0.139348
CHCHD5	687735	2782.28	0.247185
CHCHD6	1.03887e+06	5311.03	0.195605
FAM60A	1.88371e+06	13314.2	0.141482
SLC5A3	151969	1074.05	0.141492
CHD1	3.6664e+06	35231.7	0.104065
CHD2	497638	6993.35	0.0711587
CHD3	4.28772e+07	196674	0.218011
CHD4	3.3751e+07	241560	0.139721
CHD6	539512	2250.33	0.239748
CHD7	643274	11394.4	0.0564555
CHD8	4.52757e+06	53912.2	0.0839804
CHD9	268590	2541.8	0.105669
CHDH	3.29583e+06	19778.7	0.166636
CHEK1	3.25182e+06	26681.9	0.121874
CHEK2	1.72746e+06	13807.5	0.12511
CHERP	7.15546e+06	64533.5	0.11088
RPL17-C18ORF32	1.76327e+08	1.24609e+06	0.141504
CHID1	455108	4340.21	0.104859
RCHY1	339650	2400.19	0.14151
LMBRD1	535535	3779.06	0.141711
CHM	2.82864e+06	10736.4	0.263462
CHML	1.14661e+06	8341.81	0.137453
C15ORF24	4.32167e+06	30488.1	0.141749
CHMP2A	90656	869.285	0.104288
CHMP4A	1.06798e+06	9425.45	0.113308
CHMP4B	8.11328e+06	49214.8	0.164854
CHMP5	3.77476e+06	12153.8	0.310583
CHMP6	1.41446e+06	3835.93	0.368741
CHMP7	1.67829e+06	7670.47	0.218798
CHORDC1	2.32909e+07	209080	0.111397
LRR1	93724	660.761	0.141842
EAF1	836543	5896.72	0.141866
ZNF568	644440	4538.19	0.142004
CHRAC1	5.00861e+06	12071.3	0.41492
SMCR8	578005	4065.38	0.142177
DNAH2	63760.5	447.828	0.142377
TXNDC15	417918	2932.45	0.142515
CHTF18	1.14488e+06	12389.3	0.0924082
RAB11FIP2	263588	1849.37	0.142529
CHUK	9.92472e+06	64961.6	0.152778
CHURC1-FNTB	381783	1047.46	0.364486
CIAO1	2.69109e+06	27527.9	0.0977585
CIAPIN1	1.17936e+07	92296.3	0.12778
AMD1	238767	1672.92	0.142724
LRRC8D	157012	1093	0.143652
SELM	554215	3857.69	0.143665
CIRBP	7.15207e+06	23076.9	0.309924
CIRH1A	8.80064e+06	52149.5	0.168758
CISD1	1.85562e+06	14652.1	0.126646
CISD2	1.01216e+07	67685.5	0.149539
RAB39	147518	1026.12	0.143763
CKAP2	1.24973e+06	5322.97	0.23478
CKAP4	2.00719e+07	216824	0.0925722
CKAP5	2.00255e+07	215684	0.0928465
CKB	3.21458e+08	1.48174e+06	0.216946
CKM	2.18747e+07	56263.3	0.388792
CKMT1A	1.64347e+07	177731	0.0924696
CKS1B	861960	2731.97	0.315508
CLASP1	1.26595e+07	81657.1	0.155033
CLASRP	337485	2010.93	0.167826
CLCC1	1.90788e+06	12834.5	0.148652
DVL1	139551	969.369	0.14396
C10ORF137	641573	4449.42	0.144193
CLCN7	594468	5506.44	0.107959
CLGN	2.72319e+06	20272.3	0.13433
CLIC1	5.86643e+07	278686	0.210503
CLIC4	1.42801e+07	104165	0.137091
CLINT1	9.7338e+06	104361	0.0932708
ZNF536	40803.5	282.951	0.144207
CLK2	1.4491e+06	8761.25	0.165399
CLK3	399352	7826.53	0.0510254
PTPRU	65861.7	456.268	0.144349
CLN5	462871	5748.3	0.0805232
FAM100A	150144	1038.78	0.144538
CLNS1A	9.787e+06	68332.7	0.143226
CLP1	996852	4031.34	0.247276
CLPP	2.97887e+06	17830.6	0.167065
CLPTM1	6.31557e+06	23896.4	0.26429
CLPTM1L	1.51621e+06	10918.8	0.138863
CLPX	8.61479e+06	77775.6	0.110765
HJURP	642681	4443.48	0.144635
MTERFD1	484511	3348.81	0.144682
CLTA	1.62519e+07	52340.6	0.310502
CNO	894789	6181.44	0.144754
CLTC	9.11284e+07	876096	0.104016
CLTCL1	96597.5	318.798	0.303005
CLYBL	276431	1236.17	0.223618
CMAS	4.18179e+06	37062.5	0.112831
CMBL	1.7312e+06	10203.4	0.169669
CMIP	150079	827.257	0.181418
CMPK1	10403954	59798.7	0.173983
CNBP	9.46668e+06	20367.4	0.464796
CNDP2	1.03117e+07	53349.8	0.193285
RP9	164892	1138.77	0.144799
CNIH4	2.04685e+06	6036.79	0.339063
CNN2	566446	5239.39	0.108113
CNN3	1.50235e+07	66446	0.2261
CNNM2	286462	1453.14	0.197134
CNNM3	703147	8083.09	0.0869899
CNNM4	353926	1003.87	0.352561
ASXL2	47435	327.517	0.144832
CNOT1	490029	1494.65	0.327855
CNOT10	2.85111e+06	18498.8	0.154124
CNOT2	1.7409e+06	13024	0.133668
CNOT3	4.7339e+06	31652.7	0.149557
CNOT4	1.3697e+06	7855.69	0.174357
CNOT6	2.5254e+06	12431.6	0.203144
CNOT6L	261797	1733.97	0.150981
CNOT7	794989	3537.53	0.22473
ALS2CR4	453599	3130.53	0.144895
CNP	4.78245e+06	44342.1	0.107854
CNPY2	5.58383e+06	38339.3	0.145642
CNPY3	1.488e+06	10925.1	0.136199
CNPY4	1.32652e+06	5224.63	0.253898
C3ORF10	768135	5296.27	0.145033
C20ORF27	1.9358e+06	13343.7	0.145072
COASY	2.22942e+06	13243.8	0.168337
SPPL2A	663316	4561.5	0.145416
CHPF	82395.4	566.171	0.145531
COG1	1.22808e+06	13320.8	0.0921927
COG2	2.36591e+06	22399.3	0.105624
COG3	575627	6038.98	0.0953185
COG4	999186	8094.58	0.123439
COG5	1.91186e+06	12434.7	0.153752
COG6	2.50635e+06	19892.9	0.125992
COG7	991141	17436.8	0.0568419
COG8	1.29379e+06	5877.33	0.220132
COIL	4.29055e+06	30542.9	0.140476
IREB2	137853	946.893	0.145584
COL4A3BP	1.82186e+06	17492.3	0.104152
COL6A1	2.09298e+06	9442.43	0.221656
ARHGAP21	601469	4131.29	0.145589
NT5C3L	2.19345e+06	15026.4	0.145973
TMEM177	1.24939e+06	8553.47	0.146068
FOXJ3	227870	1559.53	0.146115
COMMD2	109358	953.21	0.114726
COMMD3	2.66436e+06	14871.2	0.179163
COMMD3-BMI1	566767	2592.89	0.218585
C14ORF2	142690	974.648	0.146401
PLEKHG4	495874	3381.6	0.146639
COMMD6	199024	1365.69	0.145731
METAP1D	360863	2458.94	0.146755
COMMD8	2.13875e+06	13494.4	0.158492
COMMD9	6.74895e+06	25074.7	0.269154
COMT	2.93171e+06	12304	0.238273
ACY1	426175	2903.55	0.146777
COPA	2.30621e+07	318815	0.0723368
COPB1	2.26958e+07	195518	0.116081
COPB2	1.11752e+07	102147	0.109403
COPE	3.84565e+06	39737.3	0.0967769
MOSC1	1.5493e+06	10553.4	0.146805
COPG2	4.69124e+06	50348.6	0.0931752
COPS2	7.15352e+06	64214.3	0.111401
COPS3	8.8033e+06	48384.7	0.181944
COPS4	7.78774e+06	59746.6	0.130346
COPS5	3.76836e+06	33537.4	0.112363
COPS6	2.73163e+06	33690.9	0.0810793
COPS7A	2.91008e+06	18399.9	0.158158
COPS7B	5.38449e+06	19367.8	0.278012
COPS8	2.04645e+07	82749.4	0.247307
COPZ1	8.63323e+06	32869.6	0.262651
COQ3	975032	7216.23	0.135117
PHACTR2	184159	1253.09	0.146964
RBP7	547175	3718.96	0.147131
COQ6	2.86437e+06	15332.9	0.186812
UBE2G1	762479	5181.5	0.147154
COQ9	2.31158e+06	13195.3	0.175182
CORO1A	760982	5967.4	0.127523
CORO1B	3.57742e+06	24330.2	0.147036
CORO7-PAM16	3.71311e+06	57631.6	0.0644284
COTL1	1.79938e+06	10898.2	0.165108
ZNF131	248542	1688.72	0.147178
COX11	1.21693e+06	10783	0.112856
COX15	1.43469e+06	8350.3	0.171813
ZKSCAN4	124287	844.275	0.147212
GTF2H5	275050	1867.31	0.147298
COX2	2.65713e+07	236376	0.112411
COX4I1	2.58677e+07	173606	0.149002
C17ORF70	137052	930.354	0.147312
COX5A	4.3314e+06	12397.3	0.349383
COX5B	2.32992e+07	143107	0.162809
COX6B1	1.04695e+07	65706.9	0.159336
COX6C	2.59229e+06	17336.3	0.14953
COX7A2L	1.32968e+06	17399.3	0.0764213
MTSS1L	188710	1280.04	0.147425
NLRP14	982941	6662.38	0.147536
CPD	2.58332e+06	23081.5	0.111922
NQO1	400390	2712.98	0.147583
C1ORF50	770589	5220.94	0.147596
TTC17	166510	1127.98	0.147618
CPNE1	1.27741e+07	63823.1	0.200149
CPNE2	249226	2146.83	0.11609
CPNE3	2.3125e+07	164487	0.140589
CPNE8	7.61386e+06	54103.4	0.140728
CPOX	2.95517e+07	144258	0.204853
BRCA2	237107	1605.73	0.147663
CPS1	1.99922e+06	21584.4	0.092623
CPSF1	8.50295e+06	48877.8	0.173963
CPSF2	2.25611e+06	34725.1	0.0649706
CPSF3	5.76729e+06	63782.8	0.0904208
C20ORF43	599334	4056.99	0.147729
CPSF4	1.41001e+06	15596.2	0.0904071
CPSF6	1.56648e+07	119362	0.131237
CPSF7	7.48857e+06	37762.4	0.198307
CPT1A	1.36367e+06	9759.29	0.13973
CPT2	1.03159e+07	65683.3	0.157055
CPVL	1.75136e+07	75532.7	0.231867
CRABP2	1.30652e+06	16535.4	0.0790135
SURF2	1.67461e+06	11326.4	0.147851
CRAT	4.13875e+06	15474.5	0.267457
C5ORF45	212433	1434.51	0.148088
CREB1	4.0555e+06	15772.9	0.257118
CREB5	932519	3723.21	0.250461
CREBBP	1.10276e+06	10523.1	0.104794
CREG1	1.82722e+06	5534.23	0.330168
CRELD1	438976	1768.91	0.248161
CRELD2	172261	1296.09	0.132908
C2ORF3	3.94093e+06	26588.3	0.14822
CRK	4.0438e+06	25966.9	0.155729
CRKL	3.70092e+07	196175	0.188653
CRLF3	3.37742e+06	20852.3	0.161968
LYSMD1	530438	3578.57	0.148226
CRNKL1	3.68758e+06	50924.5	0.0724127
B4GALT3	214280	1445.11	0.148279
IFT122	51561.1	347.719	0.148284
CRTAP	2.46867e+06	20207.3	0.122167
MAFG	453587	3055.24	0.148462
CRTC2	1.01985e+06	6941.77	0.146915
JPH1	207451	1396.91	0.148508
PRDM4	76616.5	515.812	0.148536
SCYL3	320340	2150.77	0.148942
GOLGA1	169869	1137.98	0.149272
CRYZ	4.15416e+06	33192.3	0.125154
CRYZL1	2.6019e+06	15470.1	0.168189
CS	2.45024e+07	169821	0.144283
TMCO7	305123	2043.2	0.149336
CSE1L	2.34576e+07	356216	0.0658523
CSK	5.85452e+06	56606.2	0.103425
CSNK1A1	4.04273e+06	32669.5	0.123746
CSNK1D	6.00148e+06	33433.7	0.179504
CSNK1E	822248	4227.52	0.194499
CSNK1G1	160390	352.391	0.455147
CSNK1G3	1.25829e+06	10373.2	0.121302
CSNK2A1	1.51641e+07	142777	0.106208
CSNK2A2	7.04005e+06	54026.1	0.130308
CSNK2B	1.61865e+07	76468.9	0.211674
CSPG4	198779	552.64	0.359691
SCO1	1.86993e+06	12520.5	0.149349
CSRP2	3.28351e+06	22254.6	0.147543
HNRPDL	1.3319e+08	890663	0.14954
CST3	606540	2960.04	0.204909
CSTB	5.66911e+07	381192	0.148721
CSTF1	5.88965e+06	55701.1	0.105737
CSTF2	1.83751e+07	133330	0.137816
CSTF2T	1.82324e+06	11191.6	0.162912
CSTF3	5.16226e+06	36136.7	0.142854
ASL	549026	3669.66	0.149612
CTAGE5	1.59317e+06	12655.5	0.125887
CTBP1	3.64066e+06	30207.2	0.120523
CTBP2	6.75955e+06	40127.4	0.168452
CTCF	1.26461e+06	11979.2	0.105567
CTDP1	2.11503e+06	16148	0.130978
CTDSPL2	2.19624e+06	13934.5	0.157612
C11ORF68	1.96801e+06	13151.3	0.149644
CTH	8.07483e+06	67343.4	0.119905
SH3GL3	83132	555.488	0.149656
CTNNA1	1.26117e+07	105929	0.119057
CTNNAL1	1.60309e+06	5139.49	0.311916
CTNNB1	8.62879e+06	70642.8	0.122147
ZNF689	915239	6114.2	0.149691
CTNNBL1	5.38215e+06	45128.3	0.119263
CTNND1	1.22523e+07	108337	0.113094
SUFU	441631	2948.37	0.149788
CTPS2	4.9164e+06	35679	0.137795
CTR9	3.56943e+06	45634.8	0.0782173
CTSA	122872	409.192	0.300279
CTSB	9.80636e+06	36452.5	0.269017
CTSC	5.41612e+06	19893.7	0.272252
CTSD	1.50464e+07	103999	0.144677
ZMIZ2	727801	4853.15	0.149965
USP40	101957	679.544	0.150037
KIAA1797	2.55793e+06	17041.9	0.150096
CTTN	9.12382e+06	78847	0.115716
CTTNBP2NL	1.03965e+06	8680	0.119776
CTU1	1.72249e+06	10950.9	0.157291
CTU2	784083	4307.46	0.182029
CUEDC2	911290	3554.28	0.256393
CUL1	6.42022e+06	73791.7	0.0870046
CUL2	2.48619e+06	43954.2	0.0565631
CUL4A	854129	8615.83	0.0991348
CUL4B	1.16709e+07	105439	0.110689
CUL5	5.96243e+06	34682.1	0.171917
CUL7	640370	4334.16	0.14775
CUTA	8.22305e+06	54666.5	0.150422
CUTC	991483	4638.71	0.213741
CUX1	3.32682e+06	30065.5	0.110652
CWC15	4.57988e+06	44177.7	0.10367
CWC22	1.84834e+06	10134.8	0.182376
C19ORF61	315322	2099.59	0.150182
CWC27	3.01375e+06	25468.6	0.118332
CWF19L1	4.62074e+06	30696	0.150532
CWF19L2	2.40778e+06	16747.3	0.143771
CXADR	1.05432e+06	6139.06	0.17174
HS1BP3	2.56472e+06	17054.3	0.150386
C11ORF2	1.70283e+06	11321.4	0.150408
GRB10	528992	3514.17	0.150531
ARHGAP12	323696	2149.86	0.150566
C9ORF114	1.27699e+06	8475.81	0.150662
CXXC1	1.72586e+06	14354	0.120235
CYB5A	3.97425e+06	19955.4	0.199157
CYB5B	1.12518e+07	71735.5	0.156851
CYB5R1	3.15454e+06	23926.8	0.131841
CYB5R3	2.19318e+07	138025	0.158897
CYB5R4	887475	7859.42	0.112919
CYC1	1.14977e+07	126115	0.0911682
CYCS	3.13635e+07	188981	0.165961
CYFIP1	2.86263e+06	19711.8	0.145224
CYFIP2	4.80472e+06	36994.7	0.129876
MAPK7	288160	1912.1	0.150703
CYP20A1	372720	1890.63	0.19714
GYS2	607139	4028	0.15073
CYP51A1	4.62899e+06	43846.1	0.105573
WDR45L	545136	3607.14	0.151127
FBXO9	142309	941.392	0.151168
CDC26	666712	4409.32	0.151205
D2HGDH	390642	2299.31	0.169895
MTERF	93571.3	618.719	0.151234
DACH1	896144	11255.5	0.0796185
DAD1	1.09718e+06	5746.43	0.190933
DAG1	1.26255e+06	9453.13	0.133558
DAGLB	522477	4241.49	0.123183
DAK	4.67331e+06	23874	0.195749
TMSB4X	4.38819e+06	29007	0.15128
DAP3	5.41841e+06	74762.5	0.0724749
PRDM16	122662	809.738	0.151483
RNF10	150594	993.859	0.151525
DARS	3.12365e+07	273853	0.114063
DARS2	1.81786e+07	126864	0.143292
DAXX	5.94135e+06	32440.8	0.183144
DAZAP1	1.38471e+07	55769.9	0.248289
TET1	281061	1854.28	0.151574
DBI	9.79432e+06	73975.1	0.1324
DBN1	1.42357e+07	82093.8	0.173407
DBNL	4.09102e+06	45226.6	0.090456
DBR1	3.43525e+06	27391.9	0.125411
FKBP1B	2.16552e+06	14286.6	0.151577
DCAF11	1.09744e+06	7485	0.146619
DCAF13	4.99901e+06	37086.3	0.134794
KIAA0754	446208	2941.11	0.151714
DCAF16	6.99137e+06	27697.5	0.252419
ZNRF2	112606	742.027	0.151754
RCOR2	222578	1466.48	0.151777
C1ORF131	1.64125e+06	10799.5	0.151975
DCAF7	2.70584e+06	12591	0.214902
DCAF8	387360	1558.77	0.248504
DCAKD	2.40831e+06	16921.5	0.142322
VPS24	1.8746e+06	12330.9	0.152025
DCK	1.4991e+06	12812.2	0.117006
TTC4	1.0221e+07	67222.8	0.152046
DCP1A	6.12469e+06	55770.5	0.10982
DCP1B	2.31913e+06	22639.7	0.102436
DCP2	4.32604e+06	17665.8	0.244882
DCPS	6.18289e+06	22789.3	0.271307
ALG13	324363	2131.49	0.152177
DCTN1	2.24661e+07	169526	0.132523
DCTN2	1.00392e+07	133516	0.0751914
DCTN3	2.1997e+06	16132.4	0.136352
DCTN4	3.04565e+06	35913	0.0848061
DCTN6	2.27979e+06	10459.4	0.217965
DCTPP1	2.88615e+07	200141	0.144206
DCUN1D1	150565	1518.98	0.099123
DCUN1D5	5.45413e+06	50765.6	0.107437
DCXR	2.78895e+06	15853.7	0.175917
DDA1	1.4034e+06	7669.8	0.182977
DDAH1	6.48828e+06	58514	0.110884
KIAA0528	1.66033e+06	10902.8	0.152285
DDB1	1.12498e+07	165254	0.0680755
GFOD2	109164	715.971	0.15247
CRY1	58386.1	382.745	0.152546
RFWD2	194133	1271.44	0.152687
MYO3B	217977	1426.82	0.152771
GNB5	229038	1497.3	0.152967
DDOST	2.59999e+07	136935	0.18987
FAM101B	321836	2102.5	0.153073
DDRGK1	3.30978e+06	25310.8	0.130765
DDT	4.16319e+07	250763	0.166021
DDX1	5.04771e+07	358842	0.140667
DDX10	3.03435e+06	48196.7	0.0629577
TFPT	216016	1411.17	0.153076
DDX17	1.36833e+08	1.48189e+06	0.0923367
DDX18	17223364	190608	0.0903599
DDX19A	3.81178e+06	37285.6	0.102232
DDX19B	3.19648e+07	123437	0.258957
DDX20	6.63694e+06	64609.8	0.102723
DDX21	1.40869e+08	881957	0.159724
DDX23	5.24587e+06	75438.2	0.0695386
DDX24	1.14207e+07	74203	0.153911
ADIPOR1	207895	1357.74	0.153118
DDX26B	370735	2921.33	0.126906
DDX27	8.6674e+06	102746	0.0843577
DDX28	2.89129e+06	13784.2	0.209754
DDX31	4.50758e+06	21953.3	0.205326
DDX39A	7.53168e+07	448345	0.167988
DDX39B	1.8733e+07	104456	0.179339
DDX3X	3.73951e+07	463565	0.0806685
DDX4	423243	2269.7	0.186475
DDX41	6.27544e+06	72963.9	0.0860075
DDX42	1.41237e+07	123268	0.114578
DDX46	1.0795e+07	256549	0.0420778
DDX47	1.35823e+07	98782.9	0.137496
DDX49	4.86367e+06	26414	0.184132
DDX5	4.46209e+07	656607	0.0679568
DDX50	7.03138e+06	52621.3	0.133622
DDX51	5.41237e+06	51400.1	0.105299
DDX52	4.50014e+06	45115.3	0.0997476
DDX54	9.5204e+06	70411.4	0.135211
C1ORF103	330130	2155.72	0.153142
DDX56	1.18228e+07	46118	0.25636
DDX59	606713	9540.06	0.0635964
DDX6	2.04323e+07	207878	0.09829
PITX2	178320	1160.25	0.153691
DECR1	2.59853e+06	25383.5	0.102371
DECR2	1.22026e+06	4803.06	0.254059
DEGS1	417590	1541.8	0.270846
DEK	5.05349e+07	400495	0.126181
DDI2	6.94325e+06	45157.6	0.153756
DENND4A	1.36359e+06	6431.72	0.212011
UBTD1	152406	990.524	0.153864
DENR	1.22351e+07	50997.8	0.239913
DERA	818353	8026.71	0.101954
DERL1	1.57113e+06	14520.7	0.1082
ODF2	339846	2202.02	0.154333
DES	2.13084e+07	260047	0.0819406
DFFA	5.2424e+06	100013	0.0524173
DFFB	1.73977e+06	9041.92	0.192412
DGCR14	3.7099e+06	26473	0.140139
AP1G2	795242	5145.17	0.154561
DGCR8	1.26615e+06	9135.15	0.138602
SNCG	114396	739.891	0.154612
DGUOK	526197	2059.89	0.255449
DHCR24	3.46515e+06	20928.6	0.16557
DHCR7	2.98708e+06	22029.2	0.135596
CCDC106	324119	2095.92	0.154643
DHFR	9.57404e+06	46147.9	0.207465
DHODH	2.71686e+06	16227	0.167429
DHPS	2.6365e+06	16828	0.156673
STK35	125267	809.301	0.154785
SNAPC1	146548	946.321	0.15486
TUSC2	219693	1417.64	0.154972
DHRS3	218434	2367.32	0.0922707
DHRS4	1.63914e+06	15404.3	0.106408
DHRS7	3.66215e+06	35030.8	0.104541
DHRS7B	3.23461e+06	17683.5	0.182917
DHTKD1	1.20337e+06	8341.42	0.144265
DHX15	3.32146e+07	202981	0.163634
DHX16	3.25507e+06	61702.1	0.0527546
DHX29	3.79006e+06	18133.1	0.209013
DHX30	1.71399e+07	210852	0.0812889
DHX33	1.8193e+06	9848.3	0.184733
DHX34	931861	8788.88	0.106027
DHX35	956640	6902.04	0.138603
DHX36	5.31574e+06	68584.7	0.0775063
DHX37	6.49099e+06	50073	0.129631
DHX38	4.32373e+06	50015.4	0.0864479
DHX40	3.61246e+06	21930.4	0.164724
DHX57	1.65875e+06	23717.3	0.0699384
DHX8	5.47729e+06	43428.4	0.126122
DHX9	8.61873e+07	770392	0.111875
DIABLO	2.45248e+06	22810.1	0.107517
DIAPH1	7.5938e+06	75909.6	0.100037
DIAPH2	1.95201e+06	19242.5	0.101443
DIAPH3	752332	8316.44	0.0904632
DIDO1	6.51823e+06	67703.1	0.0962768
DIEXF	3.91848e+06	40386.5	0.0970245
NOVA2	348454	2246.92	0.155081
DIP2A	1.02617e+06	6443.45	0.159258
DIP2B	1.58225e+06	6779.68	0.233381
AP1S3	94945.6	611.919	0.15516
FBXO4	142665	918.439	0.155335
DIS3	1.95433e+07	119588	0.163422
DIS3L	659288	2523.34	0.261276
DIS3L2	915662	5923.75	0.154575
C19ORF10	2.97786e+06	19166.5	0.155368
DCAF15	409608	2634.64	0.15547
DKC1	1.77642e+07	91855.6	0.193393
SLC25A30	131289	844.437	0.155476
MBD2	373177	2398.15	0.155611
DLAT	2.34149e+07	229378	0.10208
DLD	1.10296e+07	50921.4	0.2166
DLG1	3.796e+06	44945.4	0.084458
DLG3	1.87301e+06	11022.6	0.169925
DLGAP5	2.68425e+06	30978.2	0.0866496
DLST	1.13296e+07	110368	0.102653
DMAP1	2.05916e+06	9250.99	0.222589
DMD	830631	3525.19	0.235627
PRDM15	116183	746.562	0.155624
COMMD5	1.29983e+06	8352.26	0.155626
DNA2	219248	3454.19	0.0634731
SLC22A5	73954.5	475.136	0.155649
DNAJA1	2.0325e+07	189000	0.10754
DNAJA2	3.90486e+06	29873	0.130716
DNAJA3	4.98007e+06	54263.9	0.0917748
DNAJB1	4.36993e+06	31249.1	0.139842
DNAJB11	5.83332e+06	60819.1	0.0959127
DNAJB12	1.40453e+06	11763.3	0.119399
SLC39A6	934042	5994.65	0.155813
DNAJB4	3.05345e+06	21578.4	0.141505
DNAJB6	2.39572e+06	22713.1	0.105477
DNAJC1	101338	280.408	0.361394
DNAJC10	1.00092e+06	14207.3	0.0704513
DNAJC11	3.65823e+06	19027.5	0.192261
DNAJC13	1.17275e+07	68417.6	0.171411
DNAJC17	1.0526e+06	13379.1	0.0786753
DNAJC2	4.25264e+06	60416.9	0.0703883
DNAJC21	423535	7887.97	0.0536938
CYTH2	309797	1986.07	0.155985
DNAJC3	5.67947e+06	21246.4	0.267315
DNAJC5	2.90707e+06	14546.1	0.199851
DNAJC7	6.40953e+06	89024	0.0719977
DNAJC8	5.62862e+06	62884.9	0.0895066
DNAJC9	1.01894e+07	72399.2	0.140739
CCDC9	804617	5157.51	0.156009
DNASE2	4.10761e+06	39128.4	0.104978
ZNF507	110113	705.671	0.15604
DNM1	7.94788e+06	83394.8	0.0953043
DNM1L	9.58615e+06	112944	0.084875
DNM2	1.07369e+07	67814.3	0.158328
DNM3	9.03779e+06	40147.5	0.225115
MAD2L2	560934	3594.4	0.156058
DNMT1	1.86107e+07	179009	0.103965
DNMT3A	571083	5426.78	0.105234
DNMT3B	590266	3430.34	0.172072
DNPEP	3.49201e+06	34362.1	0.101624
CANT1	641427	4099.79	0.156453
DNTTIP2	4.64073e+06	45800	0.101326
DOCK1	868779	9441.6	0.092016
DOCK11	458801	6098.54	0.0752313
DOCK6	798999	5102.1	0.156602
45174	246310	1572.83	0.156603
DOCK9	269434	1838.82	0.146526
DOHH	4.79156e+06	25246	0.189795
FADS2	1.0597e+06	6761.75	0.156719
BDP1	67629.3	430.874	0.156959
TUSC1	353358	2249.98	0.157049
C13ORF23	351998	2239.85	0.157152
DPCD	1.2256e+06	7756.15	0.158016
DPF2	3.2826e+06	31248.9	0.105047
ACD	98469.7	626.374	0.157206
DPH1	1.04529e+06	15896	0.0657581
DPH2	3.24537e+06	12501.1	0.259607
KIAA1211	86550.6	550.066	0.157346
DPH5	1.37768e+06	10438.9	0.131976
DPM1	3.09957e+06	32117.6	0.0965067
DPP3	7.97951e+06	32887.7	0.242629
FAM40A	567634	3605.27	0.157445
DPP9	1.05847e+06	11879.3	0.0891022
DPY19L1	1.55024e+06	5266.71	0.294348
RPP25	1.87626e+06	11908.1	0.157562
DPY30	1.5879e+07	57600.6	0.275674
DPYSL2	5.44785e+06	46218.7	0.117871
DPYSL4	803145	8217.97	0.0977304
DR1	4.73366e+06	11024.8	0.429365
DRAP1	4.58276e+06	25209.2	0.18179
DRG1	7.26486e+06	59984.5	0.121112
DRG2	6.10808e+06	25226.3	0.242131
DROSHA	741440	6599.23	0.112353
C2ORF44	1.10128e+06	6977.9	0.157823
ELL	1.38875e+06	8792.92	0.15794
DSCC1	413037	3388.74	0.121885
DSCR3	2.49955e+06	5772.87	0.432982
DSG2	8.76841e+06	88164.7	0.0994549
WASH1	1.62596e+06	10275.9	0.15823
DSN1	1.29043e+06	11388.2	0.113313
DSP	6.79316e+06	97777	0.069476
DST	1.72271e+06	21864.6	0.0787898
DSTN	1.79537e+06	23316	0.0770015
DTD1	553193	3622.61	0.152705
CASKIN2	1.2236e+06	7729.39	0.158304
DTNA	428464	4099.85	0.104507
DTNB	343406	1521.55	0.225695
DTNBP1	1.03457e+06	2333.56	0.443345
TADA1	341400	2154.47	0.158461
CLSTN1	171317	1080.95	0.158487
DTYMK	7.16494e+06	70310.6	0.101904
DUS1L	1.76886e+07	49740.2	0.35562
DUS3L	1.25116e+07	48978.9	0.255448
DUSP11	764357	3136.79	0.243675
DUSP12	2.31156e+06	16350.1	0.141379
COX18	210481	1327.61	0.158541
DUSP3	3.61774e+06	16330	0.221539
CT45A2	566805	3571.58	0.158699
DUSP9	3.13053e+06	14991.7	0.208817
DUT	9.52707e+06	57201.4	0.166553
MYO1F	164801	1037.71	0.158812
DVL2	3.04815e+06	18265.1	0.166884
DYNC1H1	1.07732e+08	1.06175e+06	0.101466
DYNC1I2	4.98985e+06	50953.1	0.0979303
DYNC1LI1	8.78068e+06	84009.2	0.10452
DYNC1LI2	2.71762e+06	19529.8	0.139152
DYNC2H1	2.59623e+06	48694.9	0.0533162
DYNLL1	4.22296e+06	44205.1	0.0955312
DYNLL2	3.83365e+06	20854.1	0.183831
DYNLRB1	3.61524e+06	45104.9	0.0801517
DYNLT1	3.92535e+06	14163.2	0.277151
DYNLT3	806704	4267.34	0.189041
DYRK1A	536075	2680.39	0.199999
KIF3B	527075	3315.24	0.158986
E2F5	405958	2345.47	0.173081
ZSCAN29	41419.8	260.163	0.159207
EAPP	756323	4394.67	0.1721
EARS2	882583	18908.4	0.0466768
EBF3	1.13378e+06	4392.22	0.258133
EBNA1BP2	1.77972e+07	75614.9	0.235366
ICA1	202275	1270.33	0.159231
ECD	736563	6360.64	0.1158
ECE1	1.54353e+06	7708.03	0.20025
GRIP1	202464	1271.41	0.159243
ECH1	5.1974e+06	65425.4	0.07944
ECHDC1	2.35763e+06	20444.6	0.115318
ECHS1	3.5757e+07	113132	0.316064
ECI1	1.26874e+07	111967	0.113314
ECI2	8.47685e+06	64061	0.132325
ECSIT	2.55576e+06	12630.3	0.202351
CHFR	121459	762.563	0.159278
EDC3	7.44893e+06	54239.3	0.137334
EDC4	1.8241e+07	164019	0.111213
EDEM3	334626	3793.86	0.088202
EDF1	1.07461e+07	73457.1	0.146291
EEA1	6.06953e+06	78578.3	0.0772418
EED	632738	5865.91	0.107867
EEF1A1	5.57408e+08	2.61387e+06	0.21325
EEF1A2	2.94294e+08	1.07883e+06	0.27279
EEF1B2	1.47533e+08	1.2039e+06	0.122546
EEF1D	5.93209e+07	844694	0.0702276
EEF1E1	5.60012e+06	26235.3	0.213458
EEF1G	9.20869e+07	922963	0.0997731
EEF2	1.83225e+08	2.01165e+06	0.0910821
EEFSEC	2.87207e+06	16606.7	0.172947
EEPD1	116835	375.459	0.311179
THOC4	2.38532e+07	149707	0.159333
CDK14	70941	445.132	0.159371
EFHD1	1.31307e+07	46602.2	0.281761
EFHD2	6.06527e+06	21950.2	0.276319
KIAA1147	198937	1246.48	0.159599
EFR3A	1.31961e+06	5941.88	0.222086
C2ORF43	456215	2855.63	0.15976
EFTUD1	4.21301e+06	24123.7	0.174642
EGFR	1.00848e+06	4477.7	0.225224
EGLN1	4.75425e+06	25373.4	0.187372
EHBP1	804693	7257.6	0.110876
EHD1	5.36629e+06	46930.9	0.114345
CPLX1	172562	1079.21	0.159897
EHD3	4.29087e+06	18692.8	0.229546
EHD4	4.40012e+06	45776.8	0.0961212
ARRDC1	530111	3313.81	0.15997
EHMT1	1.65896e+06	9501.83	0.174593
EHMT2	971692	10986.2	0.0884469
C10ORF18	1.02039e+06	6373.75	0.160093
EIF1	7.42366e+06	73057.8	0.101613
EIF2A	5.385e+06	40256.4	0.133767
EIF2AK2	7.55386e+06	45851.1	0.164748
EIF2AK4	595223	2639.83	0.225477
EIF2B1	3.5376e+06	32887.3	0.107567
EIF2B2	6.8956e+06	43494.9	0.158538
EIF2B3	4.20778e+06	41552.4	0.101264
EIF2B4	9.24861e+06	66776.5	0.138501
EIF2B5	2.89404e+06	27933.7	0.103604
C9ORF142	743612	4644.24	0.160115
IL17RA	143440	895.172	0.160237
BRF1	888230	5542.66	0.160253
EIF2D	1.29173e+07	46672.7	0.276763
EIF2S1	1.38377e+07	160167	0.0863954
EIF2S2	1.76981e+07	150669	0.117463
EIF2S3	2.49149e+07	185298	0.134459
EIF3A	3.81476e+07	491852	0.0775592
EIF3B	3.48735e+07	359279	0.0970651
EIF3D	2.81803e+07	227894	0.123655
EIF3E	6.92086e+06	90652.9	0.0763446
EIF3F	9.77954e+06	207271	0.0471824
EIF3G	4.81886e+07	279604	0.172346
EIF3H	1.19888e+07	106502	0.112569
EIF3I	2.57361e+07	106273	0.242171
EIF3J	6.1243e+06	60703.8	0.100888
EIF3K	1.54157e+07	180754	0.0852856
EIF3L	1.25665e+07	176181	0.0713273
EIF3M	8.60853e+06	82991.3	0.103728
EIF4A1	1.55044e+08	1.65242e+06	0.0938283
EIF4A2	1.17306e+06	6568.75	0.178582
EIF4A3	2.22857e+07	323744	0.0688374
EIF4B	1.89142e+07	69247.6	0.273139
EIF4E	9.95875e+06	101892	0.0977387
EIF4E2	2.58509e+06	14175.4	0.182364
EIF4EBP1	1.4338e+07	96872.6	0.148009
EIF4EBP2	1.22953e+06	11992.1	0.102528
EIF4ENIF1	749182	6625.62	0.113073
EIF4G1	4.92257e+07	402257	0.122374
EIF4G2	1.71911e+07	169022	0.101709
EIF4G3	1.52661e+07	147428	0.103549
EIF4H	2.56261e+07	126694	0.202267
EIF5	2.10961e+07	100993	0.208887
EIF5A	7.72917e+07	379134	0.203864
EIF5A2	6.47195e+07	818298	0.0790904
EIF5B	3.24807e+07	249505	0.13018
ELAC2	9.1997e+06	89462.2	0.102833
ELAVL1	4.18442e+07	245282	0.170596
ELAVL2	983150	5723.1	0.171786
ELAVL3	549233	1323.76	0.414905
MRPL51	1.48957e+06	9290.22	0.160338
ELF2	737579	8671.17	0.0850611
HOXD11	528836	3298.17	0.160342
HOOK2	156991	978.862	0.160381
DKK3	143879	896.982	0.160404
ELMO2	2.07117e+06	14807.6	0.139872
ELMOD2	1.39613e+06	14357	0.0972436
C19ORF50	466439	2903.44	0.160651
ZNF512B	1.54189e+06	9591.68	0.160753
ELP3	2.58621e+06	22765.9	0.113601
C16ORF70	630014	3915.1	0.160919
CCRN4L	261958	1626.68	0.161039
EMD	3.16984e+07	183237	0.172991
C16ORF80	1.33684e+06	8294.36	0.161174
EMG1	4.38775e+06	43999.4	0.099723
EML1	533678	3265.95	0.163406
EML2	260998	1917.2	0.136135
WRB	334034	2070.81	0.161306
EML4	1.04972e+07	86517.3	0.121331
ENAH	9.53333e+06	134801	0.0707214
ENDOD1	179799	474.424	0.378984
NFKBIL1	269782	1670.09	0.161537
PTRH1	440761	2726.3	0.16167
ENO1	5.17853e+08	2.84436e+06	0.182063
ENO2	2.52693e+06	39731.7	0.0635999
ENO3	1.91935e+08	679390	0.282511
ENOPH1	2.25713e+06	9683.99	0.233079
FBRSL1	574675	3551.74	0.161801
DHRS13	394865	2439.63	0.161855
ENPP1	1.35186e+06	6187.02	0.2185
ENPP4	663659	2099.51	0.316103
ENSA	6.75749e+06	46783.6	0.144441
ENY2	6.87069e+06	25841.4	0.265879
EP300	1.60304e+06	12138.4	0.132064
LOC100505503	8.97372e+07	554015	0.161976
EPB41	7.71437e+06	65310.3	0.118119
EPB41L1	115108	340.487	0.338069
EPB41L2	5.52253e+06	81768.9	0.0675384
EPB41L3	4.26802e+06	47898.5	0.0891054
EPB41L5	509490	3081.55	0.165336
STXBP6	229860	1417.81	0.162123
EPHA2	349569	3167.34	0.110367
EPHA4	281871	1872.48	0.150534
EPHA7	494434	2155.54	0.229378
EPHB4	414420	1538.32	0.269399
EPHX1	1.20775e+07	89569.1	0.13484
EPHX2	907104	7659.69	0.118426
EPN1	2.68862e+06	18610.5	0.144468
EPN2	940316	5071.07	0.185428
EPPK1	3.17368e+06	23572.1	0.134637
EPRS	6.70719e+07	801029	0.0837322
EPS15	1.04343e+07	72493.9	0.143934
EPS8	463738	4698.17	0.098706
MECOM	431735	2662.22	0.162171
ERAL1	2.6141e+06	14776.2	0.176913
ERAP1	217357	876.26	0.24805
ERBB2	112387	472.493	0.237859
ERC1	1.7227e+06	17692	0.0973719
ERCC1	4.4586e+06	12612.1	0.353519
ERCC2	2.90415e+06	16699	0.173911
ERCC3	1.88928e+06	8876.09	0.212851
ERCC4	2.05184e+06	11106	0.184751
SLC12A6	50039.3	308.222	0.162348
ERCC6L	2.21754e+06	30337.2	0.0730963
HLA-DPB1	215355	1324.84	0.162552
ERF	2.79502e+06	13864.9	0.201589
ERGIC1	3.1817e+06	22886	0.139024
SH2B1	345914	2126.41	0.162675
ERGIC3	773423	4588.52	0.168556
ERH	2.74191e+07	419424	0.0653731
ERI1	7.78993e+06	29972.1	0.259906
ERI3	2.98345e+06	13042.1	0.228756
USE1	592042	3638.21	0.162729
ERLEC1	947378	11270.1	0.0840613
ERLIN1	5.13218e+06	32272.4	0.159027
ERLIN2	7.02306e+06	30948.9	0.226924
ERMP1	1.88516e+06	14299.7	0.131832
DAP	946700	5815.76	0.162782
ERO1L	1.09882e+07	105266	0.104385
ERO1LB	1.70445e+06	11506.9	0.148124
ERP29	6.18203e+06	122733	0.0503695
ERP44	1.51085e+07	125076	0.120794
GABPB1	686087	4211.15	0.162922
NAB2	363836	2231.71	0.16303
ESPL1	1.00654e+06	14316	0.0703089
BRIP1	629987	3859.26	0.16324
SALL2	1.80578e+06	11060.5	0.163263
ESRRA	1.01337e+06	2765	0.366499
ESYT1	7.56906e+06	76918.8	0.0984033
ESYT2	5.37693e+06	31527.3	0.170548
ETF1	1.44766e+07	167310	0.086526
ETFA	2.97652e+07	109746	0.271218
ETFB	2.04005e+07	145912	0.139814
ETFDH	2.19115e+06	20447.6	0.107159
ETHE1	1.80962e+06	10683.4	0.169386
MPV17L2	135164	827.449	0.163351
PUS10	66228.5	404.931	0.163555
C12ORF10	8.63302e+06	52774.5	0.163583
ZNF483	66510.6	406.558	0.163594
EWSR1	1.84222e+07	127288	0.144729
EXD2	5.93911e+06	21283.6	0.279047
C22ORF28	5.72745e+07	349886	0.163695
EXOC1	1.72545e+06	14422.2	0.119638
EXOC2	3.37528e+06	25684.4	0.131414
EXOC3	2.70832e+06	28524.7	0.0949466
EXOC4	4.17236e+06	20178.6	0.206771
EXOC5	1.5851e+06	10050.8	0.157709
EXOC6	4.38026e+06	10456.8	0.418891
EXOC6B	1.10065e+06	7763.67	0.141769
EXOC7	2.1868e+06	28230.6	0.0774619
EXOC8	1.47839e+06	19524.5	0.0757199
EXOG	1.23453e+06	7371.24	0.16748
EXOSC1	2.7742e+06	16446	0.168685
EXOSC10	1.10168e+07	100039	0.110126
EXOSC2	1.64255e+06	12072	0.136062
EXOSC3	2.23871e+06	17915.2	0.124961
EXOSC4	2.74953e+06	11080.4	0.248144
EXOSC5	3.12763e+06	26705.6	0.117115
EXOSC6	5.35165e+06	26668.4	0.200674
EXOSC7	9.32582e+06	77702.8	0.120019
EXOSC8	1.09579e+07	46845.6	0.233916
EXOSC9	3.59829e+06	30885.6	0.116504
ERCC6	556641	3400.35	0.163701
EYA3	1.31451e+06	5083.78	0.25857
EYA4	188778	834.639	0.22618
EZH2	2.39466e+06	16088.4	0.148844
EZR	1.42437e+07	66736.7	0.213431
F11R	1.06889e+06	19941.5	0.0536016
F8A2	1.00088e+06	4820.18	0.207643
[truncated: 3,568 more rows]

## Sheet: sfigure1D
ID	count	paired_ID	type
SS-231	6224	1	NAT
SS-231	6510	1	TUM
SS-229	6331	2	TUM
SS-229	5826	2	NAT
SS-244	5597	3	TUM
SS-230	5278	4	NAT
SS-230	5458	4	TUM
SS-205	6063	5	TUM
SS-205	5878	5	NAT
SS-196	6290	6	TUM
SS-196	6140	6	NAT
SS-200	6044	7	TUM
SS-197	5862	8	TUM
SS-210	4924	9	TUM
SS-223	5417	10	TUM
SS-190	5871	11	TUM
SS-317	6731	12	TUM
SS-242	5757	13	TUM
SS-255	5326	14	TUM
SS-189	5240	15	TUM
SS-191	5468	44	NAT
SS-239	5388	16	TUM
SS-193	6066	17	TUM
SS-260	4491	18	TUM
SS-287	5892	19	NAT
SS-287	5543	19	TUM
SS-282	5923	20	TUM
SS-281	4671	21	NAT
SS-281	5586	21	TUM
SS-265	6507	22	TUM
SS-247	6414	23	TUM
SS-198	4888	24	NAT
SS-198	6044	24	TUM
SS-214	4554	257	NAT
SS-199	5922	25	TUM
SS-236	5047	26	TUM
SS-226	6055	27	TUM
SS-219	5125	28	TUM
SS-220	5339	29	TUM
SS-271	6095	30	TUM
SS-128	6344	31	TUM
SS-267	5580	32	TUM
SS-308	5801	33	TUM
SS-250	6876	34	TUM
SS-280	6450	35	TUM
SS-306	6079	36	TUM
SS-289	5049	37	TUM
SS-261	6242	38	TUM
SS-303	5908	39	TUM
SS-263	3847	40	TUM
SS-269	3441	41	TUM
SS-252	6459	42	TUM
SS-212	6378	43	TUM
SS-191	5672	44	TUM
SS-201	5274	45	TUM
SS-215	6564	46	TUM
SS-276	5197	47	TUM
SS-307	6254	48	TUM
SS-279	5406	49	TUM
SS-209	4317	246	NAT
SS-286	6362	50	TUM
SS-284	5981	51	TUM
SS-272	5831	52	TUM
SS-250	5760	34	NAT
SS-298	5255	53	TUM
SS-283	5243	222	NAT
SS-309	4896	54	NAT
SS-309	6473	54	TUM
SS-253	4680	258	NAT
SS-313	5916	55	TUM
SS-245	6289	56	TUM
SS-314	5918	57	TUM
SS-312	5731	58	TUM
SS-302	5752	59	TUM
SS-288	5503	60	TUM
SS-258	5760	61	TUM
SS-278	5497	62	TUM
SS-254	5616	63	TUM
SS-277	5357	64	TUM
SS-87	5359	65	TUM
SS-53	5834	66	TUM
SS-23	6449	67	TUM
SS-156	5510	68	TUM
SS-159	5625	69	TUM
SS-97	5809	70	TUM
SS-143	5623	71	TUM
SS-83	6007	72	TUM
SS-178	5401	73	TUM
SS-130	5946	74	TUM
SS-39	4466	75	TUM
SS-75	5525	76	TUM
SS-163	5424	77	TUM
SS-167	5200	78	TUM
SS-13	5016	79	TUM
SS-19	4730	80	TUM
SS-36	3989	81	TUM
SS-42	4318	82	TUM
SS-154	4713	83	TUM
SS-35	5916	84	TUM
SS-112	4678	85	TUM
SS-95	5899	86	TUM
SS-115	5527	87	TUM
SS-141	5568	88	TUM
SS-164	5518	89	TUM
SS-57	5561	90	TUM
SS-121	6074	91	TUM
SS-100	6234	92	TUM
SS-188	5892	93	TUM
SS-67	5304	94	TUM
SS-182	4958	95	TUM
SS-183	5822	96	TUM
SS-105	6634	97	TUM
SS-89	5480	98	TUM
SS-311	3828	243	NAT
SS-244	4321	3	NAT
SS-31	6396	99	TUM
SS-179	3686	100	TUM
SS-200	4066	7	NAT
SS-137	6238	101	TUM
SS-197	4652	8	NAT
SS-187	5391	102	TUM
SS-104	3688	103	TUM
SS-210	3934	9	NAT
SS-65	6262	104	TUM
SS-223	3752	10	NAT
SS-126	5842	105	TUM
SS-316	5616	106	TUM
SS-14	4977	107	TUM
SS-48	4952	108	TUM
SS-203	4521	109	TUM
SS-74	5111	110	TUM
SS-239	4155	16	NAT
SS-193	4594	17	NAT
SS-260	3803	18	NAT
SS-202	5444	111	TUM
SS-194	5192	112	TUM
SS-218	6305	113	TUM
SS-234	5592	114	TUM
SS-222	5642	115	TUM
SS-248	5298	116	TUM
SS-211	5504	117	TUM
SS-278	4026	62	NAT
SS-263	4498	40	NAT
SS-213	4992	118	TUM
SS-272	3464	52	NAT
SS-273	4489	119	TUM
SS-305	4849	120	TUM
SS-6	5471	121	TUM
SS-93	5832	122	TUM
SS-119	6462	123	TUM
SS-86	6401	124	TUM
SS-46	5164	125	TUM
SS-145	5650	126	TUM
SS-282	3744	20	NAT
SS-113	4380	127	TUM
SS-136	5796	128	TUM
SS-69	5631	129	TUM
SS-2	6176	130	TUM
SS-20	5869	131	TUM
SS-68	6578	132	TUM
SS-102	5912	133	TUM
SS-82	5480	134	TUM
SS-85	5841	135	TUM
SS-84	5251	136	TUM
SS-175	5599	137	TUM
SS-98	6191	138	TUM
SS-172	6180	139	TUM
SS-186	6352	140	TUM
SS-120	5611	141	TUM
SS-173	5940	142	TUM
SS-106	5667	143	TUM
SS-147	5640	144	TUM
SS-180	5384	145	TUM
SS-165	6585	146	TUM
SS-185	7330	147	TUM
SS-169	6198	148	TUM
SS-32	6211	149	TUM
SS-27	5747	150	TUM
SS-29	5733	151	TUM
SS-132	6146	152	TUM
SS-76	5730	153	TUM
SS-26	5822	154	TUM
SS-49	5089	155	TUM
SS-45	5743	156	TUM
SS-15	6566	157	TUM
SS-71	5807	158	TUM
SS-61	5479	159	TUM
SS-148	7242	160	TUM
SS-78	6675	161	TUM
SS-160	6526	162	TUM
SS-66	6965	163	TUM
SS-114	7146	164	TUM
SS-34	5432	165	TUM
SS-55	6746	166	TUM
SS-162	6983	167	TUM
SS-116	6467	168	TUM
SS-111	6652	169	TUM
SS-62	6834	170	TUM
SS-99	6282	171	TUM
SS-59	5964	172	TUM
SS-22	5672	173	TUM
SS-152	5433	174	TUM
SS-166	7138	175	TUM
SS-139	7063	176	TUM
SS-151	6322	177	TUM
SS-109	4764	178	TUM
SS-70	3768	179	TUM
SS-30	4175	180	TUM
SS-108	3543	181	TUM
SS-88	5229	182	TUM
SS-3	6163	183	TUM
SS-144	5940	184	TUM
SS-134	5834	185	TUM
SS-28	6083	186	TUM
SS-142	6345	187	TUM
SS-9	6530	188	TUM
SS-24	5374	189	TUM
SS-171	6387	190	TUM
SS-117	6708	191	TUM
SS-58	5262	192	TUM
SS-150	6771	193	TUM
SS-90	6146	194	TUM
SS-184	6208	195	TUM
SS-168	5817	196	TUM
SS-41	5884	197	TUM
SS-38	5804	198	TUM
SS-158	5503	199	TUM
SS-94	5865	200	TUM
SS-52	5471	201	TUM
SS-21	6078	202	TUM
SS-8	6160	203	TUM
SS-176	6029	204	TUM
SS-54	6017	205	TUM
SS-56	5422	206	TUM
SS-37	5174	207	TUM
SS-17	5513	208	TUM
SS-60	7131	209	TUM
SS-124	6826	210	TUM
SS-122	6511	211	TUM
SS-72	5974	212	TUM
SS-127	6538	213	TUM
SS-110	7084	214	TUM
SS-5	6260	215	TUM
SS-299	6540	216	TUM
SS-50	6236	217	TUM
SS-40	5066	218	TUM
SS-300	6760	219	TUM
SS-291	6168	220	TUM
SS-275	6645	221	TUM
SS-283	6161	222	TUM
SS-268	6803	223	TUM
SS-264	5775	224	TUM
SS-146	5719	225	TUM
SS-135	6224	226	TUM
SS-296	5579	227	TUM
SS-238	7086	228	TUM
SS-195	6657	229	TUM
SS-125	7179	230	TUM
SS-18	6319	231	TUM
SS-118	6430	232	TUM
SS-50	4323	217	NAT
SS-126	4431	105	NAT
SS-144	5232	184	NAT
SS-118	4504	232	NAT
SS-146	6477	225	NAT
SS-18	5908	231	NAT
SS-121	5428	91	NAT
SS-28	5533	186	NAT
SS-120	5002	141	NAT
SS-187	5898	102	NAT
SS-150	4091	193	NAT
SS-104	6453	103	NAT
SS-75	4978	76	NAT
SS-92	5547	233	TUM
SS-157	5563	234	TUM
SS-123	5824	235	TUM
SS-177	4926	236	TUM
SS-170	5402	237	TUM
SS-257	4173	238	TUM
SS-181	4911	268	NAT
SS-155	5073	239	TUM
SS-63	6137	240	TUM
SS-77	6281	241	TUM
SS-11	5667	242	TUM
SS-160	6138	162	NAT
SS-41	4866	197	NAT
SS-286	6042	50	NAT
SS-275	3603	221	NAT
SS-27	4109	150	NAT
SS-3	6385	183	NAT
SS-166	5229	175	NAT
SS-81	3283	272	NAT
SS-66	6228	163	NAT
SS-34	5389	165	NAT
SS-55	6572	166	NAT
SS-114	5111	164	NAT
SS-90	4127	194	NAT
SS-94	6982	200	NAT
SS-58	5084	192	NAT
SS-152	5163	174	NAT
SS-137	5402	101	NAT
SS-88	5251	182	NAT
SS-38	5483	198	NAT
SS-168	4965	196	NAT
SS-158	6719	199	NAT
SS-254	3813	63	NAT
SS-268	6060	223	NAT
SS-267	4811	32	NAT
SS-259	6522	252	NAT
SS-264	4812	224	NAT
SS-310	5631	255	NAT
SS-29	5315	151	NAT
SS-306	4913	36	NAT
SS-201	3346	45	NAT
SS-296	4616	227	NAT
SS-226	6006	27	NAT
SS-82	3971	134	NAT
SS-98	6068	138	NAT
SS-172	5749	139	NAT
SS-110	4867	214	NAT
SS-60	5808	209	NAT
SS-142	4733	187	NAT
SS-9	4754	188	NAT
SS-175	6047	137	NAT
SS-251	4792	261	NAT
SS-167	6396	78	NAT
SS-174	4383	262	NAT
SS-85	3625	135	NAT
SS-45	3434	156	NAT
SS-221	4669	260	NAT
SS-311	5472	243	TUM
SS-204	5590	244	TUM
SS-206	6025	245	TUM
SS-209	6502	246	TUM
SS-225	5989	247	TUM
SS-233	5938	248	TUM
SS-232	6149	249	TUM
SS-228	6588	250	TUM
SS-262	5286	251	TUM
SS-259	6342	252	TUM
SS-149	5915	253	TUM
SS-140	4874	254	TUM
SS-310	5548	255	TUM
SS-1	4635	256	TUM
SS-214	5775	257	TUM
SS-253	5681	258	TUM
SS-73	5621	259	TUM
SS-221	6014	260	TUM
SS-251	5136	261	TUM
SS-174	4527	262	TUM
SS-101	4564	263	TUM
SS-290	6295	264	TUM
SS-91	5754	265	TUM
SS-25	6244	266	TUM
SS-243	5749	267	TUM
SS-181	4410	268	TUM
SS-249	6020	269	TUM
SS-265	4768	22	NAT
SS-247	4249	23	NAT
SS-297	4623	270	NAT
SS-297	5894	270	TUM
SS-33	6366	271	TUM
SS-81	7184	272	TUM

## Sheet: sfigure1I
ID	exp_num	diagnosis_year	PC1	PC2
SS-231	Exp105944	2017	-16.3332	0.638886
SS-231	Exp105945	2017	-51.8146	-4.87291
SS-229	Exp105946	2017	-22.5824	2.33117
SS-229	Exp105947	2017	-8.68125	22.0948
SS-244	Exp105949	2018	-7.1939	-14.813
SS-230	Exp105950	2017	19.0167	-10.979
SS-230	Exp105951	2017	4.57043	-13.1874
SS-205	Exp105952	2017	-3.36404	-21.2182
SS-205	Exp105953	2017	6.71931	-0.377591
SS-196	Exp105954	2017	-19.2351	-7.11508
SS-196	Exp105955	2017	-5.74604	-1.94622
SS-200	Exp106037	2017	-11.4077	5.58074
SS-197	Exp106039	2017	-26.6605	22.1736
SS-210	Exp106043	2017	16.3255	10.7754
SS-223	Exp106045	2017	2.39805	13.5781
SS-190	Exp106047	2017	-6.11469	4.26096
SS-317	Exp106048	2018	-23.3378	-18.0249
SS-242	Exp106051	2018	-20.5133	-6.7342
SS-255	Exp106052	2018	4.03165	-13.5016
SS-189	Exp106055	2017	8.36804	17.7637
SS-191	Exp106060	2017	1.12008	14.5202
SS-239	Exp106063	2017	-0.360532	-18.716
SS-193	Exp106065	2017	-30.8469	-12.0479
SS-260	Exp106067	2018	8.47355	7.68866
SS-287	Exp106068	2018	-6.19557	13.2028
SS-287	Exp106069	2018	-8.21768	-18.3026
SS-282	Exp106071	2018	-21.8268	-10.1737
SS-281	Exp106072	2018	18.9803	12.8586
SS-281	Exp106073	2018	-20.8838	-10.0542
SS-265	Exp106075	2018	-28.781	-17.6187
SS-247	Exp106077	2018	-20.1393	-12.3529
SS-198	Exp106080	2017	13.2258	-16.4372
SS-198	Exp106081	2017	-5.23226	-21.6501
SS-214	Exp106082	2017	3.40096	17.5655
SS-199	Exp106086	2017	-24.2997	-11.5066
SS-236	Exp106092	2017	-0.642955	-15.8539
SS-226	Exp106095	2017	-34.4383	-14.6209
SS-219	Exp106103	2017	-5.82761	0.78201
SS-220	Exp106104	2017	-25.9152	-9.64378
SS-271	Exp106115	2018	-32.2904	-15.4494
SS-128	Exp106116	2016	-33.4119	-17.3595
SS-267	Exp106117	2018	5.09539	-12.2533
SS-308	Exp106122	2018	-0.011522	-17.7167
SS-250	Exp106124	2018	-31.1126	-18.3821
SS-280	Exp106126	2018	-34.6291	-17.006
SS-306	Exp106127	2018	-25.3321	-12.7476
SS-289	Exp106131	2018	13.5562	10.5679
SS-261	Exp106132	2018	-35.7154	-13.2057
SS-303	Exp106134	2018	-20.0445	-8.08043
SS-263	Exp106135	2018	23.5077	-4.88249
SS-269	Exp106136	2018	36.8909	-9.23904
SS-252	Exp106274	2018	-22.1671	-19.2327
SS-212	Exp106275	2017	-31.791	-15.8015
SS-191	Exp106276	2017	-31.5787	-15.716
SS-201	Exp106277	2017	10.5381	7.36525
SS-215	Exp106278	2017	-37.3951	-13.7726
SS-276	Exp106281	2018	1.30656	-5.40927
SS-307	Exp106283	2018	-26.1575	-17.5889
SS-279	Exp106286	2018	-22.8279	-0.643379
SS-209	Exp106287	2017	22.2745	-12.5165
SS-286	Exp106288	2018	-42.2263	-3.74303
SS-284	Exp106289	2018	-16.3732	7.91928
SS-272	Exp106290	2018	-23.1216	-13.8863
SS-250	Exp106293	2018	1.71051	-7.01152
SS-298	Exp106295	2018	17.1512	-5.82956
SS-283	Exp106296	2018	0.946114	-6.77494
SS-309	Exp106299	2018	30.0305	-10.2251
SS-309	Exp106302	2018	-39.9241	0.253605
SS-253	Exp106303	2018	15.416	-11.0449
SS-313	Exp106308	2018	-14.6163	-6.49303
SS-245	Exp106309	2018	-12.081	-18.9877
SS-314	Exp106310	2018	-28.0989	-9.88019
SS-312	Exp106312	2018	-10.8828	-15.1889
SS-302	Exp106313	2018	-4.8936	-18.8418
SS-288	Exp106314	2018	-1.66099	-19.5906
SS-258	Exp106318	2018	-26.3313	-17.4519
SS-278	Exp106320	2018	-4.13427	-14.2977
SS-254	Exp106321	2018	-24.7363	-22.6059
SS-277	Exp106322	2018	-29.9455	-14.0096
SS-87	Exp106324	2014	-14.2842	-9.81891
SS-53	Exp106329	2013	-7.2166	7.85127
SS-23	Exp106330	2011	-15.7446	24.724
SS-156	Exp106332	2016	-8.34293	24.4122
SS-159	Exp106333	2016	3.37119	16.6729
SS-97	Exp106335	2015	8.20477	9.94945
SS-143	Exp106336	2016	-6.32346	1.67802
SS-83	Exp106337	2014	-28.675	10.5695
SS-178	Exp106339	2017	-2.22683	5.0627
SS-130	Exp106344	2016	-20.8013	-7.40269
SS-39	Exp106346	2012	12.5132	-3.62804
SS-75	Exp106347	2014	11.7466	3.78967
SS-163	Exp106348	2017	-7.89815	-12.5677
SS-167	Exp106352	2017	2.82636	-0.490397
SS-13	Exp106354	2010	-6.39145	20.6305
SS-19	Exp106355	2011	-51.4295	-9.26792
SS-36	Exp106356	2012	-11.3175	29.9978
SS-42	Exp106357	2012	-1.19883	2.97844
SS-154	Exp106358	2016	-41.5042	7.45007
SS-35	Exp106359	2012	-7.16723	-18.665
SS-112	Exp106361	2015	5.41545	-19.3446
SS-95	Exp106363	2015	-17.5952	-14.9246
SS-115	Exp106364	2015	-1.45257	-16.1374
SS-141	Exp106365	2016	0.453113	-16.2116
SS-164	Exp106366	2017	0.869172	-17.531
SS-57	Exp106367	2013	-1.60297	-17.8368
SS-121	Exp106368	2015	-3.05053	-4.10881
SS-100	Exp106369	2015	-8.89037	-2.68801
SS-188	Exp106370	2017	-0.70891	-7.54004
SS-67	Exp106371	2013	-2.84552	-20.352
SS-182	Exp106372	2017	22.2431	-13.2624
SS-183	Exp106373	2017	-5.13311	-14.4733
SS-105	Exp106374	2015	-11.202	-18.0061
SS-89	Exp106376	2014	3.82038	-2.98421
SS-311	Exp108101	2018	36.2211	-7.69584
SS-244	Exp108103	2018	35.3099	-7.19409
SS-31	Exp108108	2012	-17.4435	28.9206
SS-179	Exp108109	2017	6.54551	-14.6334
SS-200	Exp108115	2017	36.8766	-8.26708
SS-137	Exp108116	2016	4.98754	14.5191
SS-197	Exp108117	2017	30.205	-3.50483
SS-187	Exp108118	2017	22.9064	15.9671
SS-104	Exp108120	2015	40.055	-8.26071
SS-210	Exp108121	2017	35.5682	-7.28279
SS-65	Exp108122	2013	-14.3377	28.9875
SS-223	Exp108123	2017	38.4709	-6.14241
SS-126	Exp108124	2016	3.99898	16.4154
SS-316	Exp108125	2018	-5.23334	20.7146
SS-14	Exp108126	2010	21.2801	1.65346
SS-48	Exp108128	2012	25.9059	3.86216
SS-203	Exp108129	2017	25.903	-1.55597
SS-74	Exp108130	2014	9.50562	16.0724
SS-239	Exp108131	2017	38.453	-4.62499
SS-193	Exp108133	2017	31.474	-2.34988
SS-260	Exp108135	2018	-7.8126	11.4584
SS-202	Exp108137	2017	19.4752	3.98104
SS-194	Exp108139	2017	24.3301	-1.75199
SS-218	Exp108143	2017	-3.91354	19.0804
SS-234	Exp108145	2017	10.9608	5.3377
SS-222	Exp108147	2017	10.253	2.97834
SS-248	Exp108153	2018	8.38703	7.26893
SS-211	Exp108161	2017	25.7451	2.59864
SS-278	Exp108163	2018	36.3803	3.37881
SS-263	Exp108165	2018	33.747	-3.40051
SS-213	Exp108167	2017	32.3296	-2.03811
SS-272	Exp108169	2018	40.2584	-1.37877
SS-273	Exp108171	2018	26.1603	5.73746
SS-305	Exp108175	2018	19.3021	8.2309
SS-6	Exp108177	2010	11.9936	-1.04389
SS-93	Exp108179	2014	9.07228	-4.99421
SS-119	Exp108191	2015	-0.0554349	6.21838
SS-86	Exp108193	2014	-5.78628	19.5332
SS-46	Exp108197	2012	17.7833	5.80037
SS-145	Exp108199	2016	-17.4759	1.21105
SS-282	Exp108200	2018	38.6121	-2.69837
SS-113	Exp108257	2015	1.48818	-8.94283
SS-136	Exp108258	2016	-3.68859	-14.0955
SS-69	Exp108259	2013	0.26192	-18.7767
SS-2	Exp108260	2010	-4.48862	-16.684
SS-20	Exp108261	2011	-0.0968106	-18.2578
SS-68	Exp108262	2013	-20.5597	-5.19575
SS-102	Exp108263	2015	-12.4173	-14.2734
SS-82	Exp108264	2014	-16.4243	0.706978
SS-85	Exp108265	2014	-19.2358	-14.9386
SS-84	Exp108266	2014	7.59548	-4.06164
SS-175	Exp108267	2017	-15.2378	-13.1411
SS-98	Exp108268	2015	-21.1823	-14.8873
SS-172	Exp108269	2017	-16.135	-15.2585
SS-186	Exp108270	2017	-37.6334	-24.8394
SS-120	Exp108271	2015	-18.0486	-19.6863
SS-173	Exp108272	2017	-16.2784	-19.8571
SS-106	Exp108273	2015	-21.1462	-18.5314
SS-147	Exp108274	2016	-10.1837	-20.338
SS-180	Exp108275	2017	-27.3995	-12.8795
SS-165	Exp108277	2017	-2.39245	3.63556
SS-185	Exp108278	2017	-36.3652	21.7149
SS-169	Exp108279	2017	-17.2116	10.4299
SS-32	Exp108280	2012	1.77244	6.98679
SS-27	Exp108281	2011	-7.49081	-17.0461
SS-29	Exp108282	2012	-3.90028	-22.1331
SS-132	Exp108283	2016	-13.5693	-20.5067
SS-76	Exp108284	2014	4.74728	-20.0562
SS-26	Exp108285	2011	4.87958	-13.7081
SS-49	Exp108288	2013	-9.37255	-6.82547
SS-45	Exp108291	2012	-29.1215	-16.8236
SS-15	Exp108292	2010	-11.326	-14.5838
SS-71	Exp108294	2014	6.94291	-12.7234
SS-61	Exp108295	2013	11.4834	-7.64792
SS-148	Exp108296	2016	-39.3682	-11.5891
SS-78	Exp108297	2014	-27.3976	-9.14949
SS-160	Exp108300	2016	-21.1213	-11.5826
SS-66	Exp108301	2013	-23.6742	-13.1528
SS-114	Exp108303	2015	-41.2257	-14.7399
SS-34	Exp108304	2012	5.49592	7.84213
SS-55	Exp108305	2013	-36.2512	-17.8834
SS-162	Exp108308	2017	-11.7386	-16.0344
SS-116	Exp108309	2015	-15.3171	-11.2893
SS-111	Exp108310	2015	-13.9267	-10.0772
SS-62	Exp108311	2013	-27.9041	-10.0468
SS-99	Exp108312	2015	14.9877	-9.34724
SS-59	Exp108313	2013	-22.1154	0.0551516
SS-22	Exp108314	2011	3.31206	-16.5015
SS-152	Exp108316	2016	20.2907	-8.82869
SS-166	Exp108318	2017	-30.2606	-4.53691
SS-139	Exp108319	2016	-29.9485	-8.57271
SS-151	Exp108320	2016	-28.891	-3.39422
SS-109	Exp108321	2015	-3.27415	-4.21155
SS-70	Exp108322	2014	24.0005	-14.5736
SS-30	Exp108323	2012	31.383	-4.99745
SS-108	Exp108324	2015	25.4916	-13.8847
SS-88	Exp108328	2014	0.414721	-21.8352
SS-3	Exp108331	2010	-35.8778	-1.35157
SS-144	Exp108333	2016	-35.3724	-20.4654
SS-134	Exp108336	2016	-41.0516	-20.035
SS-28	Exp108340	2012	-19.6045	-6.4603
SS-142	Exp108341	2016	-35.8737	-9.90737
SS-9	Exp108342	2010	-13.7108	27.2358
SS-24	Exp108343	2011	10.8989	14.3714
SS-171	Exp108344	2017	-7.7753	20.714
SS-117	Exp108345	2015	-17.0894	-3.05914
SS-58	Exp108347	2013	-35.3111	-7.29559
SS-150	Exp108348	2016	-50.0515	39.8017
SS-90	Exp108349	2014	-12.6817	30.5575
SS-184	Exp108353	2017	-29.9251	-2.47312
SS-168	Exp108354	2017	-3.90894	25.5318
SS-41	Exp108355	2012	-24.332	36.6955
SS-38	Exp108357	2012	-9.83906	28.9995
SS-158	Exp109728	2016	8.06398	17.4889
SS-94	Exp109729	2015	15.5766	8.01373
SS-52	Exp109731	2013	-21.7054	-5.04823
SS-21	Exp109732	2011	-28.3824	15.3558
SS-8	Exp109733	2010	-25.2886	33.7065
SS-176	Exp109734	2017	-31.7328	8.84281
SS-54	Exp109737	2013	-23.5493	16.9595
SS-56	Exp109738	2013	13.2691	12.5747
SS-37	Exp109740	2012	17.8557	6.39488
SS-17	Exp109741	2010	15.0853	6.89216
SS-60	Exp109742	2013	-31.049	37.2283
SS-124	Exp109743	2016	-42.7312	0.693054
SS-122	Exp109744	2015	-13.1141	31.8592
SS-72	Exp109745	2014	11.6919	11.9096
SS-127	Exp109747	2016	-26.2813	34.6715
SS-110	Exp109748	2015	-29.4971	32.7541
SS-5	Exp109749	2010	-34.1148	32.3205
SS-299	Exp109750	2018	-19.2822	12.9995
SS-50	Exp109752	2013	7.77689	3.50815
SS-40	Exp109753	2012	28.6426	-2.56136
SS-300	Exp109754	2018	-31.9897	30.6132
SS-291	Exp109755	2018	6.02205	14.3964
SS-275	Exp109756	2018	-17.3508	17.2022
SS-283	Exp109757	2018	7.95294	4.07384
SS-268	Exp109758	2018	-25.3813	16.2469
SS-264	Exp109759	2018	17.8159	2.96688
SS-146	Exp109760	2016	15.1779	-3.03503
SS-135	Exp109761	2016	16.3578	6.6723
SS-296	Exp109762	2018	24.0557	-4.71213
SS-238	Exp109763	2017	-4.78421	10.6713
SS-195	Exp109764	2017	-14.3087	20.0148
SS-125	Exp109765	2016	-18.7546	19.283
SS-18	Exp109766	2011	-24.1273	24.6853
SS-118	Exp109767	2015	-4.57707	21.4642
SS-50	Exp109768	2013	37.0227	0.643921
SS-126	Exp109769	2016	32.3383	-1.1252
SS-144	Exp109770	2016	30.0032	0.40596
SS-118	Exp109771	2015	34.0263	-5.28726
SS-146	Exp109772	2016	1.30966	14.9958
SS-18	Exp109773	2011	4.78098	12.922
SS-121	Exp109774	2015	8.26967	36.7489
SS-28	Exp109775	2012	19.7273	3.07588
SS-120	Exp109776	2015	19.1445	3.13319
SS-187	Exp109777	2017	5.50137	9.49928
SS-150	Exp109778	2016	37.6134	-6.64136
SS-104	Exp109779	2015	1.27917	24.5327
SS-75	Exp109780	2014	25.9442	7.10049
SS-92	Exp109781	2014	18.7878	5.96693
SS-157	Exp109784	2016	20.2106	2.69454
SS-123	Exp109785	2016	-0.526189	15.1849
SS-177	Exp109786	2017	27.8256	0.527709
SS-170	Exp109788	2017	13.7786	1.65403
SS-257	Exp109790	2018	36.383	-8.29964
SS-181	Exp109791	2017	32.5135	-2.88551
SS-155	Exp109793	2016	25.0801	1.53137
SS-63	Exp109794	2013	5.06164	12.0889
SS-77	Exp109795	2014	1.39735	8.93299
SS-11	Exp109796	2010	13.9495	0.20936
SS-160	Exp109798	2016	22.6418	-1.4295
SS-41	Exp109799	2012	28.7805	-2.06868
SS-286	Exp109800	2018	-4.04437	11.9001
SS-275	Exp109801	2018	40.2953	-6.32984
SS-27	Exp109802	2011	36.2334	-7.39918
SS-3	Exp109804	2010	-7.95327	39.5585
SS-166	Exp109805	2017	30.3254	-5.83976
SS-81	Exp109806	2014	41.3454	-9.22929
SS-66	Exp109807	2013	19.5898	5.7069
SS-34	Exp109808	2012	4.53054	6.88083
SS-55	Exp109809	2013	3.18211	25.2329
SS-114	Exp109810	2015	27.8896	-2.92123
SS-90	Exp109811	2014	38.3807	-2.00871
SS-94	Exp109813	2015	-7.99037	28.6454
SS-58	Exp109814	2013	17.884	3.40686
SS-152	Exp109815	2016	22.8189	22.0717
SS-137	Exp109816	2016	27.7513	7.06426
SS-88	Exp109817	2014	33.5387	-1.91202
SS-38	Exp109818	2012	26.3058	8.86943
SS-168	Exp109819	2017	31.5039	-3.93663
SS-158	Exp109821	2016	-1.69034	15.2538
SS-254	Exp109823	2018	39.3833	-7.61338
SS-268	Exp109824	2018	7.04894	35.0499
SS-267	Exp109825	2018	35.1163	-4.24517
SS-259	Exp109826	2018	-13.2532	43.3321
SS-264	Exp109827	2018	31.389	1.17574
SS-310	Exp110585	2018	24.513	-2.92309
SS-29	Exp110586	2012	10.1286	19.0307
SS-306	Exp110587	2018	28.5438	3.73348
SS-201	Exp110589	2017	35.0637	-4.29991
SS-296	Exp110590	2018	36.7073	-5.23278
SS-226	Exp110591	2017	19.4266	7.10684
SS-82	Exp110592	2014	37.3125	-2.27474
SS-98	Exp110593	2015	14.9079	6.46598
SS-172	Exp110595	2017	9.18569	13.3681
SS-110	Exp110597	2015	19.8353	6.88301
SS-60	Exp110598	2013	6.80559	11.4801
SS-142	Exp110599	2016	32.8764	-5.05359
SS-9	Exp110600	2010	32.148	0.571184
SS-175	Exp110602	2017	-5.93022	51.0279
SS-251	Exp110604	2018	27.7968	0.110994
SS-167	Exp110609	2017	-15.6514	36.136
SS-174	Exp110613	2017	11.6945	10.4141
SS-85	Exp110614	2014	34.5408	-6.26994
SS-45	Exp110615	2012	34.1692	-6.22294
SS-221	Exp110616	2017	35.0305	-1.5642
SS-311	Exp110617	2018	11.8764	12.7808
SS-204	Exp110618	2017	7.34823	-11.3524
SS-206	Exp110620	2017	-25.8217	-0.0757265
SS-209	Exp110621	2017	-33.9531	10.5521
SS-225	Exp110622	2017	-23.6838	-0.345005
SS-233	Exp110623	2017	-4.73042	-12.39
SS-232	Exp110624	2017	-5.4539	-8.82518
SS-228	Exp110625	2017	-35.3055	23.2709
SS-262	Exp110626	2018	23.6061	-9.59105
SS-259	Exp110627	2018	-16.3155	-0.191426
SS-149	Exp110630	2016	13.3415	7.21811
SS-140	Exp110634	2016	-0.454001	-11.3307
SS-310	Exp110637	2018	-7.49984	13.3614
SS-1	Exp111486	2010	24.4667	0.96778
SS-214	Exp111487	2017	10.4727	6.01877
SS-253	Exp111488	2018	18.9641	-2.47461
SS-73	Exp111489	2014	29.1501	-2.44052
SS-221	Exp111491	2017	13.1423	0.662407
SS-251	Exp111493	2018	-11.8064	-20.7499
SS-174	Exp111500	2017	6.40879	-17.4738
SS-101	Exp111501	2015	2.42966	-13.3828
SS-290	Exp111503	2018	-15.4616	26.2683
SS-91	Exp111504	2014	10.3409	1.54592
SS-25	Exp111505	2011	10.9382	3.21579
SS-243	Exp111506	2018	13.906	-3.34692
SS-181	Exp111509	2017	33.5238	-7.05943
SS-249	Exp111510	2018	-2.16497	16.536
SS-265	Exp111511	2018	31.87	3.85492
SS-247	Exp111512	2018	37.6619	-2.79502
SS-297	Exp111513	2018	33.8989	-2.96981
SS-297	Exp111514	2018	8.69578	13.6158
SS-33	Exp111515	2012	-25.2573	-12.408
SS-81	Exp111516	2014	-12.5576	-15.3284

## Sheet: sfigure1J-K
Sequence	STDEV	AVERAGE	CV
ISALQSAGVVVSMSPAQLGTTIYK	9.39868e+06	25637.6	0.299999
GHASAPYFGKEEPSVAPSSTGK	923428	2519	0.299987
ILFLDDK	370129	1009.69	0.299981
TYFSCTSAHTSTGDGTAMITR	819841	2236.79	0.29994
VEELCPFPLDSLQQEMSK	523547	1428.46	0.299928
TQPILDILLK	2.30278e+06	6283.17	0.299919
KQEDFMTTMDANEEK	601958	1642.72	0.299869
TLESSIQGLR	1.67001e+06	4557.61	0.299856
HVLDNPTPEMEAAR	357115	974.609	0.299851
LGQELCGMLHRPR	592238	1616.43	0.299826
GFRDDFLGGR	2.37968e+06	6495.07	0.299822
VEQNSEPCAGSSSESDLQTVFK	411672	1123.66	0.299808
KANLQIDQINTDLNLER	241983	660.522	0.299797
LFPADTSPSTATK	1.77695e+06	4850.53	0.299788
FIQSEMSEAVER	109624	299.251	0.299777
VEHSPFSSFASQASGSSSSATTVTSK	1.433e+06	3911.82	0.299776
YTVQDESHSEWVSCVR	4.43878e+06	12117.7	0.299759
TITGFQTHTTPVLLAHGER	2.7277e+06	7446.64	0.299754
IYQGEDLPHPK	1.40099e+06	3824.8	0.299747
AVTELNEPLSNEDR	4.95942e+06	13539.7	0.299744
VVSHPTLPVTITAHEDR	1.19011e+06	3249.19	0.299737
VQLAMQTYEMVDK	243829	665.704	0.299732
VETDHIVAAVGLEPNVELAK	9.51328e+06	25974.2	0.299721
ERLEQDLQQMQAK	2.12195e+06	5793.59	0.29972
EDIVDTMVFKPSDVMLVHFR	112455	307.044	0.299714
HGSGPNIILTGDSSPGFSK	571580	1560.65	0.29971
NRLENDGATALAEAFR	3.5088e+06	9580.84	0.299698
TQPNLDNCPFHDQPHLK	515380	1407.25	0.299698
NDHLTSTTSSPGVIVPESSENK	1.857e+06	5070.61	0.299695
AQAETGPTSFPSPVSVSMKPDLPVSLPTQTAPK	627764	1714.18	0.299687
DFTPELGR	128316	350.401	0.299672
YVRPFLNSISK	6.2634e+06	17103.9	0.299671
VLEACSIACNK	1.23634e+06	3376.23	0.299663
ICEVINEAVWK	461454	1260.19	0.299654
MFIGGLSWDTTKK	1.81657e+07	49609.8	0.299649
FIDPFCK	2.89695e+06	7911.64	0.299643
ASQDPFPAAIILK	2.04425e+06	5583.19	0.299627
MLYDMENPPADEYFGR	84944.4	232.004	0.299619
YSESLLCSNLESATYSNR	700780	1914.21	0.299586
VLFLIPK	5.28384e+06	14433.4	0.299577
EAEGAEWLHFASCGEDHTVK	992017	2709.88	0.299569
ILVPLVLLR	917616	2506.65	0.299568
SLIVDQVQK	556518	1520.24	0.299568
ANAMLDEDEDERVDEAALR	2.56179e+06	6998.48	0.29955
HGGGTESLFFDK	1.38996e+06	3797.22	0.299546
HPDSHQLFIGNLPHEVDK	5.78416e+06	15802.1	0.29954
TVAEVQETLAEMIR	1.05467e+06	2881.62	0.299508
CVLVWEGTAK	431468	1178.92	0.299496
LATVAPMSVYACLGNDAAAIR	797532	2179.18	0.299491
RPQADPALLTPR	874893	2390.59	0.299488
VLTGTPLRPGVSIVSGNTVLAAK	259661	709.537	0.299475
TTTHVPPELGQIMDSETFEK	3.92437e+06	10724.4	0.299451
ATELEYESVLCVKPDVSVYR	1.48408e+06	4055.71	0.299446
SLVDTVYALKDEVQELR	965073	2637.51	0.29943
GVQYLNEIK	5.48669e+07	149950	0.299428
SYGRPPPDVEGMTSLK	7.12447e+06	19471.1	0.299427
GQPGDIYHQTWAR	333355	911.08	0.299419
AQELIQATNQILSHR	427371	1168.05	0.299415
LLSSSVHSLLSLEER	112182	306.636	0.299385
AYSFCGTVEYMAPEVVNR	1.02085e+06	2790.91	0.299327
TGLFSATQTQEVENLVR	701748	1918.53	0.299323
EWDFDLK	662725	1812.03	0.299292
LLEEKDPVPLFK	1.82353e+06	4986.08	0.299283
NMLQFNLQILPK	1.14975e+06	3144.04	0.299256
TPTPPEVTKIPEDILQLLSK	380701	1041.09	0.299243
TNQAILSQLYQSPNR	150865	412.58	0.299232
TGEVLHEVSNGSVVHR	908408	2484.45	0.299212
REIVHIQIGQCGNQIGAK	222990	609.876	0.299208
NVVTTLLNAGGEK	1.8331e+06	5013.58	0.299204
GLQEVGLPLHR	2.16604e+06	5924.37	0.299195
TCEALEEVFK	113580	310.653	0.299195
VAILAELDKEK	1.54422e+06	4223.63	0.299193
AAGNPGSLAAPIDHKPCSAPLEPK	5.06861e+06	13863.8	0.299182
SLSLPVCSVADSAPR	226599	619.806	0.299179
AKGEVDVDVPKLEGDLK	94009.6	257.148	0.29917
SPRPQSFCHSSSISPQDK	398793	1090.85	0.299165
ATPYNYPVPVR	3.14647e+06	8606.8	0.299165
LQPHEFQGGTFTISNLGMFGIK	3.01127e+06	8237.08	0.299161
DTPENNPDTPFDFTPENYK	1.34188e+06	3670.64	0.299159
KLEWPLTEVAEGVFETEAPGGYK	1.57479e+06	4307.98	0.299142
TPIGTPAMNMATPTPGHIMSMTPEQLQAWR	5.3274e+06	14573.7	0.29914
GLYLSDIPIHNALR	87635.5	239.748	0.299127
TLLCHDMMGGYLDDR	197096	539.24	0.299106
GPLAMGLAQPR	849686	2324.68	0.299105
WTVGLYPGK	518029	1417.34	0.299096
DEPIHILNVAIK	531002	1452.89	0.299083
QSDDEVYAPGLDIESSLK	502404	1374.67	0.299077
FEASVIEER	422680	1156.64	0.29905
YGDLLPADGILIQGNDLK	1.40384e+06	3841.53	0.299049
ELPDGPSPLLK	186711	510.944	0.299037
GSGDVCGVLALAPGTNAGDGAR	427078	1168.74	0.299034
RIQLVEEELDR	384702	1052.78	0.29903
CIDSGLWVPNSK	2.1907e+06	5995.34	0.299019
SLIFPNFEPLHK	381746	1044.74	0.299018
LDNMLLAEGVAGPEK	224593	614.675	0.299005
LAGLHDAILR	2.55132e+06	6983.39	0.29897
VLGVNVMLR	768793	2104.47	0.298949
FVFSFK	8.74329e+06	23933.6	0.298948
IRVDYSITK	809806	2216.78	0.298942
FTLEIWDK	1.38058e+06	3779.34	0.298934
QEQIINTMTQDLR	338694	927.293	0.298896
AFALGILK	1.34403e+06	3679.78	0.298892
GLHEQIFGQGGEMPGEAAVR	320632	877.859	0.298889
SVLYGNLGAASCTLQGPQFGSHG	178826	489.608	0.298889
DGFIDKEDLHDMLASLGK	4.17741e+06	11438.1	0.298871
VPYAELLGLQDR	401015	1098.06	0.298857
KAQLNIGNVLPVGTMPEGTIVCCLEEKPGDR	5.51283e+06	15095.8	0.298846
EDLHILFSNHGEIK	1.33077e+07	36440.9	0.298844
NESTPPSEELELDK	544114	1490.06	0.298824
ADPHQLFDDTSSAQSR	180666	494.769	0.298816
IYADSLKPNIPYK	5.27389e+06	14444.5	0.298783
SFAQWDQLVAHK	321105	879.502	0.298771
AAESPDQKDTDGGPKEEESPV	2.97398e+06	8145.83	0.298767
NPNAPFQIR	976783	2675.45	0.298765
SLSPILPGR	358429	981.762	0.298762
YLNTNPVGGLLEYAR	1.43139e+06	3920.8	0.298753
DSTQTPAVTPQSQPATTDSTVTVQK	1.28435e+06	3518.04	0.298753
AASAPYFEVLEK	2.19696e+06	6018.6	0.298714
GQDLLALIVAQHR	538498	1475.23	0.298712
TLHLQTGNLLNWGR	2.09692e+06	5744.71	0.298705
FIDQVLSTCR	324267	888.374	0.2987
GFVLQDTVEQLR	9.15882e+06	25092.5	0.298692
VLAVNQENEQLMEDYEK	1.40466e+06	3848.48	0.298684
DAHWFYDTPGITK	714674	1958.08	0.298679
ANIPIMDTGENPEVPFPR	488758	1339.19	0.298662
AVRPGSGGPLLSWPLGPAPPPRPPQLER	633003	1734.45	0.298657
NYVTVMQNNPLTSGLEPSPPQCDYIRPSLTGK	542993	1487.88	0.298646
QQTDIAVNWAGGLHHAK	1.04997e+06	2877.09	0.298644
EDLSWPGLAVGNLFHRPR	487301	1335.32	0.298635
ISVYSIMGGSTDGLR	347200	951.435	0.298627
ELFSQVCK	507625	1391.07	0.298624
VSPYDPIGLPMVP	415387	1138.38	0.298603
LSASEVEVQLIR	525002	1438.8	0.2986
ENQAFSFLYEPNSQGYK	240400	658.866	0.298584
MATVWDEAEQDGIGEEVLK	1.05298e+06	2885.93	0.298581
TSYEPFHPGPSPVDHDSLESK	1.04476e+06	2863.65	0.298555
LTAEELLNKDFAK	566604	1553.06	0.298552
VPVPPNVAFELDR	1.3098e+06	3590.18	0.298551
VPENLLPFAVQCR	184255	505.06	0.298542
LTETCFLDCVKDFTTR	82180.7	225.267	0.298539
EQDSWSEAGGILFK	373763	1024.54	0.298536
PDSWDKDVYPEPPR	2.46604e+06	6759.89	0.298531
SMAEDTINAAVK	1.49009e+06	4084.63	0.298531
DFAAVEEVAPAKPPR	1.1764e+06	3224.8	0.298525
IFSQMNNIMSK	498361	1366.3	0.298488
LMDEVAGIVAAR	2.02384e+06	5548.86	0.298471
NKSEDSTKDDIDLDALAAEIEGAGAAK	2.8821e+06	7902.1	0.298466
SVEVNFTESLLR	1.73901e+06	4768.08	0.298462
LFGLLVK	320289	878.191	0.298457
QAEMLDDLMEK	3.16067e+06	8666.47	0.298446
VIYAMAEDGLLFK	388961	1066.57	0.298431
NADKVLELMNK	329106	902.48	0.29842
ATGYPLAYVAAK	820590	2250.46	0.29839
NIGDINQDGYPDIAVGAPYDDLGK	215961	592.275	0.298387
LSQSVYHGASSEGSLSPDTR	308262	845.468	0.298367
NIQVDEANLLTWQGLIVPDNPPYDK	7.85385e+06	21541.6	0.298355
AEFAAPSTDAPDK	1.5986e+06	4384.92	0.298338
DLSQDIHGHLGDIDQDVEVEK	2.23911e+06	6142.11	0.298324
VPEIEVTVEGPNNNNPQTSAVR	5.35279e+06	14684.1	0.298306
VDLETVPK	1.17103e+06	3212.66	0.298285
LEPFSMKPDR	292533	802.564	0.29828
IGVAKPLPLSPEEGYVSAK	569797	1563.25	0.298278
DFMLITNK	381783	1047.46	0.29827
TAEDDETPVDLNK	248424	681.587	0.298264
EVEQFTQVAK	4.3144e+06	11838	0.298244
VVIFQQEQENK	5.60036e+06	15366.7	0.29824
LIDVLENR	1.09203e+06	2996.47	0.298232
TLKIPAMTIAK	640145	1756.52	0.298231
IAESIPYLK	1.29403e+06	3550.92	0.298217
QVTSVLQQR	838036	2299.68	0.298211
INISQVIAVVGQQNVEGK	722058	1981.52	0.298196
IPYLPITNFNQNWQDGK	3.09165e+06	8484.71	0.298183
LALSTRPSGFLGDPCLWDQAEQVLK	613223	1683.09	0.298154
LLDTNPEINQSDSQDSR	681999	1871.88	0.298149
EIAITNGCINR	547410	1502.48	0.298148
GEGPDVDVSLPK	1.16711e+06	3203.42	0.298145
APVITLPSEAR	807067	2215.26	0.298135
IMEVIDAITTTAQSHQR	2.4054e+06	6602.5	0.298132
EIVWLER	569573	1563.45	0.298123
NLGLEELGIELDPR	2.46795e+06	6774.47	0.298119
FNEIVAPGSVQCLAVLR	175955	483.01	0.298108
SKVDEAVAVLQAHHAK	6.68493e+06	18351.2	0.298099
VSNLQYLHSYLTYIK	449048	1232.82	0.298073
GLLKPGLNVVLEGPKK	849173	2331.41	0.298062
SQASGNQPPSILGQGGSAQNMGPRPGAPSQGLFGQPSSR	609649	1673.84	0.298054
ELYLFDVLR	4.62378e+06	12695.1	0.29805
MLNHAPSVQIHDVPADLLTYDR	167636	460.29	0.298033
NQSFCPTVNLDKLWTLVSEQTR	2.25199e+07	61834.5	0.298033
MFSWMGR	85178.6	233.892	0.298018
SEFVILRDEK	1.42097e+06	3901.94	0.298011
DIHLEMESLVNSR	100505	276.001	0.297992
LLSIVNVCK	2.00657e+06	5510.34	0.297991
ITNDAREDEMEENLTQVGSILGNLK	1.37264e+06	3769.51	0.297988
TEEQKTEVEETAGSVPAEELVEMDAEPQEAEPAK	480726	1320.21	0.297978
FILPEGASQGMTPFR	168039	461.498	0.297967
QQLLLEFEPHLEDTLLQR	142778	392.176	0.297926
MENAGVNFVVSGR	651843	1790.47	0.297924
EQICLQVPVNENDMK	230571	633.4	0.297889
FPLTCDGCGK	385885	1060.11	0.297877
LQELEAEQQQIQEER	453418	1245.72	0.297856
NASTVVVSDKYNLKPIPLKR	593675	1631.1	0.29785
NNISSGHVPHGPLTRPSEQLDYLSR	944147	2594.08	0.297841
VEEPSGAVTTPAGVIAAAGPQGPGTGE	933134	2564.04	0.297815
DQHDTFFLR	1.95496e+06	5371.91	0.29781
GGPWEFNLR	372669	1024.08	0.297796
ESEITDEDIDGILER	958288	2633.37	0.297792
LGLPFVK	989386	2718.99	0.297774
IADVVLLQK	777003	2135.51	0.297749
LLFSGYQHHLSVR	573089	1575.08	0.297747
AASVFVLYATSCANNFAMK	471413	1295.66	0.297743
PSQMEHAMETMMFTFHK	453667	1246.89	0.29774
AYNMVDIIHSVVDER	446400	1226.96	0.297729
ATLYVTAIEDR	287087	789.144	0.297706
ALGLGVEQLPVVFEDVVLHQATILPK	2.448e+07	67290.9	0.297704
HTLDGAACLLNSNK	1.96234e+06	5394.13	0.297702
VETGILRPGMVVTFAPVNITTEVK	2.79604e+07	76860.2	0.297694
LHNVLFSILQCHPK	437200	1201.83	0.29769
KAEAVVNTVDISER	2.38047e+06	6544.17	0.297672
EAVTTIAAYWHGTQAR	383535	1054.42	0.297659
QLHDDYFYHDEL	563319	1548.76	0.297646
MFDVLQR	246901	678.833	0.297638
LDSTLGIHVDR	197678	543.504	0.297635
EALQYFYFLR	285772	785.721	0.297633
GFVFITFKEEEPVKK	5.72445e+06	15739.2	0.297632
LLDTIGISQPQWR	4.37774e+06	12037.2	0.297614
LPPLPVTPGMEGAGVVIAVGEGVSDRK	886718	2438.28	0.297598
FDSNNVVLIEDNGNPVGTR	931072	2560.28	0.297594
YLLTMDKLWR	191030	525.339	0.297572
HMMAFIEQEANEKAEEIDAK	881000	2422.86	0.297561
IDTPRPLVGR	650951	1790.26	0.29755
NLEAYAANPHSFVFTR	4.63932e+06	12759.7	0.297539
SDAAVDTSSEITTK	3.4443e+06	9473.07	0.297535
SAQPLPLKIEELALAK	574090	1578.96	0.297535
IGASLADVDPMQLDSSVR	183467	504.609	0.297532
EGLDIHSSMILR	456452	1255.44	0.297528
HVQDIVFQLQR	272806	750.375	0.297512
YDDAIQLYDR	7.52538e+06	20699.4	0.297508
AVSLINAIDTGR	1.70829e+06	4699.04	0.297496
GQFSTDELVAEVEKR	3.7351e+06	10274.8	0.297479
LEHSSFPEGPGPGSGDEANGPR	746602	2053.83	0.297477
QNSLTQFMSIPSSVIHPAMVR	846254	2328.16	0.297452
KVAGMDVELTVEER	2.2367e+06	6153.84	0.297435
ESLANEQDLDVEELGSAGTSAR	420541	1157.03	0.297434
EAVEKEFEPLLNWMK	4.21318e+06	11592.4	0.297418
EYVNSTSEESHDEDEIRPVQQQDLHR	900891	2479.07	0.297381
VWIPDPEEVWK	325451	895.604	0.297371
NKPNMSDPEESRGNDELVK	784413	2158.63	0.297368
TPMENIGLQDSLLSR	2.2284e+06	6132.51	0.297361
QIFIGPPDIK	1.42227e+06	3914.2	0.297351
SPEQPPEGSSTPAEPEPSGGGPSAEAAPDTTADPAIAASDPATK	452794	1246.15	0.297343
ISVMGGEQAANVLATITK	3.05862e+06	8417.91	0.297337
ILTTNTWSSELSK	2.60885e+06	7181.04	0.297297
LLEELLNK	1.39276e+06	3833.7	0.297295
AIESMEQQLSELK	1.24162e+06	3417.87	0.297278
LVNIVPK	737311	2029.65	0.297275
TETVEEPMEEEEAAKEEKEESDDEAAVEEEEEEK	1.42455e+06	3921.48	0.297275
LSALGNVTTCNDYVALVHPDLDR	196280	540.331	0.297266
FSASGELGNGNIK	5.30823e+07	146134	0.297253
DENSVELTMAEGPYK	7.48953e+06	20618.8	0.297248
QLTYLDVSK	170335	468.942	0.297245
CPNLTYLNLSGNK	5.77822e+06	15907.8	0.297243
QLEALENDNFQDDPHAGLPQLGK	214239	589.824	0.297238
CTLPEHESPSQDISDACEAESTER	583943	1607.7	0.297231
VHAVIGVLMDDTDPLVTVMK	3.51824e+06	9686.72	0.29722
STPLSQPSANGVQTEGLDYDR	2.07771e+06	5720.57	0.297218
DVPYPPPLSPAIEAIQK	188101	517.908	0.297213
TISTSDPAEVLVK	1.15199e+06	3171.97	0.2972
VFDPQNDKPSKWWTCFVK	728256	2005.25	0.297197
DIKPANVFITATGVVK	2.11702e+06	5829.56	0.297179
MLDFLAENNLCGQAILR	189003	520.492	0.297155
DNTINLIHTFR	643742	1772.81	0.297151
FSLQDPPNK	412551	1136.23	0.297126
SETISVPQEIK	571778	1574.81	0.297117
SLVIPEKFQHILR	2.87975e+06	7932.19	0.297092
IWNLSENSTSGSTQLVLR	1.22112e+06	3363.54	0.297092
DFQGTPTFTYK	1.1008e+06	3032.36	0.297067
ACVSMLGVPVDPDTLHATLR	297529	819.677	0.29704
EAAPDAGAEPITADSDPAYSSK	1.31002e+06	3609.13	0.297033
LLQIAGISPHGNALGASMQQQVNQQIPQEK	1.12575e+06	3101.63	0.297016
LFCVGFTK	5.86514e+06	16160.4	0.296999
DSFFLDLSCEK	547823	1509.81	0.296925
IVEPPENIQEK	4.16979e+06	11492.1	0.296923
ENIASLMDK	1.89365e+06	5219.39	0.296899
DPLPPLDPQAIKPILK	751981	2072.8	0.296878
AALLVPPR	213442	588.352	0.296874
LIAASSRPNQASSEGQFVVLSSSQSEESDLGEGGK	792192	2183.72	0.296867
SSISSVLKDPDSNPYSLLDNTESDQTADTDASESHHSTNR	1.70738e+06	4706.63	0.296859
SIHDALCVIR	1.78028e+07	49077.2	0.29685
DLMENCIPNNQLSKPDALVR	381096	1050.65	0.296828
MDGETAEEQGGPVPPPVAPGGPGLGGAPGGR	477560	1316.68	0.296808
IHVVDSGLTFNLPYPLILRPQR	561311	1547.6	0.296806
DWIQHQNTSTHIESCR	402134	1108.73	0.296806
ARPFPDGLAEDIDK	1.688e+06	4654.45	0.296778
GVSLDLSNCELR	337493	930.62	0.29677
AALVDLEPGTMDSVR	751235	2071.54	0.296764
LVLVLGDLHIPHR	2.07935e+06	5733.98	0.296756
GGLQEVADQLDLQR	590015	1627.05	0.296751
LIEQEEYLNVQVK	347420	958.117	0.296733
QYLSTPDSQSLR	878266	2422.14	0.296726
ELSIHFVPGSCR	3.17483e+06	8756.37	0.296705
ASGSGGGSAALGPSGFGPSGGSGTK	1.25351e+06	3457.32	0.2967
EENWSFLDWDSR	105283	290.381	0.296699
YESLTDPSKLDSGKELK	763630	2106.36	0.296673
GSEHLNSYEAEWDMVNTVSFK	441526	1217.88	0.296673
LPADSPIPER	301137	830.642	0.296673
ILVPIQQVLK	2.27733e+06	6282.17	0.29665
WAEQYLK	2.20848e+06	6092.28	0.296648
VELPDSPR	237683	655.676	0.296645
VNGLCFTSDGLHLLTVGTDNR	113260	312.455	0.296631
LAEIQELHQSVR	1.10984e+06	3061.79	0.296628
LLSALCILPQPEDMNER	943890	2603.98	0.296628
YPDLSLVK	211693	584.021	0.296625
AAEEAFVNDIDESSPGTEWER	1.49321e+07	41196.5	0.296613
TQQLLLATLQEAATTQENVAWR	2.9171e+06	8048.21	0.296606
ILAQVVGDVDTSLPR	4.24649e+06	11716.1	0.296604
ELELMFGCQVEGDAAETPPRPR	1.95782e+06	5401.67	0.296602
KLPLAGQVLLK	644353	1778.03	0.296561
SKLQDMLANLR	271045	747.932	0.296557
TAEGAVNLISR	1.30675e+06	3605.9	0.296556
VEALDEACTDLLSHQK	316642	873.759	0.296555
LAAAVAGPGGLSGSTLVDGR	76927.2	212.295	0.29653
SFIPDQHMVFCPEQLLR	106868	294.926	0.296527
GLTEIPTNLPETITEIR	160956	444.207	0.296518
SAEFLLHMLK	16280722	44932.7	0.29651
VSQGQLVVMQPEK	789710	2179.51	0.296508
DLQANVEHLVQK	3.40602e+06	9400.4	0.296504
QEPLGSDSEGVNCLAYDEAIMAQQDR	2.32449e+06	6415.43	0.296504
DLDGTCSLHTTASTLDDDGNYTIMAANPQGR	354147	977.442	0.296498
GVQPLLDAVLEYLPNPSEVQNYAILNKEDDSKEK	475930	1313.6	0.29649
YPEVGDLR	3.03282e+06	8370.78	0.29649
AVQTRPVLQPQPGSLNSSIWDGSEVLR	1.47845e+06	4080.67	0.296486
EIFLTVPVGGGESLR	645536	1781.76	0.296483
YDHGTFFPMGDEGASSQIGR	198820	548.769	0.296483
IANLLKPDKEIVQDGDHMIIR	225909	623.552	0.296475
MNIFDR	103288	285.097	0.296474
ILSEGVDHCMVK	550924	1520.68	0.296471
ENYLEENLLYAPSLR	406714	1122.67	0.29646
EYFVFRPGSIEQAVEEIR	120160	331.688	0.296455
LLQVASPFLEPHLVR	759944	2097.92	0.29643
SFLDNVMPHTTPELQK	262814	725.552	0.296421
ESDTGLAPPALWDLAADKQTLQSEQPLQVAR	2.78646e+06	7692.59	0.296421
IRELEEAMAGER	2.53359e+06	6994.5	0.296421
DLVAIEAK	3.33703e+06	9212.65	0.296418
DEEQSEADAGSGPPTPGPTTLGPK	524819	1448.91	0.296413
APGETALIDR	1.3808e+06	3812.32	0.296395
GHFGPINSVAFHPDGK	6.80196e+06	18780.9	0.296379
ALVPMFVR	870857	2404.59	0.296371
EKIDIGLPPPK	250711	692.273	0.296364
EVDDLTAELK	608871	1681.25	0.296362
LQLIKDYR	596041	1645.98	0.296333
VCEIQATLR	344087	950.242	0.296321
SHVAVENALGLDQQFAGLDLNSSDNQSGGSTASK	7.92954e+06	21899.6	0.296306
AAVEWFDGKDFQGSK	4.08672e+06	11286.8	0.296302
LSFQEFLK	176254	486.785	0.296299
ASKPLPPAPAPDEYLVSPITGEK	1.03294e+07	28530.6	0.296273
FMIELTK	714775	1974.43	0.296249
VFDDESDEKEDEEYADEK	929419	2567.46	0.296235
AVEFQEAQAYADDNSLLFMETSAK	1.62874e+06	4499.83	0.2962
ETIDFLK	227469	628.483	0.29618
FAAEHTIFASNTSSLQITSIANATTR	3.47268e+06	9594.88	0.296179
LDKDIVALMTR	1.40093e+06	3870.72	0.296178
VYVSLPNEETR	1.48422e+06	4100.94	0.296171
DFVTTAEDR	473177	1307.41	0.296169
STQYQELLQDLSEK	927678	2563.32	0.296158
VESLESLYFTPIPAR	1.28446e+06	3549.23	0.296153
AVGHPFVIQLGR	9.43285e+06	26065.9	0.296141
SFQEILQIVSPVR	286524	791.787	0.296129
KPRPVSQLVAQQVTQQFVPPTQSK	1.58037e+06	4367.39	0.296119
AVLPVAESFGFADEIR	495048	1368.08	0.296118
ESASYSVTEVQLR	362958	1003.07	0.296111
LAILQVGNR	1.58295e+06	4374.62	0.296111
EELYQNLTR	4.19404e+06	11590.7	0.296108
EPPKEETAQLTGPEAGR	508335	1404.9	0.296097
DGIVPDIAVGTK	791778	2188.27	0.296095
LDFLRPYTVPNK	3.26192e+06	9015.55	0.296081
LLGVSWR	1.37617e+06	3803.59	0.296078
VLAPILPDNFSTPTGSR	989067	2733.85	0.29606
EAYHAVVLSYGAEDHR	932566	2577.71	0.296056
LFDDLTSSYK	423665	1171.09	0.296049
DVLAQLPSLR	406102	1122.54	0.296047
ELKEQLGEEIDSK	8.69378e+06	24031.6	0.296043
IIEEAENDLVHQTQSLR	94835.9	262.153	0.296038
AVEDIHGLFSLSK	3.29859e+06	9118.35	0.296033
AIGTDEDLAHSSIR	3.94084e+06	10893.8	0.296033
AEISDLDR	1.63677e+06	4524.61	0.296029
GRQEPIPSDAAQEMQELGEK	249487	689.674	0.296028
LPNFGFVVFDDSEPVQR	1.315e+06	3635.17	0.296027
IHPMAYQLQLQAASNFK	1.94929e+06	5388.82	0.296013
NLTQYEQLK	1.31982e+06	3648.8	0.296
QNLQICVQVASK	2.18779e+06	6048.46	0.295999
SFSTGSDLGHWVTTPPDIPGSR	116827	323.016	0.295971
ATDTINSQGQFPSYLETVTK	1.35517e+06	3747.01	0.295964
QFAYQNSWGLTTR	1.26775e+06	3505.34	0.295959
ALIPLALEGTDVGQTK	2.03555e+06	5628.37	0.295956
SPHPAIQPLQAPQPAVHVQGQEPLTASMLAAAPPQEQK	2.15823e+06	5967.59	0.295956
DCMLMSHLEEPK	1.75933e+06	4864.71	0.295951
VMIPVPAGVEDGQTVR	1.32415e+06	3661.9	0.295911
FPLEEPGPRPLPWPPGSDEVAK	929255	2569.89	0.295903
TVSVLNGGFR	531664	1470.35	0.295901
EAETFKEQGNAYYAK	2.85283e+06	7889.68	0.295901
LLLNLAENPAMTR	1.98332e+06	5485.12	0.295894
SWLFGINK	3.90446e+06	10798.3	0.295893
LIEAEDNMNCQMSNITVTYR	4.90774e+06	13573.5	0.295882
LEEEELEVLPR	931986	2577.74	0.295869
GSTNLGVNQAGFTLHSAIYAARPDVK	1.78704e+06	4942.83	0.295861
YPEDDPDYCVWVPPEGQSGDGR	266068	735.927	0.295861
EMLTADNLDIDNMR	167891	464.392	0.295849
MQILQNFK	113909	315.079	0.295848
EHQISPGDFPSLR	1.7334e+06	4794.69	0.295848
GYLADPAKFPEAR	3.18673e+06	8815.13	0.295832
ELTDEEAERLQLEIDQK	690234	1909.44	0.295814
GAAGRPLELSDFR	1.24299e+07	34386.5	0.295806
LFGFKEDPFVFIPEDDPLFPPIEK	170095	470.56	0.295804
MQVTITLTSPIIR	231499	640.442	0.295801
WAPGSVKPIYK	2.33998e+06	6473.68	0.295794
ADLDKLNIDSIIQR	6.16683e+06	17061.3	0.295787
VVDLATACIQHLQLIAEK	276596	765.299	0.295763
LLELALQQYPR	101338	280.408	0.29574
LIKDGLIIR	2.27494e+06	6294.92	0.295739
HNNCMASHLTPAVYAR	5.85566e+06	16203.7	0.295727
HLEVSSASMAEDLCR	423956	1173.22	0.295712
DLDDIEDENEQLKQENK	1.89046e+06	5231.53	0.295712
LPVSDVLR	1.05505e+06	2919.73	0.295705
HIVPACFLAPLK	2.36416e+06	6542.8	0.295694
SPATPQAKPDGVTATAADEEEDEYSGGLC	632591	1750.76	0.295683
YGLLPESWPK	766108	2120.36	0.295671
AEEDKIPLLVVGNK	542589	1501.82	0.295652
VVCVGMNYVDHCK	298801	827.087	0.295637
GSFEIGGTIHPVAIK	139343	385.709	0.295633
EYLEAEENGDLER	455994	1262.29	0.295617
NNPIYQFHIEK	395752	1095.54	0.295613
EFSITDLVPYSITLR	320222	886.481	0.295604
AQIEANIVALLEHCSR	367270	1016.75	0.295598
FLPVFDIVIHR	407397	1127.91	0.295578
VANDNAPEHALRPGFLSTFALATDQGSK	2.21758e+06	6139.63	0.295574
SILDWTSFNQER	5.51536e+06	15270.6	0.29556
TVMIACVSPSSSDFDETLNTLNYASR	463807	1284.18	0.295557
HEIEGTGLPQAQLLWR	496316	1374.31	0.295531
LNVIAESVVK	225021	623.094	0.295529
LPISLTNTDLK	3.47376e+06	9619.09	0.295525
EHHAEAAQFQEDVNADPEVQR	330126	914.145	0.295524
NLSPDKINLSTLK	233599	646.868	0.295518
NLTNLASNVK	973502	2695.83	0.29551
DVSALFPDVVNCMQTDNLELKK	746584	2067.46	0.295509
ALESSLWELQALQR	2.02836e+06	5617.12	0.295501
LCTLALHVLPNSSIGILATTR	505455	1399.77	0.295499
GFETVSYLLEGGSMAHEDFCGHTGK	329288	911.913	0.295496
AIEAVSPGLYR	789497	2186.48	0.295484
YVLGDTAMQK	1.64721e+06	4561.92	0.295481
SQIDVALSQDSTYQGER	1.5925e+06	4410.42	0.29548
AAAAAMAEQESAR	1.30479e+06	3613.68	0.295475
SDVHTEAVQAALAK	460306	1274.84	0.295475
DGVVLFK	4.86483e+07	134737	0.295468
TLGHNLLVSELYNQLK	338797	938.336	0.295468
RLEESDVLQEAR	8.88312e+06	24603	0.295465
EEETPAYQGPGIPELLSPMR	65404.6	181.159	0.295446
EVSEEHNLLPQPPR	1.54257e+06	4272.69	0.295442
LDETMLVK	525600	1455.84	0.29544
SQLLQYVYNLVPR	2.35061e+06	6510.89	0.295439
YVPPSLRDGASR	784413	2172.74	0.295438
LDWELEQR	2.96355e+06	8209.49	0.29541
DGMEYPFIGEGEPHVDGEPGDLR	2.59947e+06	7201.06	0.295405
LQDNVREDLYEAADKWVAAVGK	981919	2720.13	0.295403
QVEEELQEQDFLDR	109050	302.1	0.295394
GILADEDSSRPVWLK	1.39001e+07	38510.1	0.295374
LAEKFPVISVPHLPEK	363989	1008.55	0.295338
GSIIISPCVVCR	2.04715e+06	5672.33	0.295336
LKECMDMLR	1.49079e+06	4130.8	0.295332
NNAPVQILQEYVNLVEDVDTK	191494	530.63	0.29532
LGLLMGTGAQGLR	332142	920.408	0.295306
VDENFDCVEADDVEGK	341548	946.478	0.295304
QVVESAYEVIK	5.6826e+06	15748.1	0.29529
HMHVQLQLDNLR	186335	516.403	0.295281
GVVPLAGTDGETTTQGLDGLSER	2.57924e+07	71482.8	0.29527
QDCETFGMVVK	785129	2176.04	0.295259
TPETVVPTALELQPSTSTDRPVTSEPTSQATR	1.53278e+06	4248.24	0.295257
LAQAWFNTHR	553475	1534.1	0.295238
AIELWYHDPACTTPVLK	1.3821e+06	3830.89	0.295235
FKPSSLPHPLEGSR	2.18563e+06	6058.16	0.295232
LHPVILASIVDSYER	1.65799e+06	4595.7	0.295229
TVSSPIPYTPSPSSSRPISPGLSYASHTVGFTPPTSLTR	1.85084e+06	5130.35	0.295224
AFDFLSEETEASLASR	1.54201e+06	4274.38	0.295219
ECICEVEGQVPCPSLVPLPK	3.68215e+06	10206.9	0.295212
GFVHPDPLWIPFK	438332	1215.08	0.295206
VSVAVEASADSSK	1.57884e+06	4376.85	0.295191
APLNIPGTPVLEDFPQNDDEKER	812378	2252.23	0.295171
AIIGLYNYAHEMTHGASDR	294471	816.474	0.295141
LVSELSGGTGGDEEEEWLYGGPWDVHVHSDLAK	741461	2055.94	0.295126
AHFNLDESGVLSLDR	671327	1861.48	0.295124
QQGGNIIVATPGR	321427	891.268	0.295123
VDQSILTGESVSVIK	909725	2522.73	0.2951
LQLERPVSPETQADLQR	189661	525.975	0.295081
KELPDPSQRPLGEPSAGLGEYLK	1.70212e+06	4720.55	0.295071
NEVLMVNIGSLSTGGR	218023	604.651	0.295071
SVLDDLTSCTTSLR	92264.2	255.883	0.295067
RISEQFTAMFR	1.20339e+06	3337.49	0.295063
LILSDELKPAHR	1.07235e+06	2974.07	0.295062
LLDSLEPPGEPGPSTNIPENDTVDGREEK	4.28058e+06	11872.4	0.295047
LWACNFCFQR	419897	1164.62	0.295046
LVQALLEK	1.60961e+06	4464.4	0.295043
LLLQQLEATLETGKR	1.95036e+06	5409.71	0.295032
AHLSENELEALEK	681449	1890.16	0.295027
SGCEGHLPWPNGICTK	145526	403.658	0.295022
DAVDWVHYK	827675	2295.98	0.294999
LPDGSEIPLPPILLGR	1.01152e+06	2806.07	0.294989
LCECSFNDPNAK	2.40327e+06	6667.11	0.294981
AESSESFTMASSPAQR	210487	583.937	0.294977
YQQLFEDIRGQSDIAITK	649070	1800.7	0.29497
LDAHSPRPSGPGPSSFPR	322539	894.816	0.29497
GAEAANVTGPDGVPVEGSR	4.69543e+06	13026.5	0.29497
WTISSSDESEEEKPKPDKPSTSSLLCAR	305694	848.117	0.294958
LAEVGEFDPSKER	344046	954.65	0.294918
DLDEVLQTHSVFVNVSK	2.45934e+06	6824.39	0.294906
AFGDSSYLLR	801138	2223.08	0.294904
ILPFLSTEQAADILMTTAR	1.09643e+06	3042.61	0.294893
LAFPVEVVK	162251	450.257	0.294887
ENFCNIHVSLVPQPSSTGEQK	5.09192e+06	14130.5	0.294886
IRPFAVAAVLR	3.25262e+06	9026.49	0.294879
CDYMDEVTYGELEKEEAQPIVTK	853138	2367.59	0.294878
DFNEGQSAPASHLIR	358890	995.995	0.294871
AAFVLPEFAR	7.12179e+06	19764.7	0.294868
SLGEIPIVESEIK	1.75061e+06	4858.65	0.294851
EMVELPLRHPALFK	297700	826.247	0.294848
SGDWVCPNPSCGNMNFAR	3.14762e+06	8736.48	0.294832
SVLAETEGILQK	1.59327e+06	4422.26	0.294832
LTDIRPIPDKEFVETYIK	190966	530.086	0.294807
IAEDDGKPRPAFSNALEPDFK	665463	1847.23	0.294803
LSQDEIVLGTK	1.53695e+06	4266.48	0.294794
CNVQFNLLDPLK	445169	1235.78	0.294789
NLEEEENLGKGEYQESLR	133882	371.667	0.29478
VVIEACDELGIILAHTNLR	1.55853e+06	4326.72	0.294771
SEVLHQVFISNCDSSK	555509	1542.19	0.294769
ALTYMMEALPR	448310	1244.64	0.294756
LATELPDAELRR	599427	1664.2	0.294754
ELFPDGFSIHHAGMLR	155158	430.833	0.29471
EHGVGGVSQCPEPGLR	356502	989.911	0.29471
YDVQHLQTALR	1.43997e+06	3998.45	0.294707
GVTCVSQMPVAEGK	715096	1985.69	0.294701
LGTGFSDEELEEHHQSLK	2.87036e+06	7970.81	0.294688
QEGLDGGLPEEVLFGNLDLLPPPGK	385119	1069.5	0.294675
IQILASEVEEEEERVK	236554	656.933	0.294672
IETWHKPDLGTLENVHGLDPNTWK	3.22527e+06	8956.99	0.294668
NKPYISWPSSGGSEPSVTVPLR	602750	1673.92	0.294666
IDSYQEPFTHSAPESIPDTFEDAVNILKPSTIIGVAGAGR	2.52694e+06	7017.76	0.294663
YATGGWETVFRPVSETCTDR	103619	287.769	0.294662
DHPAFAPLYFPMELHR	1.09416e+06	3038.93	0.294638
LKPATDKDGKPLLPEPEEKPKPR	1.06854e+07	29678.9	0.294627
APSSLIDDCMEK	475262	1320.06	0.294624
MERPQPDSMPQDLSEALK	474971	1319.25	0.294624
VVSNDDGSISYESR	925537	2570.73	0.294623
GFLEALGR	71076.6	197.419	0.294623
SGPVILADEIKNPAMEK	1.27802e+06	3549.98	0.294605
LQVEEVHQLSR	3.37704e+06	9380.52	0.294604
SYSLLFR	730178	2028.34	0.294589
SVAYNGPPASPSHETGAFAHAR	303156	842.194	0.294566
KLASQGDSISSQLGPIHPPPR	6.75146e+06	18756.6	0.294559
GAILNISSGSGMLPVPLLTIYSATK	271430	754.079	0.294558
AVIWPQYVK	5.02611e+06	13963.6	0.294554
QLYLPMLFK	693204	1925.9	0.294547
LEKHELIEFR	1.6545e+06	4596.66	0.294546
LEQYTSAIEGTK	4.60168e+06	12784.8	0.294544
DILCGAADEVLAVLK	920977	2558.78	0.294541
TLFSVINNSHNK	336687	935.449	0.294534
VTTVTEIGKDVIGLR	2.9901e+06	8307.81	0.294529
ADFHVGAHVNTFWR	171390	476.2	0.294527
FKEDLLNNGQPR	447082	1242.2	0.294527
QSFLTEVEQLSR	304056	844.837	0.294516
DAFPPLPEK	2.38109e+06	6616.41	0.294498
FIPAPPSSPLR	2.21944e+06	6167.27	0.294497
EVESVDLPHCHLIK	444589	1235.43	0.29449
DTPEGLQWVQLSAEEIPSR	315414	876.511	0.294477
DSLDIEVK	3.97799e+06	11054.5	0.294477
SCFEDPEWK	1.17252e+06	3258.34	0.294477
GDARPAEIDSLWEISK	393782	1094.33	0.294467
VGVSQQPEDSQQDLPGER	207952	577.94	0.294448
VVNSETPVVVDFHAQWCGPCK	9.01188e+06	25046.6	0.29444
LITDTDSFLHDAGLR	112899	313.791	0.294428
ATFSPIVTVEPR	748421	2080.36	0.294399
ITNDFYPEEDGKTK	810480	2252.88	0.294397
GNPGEQSPSPEQFINNAGAGDSSR	234561	652.028	0.294387
IVFAAGNFWGR	2.50132e+06	6953.39	0.294376
VSQPIEGHAASFAQFK	1.6122e+06	4481.78	0.294373
FKTPEDAQAVINAYTEINK	172182	478.66	0.294367
VASGGGGVGDGVQEPTTGNWR	585414	1627.44	0.294365
DIIKEYTDVYPEIIER	188500	524.034	0.294361
TLQEVTEMDSVK	596651	1658.71	0.29436
AYCFNPSLSTWNLVSDKQDSLAQCADFR	259485	721.407	0.294347
AHLQGPAGASVAGPQTSEAFAITVR	198779	552.64	0.294346
KIEFPPPNEEAR	1.5506e+06	4310.97	0.294343
LPNLPSQSR	1.55314e+06	4318.2	0.29433
LQVVLEHMPVGPDAILR	358360	996.378	0.294323
GFQQISFVNSIATSK	1.23808e+06	3442.64	0.294297
DFDPVHGDVIK	475814	1323.17	0.294273
IEDTVFHVFDK	2.58366e+06	7184.97	0.294265
EGGGGISCVLQDGCVFEK	378222	1051.83	0.294258
IYGAGQPFAER	543542	1511.63	0.29425
IGADEEIDDFKGR	4.03537e+06	11222.8	0.294247
FLTWVK	114179	317.544	0.294246
VAAPDVVVPTLDTVR	3.20305e+06	8908.36	0.294235
AVEFLASNESR	1.56292e+06	4346.93	0.294227
EVDKIVFDAGFFR	66728.4	185.602	0.294209
KIDSAPLALLHK	742708	2065.82	0.294207
LTFTAGGAIEFGQR	860631	2393.84	0.294205
YLGSPITTVPK	1.03546e+06	2880.21	0.294196
DKEETLPLEDGWWGPGTR	199792	555.762	0.294183
TVLEMYGHFSGINR	154994	431.168	0.294169
MGFPPGAAQALVLQVFK	346708	964.508	0.294162
KPNIINFDTSLPTSHTYLGADMEEFHGR	369932	1029.16	0.29415
NVISVLSGQVVEMFDR	263025	731.782	0.294133
GGIGAGLGGGLCR	1.50365e+06	4183.42	0.294132
IGLAVCYDMR	1.23036e+06	3423.23	0.294119
LPQQSHSAFGATSSSSGFGK	2.13282e+06	5934.74	0.29409
QSNASSDVEVEEKETSVSK	1.10335e+06	3070.38	0.294071
NPNAPMLPPPK	376132	1046.73	0.294059
APPSSQDKIPQQNSESAMAKPQVVVAPVLMSK	747096	2079.18	0.294045
DGALHVIGSLAEILLK	104844	291.783	0.294044
VFIQHITLSDEERK	1.27079e+06	3536.78	0.294032
TEDSIRDYEDGMEVDTTPTVAGQFEDADVDH	5.65316e+06	15734	0.294023
VTEESHEEPAFQNFMQESMAQYWK	651947	1814.62	0.294005
VLAHFVAMCDTNMPFVGLR	207136	576.547	0.294001
LGSVNENLSVLLMAK	517531	1440.53	0.293998
LMLQYDAVVNSPHR	854308	2377.96	0.293994
SAIPHPLIMGVIR	1.47752e+06	4112.7	0.293992
ETIFELEDQVEQHR	367288	1022.36	0.293989
TIAQVLVHLHR	1.11818e+06	3112.61	0.293979
IADFLNSFDMSCR	798942	2224.04	0.293969
AGLEVLFASAAPAITCR	167641	466.687	0.293957
SGTGIHIDPLGTSAWNALVQGHKR	255465	711.185	0.293953
AQPGTLNLNNEVVK	1.1804e+06	3286.22	0.293941
EANTGFGGPVISSLYHEETIR	376919	1049.36	0.293937
LFIGGLNTETNEK	5.80881e+06	16172.1	0.293934
VLLDIFTGVR	2.41676e+06	6728.78	0.293918
AYGFSCDGEGVLK	544067	1514.9	0.2939
DSNFQNPFK	2.24359e+06	6247.11	0.293895
ILIWSGR	6.60322e+06	18387	0.293883
HELTEISNVDVETQSGK	452455	1259.89	0.293882
NLQMWEEMK	5.93463e+06	16526.3	0.293865
SAEDSFTGFVR	290753	809.671	0.293862
VAELALSLSSTSDDEPPSSVSHGAK	2.04457e+06	5693.68	0.293858
DPNGPTHSSTLFVR	1.15734e+06	3222.95	0.293858
LLDLELTSR	1.86725e+06	5200.11	0.293845
SGSALELSVENVK	1.94909e+06	5428.51	0.293819
GTSIVVPEPLHFLLPGKK	830663	2313.68	0.2938
SVIELQQYAK	925620	2578.19	0.293796
RCLYASVLTAQPR	219999	612.78	0.293795
IDYPPEFHQRPGYLK	471934	1314.54	0.29379
IVSSSWDGNLR	265612	739.85	0.293787
SGSHTVAVMNVGAPAAGMNAAVR	585995	1632.28	0.293784
LCLNICVGESGDR	1.12293e+07	31279.3	0.293782
EEQMSQAQLFTR	370648	1032.52	0.293761
YTSEDNASFQEIMEVAK	292424	814.629	0.293753
KEDEVQAIATLIEK	1.24305e+06	3462.99	0.293741
TLDDIVGR	269179	749.917	0.293736
QTSDGNWLMVHR	1.58498e+06	4415.82	0.293725
AKYDAIFDSLSPVNGFLSGDK	460627	1283.33	0.293724
VGDITILVNNAAVVHGK	184532	514.155	0.293701
LGTEPTSETQDELQR	3.26024e+06	9084.25	0.29369
GGGTPDANSLAPPGK	508534	1416.98	0.293688
FLHNPDAAQGFVGCALSSTIQR	673843	1877.7	0.293671
ELTGIQQGFLPK	607107	1691.81	0.293659
ALEQQVEEMK	1.23707e+07	34473.7	0.293654
GALMANFLTQGQVCCNGTR	671882	1872.4	0.293645
TACIQSENNGAALLSAHVGHSVAAQISNNMTEK	521193	1452.49	0.293639
VFSSAEALVQSFR	313760	874.433	0.29363
EFFWNVEEDFKPAPECWIPAK	657027	1831.22	0.29361
FFPASFPNR	1.18858e+07	33128.8	0.293598
MIINEELMASLDQPTQTVVMHR	1.07647e+07	30006.8	0.29357
IELCAMSEK	1.20671e+06	3363.77	0.293565
WKPPSLNSVDFR	145431	405.4	0.293564
NGSFGVLVATNVAAR	530791	1479.63	0.293561
LGPGLEVWATPGHGGQR	229935	640.978	0.293556
TTIENIQLPHTLLSR	6.45849e+06	18005.1	0.293538
GSEWLVSTAK	596536	1663.08	0.293529
EDSWTLFKPPPVFPVDNSSAK	3.52015e+06	9813.9	0.293527
ATEDGEEDEEMIESIENLEDLKGHSVR	4.30445e+06	12001	0.293514
GMTPAEAEMHFLENAK	940197	2621.81	0.293459
ALVNVEWNICQDCK	140044	390.53	0.293452
YEDFGPLFTAK	3.99111e+06	11130.2	0.293441
NDPFVVDCSDK	719587	2006.76	0.293438
QIGGGIQSITYTHNGDISR	264929	738.846	0.29343
DIVSLVPR	335207	934.846	0.293429
DDDFLGGAECSLGQIVSSQVLTLPLMLKPGKPAGR	676339	1886.26	0.293421
SFFTASEGCSNPLGGGR	149323	416.463	0.293412
EEIDSILNKVEER	421232	1174.84	0.293407
SSFEYGQVNHALAAAMR	343289	957.568	0.293373
QESLAAAASISEHPQK	295599	824.562	0.293365
HLMELNALDKQEELTPLGVHLAR	1.68155e+06	4690.81	0.293352
AKYPIVGYTAR	776146	2165.17	0.293347
RETLFTLDDQALGPELTAPAPEPPAEEPR	1.21506e+06	3389.63	0.293343
YIETSELCGGAR	1.66541e+06	4647.4	0.293251
APGFAHLAGLDK	5.19175e+06	14488.6	0.293234
EAMNDPLLER	2.1666e+06	6046.35	0.293233
CPVAQLEQDDQVSPSSTFCK	112006	312.587	0.293225
LVLDPYLLK	933209	2604.46	0.293218
ELSPDIAHLASLK	6.04993e+06	16885.3	0.293204
LTIIVSDPSHCNVLR	523937	1462.33	0.2932
KAGQVFLEELGNHK	446382	1245.94	0.293183
FECGEGEEAAETE	4.07246e+06	11367.2	0.29318
SFLTAEDCFELGK	2.21526e+06	6183.35	0.293177
SCIPQIPEIQK	158066	441.213	0.29317
SIAANMTFAEIVTPFNIDR	295029	823.524	0.293168
DGVVFGVEK	619599	1729.52	0.293166
TPNNVVSTPAPSPDASQLASSLSSQK	561050	1566.1	0.293164
HVHPTTAPDVTSSLPEEK	1.16378e+06	3248.54	0.293164
ASEVEEILDGNDEK	284854	795.151	0.293158
KPEDWDEEMDGEWEPPVIQNPEYK	1.40241e+06	3914.81	0.293152
ATGEGFVEFR	1.04693e+07	29227	0.293131
MAGLQALEDIIKK	283409	791.204	0.293126
NTSELVSSEVYLLSALAALQK	358116	999.767	0.293125
TMSVLSCICEAR	1.65537e+06	4621.58	0.293112
LEHPVLHVSWNDAR	1.29203e+06	3607.27	0.293104
FGLESHAHTIQICK	2.52593e+06	7052.73	0.293085
ILLVGEPR	694254	1938.45	0.293085
KMPCVFVTEVK	220381	615.335	0.293084
LGDPLEAFPVFK	2.14566e+06	5991.07	0.293079
LASALAHNPNSGLHTINLAGNPLEDR	532784	1487.64	0.293076
HPFPGPGLAIR	5.68251e+06	15867	0.293073
YEILTPNSIPK	316082	882.602	0.293065
VMSQEIQEQLHK	4.79895e+06	13401.1	0.293046
SRVPLGPSAMQNCSTPLALPTR	190674	532.497	0.293024
IVQMTEAEVR	1.85817e+06	5189.72	0.293001
KKPVFQPVHPIQPIQMPAFTTVQR	700701	1957.15	0.29298
RDLTQMADELR	160017	446.95	0.292979
ADALYPVVSAASICAK	1.20005e+06	3352.11	0.292961
IALDLISEANHFPK	810528	2264.09	0.292957
SFPDFPTPGVVFR	1.8913e+07	52832	0.292949
ESHATLVFHNLLGEIDQQYSR	282426	788.936	0.292949
ASLENVHPPIAPPPTEIPER	1.27142e+06	3551.66	0.292946
FSAEVLSSLR	193522	540.602	0.292942
FSSWEDFEEEHGK	211536	590.925	0.292941
IMADNPSWDGEK	4.98293e+06	13919.9	0.292938
LFEASDPYQVHVCNLCGIMAIANTR	922439	2577.08	0.292913
ELQPPAAGDPQAK	560209	1565.15	0.292902
LTFPGGLLIGCSPGFMNVPK	502040	1402.65	0.292899
ETGINTGSQELLSETGISLDPR	867864	2424.73	0.292898
INNLLDAVGQCEEYVLK	206765	577.69	0.292895
ILDSAPTGIK	692762	1935.63	0.292881
HAAYILLTGPADSEAPGLVSVIK	330088	922.367	0.292857
LGQMIVDYENPLKK	1.40881e+06	3936.72	0.292852
VEAAHCAACDLFIPMQFGIIQK	1.35157e+06	3776.77	0.292852
SVIEQGGIQTVDQLIK	5.94402e+06	16610	0.292846
NLQLFMENKQPEDDLFDR	1.5687e+06	4384	0.292817
VALENDDRSEEEKYTAVQR	3.04955e+06	8522.57	0.292816
KQGGLGPMNIPLVSDPK	1.57128e+06	4391.25	0.292815
TFAILER	1.29896e+06	3630.22	0.292814
LQNIMMLLR	1.09501e+06	3060.26	0.292813
HGGPGPGGPEPELSPITEGSEAR	567047	1584.75	0.292811
KTQEQLALEMAELTAR	4.23596e+06	11838.7	0.292803
VNVAEVLVNQGAHVDAQTK	269237	752.51	0.292787
VAVVNPQPQQWSK	523776	1463.96	0.292783
EVVFVEDVK	1.16394e+06	3253.28	0.292777
LLVSGSSDSTLK	1.14804e+06	3208.87	0.292775
MELAGSNTTASSPAR	1.40363e+06	3923.34	0.292768
DLHNLMVDLR	1.04174e+06	2911.97	0.292753
IGIEIIK	7.78472e+07	217607	0.292752
LEAMNQCWESVLQK	108435	303.11	0.29275
TIAQMIEDEQR	388855	1087	0.292743
KLEDGSLSRPQPEIEPEAAVQEMRPPTDLTHFK	413210	1155.09	0.292741
SNFSLAILNVGAPAAGMNAAVR	2.59189e+06	7245.48	0.292738
TPELTWER	3.63435e+06	10162.4	0.292658
VEEDDYPSEELLEDENAINAK	772922	2161.29	0.292652
NATILELR	288238	806.053	0.292629
DLLEPGCSVLLNHK	306041	855.947	0.292591
IFPGDTILETGEVIPPMK	1.33896e+06	3744.94	0.292584
AIEFLNNPPEEAPR	920124	2573.55	0.292578
TQSPCFGDDDPAKKEPR	3.31622e+06	9275.54	0.292572
LHSLVKPSVDYVCQLK	2.02405e+06	5661.78	0.292548
DNTTLLTQVQTTMR	816406	2283.79	0.292536
FLPFSFEHIR	565217	1581.22	0.292518
LLGEPVDEEGPEGRPR	195120	545.868	0.292511
VTLAQTAVPVLCGSALK	626871	1753.79	0.292503
IGGGIGFGGLEAMNSMGGFGGVGR	431814	1208.08	0.292503
FCQENGFSSHFVSAK	252622	706.761	0.292501
ESLCQAALGLILK	883607	2472.17	0.292489
AGLTFNHDPPLSQNQR	395617	1106.89	0.292482
LAEVTEEEWLSIPEVGDAR	1.61697e+06	4524.2	0.292475
VTFQPPSSIGCR	1.0601e+06	2966.11	0.292475
EREDEELNNPMK	732793	2050.36	0.292469
AASADSTTEGTPADGFTVLSTK	1.0352e+06	2896.64	0.292455
SLMPQIIPGKK	343443	961.011	0.292453
LAQAHGFQGFLR	672347	1881.42	0.292441
ISLLTDSLLK	323553	905.422	0.292431
SMVTEEFNGSDWEK	1.09314e+06	3059.04	0.292429
VTWYCCGPTVYDASHMGHAR	469457	1313.76	0.29242
ISSFRPVEDITEEDLENVAITVR	309479	866.097	0.292411
LGDLVWGK	884722	2476.04	0.2924
HQAQIDHYLGLANK	6.41602e+06	17956.7	0.292393
LLGYDVHVLCDQTAQEMQEK	723462	2024.94	0.292371
MGIGMAEFLDK	1.99699e+06	5589.58	0.292366
WKPDYDSAASEYGK	323584	905.731	0.29236
YVDEKDVAKPSEEEQKELDEITAK	316904	887.035	0.292359
TSLFSSILR	488854	1368.38	0.292349
EDLRLPEGDLGK	4.58867e+07	128450	0.292336
LPPVLVLHLK	2.26013e+06	6326.76	0.292335
LPGAWDPAAHQGGNGVLLEGELIDVSR	587536	1644.7	0.292333
QKVEGTEPTTAFNLFVGNLNFNK	8.57969e+06	24017.5	0.29233
FLFPEGIK	1.32755e+06	3716.32	0.292326
SQLPDLSGPHSYSPGR	2.2352e+06	6257.49	0.29231
DVHHEPVYPQPPFSYSDLSR	1.69208e+06	4737.03	0.292309
LIGGESGIVSLVGEEYK	334499	936.479	0.292298
SSDVHSSGSSDAHMDASGPSDSDMPSR	2.92686e+06	8194.59	0.292283
VLGYDETIK	318566	891.981	0.292263
NPDDITQEEYGEFYK	1.91854e+07	53720.7	0.292253
LISKPVASDSTYFAWCPDGEHILTATCAPR	210154	588.51	0.292222
FNDIHVPIR	844395	2364.78	0.292202
LMFSNCYK	1.63226e+06	4571.27	0.292201
ALEVAEYLTPVLK	537621	1505.71	0.292189
LNEFLELER	405799	1136.54	0.292184
TALLGLTK	1.06709e+06	2988.63	0.292184
LGKPSAHASQSFCESSSETPFHFTLPK	621701	1741.25	0.292179
LVVDLTDIDPDVAYSSVPYEK	4.76632e+06	13349.8	0.292171
LHLGIPEAVFVEDVDSFMK	2.25383e+06	6312.94	0.292158
VANPSGNLTETYVQDR	3.15189e+06	8828.49	0.292155
EEEHDCFLEEIMTK	666814	1867.78	0.292151
SETSVANGSQSESSVSTPSASFEPNNTCENSQSR	295040	826.475	0.292133
TWDDDYVLK	482982	1353.03	0.292114
YYGTKDPVPGYSVPAAEHSTITAWGK	150000	420.227	0.292103
SDKKPDREEIQMSNMGSNTK	1.25187e+06	3507.14	0.292102
ETHNAESPDFQLQAMIQAAGK	125906	352.732	0.2921
SNFLNCYVSGFHPSDIEVDLLK	1.80945e+06	5069.27	0.292099
ACDELVEEMEHYGK	566378	1586.78	0.292091
SCYSLANQLELNPDFSRPNR	1.49694e+06	4194.3	0.292062
TFIGPGGNMPGYLRPETAQGIFLNFK	2.2204e+07	62215.4	0.292053
TPIKVELVAGK	521745	1461.94	0.29205
ENILEEFSK	7.722e+06	21637.6	0.292045
IDSPGFKPASQQVYR	511686	1433.8	0.292042
AVKDELLSEKPEVK	804185	2253.57	0.292021
EILEQGLFSK	570146	1597.73	0.292018
LSYLEEAVMHLDHSDPITR	644271	1805.48	0.292015
DTEQYEREDFLIKPSDNLIVCGR	1.7451e+06	4890.47	0.292011
VILQPDVHPGNCWAFQGPQGFAVVR	1.18378e+06	3317.5	0.292003
KALELDPDNETYK	214728	601.827	0.291975
LAEFGAEFK	407211	1141.37	0.29196
LDMVPHLETDMMQGGVYGSGGER	1.16583e+06	3267.9	0.29194
QAVTNPNNTFYATK	1.8054e+07	50611.4	0.291914
NPLGNCGDINLVR	265915	745.478	0.291901
NNDLCYWVPELVR	1.09071e+06	3057.76	0.2919
LVESDAEAEAVR	595717	1670.1	0.291895
GIMESPIVR	576629	1616.65	0.291884
LQPVSTILAK	365457	1024.63	0.291876
NIFPIWALGR	916987	2570.99	0.291872
VPELNVQNGVLK	1.97083e+06	5525.69	0.291871
AGPFDEFQIATMLK	851108	2386.3	0.291869
VLNLPPENLITSISAVPISQK	424866	1191.29	0.291853
MVEHILNTEENWNSWK	238232	667.992	0.291849
EFSPFGTITSAK	424088	1189.21	0.291828
VIGVLEPLDPEDYTKLEFSDETFGSNIPK	528235	1481.27	0.291825
DIVVPSLNVAK	1.28985e+06	3617.09	0.291815
ALADENEFVR	832785	2335.37	0.291814
ELASQPDVDGFLVGGASLKPEFVDIINAKQ	756366	2121.08	0.291813
DSLLAHSSDPVEMR	331221	928.889	0.291799
TKDLPVTEAVFSALVTGHAR	765299	2146.25	0.291796
EEEAGGFIANLEPVSLADR	431357	1209.73	0.291795
CPLSGACYSPEFK	1.00928e+06	2830.56	0.291789
EGTIQVQGQALFFR	348672	977.88	0.291784
RLEAAYLDLQR	1.90341e+07	53384.6	0.291773
EPQGIIACCNPVPPLVR	525115	1472.82	0.291766
DHEVALIFPGPQSISIK	80776.5	226.559	0.291765
LPPEFSPVIIK	1.08494e+06	3043.17	0.291747
NAVALSASPQLK	555591	1558.4	0.291746
LQEVEVPEDFGPVR	91237.4	255.919	0.291742
WLCNDQIDAGTR	1.29126e+06	3622.18	0.291723
LQSGICHLFR	1.34416e+06	3770.73	0.291711
ILHGLGFTPAMQR	429863	1205.99	0.291687
ILPWYPK	939299	2635.32	0.291675
VSYFAVFDGHGGIR	669164	1877.5	0.291662
EGEEPTVYSDEEEPKDESAR	6.37247e+06	17880.3	0.29165
HLCQQLQAEQAAAEKR	428452	1202.19	0.291649
NDLLNIIR	972293	2728.2	0.291641
DTFSYNFYNRPILSR	95674.3	268.468	0.29163
SKLPKPVQDLIK	2.39968e+07	67337.8	0.291623
RPAPAVSPGSWKPGPPGSPRPWK	173683	487.379	0.291621
IGTETTEGAESAQPEAEELEATVPQEK	367458	1031.16	0.291616
DIELVMSQANVSR	5.49197e+06	15411.5	0.291616
VMLLQQGLNDR	228204	640.404	0.291608
FEGVELNTDEPPMVFK	208600	585.43	0.291587
KKEDELWASFLNDVGPK	231294	649.146	0.291575
SIEEVEADMK	540449	1516.85	0.29157
TPMDMGTIK	665632	1868.37	0.291541
YQEHEDVPICIHCSAGCGR	212281	595.878	0.291529
SLINMVLDHVEDMEER	321396	902.223	0.291511
RPEIGTFLR	260214	730.53	0.291489
YPTFIDALR	3.34898e+06	9402.08	0.291486
AFITNIPFDVKWQSLKDLVK	1.37098e+06	3849.01	0.291481
IILTARPFR	2.83722e+06	7965.67	0.291474
GLSDALICTDDFIAK	461431	1295.56	0.29146
FYHDWNDKEIEVLNK	1.81199e+06	5087.64	0.291453
TMGYSVTAPEDTR	471337	1323.48	0.291436
DVEDEELTR	196961	553.08	0.291421
LLPLEEHYR	1.39552e+06	3918.73	0.29142
ASLLPQSLAAAAAVPTR	429247	1205.37	0.291418
GLGQPFLVPVPARPPLTR	599318	1682.98	0.291411
VVDDLLDQITGGDHSR	376338	1056.84	0.291405
GAVLPHFNVLFDGLSK	1.23526e+06	3469.24	0.291376
DSAQRDDMIFEDCGDVPSEPK	144948	407.097	0.291368
LPMPEDYAMDELR	222936	626.136	0.291367
GPLLVQDVVFTDEMAHFDR	1.91675e+06	5383.4	0.291365
FMQTFVLAPEGSVPNK	2.52222e+06	7084.32	0.291349
GASRPWEGTDEPGSAWAWPGFQR	228116	640.736	0.291344
LELDALR	459012	1289.38	0.291322
KDYEEIGPSICR	5.93026e+06	16659.2	0.291304
DDFFIK	452378	1270.86	0.291295
ADCPTMEAQTTLTTNDIVISK	1.55646e+06	4372.6	0.291291
ANLPLLQR	363357	1020.79	0.291291
NPFDTFFGQR	769710	2162.39	0.291287
HSIAQLDPEALGNIK	404578	1136.66	0.291272
AAEVLPSAR	1.39926e+06	3931.72	0.291235
AGLGSGLSLSGLVHPELSR	883125	2481.55	0.291224
NGQHVASSPIPVVISQSEIGDASR	839426	2358.87	0.29121
SAQTFLSEIR	743938	2090.62	0.2912
TLLVSTSAVDNNEAQK	603482	1695.95	0.291192
MAVMAMVIKDDR	613257	1723.43	0.291192
NQLSALPPELGNLR	355017	997.705	0.29119
EGMALEDYQR	480569	1350.6	0.291177
NRPSVPPPPQPPGVHSAGDSSLTNTAPTASK	1.44216e+06	4053.14	0.291173
DHYSNGFCTVYAK	1.23473e+06	3470.17	0.291172
ASGDFCSPGEGMEILQQVCSK	329772	926.826	0.291168
LDIVWK	214466	602.759	0.291168
YVSINSTLESCELR	153019	430.098	0.291144
GIVFEDVKVPK	1.97427e+06	5549.45	0.291129
IILPPEKELAMPGEDLK	461162	1296.33	0.291116
HHNQPYCGIAPYIR	1.75002e+06	4919.37	0.291113
LSLDGQNIYNACCTLR	4.47036e+06	12566.8	0.291102
TPALVNAAVTYSKPR	6.59172e+06	18530.7	0.291096
TLEAEFNSPSPPTPEPGEGPR	657967	1849.71	0.291092
NGDTSTEEPMLNVQR	562254	1580.69	0.291082
THPVPMGTPTPLEPLVALLGMPEEGPA	299525	842.094	0.291072
FAHGNAELHEWEER	598566	1682.85	0.291068
IFSSSEHAPPAATSR	1.06304e+06	2988.73	0.291067
ERNQNEALLQAIK	404354	1136.85	0.291063
GGGQSVQFTDIETLK	463946	1304.48	0.291045
EQFEGLGSTPDAK	469016	1318.79	0.291033
HLWVGNLPENVR	741883	2086.2	0.29101
YGIQMPAFSK	1.04047e+06	2925.89	0.291006
LASLFPALFSR	2.58768e+06	7276.89	0.291
LPHGLGEPYR	359958	1012.26	0.290997
MLSPEAER	446067	1254.48	0.290981
GEAQDLLSQIAQLQEENK	270316	760.272	0.290959
VAAAESMPLLLECAR	6.01177e+06	16909.1	0.290945
MLTDPVDQCVAYHLGR	108396	304.883	0.290942
CPVTVCGDVHGQFHDLMELFR	185327	521.273	0.29094
ESILDLSK	9.793e+06	27546	0.290929
LVLMSATGDNER	144439	406.294	0.290919
SLGPAAPIIDSPYGDPIDPEDAPESITR	845170	2377.43	0.290915
RLPVMMDEALSYLEK	125789	353.851	0.290906
AAEECGYSVQVISMEPESCSPK	311178	875.398	0.290892
VLDLELK	1.7441e+06	4906.59	0.290885
GVAGALRPLVQATVPATPEQPVLDLK	1.40869e+07	39630.1	0.290884
YGAHNYHPLPVALER	1.30195e+07	36628.1	0.290876
GLTEFPADLQK	793123	2231.44	0.29086
IIEGTEVVQEIQNK	372642	1048.43	0.290858
GCGVVEFKDEEFVKK	1.2055e+06	3391.69	0.290857
VEAAQETVADYQQTIK	2.08037e+06	5853.3	0.290851
FLNLPQHER	1.06021e+06	2983.08	0.29084
EDAAGTSGLGELNSR	1.31359e+06	3696.01	0.29084
SLVESVSSSPNKESNEEEQVWHFLGK	2.87711e+06	8095.95	0.290816
DIEHALSVSVFNNK	249745	702.765	0.290814
VVVEPVGPVGFKPETFR	2.2824e+06	6422.95	0.290794
GAAVESIPVFGALCSSSSLHQTLEALAR	1.18554e+06	3336.29	0.290791
KEGPTLSVPMVQGECLLK	123566	347.744	0.290784
QLPLTSICLETDSPALGPEK	231004	650.151	0.29076
QQSIAGSADSKPIDVSR	3.97825e+06	11197.1	0.290746
TVDLGLTGNHGVVHPSLADSANKFEENTYCFGR	384795	1083.04	0.290744
VYATILNAGTNTDGFK	296511	834.569	0.290741
FAQLALER	654018	1840.89	0.290731
AGLVIPPEK	969870	2729.99	0.290725
FTRPLTMAELSR	1.62913e+06	4585.67	0.290724
HCALALGNCALHGGQAVQR	432358	1217.01	0.290722
VLTFALSEEVRPQDTVSVIGGVAGGSK	6.1664e+06	17359.3	0.290689
QIEIQFAQGDR	5.56552e+06	15667.8	0.290687
CVINATGPFTDSVR	324665	914.025	0.290674
GLPDFASFSAK	1.21897e+06	3431.86	0.290666
FIIGSVSEDNSEDEISNLVK	748820	2108.21	0.290665
LLLHLEELQMEHDIR	402521	1133.31	0.29065
QFMAETQFTSGEK	3.28543e+06	9250.25	0.290648
FKGFNDGLEELCK	136310	383.791	0.290645
TLNEADCATVPPAIR	516218	1453.45	0.290644
ENYTWSQDYTDLEVR	601190	1692.71	0.290642
APEVILGMGYK	491148	1382.91	0.290636
TGISDVFAK	9.10094e+07	256253	0.290633
QLKPWCWYCNR	503401	1417.42	0.290632
SSAYESLMEIVK	3.23224e+07	91021.2	0.290596
APIRPDIVNFVHTNLRK	3.56769e+06	10047.7	0.290568
NATNVEQSFMTMAAEIK	6.92343e+06	19498.7	0.290565
LGVNNNQGVNIFNYQVATK	432734	1218.73	0.290565
NITRPFEDQTSLEFFSK	2.31227e+06	6512.32	0.290557
AEGGYFGQIR	4.51502e+06	12716.3	0.290554
SHSGPSSLPEAPLKPPGPLVPPDQQDK	665277	1873.73	0.290551
GIVQNLHSMLPIQQLQEWGVER	1.29488e+06	3647.21	0.290536
GGDGPMCRPVILLPEDTPPFLELK	1.31799e+06	3712.35	0.290531
HSQHYQIPDDFVADVR	339815	957.162	0.290527
LIEGLPEK	2.53699e+06	7146.16	0.290519
LPPLYGDNLDQHFR	1.25455e+06	3534.02	0.290501
AAFGILSYEHRPLK	1.01933e+06	2871.43	0.290499
LMNEFTNMPVPPKPR	1.18767e+06	3345.66	0.290498
VLNEDELPSVRPEEEGEK	220708	621.737	0.290497
ENIVEAIIHSPELIR	3.88535e+06	10945.1	0.290494
FFTQPDKNFSNTK	786467	2215.61	0.290481
EAMEDGEIDGNKVTLDWAKPK	1.12441e+06	3167.71	0.290475
IFVGGLNPEATEEK	9.68273e+07	272788	0.29047
NTSEQDQPMGGWEMIR	2.11147e+06	5948.66	0.290465
IAILGFAFK	428592	1207.56	0.290445
IPEQILGK	3.47959e+06	9803.89	0.290442
GCALQCAILSPAFK	5.32893e+07	150149	0.290433
IGIFGQDEDVTSK	2.1412e+07	60331	0.290432
PMFIVNTNVPR	3.3726e+07	95028.1	0.29043
NSQPHSPTSSLTSGGSLPLLQSPPSTR	757687	2135.03	0.290412
IDTHNIIVNQLVFPDPEKPCK	5.68825e+06	16029.2	0.2904
EQLAIAEFAR	1.27427e+07	35909.2	0.290391
GVEELESLCEVYR	652429	1838.62	0.290383
FNRYPLIIDPSGQATEFIMNEYK	1.42824e+06	4024.99	0.290379
QYNGVPLDGRPMNIQLVTSQIDAQR	1.03509e+07	29170.9	0.290373
AVQHCLALLNLTLQK	565611	1594.03	0.290369
QAATMSEVEWR	1.27351e+06	3589.13	0.290364
IGCPLTPLPPVSIAIR	379510	1069.6	0.290355
LIVYLQR	376060	1059.9	0.290349
ADIVQQLLQQGASPNAATTSGYTPLHLSAR	309915	873.507	0.290338
LYSLLDR	727450	2050.43	0.290326
STLADYSAQKDLEPESDR	151789	427.86	0.290314
TNVFAPDYIAGVSPFVENDISSR	3.63676e+06	10251.3	0.290312
ELLAKPIGPDDAIDALSSDFTCGSPTAAGK	502336	1416.01	0.290307
VYASGGTEGFPLSR	351478	990.846	0.290282
YGVFMR	342668	966.07	0.290264
ASLPTLGFTHFQPAQLTTVGK	1.32477e+07	37349.6	0.290258
ETGEVVDCHLSDMLQQLHSVNASKPSER	1.78033e+06	5019.41	0.290252
YQLDKDGVVLFKK	277493	782.361	0.290251
NPDGGFATYETK	762319	2149.38	0.290237
LQELNAHIVVSDPEDITDCPR	1.70018e+06	4793.84	0.290228
KGLEFPMTDLDMLSPIHTPQR	184372	519.856	0.290228
IVLVDDSIVR	9.41811e+06	26555.8	0.290224
IVKPNGEKPDEFESGISQALLELEMNSDLK	3.86938e+06	10910.6	0.290217
YSDVEVPASVTGYSFASDGDSGTCSPLR	978234	2758.34	0.290217
TILKEDSPGLLQFEVCPLSESR	341893	964.044	0.290217
SLNANTDITSLAR	1.87923e+06	5299.15	0.290204
ELPVPGSAEEEPPSGGGR	159871	450.835	0.290189
TQDASGPELILPASIEFR	931934	2628.14	0.290179
DDDRTPGLHGDCDDDKYR	431053	1215.72	0.290153
TCLLNETGDEPFQYKN	919969	2594.66	0.290149
AADSQNSGEGNTGAAESSFSQEVSR	2.56077e+06	7222.63	0.290138
NHQNLLDSLEQYVK	1.24062e+06	3499.21	0.290133
GAGTDEGCLIEILASR	435878	1229.45	0.290123
FQMTQEVVCDECPNVK	500172	1410.83	0.290117
LKGIEEEEILPGFILCDPNNLCHSGR	441045	1244.13	0.290099
ADLPEGVAVSGPSPAEFCR	688077	1940.98	0.290097
VVDDEIYYFR	537795	1517.09	0.290091
TAGEITQHNVTELLR	186639	526.564	0.290055
LVDELMEAPGDVEALAPPVR	308781	871.164	0.290054
IFCGDLGNEVNDDILAR	1.73615e+06	4898.79	0.290019
SPSSPQQQQQVLNILK	273630	772.096	0.290016
LFEESDDKEDEDADGKEVEDADEK	641779	1810.95	0.290006
LHLGFIEIR	5.26686e+06	14861.9	0.290004
MPIEGSENPERPFLEK	618294	1744.81	0.289985
LYSILGTTLKDEGK	2.47713e+06	6990.7	0.289972
DVQEFIDNPK	5.41437e+06	15279.9	0.289972
QLYQTLTDYDIR	543001	1532.4	0.289972
PRPELPLPEGWEEAR	90692.5	255.947	0.289968
ELYGSILQENPQVVYK	639319	1804.28	0.289964
NAEQNGPVDGQGDNPGPQAAEQGTDTAVPSDSDKKLPEMDID	234883	662.891	0.28996
TVAHSPTALISGGTDTHLVFRPLMEK	5.90871e+06	16675.9	0.289956
ADLIAYLKK	237771	671.08	0.289943
DSLSEEVQDLK	375954	1061.09	0.289942
LPLLLSCCCGDDESVR	113754	321.076	0.289926
SAEGPGGLEPGLEEHR	309332	873.113	0.289923
ILDWQPR	1.12207e+06	3167.28	0.289908
KLAGANPAVITCDELLLGHEK	512939	1447.93	0.2899
YPLIIDPSGQATEFIMNEYKDR	859925	2427.5	0.289888
AAETVVDPEMTPYLDIANQTGR	973063	2746.9	0.289886
KLAEVTEEEWLSIPEVGDAR	159934	451.509	0.28987
NHAVVCQGCHNAIDPEVQR	2.23531e+06	6310.6	0.289865
NGLVLFGNDGK	2.20956e+06	6238.07	0.289857
YPGSTFMDHVLR	6.65274e+06	18782.5	0.289852
TIHGLIYNALK	658838	1860.12	0.289846
SGWALNMK	295621	834.658	0.289838
MQVDQEEPHVEEQQQQTPAENK	1.17855e+07	33277.3	0.289821
HLSPYATLTVGDSSHK	2.13184e+06	6019.42	0.28982
HTEVPTGTCPVDPFEAQWAALENK	1.76948e+06	4996.67	0.289797
YTLWNFLPK	353302	997.663	0.289795
SVVAPPGAPK	2.80454e+06	7919.83	0.289784
EALQSDLLEMK	289215	816.841	0.289742
QSPLGFEVHDEITVTR	427244	1206.69	0.289739
TVVPCDFGLSTEEILAADDK	254111	717.716	0.289734
KPKPNPNLLFSDVYQEMPAQLR	2.07016e+06	5847.01	0.289734
TLLEGSGLESIISIIHSSLAEPR	1.59583e+07	45074.3	0.289725
SLPSGPSPEIFR	370843	1047.48	0.289718
VASGVLSPPPAAPPPSSSSVPEAGGPPIKK	315528	891.235	0.289717
GIRPGLTTVLAR	940840	2657.55	0.28971
DLLVENVPYCDAPTQK	482379	1362.58	0.289705
VPPNGLVVYCGTIVTEEGK	582169	1644.45	0.289705
GNFTLPEVAECFDEITYVELQKEEAQK	5.1926e+06	14667.9	0.289699
AGSSSLEAVR	260610	736.183	0.289691
VISDKDLELLLDR	2.53325e+06	7156.2	0.289683
GGPEVQQVPAGERPLWFICSGMGTQWR	639254	1805.86	0.28968
ELQSMADQEQVSPAAIKK	1.15088e+06	3251.22	0.289677
SKGGNVGYGEPSDQADVVMSMTTDDFVK	365874	1033.59	0.289675
WTGTQFGQWDTAGFENEDQK	502259	1418.89	0.289674
ADLDPSNPVANWIHAR	358864	1013.8	0.289671
ERVEDVPIPIYFPPESQR	1.06254e+06	3001.78	0.289665
GPVREGDVLTLLESER	202294	571.509	0.28966
LPQPSDQHFTSAVHQK	970942	2743.08	0.289657
TDLEELSLGPR	6.24716e+06	17649.8	0.289648
YQFDPNLGIR	576131	1627.75	0.289643
EVMPLLLAYLK	4.58322e+06	12949.6	0.289629
LGPPPEPPGGLCHGHPQPQVH	900175	2543.54	0.289613
NLSACGGFEVCDDMVTK	132026	373.09	0.289585
QGAIVAVTGDGVNDSPALK	580539	1640.59	0.289574
VWEAQMWTCER	789742	2232	0.289547
LDLPALYSVSAK	607839	1717.98	0.289533
SAFTLDGWFK	229321	648.16	0.289527
EVPQMCIPGKIEEVVLEAR	416147	1176.24	0.28952
YDPFLQTR	1.2141e+06	3431.76	0.289512
KPLPDHVSIVEPK	1.60245e+07	45295	0.28951
TDYNASVSVPDSSGPER	3.56399e+07	100745	0.289495
LTLQKPSCL	5.07798e+06	14355.3	0.289473
YYPTEDVPR	8.57969e+07	242546	0.289472
LLDGIQDNYTFAQPGIQK	113727	321.506	0.289471
MGVSPGNPVDSHAYPHIQNSK	578842	1636.4	0.289467
LPAPPSGAESSGSLSLTAPTPEQESSR	855609	2418.84	0.289465
ISIPELLAHPYVQIQTHPVNQMAK	994636	2811.97	0.289456
EQKYEDGIALLR	181336	512.662	0.289455
LADDVDLEQVANETHGHVGADLAALCSEAALQAIR	5.61497e+07	158749	0.289445
AQPVPHYGVPFKPQIPEAR	2.65758e+06	7514.04	0.289429
EAFTADGDQVFAGR	1.02901e+06	2909.62	0.289408
IPTPADVCK	1.76446e+06	4989.54	0.289387
QSVSPPIPHLR	298593	844.394	0.289377
VNISDGVKDEFCR	287561	813.248	0.289358
VNWAEDPALK	148536	420.075	0.289356
LPTFGAPEQLVDLK	1.29998e+06	3676.58	0.289349
SGKWEGLVYAPPGK	2.54032e+06	7185.44	0.289311
GGGAYYLISR	419363	1186.19	0.289309
GGPAEVVHDSPVPEVTWGPEDEELWR	461869	1306.44	0.289306
TVEGEFTGVGK	282341	798.703	0.289279
AAVMHDILDMMPEGIK	221978	628.022	0.289243
YMAEALLLR	2.23769e+06	6330.95	0.289241
EIHPPFKPATGRPEDTFYFDPEFTAK	1.19422e+06	3378.91	0.289226
ITQVSMASLK	460133	1302.04	0.289194
ILSEEEQEMFR	1.55795e+06	4408.59	0.289189
AASCVLLHTGQK	4.59482e+06	13002.2	0.289188
EKAEALEDLVGFK	1.8239e+06	5161.22	0.289187
NETLGGTCLNVGCIPSK	1.09273e+06	3092.19	0.289184
GSDDELFLGGSNQDSVQGLGR	149315	422.539	0.289178
DALLLWCQMK	692817	1960.58	0.289176
EASDPATPSNFLPK	550659	1558.31	0.289173
LIPDFPVAR	447775	1267.16	0.289172
FLDGNEMTLADCNLLPK	2.12513e+06	6014.1	0.289164
VYLLMK	707823	2003.14	0.289163
KMEMEMEQVFEMK	356009	1007.53	0.289156
GSITSVQAIYVPADDLTDPAPATTFAHLDATTVLSR	5.4966e+06	15556.5	0.289141
PFLELDTNLPANR	9.15446e+06	25909.2	0.28914
KDDGISFSNQTGPAWAGSER	164929	466.789	0.289139
IFDLQDWTQEDERDK	209489	592.907	0.289137
FLLFDSNNR	190687	539.708	0.289128
FDYSGVGSSDGNSEESTLGK	149685	423.668	0.289122
RPAGGPQNQFPFQFGR	276224	781.843	0.289115
VKEDENVPFLLVGNK	3.64201e+06	10309.1	0.289102
AILILDNDGDR	8.52812e+06	24139.8	0.2891
VPVPESPAFSR	1.00364e+06	2840.97	0.289096
NLLEISGPETVPLPNVPSIALPSKPAK	1.51893e+06	4299.8	0.289079
LYYHVLGTDQSEDILCAEFPDEPK	3.47068e+06	9825.33	0.289065
KEEPHLLSNFEDFLTR	74544.9	211.057	0.289032
QAESFEDLR	250257	708.602	0.28901
TFVGTPCWMAPEVMEQVR	518924	1469.41	0.288995
TGVPIGHWPVPESFWPDQNSPTLPPR	2.24876e+06	6367.78	0.288991
ADFQYQESNLR	667287	1889.61	0.288982
ATTLPTDFNYNVDTLVQLHLKPGTR	7.65915e+06	21689.1	0.28898
VSCAGQMLEVQPGLYFGGAAAVAEPDHLR	239043	676.917	0.28898
ENLATVEGNFASIDER	242149	685.728	0.288975
FLEQQTLCNNQVNDLTTALK	587749	1664.49	0.288961
MYTDIQEPMLSAAQEQFGGNPFASLVSNTSSGEGSQPSR	593564	1680.97	0.28896
SCGSSSHENRPLDLLHK	1.16686e+06	3304.61	0.288953
EVFNTDECSIQHCLYQFTR	888857	2517.32	0.28895
NQLDQEVEFLSTSIAQLK	7.28783e+06	20640	0.288947
DFVPFITK	75561.8	214.008	0.288935
KPVIVFVPSR	3.68949e+06	10449.6	0.288932
FHKPEEANEPPLNPHGSAR	535410	1516.44	0.288928
MQSACLLSDMESFK	728552	2063.58	0.288914
AVTITLK	523459	1482.69	0.288908
EHQQALDVLDMEEPINKR	524636	1486.07	0.288901
VGVLMESVWNMNDSCR	148229	419.874	0.288896
SLLALEKEEEEER	164511	466.014	0.288886
SVFDVLDGEEMR	355800	1007.91	0.288877
IPQELNNITK	949142	2688.75	0.288874
EQIDNLATELCR	1.59206e+06	4510.09	0.288871
DYPLIPVGK	569346	1612.92	0.288863
HEKEDGAISTIVLR	2.42236e+06	6862.49	0.288859
LLEENDQLIR	634244	1796.83	0.288854
DLHESSFSLSGSQIDDHVPK	1.33261e+06	3775.33	0.288854
IGCLLSGGLDSSLVAATLLK	1.27518e+07	36129.6	0.288828
IPVSGPFLVK	5.15817e+06	14615.4	0.28881
MFIGGLSWQTTQEGLR	183424	519.725	0.288809
YNANFVTFMEGK	347222	983.842	0.288809
LSAELLLGQLNAEHAEADVR	549243	1556.33	0.288797
VINLSQYGPAYFGQEHAR	275028	779.325	0.288793
IQQWQQSPCIAEEHGK	594421	1684.45	0.288779
LLLVSFDGFR	236303	669.628	0.288778
FTVVVATQLPESTSLR	896799	2541.38	0.288772
IQEEILVHIR	1.17814e+06	3338.67	0.288769
LNILDTLSK	1.25854e+07	35665.2	0.288769
SQKEEDEQEDLTKDMEDPTPVPNIEEVVLPK	755762	2141.76	0.288764
TPIPLLLR	792408	2245.7	0.288753
MKEPSSPPPAPTSSTFGLQDGNLR	356287	1009.74	0.288748
QIDLSTVDLKK	1.31054e+06	3714.15	0.288747
LAEAFAEELHER	508973	1442.5	0.288741
VSYGIGDEEHDQEGR	1.61157e+06	4567.64	0.288726
LIEAYVIQCQAEAQEVTIAR	291615	826.525	0.288724
AEEPGDRPAEEWLGR	526422	1492.14	0.288704
SDEVTQEISDETR	639227	1811.99	0.288688
[truncated: 32,510 more rows]
