# Supplementary material for: Proteomic characterization identifies clinically relevant subgroups of soft tissue sarcoma
Source: Nat Commun. 2024 Feb 15;15:1381. doi: 10.1038/s41467-024-45306-y (PMC10869728; doi:10.1038/s41467-024-45306-y)
Supplement: Supplementary file 10 — Source Data [file 41467_2024_45306_MOESM10_ESM.zip › Source Data/supplementary_figure10.xlsx]

## Sheet: sfigure10A
Group	SHC1 mrNA level (2-ΔΔCT)
OE-Ctrl_1	1.123
OE-Ctrl_2	1.098
OE-Ctrl_3	1.21
OE-SHC1_1	7.124
OE-SHC1_2	7.231
OE-SHC1_3	7.143
sh-Ctrl_1	1.109
sh-Ctrl_2	1.121
sh-Ctrl_3	1.123
sh-SHC1_1	0.245
sh-SHC1_2	0.312
sh-SHC1_3	0.289
Comparison	p-value(t.test)
OE-Ctrl vs OE-SHC1	2.28458e-08
sh-Ctrl vs sh-SHC1	2.01466e-06

## Sheet: sfigure10B
group	number of migrated cells
OE-Ctrl_1	302
OE-Ctrl_2	306
OE-Ctrl_3	308
OE-SHC1_1	818
OE-SHC1_2	822
OE-SHC1_3	812
sh-Ctrl_1	348
sh-Ctrl_2	356
sh-Ctrl_3	346
sh-SHC1_1	198
sh-SHC1_2	190
sh-SHC1_3	187
Comparison	p-value(t.test)
OE-Ctrl vs OE-SHC1	1.16554e-08
sh-Ctrl vs sh-SHC1	3.84074e-06

## Sheet: sfigure10C
ID	SHC1	GOBP_ACTIN_CYTOSKELETON_REORGANIZATION	GOBP_POSITIVE_REGULATION_OF_EPITHELIAL_CELL_MIGRATION
SS-231	0.178109	0.0835875	0.0420784
SS-229	-0.793607	0.035369	0.0229174
SS-244	2.28404	0.0497343	0.0307398
SS-230	-4.25429	0.0756889	0.0604488
SS-205	1.41424	0.0408056	0.00984253
SS-196	-0.567896	0.0619812	0.0171245
SS-200	-4.59214	0.066252	0.0468934
SS-197	0.799502	0.0572157	0.0291335
SS-210	-2.24127	0.0819909	0.0372745
SS-223	-1.3441	0.106424	0.0484619
SS-190	-0.788365	0.0802719	0.0547783
SS-317	-2.95344	0.023413	0.0100562
SS-242	-0.349971	0.114628	0.0589849
SS-255	-1.46474	0.0921636	0.0509937
SS-189	-1.07279	0.0393198	0.00207433
SS-239	-0.250509	0.0437446	0.0392836
SS-193	0.463727	0.0953598	0.0349636
SS-260	-0.467932	0.0623314	0.0489706
SS-287	0.84535	0.0491877	0.0416219
SS-282	-0.940368	0.080136	0.0432729
SS-247	0.0356239	0.0546354	0.00526836
SS-198	-0.150401	0.0202781	0.0161174
SS-199	-1.64025	0.0418736	0.0374726
SS-236	-0.777195	0.0520974	0.0331739
SS-226	-0.567468	0.0356944	0.0106729
SS-219	-2.49086	0.0310243	0.0361369
SS-271	1.8257	0.0678366	0.0773107
SS-128	-0.165208	0.0615928	0.0519867
SS-267	-0.152324	0.0483492	0.00404693
SS-308	0.329296	0.0676268	0.0517387
SS-250	-1.33279	0.0151176	-0.0120499
SS-280	-1.81502	0.0700875	0.0423205
SS-306	0.518434	0.0859724	0.0264164
SS-289	1.32337	0.0906942	0.0142226
SS-303	-0.710284	0.0448161	0.0533844
SS-263	-0.168123	0.0864926	0.0519466
SS-269	-3.9885	0.118176	0.0760722
SS-212	-0.477944	0.0826742	0.0371107
SS-191	-5.98485	0.0846626	0.0333261
SS-201	-1.58901	0.0464673	0.0121957
SS-215	-3.41012	0.0301514	0.0211191
SS-276	-0.233956	0.0432025	0.0305589
SS-307	2.01814	0.0866003	0.0540625
SS-279	-0.105008	0.0961549	0.0329623
SS-286	-0.440655	0.0743342	0.0382613
SS-272	-1.2119	0.0680908	0.0466171
SS-298	1.35185	0.0852527	0.0517649
SS-309	-1.8625	0.112942	0.0369129
SS-313	-2.28139	0.102107	0.0722645
SS-245	-3.60823	0.0132904	0.0086613
SS-314	0.0289934	0.104802	0.0508571
SS-312	-0.374823	0.0676415	-0.00139359
SS-302	-1.26916	0.0812229	0.0476027
SS-288	-2.11341	0.0763502	0.0562618
SS-258	-2.51705	0.0445739	0.0447578
SS-278	0.471968	0.078986	0.0374626
SS-254	-6.00231	0.00577587	0.00785049
SS-277	-0.941476	0.0925089	0.0493808
SS-53	0.397146	0.0567697	0.0414258
SS-23	-0.317247	0.0878799	0.0171894
SS-156	-0.19281	0.0743831	0.0543394
SS-159	-4.48681	0.0901274	0.0023262
SS-97	-0.592702	0.0681749	0.0617036
SS-143	-3.58208	0.0311782	0.0448676
SS-83	-3.80188	0.0446277	-0.00537627
SS-178	-1.15811	0.0484417	0.0419726
SS-130	-4.9703	0.0617348	0.0581934
SS-39	-1.84581	0.0883642	0.0511749
SS-163	-2.03682	0.062836	0.0258934
SS-167	-1.95009	0.0929978	0.0388302
SS-13	-1.3681	0.0696294	0.0335803
SS-36	-1.51087	0.0835216	0.0232294
SS-112	-2.8879	0.096704	0.0441068
SS-95	-0.903738	0.10254	0.0211702
SS-141	-1.21391	0.0686926	0.0349795
SS-164	1.12902	0.0588761	0.0462483
SS-57	-3.79829	0.0397376	0.058626
SS-100	-0.589659	0.0260032	-0.00273596
SS-188	-0.48661	0.039138	0.0163128
SS-182	-5.37482	0.070759	0.0379812
SS-183	-4.29534	0.049832	0.0280596
SS-105	1.22342	0.0360744	0.0112467
SS-31	0.0190614	0.0869211	0.051406
SS-179	-0.235824	0.104643	0.0449946
SS-137	1.83883	0.134808	0.0766389
SS-187	-0.709104	0.0568983	0.046403
SS-65	-0.438894	0.0740546	0.0310761
SS-126	-0.649955	0.080903	0.0131186
SS-316	-1.2716	0.0824185	0.0302263
SS-14	-1.77645	0.0611078	0.0445486
SS-48	0.582941	0.120105	0.0677515
SS-203	-1.38949	0.0783369	0.0360657
SS-74	-0.665432	-0.00494361	0.0241454
SS-202	-1.67208	0.0467738	0.0386742
SS-194	-2.76121	0.0525796	0.0316792
SS-218	-1.80037	-0.000944131	-0.00718933
SS-234	-0.0159576	0.0369728	0.0648434
SS-222	-1.1367	0.0356224	0.0360425
SS-248	-0.343732	0.0320294	0.0460865
SS-211	-2.88577	0.0578519	0.0446636
SS-273	-1.15232	0.028004	0.0532655
SS-305	1.08794	0.0572541	0.067511
SS-6	0.41997	0.0293429	0.0362017
SS-93	3.67702	0.0806197	0.0766885
SS-119	-3.57251	0.0429034	0.0434276
SS-86	-0.0802404	0.00216347	0.014158
SS-46	-4.39593	0.0549936	0.0305803
SS-145	-5.93174	0.0473655	0.0329906
SS-2	-0.63958	0.0471454	0.0377485
SS-82	-1.05799	0.0760248	0.0325102
SS-175	1.03879	0.0539332	0.0532063
SS-172	-2.28955	0.0788646	0.0331504
SS-186	-5.12986	0.0420115	0.0105626
SS-147	-2.11092	0.0660113	0.0427428
SS-180	-0.693154	0.0943423	0.0559471
SS-165	0.316609	0.0925091	0.015425
SS-185	0.937495	0.112715	0.0227542
SS-169	-0.58554	0.0599916	0.0612933
SS-32	-2.35698	0.0807498	0.0341678
SS-26	-2.34593	0.0745383	0.039353
SS-61	-2.2049	0.051622	0.0440526
SS-148	-1.07006	-0.00511747	-0.0259007
SS-160	0.917241	0.020813	0.0296124
SS-66	-0.378757	-0.0150973	0.00645103
SS-55	-2.43581	-0.0155246	-0.00504049
SS-162	0.946057	-0.00354481	0.00580185
SS-99	3.08457	0.10735	0.0873724
SS-59	0.553361	0.0650086	0.0378853
SS-152	-0.897006	0.0937378	0.0759125
SS-166	-2.94392	-1.49089e-05	-0.0285739
SS-139	-5.8451	-0.0198081	-0.0220779
SS-70	1.14594	0.147465	0.0859742
SS-30	1.7748	0.0949671	0.0853764
SS-108	0.232538	0.112437	0.104166
SS-88	1.40828	0.0985239	0.0715811
SS-144	-4.39593	0.03556	0.0330097
SS-134	0.368265	0.0599669	0.0461463
SS-142	0.469782	0.0459995	0.0318823
SS-9	0.565012	0.0432037	0.0178731
SS-24	-1.69853	0.0462419	0.0785757
SS-171	-0.179188	0.0301891	0.0100882
SS-117	-1.02679	0.0465002	0.0253238
SS-58	0.725698	0.0735462	0.0522477
SS-150	-5.65836	0.0479704	-0.0149035
SS-90	0.860208	0.0996505	0.0398013
SS-184	0.560226	0.0369476	0.0102198
SS-168	-0.90996	0.0908535	0.0346686
SS-41	-0.0430512	0.105648	0.0328098
SS-38	-0.167312	0.0478017	0.0141486
SS-158	-0.255494	0.138716	0.0489884
SS-94	2.11833	0.123465	0.079458
SS-8	-0.434013	0.043647	-0.00529289
SS-176	-2.44301	0.0938851	0.05034
SS-56	-1.0318	0.0517031	0.012275
SS-37	1.54171	0.0585188	0.0743053
SS-17	-2.57261	0.0605705	0.0531256
SS-60	0.900336	0.0809703	0.01737
SS-124	-1.66887	-0.0199598	0.00133592
SS-122	-0.912673	0.0719992	0.0269772
SS-72	1.11517	0.107429	0.0400933
SS-127	-0.36012	0.0747252	0.0358952
SS-110	-0.829049	0.0383969	0.00977307
SS-5	0.697151	0.0560054	0.0623721
SS-299	-0.753653	0.0828828	0.0279185
SS-50	-0.404687	0.0437892	0.0287719
SS-40	-6.2109	0.101474	0.0683986
SS-300	-1.15779	0.0803871	0.0410436
SS-291	1.39698	0.047098	0.0385699
SS-275	-0.0594949	0.0984891	0.0415231
SS-283	-2.21223	0.0670656	0.0623157
SS-268	3.18455	0.0678598	0.0521903
SS-264	-1.36438	0.061693	0.0327907
SS-146	0.931986	0.0729264	0.0359116
SS-135	-0.614624	0.0666661	0.0686137
SS-296	3.05591	0.117812	0.0745726
SS-238	-0.234296	0.0143034	0.023367
SS-195	3.58585	0.0739523	0.0448835
SS-125	0.356482	0.0199317	0.0358584
SS-18	-0.859614	0.0509318	0.0422381
SS-118	0.214995	0.0734527	0.085285
SS-92	-3.4112	0.0365385	0.0512037
SS-157	-4.27928	0.0538734	0.0537808
SS-177	-2.23991	0.037659	0.0245482
SS-170	-2.46355	0.0617964	0.0387066
SS-155	-3.40507	0.0471418	0.0275027
SS-63	-1.86512	0.070952	0.0345662
SS-77	-1.82572	0.0417039	0.037761
SS-11	-1.59205	0.0284841	0.0539164
SS-311	-0.371646	0.124632	0.0457263
SS-204	-0.126266	0.0654078	0.0713568
SS-206	0.52657	0.0640728	0.0376509
SS-209	-5.30301	0.0321169	0.0297367
SS-225	1.70814	0.0546059	0.0351059
SS-233	-5.09296	0.0700427	0.0585262
SS-232	-0.0730897	0.0515027	0.0458185
SS-262	-2.49899	0.0780192	0.0757851
SS-259	-0.265171	0.0376154	0.0519458
SS-149	-0.112475	0.0079352	0.0071171
SS-140	-3.41074	0.0455002	0.0647085
SS-310	-1.04603	0.0176145	0.00531891
SS-1	-3.71407	0.0770172	0.0485761
SS-214	-2.82215	0.0531939	0.0612792
SS-253	-2.04038	0.0820812	0.0840247
SS-73	-0.994241	0.0826711	0.0676778
SS-221	2.05575	0.0788786	0.076163
SS-251	-4.8762	0.00567661	0.0322328
SS-174	1.28392	0.051488	0.0560447
SS-290	1.19283	0.0913725	0.0247225
SS-91	-0.664517	0.0601953	0.0314934
SS-25	-0.662917	0.0696857	0.0358944
SS-243	-0.946472	0.104084	0.051347
SS-249	-1.89539	0.0826793	0.0150786
SS-297	1.7162	0.0629452	0.0165546
SS-33	1.41997	0.103519	0.0382269

## Sheet: sfigure10D
ID	hierarchical clusters	ADD2_S2 (log2)
SS-108	HC1	8.44645
SS-11	HC2	3.4426
SS-113	HC6	0.00928548
SS-114	HC4	0.00928548
SS-115	HC6	0.00928548
SS-117	HC3	1.35186
SS-121	HC6	0.00928548
SS-124	HC4	0.00928548
SS-127	HC3	3.50169
SS-132	HC6	0.00928548
SS-134	HC3	9.99593
SS-135	HC1	4.35992
SS-137	HC1	4.91405
SS-139	HC4	1.35092
SS-141	HC6	0.00928548
SS-143	HC3	2.98487
SS-144	HC3	0.00928548
SS-147	HC5	0.00928548
SS-15	HC5	0.00928548
SS-150	HC3	0.00928548
SS-151	HC3	0.00928548
SS-152	HC1	0.00928548
SS-155	HC2	0.00928548
SS-156	HC3	0.00928548
SS-159	HC3	0.00928548
SS-162	HC4	0.00928548
SS-163	HC6	0.00928548
SS-164	HC6	0.00928548
SS-165	HC5	6.43125
SS-166	HC4	0.00928548
SS-167	HC6	0.00928548
SS-168	HC3	0.00928548
SS-169	HC5	0.00928548
SS-170	HC2	0.00928548
SS-172	HC5	0.00928548
SS-173	HC5	0.00928548
SS-175	HC5	0.00928548
SS-176	HC2	0.00928548
SS-18	HC1	0.00928548
SS-183	HC6	0.00928548
SS-184	HC3	0.00928548
SS-185	HC5	0.00928548
SS-186	HC5	0.00928548
SS-188	HC6	0.00928548
SS-19	HC5	0.00928548
SS-190	HC3	0.00928548
SS-191	HC3	0.00928548
SS-193	HC3	0.00928548
SS-195	HC1	5.58022
SS-196	HC3	0.00928548
SS-198	HC6	0.00928548
SS-199	HC6	0.00928548
SS-2	HC6	0.00928548
SS-20	HC6	0.00928548
SS-21	HC3	0.00928548
SS-212	HC5	0.00928548
SS-215	HC4	0.00928548
SS-22	HC6	0.00928548
SS-220	HC5	0.00928548
SS-223	HC3	0.00928548
SS-225	HC3	0.00928548
SS-228	HC3	0.00928548
SS-229	HC2	0.00928548
SS-23	HC3	0.00928548
SS-233	HC6	0.00928548
SS-236	HC3	0.00928548
SS-239	HC6	0.00928548
SS-24	HC3	0.00928548
SS-245	HC4	0.00928548
SS-25	HC5	4.98643
SS-250	HC4	0.00928548
SS-252	HC4	0.00928548
SS-26	HC5	11.5014
SS-271	HC3	0.00928548
SS-279	HC3	0.00928548
SS-28	HC3	0.00928548
SS-280	HC3	0.00928548
SS-282	HC4	0.00928548
SS-284	HC5	0.00928548
SS-29	HC6	0.00928548
SS-290	HC3	0.00928548
SS-299	HC4	3.90876
SS-30	HC1	10.9928
SS-302	HC6	0.00928548
SS-307	HC5	19.3804
SS-312	HC6	0.00928548
SS-32	HC5	1.47973
SS-34	HC4	0.00928548
SS-35	HC6	0.00928548
SS-37	HC2	0.00928548
SS-38	HC3	0.00928548
SS-41	HC3	0.00928548
SS-49	HC5	0.00928548
SS-5	HC3	0.00928548
SS-54	HC3	0.00928548
SS-55	HC4	0.00928548
SS-57	HC6	0.00928548
SS-61	HC5	0.00928548
SS-62	HC3	0.00928548
SS-66	HC4	0.00928548
SS-67	HC6	0.00928548
SS-70	HC1	42.7751
SS-72	HC4	8.44654
SS-75	HC6	0.00928548
SS-77	HC2	0.00928548
SS-8	HC3	0.00928548
SS-82	HC5	0.00928548
SS-84	HC5	1.9497
SS-88	HC1	7.37623
SS-89	HC6	0.00928548
SS-9	HC3	0.00928548
SS-91	HC6	0.00928548
SS-92	HC2	0.00928548
SS-94	HC1	13.4987

## Sheet: sfigure10E
ID	hierarchical clusters	ADD2 (log2)
SS-231	HC3	-2.86355
SS-229	HC2	-2.38308
SS-230	HC3	-3.51622
SS-205	HC6	-5.6295
SS-210	HC2	-5.19496
SS-317	HC4	-0.398018
SS-242	HC3	-3.83239
SS-255	HC3	-3.32771
SS-239	HC6	-4.11528
SS-265	HC5	-3.86355
SS-226	HC3	-0.815275
SS-250	HC4	-4.77201
SS-280	HC3	-3.46913
SS-306	HC3	-1.60253
SS-289	HC2	-1.66018
SS-261	HC2	-4.12532
SS-303	HC3	-1.54414
SS-263	HC2	-3.88897
SS-269	HC4	-1.75536
SS-252	HC4	-3.66383
SS-212	HC5	-3.30615
SS-191	HC3	-2.34593
SS-215	HC4	-4.29336
SS-307	HC5	-3.71596
SS-284	HC5	-4.63308
SS-298	HC1	-2.93567
SS-309	HC5	-3.94342
SS-245	HC4	-4.61529
SS-314	HC2	-1.72834
SS-288	HC6	-4.94786
SS-258	HC5	-3.21893
SS-254	HC4	-4.06371
SS-277	HC3	-1.1769
SS-23	HC3	-0.864596
SS-97	HC3	-4.26257
SS-143	HC3	0.124328
SS-130	HC3	-3.25567
SS-42	HC4	-5.46753
SS-100	HC6	-4.38383
SS-188	HC6	-5.46116
SS-67	HC6	-5.05889
SS-182	HC6	-1.91702
SS-183	HC6	-3.50635
SS-105	HC6	-4.10532
SS-89	HC6	-2.09665
SS-137	HC1	-0.0768889
SS-187	HC1	-3.71407
SS-104	HC4	-0.882571
SS-65	HC3	-4.18442
SS-48	HC1	-1.88364
SS-203	HC2	-0.605815
SS-202	HC2	-0.469729
SS-194	HC2	-2.08988
SS-218	HC2	-2.41889
SS-234	HC2	0.217727
SS-222	HC2	1.00763
SS-248	HC2	-2.06733
SS-211	HC2	-0.972563
SS-213	HC2	0.191815
SS-86	HC6	1.45186
SS-46	HC3	0.170822
SS-145	HC3	-0.983932
SS-136	HC6	-3.54962
SS-68	HC5	-3.00926
SS-82	HC5	-4.03032
SS-84	HC5	-5.18968
SS-172	HC5	-4.14816
SS-186	HC5	-1.07006
SS-120	HC5	-3.48036
SS-106	HC5	-1.81401
SS-147	HC5	-3.46753
SS-165	HC5	-0.888702
SS-169	HC5	-3.74468
SS-32	HC5	-6.4933
SS-26	HC5	-2.21826
SS-15	HC5	-4.00926
SS-71	HC5	-2.85204
SS-61	HC5	-1.59728
SS-148	HC4	-3.24059
SS-160	HC4	-4.03505
SS-66	HC4	-2.06311
SS-114	HC4	-3.35107
SS-34	HC4	-4.54288
SS-162	HC4	-3.85935
SS-116	HC3	-1.76808
SS-111	HC3	-2.57089
SS-99	HC1	-1.14433
SS-59	HC5	-3.64928
SS-152	HC1	-3.02562
SS-166	HC4	-2.78687
SS-139	HC4	-2.13987
SS-109	HC2	-6.06854
SS-70	HC1	-6.04931
SS-30	HC1	-3.77398
SS-134	HC3	-4.37183
SS-142	HC3	-4.59771
SS-117	HC3	-6.48036
SS-150	HC3	-6.6295
SS-184	HC3	-6.27649
SS-41	HC3	1.48548
SS-158	HC1	-4.18968
SS-94	HC1	-4.61883
SS-52	HC2	-7.11779
SS-56	HC4	-2.71596
SS-37	HC2	-2.8667
SS-17	HC2	-1.96466
SS-72	HC4	0.958583
SS-127	HC3	-6.07826
SS-40	HC2	-0.730249
SS-283	HC3	-4.92139
SS-264	HC2	-5.09789
SS-146	HC1	-5.3452
SS-135	HC1	-0.93016
SS-296	HC1	-2.77695
SS-238	HC4	0.962142
SS-195	HC1	-1.17723
SS-125	HC4	-1.40431
SS-118	HC1	-4.51953
SS-92	HC2	0.333767
SS-157	HC2	0.515813
SS-177	HC2	0.147176
SS-257	HC4	0.653243
SS-63	HC2	-2.07582
SS-77	HC2	-1.29938
SS-11	HC2	-0.674844
SS-311	HC3	-2.48681
SS-206	HC3	-6.39289
SS-209	HC3	-5.76415
SS-225	HC3	-5.85308
SS-232	HC6	-4.94342
SS-262	HC4	-4.39897
SS-149	HC4	-0.309538
SS-1	HC2	-1.11685
SS-214	HC3	1.35873
SS-253	HC6	-1.87461
SS-73	HC5	-2.91702
SS-221	HC1	-1.37857
SS-243	HC6	-3.72929
SS-181	HC3	-2.9703
SS-33	HC5	-2.30757
SS-81	HC4	-0.550676

## Sheet: sfigure10F
ID	ADD2_S2 (log2)	GOBP_ACTIN_CYTOSKELETON_REORGANIZATION	GOBP_POSITIVE_REGULATION_OF_EPITHELIAL_CELL_MIGRATION
SS-307	4.27653	0.0866003	0.0540625
SS-143	1.57767	0.0311782	0.0448676
SS-137	2.29691	0.134808	0.0766389
SS-84	0.963249	0.0561845	0.0439488
SS-165	2.6851	0.0925091	0.015425
SS-32	0.565331	0.0807498	0.0341678
SS-26	3.52374	0.0745383	0.039353
SS-139	0.433938	-0.0198081	-0.0220779
SS-70	5.4187	0.147465	0.0859742
SS-30	3.45848	0.0949671	0.0853764
SS-108	3.07834	0.112437	0.104166
SS-88	2.88288	0.0985239	0.0715811
SS-134	3.32134	0.0599669	0.0461463
SS-117	0.434941	0.0465002	0.0253238
SS-94	3.75475	0.123465	0.079458
SS-72	3.07836	0.107429	0.0400933
SS-127	1.80805	0.0747252	0.0358952
SS-299	1.96671	0.0828828	0.0279185
SS-135	2.1243	0.0666661	0.0686137
SS-195	2.48032	0.0739523	0.0448835
SS-11	1.7835	0.0284841	0.0539164
SS-25	2.31801	0.0696857	0.0358944

## Sheet: sfigure10G
ID	os.time(month)	OS	ADD2_S2(level)
SS-108	60.8667	0	high
SS-11	60.8667	0	low
SS-113	60.8667	0	low
SS-114	60.8667	0	low
SS-115	60.8667	0	low
SS-117	55.3	1	low
SS-121	60.8667	0	low
SS-124	0.166667	1	low
SS-127	4.03333	1	low
SS-132	60.8667	0	low
SS-134	13.6333	1	high
SS-135	60.8667	0	low
SS-137	60.8667	0	high
SS-139	58.9667	0	low
SS-141	35.5667	1	low
SS-143	47.6	1	low
SS-144	57.9	0	low
SS-147	5.2	1	low
SS-15	60.8667	0	low
SS-150	56.2667	0	low
SS-151	56.2333	0	low
SS-152	56	0	low
SS-155	55.0333	0	low
SS-156	54.9667	0	low
SS-159	54.3667	0	low
SS-162	16.8	1	low
SS-163	53.1667	0	low
SS-164	32.3	1	low
SS-165	52.5333	0	high
SS-166	52.1667	0	low
SS-167	52.0667	0	low
SS-168	51.7333	0	low
SS-169	51.6	0	low
SS-170	51.6	0	low
SS-172	50.9	0	low
SS-173	17.6667	1	low
SS-175	14.0667	1	low
SS-176	50.4333	0	low
SS-18	2.43333	1	low
SS-183	49.1667	0	low
SS-184	23.7	1	low
SS-185	49	0	low
SS-186	48.9667	0	low
SS-188	13.3333	1	low
SS-19	60.8667	0	low
SS-190	7.2	1	low
SS-191	47.6333	0	low
SS-193	40.4333	1	low
SS-195	2.4	1	high
SS-196	47	0	low
SS-198	4.3	1	low
SS-199	46.3333	0	low
SS-2	8.23333	1	low
SS-20	60.8667	0	low
SS-21	60.8667	0	low
SS-212	44.7	0	low
SS-215	43.8333	0	low
SS-22	60.8667	0	low
SS-220	7.63333	1	low
SS-223	37.0667	1	low
SS-225	30.5667	1	low
SS-228	42.6	0	low
SS-229	42.4667	0	low
SS-23	60.8667	0	low
SS-233	42.2	0	low
SS-236	42	0	low
SS-239	41.6667	0	low
SS-24	60.8667	0	low
SS-245	40.3333	0	low
SS-25	12.3667	1	high
SS-250	39.3333	0	low
SS-252	38.6667	0	low
SS-26	21.9	1	high
SS-271	2.63333	1	low
SS-279	33.8333	0	low
SS-28	60.8667	0	low
SS-280	33.8333	0	low
SS-282	33.7667	0	low
SS-284	5.6	1	low
SS-29	60.8667	0	low
SS-290	25.0333	1	low
SS-299	31.9667	0	low
SS-30	60.8667	0	high
SS-302	31.3	0	low
SS-307	31.8	1	high
SS-312	30.3333	0	low
SS-32	60.8667	0	low
SS-34	60.8667	0	low
SS-35	NA	NA	low
SS-37	33.8	0	low
SS-38	2.73333	1	low
SS-41	13.2	1	low
SS-49	60.8667	0	low
SS-5	9.8	1	low
SS-54	60.8667	0	low
SS-55	49.9667	1	low
SS-57	42.3667	1	low
SS-61	60.8667	0	low
SS-62	60.8667	0	low
SS-66	45.0667	1	low
SS-67	60.8667	0	low
SS-70	60.8667	0	high
SS-72	NA	NA	high
SS-75	60.8667	0	low
SS-77	60.8667	0	low
SS-8	60.8667	0	low
SS-82	20.4333	1	low
SS-84	60.8667	0	low
SS-88	6.33333	1	high
SS-89	60.8667	0	low
SS-9	60.8667	0	low
SS-91	60.8667	0	low
SS-92	60.8667	0	low
SS-94	2.03333	1	high

## Sheet: sfigure10H
ID	hierarchical cluster	group	PTK2 (log2)
SS-231	HC3	other HCs	1.4191
SS-229	HC2	other HCs	1.3435
SS-244	HC6	other HCs	0.6697
SS-230	HC3	other HCs	0.5178
SS-205	HC6	other HCs	1.7358
SS-196	HC3	other HCs	0.1682
SS-200	HC6	other HCs	1.1085
SS-197	HC5	other HCs	0.8378
SS-210	HC2	other HCs	0.2265
SS-223	HC3	other HCs	0.6447
SS-190	HC3	other HCs	0.3448
SS-317	HC4	other HCs	0.9316
SS-242	HC3	other HCs	0.7771
SS-255	HC3	other HCs	0.0467
SS-189	HC2	other HCs	0.2092
SS-239	HC6	other HCs	0.1516
SS-193	HC3	other HCs	0.1148
SS-260	HC2	other HCs	0.794
SS-287	HC6	other HCs	2.1638
SS-282	HC4	other HCs	0.9609
SS-281	HC3	other HCs	0.5812
SS-265	HC5	other HCs	0.3697
SS-247	HC5	other HCs	0.3696
SS-198	HC6	other HCs	0.0365
SS-199	HC6	other HCs	1.2934
SS-236	HC3	other HCs	0.5154
SS-226	HC3	other HCs	2.3797
SS-219	HC2	other HCs	0.2275
SS-220	HC5	other HCs	0.4507
SS-271	HC3	other HCs	1.1075
SS-128	HC1	HC1	2.0278
SS-267	HC2	other HCs	0.3126
SS-308	HC6	other HCs	0.911
SS-250	HC4	other HCs	0.9943
SS-280	HC3	other HCs	0.6787
SS-306	HC3	other HCs	1.1907
SS-289	HC2	other HCs	0.824
SS-261	HC2	other HCs	0.2685
SS-303	HC3	other HCs	0.4311
SS-263	HC2	other HCs	0.0001
SS-269	HC4	other HCs	0.0257
SS-252	HC4	other HCs	1.7905
SS-212	HC5	other HCs	1.118
SS-191	HC3	other HCs	0.4174
SS-201	HC2	other HCs	0.8386
SS-215	HC4	other HCs	1.504
SS-276	HC2	other HCs	0.3991
SS-307	HC5	other HCs	0.8771
SS-279	HC3	other HCs	0.8824
SS-286	HC3	other HCs	0.4264
SS-284	HC5	other HCs	0.2903
SS-272	HC5	other HCs	1.0944
SS-298	HC1	HC1	0.0749
SS-309	HC5	other HCs	0.4212
SS-313	HC5	other HCs	0.2947
SS-245	HC4	other HCs	0.2586
SS-314	HC2	other HCs	0.5806
SS-312	HC6	other HCs	0.7126
SS-302	HC6	other HCs	0.8475
SS-288	HC6	other HCs	1.1137
SS-258	HC5	other HCs	0.5277
SS-278	HC2	other HCs	1.1655
SS-254	HC4	other HCs	1.227
SS-277	HC3	other HCs	1.5735
SS-87	HC5	other HCs	0.0001
SS-53	HC3	other HCs	0.335
SS-23	HC3	other HCs	1.3564
SS-156	HC3	other HCs	1.3537
SS-159	HC3	other HCs	1.1082
SS-97	HC3	other HCs	0.9739
SS-143	HC3	other HCs	0.9591
SS-83	HC3	other HCs	0.2083
SS-178	HC3	other HCs	0.4311
SS-130	HC3	other HCs	1.2273
SS-39	HC3	other HCs	0.32
SS-75	HC6	other HCs	0.1817
SS-163	HC6	other HCs	0.0001
SS-167	HC6	other HCs	0.3437
SS-13	HC4	other HCs	1.782
SS-19	HC5	other HCs	0.8667
SS-36	HC2	other HCs	0.8276
SS-42	HC4	other HCs	0.149
SS-154	HC5	other HCs	0.3086
SS-35	HC6	other HCs	0.3571
SS-112	HC6	other HCs	0.0001
SS-95	HC6	other HCs	0.4842
SS-115	HC6	other HCs	0.0138
SS-141	HC6	other HCs	0.3142
SS-164	HC6	other HCs	0.1006
SS-57	HC6	other HCs	0.6667
SS-121	HC6	other HCs	0.7611
SS-100	HC6	other HCs	1.0486
SS-188	HC6	other HCs	0.2466
SS-182	HC6	other HCs	0.121
SS-183	HC6	other HCs	0.2728
SS-105	HC6	other HCs	0.1482
SS-89	HC6	other HCs	0.1314
SS-31	HC5	other HCs	1.391
SS-179	HC3	other HCs	0.2951
SS-137	HC1	HC1	3.5655
SS-187	HC1	HC1	0.7008
SS-104	HC4	other HCs	0.0001
SS-65	HC3	other HCs	1.8528
SS-126	HC3	other HCs	0.2116
SS-316	HC3	other HCs	0.2075
SS-14	HC3	other HCs	0.9048
SS-48	HC1	HC1	3.2182
SS-203	HC2	other HCs	0.1724
SS-74	HC2	other HCs	0.5353
SS-202	HC2	other HCs	0.2824
SS-194	HC2	other HCs	0.373
SS-218	HC2	other HCs	0.147
SS-234	HC2	other HCs	0.2606
SS-222	HC2	other HCs	0.6547
SS-248	HC2	other HCs	0.9133
SS-211	HC2	other HCs	0.2196
SS-213	HC2	other HCs	0.243
SS-273	HC2	other HCs	0.7439
SS-305	HC2	other HCs	0.3092
SS-6	HC2	other HCs	0.7262
SS-93	HC1	HC1	0.235
SS-119	HC6	other HCs	1.636
SS-86	HC6	other HCs	0.445
SS-46	HC3	other HCs	0.0395
SS-145	HC3	other HCs	1.5848
SS-113	HC6	other HCs	2.3099
SS-136	HC6	other HCs	1.0904
SS-69	HC6	other HCs	0.0428
SS-2	HC6	other HCs	0.0519
SS-20	HC6	other HCs	0.0001
SS-68	HC5	other HCs	0.3413
SS-102	HC5	other HCs	0.6502
SS-82	HC5	other HCs	0.125
SS-85	HC5	other HCs	0.9888
SS-84	HC5	other HCs	1.0464
SS-175	HC5	other HCs	0.1712
SS-98	HC5	other HCs	0.4669
SS-172	HC5	other HCs	0.2574
SS-186	HC5	other HCs	1.6528
SS-120	HC5	other HCs	0.0134
SS-173	HC5	other HCs	0.4623
SS-106	HC5	other HCs	0.152
SS-147	HC5	other HCs	0.0001
SS-180	HC5	other HCs	0.0208
SS-165	HC5	other HCs	0.4374
SS-185	HC5	other HCs	1.7407
SS-169	HC5	other HCs	1.4946
SS-32	HC5	other HCs	0.3807
SS-27	HC6	other HCs	1.4955
SS-29	HC6	other HCs	0.9458
SS-132	HC6	other HCs	0.5539
SS-76	HC6	other HCs	3.1225
SS-26	HC5	other HCs	0.6219
SS-49	HC5	other HCs	0.4487
SS-45	HC5	other HCs	0.5373
SS-15	HC5	other HCs	0.0345
SS-71	HC5	other HCs	0.2216
SS-61	HC5	other HCs	0.1999
SS-148	HC4	other HCs	0.7858
SS-78	HC4	other HCs	0.447
SS-160	HC4	other HCs	1.8047
SS-66	HC4	other HCs	1.2954
SS-114	HC4	other HCs	2.588
SS-34	HC4	other HCs	0.8264
SS-55	HC4	other HCs	1.4954
SS-162	HC4	other HCs	4.8479
SS-116	HC3	other HCs	0.7522
SS-111	HC3	other HCs	0.6845
SS-62	HC3	other HCs	0.3871
SS-99	HC1	HC1	1.9889
SS-59	HC5	other HCs	0.7573
SS-22	HC6	other HCs	0.3455
SS-152	HC1	HC1	0.208
SS-166	HC4	other HCs	1.1412
SS-139	HC4	other HCs	1.4618
SS-151	HC3	other HCs	0.4487
SS-109	HC2	other HCs	0.0001
SS-70	HC1	HC1	0.4228
SS-30	HC1	HC1	1.6611
SS-108	HC1	HC1	0.2427
SS-88	HC1	HC1	0.0001
SS-3	HC4	other HCs	1.3949
SS-144	HC3	other HCs	0.2127
SS-134	HC3	other HCs	0.0138
SS-28	HC3	other HCs	0.1873
SS-142	HC3	other HCs	0.9953
SS-9	HC3	other HCs	1.0754
SS-24	HC3	other HCs	0.2642
SS-171	HC3	other HCs	0.2756
SS-117	HC3	other HCs	0.4392
SS-58	HC3	other HCs	0.0001
SS-150	HC3	other HCs	0.3061
SS-90	HC3	other HCs	0.3903
SS-184	HC3	other HCs	1.3343
SS-168	HC3	other HCs	0.994
SS-41	HC3	other HCs	2.148
SS-38	HC3	other HCs	0.253
SS-158	HC1	HC1	2.5716
SS-94	HC1	HC1	1.9497
SS-52	HC2	other HCs	0.6445
SS-21	HC3	other HCs	0.7405
SS-8	HC3	other HCs	0.6049
SS-176	HC2	other HCs	0.787
SS-54	HC3	other HCs	2.9952
SS-56	HC4	other HCs	1.1773
SS-37	HC2	other HCs	0.2864
SS-17	HC2	other HCs	0.1791
SS-60	HC3	other HCs	0.9937
SS-124	HC4	other HCs	0.8133
SS-122	HC3	other HCs	2.4424
SS-72	HC4	other HCs	0.146
SS-127	HC3	other HCs	2.0326
SS-110	HC3	other HCs	3.6165
SS-5	HC3	other HCs	0.7093
SS-299	HC4	other HCs	0.5137
SS-50	HC3	other HCs	0.2408
SS-40	HC2	other HCs	0.1533
SS-300	HC2	other HCs	0.9968
SS-291	HC2	other HCs	0.6531
SS-275	HC3	other HCs	1.1383
SS-283	HC3	other HCs	0.9273
SS-268	HC1	HC1	1.6151
SS-264	HC2	other HCs	0.2829
SS-146	HC1	HC1	0.6153
SS-135	HC1	HC1	0.6937
SS-296	HC1	HC1	1.8008
SS-238	HC4	other HCs	1.0565
SS-125	HC4	other HCs	5.1081
SS-18	HC1	HC1	5.1924
SS-118	HC1	HC1	1.091
SS-92	HC2	other HCs	0.4945
SS-157	HC2	other HCs	0.2067
SS-123	HC2	other HCs	0.51
SS-177	HC2	other HCs	0.1381
SS-170	HC2	other HCs	0.2435
SS-257	HC4	other HCs	0.0785
SS-155	HC2	other HCs	0.2667
SS-63	HC2	other HCs	0.3659
SS-77	HC2	other HCs	0.4214
SS-11	HC2	other HCs	0.198
SS-311	HC3	other HCs	0.6876
SS-204	HC6	other HCs	0.7873
SS-206	HC3	other HCs	2.0951
SS-209	HC3	other HCs	1.4972
SS-225	HC3	other HCs	1.3604
SS-233	HC6	other HCs	0.9099
SS-232	HC6	other HCs	0.3928
SS-228	HC3	other HCs	2.4711
SS-262	HC4	other HCs	0.1774
SS-259	HC6	other HCs	0.9255
SS-149	HC4	other HCs	0.3945
SS-140	HC6	other HCs	0.306
SS-310	HC4	other HCs	0.7678
SS-1	HC2	other HCs	0.4449
SS-214	HC3	other HCs	0.2029
SS-253	HC6	other HCs	0.2759
SS-73	HC5	other HCs	0.092
SS-221	HC1	HC1	0.3757
SS-251	HC6	other HCs	0.8045
SS-174	HC6	other HCs	0.2891
SS-101	HC6	other HCs	0.766
SS-290	HC3	other HCs	1.2497
SS-91	HC6	other HCs	1.138
SS-25	HC5	other HCs	0.0082
SS-243	HC6	other HCs	0.3455
SS-181	HC3	other HCs	0.1025
SS-249	HC3	other HCs	0.3466
SS-297	HC2	other HCs	1.5868
SS-33	HC5	other HCs	3.236
SS-81	HC4	other HCs	1.4442

## Sheet: sfigure10I
Group	ADD2-S528 (log10 intensity)	FGD4-S702 (log10 intensity)	EPB4-S542 (log10 intensity)
Ctrl1	3.06324	3.51789	3.07014
Ctrl2	3.07208	3.54173	3.02812
Ctrl3	3.11143	3.50749	3.04947
iPTK2_1	2.18801	3.06907	2.85223
iPTK2_2	2.20112	3.07132	2.84746
iPTK2_3	2.22737	3.06861	2.89825
OE-SHC1_1	3.72043	4.05434	3.43877
OE-SHC1_2	3.7744	4.12331	3.44188
OE-SHC1_3	3.77671	4.05203	3.42619
OE-SHC1_iPTK2_1	2.40973	3.83744	2.03213
OE-SHC1_iPTK2_2	3.28663	4.71434	2.19965
OE-SHC1_iPTK2_3	3.32598	4.75369	2.27984
