# Supplementary material for: Proteomic characterization identifies clinically relevant subgroups of soft tissue sarcoma
Source: Nat Commun. 2024 Feb 15;15:1381. doi: 10.1038/s41467-024-45306-y (PMC10869728; doi:10.1038/s41467-024-45306-y)
Supplement: Supplementary file 10 — Source Data [file 41467_2024_45306_MOESM10_ESM.zip › Source Data/supplementary_figure11.xlsx]

## Sheet: sfigure11AB
ID	proteomic cluster	GOBP_POSITIVE_REGULATION_OF_MAPK_CASCADE	GOBP_RAS_PROTEIN_SIGNAL_TRANSDUCTION	GOBP_REGULATION_OF_SPROUTING_ANGIOGENESIS
SS-231	PC-Cc	0.0544682	0.058045	-0.0501141
SS-229	PC-Cc	-0.0187992	0.0131662	-0.062848
SS-244	PC-Cc	0.00519636	0.0419637	-0.0457503
SS-230	PC-Cc	0.0154689	0.0674735	-0.0331813
SS-205	PC-Cc	0.00904248	0.0384523	-0.0537529
SS-196	PC-Cc	0.0523657	0.0531799	-0.00371688
SS-200	PC-Cc	0.0165562	0.0552856	0.0129003
SS-197	PC-Ra	0.0407841	0.0359773	0.0155707
SS-210	PC-Sm	0.0279367	0.0514246	-0.0119086
SS-223	PC-Ra	0.0743285	0.08433	0.0110497
SS-190	PC-Ra	0.0639503	0.0839603	0.0405176
SS-317	PC-Cc	-0.0107391	0.0140615	-0.0267014
SS-242	PC-Cc	0.0351382	0.0636955	0.0698502
SS-255	PC-Cc	0.0404383	0.0457516	0.0373188
SS-189	PC-Sm	0.0299631	0.0204275	-0.0797325
SS-239	PC-Cc	0.0236397	0.0442498	0.0261042
SS-193	PC-Cc	0.0364628	0.0638991	0.0589347
SS-260	PC-Ra	0.0636472	0.063887	0.00392661
SS-287	PC-Cc	0.0355219	0.0275006	0.0481447
SS-282	PC-Cc	0.0430201	0.0854029	0.0505692
SS-281	PC-Cc	0.0300271	0.00871082	-0.0386767
SS-265	PC-Cc	0.0212812	0.0365198	-0.0260266
SS-247	PC-Cc	0.0211543	0.0619887	-0.0130096
SS-198	PC-Cc	-0.00402049	0.0371805	-0.00991862
SS-199	PC-Cc	0.0158814	0.0429591	-0.153418
SS-236	PC-Cc	0.0359246	0.0802702	0.0259135
SS-226	PC-Cc	0.00946532	0.0568245	-0.0689069
SS-219	PC-Ra	0.0440278	0.0773084	-0.0652378
SS-220	PC-Cc	0.0548934	0.0702028	0.0525393
SS-271	PC-Cc	0.0610304	0.058169	0.0417403
SS-128	PC-Cc	0.037348	0.0394732	0.0208405
SS-267	PC-Cc	0.0057869	0.0190168	-0.13471
SS-308	PC-Cc	0.0142023	0.0361745	-0.00727981
SS-250	PC-Cc	-0.034401	-0.00813232	-0.0635544
SS-280	PC-Cc	0.0192634	0.0358343	-0.0012285
SS-306	PC-Cc	0.0139694	0.0692988	0.00447854
SS-289	PC-Sm	0.00967815	0.051165	0.0207583
SS-261	PC-Cc	0.035723	0.067493	-0.0124774
SS-303	PC-Cc	0.0535339	0.0765724	-0.0524397
SS-263	PC-Ra	0.0349811	0.0784313	-0.0117217
SS-269	PC-Ra	0.0610261	0.0746457	0.023813
SS-252	PC-Cc	-0.0291274	-0.017465	-0.0655699
SS-212	PC-Cc	0.0438881	0.0571984	0.0262502
SS-191	PC-Cc	0.0522635	0.0504196	0.0444878
SS-201	PC-Sm	0.0196966	0.0609507	-0.0271693
SS-215	PC-Cc	0.0223971	0.0320263	-0.0676258
SS-276	PC-Cc	0.0156997	0.0729545	-0.0244728
SS-307	PC-Cc	0.0453074	0.0313005	0.0291068
SS-279	PC-Cc	0.0386502	0.063425	0.0372841
SS-286	PC-Cc	0.0436156	0.043352	0.0485731
SS-284	PC-Ra	0.0618482	0.085196	0.0720842
SS-272	PC-Cc	0.0405364	0.047269	0.0345703
SS-298	PC-Cc	0.0380039	0.0716659	0.0556847
SS-309	PC-Cc	0.0564295	0.058833	0.0190806
SS-313	PC-Cc	0.070635	0.0667181	0.0574732
SS-245	PC-Cc	0.00562707	0.0463347	-0.125291
SS-314	PC-Cc	0.0684692	0.074741	0.0564728
SS-312	PC-Cc	0.0222713	0.0302976	-0.00249533
SS-302	PC-Cc	0.0460261	0.0392533	0.0032874
SS-288	PC-Cc	0.0352376	0.0496057	0.0393707
SS-258	PC-Cc	0.0155181	0.029113	-0.0356337
SS-278	PC-Cc	0.0286083	0.0631205	0.00451286
SS-254	PC-Cc	-0.00150785	-0.00340292	-0.034672
SS-277	PC-Cc	0.0200463	0.0564731	0.0106927
SS-87	PC-Ra	0.0607672	0.0685499	0.0957771
SS-53	PC-Sm	0.0406678	0.0609174	0.0137628
SS-23	PC-Ra	0.0588526	0.0715454	0.0182345
SS-156	PC-Sm	0.0709336	0.0841813	-0.0163839
SS-159	PC-Sm	0.0433464	0.0873073	-0.0181746
SS-97	PC-Sm	0.0520294	0.0808509	0.0809269
SS-143	PC-Ra	0.0358838	0.0506586	0.0311172
SS-83	PC-Ra	0.0484366	0.0734362	-0.0528571
SS-178	PC-Ra	0.064976	0.0752488	-0.0637666
SS-130	PC-Cc	0.0288982	0.0812078	-0.0288543
SS-39	PC-Ra	0.0566827	0.0684015	0.0142894
SS-75	PC-Sm	0.0150918	0.0331116	-0.0555573
SS-163	PC-Cc	0.00897614	0.0420396	-0.0597936
SS-167	PC-Cc	0.0395179	0.0384806	0.0540261
SS-13	PC-Sm	0.0294588	0.050181	0.00330619
SS-19	PC-Ra	0.0161601	0.0466735	0.0323545
SS-36	PC-Ra	0.0354945	0.0731561	0.127059
SS-42	PC-Ra	0.00923185	0.0402296	0.0599595
SS-154	PC-Ra	0.0436847	0.0776704	0.0708599
SS-35	PC-Cc	0.0318482	0.0436679	0.0359805
SS-112	PC-Ra	0.0437841	0.0351469	0.0573185
SS-95	PC-Cc	0.0520286	0.0292082	0.0228876
SS-115	PC-Cc	0.0110162	0.0301515	-0.00230439
SS-141	PC-Cc	0.00287563	0.0689016	-0.0679277
SS-164	PC-Cc	0.0453194	0.0518378	0.00584048
SS-57	PC-Cc	0.049935	0.0551523	0.0803238
SS-121	PC-Cc	0.0457598	0.040539	-0.0301177
SS-100	PC-Cc	0.0152722	0.0187066	-0.00897871
SS-188	PC-Cc	0.0219671	0.0194015	-0.083187
SS-67	PC-Cc	0.0212033	0.055575	0.0243458
SS-182	PC-Cc	0.0212216	0.0370794	-0.0178207
SS-183	PC-Cc	0.0115379	0.0505735	-0.0196462
SS-105	PC-Cc	0.000507371	0.0224205	-0.0324453
SS-89	PC-Cc	0.0188609	0.0525397	-0.0246631
SS-31	PC-Ra	0.0447731	0.0752633	0.0676298
SS-179	PC-Ra	0.037571	0.0533464	0.0490915
SS-137	PC-Ra	0.0374456	0.1093	-0.0201038
SS-187	PC-Sm	0.0119223	0.0366397	0.0402455
SS-104	PC-Ra	0.0462099	0.0606922	0.0506713
SS-65	PC-Ra	0.0285177	0.0381751	-0.0164279
SS-126	PC-Ra	0.0260739	0.0582003	-0.00736008
SS-316	PC-Sm	0.0338382	0.0589031	0.0393977
SS-14	PC-Sm	0.0464254	0.0480626	0.0369112
SS-48	PC-Sm	0.0391035	0.0857306	0.0266787
SS-203	PC-Sm	0.0403458	0.052255	0.012702
SS-74	PC-Sm	0.00703704	0.0140182	-0.0204017
SS-202	PC-Sm	0.0167996	0.0548838	-0.0137745
SS-194	PC-Sm	0.0221108	0.0426434	-0.0739966
SS-218	PC-Sm	-0.0142344	0.0133399	-0.0712897
SS-234	PC-Sm	0.0296016	0.0541953	-0.0312716
SS-222	PC-Sm	0.0334469	0.0601569	0.0561465
SS-248	PC-Sm	0.0341177	0.0667782	-0.010421
SS-211	PC-Sm	0.0184339	0.0591513	-0.0515326
SS-213	PC-Sm	0.0445148	0.0372709	0.029012
SS-273	PC-Sm	0.0158508	0.0539415	0.0213995
SS-305	PC-Sm	0.0678176	0.055764	-0.00929864
SS-6	PC-Sm	0.0306814	0.0402027	-0.0246979
SS-93	PC-Ra	0.0619747	0.0660114	0.0044944
SS-119	PC-Sm	0.0183684	0.0349489	0.0346967
SS-86	PC-Ra	0.0132709	0.00848224	0.0375228
SS-46	PC-Sm	0.0151214	0.0599303	0.0267579
SS-145	PC-Ra	0.0247	0.0192412	0.00953208
SS-113	PC-Ra	0.0352429	0.0591605	0.083785
SS-136	PC-Cc	0.0159872	0.029407	0.0174231
SS-69	PC-Cc	0.0326667	0.0494778	-0.0194765
SS-2	PC-Cc	0.0275128	0.0182089	0.016969
SS-20	PC-Cc	0.0144518	0.0362267	0.00775744
SS-68	PC-Cc	0.0409007	0.0555333	0.0188324
SS-102	PC-Cc	0.0295431	0.0175779	-0.0470415
SS-82	PC-Ra	0.05808	0.0488713	0.0294855
SS-85	PC-Cc	0.0590645	0.0732021	0.105111
SS-84	PC-Cc	0.0368152	0.0517317	0.0288162
SS-175	PC-Cc	0.0263516	0.0510642	-0.0236914
SS-98	PC-Cc	0.031685	0.0606317	-0.00419745
SS-172	PC-Cc	0.043137	0.0549681	0.00105041
SS-186	PC-Cc	-0.0157194	0.0203224	-0.00491902
SS-120	PC-Cc	0.0315316	0.0608373	0.0733893
SS-173	PC-Cc	0.0504403	0.0632105	0.0637299
SS-106	PC-Cc	0.0232875	0.0211491	0.0871467
SS-147	PC-Cc	0.0321439	0.0405863	0.0133043
SS-180	PC-Cc	0.0501782	0.082445	0.00291002
SS-165	PC-Cc	0.0599382	0.0400808	-0.0526997
SS-185	PC-Cc	0.0379935	0.0521966	0.024689
SS-169	PC-Cc	0.0417929	0.0447479	-0.0250898
SS-32	PC-Sm	0.0472271	0.0646235	0.0514683
SS-27	PC-Cc	0.0368071	0.050137	0.0359424
SS-29	PC-Cc	0.0152802	0.0488989	0.0129167
SS-132	PC-Cc	0.0611566	0.0492826	0.029899
SS-76	PC-Cc	0.0421214	0.0363254	0.0483863
SS-26	PC-Cc	0.0260937	0.0642163	-0.0429578
SS-49	PC-Cc	0.00863375	0.0287805	0.0200725
SS-45	PC-Cc	0.0169327	0.0488872	0.0788172
SS-15	PC-Cc	0.035693	0.0507417	-0.0313874
SS-71	PC-Cc	0.0361365	0.0529187	0.0318779
SS-61	PC-Cc	0.0185598	0.0523243	-0.0248766
SS-148	PC-Cc	-0.0291165	0.00622374	-0.131519
SS-78	PC-Cc	-0.0604928	-0.00405219	-0.0964181
SS-160	PC-Cc	-0.0267853	0.0116895	-0.047598
SS-66	PC-Cc	-0.0224037	0.0075999	-0.0249926
SS-114	PC-Cc	-0.0129068	0.0377563	-0.0036895
SS-34	PC-Ra	0.0449032	0.0832713	0.021062
SS-55	PC-Cc	-0.0446033	-0.00171097	-0.0661263
SS-162	PC-Cc	-0.0110861	0.0237472	-0.0285899
SS-116	PC-Cc	0.0078655	0.029678	-0.0181072
SS-111	PC-Cc	0.0308735	0.044185	0.0371617
SS-62	PC-Cc	0.0208457	0.0342291	0.0124827
SS-99	PC-Cc	0.0170049	0.0769545	0.0345216
SS-59	PC-Cc	0.0317732	0.0412303	-0.090006
SS-22	PC-Cc	0.000290764	0.0189245	-0.0462693
SS-152	PC-Cc	0.0404272	0.059768	0.0718725
SS-166	PC-Cc	-0.0224023	-0.00521328	-0.078103
SS-139	PC-Cc	-0.0303045	-0.0321177	-0.0412774
SS-151	PC-Cc	0.0469936	0.0744631	-0.010151
SS-109	PC-Ra	0.0399314	0.0598172	0.0823376
SS-70	PC-Ra	0.0436137	0.0417504	0.107478
SS-30	PC-Ra	0.0556148	0.0758656	0.0196232
SS-108	PC-Ra	0.053576	0.0571744	0.126538
SS-88	PC-Cc	0.052653	0.102692	0.073883
SS-3	PC-Ra	-0.0135905	0.0166051	0.0247916
SS-144	PC-Cc	0.0155051	0.0535572	0.0162273
SS-134	PC-Ra	0.0104795	0.00621541	-0.00149945
SS-28	PC-Cc	0.0471388	0.0351556	0.049144
SS-142	PC-Cc	0.0189701	0.0342994	-0.0415345
SS-9	PC-Ra	0.0277659	0.0587749	0.0110436
SS-24	PC-Sm	0.0350656	0.0140136	0.027676
SS-171	PC-Sm	0.039668	0.0557482	0.020379
SS-117	PC-Ra	0.0519895	0.0646362	0.0651896
SS-58	PC-Ra	0.0466745	0.0714161	0.0324529
SS-150	PC-Ra	0.0144959	0.0677886	-0.0455571
SS-90	PC-Ra	0.0571184	0.0823801	-0.0117863
SS-184	PC-Ra	0.0201632	0.10076	-0.0487453
SS-168	PC-Ra	0.079492	0.082431	-0.0114939
SS-41	PC-Ra	0.0279052	0.0589243	0.00582817
SS-38	PC-Ra	0.0436642	0.0908454	0.0323417
SS-158	PC-Sm	0.0522698	0.0920947	0.0159712
SS-94	PC-Sm	0.0325204	0.0652349	0.00240962
SS-52	PC-Ra	0.0525645	0.0941986	0.0547401
SS-21	PC-Ra	0.0653633	0.101168	-0.0468165
SS-8	PC-Ra	0.0430707	0.0588418	0.00178151
SS-176	PC-Ra	0.0498213	0.104326	0.057498
SS-54	PC-Ra	0.0314949	0.0730195	0.0124585
SS-56	PC-Ra	0.0432953	0.0525421	-0.0201769
SS-37	PC-Sm	0.0694391	0.10328	0.0243376
SS-17	PC-Sm	0.0644827	0.0742909	-0.00974202
SS-60	PC-Ra	0.03233	0.0844568	-0.0422127
SS-124	PC-Ra	0.00526353	0.0204378	-0.0583316
SS-122	PC-Ra	0.0717489	0.0804634	0.125096
SS-72	PC-Ra	0.0454403	0.0706499	0.0474511
SS-127	PC-Ra	0.0556019	0.0904969	-0.00466167
SS-110	PC-Ra	0.0461543	0.0365533	-0.0324364
SS-5	PC-Ra	0.035602	0.0577851	0.0875613
SS-299	PC-Ra	0.0496256	0.0756618	0.0343841
SS-50	PC-Sm	0.0473103	0.0535289	-0.005027
SS-40	PC-Sm	0.0505627	0.0858014	0.0640057
SS-300	PC-Ra	0.0455951	0.0854799	0.0214839
SS-291	PC-Sm	0.0478845	0.0862898	0.00642846
SS-275	PC-Ra	0.0628167	0.104338	0.0245589
SS-283	PC-Sm	0.0697157	0.0720861	0.0279247
SS-268	PC-Ra	0.0565255	0.08281	0.0376718
SS-264	PC-Sm	0.0455986	0.0651405	-0.00230562
SS-146	PC-Ra	0.0430298	0.067248	0.0313709
SS-135	PC-Sm	0.0428902	0.0665405	0.0645337
SS-296	PC-Ra	0.0549442	0.101357	0.0558538
SS-238	PC-Sm	0.00421595	0.0310995	-0.0218741
SS-195	PC-Ra	0.0206434	0.11651	0.0429247
SS-125	PC-Ra	0.0213263	0.0327064	-0.022575
SS-18	PC-Ra	0.0563584	0.0647557	0.0450734
SS-118	PC-Ra	0.0280471	0.0439225	0.0895683
SS-92	PC-Sm	0.028138	0.0554199	0.0404396
SS-157	PC-Sm	0.0535221	0.0495462	0.0130651
SS-123	PC-Sm	0.0525921	0.0653689	-0.026299
SS-177	PC-Sm	0.0247103	0.0464876	7.33142e-05
SS-170	PC-Sm	0.0488051	0.0605883	0.00995208
SS-257	PC-Sm	0.0385951	0.0403298	-0.0290851
SS-155	PC-Sm	0.0445132	0.0601955	0.0183312
SS-63	PC-Sm	0.0474246	0.074932	-0.0618231
SS-77	PC-Sm	0.0491598	0.0584635	-0.0499029
SS-11	PC-Sm	0.0484391	0.0497122	-0.0195084
SS-311	PC-Sm	0.055103	0.0864639	0.00202298
SS-204	PC-Ra	0.0309878	0.051606	0.0646666
SS-206	PC-Ra	0.0297402	0.0631536	-0.00248605
SS-209	PC-Ra	0.018625	0.0510759	0.0045625
SS-225	PC-Ra	0.0536101	0.0679084	0.0506797
SS-233	PC-Ra	0.0594969	0.0818084	0.0501046
SS-232	PC-Ra	-0.000762171	0.0711698	-0.0200909
SS-228	PC-Ra	0.0559491	0.083234	-0.0129102
SS-262	PC-Ra	0.0682921	0.0311983	-0.00405742
SS-259	PC-Ra	0.0297406	0.0822536	-0.00893233
SS-149	PC-Sm	-8.10015e-05	0.0344119	-0.0662024
SS-140	PC-Ra	0.0506529	0.0526288	0.00398474
SS-310	PC-Ra	-0.010107	0.0446796	0.0364766
SS-1	PC-Sm	0.0256013	0.0817611	0.0483325
SS-214	PC-Sm	0.0339864	0.0762295	-0.0125024
SS-253	PC-Sm	0.0501023	0.0470041	0.0755161
SS-73	PC-Sm	0.0560085	0.0582563	-0.0310878
SS-221	PC-Sm	0.0213458	0.0561827	0.0739788
SS-251	PC-Ra	0.027676	-0.000444145	-0.0804264
SS-174	PC-Ra	0.0438783	0.0359376	0.0597933
SS-101	PC-Ra	0.0580193	0.0384344	0.0414403
SS-290	PC-Ra	0.0422361	0.0780613	0.0287865
SS-91	PC-Sm	0.0203341	0.0552183	0.0461542
SS-25	PC-Sm	0.0282338	0.0524989	0.0457701
SS-243	PC-Ra	0.0501914	0.0672537	0.122418
SS-181	PC-Sm	0.0489056	0.0415148	-0.0326864
SS-249	PC-Sm	0.0281807	0.0325947	0.0678703
SS-297	PC-Ra	0.0278775	0.0564406	-0.000992479
SS-33	PC-Cc	0.0217193	0.0479684	0.0294269
SS-81	PC-Cc	-0.0353817	0.00365012	-0.091482

## Sheet: sfigure11C
ID	group	PTK2	ADD2/S_2
SS-108	HC1-PC-Ra	0.2427	8.44645
SS-118	HC1-PC-Ra	1.091	NA
SS-128	HC1-oPCs	2.0278	NA
SS-135	HC1-oPCs	0.6937	4.35992
SS-137	HC1-PC-Ra	3.5655	4.91405
SS-146	HC1-PC-Ra	0.6153	NA
SS-152	HC1-oPCs	0.208	0.00928548
SS-158	HC1-oPCs	2.5716	NA
SS-18	HC1-PC-Ra	5.1924	0.00928548
SS-187	HC1-oPCs	0.7008	NA
SS-195	HC1-PC-Ra	7.8842	5.58022
SS-221	HC1-oPCs	0.3757	NA
SS-268	HC1-PC-Ra	1.6151	NA
SS-296	HC1-PC-Ra	1.8008	NA
SS-298	HC1-oPCs	0.0749	NA
SS-30	HC1-PC-Ra	1.6611	10.9928
SS-48	HC1-oPCs	3.2182	NA
SS-70	HC1-PC-Ra	0.4228	42.7751
SS-88	HC1-oPCs	0.0001	7.37623
SS-93	HC1-PC-Ra	0.235	NA
SS-94	HC1-oPCs	1.9497	13.4987
SS-99	HC1-oPCs	1.9889	NA

## Sheet: sfigure11DE
ID	metastasis	CTNNB1_S675 (log2)	CTNNB1_S552 (log2)	ADD2_S2 (log2)
SS-108	no	7.33382	2.87765	3.07834
SS-11	yes	0.994362	0.20241	1.7835
SS-113	no	0.345921	1.0394	-6.75081
SS-114	no	-1.40364	-1.16104	-6.75081
SS-115	no	5.74909	-0.907668	-6.75081
SS-117	yes	8.43332	0.237536	0.434941
SS-121	no	4.77224	-0.504259	-6.75081
SS-124	yes	2.12919	3.29469	-6.75081
SS-127	yes	10.3276	0.965217	1.80805
SS-132	no	0.0417328	1.07622	-6.75081
SS-134	yes	10.2918	0.527549	3.32134
SS-135	no	0.643233	0.329224	2.1243
SS-137	no	6.94672	-1.74495	2.29691
SS-139	no	6.9501	1.82575	0.433938
SS-141	yes	8.24009	-1.5575	-6.75081
SS-143	yes	6.99744	3.38134	1.57767
SS-144	no	-0.413007	-0.414494	-6.75081
SS-15	yes	0.162195	0.278362	-6.75081
SS-150	yes	7.67019	1.731	-6.75081
SS-151	no	9.73533	-1.95888	-6.75081
SS-152	no	6.52435	0.668346	-6.75081
SS-155	no	1.03902	-0.290401	-6.75081
SS-156	no	0.935548	-6.33378	-6.75081
SS-159	no	5.70203	-0.414842	-6.75081
SS-163	no	8.61996	0.0908479	-6.75081
SS-164	yes	8.2853	1.25928	-6.75081
SS-165	no	8.22476	-1.44362	2.6851
SS-166	no	8.07586	1.35967	-6.75081
SS-167	no	7.42682	0.478675	-6.75081
SS-168	yes	10.2723	0.27846	-6.75081
SS-169	no	4.60016	0.333344	-6.75081
SS-170	no	5.46342	-0.237389	-6.75081
SS-172	no	6.02466	-0.0145959	-6.75081
SS-173	yes	2.17095	-2.22293	-6.75081
SS-176	no	6.09076	-0.148378	-6.75081
SS-18	yes	0.381164	3.47232	-6.75081
SS-183	no	1.20508	-0.410152	-6.75081
SS-184	yes	7.58393	0.60546	-6.75081
SS-185	no	1.11965	0.812503	-6.75081
SS-186	no	0.579951	-0.437548	-6.75081
SS-19	no	5.25385	0.539173	-6.75081
SS-190	yes	6.75971	0.294581	-6.75081
SS-191	no	-0.318415	-0.52453	-6.75081
SS-195	yes	1.92189	5.40828	2.48032
SS-196	no	-1.43593	0.357133	-6.75081
SS-198	yes	-0.879694	0.467162	-6.75081
SS-199	no	0.396032	0.191305	-6.75081
SS-2	yes	3.82272	0.155706	-6.75081
SS-20	no	0.600589	-2.25575	-6.75081
SS-21	yes	10.2015	-0.889291	-6.75081
SS-212	no	1.36922	0.401578	-6.75081
SS-215	no	1.3887	-0.302091	-6.75081
SS-22	yes	3.55171	-1.16406	-6.75081
SS-223	yes	6.99975	3.29689	-6.75081
SS-225	yes	7.36932	0.906757	-6.75081
SS-228	no	-0.0231771	-0.859572	-6.75081
SS-229	yes	3.3674	-0.970833	-6.75081
SS-23	no	1.02408	-1.46217	-6.75081
SS-233	yes	2.17538	-0.428901	-6.75081
SS-236	no	5.77138	0.324769	-6.75081
SS-239	no	0.17043	-0.265814	-6.75081
SS-24	no	0.367838	-6.61121	-6.75081
SS-245	no	2.20853	-0.384543	-6.75081
SS-252	no	6.94255	-2.05086	-6.75081
SS-279	no	3.52415	0.476935	-6.75081
SS-28	no	-1.93828	0.00471754	-6.75081
SS-280	no	6.32375	0.136516	-6.75081
SS-282	no	1.46447	0.251687	-6.75081
SS-284	yes	3.09126	-2.17817	-6.75081
SS-29	yes	3.29018	-1.64718	-6.75081
SS-290	yes	6.73326	0.88905	-6.75081
SS-299	no	1.20798	1.59836	1.96671
SS-30	no	7.50602	1.21027	3.45848
SS-302	no	3.22657	0.227277	-6.75081
SS-312	no	6.83656	-0.990416	-6.75081
SS-32	no	6.07815	-0.0916837	0.565331
SS-34	no	1.01656	0.276741	-6.75081
SS-35	yes	0.746388	-0.279889	-6.75081
SS-37	no	-0.0319777	-5.92739	-6.75081
SS-41	yes	9.22319	0.51755	-6.75081
SS-49	no	1.14915	1.83064	-6.75081
SS-5	yes	6.53871	0.764785	-6.75081
SS-54	no	5.13426	1.91963	-6.75081
SS-61	no	7.26438	0.0273974	-6.75081
SS-62	no	6.08847	-1.58316	-6.75081
SS-67	yes	3.54995	-1.85372	-6.75081
SS-70	no	1.5609	0.871043	5.4187
SS-72	yes	6.56584	4.49741	3.07836
SS-75	no	0.93702	-0.562165	-6.75081
SS-77	no	0.64849	0.13642	-6.75081
SS-8	no	1.45905	0.406608	-6.75081
SS-82	yes	1.57095	0.232456	-6.75081
SS-84	no	1.08281	-1.42542	0.963249
SS-88	yes	6.60138	4.39909	2.88288
SS-89	no	1.16257	-2.23841	-6.75081
SS-9	yes	6.46194	0.646377	-6.75081
SS-91	no	0.026218	0.328009	-6.75081
SS-92	no	8.81651	-0.314783	-6.75081

## Sheet: sfigure11G
	SHC1_1	SHC1_2	SHC1_3	WT_1	WT_2	WT_3
CTNNB1/S552	0.942624	0.850021	0.944371	-0.912339	-0.912339	-0.912339
PLCB3/S537	0.812089	0.930071	0.991879	-0.911346	-0.911346	-0.911346
LEF1/S42	1.36923	1.01568	0.113518	-0.83281	-0.83281	-0.83281
NFATC1/S245	0.993092	0.249829	1.32446	-0.855794	-0.855794	-0.855794
MAP3K7/T187	0.904217	1.06014	0.762056	-0.908803	-0.908803	-0.908803
NDRG2/T330	1.02683	1.28893	0.262307	-0.859355	-0.859355	-0.859355
FZD6/S648	1.2054	0.81215	0.679826	-0.899124	-0.899124	-0.899124
NFATC1/S403	0.316816	1.52098	0.683529	-0.840442	-0.840442	-0.840442
AGO2/S831	1.44682	0.850555	0.230537	-0.842638	-0.842638	-0.842638
NFATC1/S187	1.44682	0.850555	0.230537	-0.842638	-0.842638	-0.842638
PLCB3/S1105	1.47696	0.362065	0.715618	-0.851547	-0.851547	-0.851547
CTNND1/S320	1.54968	0.49574	0.47864	-0.841354	-0.841354	-0.841354
RPS27A/T66	1.04878	1.3469	-0.0427587	-0.799955	-0.431296	-1.12167
HIF1A/S465	0.164319	1.16531	1.21026	-0.846628	-0.846628	-0.846628
HIF1A/S692	0.604074	0.315091	1.57117	-0.83011	-0.83011	-0.83011
HIF1A/S809	0.585566	1.55145	0.377498	-0.838172	-0.838172	-0.838172
FLT4/Y830	1.08141	0.905074	0.735718	-0.907399	-0.907399	-0.907399
FLT4/Y833	0.19743	1.43084	0.892227	-0.840167	-0.840167	-0.840167
HIF1A/S668	0.699979	1.11082	0.904604	-0.905134	-0.905134	-0.905134
HIF1A/S643	0.365609	0.90985	1.33154	-0.869001	-0.869001	-0.869001
HIF1A/S641	1.40302	0.766685	0.432307	-0.867339	-0.867339	-0.867339
CCR2/Y139	1.21763	0.467742	0.971984	-0.885785	-0.885785	-0.885785
HIF1A/S687	1.21763	0.467742	0.971984	-0.885785	-0.885785	-0.885785
C5AR1/S338	0.513058	0.946097	1.21066	-0.889939	-0.889939	-0.889939
C5AR1/S327	1.34539	0.189684	1.00318	-0.846084	-0.846084	-0.846084
RORA/S100	1.53172	0.330372	0.656255	-0.839448	-0.839448	-0.839448
MAP3K3/S206	0.988415	0.538659	1.06695	-1.10671	-0.380602	-1.10671
ROCK2/S1133	0.755223	0.31169	1.24427	-1.41479	-0.0117894	-0.884597

## Sheet: sfigure11H
ID	Protein Cluster	CSNK1G1 (log2)
SS-205	PC-Cc	-4.31905
SS-196	PC-Cc	-3.67484
SS-200	PC-Cc	-1.8895
SS-317	PC-Cc	-1.7004
SS-193	PC-Cc	-6.09789
SS-265	PC-Cc	-5.79586
SS-247	PC-Cc	-5.4933
SS-250	PC-Cc	-5.94786
SS-280	PC-Cc	-6.16877
SS-191	PC-Cc	-5.75633
SS-286	PC-Cc	-4.87832
SS-284	PC-Ra	-5.97483
SS-272	PC-Cc	-5.26534
SS-309	PC-Cc	-4.37782
SS-156	PC-Sm	-3.10905
SS-143	PC-Ra	-6.27649
SS-83	PC-Ra	-6.46753
SS-178	PC-Ra	0.119821
SS-130	PC-Cc	-5.61529
SS-95	PC-Cc	-6.04931
SS-141	PC-Cc	-4.62593
SS-121	PC-Cc	-3.44222
SS-188	PC-Cc	-4.16618
SS-67	PC-Cc	-5.17397
SS-218	PC-Sm	-3.80793
SS-248	PC-Sm	-1.91213
SS-93	PC-Ra	-3.51787
SS-86	PC-Ra	-1.65699
SS-69	PC-Cc	-6.48036
SS-82	PC-Ra	-6.87832
SS-85	PC-Cc	-4.65472
SS-175	PC-Cc	-6.03032
SS-98	PC-Cc	-4.84063
SS-186	PC-Cc	-4.09296
SS-120	PC-Cc	-4.68409
SS-165	PC-Cc	-1.28595
SS-185	PC-Cc	-3.04811
SS-27	PC-Cc	-5.2109
SS-132	PC-Cc	-5.71786
SS-61	PC-Cc	-2.35476
SS-148	PC-Cc	-3.191
SS-66	PC-Cc	-1.61176
SS-114	PC-Cc	-3.34666
SS-55	PC-Cc	-3.27788
SS-116	PC-Cc	-5.58727
SS-111	PC-Cc	-2.62683
SS-62	PC-Cc	-2.57777
SS-99	PC-Cc	0.0156403
SS-22	PC-Cc	-6.2109
SS-139	PC-Cc	-1.77201
SS-3	PC-Ra	-6.6295
SS-144	PC-Cc	-4.24059
SS-134	PC-Ra	-4
SS-28	PC-Cc	-6.44222
SS-142	PC-Cc	-0.817308
SS-9	PC-Ra	-1.2849
SS-58	PC-Ra	-5.553
SS-150	PC-Ra	-1.57519
SS-90	PC-Ra	-0.735524
SS-168	PC-Ra	-1.14816
SS-158	PC-Sm	-2.45008
SS-21	PC-Ra	-1.59728
SS-176	PC-Ra	-1.21793
SS-60	PC-Ra	-4.02093
SS-122	PC-Ra	-3.11154
SS-127	PC-Ra	-2.01683
SS-5	PC-Ra	-2.91702
SS-299	PC-Ra	-3.28349
SS-50	PC-Sm	-3.53116
SS-40	PC-Sm	-6.25429
SS-300	PC-Ra	-1.62816
SS-291	PC-Sm	-3.1291
SS-275	PC-Ra	-0.523255
SS-268	PC-Ra	-4.08314
SS-264	PC-Sm	-5.70275
SS-146	PC-Ra	0.146916
SS-296	PC-Ra	-1.13606
SS-238	PC-Sm	-4.62238
SS-195	PC-Ra	-0.821891
SS-18	PC-Ra	-4.24879
SS-92	PC-Sm	-6.04931
SS-123	PC-Sm	-2.31258
SS-170	PC-Sm	-5.75633
SS-63	PC-Sm	-2.41273
SS-77	PC-Sm	-3.51457
SS-311	PC-Sm	-4.63308
SS-204	PC-Ra	-2.21357
SS-206	PC-Ra	-2.40507
SS-209	PC-Ra	0.53665
SS-225	PC-Ra	-4.36885
SS-233	PC-Ra	-4.00462
SS-232	PC-Ra	-3.89754
SS-228	PC-Ra	-0.444184
SS-262	PC-Ra	-4.89539
SS-214	PC-Sm	-2.76513
SS-73	PC-Sm	-7.07826
SS-91	PC-Sm	-2.5121
SS-243	PC-Ra	-5.2109
SS-249	PC-Sm	-1.39138
SS-81	PC-Cc	-1.98222

## Sheet: sfigure11I
Site	group	intensity	log10(intensity)
CTNNB1-S552	OE-Ctrl	2667.42	3.42609
CTNNB1-S552	OE-Ctrl	2858.77	3.45618
CTNNB1-S552	OE-Ctrl	2634.3	3.42067
CTNNB1-S552	OE-Ctrl with CSNK1G1 inhibitor	1498.32	3.17561
CTNNB1-S552	OE-Ctrl with CSNK1G1 inhibitor	1577.62	3.198
CTNNB1-S552	OE-Ctrl with CSNK1G1 inhibitor	1597.7	3.2035
CTNNB1-S552	OE-SHC1	26465.6	4.42268
CTNNB1-S552	OE-SHC1	31469.9	4.4979
CTNNB1-S552	OE-SHC1	26627.8	4.42534
CTNNB1-S552	OE-SHC1 with CSNK1G1 inhibitor	2225.48	3.34742
CTNNB1-S552	OE-SHC1 with CSNK1G1 inhibitor	2385.12	3.37751
CTNNB1-S552	OE-SHC1 with CSNK1G1 inhibitor	2197.84	3.342
MAP3K7-T187	OE-Ctrl	6201.19	3.79248
MAP3K7-T187	OE-Ctrl	6333.5	3.80164
MAP3K7-T187	OE-Ctrl	6238.86	3.79511
MAP3K7-T187	OE-Ctrl with CSNK1G1 inhibitor	2504.87	3.39878
MAP3K7-T187	OE-Ctrl with CSNK1G1 inhibitor	2404.4	3.38101
MAP3K7-T187	OE-Ctrl with CSNK1G1 inhibitor	2604.07	3.41565
MAP3K7-T187	OE-SHC1	47910.5	4.68043
MAP3K7-T187	OE-SHC1	54290.8	4.73473
MAP3K7-T187	OE-SHC1	49106.7	4.69114
MAP3K7-T187	OE-SHC1 with CSNK1G1 inhibitor	6043.15	3.78126
MAP3K7-T187	OE-SHC1 with CSNK1G1 inhibitor	6172.09	3.79043
MAP3K7-T187	OE-SHC1 with CSNK1G1 inhibitor	6079.85	3.78389
AGO2-S831	OE-Ctrl	7351.75	3.86639
AGO2-S831	OE-Ctrl	6719.95	3.82737
AGO2-S831	OE-Ctrl	7233.35	3.85934
AGO2-S831	OE-Ctrl with CSNK1G1 inhibitor	6632.78	3.8217
AGO2-S831	OE-Ctrl with CSNK1G1 inhibitor	6055.25	3.78213
AGO2-S831	OE-Ctrl with CSNK1G1 inhibitor	6069.65	3.78316
AGO2-S831	OE-SHC1	16280.6	4.21167
AGO2-S831	OE-SHC1	16511	4.21777
AGO2-S831	OE-SHC1	16319.2	4.2127
AGO2-S831	OE-SHC1 with CSNK1G1 inhibitor	7050.78	3.84824
AGO2-S831	OE-SHC1 with CSNK1G1 inhibitor	6444.83	3.80921
AGO2-S831	OE-SHC1 with CSNK1G1 inhibitor	6937.22	3.84119

## Sheet: sfigure11J
Site	group	abundance
MAPK13-T180	OE-Ctrl	1415.36
MAPK13-T180	OE-Ctrl	1722.11
MAPK13-T180	OE-Ctrl	1958.22
MAPK13-T180	OE-Ctrl with MAPK10 inhibitor	128.555
MAPK13-T180	OE-Ctrl with MAPK10 inhibitor	156.416
MAPK13-T180	OE-Ctrl with MAPK10 inhibitor	177.861
MAPK13-T180	OE-MAPK10	58419.9
MAPK13-T180	OE-MAPK10	57607.4
MAPK13-T180	OE-MAPK10	56989.7
MAPK13-T180	OE-MAPK10 with MAPK10 inhibitor	190.944
MAPK13-T180	OE-MAPK10 with MAPK10 inhibitor	236.477
MAPK13-T180	OE-MAPK10 with MAPK10 inhibitor	244.671
CTNNB1-S675	OE-Ctrl	2311.71
CTNNB1-S675	OE-Ctrl	1972.99
CTNNB1-S675	OE-Ctrl	2097.89
CTNNB1-S675	OE-Ctrl with MAPK10 inhibitor	209.968
CTNNB1-S675	OE-Ctrl with MAPK10 inhibitor	179.203
CTNNB1-S675	OE-Ctrl with MAPK10 inhibitor	190.548
CTNNB1-S675	OE-MAPK10	39606.4
CTNNB1-S675	OE-MAPK10	35505.3
CTNNB1-S675	OE-MAPK10	35408.2
CTNNB1-S675	OE-MAPK10 with MAPK10 inhibitor	506.561
CTNNB1-S675	OE-MAPK10 with MAPK10 inhibitor	460.014
CTNNB1-S675	OE-MAPK10 with MAPK10 inhibitor	444.881
MAPK14-T180	OE-Ctrl	1812.55
MAPK14-T180	OE-Ctrl	2197.6
MAPK14-T180	OE-Ctrl	1959.57
MAPK14-T180	OE-Ctrl with MAPK10 inhibitor	164.631
MAPK14-T180	OE-Ctrl with MAPK10 inhibitor	199.604
MAPK14-T180	OE-Ctrl with MAPK10 inhibitor	177.984
MAPK14-T180	OE-MAPK10	49926.2
MAPK14-T180	OE-MAPK10	49168.4
MAPK14-T180	OE-MAPK10	42761.9
MAPK14-T180	OE-MAPK10 with MAPK10 inhibitor	175.005
MAPK14-T180	OE-MAPK10 with MAPK10 inhibitor	212.446
MAPK14-T180	OE-MAPK10 with MAPK10 inhibitor	203.425
