# Supplementary material for: Proteomic characterization identifies clinically relevant subgroups of soft tissue sarcoma
Source: Nat Commun. 2024 Feb 15;15:1381. doi: 10.1038/s41467-024-45306-y (PMC10869728; doi:10.1038/s41467-024-45306-y)
Supplement: Supplementary file 10 — Source Data [file 41467_2024_45306_MOESM10_ESM.zip › Source Data/supplementary_figure12.xlsx]

## Sheet: sfigure12F
ID	os.time(month)	OS	NPM1.level
SS-231	11.5667	1	high
SS-229	42.4667	0	high
SS-244	33.5333	1	high
SS-230	42.3667	0	high
SS-205	10.1	1	high
SS-196	47	0	high
SS-200	46.2333	0	high
SS-197	13.4	1	high
SS-210	44.9333	0	low
SS-223	37.0667	1	low
SS-190	7.2	1	high
SS-317	3.36667	1	high
SS-242	29.6333	1	high
SS-255	38.2333	0	low
SS-189	47.8333	0	low
SS-239	41.6667	0	high
SS-193	40.4333	1	high
SS-260	36.9	0	low
SS-287	33.3	0	high
SS-282	33.7667	0	high
SS-281	33.8	0	high
SS-265	35.8667	0	high
SS-247	39.5667	0	high
SS-198	4.3	1	high
SS-199	46.3333	0	high
SS-236	42	0	high
SS-226	7.16667	1	high
SS-219	43.3	0	high
SS-220	7.63333	1	high
SS-271	2.63333	1	high
SS-128	40.4667	1	high
SS-267	35.4333	0	high
SS-308	13.7333	1	high
SS-250	39.3333	0	high
SS-280	33.8333	0	high
SS-306	31.0333	0	high
SS-289	33.2333	0	high
SS-261	36.8333	0	high
SS-303	31.0667	0	high
SS-263	36.3	0	low
SS-269	35.3667	0	low
SS-252	38.6667	0	high
SS-212	44.7	0	high
SS-191	47.6333	0	high
SS-201	45.9333	0	high
SS-215	43.8333	0	high
SS-276	34.6667	0	high
SS-307	31.8	1	high
SS-279	33.8333	0	high
SS-286	33.5	0	high
SS-284	5.6	1	high
SS-272	34.9667	0	high
SS-298	32	0	low
SS-309	30.8	0	high
SS-313	8.46667	1	high
SS-245	40.3333	0	high
SS-314	30.2667	0	high
SS-312	30.3333	0	high
SS-302	31.3	0	high
SS-288	33.2667	0	high
SS-258	37.7667	0	high
SS-278	34.2333	0	high
SS-254	38.6333	0	high
SS-277	34.6667	0	high
SS-87	60.8667	0	high
SS-53	15.2	1	low
SS-23	60.8667	0	high
SS-156	54.9667	0	low
SS-159	54.3667	0	low
SS-97	26.1	1	low
SS-143	47.6	1	high
SS-83	19.9	1	low
SS-178	50.0667	0	high
SS-130	60.2667	1	high
SS-39	60.8667	0	low
SS-75	60.8667	0	low
SS-163	53.1667	0	high
SS-167	52.0667	0	low
SS-13	60.8667	0	high
SS-19	60.8667	0	high
SS-36	43.7333	1	high
SS-42	60.8667	0	high
SS-154	55.4333	0	low
SS-35	NA	NA	low
SS-112	22.5	1	high
SS-95	29.0333	1	high
SS-115	60.8667	0	low
SS-141	35.5667	1	high
SS-164	32.3	1	high
SS-57	42.3667	1	low
SS-121	60.8667	0	low
SS-100	54.3	1	high
SS-188	13.3333	1	low
SS-67	60.8667	0	high
SS-182	49.2333	0	low
SS-183	49.1667	0	low
SS-105	19.7333	1	high
SS-89	60.8667	0	high
SS-31	60.8667	0	high
SS-179	49.8667	0	high
SS-137	60.8667	0	low
SS-187	47.8667	0	low
SS-104	60.8667	0	low
SS-65	13.6333	1	high
SS-126	60.8667	0	low
SS-316	30	0	low
SS-14	33.0667	1	low
SS-48	60.8667	0	low
SS-203	45.7667	0	low
SS-74	60.8667	0	low
SS-202	45.9	0	low
SS-194	47.1667	0	low
SS-218	43.3667	0	high
SS-234	42.2	0	low
SS-222	42.9	0	low
SS-248	39.4333	0	low
SS-211	44.7667	0	low
SS-213	43.8333	0	low
SS-273	34.9667	0	low
SS-305	31.0333	0	low
SS-6	21.7667	1	high
SS-93	1.8	1	high
SS-119	60.8667	0	high
SS-86	60.8667	0	high
SS-46	60.8667	0	low
SS-145	57.8	0	high
SS-113	60.8667	0	low
SS-136	60.8667	0	high
SS-69	60.8667	0	low
SS-2	8.23333	1	high
SS-20	60.8667	0	low
SS-68	60.8667	0	low
SS-102	60.8667	0	high
SS-82	20.4333	1	high
SS-85	60.8667	0	high
SS-84	60.8667	0	low
SS-175	14.0667	1	high
SS-98	60.8667	0	high
SS-172	50.9	0	high
SS-186	48.9667	0	high
SS-120	60.8667	0	low
SS-173	17.6667	1	high
SS-106	60.8667	0	high
SS-147	5.2	1	high
SS-180	49.8333	0	high
SS-165	52.5333	0	low
SS-185	49	0	high
SS-169	51.6	0	high
SS-32	60.8667	0	low
SS-27	60.8667	0	high
SS-29	60.8667	0	high
SS-132	60.8667	0	high
SS-76	48.3333	1	high
SS-26	21.9	1	high
SS-49	60.8667	0	high
SS-45	60.8667	0	high
SS-15	60.8667	0	high
SS-71	60.8667	0	low
SS-61	60.8667	0	high
SS-148	57.1	0	high
SS-78	60.8667	0	high
SS-160	3.3	1	high
SS-66	45.0667	1	high
SS-114	60.8667	0	high
SS-34	60.8667	0	low
SS-55	49.9667	1	high
SS-162	16.8	1	high
SS-116	60.8667	0	high
SS-111	60.8667	0	low
SS-62	60.8667	0	high
SS-99	12.7333	1	low
SS-59	11.5667	1	high
SS-22	60.8667	0	high
SS-152	56	0	low
SS-166	52.1667	0	high
SS-139	58.9667	0	high
SS-151	56.2333	0	high
SS-109	60.8667	0	high
SS-70	60.8667	0	low
SS-30	60.8667	0	low
SS-108	60.8667	0	low
SS-88	6.33333	1	high
SS-3	60.8667	0	high
SS-144	57.9	0	high
SS-134	13.6333	1	high
SS-28	60.8667	0	high
SS-142	14.2	1	high
SS-9	60.8667	0	high
SS-24	60.8667	0	low
SS-171	51.2667	0	low
SS-117	55.3	1	high
SS-58	3.9	1	high
SS-150	56.2667	0	high
SS-90	43.7333	1	low
SS-184	23.7	1	high
SS-168	51.7333	0	high
SS-41	13.2	1	low
SS-38	2.73333	1	high
SS-158	54.6333	0	low
SS-94	2.03333	1	low
SS-52	60.8667	0	high
SS-21	60.8667	0	high
SS-8	60.8667	0	high
SS-176	50.4333	0	high
SS-54	60.8667	0	high
SS-56	60.8667	0	low
SS-37	33.8	0	low
SS-17	60.8667	0	low
SS-60	60.8667	0	high
SS-124	0.166667	1	high
SS-122	60.8667	0	low
SS-72	NA	NA	low
SS-127	4.03333	1	high
SS-110	60.8667	0	high
SS-5	9.8	1	high
SS-299	31.9667	0	high
SS-50	41.5667	1	low
SS-40	54.3333	0	low
SS-300	31.7333	0	high
SS-291	33.1	0	low
SS-275	34.7667	0	high
SS-283	33.6	0	low
SS-268	3.26667	1	high
SS-264	36.2667	0	low
SS-146	57.7667	0	low
SS-135	60.8667	0	low
SS-296	4.83333	1	high
SS-238	41.7333	0	high
SS-195	2.4	1	high
SS-125	14	1	high
SS-18	2.43333	1	high
SS-118	60.8667	0	low
SS-92	60.8667	0	low
SS-157	54.8	0	low
SS-123	60.8667	0	low
SS-177	50.3667	0	low
SS-170	51.6	0	low
SS-257	11.8667	1	low
SS-155	55.0333	0	low
SS-63	45	1	low
SS-77	60.8667	0	low
SS-11	60.8667	0	low
SS-311	30.4667	0	low
SS-204	22.3	1	high
SS-206	17.7333	1	high
SS-209	44.9333	0	high
SS-225	30.5667	1	high
SS-233	42.2	0	high
SS-232	42.2333	0	high
SS-228	42.6	0	high
SS-262	36.5667	0	high
SS-259	37.7	0	high
SS-149	56.9333	0	low
SS-140	43.7333	1	high
SS-310	9.3	1	high
SS-1	60.8667	0	low
SS-214	43.8333	0	low
SS-253	38.6333	0	high
SS-73	60.8667	0	low
SS-221	0.3	1	low
SS-251	39.1	0	high
SS-174	50.8	0	high
SS-101	60.8667	0	low
SS-290	25.0333	1	high
SS-91	60.8667	0	low
SS-25	12.3667	1	low
SS-243	40.7667	0	low
SS-181	49.3667	0	low
SS-249	39.4	0	low
SS-297	28.6	1	low
SS-33	14.9333	1	high
SS-81	60.8667	0	high

## Sheet: sfigure12G
ID	APEX1 (log2)	NPM1_S125 (log2)
SS-114	5.94082	6.89995
SS-115	2.28924	7.24031
SS-117	3.08326	7.91687
SS-121	1.32083	6.41016
SS-124	4.7966	8.88789
SS-127	5.18491	7.15766
SS-132	3.46768	6.27395
SS-134	5.87133	6.57665
SS-135	2.33743	2.96853
SS-137	2.97293	6.45407
SS-139	5.90893	7.75588
SS-141	4.21652	6.24872
SS-143	3.9127	6.82228
SS-144	5.1277	8.04831
SS-147	3.99026	1.2663
SS-150	4.7067	0.612747
SS-151	4.23026	9.2981
SS-152	2.46707	6.11227
SS-162	5.34656	8.6032
SS-163	4.83213	8.03121
SS-164	3.41369	4.37546
SS-165	3.881	7.13658
SS-166	4.60739	6.83093
SS-167	2.06343	7.11786
SS-168	4.13709	6.7094
SS-169	4.33974	8.50881
SS-172	4.49812	7.45249
SS-173	5.1277	9.65085
SS-175	5.68344	7.85801
SS-176	4.1913	8.67207
SS-18	2.83798	7.88768
SS-183	2.87153	5.64708
SS-184	4.81022	8.02209
SS-185	4.89599	8.26155
SS-186	3.97748	7.73912
SS-188	3.01298	7.50428
SS-19	5.98905	7.12114
SS-190	4.81543	7.86063
SS-191	2.79061	7.25816
SS-193	5.67766	7.39138
SS-195	4.26743	6.52231
SS-196	3.32902	9.80586
SS-199	4.7555	8.35813
SS-21	4.54339	7.21708
SS-212	3.87435	8.91167
SS-22	2.48094	6.4406
SS-220	2.63041	9.30759
SS-225	-1.11841	8.31273
SS-228	4.71268	4.91879
SS-229	3.20268	9.14786
SS-233	4.21162	4.86923
SS-236	4.3788	4.84971
SS-239	3.26569	4.61425
SS-24	0.8024	2.82315
SS-245	3.47168	9.44371
SS-25	2.91269	6.28496
SS-250	5.51006	9.97718
SS-252	6.32205	11.0323
SS-26	4.09773	6.35216
SS-271	5.30187	9.21499
SS-279	3.95134	6.31709
SS-28	3.68074	2.16275
SS-280	3.48166	1.46447
SS-282	4.89166	8.09962
SS-284	2.8074	6.165
SS-29	3.69629	4.99674
SS-299	4.56162	8.44343
SS-30	2.24847	7.27719
SS-307	6.06625	9.8388
SS-312	5.38426	9.14305
SS-32	3.09798	7.32213
SS-38	4.15412	7.49086
SS-41	1.88029	6.55098
SS-55	5.56476	7.53004
SS-57	3.42165	6.1772
SS-61	3.45109	9.09954
SS-62	4.22206	8.48552
SS-67	2.2565	3.59592
SS-70	-0.279109	6.48518
SS-72	1.92718	5.29853
SS-75	3.98346	5.13538
SS-82	5.50045	8.62447
SS-84	4.41275	5.6294
SS-88	2.49019	7.1774
SS-89	5.6018	6.75837
SS-9	4.16867	4.98013
SS-91	3.91103	5.75193
SS-94	2.96297	4.06458

## Sheet: sfigure12H
ID	Protein cluster	RIOK1 (log2)
SS-231	PC-Cc	-3.53116
SS-205	PC-Cc	-3.74275
SS-197	PC-Ra	-2.85935
SS-223	PC-Ra	-5.15843
SS-317	PC-Cc	-0.215077
SS-255	PC-Cc	-3.51457
SS-265	PC-Cc	0.513996
SS-199	PC-Cc	0.673104
SS-226	PC-Cc	1.28848
SS-128	PC-Cc	-1.79286
SS-250	PC-Cc	0.818114
SS-261	PC-Cc	-2.82011
SS-303	PC-Cc	-2.08865
SS-252	PC-Cc	-0.915936
SS-212	PC-Cc	-2.5039
SS-191	PC-Cc	-1.39138
SS-201	PC-Sm	-4.37482
SS-215	PC-Cc	-1.59074
SS-276	PC-Cc	-4.22972
SS-307	PC-Cc	-1.41196
SS-286	PC-Cc	-1.20823
SS-284	PC-Ra	-4.43596
SS-272	PC-Cc	-2.96578
SS-313	PC-Cc	-4.76808
SS-245	PC-Cc	-2.12973
SS-314	PC-Cc	-1.8625
SS-302	PC-Cc	-2.3629
SS-288	PC-Cc	-2.1488
SS-258	PC-Cc	-0.0915713
SS-278	PC-Cc	-1.69152
SS-254	PC-Cc	-1.78389
SS-87	PC-Ra	-3.09419
SS-143	PC-Ra	-2.31977
SS-178	PC-Ra	-0.16537
SS-95	PC-Cc	-2.57004
SS-57	PC-Cc	-1.99539
SS-182	PC-Cc	-4.70651
SS-105	PC-Cc	-2.8879
SS-74	PC-Sm	-3.0625
SS-218	PC-Sm	-2.1488
SS-248	PC-Sm	-2.90942
SS-93	PC-Ra	-3.31473
SS-2	PC-Cc	-1.91159
SS-20	PC-Cc	-3.8427
SS-68	PC-Cc	-3.80793
SS-98	PC-Cc	-3.39289
SS-172	PC-Cc	-2.17462
SS-186	PC-Cc	-2.54372
SS-120	PC-Cc	-3.39289
SS-173	PC-Cc	-4.79586
SS-147	PC-Cc	-3.8847
SS-165	PC-Cc	-3.91267
SS-185	PC-Cc	-2.95456
SS-169	PC-Cc	-3.63487
SS-32	PC-Sm	-6.03032
SS-132	PC-Cc	-3.33643
SS-45	PC-Cc	-1.43909
SS-15	PC-Cc	-3.13037
SS-148	PC-Cc	0.772477
SS-78	PC-Cc	-1.11154
SS-160	PC-Cc	-1.43635
SS-66	PC-Cc	-1.48358
SS-114	PC-Cc	-0.445166
SS-55	PC-Cc	-2.47473
SS-162	PC-Cc	-4.01625
SS-111	PC-Cc	-2.95568
SS-62	PC-Cc	-2.98051
SS-99	PC-Cc	-3.80995
SS-59	PC-Cc	-4.83239
SS-152	PC-Cc	-5.47393
SS-166	PC-Cc	-0.736244
SS-139	PC-Cc	-3.38233
SS-151	PC-Cc	-3
SS-88	PC-Cc	-1.67438
SS-144	PC-Cc	-3.44222
SS-134	PC-Ra	-1.2512
SS-142	PC-Cc	-2.82726
SS-9	PC-Ra	-5.15843
SS-58	PC-Ra	-1.26257
SS-150	PC-Ra	-2.73216
SS-158	PC-Sm	-5.33935
SS-8	PC-Ra	-3.93898
SS-124	PC-Ra	0.0571383
SS-127	PC-Ra	-3.20556
SS-110	PC-Ra	-4.50308
SS-5	PC-Ra	-2.43909
SS-300	PC-Ra	-4.21357
SS-268	PC-Ra	-3.553
SS-146	PC-Ra	-3.0386
SS-296	PC-Ra	-3.45008
SS-195	PC-Ra	-2.98965
SS-125	PC-Ra	-0.641604
SS-118	PC-Ra	-4.04454
SS-311	PC-Sm	-5.44222
SS-206	PC-Ra	0.0740944
SS-209	PC-Ra	1.39182
SS-232	PC-Ra	-2.88044
SS-228	PC-Ra	-4.23514
SS-259	PC-Ra	-4.25154
SS-310	PC-Ra	-4.24605
SS-251	PC-Ra	-5.12784
SS-249	PC-Sm	-4.58727
SS-297	PC-Ra	-3.37782
SS-33	PC-Cc	-2.83753
SS-81	PC-Cc	-1.69853

## Sheet: sfigure12J
	RIOK1_1	RIOK1_2	RIOK1_3	WT_1	WT_2	WT_3
NPM1/S125	0.700406	0.290105	1.52296	-0.837825	-0.837825	-0.837825
TP53/S46	1.13006	0.361665	1.136	-0.87591	-0.87591	-0.87591
RPS3/S6	0.474996	1.14268	1.04845	-0.888709	-0.888709	-0.888709
RPS3/T221	1.13988	0.964423	0.590908	-0.898404	-0.898404	-0.898404
EP300/S89	0.80838	1.15018	0.754736	-0.904431	-0.904431	-0.904431
MRE11/S688	0.800685	0.696949	1.20177	-0.8998	-0.8998	-0.8998
MDC1/S218	1.07481	0.933162	0.712303	-0.906757	-0.906757	-0.906757
MDC1/S402	0.895138	0.966616	0.875601	-0.912452	-0.912452	-0.912452
SIRT1/S661	1.56986	0.49064	0.446671	-0.835723	-0.835723	-0.835723
SMC3/S1067	1.15527	0.409642	1.07981	-0.881577	-0.881577	-0.881577
MDC1/S299	1.15527	0.409642	1.07981	-0.881577	-0.881577	-0.881577
MRE11/S558	1.15527	0.409642	1.07981	-0.881577	-0.881577	-0.881577
CEP192/S2110	1.49698	0.489679	0.575446	-0.854035	-0.854035	-0.854035
SMC4/T48	1.1351	0.428467	1.08815	-0.883908	-0.883908	-0.883908
EIF4G1/S1245	0.440116	1.25167	0.95294	-0.881575	-0.881575	-0.881575
TNKS1BP1/S1385	1.14234	1.26035	0.104672	-0.835787	-0.835787	-0.835787
MCM4/S326	1.14994	0.317252	1.14288	-0.870023	-0.870023	-0.870023
RGS14/S20	0.285192	1.53057	0.692287	-0.836016	-0.836016	-0.836016
MICAL3/S1649	0.518694	1.21224	0.939893	-0.896789	-0.87725	-0.896789
PRKCE/T710	0.487463	1.60805	0.359221	-0.657166	-0.898786	-0.898786
METTL3/S50	1.15474	0.482216	1.00545	-1.00708	-0.628255	-1.00708
OPTN/S177	1.04936	1.13259	0.445312	-0.596539	-1.01536	-1.01536
CCAR1/T627	0.632284	0.403629	1.49164	-0.608842	-0.980297	-0.938419
HECA/S264	1.32801	-0.010004	1.0709	-0.443077	-0.972917	-0.972917
CD2AP/T539	1.43874	0.711197	0.312577	-1.04638	-1.04638	-0.369762
SRPK2/S505	0.761826	0.306737	1.39993	-1.05897	-1.05897	-0.350546
LATS1/T246	1.42413	0.359394	0.662824	-0.29361	-1.07637	-1.07637
SVIL/S221	0.0819738	1.50123	0.773344	-0.355187	-1.0802	-0.92116
CSNK2A2/S18	0.624927	0.726171	1.10478	-0.0653345	-1.19527	-1.19527
MYH9/S1943	0.228548	0.586141	1.48718	-0.146276	-1.23243	-0.923166
HEXIM2/S76	1.3812	0.159577	0.703197	-0.557843	-0.195133	-1.491
NEK7/S195	0.929201	0.494914	1.21201	-0.950448	-0.620858	-1.06482

## Sheet: sfigure12K
Gene	RIOK1-OE			RIOK1-OE with RIOK1 inhibitor			RIOK1 KD			Empty Vector (EV)			EV with RIOK1 inhibitor			Control shRNA
XRCC1	1.68431	0.99797	0.640248	0.11564	0.0558813	0.0993231	0.0273347	0.0701798	0.0415821	0.320124	0.636021	0.307347	0.180132	0.156198	0.201027	0.498985	0.320124	0.636021
XRCC4	0.614694	1.09255	0.656032	0.153119	0.0907246	0.0582044	0.0530018	0.0256122	0.0455231	0.328016	0.842157	0.498985	0.15244	0.122867	0.146356	0.546277	0.328016	0.842157
POLB	0.99797	0.640248	1.27204	0.0558813	0.0993231	0.0596392	0.0701798	0.0415821	0.026677	0.636021	0.307347	0.546277	0.156198	0.221027	0.237612	0.320124	0.636021	0.307347
MUTYH	1.09255	0.656032	1.68431	0.0907246	0.0582044	0.11564	0.0256122	0.0455231	0.0273347	0.842157	0.498985	0.320124	0.232867	0.146356	0.260132	0.328016	0.842157	0.498985
NTHL1	0.640248	1.27204	0.614694	0.0993231	0.0596392	0.153119	0.0415821	0.026677	0.0530018	0.307347	0.546277	0.328016	0.201027	0.237612	0.21244	0.636021	0.307347	0.546277
UNG	0.656032	1.68431	0.99797	0.0582044	0.11564	0.0558813	0.0455231	0.0273347	0.0701798	0.498985	0.320124	0.636021	0.146356	0.160132	0.156198	0.842157	0.498985	0.320124
KI67	1.27204	0.614694	1.09255	0.0596392	0.153119	0.0907246	0.026677	0.0530018	0.0256122	0.546277	0.328016	0.842157	0.137612	0.15244	0.142867	0.307347	0.546277	0.328016

## Sheet: sfigure12M
Proteins	NPM1_wt_1	NPM1_wt_2	NPM1_wt_3	NPM1_mut_1	NPM1_mut_2	NPM1_mut_3
APEX1	0.0597285	0.0431665	0.0184199	9.20995e-05	8.89292e-05	0.00017978
ATM	0.0321564	0.0167593	0.0597285	0.000298642	0.000215833	9.20995e-05
ATR	0.0177858	0.0359561	0.0321564	0.000160782	8.37963e-05	0.000298642
LIG4	0.0431665	0.0184199	0.0177858	8.89292e-05	0.00017978	0.000160782
MCM2	0.0167593	0.0597285	0.0431665	0.000215833	9.20995e-05	8.89292e-05
MCM3	0.0359561	0.0321564	0.0167593	8.37963e-05	0.000298642	0.000215833
MCM5	0.0184199	0.0177858	0.0359561	0.00017978	0.000160782	8.37963e-05
MCM7	0.0597285	0.0431665	0.0184199	9.20995e-05	8.89292e-05	0.00017978
MUTYH	0.0321564	0.0167593	0.0597285	0.000298642	0.000215833	9.20995e-05
NHEJ1	0.0177858	0.0359561	0.0321564	0.000160782	8.37963e-05	0.000298642
NPM1	0.0431665	0.0184199	0.0177858	8.89292e-05	0.00017978	0.000160782
NTHL1	0.0167593	0.0597285	0.0431665	0.000215833	9.20995e-05	8.89292e-05
POLB	0.0359561	0.0321564	0.0167593	8.37963e-05	0.000298642	0.000215833
XRCC1	0.0184199	0.0177858	0.0359561	0.00017978	0.000160782	8.37963e-05
XRCC4	0.0597285	0.0431665	0.0184199	9.20995e-05	8.89292e-05	0.00017978
POLG2	0.0321564	0.0167593	0.0597285	0.000298642	0.000215833	9.20995e-05
