# Supplementary material for: Proteomic characterization identifies clinically relevant subgroups of soft tissue sarcoma
Source: Nat Commun. 2024 Feb 15;15:1381. doi: 10.1038/s41467-024-45306-y (PMC10869728; doi:10.1038/s41467-024-45306-y)
Supplement: Supplementary file 10 — Source Data [file 41467_2024_45306_MOESM10_ESM.zip › Source Data/supplementary_figure13.xlsx]

## Sheet: sfigure13B
HR								P-value
Celltype	DDLPS	LMS	MFS	MPNST	SS	UPS		Celltype	DDLPS	LMS	MFS	MPNST	SS	UPS
Adipocytes	-0.81	0.72	0.94	-0.32	0.81	0.98		Adipocytes	0.81	0.72	0.94	0.32	0.81	0.98
CD4_T_cells	-0.15	-0.36	-0.92	-0.32	0.42	-0.63		CD4+ T-cells	0.15	0.36	0.92	0.32	0.42	0.63
CD8_T_cells	-0.89	0.029	-0.13	-0.32	0.53	-0.41		CD8+ T-cells	0.89	0.029	0.13	0.32	0.53	0.41
CD8_Tcm	-0.67	0.004	-0.08	0.32	0.045	-0.9		CD8+ Tcm	0.67	0.004	0.08	0.32	0.045	0.9
Endothelial_cells	0.36	0.66	0.29	-0.32	-0.78	0.0025		Endothelial cells	0.36	0.66	0.29	0.32	0.78	0.0025
Fibroblasts	-0.53	0.013	0.26	0.32	-0.018	0.32		Fibroblasts	0.53	0.013	0.26	0.32	0.018	0.32
Keratinocytes	0.75	-0.58	0.47	-0.32	0.53	-0.13		Keratinocytes	0.75	0.58	0.47	0.32	0.53	0.13
Macrophages	0.19	-0.23	-0.027	0.32	0.051	-0.94		Macrophages	0.19	0.23	0.027	0.32	0.051	0.94
Macrophages_M1	0.022	0.44	0.34	0.32	0.015	-0.12		Macrophages M1	0.022	0.44	0.34	0.32	0.015	0.12
Macrophages_M2	0.15	-0.11	-0.069	0.81	0.24	0.52		Macrophages M2	0.15	0.11	0.069	0.81	0.24	0.52
Megakaryocytes	-0.75	-0.99	0.47	0.32	0.007	0.0087		Megakaryocytes	0.75	0.99	0.47	0.32	0.007	0.0087
Memory_B_cells	-0.58	0.016	0.058	0.81	-0.73	0.27		Memory B-cells	0.58	0.016	0.058	0.81	0.73	0.27
Mesangial_cells	0.57	0.5	1	0.32	-0.52	-0.47		Mesangial cells	0.57	0.5	1	0.32	0.52	0.47
Neutrophils	-0.4	0.75	0.94	-0.32	0.5	-0.85		Neutrophils	0.4	0.75	0.94	0.32	0.5	0.85
Osteoblast	0.26	-0.39	-0.43	0.09	-0.15	0.029		Osteoblast	0.26	0.39	0.43	0.09	0.15	0.029
Skeletal_muscle	-0.52	-0.63	0.39	-0.32	0.25	0.39		Skeletal muscle	0.52	0.63	0.39	0.32	0.25	0.39
Th1_cells	0.52	-0.16	-0.11	0.32	-0.072	0.36		Th1_cells	0.52	0.16	0.11	0.32	0.072	0.36

## Sheet: sfigure13D,E
ID	histological subtype	Immune cluster	Adipocytes	Astrocytes	B-cells	Basophils	CD4+ T-cells	CD4+ Tcm	CD4+ Tem	CD4+ memory T-cells	CD4+ naive T-cells	CD8+ T-cells	CD8+ Tcm	CD8+ Tem	CD8+ naive T-cells	CLP	CMP	Chondrocytes	Class-switched memory B-cells	DC	Endothelial cells	Eosinophils	Epithelial cells	Erythrocytes	Fibroblasts	GMP	HSC	Hepatocytes	Keratinocytes	MEP	MPP	MSC	Macrophages	Macrophages M1	Macrophages M2	Mast cells	Megakaryocytes	Melanocytes	Memory B-cells	Mesangial cells	Monocytes	Myocytes	NK cells	NKT	Neurons	Neutrophils	Osteoblast	Pericytes	Plasma cells
SS-231	DDLPS	IM-S-3	0.0588	0	0.0345	0	0.057	0	0.1357	0.2374	0.039	0.0988	0.0736	0.1001	0.0339	0.1543	0.1113	0.0472	0.1286	0.0697	0	0.0884	0.011	0	0.0636	0.1873	0	0.092	0.0393	0	0.5336	0.3504	0.1799	0	0.3395	0.0227	0	0.0889	0.0562	0	0.1277	0.0391	0	0.1692	0.0361	0.1065	0.4211	0	0.0876
SS-229	MLPS	IM-S-2	0.0983	0	0	0.0499	0.2519	0.0497	0.0378	0.2823	0.145	0.1331	0.0583	0.0134	0.2203	0.0972	0.1193	0	0.022	0.034	0	0.3591	0.0589	0	0.1421	0.3076	0.2602	0.0479	0.042	0	0.3206	0.335	0.0476	0.0123	0.1176	0.0512	0.02	0.1138	0	0.0486	0	0.0065	0.0514	0.0186	0.0544	0.0352	0.2401	0	0.0389
SS-244	LMS	IM-S-2	0.0961	0	0.053	0.0441	0.0886	0	0.0964	0.3089	0	0.0003	0	0	0.1775	0.1286	0.0527	0.2391	0.1069	0.0284	0.0339	0.156	0.0434	0	0.2776	0.038	0.109	0.074	0.0639	0	0.2362	0.2799	0.0625	0.0103	0.1554	0.0218	0.0366	0.0693	0.0998	0.0143	0	0.0101	0.0453	0.1239	0.0464	0.0339	0.3246	0.0294	0.0459
SS-230	DDLPS	IM-S-1	0.1116	0	0	0.1634	0.0759	0	0.1397	0.183	0.0175	0.1278	0.0786	0.1025	0.1699	0.0362	0.1578	0.1237	0.0135	0.034	0	0.3419	0.0153	0	0.2072	0.0106	0	0.0603	0.0212	0	0.929	0.0467	0.0841	0	0.2233	0.0417	0.036	0.1211	0	0.017	0.0077	0.0711	0.0047	0.3361	0.057	0.1583	0.2174	0	0.0385
SS-205	LMS	IM-S-2	0.0776	0	0	0.2621	0.1483	0.0638	0.0871	0.2653	0	0.0038	0	0	0.2158	0.2141	0	0.1715	0.0138	0.0131	0.0363	0.081	0.0543	0	0.1308	0	0.0835	0.0404	0.0309	0.0327	0.1311	0.1431	0.0652	0.012	0.1041	0.0114	0.0214	0.038	0	0.0318	0	0.0397	0.0297	0.2246	0.0501	0.0501	0.3484	0.024	0.0028
SS-196	DDLPS	IM-S-3	0.0023	0	0.0579	0.2239	0.1819	0	0.1198	0.2935	0	0.1328	0.1804	0.1602	0.2084	0.121	0.1769	0.0791	0.1641	0	0	0.0293	0.0001	0	0	0.1324	0	0.0263	0.0106	0	0.6347	0.1528	0.2217	0.0286	0.2192	0.0531	0	0.0972	0.0434	0	0.0659	0.024	0.0443	0.2191	0.0336	0.1847	0.2759	0.0017	0.0738
SS-200	LMS	IM-S-2	0.0922	0	0.0306	0	0.2212	0	0.0523	0.1786	0.0432	0.0042	0	0	0.219	0.1581	0.2555	0.1837	0.0836	0.0195	0.0017	0.1279	0.0529	0	0.1723	0.2411	0.0698	0.0559	0.0675	0	0.5223	0.1533	0.0755	0.0096	0.1622	0.0135	0	0.1104	0.0068	0.0329	0	0.0402	0.0416	0.196	0.0574	0	0.096	0	0.0551
SS-197	UPS	IM-S-2	0.0889	0	0.0356	0.1743	0.1682	0.0382	0.1256	0.2105	0.0365	0.0641	0	0	0.2868	0.2178	0.1301	0.1703	0.0486	0	0	0	0.0593	0	0.1786	0.1816	0.0331	0.0573	0.0725	0.0607	0.3529	0.3612	0.1957	0.0373	0.2499	0.0533	0	0.1203	0.04	0	0.0028	0.1214	0.0285	0	0.0427	0.0303	0.2697	0.015	0.0714
SS-210	WDLPS	IM-S-1	0.1878	0	0.0218	0.1865	0.1484	0	0.1613	0.1455	0.1078	0.038	0.0491	0.0068	0.2794	0.1242	0.2019	0.1084	0.034	0.044	0	0.2665	0.0437	0	0.0665	0.1518	0.0458	0.077	0.0722	0	1.012	0.1149	0.1055	0	0.3063	0.0403	0	0.0973	0	0.0341	0	0.0503	0.0358	0.3602	0.034	0.0807	0	0.0198	0.0755
SS-223	MFS	IM-S-2	0.0235	0	0.062	0.1379	0.1727	0	0.1105	0.148	0	0.0007	0.0326	0.0563	0.2558	0.0746	0.2078	0.2122	0.0475	0.0302	0.0351	0.1134	0.0177	0	0.1407	0.2677	0.0655	0.0661	0.0289	0.0014	0.4908	0.1498	0.239	0.033	0.2481	0.0527	0.0181	0.1091	0	0.055	0.0247	0.0584	0.0614	0.3176	0.0265	0.0936	0.2558	0.0271	0.1049
SS-190	DDLPS	IM-S-3	0.1005	0	0	0.1483	0.1837	0	0.2202	0.3326	0.0442	0.1486	0.2531	0.1872	0.1436	0.0648	0.1767	0	0.0804	0.0088	0	0.2799	0.0825	0	0	0.333	0	0.0107	0.0722	0	0.7931	0.3017	0.2459	0.0359	0.2733	0.0563	0	0.1544	0	0.0133	0.0861	0.0064	0.0454	0.2769	0.0037	0.1216	0.1729	0	0.0418
SS-317	RMS	IM-S-2	0.1305	0	0	0.1884	0	0	0	0.2073	0	0.0007	0	0	0.2192	0.156	0.053	0.148	0	0.0089	0.0123	0.2467	0.041	0	0.0444	0.3097	0	0.0007	0.0481	0.0546	0.2797	0.1763	0	0	0.1389	0.0199	0	0.0419	0	0	0	0.0752	0	0.653	0.0741	0	0.3481	0.02	0.0737
SS-242	DDLPS	IM-S-3	0.0185	0	0.0118	0.1485	0	0.0704	0.1367	0.147	0	0.047	0	0	0.0844	0.1627	0.1958	0.1406	0.126	0.0192	0	0.3478	0.0664	0	0.2112	0.2695	0	0.0515	0.0469	0	0.5541	0.2091	0.158	0.0061	0.2157	0.0541	0	0.1156	0.0374	0	0.1108	0.045	0.0383	0.316	0.0201	0.0498	0.2486	0.0256	0.071
SS-255	MFS	IM-S-1	0.0519	0	0	0.0656	0.0616	0	0.1175	0.2338	0	0.0223	0.0585	0.0623	0.1261	0.0293	0.1255	0.154	0.0464	0.0059	0.0213	0.39	0.0151	0	0.1144	0.1897	0	0.092	0.029	0	0.8051	0.1283	0.1499	0.0089	0.1837	0.04	0.0222	0.1823	0	0.0234	0	0.0361	0.0404	0.4819	0.0695	0.0746	0.2695	0.0037	0.0714
SS-189	MLPS	IM-S-1	0.1697	0	0	0.2468	0.1209	0.0025	0.0748	0.1763	0.0351	0.0002	0	0	0.1737	0.1826	0.1119	0.0997	0	0.0214	0	0.1871	0.046	0	0	0.057	0	0.0906	0.0895	0	0.8747	0.0623	0.0469	0.0011	0.2041	0.0347	0.0436	0.0867	0.0101	0.0511	0	0.0244	0.1223	0.3443	0.0439	0.1392	0.0214	0.0242	0.0692
SS-239	LMS	IM-S-2	0.0866	0	0	0	0.02	0	0.0677	0.1632	0	0	0	0	0.2283	0.1727	0.1008	0.2321	0.0852	0.056	0.0478	0.2447	0.042	0	0.2493	0	0.0302	0.0587	0.0302	0	0.2926	0.0926	0.035	0	0.1526	0	0.0405	0.0828	0	0.0251	0	0.1137	0	0.5345	0.0633	0.0058	0.2239	0.0274	0.0543
SS-193	MFS	IM-S-3	0	0	0.0861	0	0.1307	0.0195	0.1594	0.3346	0.0367	0.0513	0.1393	0.0574	0.2062	0.1683	0.0162	0.0565	0.2052	0.0814	0	0.058	0.0105	0	0.0177	0	0	0.0163	0.0298	0.0551	0.3287	0.3299	0.2898	0.0583	0.2955	0.014	0	0.1161	0.0915	0	0.0338	0.0484	0.0253	0.2307	0.0422	0.1312	0.1998	0	0.0707
SS-260	WDLPS	IM-S-1	0.2045	0	0.0559	0	0.0632	0.1	0.1727	0.1087	0.0151	0.0731	0.0186	0	0.1268	0.0876	0.0833	0.2165	0.1733	0.0739	0	0.305	0.0546	0	0.2076	0.034	0.1631	0.1296	0.0884	0	0.8756	0	0.1209	0	0.3005	0.0247	0.1235	0.1228	0	0.0864	0	0.0593	0	0.3441	0.048	0.0658	0.1767	0.0062	0.0687
SS-287	LMS	IM-S-2	0.1276	0	0.003	0	0.0818	0.0317	0.0837	0.2704	0	0.0136	0.1408	0.0096	0.1414	0.1286	0.0532	0.1893	0.1165	0.0534	0.0189	0.1546	0.039	0	0.2366	0.0895	0.0462	0.0493	0.0325	0	0.3841	0.1836	0	0.0106	0.0457	0	0.0143	0.0686	0	0.0428	0	0.0177	0	0.4809	0.0641	0.0286	0.2098	0	0.0847
SS-282	RMS	IM-S-3	0.078	0	0.0295	0	0.1411	0	0.0244	0.3028	0.1048	0.1107	0.0652	0.0787	0.199	0.123	0.1559	0.2434	0.214	0.1051	0	0.4104	0.0137	0	0.1058	0.2529	0	0	0.0303	0	0.6543	0.1762	0.2076	0.0349	0.2121	0.0243	0	0.0939	0	0.0172	0	0.0935	0	0.0409	0.0231	0.1218	0.2977	0	0.015
SS-281	DDLPS	IM-S-2	0.0257	0	0.0747	0.0434	0.0666	0.0983	0.1979	0.1597	0.0295	0.0009	0	0	0.2333	0.1735	0.0034	0.2925	0.0626	0.0168	0.0656	0.1502	0.0482	0	0.2989	0	0.0735	0.1141	0.0666	0.1226	0	0.1417	0.0153	0	0.1182	0.0308	0.0324	0.0797	0.1182	0.0415	0	0.0739	0	0.3398	0.0546	0.0365	0.2961	0.0463	0.098
SS-265	UPS	IM-S-2	0	0	0.0462	0.1564	0.0632	0	0	0.2718	0	0.0114	0	0	0.2273	0.2022	0	0.3213	0.0958	0	0.0227	0.035	0.0133	0	0.1696	0	0.1215	0	0.0231	0.145	0	0	0.1879	0.0156	0.2213	0.0112	0.0298	0.0494	0.0385	0.0039	0	0.0038	0	0.5713	0.0613	0.0018	0.4628	0.0172	0.0975
SS-247	UPS	IM-S-2	0.0332	0	0.0586	0.1037	0.0331	0	0.0928	0.1591	0	0.0368	0	0	0.421	0.1703	0.0563	0.1478	0.1458	0.012	0	0.0865	0.0322	0	0.2259	0.0503	0.0709	0.0116	0.0018	0.1259	0.3018	0	0.1746	0.0068	0.2901	0.03	0.0036	0.0603	0.073	0.0066	0.0272	0.1798	0	0.5165	0.0649	0.0687	0.3679	0.0141	0.0425
SS-198	LMS	IM-S-2	0.059	0	0	0.2153	0.1498	0	0.0722	0.3193	0	0	0	0	0.0412	0.1642	0.0199	0.1917	0.0107	0	0.0651	0.0895	0.0298	0	0.1812	0.0735	0.0155	0.0556	0.0525	0.0104	0.1847	0.1071	0	0	0.049	0.0154	0.0477	0.0774	0	0.0359	0	0.0265	0.0261	0.1879	0.0649	0.0181	0.2541	0.0086	0.0709
SS-199	LMS	IM-S-2	0.1122	0	0.0306	0.1882	0.1143	0.1195	0.2106	0.3102	0	0	0.0685	0.0379	0.0974	0.135	0.2139	0.0733	0.2201	0	0.0081	0.0358	0.0574	0	0.1119	0.2696	0	0.0819	0.062	0	0.544	0.3232	0.0496	0	0.1146	0.0583	0	0.0731	0.0467	0.0034	0.0394	0.0213	0.013	0.0248	0.0296	0.0712	0.2507	0	0.0068
SS-236	DDLPS	IM-S-1	0.1233	0	0	0.1587	0.0616	0.0741	0.1785	0.2239	0	0.0683	0.0039	0.0115	0.2209	0.1151	0.1859	0.1768	0.0037	0.0053	0.0591	0.5032	0.0556	0	0.2908	0.2508	0	0.0471	0.0657	0	0.6065	0	0.1577	0	0.2641	0.0417	0	0.0353	0	0.0465	0	0.1844	0	0.2721	0.0236	0.0719	0.2518	0.0153	0.0276
SS-226	DDLPS	IM-S-2	0.03	0	0.079	0.2709	0.0625	0.0896	0.1663	0.3284	0	0	0	0	0.1683	0.1291	0	0	0.1994	0.0082	0.0284	0.0766	0.0013	0	0	0.0089	0	0.0694	0.0194	0	0.5614	0.1894	0	0	0.0216	0.0231	0.0169	0.0617	0.0917	0	0	0.0079	0	0.5212	0.0716	0.0075	0.3541	0.031	0.0237
SS-219	MLPS	IM-S-1	0.2214	0	0	0	0.077	0	0.0959	0.2444	0	0.0393	0.0961	0.0168	0.1243	0.1127	0.0528	0.0849	0.0836	0.0478	0.0072	0.2312	0.0186	0	0.0313	0	0.0394	0.0967	0.0532	0	0.8086	0	0.0985	0	0.313	0.0164	0.0201	0.0929	0	0.0208	0	0.0242	0.1238	0.3454	0.0574	0.0679	0.1717	0.0183	0.1333
SS-220	UPS	IM-S-3	0.0422	0	0.1034	0	0.1364	0.0176	0.2114	0.3649	0	0.1275	0.2272	0.185	0.1512	0.1456	0.1687	0	0.1434	0.0526	0.0245	0.1319	0.0159	0	0	0.0375	0	0.04	0.0425	0.0055	0.468	0.2543	0.2405	0.0444	0.213	0.0302	0.007	0.093	0.1104	0.0375	0.1172	0.0215	0.0374	0.1589	0.0242	0.046	0.1766	0.0327	0.0812
SS-271	DDLPS	IM-S-3	0.1487	0	0	0.2233	0.1906	0	0.1859	0.3063	0.0101	0.1455	0.2045	0.0602	0.1009	0.208	0.194	0.0457	0.124	0	0	0.2855	0.0359	0	0	0.1882	0	0.0314	0.0371	0	0.794	0.4052	0.1535	0	0.282	0.0447	0	0.1211	0	0	0.1632	0.0137	0	0.1643	0.0092	0.2562	0.2627	0.0066	0.0262
SS-128	ES	IM-S-3	0.0422	0	0	0.1125	0.2111	0.0395	0.1807	0.4147	0	0.0346	0	0	0.2615	0.1845	0.1468	0	0.077	0.0172	0	0.4345	0.0446	0	0	0.238	0	0.0347	0.0423	0	0.7837	0.2101	0.1002	0	0.122	0.0488	0	0.0943	0	0.0244	0.0533	0.0022	0.0227	0.1661	0.0065	0.2117	0.334	0	0.0335
SS-267	MLPS	IM-S-2	0.1228	0	0	0.2679	0.0977	0	0.1473	0.1953	0.0083	0.0718	0	0	0.2257	0.1266	0.1406	0.0602	0.0036	0	0.0557	0.1979	0.0311	0	0.0122	0.1034	0.0579	0.1046	0.0293	0.0279	0.5096	0.1162	0	0	0.1992	0.0553	0.0269	0.1218	0	0.0249	0	0	0.0747	0.4428	0.0689	0.0922	0.2864	0	0.0308
SS-308	LMS	IM-S-2	0.0569	0	0	0	0.0532	0	0.0559	0.1826	0	0	0	0	0.1916	0.0525	0.05	0.2201	0.0657	0.0325	0.0235	0.2641	0.0268	0	0.1514	0.1049	0	0.0618	0.0575	0	0.46	0.2093	0	0	0	0.0092	0.0755	0.0806	0.0205	0.052	0	0.0252	0	0.3618	0.0843	0.0235	0.2588	0	0.0325
SS-250	SS	IM-S-2	0.0134	0	0	0.3362	0.1482	0.0224	0.0361	0.3048	0	0	0	0	0.1777	0.2152	0.0764	0.1684	0.1319	0	0.0928	0.0892	0.0083	0	0.195	0.0276	0.0119	0.0537	0.0158	0.123	0.1891	0	0	0.0069	0.013	0.043	0	0.0912	0	0.0269	0	0.0203	0.0492	0.2768	0.0517	0.0096	0.285	0.0541	0.07
SS-280	DDLPS	IM-S-2	0.0564	0	0	0.1713	0.1288	0.0313	0.1247	0.2881	0	0.0363	0	0.0243	0.1619	0.1754	0.0287	0.1773	0.0687	0	0.0864	0	0.0261	0	0.2535	0	0	0.0868	0.0294	0.0859	0.2546	0.0242	0.0984	0.0277	0.1492	0.0409	0.0518	0.1451	0.036	0.0486	0	0.039	0.0274	0.3139	0.0595	0.1064	0.2028	0.0198	0.1238
SS-306	MFS	IM-S-3	0.0762	0	0.0553	0.0007	0.0266	0.0688	0.1424	0.2557	0	0.076	0	0.0794	0.2328	0.0814	0.0823	0.1477	0.1091	0.0398	0	0.2089	0.0112	0	0.2067	0.1614	0	0.1011	0.0416	0	0.5935	0.1344	0.2184	0.0072	0.305	0.0341	0.0007	0.1102	0	0.0679	0	0.1594	0.0284	0.2286	0.053	0.1395	0.2601	0.0063	0.0947
SS-289	WDLPS	IM-S-1	0.2053	0	0.0138	0.0715	0.0888	0.0611	0.1821	0.2325	0	0.0033	0	0.0031	0.231	0.126	0.0988	0.0748	0.0849	0.0634	0.0065	0.2393	0.1452	0	0.1243	0	0.117	0.0949	0.2179	0	0.965	0.0429	0.0115	0	0.2068	0.028	0.0796	0.1207	0.002	0.0758	0	0.1108	0.0222	0.3037	0.0374	0.0843	0.1058	0.0106	0.0264
SS-261	WDLPS	IM-S-3	0.0639	0	0.0693	0.0887	0.1727	0	0.169	0.3631	0.0269	0.1395	0.24	0.2312	0.1855	0.1397	0.156	0.0614	0.1727	0.1035	0	0.3234	0.0006	0	0	0.3109	0	0.0654	0.0378	0	0.6247	0.3731	0.1207	0.0138	0.2507	0.0553	0	0.1077	0.0278	0	0.025	0.0284	0.051	0.0832	0.0365	0.1743	0.2963	0	0.0916
SS-303	DDLPS	IM-S-3	0.1677	0	0.0143	0	0.1506	0.0575	0.205	0.271	0.0802	0.1429	0.1215	0.104	0.1194	0.1301	0.1266	0.1392	0.0853	0.001	0	0.2939	0.0367	0	0.278	0.0862	0.0408	0.0882	0.0526	0	0.6734	0	0.0815	0	0.2927	0.0378	0.0072	0.1882	0	0.023	0	0.0533	0	0.2235	0.0496	0.0436	0.2896	0	0.0987
SS-263	WDLPS	IM-S-1	0.2094	0	0	0	0.0472	0.0764	0.2011	0.0725	0	0.0248	0	0	0.216	0.1331	0.1668	0.1598	0	0.0802	0	0.5335	0.0573	0	0.2022	0.0118	0	0.0866	0.0939	0	1.1564	0	0	0	0.1906	0.021	0.0693	0.1275	0	0.0944	0.0236	0.0814	0	0.4256	0.0544	0.1302	0.1833	0.0174	0.0278
SS-269	RMS	IM-S-1	0.169	0	0	0.0491	0.02	0	0.0723	0.1869	0	0.0831	0.0415	0.0147	0.2742	0.1046	0.1896	0.1762	0.0057	0.077	0	0.6101	0.1227	0	0.1288	0.0167	0.1349	0.1124	0.1007	0	1.0905	0	0.0937	0	0.2683	0.0352	0.1165	0.0902	0	0.0907	0.0207	0.0919	0	0.4119	0.0551	0.137	0.065	0.0248	0
SS-252	RMS	IM-S-2	0.0923	0	0	0.3513	0.0566	0	0.0021	0.2241	0	0.0105	0	0	0.2868	0.1249	0.0443	0.1025	0.0981	0	0	0.0789	0.0011	0.0121	0.1646	0.2263	0	0.0335	0.0314	0.0841	0.2586	0.0615	0.0215	0	0.1986	0.0195	0	0.0329	0.0632	0.0158	0	0.1748	0	0.5181	0.0425	0	0.2884	0.0318	0.0273
SS-212	UPS	IM-S-2	0.0622	0	0.0555	0	0.0759	0	0.0646	0.2172	0.0773	0.1239	0.1007	0	0.1709	0.1713	0.1135	0.1417	0.0304	0.0232	0.0318	0.1018	0.0753	0	0.1755	0.1273	0.0224	0.0531	0.0571	0	0.2043	0.1777	0.195	0.0034	0.2628	0.0309	0.0176	0.1231	0	0	0	0	0	0.2927	0.0434	0.0832	0.3013	0.0304	0.1395
SS-191	DDLPS	IM-S-3	0.0628	0	0.0313	0.2152	0.0944	0	0.1565	0.3141	0.0211	0.1302	0.1097	0.0519	0.1518	0.1889	0.1369	0.2399	0.2231	0.0371	0	0.1623	0.0139	0	0.2234	0	0	0.0886	0.043	0	0.6274	0.199	0.1864	0.0052	0.2782	0.0223	0	0.1016	0.0314	0.0167	0.0294	0.0184	0.0353	0.022	0.0389	0.1494	0.3375	0.0629	0.0245
SS-201	MLPS	IM-S-1	0.1859	0	0.037	0.2133	0.0547	0.0429	0.1058	0.247	0	0.0441	0	0	0.1538	0.1084	0.1844	0.1556	0.018	0.0411	0	0.2818	0	0	0	0.012	0.0689	0.0986	0.0525	0	1.0528	0.122	0.0483	0.0035	0.2028	0.0508	0.0498	0.0452	0.0652	0.0445	0	0.0164	0.1308	0.0772	0.0305	0.1097	0.2894	0.0002	0.0092
SS-215	RMS	IM-S-2	0.0942	0	0.0684	0.0971	0.0762	0.0325	0.084	0.3024	0.014	0.049	0	0	0.2641	0.0906	0.0903	0.2325	0.0985	0	0	0.0189	0.0072	0	0.073	0.1878	0	0.0456	0.0398	0	0.5336	0.2696	0.0976	0	0.2453	0.0197	0	0.1286	0.0816	0.0174	0	0.1136	0	0.4308	0.079	0.1092	0.4178	0	0.0743
SS-276	WDLPS	IM-S-1	0.0682	0	0	0	0.0056	0.081	0.1346	0.15	0	0.0669	0	0.0334	0.114	0.0891	0.0349	0.1564	0.1146	0.0314	0	0.4508	0	0	0.2302	0.0269	0	0.1078	0.0291	0	0.9155	0.1282	0.0189	0	0.1283	0.0176	0.0216	0.1183	0.0283	0.0819	0	0.0544	0	0.4909	0.057	0.0648	0.3121	0.0211	0.0098
SS-307	UPS	IM-S-2	0.0318	0	0	0.2105	0.0716	0	0.1036	0.2409	0	0.0462	0	0	0.2359	0.1427	0.1887	0.3371	0.1331	0.0294	0	0.1159	0.0204	0	0.1842	0.1586	0	0.0523	0.0344	0	0.5181	0.0583	0.0821	0	0.1326	0.0442	0	0.1242	0	0.0058	0	0.1083	0	0.278	0.0508	0.0385	0.2311	0	0.0803
SS-279	MFS	IM-S-3	0.0627	0	0.0372	0	0.0382	0.0823	0.1933	0.322	0	0.1185	0.1022	0.0722	0.1275	0.1347	0.1464	0.2317	0.1488	0.0998	0	0.1742	0.0223	0	0.1414	0	0	0.093	0.0639	0	0.9386	0.1609	0.1479	0.0148	0.1865	0.0414	0.0114	0.0489	0	0.0688	0.0718	0.0232	0	0.2085	0.0353	0.102	0.2606	0	0.042
SS-286	MPNST	IM-S-2	0.0435	0	0.0278	0	0.1558	0	0	0.2824	0.0477	0.1018	0.181	0.0084	0.1083	0.1138	0.0662	0.2368	0.1401	0.01	0.0299	0.1434	0.025	0	0	0.0504	0	0.0381	0.0082	0.1255	0.2019	0.1386	0.0907	0.0246	0.1437	0.0324	0	0.1826	0.0643	0	0	0.0167	0.0653	0.4883	0.0425	0.0556	0.123	0.0281	0.0322
SS-284	UPS	IM-S-3	0.001	0	0	0.1068	0.1753	0	0.1752	0.2313	0	0.0123	0	0.0687	0.1346	0.1272	0.2166	0.0675	0.0009	0.023	0	0.3591	0.0096	0	0.1243	0.2428	0	0.039	0	0	0.6412	0.1616	0.2599	0.0277	0.3202	0.0472	0	0.0942	0	0	0.0838	0.0185	0	0.4035	0.0263	0.1564	0.0934	0.0158	0.0725
SS-272	UPS	IM-S-2	0.0483	0	0.0848	0	0.0845	0.002	0.1377	0.2525	0	0.0334	0	0	0.2566	0.1636	0.0118	0.1564	0.1212	0.0029	0.0539	0.0306	0	0	0.1006	0	0	0.0319	0.0321	0.1046	0.0811	0.8273	0.2011	0.0017	0.2314	0.0115	0.0384	0.0516	0.1229	0.0105	0	0.1176	0	0.2519	0.0348	0.112	0.3507	0	0.002
SS-298	AS	IM-S-1	0.1325	0	0	0	0.1109	0.0472	0.1401	0.154	0	0.1156	0.0816	0.064	0.161	0.118	0.1695	0.2168	0.0817	0.0861	0	0.3838	0.0435	0	0.2055	0.0904	0.1219	0.1075	0.0648	0	0.9093	0.142	0.083	0.0014	0.1366	0.0332	0.0458	0.1145	0	0.0645	0	0.1442	0.0178	0.1697	0.052	0.0422	0.2027	0	0.0033
SS-309	UPS	IM-S-3	0.0185	0	0.0067	0	0.1484	0	0	0.2564	0	0.0557	0.0673	0.0587	0.1974	0.1884	0.1539	0.0362	0.0734	0.0367	0	0.1703	0.0226	0	0	0.1113	0	0.0154	0.0009	0	0.514	0.0299	0.217	0.0321	0.2156	0.0266	0	0.1254	0	0	0.0939	0.0226	0.0301	0.2745	0.0451	0.194	0.1363	0.0497	0.1298
SS-313	UPS	IM-S-3	0.0195	0	0.0004	0.1902	0.1218	0	0.1236	0.3195	0	0.0206	0.0237	0.0291	0.1335	0.1745	0.2237	0.0762	0.112	0.0829	0	0.2581	0	0	0	0.1472	0	0.0456	0.0121	0	0.7322	0.564	0.1976	0.0108	0.2939	0.0448	0	0.0739	0	0.0534	0.1912	0	0	0.3257	0.0446	0.2064	0.0632	0	0.0197
SS-245	RMS	IM-S-2	0.0055	0	0.0547	0.1129	0.0614	0	0.0699	0.3608	0	0.0086	0	0	0.261	0.2378	0.0306	0.1923	0.1817	0	0	0.1535	0.0095	0	0.0602	0.2211	0	0.0158	0.0303	0	0.2477	0.1659	0.0099	0	0.1008	0.0267	0	0.0437	0.1042	0.0151	0	0.0316	0.0879	0.3999	0.0865	0.1063	0.3348	0.0322	0.0494
SS-314	MLPS	IM-S-3	0.0152	0	0.0404	0.0757	0.0669	0.0143	0.2758	0.3535	0	0	0.0333	0.0623	0.0816	0.1433	0.136	0.218	0.15	0.0255	0	0.3399	0.0536	0	0.1295	0.3453	0	0.0536	0.0261	0	0.5322	0.2258	0.2229	0.0171	0.2442	0.0525	0	0.1179	0.0243	0.0347	0.0862	0.0277	0.0116	0.2845	0.0326	0.1111	0.1703	0	0.0146
SS-312	LMS	IM-S-2	0.0735	0	0	0.2773	0.103	0.018	0.128	0.3863	0	0	0	0	0.2603	0.1889	0	0.0949	0.102	0	0.0508	0.1037	0.0108	0	0.2055	0.0008	0.0976	0.0839	0.0376	0	0.2362	0.2633	0.0629	0	0.1411	0.0171	0.028	0.0822	0.0522	0.0603	0	0.0095	0	0.228	0.0473	0.0463	0.1651	0.0316	0
SS-302	LMS	IM-S-3	0.0203	0	0	0	0.1932	0	0.0377	0.4108	0.0391	0.0452	0.0525	0.0942	0.1449	0.0852	0.0975	0.1352	0.1115	0.0253	0.0022	0.3538	0.031	0	0.1168	0.2547	0	0.0597	0.0172	0	0.3621	0.2937	0.1296	0.0063	0.2062	0.0383	0	0.1096	0	0.024	0	0.0387	0.0732	0.0786	0.0582	0.1362	0.1212	0.0132	0.0565
SS-288	LMS	IM-S-2	0.0887	0	0.0066	0.0476	0.0569	0.0174	0.0948	0.2016	0	0	0	0	0.1502	0.19	0.1056	0.322	0.1062	0.029	0.0664	0.3213	0.0709	0	0.2028	0.0139	0.0512	0.093	0.0489	0.0141	0.3216	0.1021	0.0134	0.0095	0.0822	0.0202	0.0307	0.0798	0.092	0.0408	0	0.0183	0	0.4403	0.0567	0	0.1225	0.0448	0.0311
SS-258	UPS	IM-S-2	0.0921	0	0.0415	0	0	0.0009	0.0036	0.2091	0.0236	0.026	0	0	0.2397	0.1013	0.026	0.1236	0.0705	0	0.0668	0.1668	0	0	0.1589	0.21	0.035	0.0485	0.0304	0.0426	0.1861	0.3798	0.1556	0	0.2674	0.0143	0.0121	0.0987	0.1142	0.0225	0	0.1393	0	0.5264	0.0668	0.0174	0.3051	0.0302	0.0854
SS-278	MLPS	IM-S-1	0.1391	0	0.021	0.0137	0.0021	0	0.1356	0.1857	0.0202	0.0325	0	0.0091	0.2132	0.1733	0.1266	0.1459	0.0847	0.0434	0.082	0.2467	0.0302	0	0.2185	0.1054	0.076	0.0906	0.0352	0	0.3739	0.0705	0.1868	0.0065	0.2923	0.0363	0.0517	0.1259	0.0122	0.0484	0.0021	0.1043	0	0.5703	0.0553	0.0197	0.1208	0.025	0.1205
SS-254	RMS	IM-S-2	0.074	0	0	0.3283	0.0566	0	0.0825	0.1616	0	0.0173	0	0	0.2147	0.2196	0.0826	0.245	0.05	0	0.0291	0.1076	0	0	0.0437	0.0609	0	0.0577	0.0309	0.0546	0.3829	0.0934	0.0427	0	0.0719	0.0268	0.0301	0.0703	0.007	0	0	0.1126	0	0.6261	0.0841	0	0.2935	0.0435	0.0645
SS-277	DDLPS	IM-S-3	0	0	0.027	0.0426	0.1028	0.0558	0.1129	0.2138	0.1075	0.0103	0.0119	0.0651	0.1653	0.1566	0	0.088	0.1047	0.0053	0.0369	0.1438	0.0212	0	0.1136	0	0.0799	0.0845	0.0433	0.0077	0.0747	1.0182	0.2087	0.01	0.3155	0.0364	0.0248	0.1243	0.0167	0	0	0.0081	0.0711	0.2932	0.0279	0.0617	0.1163	0.0173	0.0623
SS-87	UPS	IM-S-3	0.0655	0	0	0.2712	0.1978	0	0.0329	0.1866	0	0.1102	0.0306	0.0345	0.1744	0.0612	0.2398	0.0671	0	0	0	0.3115	0.0104	0	0.0354	0.1949	0	0.0552	0.0276	0	0.7901	0.3029	0.1842	0.0171	0.2805	0.0617	0	0.074	0	0.0035	0.0297	0.0418	0.0292	0.1524	0.0002	0.308	0.1372	0.0437	0.016
SS-53	otherFS	IM-S-2	0.0607	0	0.0161	0.0405	0.0713	0.0716	0.0595	0.1891	0.01	0.0232	0	0	0.2791	0.1559	0.0495	0.3193	0.1572	0	0.002	0.2895	0.0219	0	0.137	0.1195	0.0607	0.0891	0.0384	0	0.3833	0.1759	0.0802	0	0.3306	0.0094	0.0399	0.0646	0.0114	0.0163	0	0.138	0	0.3445	0.0432	0.001	0.1926	0.0101	0.0386
SS-23	otherFS	IM-S-3	0.0947	0	0.0742	0.0767	0.1891	0.0338	0.1019	0.3229	0.0692	0.1193	0.1477	0.1307	0.2711	0.0816	0.2068	0.1693	0.0818	0	0	0.0213	0.0327	0	0.1312	0.2947	0.0226	0.0632	0.0929	0	0.6678	0	0.1563	0.0103	0.2116	0.0458	0	0.0851	0.0411	0.0248	0	0.0283	0	0.4013	0.0454	0.0858	0.1948	0	0.0634
SS-156	DDLPS	IM-S-3	0.056	0	0.0462	0.0777	0.1086	0.0052	0.2887	0.2694	0	0.1012	0.1222	0.1777	0.1606	0.0253	0.0528	0.1936	0.1588	0.0711	0	0.1902	0.0005	0	0.0263	0	0	0.1075	0.048	0	1.025	0.2441	0.2482	0.0327	0.2838	0.0553	0.0314	0.0624	0.0536	0.034	0.0383	0.0548	0.0122	0.1257	0.0521	0.0797	0.1571	0.04	0.0439
SS-159	DDLPS	IM-S-1	0.0766	0	0	0.1676	0.0813	0.0543	0.1637	0.2417	0.0232	0.1045	0.0582	0.0825	0.1089	0.0611	0.1823	0.2369	0	0	0.0279	0.2161	0.017	0	0.183	0.0903	0.1398	0.1131	0.0626	0	0.6236	0.1085	0.158	0.0171	0.1468	0.0463	0.0772	0.0782	0	0.035	0	0.0799	0	0.1354	0.0569	0.0514	0.1636	0.0504	0.0305
SS-97	DDLPS	IM-S-1	0.0321	0	0	0.2663	0.1299	0.0751	0.1704	0.3557	0	0.0034	0	0.0146	0.1671	0.0106	0.1671	0.2914	0.1416	0.0091	0	0.3334	0.0504	0	0.1844	0.2209	0	0.0752	0.056	0	0.7633	0.1086	0.1527	0.0069	0.1396	0.0503	0.1794	0.1135	0	0.0584	0.1467	0.0101	0	0.0606	0.0416	0.135	0.2005	0.0525	0
SS-143	DDLPS	IM-S-2	0.0367	0	0.0371	0.201	0.1026	0.0755	0.2021	0.2263	0	0	0	0	0.1071	0.1942	0.1522	0.2326	0.1246	0	0	0.1659	0.0151	0	0.0872	0.1081	0	0.0925	0.0473	0	0.7537	0.2087	0.054	0	0.191	0.0464	0	0.0966	0.037	0.0542	0	0	0	0.387	0.0582	0.0098	0.2285	0.011	0.0681
SS-83	otherFS	IM-S-3	0.0045	0	0.0623	0.1217	0.1133	0	0.139	0.235	0	0.1062	0.0989	0.0381	0.1598	0.1888	0.1723	0	0.108	0.0136	0	0.17	0.0512	0	0.0274	0.0846	0	0.0246	0.0284	0	0.568	0.1564	0.1512	0.0365	0.0897	0.0359	0	0.1038	0.0307	0	0.04	0.0191	0.0532	0.2878	0.0331	0.1243	0.258	0.0245	0.0401
SS-178	MFS	IM-S-1	0.0632	0	0.0397	0.1694	0.142	0.0656	0.1845	0.2243	0	0.0909	0	0	0.2725	0.1617	0.207	0.1436	0.0285	0.0254	0	0.2075	0.0277	0	0.2553	0.0066	0	0.1023	0.0107	0	0.6305	0.0906	0.0903	0.0102	0.1523	0.0396	0.042	0.1446	0	0	0	0.0922	0	0.237	0.0371	0.1304	0.3574	0.0589	0.0462
SS-130	DDLPS	IM-S-1	0.1251	0	0.054	0	0.1344	0.1678	0.2242	0.2363	0.0157	0.0236	0	0.0195	0.1434	0.0628	0.1131	0.1019	0.0876	0	0.0063	0.1991	0.0282	0	0.1923	0	0.0051	0.0805	0.0462	0	0.9302	0.1063	0.1182	0.0114	0.2283	0	0.0085	0.127	0.0419	0.04	0	0.0546	0	0.2805	0.0438	0.0913	0.2222	0	0.0434
SS-39	MFS	IM-S-1	0.1477	0	0.0341	0.0768	0.0697	0.0345	0.0838	0.102	0	0.1003	0	0.0289	0.1381	0.1761	0.1523	0.1061	0.0611	0.0726	0	0.3464	0.078	0	0.1961	0.0427	0.0189	0.0814	0.0781	0	1.0262	0	0.1157	0	0.3128	0.0478	0.0501	0.1241	0.0165	0.0563	0	0.1871	0	0.4264	0.0405	0.1096	0.2328	0.0359	0.0877
SS-75	LMS	IM-S-2	0.0397	0	0	0	0.0979	0	0	0.2913	0	0	0	0	0.2917	0.1325	0.1525	0.2343	0.0026	0	0.0241	0.378	0.0119	0	0.1759	0.2162	0.0498	0.083	0.0247	0	0.6189	0.2487	0.0531	0	0.1826	0.016	0.0181	0.0776	0.0509	0.0612	0	0.0141	0	0.2829	0.0712	0.0746	0.1813	0.0296	0.0461
SS-163	LMS	IM-S-3	0	0	0.021	0	0.1989	0	0	0.4545	0.025	0	0.1074	0.0311	0.0827	0.1251	0.0164	0.0739	0.0224	0.053	0.0143	0.3653	0	0	0.0823	0.2434	0.0095	0.0524	0.0251	0	0.2726	0.211	0.1478	0.0291	0.1768	0.0077	0	0.0877	0.0465	0.0478	0	0.0312	0.1381	0.2253	0.0773	0.0639	0.1587	0.0309	0
SS-167	LMS	IM-S-2	0.0108	0.0004	0	0	0.1089	0	0	0.3011	0	0.0137	0	0	0.1364	0.1297	0.1066	0.2253	0	0	0	0.5383	0	0	0.2356	0.2676	0.0218	0.0613	0.0319	0	0.6711	0.1869	0.0604	0	0.1116	0.0071	0.0138	0.0786	0	0.0848	0	0.053	0	0.2416	0.0831	0.1027	0.407	0.0282	0.0495
SS-13	SS	IM-S-2	0.0313	0	0	0.2855	0.0801	0.0132	0.0562	0.1329	0	0.0419	0	0	0.2228	0.0812	0.1318	0.1768	0.0115	0.0127	0.0497	0.2076	0.0384	0	0	0.0772	0.192	0.0369	0.0274	0	0.7107	0.1721	0	0	0.1211	0.0433	0.0091	0.0973	0	0.0224	0	0.0344	0.0274	0.4095	0.0788	0.0147	0.1802	0.0459	0.0221
SS-19	UPS	IM-S-3	0.055	0	0.0637	0.0202	0.0791	0.0655	0.1486	0.2581	0.0779	0.1588	0.2196	0.1421	0.1845	0.0475	0.1043	0.2117	0.0694	0.0478	0.0278	0.2575	0.0399	0	0.0748	0.018	0.0061	0.0391	0.0404	0	0.6396	0.1679	0.1015	0.0077	0.1775	0.0481	0.0359	0.145	0.0546	0	0	0.1041	0.096	0.2536	0.0186	0.0468	0.3779	0	0.0578
SS-36	WDLPS	IM-S-2	0.1627	0	0.0453	0.0226	0.1225	0.0424	0.1679	0.1883	0.0481	0.0671	0.0585	0	0.1948	0.0794	0.1644	0.2259	0.0298	0.0614	0.0312	0.3669	0.0498	0	0.2622	0.0298	0.1865	0.0784	0.0468	0.0443	0.4182	0.1921	0.1104	0.0068	0.1961	0.0543	0.078	0.0784	0.0319	0.0618	0	0.0991	0	0.1504	0.0369	0.0501	0.2747	0.0984	0.0543
SS-42	SS	IM-S-1	0.0626	0	0	0.1017	0.1441	0.174	0.2142	0.099	0	0.0525	0.0232	0.0242	0.1186	0.0751	0.1931	0.1441	0	0.04	0	0.5035	0.1394	0	0.0354	0.0139	0.03	0.0915	0.0813	0	1.0173	0.1552	0.1034	0.0197	0.1579	0.0284	0.0399	0.1109	0	0.0447	0	0.0245	0.0087	0.1416	0.031	0.139	0.1873	0.0072	0
SS-154	UPS	IM-S-2	0.0808	0	0.0145	0.0459	0.0438	0	0.022	0.1239	0	0.0351	0	0.0293	0.0995	0.119	0.1561	0.0746	0.0722	0.0598	0.0819	0.227	0.0471	0	0.05	0.0765	0	0.0275	0.0115	0	0.4813	0.1034	0.1543	0.0485	0.1621	0.0415	0.0298	0.0913	0	0.0091	0	0.0375	0.0567	0.5303	0.0519	0.137	0.1447	0.0914	0.099
SS-35	LMS	IM-S-2	0.0679	0	0	0.0458	0.143	0	0.0555	0.2027	0	0	0	0	0.1688	0.0734	0.1634	0.2481	0	0.0495	0	0.3719	0.0722	0	0.2274	0.2762	0	0.0617	0.0531	0	0.3505	0.0297	0.0164	0	0.1288	0.0368	0	0.0801	0	0.1083	0	0.0355	0	0.3225	0.0643	0.0776	0.1251	0.0453	0.0169
SS-112	LMS	IM-S-2	0.0808	0	0	0	0.1389	0.025	0.2011	0.2185	0	0	0	0	0.0898	0.1581	0.0693	0.2106	0.0502	0.0164	0.0507	0.4075	0.0774	0	0.3427	0.2714	0	0.0635	0.0601	0	0.4905	0.0699	0.0747	0.0201	0.1402	0.0179	0.0105	0.1588	0	0.0415	0	0.0388	0	0.5765	0.0564	0.0523	0.4111	0.0503	0.0458
SS-95	LMS	IM-S-3	0.0356	0.0064	0.0051	0	0.145	0	0.0312	0.3297	0	0.0991	0.0744	0.076	0.2239	0.2097	0	0	0.1475	0	0	0.3916	0	0	0.1219	0	0	0.0655	0.043	0	0.7133	0.3456	0.1289	0.0003	0.1839	0.0132	0	0.1289	0	0.0666	0	0.0549	0.0519	0.1402	0.0282	0.011	0.2298	0	0.0997
SS-115	LMS	IM-S-2	0.0793	0	0	0	0.1496	0.0049	0.1377	0.2438	0	0.0242	0	0	0.1677	0.2052	0.0912	0.2486	0	0.0362	0.0625	0.5216	0.1337	0	0.3523	0.1659	0.0942	0.0525	0.0676	0.0854	0.0152	0	0.0756	0.0183	0.1053	0.0268	0.0375	0.0714	0	0	0	0.0379	0	0.2237	0.0435	0	0.2963	0.0577	0.0324
SS-141	LMS	IM-S-2	0.0225	0	0.0818	0.049	0.0726	0.0095	0.0676	0.2984	0	0	0	0	0.2327	0.1418	0.1197	0.2509	0.0902	0.036	0.1148	0.2597	0.055	0	0.1746	0.0255	0	0.079	0.0711	0.006	0.3447	0.12	0	0	0.0474	0.0299	0.0317	0.0657	0.1259	0.0327	0	0.0197	0.0159	0.4618	0.0826	0.0254	0.0483	0.0354	0.0318
SS-164	LMS	IM-S-3	0.0893	0	0	0.2782	0.0695	0	0.1082	0.1989	0	0.1174	0.0064	0.133	0.2699	0.1658	0.1294	0.134	0.0223	0	0	0.3716	0.0291	0	0.1328	0.2245	0.0094	0.0844	0.0502	0	0.6679	0.2238	0.0996	0.0196	0.147	0.0387	0	0.0823	0	0.026	0	0.0394	0.0459	0.1998	0.0709	0.1254	0.144	0	0.0189
SS-57	LMS	IM-S-2	0.0133	0	0	0.0996	0	0	0.0387	0.1291	0	0	0	0	0.1965	0.174	0.1342	0.2285	0.0558	0.0006	0	0.4819	0.0523	0	0.1757	0.0523	0	0.0603	0.0112	0	0.6806	0.0938	0.1381	0	0.2038	0.0016	0.0111	0.0808	0	0.1241	0	0.0133	0	0.7631	0.0588	0.1356	0.183	0.0373	0.0281
SS-121	LMS	IM-S-2	0.0096	0	0.0324	0.1348	0.1119	0	0	0.19	0	0	0	0	0.1634	0.1488	0.1281	0.2983	0.1161	0	0.004	0.1162	0.0883	0	0.2565	0.1115	0	0.1267	0.0238	0.0491	0.3437	0.0142	0.0426	0.0187	0.1424	0.0247	0.0009	0.1089	0.0895	0	0	0.033	0	0.4678	0.0703	0.0032	0.127	0.0571	0.0331
SS-100	LMS	IM-S-2	0.0788	0	0.0228	0.2755	0.1256	0	0	0.2868	0	0	0	0	0.241	0.2314	0	0.1274	0.0844	0.01	0.0318	0.0602	0.0531	0	0.1801	0	0.1043	0.0664	0.0419	0.1681	0.1073	0.0777	0.079	0	0.2729	0	0.0059	0.0811	0.1229	0	0	0.0451	0.0322	0.1774	0.0614	0.102	0.1755	0.0238	0.0433
SS-188	LMS	IM-S-2	0.0445	0	0.0525	0.0739	0.0962	0.0003	0.1069	0.302	0	0.0042	0	0	0.1628	0.1883	0.0775	0.2202	0.0563	0.011	0.0066	0.0964	0.0391	0	0.1206	0.1107	0	0.0805	0.0482	0	0.5388	0.2706	0.0939	0.0129	0.2023	0.0371	0.046	0.0619	0	0.0165	0	0.0445	0.0406	0.3009	0.0702	0.0383	0.0392	0.0341	0.1242
SS-67	LMS	IM-S-2	0.0663	0	0.0256	0.0012	0.0161	0	0.0492	0.2298	0	0.0048	0.0184	0.0234	0.2024	0.1927	0.1064	0.2704	0.059	0.0592	0	0.2949	0.0498	0	0.3373	0.1048	0.1649	0.0916	0.0258	0	0.2394	0.0525	0.0588	0	0.0987	0.031	0.0151	0.1305	0	0.0495	0	0.0337	0	0.6955	0.0651	0.0224	0.3276	0.0396	0.024
SS-182	LMS	IM-S-1	0.0579	0	0	0.1518	0.1345	0.0057	0.0708	0.2878	0	0.0127	0	0	0.1171	0.1489	0.248	0.17	0.0504	0.0246	0.0401	0.2891	0.0486	0	0.2005	0.0957	0.0454	0.0663	0.0629	0	0.7229	0	0.0614	0.0405	0.036	0.0577	0.2462	0.0277	0	0.024	0.0131	0.0358	0.0537	0.1268	0.0536	0.1759	0.1427	0.0841	0
SS-183	LMS	IM-S-2	0.0483	0	0	0	0.0351	0	0	0.1787	0	0	0	0	0.1764	0.1883	0.0269	0.2131	0.1291	0.018	0.0491	0.482	0.1117	0	0.4174	0.0774	0.0721	0.0438	0.03	0.1431	0	0	0.0048	0.0119	0.0934	0	0	0.0754	0.046	0	0	0.0552	0	0.6777	0.0508	0	0.125	0.0395	0.0315
SS-105	LMS	IM-S-2	0.0553	0	0	0.1855	0.1406	0.0471	0.1354	0.2555	0	0	0	0	0.2326	0.1124	0.1206	0.2085	0.1148	0	0.0021	0.0523	0.0163	0	0.1277	0.0442	0.0199	0.0208	0.0228	0.0384	0.2992	0.1297	0.0754	0	0.2139	0.0419	0	0.1245	0.0848	0.0821	0	0.0008	0.002	0.3045	0.0626	0.0141	0.2783	0	0.056
SS-89	LMS	IM-S-1	0.0361	0	0	0.1112	0.0111	0.0514	0.1977	0.1622	0	0.0719	0	0.0221	0.2661	0.1758	0.1253	0.1966	0	0.0452	0	0.2914	0.0664	0	0.0999	0.0766	0	0.0868	0.077	0	1.072	0.1928	0.0564	0.0219	0.0959	0.0419	0.1406	0.1355	0	0.0926	0	0.0236	0	0.2473	0.0448	0.1104	0.1151	0	0
SS-31	UPS	IM-S-3	0.0649	0	0.0185	0.3451	0.1711	0.1224	0.2486	0.1398	0.0171	0	0	0.0429	0.0901	0.0147	0.1951	0.0791	0.0405	0	0	0.2316	0.0005	0	0.0093	0.2829	0	0.0541	0.0124	0	1.0534	0.2882	0.2178	0.0009	0.2475	0.0749	0	0.1125	0	0.0165	0.1237	0.0259	0	0.1412	0.025	0.1539	0.1433	0	0
SS-179	MFS	IM-S-1	0.15	0	0	0.2933	0.0719	0	0.1442	0.1075	0	0.0475	0	0.0008	0.1283	0.1426	0.0366	0.1843	0.027	0.0408	0.1049	0.3682	0.1119	0.0014	0.1734	0	0.0394	0.0921	0.067	0.012	0.1956	0.2455	0.1348	0	0.3118	0.0387	0.0853	0.0814	0.0023	0.0007	0	0.0564	0.0532	0.3294	0.0152	0.0506	0.2191	0.0651	0
SS-137	AS	IM-S-3	0.0069	0	0	0.1869	0.1365	0.0642	0.1601	0.2844	0.0563	0	0.0292	0.1506	0.0436	0.1153	0.0802	0.1237	0	0.0244	0.0823	0.471	0.0044	0	0	0.2621	0.0114	0.0071	0.0233	0	0.7822	0	0.1256	0	0.2255	0.0637	0.2088	0.1277	0	0.0226	0	0.0439	0	0.0755	0.0397	0.1275	0.276	0.0249	0.0322
SS-187	AS	IM-S-1	0.1483	0	0	0.224	0	0.0657	0.0535	0.1078	0	0	0	0	0.1911	0.0714	0.1834	0.2559	0	0.0669	0	0.2005	0.0232	0	0.2046	0.1265	0.0995	0.0719	0.028	0	1.0115	0	0.1041	0	0.2312	0.0341	0.161	0.0627	0.0083	0.0351	0.0376	0.1608	0	0.6785	0.0604	0.0281	0.1635	0.0422	0.0415
SS-104	SS	IM-S-1	0.0645	0	0	0	0.0874	0.0416	0.1324	0.228	0	0.0086	0	0	0.124	0.1864	0.2904	0.0153	0.0007	0.1115	0	0.598	0.0293	0	0.1058	0.1374	0.0286	0.0562	0.0648	0	0.878	0.0862	0.0283	0.0139	0.0256	0.0283	0.1874	0.1005	0	0.074	0.0205	0.076	0.0044	0.3101	0.023	0.2286	0.0583	0.0393	0.1014
SS-65	MFS	IM-S-1	0.0439	0.0159	0	0.1327	0.2375	0.0588	0.169	0.2229	0.0057	0	0	0	0.0549	0.0954	0.1474	0.274	0	0	0.0153	0.126	0.0549	0	0.1655	0.0964	0.0103	0.1244	0.0776	0	0.8103	0.2163	0.1239	0	0.1767	0.0535	0	0.0789	0	0.0533	0.0116	0.045	0.0181	0.0784	0.0452	0.1158	0.1095	0.0478	0.0866
SS-126	MFS	IM-S-3	0.0345	0.0188	0	0.1848	0.161	0.0741	0.1318	0.2666	0	0.0042	0	0.0173	0.2149	0.1072	0.1583	0.1402	0.0023	0	0	0.1424	0.0029	0	0.186	0.0515	0	0.1016	0.0893	0	0.9617	0.1469	0.2072	0.0281	0.2785	0.0481	0.047	0.0401	0	0.0474	0.0248	0.0956	0.0247	0.0574	0.0299	0.1406	0.2371	0	0.0145
SS-316	DDLPS	IM-S-1	0.1044	0	0.0163	0.029	0.0048	0.0124	0.1229	0.1196	0.0428	0.043	0.0259	0.0696	0.1504	0.0802	0.2101	0.1457	0.1324	0.0525	0	0.2337	0.0782	0	0.1891	0.165	0	0.1347	0.0683	0	0.9329	0	0.182	0	0.3091	0.064	0.0319	0.0919	0.0299	0.0293	0.0396	0.0181	0	0.3431	0.0392	0.1234	0.1793	0.0283	0.0628
SS-14	DDLPS	IM-S-1	0.1846	0	0.0235	0.0989	0	0.0273	0.1877	0.0968	0	0.0182	0	0	0.1601	0.0891	0.1556	0.1775	0.0982	0.0112	0	0.2539	0.0876	0	0.211	0.2182	0.0689	0.0727	0.1199	0	0.9138	0.0238	0.1085	0	0.3445	0.0338	0.0613	0.086	0.0219	0.0745	0	0.1417	0	0.555	0.0585	0.0972	0	0.0003	0.0448
SS-48	AS	IM-S-1	0.0794	0	0	0.3801	0.024	0	0.128	0.22	0.0064	0.0865	0	0.0169	0.2828	0.094	0.1351	0.2633	0	0.0274	0.06	0.3116	0.0525	0	0.1719	0.1766	0.201	0.1418	0.1112	0	0.8547	0.0182	0.002	0	0.1876	0.0515	0.0783	0.0739	0	0.1122	0.0173	0.0753	0.0153	0.071	0.0289	0.1211	0	0.1057	0
SS-203	WDLPS	IM-S-1	0.1974	0	0.0066	0.1201	0	0	0.0336	0.164	0.023	0.0283	0	0.0787	0.2187	0.1542	0.137	0.1149	0.0338	0.0668	0.0037	0.3462	0.0721	0	0.1671	0.0093	0.0975	0.1173	0.0942	0	0.8549	0.354	0.1033	0	0.3245	0.0485	0.136	0.1066	0.0386	0.0327	0	0.0511	0.0376	0.3055	0.0642	0.0403	0.0601	0.0216	0.0657
SS-74	MLPS	IM-S-1	0.1708	0	0.0012	0.0649	0.0578	0.0193	0.2339	0.0576	0	0.0411	0.0902	0.0318	0.139	0.1284	0.1699	0.1676	0.017	0.0406	0	0.1482	0.0166	0	0.1646	0.0108	0.1067	0.149	0.0995	0	0.8742	0	0.0665	0	0.2425	0.0477	0.0568	0.1052	0.037	0.0442	0	0.0762	0	0.3177	0.0363	0.1187	0.0233	0.0312	0.1184
SS-202	WDLPS	IM-S-1	0.1982	0	0	0.1898	0	0	0.0388	0.0292	0.0717	0.0171	0.0047	0	0.234	0.0555	0.2436	0.2603	0.0632	0.0242	0.0279	0.2304	0.0847	0	0.1594	0.0732	0.0924	0.0734	0.0825	0	0.6681	0.0832	0.0868	0	0.2895	0.0477	0.031	0.0882	0.0125	0.0044	0	0.0236	0	0.4817	0.065	0.0433	0	0.0096	0.0378
SS-194	MLPS	IM-S-3	0.1622	0	0.0205	0.2701	0.0282	0.0956	0.1129	0.2749	0	0.008	0	0.0502	0.2263	0.1087	0.1343	0.02	0.0818	0.026	0	0.324	0	0	0.0435	0.2307	0.0153	0.0915	0.0574	0	0.9542	0.1501	0	0	0.1717	0.0527	0.0318	0.0623	0.0611	0.0517	0	0	0.1243	0.1808	0.0574	0.1092	0	0	0.0505
SS-218	MLPS	IM-S-1	0.2029	0	0.0212	0.0143	0.0852	0.0515	0.0437	0.1538	0	0	0	0.0057	0.2207	0.0455	0.1517	0.1598	0.0651	0.0132	0	0.1571	0.0326	0	0.0129	0.1151	0	0.1292	0.0776	0	0.8223	0.0875	0.0784	0	0.3018	0.0472	0	0.1112	0.047	0.0298	0	0.0586	0.1144	0.0862	0.0511	0.1355	0.0529	0.0073	0.0749
SS-234	WDLPS	IM-S-1	0.1848	0	0.029	0.1534	0.0526	0.0041	0.0554	0.143	0.0489	0.0282	0.0249	0.0257	0.0952	0.1545	0.1592	0.1029	0.069	0.0204	0	0.1796	0.0191	0	0.2212	0.1221	0.1362	0.1172	0.0827	0	0.747	0.144	0	0	0.2651	0.0479	0.0773	0.0806	0.0492	0.0353	0	0.0074	0	0.3015	0.0562	0.1343	0	0.0301	0.0104
SS-222	WDLPS	IM-S-1	0.1989	0	0	0.0877	0.096	0	0.123	0.1457	0.0376	0	0.0193	0.0667	0.1264	0.1667	0.121	0.1546	0.0404	0.0561	0	0.1848	0.0451	0	0.3195	0.1125	0.1445	0.098	0.0903	0	0.6277	0.1422	0.0843	0	0.2749	0.0511	0.0491	0.079	0.0174	0.0729	0	0.0271	0.0005	0.3521	0.0556	0.0842	0.0451	0	0.04
SS-248	WDLPS	IM-S-1	0.1553	0	0.0389	0.2196	0.044	0.0519	0.1425	0.1964	0.0308	0.0483	0	0.1165	0	0.0501	0.1673	0.0745	0.1031	0.0361	0.0311	0.3311	0.0148	0	0.2218	0	0.1405	0.1395	0.0505	0	0.8438	0.0927	0	0	0.1849	0.0565	0.1037	0.0912	0.0266	0.037	0	0.0335	0.0166	0.118	0.0387	0.067	0.1024	0.0787	0
SS-211	WDLPS	IM-S-1	0.1799	0	0	0	0.0126	0	0.0717	0.1134	0.0275	0.0241	0	0	0.2344	0.1252	0.118	0.1319	0.0387	0.068	0.017	0.5726	0	0	0.2017	0.273	0.1795	0.1062	0.0569	0	0.8063	0.0877	0.1181	0	0.322	0.0168	0.0418	0.0829	0	0.0242	0	0.084	0.0244	0.3378	0.0485	0.0673	0	0.0412	0
SS-213	WDLPS	IM-S-1	0.1558	0	0.0314	0.1771	0.0249	0	0.1023	0.1931	0	0	0.0457	0.0967	0.1789	0.0508	0.1828	0.1792	0.1506	0.0507	0	0.3365	0.0217	0	0.0732	0.2011	0.1787	0.0979	0.0578	0	0.8467	0.1039	0.1215	0	0.2729	0.0358	0.1318	0.0991	0.0241	0.0671	0.0142	0.0637	0	0.4286	0.0488	0.0469	0	0.0408	0
SS-273	WDLPS	IM-S-1	0.0369	0	0.0094	0.1048	0.1508	0.011	0.1437	0.4176	0.0533	0	0	0	0.2291	0.1489	0	0.2634	0.0453	0.0135	0	0.0614	0	0.042	0.0618	0	0.0688	0.0546	0.0351	0.0946	0.1477	0.166	0.0362	0.0034	0.1074	0.0276	0	0	0.0549	0.0274	0	0.0401	0.0287	0.1731	0.0793	0.0151	0.1625	0.0153	0.1019
SS-305	WDLPS	IM-S-3	0.1644	0	0.096	0.225	0	0.0193	0.1676	0.2778	0	0.1229	0.2252	0.2551	0.1865	0.0685	0.0819	0.1025	0.1428	0.0369	0	0.2915	0.0011	0	0.0463	0.1459	0	0.0981	0.0618	0	1.1322	0.1908	0.1985	0.0081	0.3148	0.0408	0.0774	0.106	0.0237	0.0364	0.0476	0.051	0.0623	0.2292	0.0247	0.1189	0	0.0329	0
SS-6	WDLPS	IM-S-1	0.0805	0	0.0136	0.1145	0.1174	0.0842	0.183	0.2907	0	0.0301	0.0227	0.0432	0.2583	0.1492	0	0.1042	0.1412	0.0235	0	0.3061	0	0	0.2093	0	0.0307	0.1115	0.0418	0	0.9268	0.3057	0	0	0.1262	0.0163	0.0864	0.0542	0	0.079	0	0.0746	0.0014	0.0912	0.0406	0.0657	0.0715	0.0123	0.0304
SS-93	AS	IM-S-3	0.0814	0	0	0.243	0.0831	0.0472	0.1633	0.2916	0	0.0528	0.0672	0.0005	0.1431	0.1285	0.2083	0.0427	0.0929	0.0092	0	0.2703	0	0	0	0.0927	0	0.086	0.0171	0	0.886	0.4905	0.134	0.0102	0.1558	0.0486	0.0204	0.1364	0.0167	0	0	0.0326	0.0788	0.2371	0.0115	0.1233	0.0627	0	0.0511
SS-119	LMS	IM-S-2	0.0981	0	0	0.0161	0.1129	0.0031	0	0.3044	0	0	0	0	0.3046	0.0953	0.0642	0.2201	0.0092	0.0175	0.023	0.2735	0.0772	0	0.1325	0	0.0435	0.099	0.0154	0	0.4331	0.0909	0	0	0.0879	0.0162	0.0204	0.0792	0	0.1128	0	0.0319	0.0035	0.3807	0.0841	0	0.1797	0	0.0427
SS-86	LMS	IM-S-2	0.0202	0	0	0.1081	0.206	0.1022	0.0279	0.2921	0	0.0078	0.0502	0.0005	0.1427	0.1286	0.0951	0.093	0.0296	0.042	0.0123	0.0741	0	0	0.1404	0.2251	0.0127	0.03	0.0291	0	0.507	0.1558	0.0512	0	0.2105	0.0276	0.0395	0.0887	0	0.1163	0	0.0456	0	0.1062	0.0614	0.0399	0.2841	0	0.0462
SS-46	MFS	IM-S-1	0.0107	0	0.0389	0.1426	0.0491	0.0388	0.0663	0.209	0	0.0528	0	0.0776	0.1248	0.0408	0.1423	0.3153	0.1143	0.0102	0	0.1718	0.0348	0	0.1223	0.1106	0	0.092	0.0745	0	0.7013	0.4936	0.0921	0	0.1247	0.0361	0.0719	0.0795	0.0462	0.0324	0	0.0455	0.0877	0.0959	0.0511	0.0389	0.1065	0.0759	0
SS-145	MFS	IM-S-3	0.0545	0.0014	0.0178	0.0557	0.2792	0.0907	0.0895	0.3089	0	0	0	0.0213	0.1925	0.218	0.1484	0	0	0.004	0	0.1183	0.0454	0	0.0043	0	0	0.1127	0.0724	0	0.8682	0.1678	0.0584	0.0162	0.1364	0.027	0.0118	0.0251	0	0	0	0.0299	0	0.1425	0.0307	0.1153	0.1858	0.0131	0.0538
SS-113	LMS	IM-S-2	0.1051	0	0.0331	0	0.0599	0.0368	0.0775	0.0944	0.0784	0.0481	0	0	0.0284	0	0.1123	0.2824	0.0571	0.0774	0.0798	0.3345	0.1399	0	0.2506	0	0.0185	0.0451	0.1083	0	0.3948	0.1896	0	0.0011	0.0744	0.0097	0.0776	0.0511	0.0922	0.0585	0	0.0191	0	0.4207	0.0543	0.0561	0.3742	0.038	0
SS-136	LMS	IM-S-2	0.1113	0	0.0079	0.1082	0.0424	0.0777	0.0982	0.3284	0.0042	0	0	0.0809	0.1417	0.1724	0.0471	0.1919	0.151	0.0468	0.09	0.25	0.1004	0	0.2816	0.0879	0.1416	0.0762	0.0564	0.0176	0.3145	0.2072	0	0	0.0662	0.0451	0.0759	0.0978	0.0877	0.053	0	0.0247	0.0586	0.1646	0.0449	0.021	0.0965	0.0193	0.0265
SS-69	LMS	IM-S-2	0.0899	0	0.0188	0.038	0.0044	0	0.0697	0.2678	0	0	0	0.019	0.1013	0.141	0.1287	0.2614	0.0506	0.0479	0.0333	0.1903	0.0897	0	0.2962	0	0	0.0706	0.0718	0	0.6251	0.0986	0.0642	0	0.1549	0.0203	0.0472	0.0755	0.0212	0.0316	0	0.0373	0	0.5705	0.0348	0.0466	0.1298	0	0.0394
SS-2	LMS	IM-S-2	0.0581	0	0	0.2735	0.0864	0	0	0.2242	0	0	0	0	0.2019	0.1887	0.1538	0.2114	0	0.003	0	0.3935	0.0089	0	0.1626	0.3034	0	0.0587	0.0283	0	0.7234	0.0893	0.0491	0	0.1128	0.039	0	0.0775	0	0.0133	0.0606	0.028	0	0.3788	0.062	0.0869	0.3113	0.013	0.0407
SS-20	LMS	IM-S-2	0.0945	0	0.0041	0.2184	0.1518	0	0.0715	0.1994	0	0	0	0.0231	0.3028	0.1647	0.2017	0.2063	0.0311	0.0069	0	0.1657	0.0543	0	0.2588	0.2972	0	0.0349	0.0448	0	0.5579	0.077	0.0731	0	0.1535	0.0408	0	0.0648	0.0108	0.0168	0	0.0185	0.0176	0.3235	0.0598	0.0527	0.2759	0.0389	0.0496
SS-68	UPS	IM-S-3	0.0835	0	0	0.2779	0.1257	0	0.087	0.3338	0	0	0.1051	0.0766	0.1228	0.1708	0.1691	0.0354	0.0611	0	0	0.1205	0.0694	0	0.2451	0.2724	0	0.0251	0.0209	0	0.7247	0.2113	0.1774	0.038	0.1993	0.05	0.0025	0.1397	0.027	0.0065	0.128	0.0269	0.023	0.3021	0.0443	0.1178	0.0855	0	0.0761
SS-102	UPS	IM-S-1	0.0221	0.014	0	0.3587	0.1933	0	0.0859	0.2236	0	0.0117	0	0	0.1235	0.1204	0.1773	0.2739	0.0192	0	0	0.017	0.0354	0	0.1461	0.039	0	0.0865	0.0585	0	0.5842	0.0316	0.1144	0.0093	0.2077	0.0295	0	0.0759	0	0.0537	0	0.0075	0.0238	0.0019	0.051	0.1528	0.4126	0.0206	0.0918
SS-82	UPS	IM-S-3	0.0458	0	0	0.0502	0.1565	0.008	0.2197	0.2499	0	0.0241	0.0117	0.0455	0.2313	0.1588	0.1484	0.2407	0.0945	0.016	0	0.453	0.0643	0	0	0.0189	0	0.0738	0.053	0	0.9014	0.3074	0.2243	0.0433	0.285	0.0394	0	0.1373	0	0.0169	0	0	0.0108	0.3366	0.0191	0.103	0.1862	0	0
SS-85	UPS	IM-S-3	0.0313	0	0	0.2424	0.1171	0.0056	0.1285	0.3302	0	0.0039	0	0.0685	0.1247	0.0949	0.1593	0.1457	0.1263	0.0034	0	0.3001	0	0	0.0229	0.1343	0	0	0.0034	0	0.9039	0.2117	0.2078	0.0215	0.2523	0.0387	0	0.1132	0	0.0839	0.2859	0.0221	0	0.265	0.0195	0.2132	0.1996	0	0
SS-84	UPS	IM-S-1	0.0725	0	0	0.0838	0.0248	0	0	0.161	0	0.1043	0.0391	0.1084	0.3159	0.142	0.2089	0.249	0.0591	0.0076	0	0.4477	0.0398	0	0.0886	0.2448	0	0.0294	0.048	0	0.7706	0.2203	0.2015	0	0.4103	0.0422	0	0.1319	0.0004	0.0241	0	0.1648	0	0.4727	0.0391	0.0147	0.2396	0.0059	0.0461
SS-175	UPS	IM-S-3	0.0802	0	0.037	0.0696	0.0535	0.1061	0.1782	0.2362	0	0	0.011	0.1038	0.1194	0.0971	0.0719	0.0876	0.0909	0.0681	0.0577	0.2542	0.0477	0	0.1439	0.0439	0.0118	0.0975	0.0835	0	0.5831	0.2681	0.1584	0.0209	0.1972	0.0286	0.019	0.1104	0.0314	0.0583	0	0.0011	0.083	0.0719	0.0439	0.0511	0.2936	0.0001	0.0621
SS-98	UPS	IM-S-3	0.068	0	0.0391	0	0.1836	0.0689	0.1237	0.4176	0.0562	0.0374	0.1149	0.1477	0.021	0.139	0.183	0.0816	0.1049	0.0578	0	0.3758	0.085	0	0.0345	0.3226	0	0.0349	0.061	0	0.6896	0.1957	0.2255	0.0204	0.3377	0.042	0	0.1162	0	0.0112	0.0509	0.0227	0.0342	0.1481	0.0414	0.0507	0.195	0	0.0972
SS-172	UPS	IM-S-3	0	0	0	0.1766	0.1897	0.006	0.1398	0.2986	0.0545	0.0623	0.1202	0.1126	0.0794	0.0527	0.1477	0	0.078	0.0129	0	0.1881	0.0478	0	0.121	0.1777	0	0.0437	0.0455	0	0.7186	0.356	0.2351	0.0413	0.2995	0.0476	0	0.1121	0	0.0132	0	0	0.044	0.1076	0.0427	0.1156	0.1506	0	0.055
SS-186	UPS	IM-S-2	0.0103	0	0.0296	0.0581	0.1905	0.0036	0.0809	0.2777	0.0242	0.0052	0	0	0.1464	0.1703	0.1051	0.2331	0.0251	0.053	0	0.1318	0.0277	0	0	0.1748	0	0.0879	0.0104	0.0719	0.3741	0.2557	0.0274	0.0257	0.0631	0.0475	0	0.0656	0	0.015	0	0.0456	0.0336	0.1235	0.0697	0.0226	0.3658	0.0108	0.1655
SS-120	UPS	IM-S-3	0.0566	0.0163	0.0411	0	0.1808	0	0.0722	0.3606	0.0141	0.1239	0.1522	0.224	0	0.1231	0.0606	0.2149	0.1348	0.0174	0.0052	0.2906	0.0432	0	0.0608	0.0207	0	0.0549	0.0429	0	0.4766	0.2104	0.2293	0.0424	0.2559	0.0236	0.0279	0.0724	0	0.04	0	0	0.078	0.1595	0.0301	0.0013	0.2858	0	0.0932
SS-173	UPS	IM-S-3	0	0.0053	0	0.2135	0.1938	0	0.1638	0.3296	0	0.0183	0	0	0.1681	0.0666	0.1759	0	0	0.0149	0	0.4502	0.0096	0	0	0.2248	0	0	0.0333	0	0.7746	0.1869	0.1895	0.0185	0.2577	0.0506	0	0.069	0	0.0261	0.2043	0	0	0.1497	0.0159	0.2465	0.3205	0	0.0035
SS-106	UPS	IM-S-3	0.1491	0	0.0722	0.076	0.0301	0.0638	0.1682	0.214	0	0	0	0	0.2419	0.2101	0.109	0.1611	0.0365	0.0217	0	0.1412	0	0	0.2005	0	0	0.1246	0.0521	0	0.8715	0	0.1825	0	0.3741	0.0241	0.0267	0.0544	0.0581	0.0608	0	0.1362	0	0.488	0.0293	0.028	0.3104	0	0.109
SS-147	UPS	IM-S-3	0.0195	0.0046	0.0436	0	0.1109	0	0.0349	0.2304	0	0.1213	0.1853	0.2226	0.0975	0.1152	0.0891	0.0427	0.133	0.0017	0	0.2208	0.0282	0	0	0.1093	0	0.0253	0.0454	0	1.0016	0.2572	0.2471	0.0328	0.2209	0.0291	0	0.0734	0	0.0542	0.077	0.055	0.0651	0.2983	0.0435	0.1119	0.1175	0	0.1376
SS-180	UPS	IM-S-3	0.0282	0.0114	0.0023	0.033	0.1162	0	0.1356	0.2902	0.0151	0.1306	0.1377	0.178	0.0541	0.0817	0.1521	0.1008	0.0434	0.0577	0	0.4983	0.0048	0	0	0.217	0	0.0866	0.0139	0	0.9036	0.2073	0.2325	0.029	0.3315	0.0561	0.0239	0.1146	0	0.0189	0.0441	0.018	0	0.3644	0.037	0.0157	0.192	0.0516	0.1103
SS-165	UPS	IM-S-2	0	0	0.1008	0	0.1382	0	0.0767	0.3718	0	0.0451	0	0.0523	0.3437	0.0936	0.1516	0.0785	0.1261	0	0	0.0132	0.0305	0	0.1183	0.0076	0	0.042	0.0345	0	0.5556	0.159	0.1927	0.0186	0.2503	0.0214	0.0733	0.023	0.0273	0.0102	0	0.0542	0	0.1282	0.0636	0.0796	0.3421	0	0.105
SS-185	UPS	IM-S-2	0.0702	0	0.086	0	0.1394	0	0.0503	0.2958	0.0083	0.0353	0	0.0383	0.1838	0.1356	0.1443	0.1915	0.1544	0.0115	0.0514	0.0707	0.0119	0	0.0295	0.1039	0	0.0392	0	0	0.56	0.0875	0.2087	0.0099	0.3446	0.0498	0.0149	0.0988	0.0751	0	0.0254	0	0	0.1757	0.0566	0.0613	0.3392	0.0566	0.0288
SS-169	UPS	IM-S-3	0.0467	0.0014	0.0666	0.0293	0.0728	0.0414	0.0893	0.2492	0	0.0492	0	0.078	0.0247	0.1148	0.2106	0.2217	0.0862	0	0	0.1276	0	0	0.1624	0.1393	0	0.0828	0.0195	0	0.6691	0.1608	0.1614	0	0.2547	0.0384	0	0.0583	0	0.1157	0	0.0364	0	0.1409	0.0461	0.1474	0.1947	0.0099	0.0846
SS-32	UPS	IM-S-1	0.0822	0	0.0568	0.1541	0.0535	0.0323	0.1654	0.216	0	0.0463	0.0605	0.0138	0.1855	0.068	0.2558	0.3159	0.1488	0	0	0.3362	0	0	0.2346	0.173	0	0.0778	0.0139	0	0.8823	0.0494	0.1665	0	0.3486	0.0652	0.0649	0.0701	0	0.0838	0	0.1443	0.0372	0.1561	0.0291	0.082	0.2946	0	0.0158
SS-27	LMS	IM-S-2	0.0657	0	0	0.2723	0.1187	0.0344	0.1241	0.2414	0.0193	0.0004	0	0	0.1579	0.1331	0.1705	0.1323	0	0.0787	0	0.3524	0.0223	0	0.1848	0.2297	0	0.0659	0.0344	0	0.9463	0.1707	0.0239	0	0.1274	0.0468	0	0.1355	0	0.0444	0	0.0415	0.0015	0.3823	0.0467	0.0759	0.2441	0	0.0044
SS-29	LMS	IM-S-2	0.0995	0	0	0.1329	0.1291	0.0529	0.117	0.2868	0.0687	0.0027	0	0	0.1841	0.1675	0.1823	0.122	0.0136	0.0198	0	0.4008	0.0426	0	0.1532	0.2724	0	0.1245	0.0508	0	0.5654	0.087	0.0223	0	0.1669	0.0494	0	0.0791	0	0.0461	0	0.0157	0	0.3049	0.0474	0.0238	0.3139	0	0.0419
SS-132	LMS	IM-S-2	0	0.0391	0	0.1549	0.0493	0	0.0407	0.2972	0.0122	0	0	0	0.1075	0.2128	0.1734	0.1661	0.0933	0	0	0.3521	0.0613	0	0.1338	0.2257	0	0.0261	0.0308	0	0.7614	0.0677	0.1161	0	0.126	0.0244	0	0.0846	0	0.0365	0.0608	0	0	0.5579	0.0309	0.172	0.2633	0	0.0322
SS-76	LMS	IM-S-2	0.0741	0	0.0129	0	0.0137	0	0.055	0.2662	0	0	0	0	0.1822	0.1563	0.145	0.1843	0.0251	0	0	0.4521	0.066	0	0.1425	0.2737	0.001	0.0815	0.0617	0	0.5742	0.3035	0.1546	0.0224	0.2077	0	0	0.0713	0.0077	0.0439	0	0.0117	0	0.3569	0.0536	0.0528	0.1987	0	0.0509
SS-26	UPS	IM-S-3	0.0739	0	0.0083	0.1728	0.1173	0.0115	0.1468	0.2894	0.0128	0.1232	0.0872	0.157	0.1123	0.0592	0.1318	0.0988	0.1214	0.0204	0.0122	0.1558	0.0678	0	0.2957	0.0362	0.0286	0.0714	0.0608	0	0.545	0.0273	0.1743	0.0465	0.1693	0.0134	0.0081	0.1138	0.0178	0.0486	0	0.0328	0.035	0.1679	0.0324	0.0054	0.2293	0.0231	0.0381
SS-49	UPS	IM-S-2	0.1582	0	0.0423	0	0.0407	0.1288	0.1548	0.223	0	0.0334	0	0.0106	0.2933	0.1226	0.1381	0.245	0.0826	0.0587	0.0323	0.1719	0.0114	0	0.2762	0.0687	0.0667	0.0653	0.0641	0	0.4134	0.3475	0.1378	0	0.3276	0.0214	0.0431	0.0325	0.0813	0.058	0	0.1779	0	0.1613	0.06	0.0299	0.3264	0.0536	0.0874
SS-45	UPS	IM-S-3	0.0252	0	0	0.0782	0.128	0.0369	0.1248	0.3005	0	0	0	0	0.2026	0.1281	0.1926	0.033	0.0968	0	0	0.1604	0	0	0	0.0659	0	0.0443	0.0146	0	0.7341	0.3726	0.1684	0.0026	0.2325	0.034	0	0.0766	0	0.0372	0.0686	0.0635	0	0.2333	0.0321	0.2054	0.359	0	0.0609
SS-15	UPS	IM-S-3	0.0163	0	0.054	0.0904	0.0846	0	0.0787	0.2629	0	0.066	0.1947	0.1281	0.1229	0.1132	0.1882	0.1186	0.0403	0	0.0175	0	0.0321	0	0.1044	0.1158	0	0.0156	0.0307	0	0.5555	0.2663	0.2482	0.0468	0.2208	0.0429	0	0.1238	0.0206	0.0058	0.0389	0	0.0487	0.4022	0.0233	0.1315	0.3235	0	0.11
SS-71	UPS	IM-S-3	0.0627	0	0	0.1916	0.0714	0	0.0942	0.3771	0	0.073	0.1125	0.1607	0.0798	0.1344	0.212	0.1154	0.0509	0	0.0031	0.3157	0.0016	0	0.1246	0.2502	0.0145	0.0463	0.0358	0	0.7767	0.4521	0.2088	0.0192	0.2756	0.0657	0.0325	0.1339	0	0.011	0	0.0022	0	0.2863	0.0253	0.1244	0.2174	0.0052	0.018
SS-61	UPS	IM-S-3	0.0367	0.0066	0.0371	0	0.0507	0.0927	0.1152	0.2346	0	0	0	0.0021	0.2415	0.0755	0.1392	0.1908	0.0995	0.0169	0	0.2895	0.0124	0	0.1517	0.1593	0	0.1068	0.0688	0	0.9118	0.2017	0.1391	0.0013	0.1859	0.0394	0	0.0842	0.0561	0.0707	0	0.0202	0	0.2739	0.0383	0.1019	0.2651	0	0.1039
SS-148	SS	IM-S-2	0	0	0.028	0.2271	0.1481	0.0291	0	0.3729	0	0	0	0	0.3065	0.2055	0	0	0.0905	0.0074	0.0262	0	0.0934	0	0.0448	0.0736	0.0423	0.0336	0.0382	0.1842	0.1626	0.2515	0.0643	0	0.1411	0.0462	0	0.0524	0	0	0	0.0008	0.008	0.1619	0.0375	0	0.2961	0	0.1051
SS-78	SS	IM-S-2	0.0748	0	0.0234	0.2646	0.1823	0.0988	0.0627	0.375	0	0.0118	0	0	0.1198	0.1586	0	0	0.1297	0.0011	0.0021	0	0.058	0	0.0916	0	0.0042	0.0579	0.0536	0.0551	0.3144	0.2691	0.0448	0.037	0.0676	0.0171	0.0271	0.0437	0.0843	0.0225	0	0.0136	0.1136	0.0105	0.0338	0	0.4237	0.0452	0.0962
SS-160	SS	IM-S-2	0.0515	0	0.0264	0.0218	0.1208	0.1227	0.1103	0.269	0	0.0083	0	0	0.1322	0.1517	0.0042	0.0217	0.1336	0	0.046	0.1876	0.0049	0	0.1288	0	0	0.0175	0.0208	0	0.5399	0.2264	0	0	0.0414	0.0293	0.0294	0.0904	0.0537	0.0541	0	0.0297	0	0.3876	0.0535	0	0.4464	0	0.0796
SS-66	SS	IM-S-2	0.0537	0	0	0.1989	0.099	0.0642	0.0267	0.3773	0	0.0673	0	0	0.2525	0.0962	0.0981	0.0764	0.0817	0.0119	0	0.1187	0.0773	0	0.146	0.0607	0	0.0371	0.0498	0	0.4615	0.1903	0.0039	0.0027	0.052	0.0433	0.0031	0.0749	0	0	0	0.0329	0	0.1602	0.0654	0.0551	0.3635	0	0.0816
SS-114	SS	IM-S-2	0.1103	0	0	0.1384	0.174	0.0601	0.0579	0.3477	0.0502	0.0154	0.0511	0.0527	0.1514	0.1633	0	0.1263	0.0345	0	0.0672	0.0076	0	0	0.1343	0.0009	0	0.0226	0.0089	0	0.4518	0.1296	0.0041	0	0.1784	0.0297	0.0096	0.0505	0	0.0254	0	0.0258	0.0112	0.4709	0.0536	0	0.3072	0	0.1251
SS-34	SS	IM-S-1	0.0501	0	0	0.2917	0	0.1026	0.1181	0.1525	0	0.045	0	0	0.2896	0.1113	0.2273	0.2155	0.0595	0	0	0.3324	0.0172	0	0.197	0.1431	0	0.0628	0.0548	0	1.1731	0.1594	0.189	0.0138	0.265	0.0418	0.0097	0.1162	0	0.0754	0.0726	0.1904	0	0.297	0.0317	0.1708	0.2755	0	0
SS-55	SS	IM-S-2	0.0614	0	0	0.3155	0.1592	0.1054	0.0676	0.25	0.0097	0.0027	0	0	0.1791	0.1439	0.0483	0.0954	0.0251	0.0153	0.0227	0	0.0513	0	0.1759	0	0	0.078	0.0388	0.0593	0.4396	0.1349	0	0	0.0487	0.0237	0	0.0659	0	0	0	0.0102	0	0.3174	0.057	0	0.3183	0.0251	0.1102
SS-162	SS	IM-S-2	0	0	0.0486	0.2357	0.0725	0.0308	0	0.3579	0	0.0199	0	0	0.1514	0.137	0	0.199	0.2423	0	0	0.0425	0	0	0.1703	0.0033	0	0.0412	0.0203	0.0463	0.1773	0.2372	0	0	0.0211	0.0134	0	0.0576	0.0447	0.0344	0	0	0.0998	0.3138	0.0468	0	0.4346	0.0363	0.0374
SS-116	MPNST	IM-S-2	0.0377	0	0	0.2678	0.0641	0.0254	0.1161	0.2837	0.0277	0.0482	0	0	0.2019	0.0963	0.0838	0.2816	0.0794	0	0.0596	0.0429	0.0731	0	0.1562	0.1984	0	0.0958	0.045	0.0248	0.3491	0.2021	0.0822	0	0.181	0.0523	0.0248	0.1555	0	0	0.0291	0.0122	0.0229	0.3872	0.0668	0.0443	0.1678	0.0398	0.0629
SS-111	MPNST	IM-S-2	0.0399	0	0.0669	0	0.1031	0	0.0862	0.2702	0.0415	0	0	0	0.1396	0.1512	0.0875	0.1792	0.0245	0.0056	0	0.1994	0.0814	0	0.2229	0	0	0.0551	0.0566	0.0285	0.3632	0.0933	0.129	0	0.2427	0.0132	0.0191	0.0698	0.0767	0.018	0	0	0	0.5346	0.0488	0.0497	0.2383	0	0.0724
SS-62	DDLPS	IM-S-2	0.1105	0	0	0.1801	0.0873	0.0903	0.16	0.3004	0.0009	0.0106	0	0	0.2026	0.1319	0.0743	0.1626	0.0846	0	0	0.1039	0.028	0	0.1446	0.1874	0.0486	0.0914	0.069	0	0.6508	0.1992	0.1184	0	0.2915	0.0367	0.0061	0.1016	0	0.0354	0.0374	0.0535	0.0978	0.1035	0.0608	0.0234	0.2717	0.0199	0.087
SS-99	AS	IM-S-3	0.0166	0	0	0.1494	0.1816	0.0017	0.1422	0.3524	0.0626	0.0032	0.0033	0.1065	0.1383	0.1022	0.1238	0.0136	0	0	0.1104	0.3342	0.0366	0	0	0.2565	0.0491	0.0346	0.0471	0	0.728	0.2908	0.1325	0.0082	0.2063	0.0604	0.0831	0.1074	0	0.0592	0	0	0.0178	0.0326	0.0627	0.0824	0.1847	0	0.0301
SS-59	UPS	IM-S-3	0.0899	0	0.0334	0.0996	0.101	0.0317	0.1982	0.3508	0	0.0905	0.0382	0.1188	0.1205	0.0962	0.169	0.2769	0.0907	0.036	0	0.1241	0.0376	0	0.1919	0.1068	0	0.0858	0.0678	0	0.5467	0.3266	0.1079	0.0212	0.1872	0.0564	0.0093	0.1319	0.0417	0.0252	0	0	0.0117	0.2192	0.0443	0.0352	0.2295	0	0.063
SS-22	LMS	IM-S-2	0.0412	0	0.0116	0.1315	0.1416	0.0361	0.0613	0.3726	0	0	0	0	0.1992	0.1471	0.1028	0.066	0.0407	0.0167	0.0134	0.2656	0	0	0.1705	0.1882	0	0.065	0.0253	0	0.6422	0.3067	0	0	0.0864	0.0364	0.0251	0.0688	0.0207	0.0834	0	0.0496	0	0.2904	0.056	0.0101	0.2275	0	0
SS-152	AS	IM-S-1	0.0819	0	0.0071	0.0806	0.0376	0	0.2306	0.3604	0	0.0219	0.1085	0.1818	0.1002	0.1691	0.132	0.2235	0.1128	0.0834	0	0.454	0.0573	0	0.1798	0.1964	0.0381	0.0804	0.0634	0	1.0526	0.1052	0.0889	0	0.1413	0.0355	0.0827	0.0762	0	0.0417	0.0682	0.0878	0	0.2766	0.0412	0.0435	0.1169	0	0.02
SS-166	SS	IM-S-2	0	0	0.0327	0.1	0.1637	0.0232	0.0344	0.3417	0.0563	0.0583	0	0	0.2304	0.1157	0.0067	0.1364	0.141	0	0.0269	0.1741	0.0606	0	0.0905	0.0342	0	0.0065	0.0275	0.1645	0.1633	0.1792	0.0733	0.0088	0.155	0.0267	0	0.0943	0.0623	0.0053	0	0.0238	0.0301	0.107	0.0755	0.0604	0.2841	0	0.0484
SS-139	SS	IM-S-2	0	0	0	0.105	0.108	0.0539	0	0.3204	0	0.0199	0	0	0.1929	0.109	0.0429	0.1493	0.1101	0.0856	0	0.2628	0.2402	0	0.0853	0.1701	0.0167	0	0.1205	0	0.3584	0.2233	0	0	0.0401	0.0368	0.0073	0.0207	0	0	0	0.0006	0	0.187	0.0619	0	0.2845	0	0.0666
SS-151	DDLPS	IM-S-1	0.0792	0.0083	0.0077	0	0.0993	0.0117	0.1398	0.3248	0.0995	0.0008	0.098	0.0993	0.0303	0.1572	0.1369	0.1465	0.1621	0.0774	0	0.3987	0.0677	0	0.1405	0.2627	0	0.0847	0.0577	0	0.866	0.0836	0.1426	0.0094	0.1973	0.0301	0	0.089	0	0.0312	0	0.0249	0	0.3574	0.0433	0.0543	0.2496	0	0.0136
SS-109	WDLPS	IM-S-1	0.1539	0	0.034	0	0.0136	0.0717	0.1837	0.1082	0.0323	0.0957	0.1952	0.0612	0.1511	0.0681	0.1583	0.144	0.1115	0.0393	0	0.3723	0.1059	0	0.1484	0.0097	0	0.0718	0.0917	0	0.9953	0	0.1373	0	0.3703	0.0266	0.0189	0.1258	0	0.06	0	0.0831	0.0312	0.4931	0.0239	0.0365	0.1653	0	0.0908
SS-70	AS	IM-S-1	0.069	0	0	0	0	0	0.0683	0.1553	0	0.0366	0.1738	0.0441	0.1191	0.0447	0.1911	0.1693	0.0316	0.0952	0.0817	0.6873	0.0362	0	0.1035	0.2636	0	0.0618	0.0392	0	0.8731	0	0.0686	0	0.1555	0.0161	0.0194	0.099	0	0.0743	0	0.0173	0	0.6115	0.037	0.0977	0.1268	0.0204	0.0365
SS-30	AS	IM-S-1	0.0966	0	0	0.0057	0.0145	0.0862	0.1685	0.2103	0	0.0182	0.0089	0.0041	0.1912	0.0515	0.1922	0.18	0	0.0339	0.052	0.619	0.0569	0	0.0902	0.0932	0.1045	0.0753	0.0655	0	1.1002	0.0233	0.0058	0	0.1035	0.0375	0.213	0.1044	0	0.0895	0.0021	0.0585	0	0.2991	0.0383	0.1412	0.2178	0.0549	0
SS-108	AS	IM-S-1	0.0999	0	0	0.1076	0.0071	0	0.1179	0.0099	0.0063	0.0648	0	0	0.1444	0.1527	0.2125	0.1355	0	0.0441	0.0391	0.6983	0.1668	0	0	0	0.1025	0.0364	0.1247	0	0.8578	0.0441	0.0447	0.003	0.0462	0.0387	0.0835	0.1434	0	0.0469	0	0.0371	0	0.5648	0.0382	0.1705	0.2171	0.0392	0.037
SS-88	AS	IM-S-3	0.0226	0	0	0.1863	0.1643	0.0984	0.1286	0.2887	0	0.0991	0.05	0.0443	0.2004	0.1518	0.0909	0.0444	0.0246	0.0207	0.1164	0.4869	0.093	0	0	0.2295	0.0744	0.034	0.0548	0	0.6167	0.1825	0.0168	0.0014	0.0226	0.0409	0.0926	0.1195	0	0.0336	0	0	0.0531	0.3019	0.0413	0.1036	0.1359	0.0314	0
SS-3	SS	IM-S-3	0.0641	0	0	0.3482	0.1985	0.1439	0.0894	0.2667	0.0483	0.0658	0.0312	0.0429	0.0528	0.1589	0.0813	0.0027	0.058	0.0515	0	0.0291	0.089	0	0.1231	0	0	0.0526	0.0434	0	0.8624	0.2031	0	0	0.0898	0.0427	0	0.0483	0	0.0663	0	0.0401	0.0718	0.1373	0.0191	0.0101	0.3139	0	0.0686
SS-144	MFS	IM-S-2	0.0383	0	0.0615	0	0.1419	0	0.0627	0.3173	0	0	0	0.0104	0.1266	0.194	0.0585	0.1577	0.1114	0.0248	0.0765	0.1913	0.0598	0	0.2343	0	0.135	0.0914	0.0755	0.1181	0.0353	0.3206	0.1108	0	0.2267	0.0167	0.0819	0.1241	0.0175	0	0	0.0081	0.0825	0	0.0139	0.0219	0.3171	0.0473	0.061
SS-134	otherFS	IM-S-2	0.0491	0	0	0.1689	0.1896	0.0539	0.1125	0.1923	0.0408	0.0121	0	0.0201	0.0413	0.065	0.1094	0.2734	0.0441	0.0198	0.0771	0.1542	0.0074	0	0.1556	0	0	0.1219	0.0592	0.0301	0.3474	0.2212	0.0816	0.0035	0.18	0.0433	0.0129	0.094	0	0	0	0.0124	0.0444	0	0.0416	0.0267	0.3333	0.0367	0.1351
SS-28	otherFS	IM-S-3	0.0446	0	0	0.0452	0.1026	0.0043	0.0407	0.2189	0	0.1103	0.1202	0.1091	0.1199	0.1458	0.2413	0.1545	0.0736	0.0167	0	0.4251	0.119	0	0.1109	0.1726	0	0.0639	0.0853	0	0.8095	0.4543	0.0587	0	0.1505	0.0439	0	0.1766	0	0	0.0681	0.0104	0.0059	0.3646	0.023	0.1855	0.0956	0	0.005
SS-142	MFS	IM-S-3	0.1155	0	0.032	0	0.1797	0.0153	0.1647	0.2667	0.0184	0.1397	0.0708	0.1088	0.169	0.1711	0.1993	0.0386	0.1037	0.0345	0	0.1991	0.196	0	0.1002	0.0173	0	0.0411	0.168	0	0.8855	0.3217	0.1627	0.0228	0.217	0.0312	0.0015	0.0912	0	0	0.0656	0.0041	0	0.205	0.0361	0.1053	0.2775	0	0.1053
SS-9	MFS	IM-S-3	0.017	0	0	0.1015	0.2166	0.0745	0.137	0.3189	0	0	0	0.0116	0.1895	0.0617	0.2271	0.1194	0	0	0	0.1232	0.027	0	0.0847	0.2331	0.0338	0.1183	0.0598	0	0.8287	0.1661	0.1473	0	0.2261	0.0705	0	0.0992	0	0.0437	0.0696	0.0859	0.0181	0.0388	0	0.1786	0.315	0	0.0473
SS-24	otherFS	IM-S-1	0.0892	0.0313	0	0.287	0.1113	0.0578	0.1413	0.1699	0.0626	0.0709	0.007	0.0925	0.1189	0.076	0.1547	0.2837	0	0	0	0.0986	0.0279	0	0.1329	0.0445	0	0.117	0.0879	0	0.7714	0.2151	0.1151	0	0.2298	0.0352	0.0309	0.0247	0	0.0679	0	0.0886	0	0.0823	0.0296	0.1523	0.107	0.0492	0.1038
SS-171	MFS	IM-S-1	0.1116	0	0	0.2605	0.0347	0	0.0289	0.1087	0.028	0.0364	0.0632	0.0316	0.1202	0.0155	0.1247	0.3194	0	0.0082	0	0.146	0.0601	0	0.2524	0.0315	0	0.0622	0.0632	0	0.838	0	0.1327	0	0.2945	0.0672	0.0115	0.0826	0	0.0527	0	0.0289	0	0.4886	0.0356	0.0912	0.3012	0.0005	0.0753
SS-117	DDLPS	IM-S-3	0.0582	0	0.0113	0.0466	0.1698	0.0224	0.1576	0.3506	0.0782	0.122	0.1486	0.1869	0	0.0141	0.073	0.0403	0.0592	0.0311	0	0.0796	0	0	0.2476	0.1222	0	0.0748	0.0356	0.1098	0.4781	0.0889	0.102	0	0.184	0.0277	0	0.1491	0	0.047	0.0105	0.0585	0.0547	0.1379	0.0205	0.1322	0.091	0	0.146
SS-58	DDLPS	IM-S-3	0.1201	0	0.0205	0.0707	0.1232	0.0062	0.1281	0.2165	0.0426	0.055	0.0578	0.0523	0.0645	0.0717	0.1568	0.1495	0.0342	0.0592	0	0.2603	0.0538	0	0.1463	0.0677	0.0534	0.0981	0.064	0	0.7966	0.1971	0.051	0	0.2084	0.0499	0.0168	0.1385	0	0.0216	0.1053	0	0.0076	0.2114	0.0197	0.0885	0.2773	0	0.1248
SS-150	DDLPS	IM-S-3	0.0689	0	0	0.1537	0.2453	0.0523	0.0225	0.18	0.027	0.0623	0.0031	0.0645	0	0.0481	0.0953	0.1113	0.0147	0.0559	0	0	0	0	0.0978	0	0	0.0568	0.0261	0.0335	0.5089	0	0.22	0.02	0.3229	0.0528	0	0.1458	0	0	0	0.0535	0	0	0.011	0.0374	0.3001	0	0.1298
SS-90	DDLPS	IM-S-1	0.0267	0	0.0001	0.2764	0.1407	0.0138	0.0815	0.2101	0	0.0689	0	0.0813	0.2089	0.0732	0.2236	0.1277	0.0435	0	0	0	0.0398	0	0.2417	0.2054	0.1161	0.0774	0.0495	0	0.6377	0.2965	0.0992	0	0.1743	0.1031	0	0.1106	0	0.0644	0	0.0528	0.0177	0.2784	0.0558	0.039	0.1052	0.0805	0.0905
SS-184	DDLPS	IM-S-3	0.1097	0	0.0027	0.1106	0.2303	0.0644	0.2222	0.2539	0.0581	0.0757	0.1028	0.1105	0.0974	0.0577	0.0905	0	0.0422	0.0245	0.0171	0.0659	0.0429	0	0.107	0	0	0.0218	0.0404	0	0.6884	0.2819	0.0683	0	0.1606	0.0358	0.0392	0.1597	0	0	0.0076	0.0234	0.0088	0.0735	0.0048	0.0391	0.2882	0	0.1115
SS-168	DDLPS	IM-S-1	0.1778	0	0.0181	0	0.1196	0.0466	0.1915	0.1647	0.0245	0.075	0.1543	0.1878	0.0428	0.0782	0.1582	0.1551	0.0758	0.078	0.0227	0.1811	0.0082	0	0.1949	0.0506	0	0.1299	0.0314	0	1.0584	0	0.1591	0	0.3803	0.0494	0.0358	0.1295	0	0.0444	0	0.0299	0	0.2405	0.0327	0.1423	0.0173	0.0229	0.0818
SS-41	DDLPS	IM-S-2	0.0537	0	0.0072	0.1307	0.158	0.0121	0.0272	0.2102	0.0923	0.0606	0.0192	0	0.2158	0.1064	0.1423	0.2228	0.0967	0.0054	0.0124	0.0656	0.0123	0	0.1885	0	0	0.0793	0.0607	0.0014	0.6387	0.4233	0.1302	0	0.1914	0.066	0.0094	0.0427	0.0099	0.0303	0	0.0913	0	0	0.0452	0.0815	0.0983	0.0281	0.0882
SS-38	DDLPS	IM-S-1	0.0994	0	0	0.1072	0.1928	0.0513	0.1483	0.1095	0	0.034	0	0.0251	0.0863	0.0959	0.1593	0.1975	0	0.0166	0	0.18	0.0591	0	0.1854	0.1107	0	0.1341	0.0717	0	0.763	0.2493	0.0438	0	0.1756	0.0491	0.0061	0.0913	0	0.0224	0	0.0403	0	0.1614	0.0367	0.0824	0.1918	0.0279	0.0943
SS-158	AS	IM-S-1	0.119	0	0.0119	0.0303	0.1907	0.144	0.1636	0.2085	0	0.0175	0.0208	0.0243	0.0957	0.0091	0.1507	0.235	0.0715	0.0809	0.0109	0.2967	0.0333	0	0.2091	0.142	0.1952	0.1055	0.0533	0	0.8433	0.2254	0.0693	0	0.2389	0.0726	0.0979	0.1147	0	0.0337	0	0.0386	0	0	0.0434	0.0493	0	0.1045	0.0471
SS-94	AS	IM-S-3	0.0828	0	0	0.24	0.2031	0.0563	0.195	0.278	0.0038	0.0334	0.0369	0.0983	0.0667	0.0073	0.1934	0.1691	0	0.0046	0.0961	0.2428	0.0339	0	0	0.1923	0	0.0621	0.0515	0	0.9029	0.2613	0.0396	0	0.2016	0.0644	0.1191	0.0734	0	0.0407	0.079	0.0208	0.0011	0.033	0.0399	0.057	0.0133	0.1003	0
SS-52	WDLPS	IM-S-3	0.102	0	0.0475	0	0.1667	0.0115	0.1447	0.1129	0.0278	0	0.146	0.0444	0.0375	0.1329	0.0876	0.1332	0.0573	0.0851	0.0741	0.1719	0.0372	0	0.0579	0	0	0.0257	0.0488	0	0.6007	0.2451	0.2131	0.0178	0.3296	0.0102	0.0521	0.1572	0.0404	0.0233	0	0.0265	0.0382	0.2682	0.0192	0.0764	0.1823	0	0.0601
SS-21	MFS	IM-S-3	0.0134	0	0.0147	0.1754	0.3015	0.0371	0.0993	0.3069	0.1199	0.0733	0.2106	0.1964	0.0065	0.0387	0.1962	0.0387	0.0852	0	0	0.1594	0.0458	0	0.113	0.0525	0	0.0744	0.0585	0	0.8235	0.0571	0.1526	0.0308	0.2065	0.0636	0	0.1373	0	0.02	0	0.0073	0.0344	0.0912	0.0051	0.1514	0.3369	0.009	0.0425
SS-8	MFS	IM-S-1	0.1047	0	0	0	0.2017	0.0639	0.1317	0.2142	0.0513	0	0.016	0.0735	0.0657	0.187	0.1515	0.2428	0.0852	0	0.0216	0.2979	0.0711	0	0.1672	0	0	0.0781	0.0737	0	0.8483	0	0.1251	0	0.2229	0.0453	0.0342	0.1313	0	0.0064	0.0223	0.0343	0	0.4091	0.0012	0	0.3609	0	0.0075
SS-176	WDLPS	IM-S-3	0.0842	0.0031	0	0	0.1887	0.0998	0.167	0.1876	0.0593	0.1416	0.1559	0.1359	0.0683	0.0768	0.1594	0.0263	0.009	0.0413	0	0.2991	0	0	0.082	0.0294	0	0.0357	0.0254	0	1.1658	0.1341	0.1407	0.018	0.1841	0.0317	0	0.1238	0	0.0425	0.0238	0.0212	0	0.2487	0.0335	0.0902	0.3298	0	0.0846
SS-54	MFS	IM-S-1	0.0772	0.0055	0	0.2171	0.1593	0.0783	0.2159	0.0769	0	0	0	0	0.1422	0.1266	0.0878	0.2835	0	0.0038	0	0.1957	0.0283	0	0.1933	0	0	0.102	0.0717	0	0.8436	0	0.0043	0	0.1829	0.0428	0	0.1512	0	0.0611	0	0	0	0.3318	0.048	0.0127	0.2522	0.031	0.051
SS-56	RMS	IM-S-1	0.0403	0	0	0.3325	0.1641	0.1039	0.1149	0.1702	0	0.0791	0	0	0.1611	0.0808	0.2032	0.3265	0	0.0356	0.0068	0.1416	0.0596	0	0.18	0.0124	0.0132	0.1133	0.0647	0	0.9449	0	0.0378	0	0.1107	0.0634	0.122	0.1394	0	0.051	0	0.0746	0.1454	0.2456	0.0281	0.0942	0.1431	0.0261	0.041
SS-37	WDLPS	IM-S-1	0.1534	0	0.0069	0.2612	0.0662	0	0.2071	0.1545	0.0568	0.0529	0.1767	0.0616	0.0166	0.0677	0.1862	0.0976	0.0741	0.0263	0	0.283	0.1129	0	0.2167	0	0.0451	0.0972	0.0742	0	0.9315	0.0754	0.0895	0	0.2587	0.0256	0.1258	0.0964	0.0211	0.0373	0.0415	0.0301	0	0.3878	0.0354	0.1125	0.0252	0.0596	0
SS-17	WDLPS	IM-S-1	0.129	0	0.0495	0.3847	0.0283	0	0.1079	0.1238	0.0112	0.1669	0.172	0.2174	0.0891	0.1139	0.1629	0.0893	0.1728	0.0467	0	0.1229	0.0935	0	0.2103	0.1859	0	0.096	0.0993	0	1.1435	0.2101	0.1113	0	0.3245	0.0514	0.0808	0.1071	0	0.0118	0.0636	0.0112	0	0.2918	0.0219	0.0834	0.0168	0.0276	0
SS-60	otherFS	IM-S-3	0	0	0.0703	0.0428	0.1778	0.0199	0.1038	0.2108	0.0094	0.0007	0.0543	0.0773	0.1075	0.0794	0.2209	0.0291	0.0867	0	0	0.058	0.0303	0	0	0.2536	0	0.0115	0.0411	0	0.7094	0.2179	0.2039	0.0135	0.2525	0.0649	0	0.1169	0	0.0664	0.1167	0.0447	0	0.2617	0.0343	0.1447	0.1355	0	0.1134
SS-124	RMS	IM-S-2	0.0741	0.0051	0	0.3944	0.2895	0.062	0.0671	0.3141	0.0714	0.0247	0	0	0.2623	0	0.1598	0.0365	0	0	0	0	0	0	0.028	0.1281	0	0.0295	0.0522	0	0.657	0.1876	0	0	0.0199	0.0574	0	0.0892	0	0.0382	0	0.0703	0	0.086	0.0235	0.0383	0.3458	0.0143	0.0363
SS-122	MPNST	IM-S-1	0.1057	0	0.0208	0.0276	0.1603	0.0689	0.1767	0.0734	0.0347	0.0615	0	0.0224	0.0373	0.1513	0.1211	0.1835	0	0.0164	0	0.2179	0.0646	0	0.1834	0	0	0.1125	0.0672	0	0.8911	0	0.0851	0	0.2694	0.0487	0.0049	0.1181	0.0261	0.0602	0	0.0127	0	0.3808	0.0369	0.0902	0.1978	0	0.0988
SS-72	RMS	IM-S-3	0.0219	0	0	0.1964	0.1247	0.0273	0.1173	0.2178	0	0.0641	0.1061	0.1813	0	0.034	0.1971	0.3188	0.0606	0.0297	0	0.0751	0.024	0	0.1463	0.0971	0	0.0974	0.0444	0	0.7367	0.0602	0.1852	0.0287	0.2258	0.0506	0.0922	0.1308	0	0.0324	0	0.0613	0.0014	0.3948	0.0298	0.0494	0.2583	0.005	0.0602
SS-127	MPNST	IM-S-3	0.0828	0	0.032	0	0.2674	0.0629	0.0764	0.2349	0	0.0675	0	0.0592	0.1945	0.1713	0.233	0.0973	0.0353	0	0.0129	0.1271	0.018	0	0.1235	0.2023	0	0.1134	0.0712	0	0.8066	0.236	0.0735	0	0.1907	0.0692	0.0045	0.1451	0.0245	0	0.0435	0.0546	0	0.0457	0.0073	0.1113	0.1687	0	0.1028
SS-110	MFS	IM-S-1	0.0152	0	0	0.289	0.1921	0.0362	0.0421	0.2036	0.0776	0.017	0.053	0	0.2644	0.0829	0.161	0.2036	0	0.0079	0	0	0.0525	0	0.273	0.1817	0.0412	0.0743	0.0815	0	0.8584	0.1222	0.033	0	0.1223	0.036	0.0342	0.1022	0	0.0371	0	0.1116	0	0.0814	0.0599	0.0897	0.1191	0.0042	0.0285
SS-5	otherFS	IM-S-3	0.1299	0	0	0.1785	0.2367	0.0988	0.2744	0.115	0	0.0304	0.0226	0.0112	0.0232	0.1091	0.2693	0.0367	0	0	0	0.2068	0.0128	0	0.0605	0.1214	0	0.0476	0.0439	0	0.8303	0.3052	0.0967	0	0.1966	0.0613	0	0.1295	0	0.0235	0.1254	0.0253	0	0.0826	0.0075	0.2114	0.2377	0	0.0553
SS-299	RMS	IM-S-3	0.0162	0	0.0243	0.088	0.1971	0	0.0346	0.1752	0.1007	0.0928	0.071	0.1	0.3005	0.033	0.1812	0	0.0769	0.0363	0	0.1326	0.0128	0	0	0.0211	0	0.0628	0.0273	0	0.8428	0	0.1974	0.0307	0.2239	0.0323	0	0.1204	0	0	0.0958	0.1097	0	0.3672	0	0.1932	0.3915	0	0.0713
SS-50	MFS	IM-S-1	0.0899	0	0.0032	0.1537	0.0768	0.0094	0.0052	0.2724	0	0.0335	0	0	0.1959	0	0.1046	0.2769	0.0378	0	0	0.1406	0.0116	0	0.1435	0.236	0.0546	0.0767	0.0744	0	0.6037	0.3247	0.1783	0	0.349	0.0372	0.0141	0.0746	0	0.0148	0	0.128	0	0.0304	0.0446	0.0962	0.0076	0.0196	0
SS-40	WDLPS	IM-S-1	0.1736	0	0.032	0.0345	0	0	0.1445	0.1028	0	0.0581	0.1982	0	0.1344	0.0522	0.1993	0.1306	0.1003	0.028	0	0.4956	0.0215	0	0.1714	0.2728	0.1789	0.0615	0.0546	0	0.9317	0	0.1074	0	0.3113	0.0135	0.0313	0.05	0.0359	0.0339	0.0487	0.1183	0	0.6955	0.0496	0.1082	0.1408	0.0204	0.0124
SS-300	MLPS	IM-S-2	0.0339	0	0.0176	0.0105	0.0949	0	0.0016	0.1393	0.086	0.0487	0	0	0.2054	0.0247	0.2719	0.1143	0	0	0.0094	0.1766	0.0296	0	0.2614	0.1484	0.0591	0.0683	0.0336	0.0025	0.4453	0	0.2189	0.0021	0.2622	0.0522	0.0091	0.1643	0	0.024	0	0.1314	0	0.5047	0.0183	0.0066	0.324	0.0581	0.0965
SS-291	WDLPS	IM-S-1	0.1822	0	0.0415	0.0704	0	0	0.0896	0.1019	0.02	0.0385	0.0589	0.0203	0.1891	0.0691	0.129	0.2053	0.0436	0.0167	0.0565	0.1806	0.0298	0	0.2085	0.1252	0.1164	0.0554	0.0578	0	0.7901	0	0.1332	0	0.3739	0.0289	0.078	0.1043	0.0492	0.0607	0	0.0824	0	0.6889	0.0503	0.087	0.1325	0	0.0598
SS-275	MFS	IM-S-3	0.0402	0	0	0	0.2876	0	0.072	0.3353	0.1205	0	0.0964	0.0878	0.0174	0	0.1769	0.0335	0.0442	0.0539	0	0.3544	0.0279	0	0.0084	0.2379	0	0.0126	0.0326	0	0.7783	0.1788	0.2348	0.0272	0.2671	0.0071	0	0.1364	0	0	0	0.0327	0	0.122	0	0.0807	0.3013	0	0.0331
SS-283	MPNST	IM-S-1	0.1778	0	0	0.1564	0	0.0466	0.1496	0.2761	0.0431	0.0656	0.1978	0.0824	0.0451	0.0625	0.085	0.2473	0.0796	0.0102	0.0088	0.3278	0.0434	0	0.2397	0.2233	0.1323	0.0868	0.066	0	0.6639	0	0.1114	0	0.2845	0.0461	0.0457	0.1276	0.0099	0.0228	0.023	0	0	0.5032	0.0545	0.0375	0.059	0.0033	0.0059
SS-268	AS	IM-S-3	0.102	0	0	0.2596	0.2031	0.1081	0.2375	0.2795	0	0.089	0.2144	0.1408	0.0719	0.0126	0.1181	0	0	0	0	0	0.023	0	0.0833	0	0	0.1223	0.0471	0	0.74	0.2551	0.1918	0.012	0.216	0.0468	0	0.1191	0	0.0097	0	0.0183	0	0.1287	0	0.0843	0.1366	0.0386	0.0402
SS-264	WDLPS	IM-S-1	0.1755	0	0.0628	0.0648	0	0	0.1475	0.1208	0	0	0.1621	0	0.075	0.0499	0.1612	0.2196	0.0492	0	0	0.328	0.0088	0	0.0963	0.2785	0	0.0495	0.0388	0	0.8939	0.0462	0.1632	0	0.3957	0.0314	0.0243	0.0972	0.0478	0.055	0.0348	0.1772	0	0.6695	0.0517	0.0963	0.059	0	0.0179
SS-146	ES	IM-S-3	0.0762	0	0	0.0886	0.1443	0	0.0342	0.1466	0.1543	0.1253	0.0921	0.0759	0.2759	0.1037	0.1353	0.079	0.0485	0.0074	0	0.4805	0.0508	0	0.1315	0.2121	0	0.0516	0.0552	0	0.7867	0.2942	0.1196	0	0.2501	0.0504	0	0.114	0	0	0	0.0097	0	0.2363	0.0311	0.0466	0.2901	0	0
SS-135	ES	IM-S-1	0.0706	0	0	0.2383	0.123	0.0745	0.1449	0.2084	0	0.0517	0.0849	0.0554	0.1987	0.0568	0.1852	0.2625	0.0104	0	0.0189	0.0705	0.0421	0	0.1257	0.1875	0.2077	0.0802	0.033	0	0.6493	0	0.0816	0	0.2393	0.0451	0	0.0833	0	0.0577	0.0813	0.1432	0	0.2666	0.0427	0.1141	0.2172	0.0054	0.1189
SS-296	AS	IM-S-1	0.0521	0.0068	0	0	0.1655	0.1337	0.1997	0.1861	0.0086	0.0842	0.1487	0.0964	0.0319	0.0241	0.1309	0.1588	0	0.0277	0.0133	0.4853	0.0077	0	0.0286	0	0.0239	0.0803	0.0626	0	1.0398	0	0.086	0	0.2007	0.0168	0.1652	0.0745	0	0.0478	0	0.0852	0	0.0657	0.0323	0.1189	0.1808	0.0149	0
SS-238	SS	IM-S-1	0.0028	0	0	0.2068	0.102	0	0	0.1764	0	0.0304	0	0	0.1528	0.0453	0.124	0.1694	0.0175	0.0422	0.0072	0.0455	0.0359	0	0.1422	0.0473	0.0786	0.0889	0.0609	0.0365	0.5478	0.2822	0.0503	0	0.0836	0.0368	0.0311	0.0747	0.037	0.0008	0	0.0786	0	0.2178	0.0751	0	0.0286	0	0
SS-195	AS	IM-S-2	0.0254	0	0	0.1288	0.0144	0.0518	0.0637	0.0513	0	0.0274	0	0	0.1503	0.0519	0.1643	0.1586	0	0	0.1162	0.1833	0.0297	0	0	0.1852	0.0725	0.0145	0.0241	0	0.7148	0	0.0171	0	0.1578	0.0358	0.0257	0.1039	0.0039	0.0106	0	0.1413	0	0.8402	0.0184	0	0.3908	0.0351	0.0322
SS-125	RMS	IM-S-1	0.0126	0	0	0.2632	0.0702	0	0	0.204	0	0.0221	0	0	0.2519	0.0736	0.1734	0.1572	0.069	0.0001	0	0.026	0.024	0	0.1567	0.2082	0	0.0516	0.0562	0	0.7876	0.4548	0	0	0.113	0.0262	0	0.1081	0	0.0206	0.0176	0.0875	0	0.3796	0.0745	0.0776	0.0509	0.0579	0.0238
SS-18	ES	IM-S-3	0.0663	0	0	0.2948	0.2864	0.0381	0.1804	0.2162	0.1275	0.0851	0.115	0.0788	0	0.1178	0.2076	0.0511	0	0	0	0.2759	0.0343	0	0.0913	0.1496	0	0.0441	0.0561	0	0.8362	0.123	0.1166	0	0.1508	0.0585	0.0257	0.1326	0	0.0753	0.1227	0	0	0.0152	0	0.2333	0.2572	0	0.0421
SS-118	ES	IM-S-1	0.0948	0	0	0.1579	0.1271	0.0808	0.1165	0.1901	0	0.0414	0.0143	0.0968	0	0.009	0.2303	0.209	0.0238	0	0.0628	0.0928	0.0538	0	0.1268	0.2524	0.0815	0.0676	0.0854	0	0.6221	0.3195	0.1194	0	0.2193	0.0536	0	0.0785	0	0.0694	0.0403	0	0	0.1979	0.0398	0.0718	0.2017	0.0189	0.0761
SS-92	WDLPS	IM-S-1	0.1868	0	0.0562	0	0	0	0.1259	0.0139	0	0	0.0236	0	0.0462	0	0.1542	0.1481	0.1465	0.0338	0.0493	0.3626	0.095	0	0.191	0.1849	0.2139	0.0946	0.1216	0	0.7444	0.052	0.028	0	0.2642	0.0365	0.1143	0.083	0.0576	0.0385	0	0.0237	0	0.7025	0.05	0.0383	0.0806	0.0565	0.0273
SS-157	WDLPS	IM-S-1	0.157	0	0.0375	0.0626	0.013	0	0.0866	0.0976	0.0562	0.1016	0.0595	0.0305	0.1545	0.1334	0.2124	0.0947	0.0917	0.0196	0	0.4577	0.037	0	0.1801	0.2428	0.0313	0.0632	0.0959	0	0.9551	0.1552	0.0999	0	0.2514	0.0432	0.0577	0.0862	0.0253	0.053	0	0.0283	0	0.4529	0.0356	0.172	0	0	0
SS-123	WDLPS	IM-S-1	0.1506	0	0	0.2801	0.1903	0.0332	0.1327	0.2113	0.1062	0.0664	0.1697	0.0376	0.0169	0.0605	0.148	0.1721	0	0.0087	0	0.2172	0	0	0.1549	0.2395	0.0063	0.0871	0.053	0	1.0364	0.1467	0.1013	0	0.2209	0.0881	0	0.1272	0	0.0428	0	0.0436	0	0.1585	0.032	0.1155	0	0.0584	0.0697
SS-177	WDLPS	IM-S-1	0.1821	0	0	0.1946	0	0	0.14	0.0674	0.004	0.0795	0	0.0734	0.1906	0.0552	0.1757	0.1593	0.0279	0.0286	0	0.2449	0	0	0.1958	0.089	0.0882	0.108	0.0863	0	0.963	0.1881	0.042	0	0.2415	0.0482	0.1291	0.1053	0	0.0418	0	0.0451	0	0.3684	0.0574	0.0784	0	0.0596	0.0653
SS-170	WDLPS	IM-S-1	0.1716	0	0.0154	0.1658	0	0	0.1312	0.0507	0	0.0339	0.0648	0	0.0999	0.0704	0.2005	0.1931	0.0163	0.0219	0	0.2884	0.0712	0	0.2055	0.1914	0.1004	0.0496	0.0996	0	0.8744	0.0153	0.1307	0	0.3672	0.0307	0.0136	0.1273	0	0.0745	0.0108	0.1012	0	0.6483	0.047	0.1247	0.0686	0	0.0689
SS-257	RMS	IM-S-1	0.0855	0	0	0.2189	0	0	0.0109	0.1256	0	0.0316	0	0.0694	0.235	0.0549	0.1146	0.2799	0.0572	0.0457	0	0.4241	0.0765	0	0.1825	0.2866	0.0699	0.0824	0.1117	0	0.6513	0.1204	0.0935	0	0.2256	0.0202	0.129	0.0471	0	0.0507	0	0.2211	0	0.3229	0.0388	0.0662	0.1572	0.0496	0.0266
SS-155	WDLPS	IM-S-1	0.1981	0	0	0.109	0.0544	0.0153	0.1643	0	0.0626	0.0106	0.0389	0.1102	0.013	0.0899	0.1401	0.123	0.0195	0.005	0	0.3969	0.0084	0	0.2892	0.196	0.097	0.1053	0.0798	0	0.9559	0	0.1203	0.0059	0.2368	0.049	0.119	0.0997	0	0.1016	0	0.0488	0	0.3474	0.0463	0.1481	0	0.0661	0.0479
SS-63	WDLPS	IM-S-1	0.1795	0	0.0787	0.0844	0	0	0.141	0.0532	0	0.0272	0.1774	0.079	0.0946	0.08	0.1444	0.1648	0.0677	0.0303	0.0117	0.289	0.0734	0	0.1801	0.1739	0	0.0485	0.0794	0	0.8276	0.0114	0.1747	0	0.3529	0.0254	0.0299	0.0975	0	0.0419	0	0.0771	0	0.4433	0.0494	0.0398	0	0	0.0341
SS-77	WDLPS	IM-S-3	0.1981	0	0.1395	0.0213	0.1656	0.0439	0.1106	0.1718	0.0899	0.134	0.2473	0.1781	0	0.0799	0.0858	0.103	0.1207	0.0278	0	0.2466	0.0654	0	0.1239	0.2104	0	0.0673	0.0698	0	1.0171	0.1796	0.1689	0	0.314	0.0284	0	0.0771	0.0801	0.0588	0	0.0118	0	0.3154	0.0393	0.1178	0.0704	0.0175	0.0427
SS-11	WDLPS	IM-S-3	0.0966	0	0.2229	0.3022	0.1575	0.1347	0.1576	0.3652	0.1411	0.0758	0.1412	0.153	0.0573	0.1087	0.112	0.011	0.1401	0.0566	0	0.394	0.087	0	0.1082	0.2667	0	0.0498	0.0809	0	1.1709	0.2235	0.0881	0.0019	0.1868	0.0498	0	0.0656	0.124	0.0132	0.0123	0	0	0.3608	0.024	0.0478	0	0	0.0366
SS-311	DDLPS	IM-S-1	0.0402	0	0.0049	0.2569	0.135	0.0854	0.2133	0.2569	0.0215	0.0475	0.1363	0.1893	0.1213	0.1037	0.0823	0.2499	0.0385	0.0378	0	0.1477	0.0459	0	0.1109	0.0469	0	0.0904	0.0734	0	0.9912	0.1323	0.187	0.0067	0.2912	0.0566	0.0192	0.0904	0	0.0686	0.0595	0.1265	0.0491	0.1792	0.0404	0.159	0.0756	0.017	0
SS-204	LMS	IM-S-1	0.0575	0.0112	0	0	0.1176	0.0583	0.1381	0.101	0	0	0.0282	0	0.075	0.1068	0.116	0.1488	0	0.0238	0	0.2762	0.0782	0	0.0997	0.0426	0	0.0965	0.073	0	0.8767	0.038	0.0127	0	0.1627	0	0.0489	0.1373	0	0.0564	0	0.0571	0	0.3265	0.0348	0.0263	0.2595	0	0.0704
SS-206	MFS	IM-S-3	0.0658	0	0.0138	0.101	0.2488	0.0343	0.162	0.2092	0.0978	0.0685	0.1334	0.0531	0.1148	0	0	0.1874	0.0039	0.0627	0.0104	0.1456	0.0769	0	0.122	0	0	0.107	0.0903	0	0.7212	0.0785	0.0958	0	0.2893	0.0349	0	0.1565	0	0.0335	0.0664	0.0259	0.0289	0	0.0426	0.0944	0.3167	0	0.127
SS-209	DDLPS	IM-S-2	0.0549	0	0	0	0.0787	0	0	0.0907	0	0	0	0	0.0172	0.09	0.0921	0.2967	0.0703	0.0199	0.0056	0.0791	0.051	0	0.2568	0	0	0.0627	0.0451	0.0261	0.5923	0.0738	0.007	0	0.1801	0.0396	0.0277	0.1691	0	0.0062	0	0.0488	0	0.5126	0.0472	0.0025	0.4691	0.0263	0.119
SS-225	MFS	IM-S-3	0.0526	0	0.0166	0	0.141	0.0668	0.1415	0.0703	0.0391	0.1255	0.2048	0.0714	0	0.0919	0.04	0.0879	0.0988	0.0304	0	0.1609	0.0442	0	0.1412	0	0	0.0622	0.0274	0	0.4993	0.1085	0.1881	0	0.359	0.0291	0.0391	0.1489	0	0.0153	0.0052	0.0449	0.0137	0.0726	0.0375	0.0685	0.3372	0.0249	0.0816
SS-233	LMS	IM-S-2	0.1163	0	0.0357	0	0.0947	0.0286	0.1251	0.2097	0.0877	0	0	0	0.0401	0.0384	0.0043	0.2221	0	0.0339	0.0604	0.1221	0.0569	0	0.3639	0.0325	0.1149	0.0636	0.0176	0	0.2909	0.0519	0.0346	0	0.1128	0	0.0722	0.112	0.0195	0.0522	0	0.0319	0	0.5637	0.0457	0	0.3092	0.0196	0.1149
SS-232	LMS	IM-S-1	0.0928	0	0.0016	0.0775	0.1695	0.0797	0.1939	0.2404	0.0585	0.0118	0.068	0.0241	0.0355	0.1745	0.1032	0.1954	0	0.0364	0.0047	0.2582	0.0047	0	0.2988	0	0	0.1071	0.0391	0	0.6668	0.0375	0.0923	0.003	0.1891	0.0409	0.0117	0.0635	0	0.0044	0.0374	0.0313	0	0.1213	0.0311	0.09	0.1081	0.0423	0.1137
SS-228	DDLPS	IM-S-2	0.0264	0	0	0.1598	0.1158	0.0305	0.0774	0.2136	0.1155	0.1115	0.2276	0.1048	0	0.0568	0.1991	0.2537	0.027	0.0237	0.0506	0.1943	0.1888	0	0.2328	0.1099	0	0.0735	0.1429	0	0.5978	0	0.0831	0	0.2131	0.0638	0	0.1219	0	0.0355	0	0.059	0	0.3702	0.0218	0.0027	0.2666	0	0.1119
SS-262	RMS	IM-S-1	0.1197	0	0.0017	0	0.1337	0.0835	0.1946	0.1512	0.0103	0.1199	0.2056	0.0262	0.028	0.1096	0.0394	0.1837	0	0.0335	0	0.2285	0.0094	0	0.1413	0	0	0.1563	0.0724	0	0.9354	0.2313	0.1257	0	0.2509	0	0.0394	0.1152	0	0.049	0.0306	0.0496	0	0.0995	0.0343	0.0608	0.1314	0.0474	0.1301
SS-259	LMS	IM-S-2	0.0817	0	0	0	0.1305	0.0913	0.0767	0.143	0	0	0	0	0	0.0699	0.0651	0.1611	0	0	0.0176	0.1167	0.0263	0	0.2559	0.0291	0	0.0591	0.0466	0.0095	0.3438	0	0.0292	0	0.1318	0	0.0448	0.1399	0.008	0.0945	0	0.0099	0	0.4958	0.0403	0	0.3399	0.0062	0.1391
SS-149	RMS	IM-S-2	0.0702	0	0	0	0.0795	0	0	0.0266	0.0559	0.0792	0	0	0.1651	0.1088	0	0.224	0.0486	0.1059	0	0.2767	0.0896	0	0.2239	0	0.0926	0.1203	0.0802	0	0.6099	0.1891	0.0514	0	0.0978	0.0007	0.0601	0.0631	0.024	0.0441	0	0.0051	0	0.4796	0.0714	0.0217	0.2559	0.0355	0.1125
SS-140	LMS	IM-S-1	0.0764	0	0	0.1366	0.1241	0	0.1257	0.1437	0	0.0195	0	0.0394	0.0759	0.1415	0.1616	0.2182	0.077	0.0135	0	0.2475	0.046	0	0.1847	0	0.0237	0.0848	0.049	0	0.9154	0.1346	0.0529	0.0016	0.1408	0.0505	0.0015	0.0883	0	0.0283	0.0549	0.0176	0	0.381	0.0444	0.0879	0.1996	0.0629	0.0543
SS-310	SS	IM-S-2	0.039	0	0	0.4335	0.0456	0.08	0.1127	0.1882	0	0.128	0.0915	0.033	0	0.0536	0.0992	0.1731	0	0.0334	0.0496	0.1417	0.1016	0	0.1365	0	0	0.0761	0.0927	0	0.6422	0.1311	0.0288	0	0.1506	0.0335	0.0132	0.1215	0	0.0599	0	0.0264	0	0.3757	0.0587	0.0459	0.277	0.0473	0.0489
SS-1	WDLPS	IM-S-1	0.1813	0	0	0.2446	0	0	0.0774	0.0249	0.008	0.1222	0.0295	0	0.1839	0.0195	0.1992	0.2155	0.0554	0.0265	0	0.4521	0.0996	0	0.0923	0.2608	0.1271	0.0815	0.1254	0	0.9552	0.0636	0.1044	0	0.3103	0.022	0.0721	0.0932	0	0.0348	0.0164	0.1879	0	0.3711	0.0598	0.1485	0.0717	0	0
SS-214	MFS	IM-S-1	0.1515	0	0	0.0667	0.0405	0	0.0614	0.1247	0	0.0656	0	0.0426	0.2072	0.0288	0.1888	0.2186	0.0334	0.0672	0.0169	0.1334	0.1317	0	0.2048	0.0491	0.2522	0.1104	0.1339	0	0.7241	0.0961	0.0579	0	0.2483	0.0501	0.0674	0.0965	0	0.0487	0.0193	0.0558	0	0.3129	0.0351	0.0493	0.1014	0	0.1053
SS-253	LMS	IM-S-1	0.0468	0	0	0.1344	0.049	0.065	0.0894	0.2854	0	0	0.1226	0.1049	0	0.081	0.1334	0.1898	0.0149	0.0709	0	0.5797	0.048	0	0.0371	0.3009	0	0.0904	0.0711	0	1.0039	0.1762	0.038	0	0.098	0.0418	0.1468	0.084	0	0.0569	0.1188	0.0093	0	0.1503	0.0338	0.0552	0	0	0
SS-73	UPS	IM-S-3	0.0654	0	0	0.0974	0.0738	0.0465	0.0603	0.1917	0	0.0213	0	0.0837	0	0.0197	0.1826	0.0365	0	0	0	0.3224	0.0686	0	0.0184	0.3274	0.065	0.0658	0.1066	0	0.7771	0.3267	0.1687	0	0.3144	0.0541	0.0434	0.1257	0	0.0364	0.073	0.0256	0	0.2312	0.017	0.0441	0.0987	0.0006	0.084
SS-221	AS	IM-S-1	0.1206	0	0	0.2076	0.0534	0	0.0454	0.2159	0.0093	0.0381	0.1363	0.0647	0.1573	0.0144	0.2086	0.2455	0	0	0	0.307	0.0553	0	0.0517	0.3313	0	0.0505	0.0553	0	0.9247	0	0.1469	0	0.3097	0.0411	0.078	0.1011	0	0.0615	0.0487	0.2268	0	0.4752	0.0401	0.0579	0.1865	0.0001	0.0403
SS-251	LMS	IM-S-2	0.0595	0	0	0.3906	0.1142	0.1165	0.279	0.2057	0	0.0126	0.0237	0	0.0326	0.1855	0	0.0801	0.0908	0	0.0196	0.046	0.0885	0	0.1232	0	0.0052	0.0872	0.0642	0	0.2827	0.3132	0.0158	0	0.1809	0.0044	0	0.0967	0	0.0251	0	0.0224	0.0841	0.113	0.0446	0.0495	0.32	0.0362	0.0507
SS-174	LMS	IM-S-2	0.0792	0	0	0	0.1146	0	0.0669	0.2493	0	0.0166	0	0	0.1856	0.1392	0.1752	0.1467	0.0259	0.0552	0.0353	0.3654	0.0877	0	0.1695	0.082	0.0512	0.0557	0.0746	0	0.4406	0.2935	0.016	0	0.1338	0.0183	0	0.0565	0.0536	0.0353	0	0.0508	0.0704	0.15	0.0717	0.0507	0.2706	0.0354	0.0523
SS-101	LMS	IM-S-1	0.0909	0	0	0.0249	0.0311	0	0.0856	0.1871	0.0239	0.073	0.0057	0	0.153	0.129	0.1373	0.2337	0.0087	0.075	0	0.5812	0.0605	0	0.1659	0.1754	0	0.0812	0.0658	0	0.789	0.2416	0.0361	0	0.1722	0.0344	0.0177	0.1165	0	0.0425	0	0.0365	0	0.4256	0.044	0.1017	0.3094	0.0763	0.0101
SS-290	DDLPS	IM-S-1	0.1453	0	0	0.0638	0.1611	0.0504	0.2395	0.1236	0	0	0.1038	0.0963	0.0543	0.0799	0.1494	0.1108	0	0.0266	0.0024	0.2263	0.0077	0	0.3059	0	0	0.1298	0.0414	0	1.008	0	0.2038	0	0.3499	0.0534	0.0595	0.0983	0	0.0342	0.0621	0.0206	0.0152	0.1902	0.033	0.1563	0.0922	0.0666	0.0769
SS-91	LMS	IM-S-2	0.0481	0	0	0.139	0.1012	0	0.086	0.2755	0	0	0	0	0.2038	0.1374	0.1323	0.2374	0.0039	0	0.033	0.2985	0.1128	0	0.2709	0.1679	0	0.0736	0.0532	0	0.4031	0	0.0077	0	0.081	0.0305	0.0115	0.0032	0.013	0.0681	0	0.0234	0	0.3392	0.0741	0.062	0.1863	0.0437	0.032
SS-25	UPS	IM-S-3	0.034	0	0	0.312	0.0715	0	0.0618	0.3002	0	0.062	0	0.0474	0.292	0.1782	0.207	0.0294	0.0241	0	0	0.1752	0	0	0	0.2488	0	0.08	0.0268	0	0.8452	0.3492	0.1727	0	0.244	0.0573	0.0551	0.0631	0	0.032	0.1583	0.0244	0.027	0.0492	0.0316	0.2095	0.1808	0	0
SS-243	LMS	IM-S-2	0.0203	0	0.0216	0	0.0371	0	0.0177	0.2148	0.0657	0	0	0	0.2142	0.1192	0.1814	0.1934	0.0645	0	0	0.375	0.0831	0	0.1798	0.2015	0	0.052	0.0496	0	0.6245	0.0481	0.1721	0.0287	0.253	0.0157	0.0229	0.1183	0	0.0215	0.0115	0.0555	0	0.6056	0.056	0.1508	0.1678	0.0115	0.1009
SS-181	MFS	IM-S-1	0.0805	0	0	0.1816	0.057	0	0.0729	0.2153	0	0.0522	0	0.1212	0.1254	0.0102	0.1437	0.3029	0.0115	0.036	0.0531	0.4553	0.0934	0	0.1652	0.1893	0.0817	0.0956	0.0915	0	0.6753	0	0.0599	0	0.215	0.0553	0.1398	0.088	0	0.0334	0.009	0.0492	0	0.1818	0.0376	0.1166	0.0087	0.0451	0.0465
SS-249	DDLPS	IM-S-1	0.0988	0	0	0.0916	0.0669	0	0.1183	0.1969	0.0287	0.0531	0.0142	0.0324	0.2876	0.0902	0.2124	0.308	0.0686	0.0069	0	0.128	0.0383	0	0.1797	0.2395	0.0271	0.0553	0.0702	0	0.6961	0.4447	0.1423	0	0.2309	0.0468	0.001	0.0874	0	0.0145	0.0391	0.0875	0	0.2758	0.0444	0.0712	0.202	0.024	0.0539
SS-297	WDLPS	IM-S-1	0.0682	0	0.009	0.1805	0.2019	0.1296	0.2143	0.3449	0	0	0.0225	0.0699	0.1564	0.1091	0.0309	0.192	0.0042	0.0022	0.0131	0.2277	0	0	0.2236	0	0.0583	0.138	0.0349	0	0.7121	0.1513	0.0809	0	0.1882	0.0281	0.0688	0.1185	0.0226	0.0668	0	0.0573	0.0147	0.0283	0.029	0.0927	0.1766	0	0.0297
SS-33	UPS	IM-S-3	0.0599	0	0.0389	0.1231	0.0211	0	0.0545	0.2391	0	0.0924	0.1714	0.1519	0.1236	0.1529	0.1852	0.1053	0.1141	0	0	0.1893	0.014	0	0.1299	0.2364	0	0.0454	0.0345	0	0.6993	0.4421	0.1865	0.0242	0.2722	0.0483	0	0.1234	0.0686	0.0169	0	0.0113	0.0304	0.4121	0.0164	0.1095	0.2725	0	0.0382
SS-81	SS	IM-S-2	0.0408	0	0	0.2488	0.1652	0.055	0	0.3192	0	0.0015	0	0	0.1559	0.2054	0.0572	0.0563	0.1591	0	0	0.1124	0.0788	0	0.0976	0.1126	0.0469	0.0089	0.054	0.0281	0.2269	0.237	0	0	0.058	0.0247	0	0.0988	0	0	0	0.0225	0	0.2044	0.0254	0	0.2784	0	0.0821
[truncated: 24 more columns]

## Sheet: sfigure13F
ID	Group	CTNNB1_S675 (log2)	CTNNB1_S552 (log2)
SS-108	PC-Ra-nIM3	7.33382	2.87765
SS-11	IM3-nPC-Ra	0.994362	0.20241
SS-113	PC-Ra-nIM3	0.345921	1.0394
SS-117	PC-Ra-IM3	8.43332	0.237536
SS-124	PC-Ra-nIM3	2.12919	3.29469
SS-127	PC-Ra-IM3	10.3276	0.965217
SS-134	PC-Ra-nIM3	10.2918	0.527549
SS-137	PC-Ra-IM3	6.94672	-1.74495
SS-143	PC-Ra-nIM3	6.99744	3.38134
SS-147	IM3-nPC-Ra	-1.82933	0.0684545
SS-15	IM3-nPC-Ra	0.162195	0.278362
SS-150	PC-Ra-IM3	7.67019	1.731
SS-156	IM3-nPC-Ra	0.935548	-6.33378
SS-163	IM3-nPC-Ra	8.61996	0.0908479
SS-164	IM3-nPC-Ra	8.2853	1.25928
SS-168	PC-Ra-nIM3	10.2723	0.27846
SS-169	IM3-nPC-Ra	4.60016	0.333344
SS-172	IM3-nPC-Ra	6.02466	-0.0145959
SS-173	IM3-nPC-Ra	2.17095	-2.22293
SS-175	IM3-nPC-Ra	8.12492	0.869713
SS-176	PC-Ra-IM3	6.09076	-0.148378
SS-18	PC-Ra-IM3	0.381164	3.47232
SS-184	PC-Ra-IM3	7.58393	0.60546
SS-19	PC-Ra-IM3	5.25385	0.539173
SS-190	PC-Ra-IM3	6.75971	0.294581
SS-191	IM3-nPC-Ra	-0.318415	-0.52453
SS-193	IM3-nPC-Ra	1.35496	0.577067
SS-195	PC-Ra-nIM3	1.92189	5.40828
SS-196	IM3-nPC-Ra	-1.43593	0.357133
SS-21	PC-Ra-IM3	10.2015	-0.889291
SS-220	IM3-nPC-Ra	-0.922315	-2.27782
SS-223	PC-Ra-nIM3	6.99975	3.29689
SS-225	PC-Ra-IM3	7.36932	0.906757
SS-228	PC-Ra-nIM3	-0.0231771	-0.859572
SS-23	PC-Ra-IM3	1.02408	-1.46217
SS-233	PC-Ra-nIM3	2.17538	-0.428901
SS-25	IM3-nPC-Ra	0.633018	-5.65322
SS-26	IM3-nPC-Ra	5.69302	2.87353
SS-271	IM3-nPC-Ra	3.12613	0.926711
SS-279	IM3-nPC-Ra	3.52415	0.476935
SS-28	IM3-nPC-Ra	-1.93828	0.00471754
SS-282	IM3-nPC-Ra	1.46447	0.251687
SS-284	PC-Ra-IM3	3.09126	-2.17817
SS-290	PC-Ra-nIM3	6.73326	0.88905
SS-299	PC-Ra-IM3	1.20798	1.59836
SS-30	PC-Ra-nIM3	7.50602	1.21027
SS-302	IM3-nPC-Ra	3.22657	0.227277
SS-34	PC-Ra-nIM3	1.01656	0.276741
SS-38	PC-Ra-nIM3	5.19765	0.432872
SS-41	PC-Ra-nIM3	9.22319	0.51755
SS-5	PC-Ra-IM3	6.53871	0.764785
SS-54	PC-Ra-nIM3	5.13426	1.91963
SS-61	IM3-nPC-Ra	7.26438	0.0273974
SS-70	PC-Ra-nIM3	1.5609	0.871043
SS-72	PC-Ra-IM3	6.56584	4.49741
SS-77	IM3-nPC-Ra	0.64849	0.13642
SS-8	PC-Ra-nIM3	1.45905	0.406608
SS-82	PC-Ra-IM3	1.57095	0.232456
SS-88	IM3-nPC-Ra	6.60138	4.39909
SS-9	PC-Ra-IM3	6.46194	0.646377
SS-94	IM3-nPC-Ra	0.941222	-4.23266

## Sheet: sfigure13G
ID	Group	MAPK10 (log2)	SHC1 (log2)
SS-231	IM3-nPC-Ra	-0.826719	0.178109
SS-196	IM3-nPC-Ra	-7.97044	-0.567896
SS-197	PC-Ra-nIM3	-0.936221	0.799502
SS-223	PC-Ra-nIM3	-1.95719	-1.3441
SS-190	PC-Ra-IM3	-0.724276	-0.788365
SS-242	IM3-nPC-Ra	-1.60656	-0.349971
SS-193	IM3-nPC-Ra	-1.66424	0.463727
SS-260	PC-Ra-nIM3	-1.61976	-0.467932
SS-282	IM3-nPC-Ra	-0.864465	-0.940368
SS-219	PC-Ra-nIM3	-4.47079	-2.49086
SS-220	IM3-nPC-Ra	-7.56586	-13.2877
SS-271	IM3-nPC-Ra	-1.26896	1.8257
SS-128	IM3-nPC-Ra	-8.49179	-0.165208
SS-306	IM3-nPC-Ra	-8.73446	0.518434
SS-261	IM3-nPC-Ra	-1.0485	-13.2877
SS-303	IM3-nPC-Ra	-1.53253	-0.710284
SS-263	PC-Ra-nIM3	-3.70463	-0.168123
SS-269	PC-Ra-nIM3	-5.6238	-3.9885
SS-191	IM3-nPC-Ra	-7.13837	-5.98485
SS-279	IM3-nPC-Ra	-0.59944	-0.105008
SS-284	PC-Ra-IM3	-3.97846	-13.2877
SS-309	IM3-nPC-Ra	-3.79026	-1.8625
SS-313	IM3-nPC-Ra	-2.08504	-2.28139
SS-314	IM3-nPC-Ra	-7.78457	0.0289934
SS-302	IM3-nPC-Ra	-6.36412	-1.26916
SS-277	IM3-nPC-Ra	-2.76965	-0.941476
SS-87	PC-Ra-IM3	-1.96083	-6.84809
SS-23	PC-Ra-IM3	-2.68882	-0.317247
SS-156	IM3-nPC-Ra	-3.07948	-0.19281
SS-143	PC-Ra-nIM3	-0.586494	-3.58208
SS-83	PC-Ra-IM3	-0.865148	-3.80188
SS-178	PC-Ra-nIM3	-1.45028	-1.15811
SS-39	PC-Ra-nIM3	-1.96595	-1.84581
SS-163	IM3-nPC-Ra	-2.91626	-2.03682
SS-19	PC-Ra-IM3	-1.58558	-14.0587
SS-36	PC-Ra-nIM3	-2.42538	-1.51087
SS-42	PC-Ra-nIM3	-1.80395	-12.2979
SS-154	PC-Ra-nIM3	-3.73677	-13.2877
SS-112	PC-Ra-nIM3	-2.11316	-2.8879
SS-95	IM3-nPC-Ra	-7.91238	-0.903738
SS-164	IM3-nPC-Ra	1.69396	1.12902
SS-31	PC-Ra-IM3	-1.58727	0.0190614
SS-179	PC-Ra-nIM3	-6.71964	-0.235824
SS-137	PC-Ra-IM3	-1.5255	1.83883
SS-104	PC-Ra-nIM3	-5.20876	-13.2877
SS-65	PC-Ra-nIM3	-1.48346	-0.438894
SS-126	PC-Ra-IM3	-1.87234	-0.649955
SS-194	IM3-nPC-Ra	-2.25188	-2.76121
SS-305	IM3-nPC-Ra	-3.25099	1.08794
SS-93	PC-Ra-IM3	-3.67135	3.67702
SS-86	PC-Ra-nIM3	-1.38858	-0.0802404
SS-145	PC-Ra-IM3	-1.76136	-5.93174
SS-113	PC-Ra-nIM3	-6.33548	-11.4543
SS-68	IM3-nPC-Ra	-2.07	-10.8897
SS-82	PC-Ra-IM3	0.459579	-1.05799
SS-85	IM3-nPC-Ra	-8.68213	-11.9528
SS-175	IM3-nPC-Ra	-1.10467	1.03879
SS-98	IM3-nPC-Ra	-1.21833	-12.6312
SS-172	IM3-nPC-Ra	-1.94558	-2.28955
SS-120	IM3-nPC-Ra	-7.70708	-11.6984
SS-173	IM3-nPC-Ra	-7.59821	-13.2877
SS-106	IM3-nPC-Ra	-6.36032	-11.281
SS-147	IM3-nPC-Ra	-8.15531	-2.11092
SS-180	IM3-nPC-Ra	-6.70214	-0.693154
SS-169	IM3-nPC-Ra	-2.31955	-0.58554
SS-26	IM3-nPC-Ra	-4.34315	-2.34593
SS-45	IM3-nPC-Ra	-1.67978	-12.3274
SS-15	IM3-nPC-Ra	-6.44694	-13.0902
SS-71	IM3-nPC-Ra	-7.53982	-12.4526
SS-61	IM3-nPC-Ra	-2.27984	-2.2049
SS-34	PC-Ra-nIM3	-2.70708	-13.2877
SS-99	IM3-nPC-Ra	-7.14045	3.08457
SS-59	IM3-nPC-Ra	-2.36424	0.553361
SS-109	PC-Ra-nIM3	-2.52011	-11.6164
SS-70	PC-Ra-nIM3	0.0163537	1.14594
SS-30	PC-Ra-nIM3	-0.20141	1.7748
SS-108	PC-Ra-nIM3	-2.92621	0.232538
SS-88	IM3-nPC-Ra	-3.19839	1.40828
SS-3	PC-Ra-IM3	-2.07315	-11.2107
SS-134	PC-Ra-nIM3	1.05234	0.368265
SS-28	IM3-nPC-Ra	-8.91915	-12.0249
SS-142	IM3-nPC-Ra	-6.31024	0.469782
SS-9	PC-Ra-IM3	-1.4924	0.565012
SS-117	PC-Ra-IM3	-0.432708	-1.02679
SS-58	PC-Ra-IM3	-1.17357	0.725698
SS-150	PC-Ra-IM3	0.91008	-5.65836
SS-90	PC-Ra-nIM3	-1.97109	0.860208
SS-184	PC-Ra-IM3	1.03697	0.560226
SS-168	PC-Ra-nIM3	1.36816	-0.90996
SS-41	PC-Ra-nIM3	0.338578	-0.0430512
SS-38	PC-Ra-nIM3	-1.69064	-0.167312
SS-94	IM3-nPC-Ra	-2.83774	2.11833
SS-52	PC-Ra-IM3	-7.02116	-10.7405
SS-21	PC-Ra-IM3	0.976496	-11.1637
SS-8	PC-Ra-nIM3	-1.11316	-0.434013
SS-176	PC-Ra-IM3	-0.526036	-2.44301
SS-54	PC-Ra-nIM3	-1.24032	-11.9763
SS-56	PC-Ra-nIM3	-2.42036	-1.0318
SS-60	PC-Ra-IM3	-2.23766	0.900336
SS-124	PC-Ra-nIM3	-0.654763	-1.66887
SS-122	PC-Ra-nIM3	-1.71814	-0.912673
SS-72	PC-Ra-IM3	-0.724276	1.11517
SS-127	PC-Ra-IM3	1.24047	-0.36012
SS-110	PC-Ra-nIM3	-2.1435	-0.829049
SS-5	PC-Ra-IM3	-1.63891	0.697151
SS-299	PC-Ra-IM3	-2.10104	-0.753653
SS-300	PC-Ra-nIM3	-1.25367	-1.15779
SS-275	PC-Ra-IM3	-1.12579	-0.0594949
SS-268	PC-Ra-IM3	-3.38504	3.18455
SS-146	PC-Ra-IM3	-1.19195	0.931986
SS-296	PC-Ra-nIM3	-3.24496	3.05591
SS-195	PC-Ra-nIM3	-3.78946	3.58585
SS-125	PC-Ra-nIM3	-2.04269	0.356482
SS-18	PC-Ra-IM3	-4.82121	-0.859614
SS-118	PC-Ra-nIM3	-1.0216	0.214995
SS-77	IM3-nPC-Ra	-3.19496	-1.82572
SS-11	IM3-nPC-Ra	-2.7083	-1.59205
SS-204	PC-Ra-nIM3	-1.65122	-0.126266
SS-206	PC-Ra-IM3	-0.0448211	0.52657
SS-209	PC-Ra-nIM3	-0.0206477	-5.30301
SS-225	PC-Ra-IM3	0.951789	1.70814
SS-233	PC-Ra-nIM3	-0.21833	-5.09296
SS-232	PC-Ra-nIM3	-1.56047	-0.0730897
SS-228	PC-Ra-nIM3	-6.87506	-7.07048
SS-262	PC-Ra-nIM3	-6.64711	-2.49899
SS-259	PC-Ra-nIM3	-6.26642	-0.265171
SS-140	PC-Ra-nIM3	-2.32424	-3.41074
SS-310	PC-Ra-nIM3	-1.57437	-1.04603
SS-73	IM3-nPC-Ra	-3.77992	-0.994241
SS-251	PC-Ra-nIM3	-2.54616	-4.8762
SS-174	PC-Ra-nIM3	-1.32189	1.28392
SS-101	PC-Ra-nIM3	-2.35749	-11.1032
SS-290	PC-Ra-nIM3	-1.18554	1.19283
SS-25	IM3-nPC-Ra	-3.95792	-0.662917
SS-243	PC-Ra-nIM3	-2.09462	-0.946472
SS-297	PC-Ra-nIM3	-3.32424	1.7162
SS-33	IM3-nPC-Ra	-7.01538	1.41997
