# Supplementary material for: Proteomic characterization identifies clinically relevant subgroups of soft tissue sarcoma
Source: Nat Commun. 2024 Feb 15;15:1381. doi: 10.1038/s41467-024-45306-y (PMC10869728; doi:10.1038/s41467-024-45306-y)
Supplement: Supplementary file 10 — Source Data [file 41467_2024_45306_MOESM10_ESM.zip › Source Data/supplementary_figure14.xlsx]

## Sheet: sfigure14A-C
ID	Immune cluster	CD34	KRT14	KRT19	KRT5	MCAM	CD38	CD4	ISG20	CD163	CD14	CSF1R	FCGR1A	Adipocytes	Astrocytes	B-cells	Basophils	CD4+ T-cells	CD4+ Tcm	CD4+ Tem	CD4+ memory T-cells	CD4+ naive T-cells	CD8+ T-cells	CD8+ Tcm	CD8+ Tem	CD8+ naive T-cells	CLP	CMP	Chondrocytes	Class-switched memory B-cells	DC	Endothelial cells	Eosinophils	Epithelial cells	Erythrocytes	Fibroblasts	GMP	HSC	Hepatocytes	Keratinocytes	MEP	MPP	MSC	Macrophages	Macrophages M1	Macrophages M2	Mast cells	Megakaryocytes	Melanocytes
SS-231	IM-S-3	0.3015	0.9947	0.094	6.8775	2.3145	0.0313	0.651	0.0001	2.054	56.5466	0.2846	9.699	0.0588	0	0.0345	0	0.057	0	0.1357	0.2374	0.039	0.0988	0.0736	0.1001	0.0339	0.1543	0.1113	0.0472	0.1286	0.0697	0	0.0884	0.011	0	0.0636	0.1873	0	0.092	0.0393	0	0.5336	0.3504	0.1799	0	0.3395	0.0227	0	0.0889
SS-229	IM-S-2	0.4385	7.5606	1.2001	12.1138	2.3542	0.0001	0.0001	0.5159	0.0799	3.8591	0.0549	2.9681	0.0983	0	0	0.0499	0.2519	0.0497	0.0378	0.2823	0.145	0.1331	0.0583	0.0134	0.2203	0.0972	0.1193	0	0.022	0.034	0	0.3591	0.0589	0	0.1421	0.3076	0.2602	0.0479	0.042	0	0.3206	0.335	0.0476	0.0123	0.1176	0.0512	0.02	0.1138
SS-244	IM-S-2	0.0001	5.7962	0.5945	8.7559	17.7113	0.0001	0.0001	0.0001	0.0001	4.2738	0.0001	1.2219	0.0961	0	0.053	0.0441	0.0886	0	0.0964	0.3089	0	0.0003	0	0	0.1775	0.1286	0.0527	0.2391	0.1069	0.0284	0.0339	0.156	0.0434	0	0.2776	0.038	0.109	0.074	0.0639	0	0.2362	0.2799	0.0625	0.0103	0.1554	0.0218	0.0366	0.0693
SS-230	IM-S-1	2.4602	2.0764	0.2779	5.8331	0.2778	0.3148	0.5655	0.0001	0.5969	8.6116	0.0551	0.464	0.1116	0	0	0.1634	0.0759	0	0.1397	0.183	0.0175	0.1278	0.0786	0.1025	0.1699	0.0362	0.1578	0.1237	0.0135	0.034	0	0.3419	0.0153	0	0.2072	0.0106	0	0.0603	0.0212	0	0.929	0.0467	0.0841	0	0.2233	0.0417	0.036	0.1211
SS-205	IM-S-2	0.0001	1.796	3.8439	1.3868	25.3662	0.0001	0.0001	0.0001	0.0001	0.4412	0.0001	0.0001	0.0776	0	0	0.2621	0.1483	0.0638	0.0871	0.2653	0	0.0038	0	0	0.2158	0.2141	0	0.1715	0.0138	0.0131	0.0363	0.081	0.0543	0	0.1308	0	0.0835	0.0404	0.0309	0.0327	0.1311	0.1431	0.0652	0.012	0.1041	0.0114	0.0214	0.038
SS-196	IM-S-3	0.058	0.827	0.1384	2.0828	0.5286	1.1462	0.446	3.5531	0.2038	17.6766	0.1872	9.2616	0.0023	0	0.0579	0.2239	0.1819	0	0.1198	0.2935	0	0.1328	0.1804	0.1602	0.2084	0.121	0.1769	0.0791	0.1641	0	0	0.0293	0.0001	0	0	0.1324	0	0.0263	0.0106	0	0.6347	0.1528	0.2217	0.0286	0.2192	0.0531	0	0.0972
SS-200	IM-S-2	2.0787	10.4714	3.0114	21.242	44.3709	0.0001	0.0001	2.5372	0.1052	3.1843	0.0001	0.127	0.0922	0	0.0306	0	0.2212	0	0.0523	0.1786	0.0432	0.0042	0	0	0.219	0.1581	0.2555	0.1837	0.0836	0.0195	0.0017	0.1279	0.0529	0	0.1723	0.2411	0.0698	0.0559	0.0675	0	0.5223	0.1533	0.0755	0.0096	0.1622	0.0135	0	0.1104
SS-197	IM-S-2	0.4998	6.5525	0.5978	17.0084	0.4959	0.0001	0.0001	0.9349	0.1955	13.0283	0.0001	0.7895	0.0889	0	0.0356	0.1743	0.1682	0.0382	0.1256	0.2105	0.0365	0.0641	0	0	0.2868	0.2178	0.1301	0.1703	0.0486	0	0	0	0.0593	0	0.1786	0.1816	0.0331	0.0573	0.0725	0.0607	0.3529	0.3612	0.1957	0.0373	0.2499	0.0533	0	0.1203
SS-210	IM-S-1	9.2511	43.4225	8.0943	44.687	3.6759	2.3348	0.0001	0.6552	0.3495	14.0886	0.0001	1.8683	0.1878	0	0.0218	0.1865	0.1484	0	0.1613	0.1455	0.1078	0.038	0.0491	0.0068	0.2794	0.1242	0.2019	0.1084	0.034	0.044	0	0.2665	0.0437	0	0.0665	0.1518	0.0458	0.077	0.0722	0	1.012	0.1149	0.1055	0	0.3063	0.0403	0	0.0973
SS-223	IM-S-2	1.7609	4.8116	0.6335	7.5269	2.1116	0.826	0.0958	1.0684	1.1231	49.4224	0.0001	2.5491	0.0235	0	0.062	0.1379	0.1727	0	0.1105	0.148	0	0.0007	0.0326	0.0563	0.2558	0.0746	0.2078	0.2122	0.0475	0.0302	0.0351	0.1134	0.0177	0	0.1407	0.2677	0.0655	0.0661	0.0289	0.0014	0.4908	0.1498	0.239	0.033	0.2481	0.0527	0.0181	0.1091
SS-190	IM-S-3	0.2572	7.4538	0.9228	14.5719	0.5665	0.3503	0.676	4.6523	3.0474	43.3968	0.6309	8.0291	0.1005	0	0	0.1483	0.1837	0	0.2202	0.3326	0.0442	0.1486	0.2531	0.1872	0.1436	0.0648	0.1767	0	0.0804	0.0088	0	0.2799	0.0825	0	0	0.333	0	0.0107	0.0722	0	0.7931	0.3017	0.2459	0.0359	0.2733	0.0563	0	0.1544
SS-317	IM-S-2	0.0001	8.7446	0.5473	9.2177	5.9373	0.0001	0.0001	0.0001	0.0255	5.3695	0.0001	0.1408	0.1305	0	0	0.1884	0	0	0	0.2073	0	0.0007	0	0	0.2192	0.156	0.053	0.148	0	0.0089	0.0123	0.2467	0.041	0	0.0444	0.3097	0	0.0007	0.0481	0.0546	0.2797	0.1763	0	0	0.1389	0.0199	0	0.0419
SS-242	IM-S-3	0.0001	12.1708	0.9502	19.3881	0.9469	0.1329	0.8185	0.0001	2.2277	22.5114	0.4574	7.7343	0.0185	0	0.0118	0.1485	0	0.0704	0.1367	0.147	0	0.047	0	0	0.0844	0.1627	0.1958	0.1406	0.126	0.0192	0	0.3478	0.0664	0	0.2112	0.2695	0	0.0515	0.0469	0	0.5541	0.2091	0.158	0.0061	0.2157	0.0541	0	0.1156
SS-255	IM-S-1	0.9872	3.1833	0.277	3.8422	2.7625	0.3853	0.3291	0.0001	0.5004	10.9276	1.1137	2.0586	0.0519	0	0	0.0656	0.0616	0	0.1175	0.2338	0	0.0223	0.0585	0.0623	0.1261	0.0293	0.1255	0.154	0.0464	0.0059	0.0213	0.39	0.0151	0	0.1144	0.1897	0	0.092	0.029	0	0.8051	0.1283	0.1499	0.0089	0.1837	0.04	0.0222	0.1823
SS-189	IM-S-1	1.5777	41.0004	7.2058	25.3378	10.5587	1.2173	0.0001	0.2287	0.2675	2.8564	0.0001	0.0001	0.1697	0	0	0.2468	0.1209	0.0025	0.0748	0.1763	0.0351	0.0002	0	0	0.1737	0.1826	0.1119	0.0997	0	0.0214	0	0.1871	0.046	0	0	0.057	0	0.0906	0.0895	0	0.8747	0.0623	0.0469	0.0011	0.2041	0.0347	0.0436	0.0867
SS-239	IM-S-2	1.0624	5.8776	0.7985	1.8489	18.9032	0.0001	0.0001	0.0001	0.064	3.876	0.0001	0.8893	0.0866	0	0	0	0.02	0	0.0677	0.1632	0	0	0	0	0.2283	0.1727	0.1008	0.2321	0.0852	0.056	0.0478	0.2447	0.042	0	0.2493	0	0.0302	0.0587	0.0302	0	0.2926	0.0926	0.035	0	0.1526	0	0.0405	0.0828
SS-193	IM-S-3	0.0001	13.6974	0.6051	3.1029	0.3276	0.0001	0.5275	1.4559	2.0727	93.8706	0.1327	10.8651	0	0	0.0861	0	0.1307	0.0195	0.1594	0.3346	0.0367	0.0513	0.1393	0.0574	0.2062	0.1683	0.0162	0.0565	0.2052	0.0814	0	0.058	0.0105	0	0.0177	0	0	0.0163	0.0298	0.0551	0.3287	0.3299	0.2898	0.0583	0.2955	0.014	0	0.1161
SS-260	IM-S-1	47.3795	26.1866	4.1124	17.1575	5.8751	0.0001	0.0001	0.0001	0.997	27.939	0.1504	0.3389	0.2045	0	0.0559	0	0.0632	0.1	0.1727	0.1087	0.0151	0.0731	0.0186	0	0.1268	0.0876	0.0833	0.2165	0.1733	0.0739	0	0.305	0.0546	0	0.2076	0.034	0.1631	0.1296	0.0884	0	0.8756	0	0.1209	0	0.3005	0.0247	0.1235	0.1228
SS-287	IM-S-2	0.0001	1.8805	0.2447	4.1495	53.8154	0.0001	0.0001	0.0001	0.0106	10.4849	0.0001	0.9318	0.1276	0	0.003	0	0.0818	0.0317	0.0837	0.2704	0	0.0136	0.1408	0.0096	0.1414	0.1286	0.0532	0.1893	0.1165	0.0534	0.0189	0.1546	0.039	0	0.2366	0.0895	0.0462	0.0493	0.0325	0	0.3841	0.1836	0	0.0106	0.0457	0	0.0143	0.0686
SS-282	IM-S-3	0.0001	6.4584	0.5438	5.944	0.5094	0.0001	0.9379	0.2368	1.9454	63.3942	0.3477	5.9117	0.078	0	0.0295	0	0.1411	0	0.0244	0.3028	0.1048	0.1107	0.0652	0.0787	0.199	0.123	0.1559	0.2434	0.214	0.1051	0	0.4104	0.0137	0	0.1058	0.2529	0	0	0.0303	0	0.6543	0.1762	0.2076	0.0349	0.2121	0.0243	0	0.0939
SS-281	IM-S-2	0.0834	27.9962	2.2914	23.2233	1.0489	0.0001	0.0001	0.0001	0.0001	1.3024	0.0001	0.0001	0.0257	0	0.0747	0.0434	0.0666	0.0983	0.1979	0.1597	0.0295	0.0009	0	0	0.2333	0.1735	0.0034	0.2925	0.0626	0.0168	0.0656	0.1502	0.0482	0	0.2989	0	0.0735	0.1141	0.0666	0.1226	0	0.1417	0.0153	0	0.1182	0.0308	0.0324	0.0797
SS-265	IM-S-2	0.0001	1.4069	0.2084	2.3194	0.7168	0.0001	0.2406	0.0001	0.5183	1.7138	0.0352	3.2492	0	0	0.0462	0.1564	0.0632	0	0	0.2718	0	0.0114	0	0	0.2273	0.2022	0	0.3213	0.0958	0	0.0227	0.035	0.0133	0	0.1696	0	0.1215	0	0.0231	0.145	0	0	0.1879	0.0156	0.2213	0.0112	0.0298	0.0494
SS-247	IM-S-2	1.7985	1.3216	0.0206	2.4542	0.11	0.042	0.0001	0.1434	0.8469	15.8775	0.133	2.3216	0.0332	0	0.0586	0.1037	0.0331	0	0.0928	0.1591	0	0.0368	0	0	0.421	0.1703	0.0563	0.1478	0.1458	0.012	0	0.0865	0.0322	0	0.2259	0.0503	0.0709	0.0116	0.0018	0.1259	0.3018	0	0.1746	0.0068	0.2901	0.03	0.0036	0.0603
SS-198	IM-S-2	0.26	6.0154	5.6762	6.0255	9.9653	0.0001	0.0001	0.0001	0.0001	2.923	0.0001	0.2313	0.059	0	0	0.2153	0.1498	0	0.0722	0.3193	0	0	0	0	0.0412	0.1642	0.0199	0.1917	0.0107	0	0.0651	0.0895	0.0298	0	0.1812	0.0735	0.0155	0.0556	0.0525	0.0104	0.1847	0.1071	0	0	0.049	0.0154	0.0477	0.0774
SS-199	IM-S-2	0.3786	4.5025	0.4508	4.7033	3.1291	0.0001	0.0001	0.0001	0.1591	15.6041	0.0433	0.2229	0.1122	0	0.0306	0.1882	0.1143	0.1195	0.2106	0.3102	0	0	0.0685	0.0379	0.0974	0.135	0.2139	0.0733	0.2201	0	0.0081	0.0358	0.0574	0	0.1119	0.2696	0	0.0819	0.062	0	0.544	0.3232	0.0496	0	0.1146	0.0583	0	0.0731
SS-236	IM-S-1	3.3962	14.5192	1.4476	8.8878	0.6249	0.1803	0.0001	0.0001	0.6699	64.1937	0.0974	2.0471	0.1233	0	0	0.1587	0.0616	0.0741	0.1785	0.2239	0	0.0683	0.0039	0.0115	0.2209	0.1151	0.1859	0.1768	0.0037	0.0053	0.0591	0.5032	0.0556	0	0.2908	0.2508	0	0.0471	0.0657	0	0.6065	0	0.1577	0	0.2641	0.0417	0	0.0353
SS-226	IM-S-2	0.0001	4.1137	0.2167	2.3425	0.7272	0.0001	0.0001	0.0001	0.0001	2.1152	0.0001	0.301	0.03	0	0.079	0.2709	0.0625	0.0896	0.1663	0.3284	0	0	0	0	0.1683	0.1291	0	0	0.1994	0.0082	0.0284	0.0766	0.0013	0	0	0.0089	0	0.0694	0.0194	0	0.5614	0.1894	0	0	0.0216	0.0231	0.0169	0.0617
SS-219	IM-S-1	4.9278	8.4286	0.712	5.1741	1.9584	0.1026	0.3229	0.4813	1.1149	7.7757	0.0546	3.8834	0.2214	0	0	0	0.077	0	0.0959	0.2444	0	0.0393	0.0961	0.0168	0.1243	0.1127	0.0528	0.0849	0.0836	0.0478	0.0072	0.2312	0.0186	0	0.0313	0	0.0394	0.0967	0.0532	0	0.8086	0	0.0985	0	0.313	0.0164	0.0201	0.0929
SS-220	IM-S-3	0.1727	4.873	0.7728	3.1413	0.0001	2.9629	0.7439	1.2223	3.2806	39.9864	0.228	18.7659	0.0422	0	0.1034	0	0.1364	0.0176	0.2114	0.3649	0	0.1275	0.2272	0.185	0.1512	0.1456	0.1687	0	0.1434	0.0526	0.0245	0.1319	0.0159	0	0	0.0375	0	0.04	0.0425	0.0055	0.468	0.2543	0.2405	0.0444	0.213	0.0302	0.007	0.093
SS-271	IM-S-3	0.0001	9.1852	0.3135	11.4504	1.5113	0.5277	0.6116	0.0001	1.2197	13.2239	0.1649	4.924	0.1487	0	0	0.2233	0.1906	0	0.1859	0.3063	0.0101	0.1455	0.2045	0.0602	0.1009	0.208	0.194	0.0457	0.124	0	0	0.2855	0.0359	0	0	0.1882	0	0.0314	0.0371	0	0.794	0.4052	0.1535	0	0.282	0.0447	0	0.1211
SS-128	IM-S-3	0.0001	5.39	18.3205	7.2239	0.6583	0.4214	0.0706	0.4506	0.4793	23.6024	0.0001	3.0086	0.0422	0	0	0.1125	0.2111	0.0395	0.1807	0.4147	0	0.0346	0	0	0.2615	0.1845	0.1468	0	0.077	0.0172	0	0.4345	0.0446	0	0	0.238	0	0.0347	0.0423	0	0.7837	0.2101	0.1002	0	0.122	0.0488	0	0.0943
SS-267	IM-S-2	0.0943	5.7721	0.6004	7.1232	2.3333	0.0001	0.0001	0.0001	0.0353	0.799	0.0001	0.0001	0.1228	0	0	0.2679	0.0977	0	0.1473	0.1953	0.0083	0.0718	0	0	0.2257	0.1266	0.1406	0.0602	0.0036	0	0.0557	0.1979	0.0311	0	0.0122	0.1034	0.0579	0.1046	0.0293	0.0279	0.5096	0.1162	0	0	0.1992	0.0553	0.0269	0.1218
SS-308	IM-S-2	0.0001	3.233	0.7632	3.0412	34.2464	0.0001	0.0001	0.0001	0.0067	1.3926	0.0001	0.136	0.0569	0	0	0	0.0532	0	0.0559	0.1826	0	0	0	0	0.1916	0.0525	0.05	0.2201	0.0657	0.0325	0.0235	0.2641	0.0268	0	0.1514	0.1049	0	0.0618	0.0575	0	0.46	0.2093	0	0	0	0.0092	0.0755	0.0806
SS-250	IM-S-2	0.3232	22.8917	4.4076	2.2497	4.3832	0.0001	0.0001	0.0001	0.0129	0.6031	0.0001	0.0001	0.0134	0	0	0.3362	0.1482	0.0224	0.0361	0.3048	0	0	0	0	0.1777	0.2152	0.0764	0.1684	0.1319	0	0.0928	0.0892	0.0083	0	0.195	0.0276	0.0119	0.0537	0.0158	0.123	0.1891	0	0	0.0069	0.013	0.043	0	0.0912
SS-280	IM-S-2	0.0001	7.9545	0.1483	7.2475	2.3955	0.0001	0.122	0.0001	0.4558	1.4285	0.0001	5.5784	0.0564	0	0	0.1713	0.1288	0.0313	0.1247	0.2881	0	0.0363	0	0.0243	0.1619	0.1754	0.0287	0.1773	0.0687	0	0.0864	0	0.0261	0	0.2535	0	0	0.0868	0.0294	0.0859	0.2546	0.0242	0.0984	0.0277	0.1492	0.0409	0.0518	0.1451
SS-306	IM-S-3	0.6299	8.2872	1.5279	16.5184	4.2048	0.0472	0.5985	0.0001	1.2109	44.0818	0.4523	4.7631	0.0762	0	0.0553	0.0007	0.0266	0.0688	0.1424	0.2557	0	0.076	0	0.0794	0.2328	0.0814	0.0823	0.1477	0.1091	0.0398	0	0.2089	0.0112	0	0.2067	0.1614	0	0.1011	0.0416	0	0.5935	0.1344	0.2184	0.0072	0.305	0.0341	0.0007	0.1102
SS-289	IM-S-1	5.6466	478.167	74.8667	279.335	8.1754	0.0001	0.0001	0.1327	0.4889	12.6828	0.0001	0.1234	0.2053	0	0.0138	0.0715	0.0888	0.0611	0.1821	0.2325	0	0.0033	0	0.0031	0.231	0.126	0.0988	0.0748	0.0849	0.0634	0.0065	0.2393	0.1452	0	0.1243	0	0.117	0.0949	0.2179	0	0.965	0.0429	0.0115	0	0.2068	0.028	0.0796	0.1207
SS-261	IM-S-3	0.0001	14.0607	0.7809	9.8144	1.9037	6.0482	0.1669	2.4814	1.5579	57.4101	0.1137	7.8233	0.0639	0	0.0693	0.0887	0.1727	0	0.169	0.3631	0.0269	0.1395	0.24	0.2312	0.1855	0.1397	0.156	0.0614	0.1727	0.1035	0	0.3234	0.0006	0	0	0.3109	0	0.0654	0.0378	0	0.6247	0.3731	0.1207	0.0138	0.2507	0.0553	0	0.1077
SS-303	IM-S-3	38.5864	8.3819	1.2161	12.5978	2.3989	0.2003	0.5509	0.7165	0.3646	22.2415	0.0553	1.599	0.1677	0	0.0143	0	0.1506	0.0575	0.205	0.271	0.0802	0.1429	0.1215	0.104	0.1194	0.1301	0.1266	0.1392	0.0853	0.001	0	0.2939	0.0367	0	0.278	0.0862	0.0408	0.0882	0.0526	0	0.6734	0	0.0815	0	0.2927	0.0378	0.0072	0.1882
SS-263	IM-S-1	3.3333	19.7365	2.6487	29.13	3.7341	0.0001	0.0001	0.0001	0.1285	9.5545	0.1397	0.2599	0.2094	0	0	0	0.0472	0.0764	0.2011	0.0725	0	0.0248	0	0	0.216	0.1331	0.1668	0.1598	0	0.0802	0	0.5335	0.0573	0	0.2022	0.0118	0	0.0866	0.0939	0	1.1564	0	0	0	0.1906	0.021	0.0693	0.1275
SS-269	IM-S-1	1.7183	14.5897	2.6813	20.5601	2.2471	0.0001	0.0001	0.1948	0.0835	2.8933	0.0001	0.1377	0.169	0	0	0.0491	0.02	0	0.0723	0.1869	0	0.0831	0.0415	0.0147	0.2742	0.1046	0.1896	0.1762	0.0057	0.077	0	0.6101	0.1227	0	0.1288	0.0167	0.1349	0.1124	0.1007	0	1.0905	0	0.0937	0	0.2683	0.0352	0.1165	0.0902
SS-252	IM-S-2	0.3898	7.3504	0.3513	6.3877	3.3067	0.0001	0.0001	0.0001	0.0092	1.4632	0.0001	1.0661	0.0923	0	0	0.3513	0.0566	0	0.0021	0.2241	0	0.0105	0	0	0.2868	0.1249	0.0443	0.1025	0.0981	0	0	0.0789	0.0011	0.0121	0.1646	0.2263	0	0.0335	0.0314	0.0841	0.2586	0.0615	0.0215	0	0.1986	0.0195	0	0.0329
SS-212	IM-S-2	0.1001	5.6133	0.1653	6.9846	0.8387	0.0473	0.8016	0.0001	1.409	13.0543	0.3199	8.4534	0.0622	0	0.0555	0	0.0759	0	0.0646	0.2172	0.0773	0.1239	0.1007	0	0.1709	0.1713	0.1135	0.1417	0.0304	0.0232	0.0318	0.1018	0.0753	0	0.1755	0.1273	0.0224	0.0531	0.0571	0	0.2043	0.1777	0.195	0.0034	0.2628	0.0309	0.0176	0.1231
SS-191	IM-S-3	0.0001	12.5107	0.8424	12.4774	0.4829	0.1349	0.1425	0.0001	1.0826	14.837	0.0681	12.8722	0.0628	0	0.0313	0.2152	0.0944	0	0.1565	0.3141	0.0211	0.1302	0.1097	0.0519	0.1518	0.1889	0.1369	0.2399	0.2231	0.0371	0	0.1623	0.0139	0	0.2234	0	0	0.0886	0.043	0	0.6274	0.199	0.1864	0.0052	0.2782	0.0223	0	0.1016
SS-201	IM-S-1	2.5178	4.852	1.5513	13.6232	12.4747	0.0001	0.0001	0.2886	0.1115	8.7992	0.03	0.0001	0.1859	0	0.037	0.2133	0.0547	0.0429	0.1058	0.247	0	0.0441	0	0	0.1538	0.1084	0.1844	0.1556	0.018	0.0411	0	0.2818	0	0	0	0.012	0.0689	0.0986	0.0525	0	1.0528	0.122	0.0483	0.0035	0.2028	0.0508	0.0498	0.0452
SS-215	IM-S-2	0.2257	5.8289	0.9121	9.1731	1.885	0.1457	0.2438	0.645	0.0894	3.9556	0.0001	2.2178	0.0942	0	0.0684	0.0971	0.0762	0.0325	0.084	0.3024	0.014	0.049	0	0	0.2641	0.0906	0.0903	0.2325	0.0985	0	0	0.0189	0.0072	0	0.073	0.1878	0	0.0456	0.0398	0	0.5336	0.2696	0.0976	0	0.2453	0.0197	0	0.1286
SS-276	IM-S-1	72.1505	3.9631	0.3023	13.0304	4.3147	0.0001	0.0001	0.0001	0.5819	10.19	0.0422	0.0001	0.0682	0	0	0	0.0056	0.081	0.1346	0.15	0	0.0669	0	0.0334	0.114	0.0891	0.0349	0.1564	0.1146	0.0314	0	0.4508	0	0	0.2302	0.0269	0	0.1078	0.0291	0	0.9155	0.1282	0.0189	0	0.1283	0.0176	0.0216	0.1183
SS-307	IM-S-2	0.0001	4.3664	4.7045	9.2667	2.1809	0.0517	0.1995	0.0001	0.0001	6.4756	0.0001	4.1152	0.0318	0	0	0.2105	0.0716	0	0.1036	0.2409	0	0.0462	0	0	0.2359	0.1427	0.1887	0.3371	0.1331	0.0294	0	0.1159	0.0204	0	0.1842	0.1586	0	0.0523	0.0344	0	0.5181	0.0583	0.0821	0	0.1326	0.0442	0	0.1242
SS-279	IM-S-3	0.8646	28.7349	2.6878	30.832	0.5054	0.2776	1.6922	0.6518	3.1375	33.4515	0.5382	26.2953	0.0627	0	0.0372	0	0.0382	0.0823	0.1933	0.322	0	0.1185	0.1022	0.0722	0.1275	0.1347	0.1464	0.2317	0.1488	0.0998	0	0.1742	0.0223	0	0.1414	0	0	0.093	0.0639	0	0.9386	0.1609	0.1479	0.0148	0.1865	0.0414	0.0114	0.0489
SS-286	IM-S-2	0.5231	0.8973	0.0554	4.2611	0.6878	0.3832	0.1126	0.664	0.3094	6.9577	0.1764	0.6787	0.0435	0	0.0278	0	0.1558	0	0	0.2824	0.0477	0.1018	0.181	0.0084	0.1083	0.1138	0.0662	0.2368	0.1401	0.01	0.0299	0.1434	0.025	0	0	0.0504	0	0.0381	0.0082	0.1255	0.2019	0.1386	0.0907	0.0246	0.1437	0.0324	0	0.1826
SS-284	IM-S-3	0.1081	1.2922	0.0975	2.9623	0.0001	4.7395	1.2255	0.8387	4.6857	9.2231	2.7897	13.3489	0.001	0	0	0.1068	0.1753	0	0.1752	0.2313	0	0.0123	0	0.0687	0.1346	0.1272	0.2166	0.0675	0.0009	0.023	0	0.3591	0.0096	0	0.1243	0.2428	0	0.039	0	0	0.6412	0.1616	0.2599	0.0277	0.3202	0.0472	0	0.0942
SS-272	IM-S-2	0.1515	2.014	0.2879	3.5342	0.602	0.0001	0.2871	0.0001	0.8016	28.5828	0.1532	8.6018	0.0483	0	0.0848	0	0.0845	0.002	0.1377	0.2525	0	0.0334	0	0	0.2566	0.1636	0.0118	0.1564	0.1212	0.0029	0.0539	0.0306	0	0	0.1006	0	0	0.0319	0.0321	0.1046	0.0811	0.8273	0.2011	0.0017	0.2314	0.0115	0.0384	0.0516
SS-298	IM-S-1	11.648	4.6472	0.985	9.4982	2.697	0.1603	0.1628	0.5452	0.1582	11.8949	0.0001	1.2949	0.1325	0	0	0	0.1109	0.0472	0.1401	0.154	0	0.1156	0.0816	0.064	0.161	0.118	0.1695	0.2168	0.0817	0.0861	0	0.3838	0.0435	0	0.2055	0.0904	0.1219	0.1075	0.0648	0	0.9093	0.142	0.083	0.0014	0.1366	0.0332	0.0458	0.1145
SS-309	IM-S-3	0.1846	0.3241	0.1966	2.4143	0.4282	0.5876	0.5997	0.9267	1.5381	16.9005	1.2051	4.9065	0.0185	0	0.0067	0	0.1484	0	0	0.2564	0	0.0557	0.0673	0.0587	0.1974	0.1884	0.1539	0.0362	0.0734	0.0367	0	0.1703	0.0226	0	0	0.1113	0	0.0154	0.0009	0	0.514	0.0299	0.217	0.0321	0.2156	0.0266	0	0.1254
SS-313	IM-S-3	0.2562	2.7515	2.8008	3.4324	0.5699	0.1309	0.6719	0.1445	1.878	22.3654	0.3423	6.186	0.0195	0	0.0004	0.1902	0.1218	0	0.1236	0.3195	0	0.0206	0.0237	0.0291	0.1335	0.1745	0.2237	0.0762	0.112	0.0829	0	0.2581	0	0	0	0.1472	0	0.0456	0.0121	0	0.7322	0.564	0.1976	0.0108	0.2939	0.0448	0	0.0739
SS-245	IM-S-2	0.2628	2.3873	0.1541	2.5707	2.0863	0.2381	0.0001	0.0001	0.0104	0.558	0.0516	0.2658	0.0055	0	0.0547	0.1129	0.0614	0	0.0699	0.3608	0	0.0086	0	0	0.261	0.2378	0.0306	0.1923	0.1817	0	0	0.1535	0.0095	0	0.0602	0.2211	0	0.0158	0.0303	0	0.2477	0.1659	0.0099	0	0.1008	0.0267	0	0.0437
SS-314	IM-S-3	0.1253	1.9372	0.5726	4.4427	0.619	0.1089	0.86	0.0001	10.0031	103.548	0.5529	15.0894	0.0152	0	0.0404	0.0757	0.0669	0.0143	0.2758	0.3535	0	0	0.0333	0.0623	0.0816	0.1433	0.136	0.218	0.15	0.0255	0	0.3399	0.0536	0	0.1295	0.3453	0	0.0536	0.0261	0	0.5322	0.2258	0.2229	0.0171	0.2442	0.0525	0	0.1179
SS-312	IM-S-2	0.3238	2.5325	1.8917	1.3719	3.3717	0.0001	0.0001	0.051	0.0001	3.0693	0.0001	0.6877	0.0735	0	0	0.2773	0.103	0.018	0.128	0.3863	0	0	0	0	0.2603	0.1889	0	0.0949	0.102	0	0.0508	0.1037	0.0108	0	0.2055	0.0008	0.0976	0.0839	0.0376	0	0.2362	0.2633	0.0629	0	0.1411	0.0171	0.028	0.0822
SS-302	IM-S-3	0.3109	0.9392	0.0705	1.8345	1.7534	0.0632	0.0001	0.0001	0.1539	6.6429	0.0001	0.3697	0.0203	0	0	0	0.1932	0	0.0377	0.4108	0.0391	0.0452	0.0525	0.0942	0.1449	0.0852	0.0975	0.1352	0.1115	0.0253	0.0022	0.3538	0.031	0	0.1168	0.2547	0	0.0597	0.0172	0	0.3621	0.2937	0.1296	0.0063	0.2062	0.0383	0	0.1096
SS-288	IM-S-2	0.4931	11.1951	1.3617	8.5321	22.7386	0.0001	0.0001	0.0001	0.0433	3.733	0.0001	0.0001	0.0887	0	0.0066	0.0476	0.0569	0.0174	0.0948	0.2016	0	0	0	0	0.1502	0.19	0.1056	0.322	0.1062	0.029	0.0664	0.3213	0.0709	0	0.2028	0.0139	0.0512	0.093	0.0489	0.0141	0.3216	0.1021	0.0134	0.0095	0.0822	0.0202	0.0307	0.0798
SS-258	IM-S-2	0.7161	7.9211	0.2303	6.8335	0.0001	0.0001	0.0001	0.0001	0.0001	5.6413	0.0001	0.0001	0.0921	0	0.0415	0	0	0.0009	0.0036	0.2091	0.0236	0.026	0	0	0.2397	0.1013	0.026	0.1236	0.0705	0	0.0668	0.1668	0	0	0.1589	0.21	0.035	0.0485	0.0304	0.0426	0.1861	0.3798	0.1556	0	0.2674	0.0143	0.0121	0.0987
SS-278	IM-S-1	1.7176	21.992	1.7168	20.411	1.2665	0.0001	0.2053	0.0001	0.3262	16.0351	0.0083	1.107	0.1391	0	0.021	0.0137	0.0021	0	0.1356	0.1857	0.0202	0.0325	0	0.0091	0.2132	0.1733	0.1266	0.1459	0.0847	0.0434	0.082	0.2467	0.0302	0	0.2185	0.1054	0.076	0.0906	0.0352	0	0.3739	0.0705	0.1868	0.0065	0.2923	0.0363	0.0517	0.1259
SS-254	IM-S-2	0.0001	14.2349	2.7325	9.2214	1.9136	0.0001	0.0001	0.0001	0.0001	2.3557	0.0001	0.3898	0.074	0	0	0.3283	0.0566	0	0.0825	0.1616	0	0.0173	0	0	0.2147	0.2196	0.0826	0.245	0.05	0	0.0291	0.1076	0	0	0.0437	0.0609	0	0.0577	0.0309	0.0546	0.3829	0.0934	0.0427	0	0.0719	0.0268	0.0301	0.0703
SS-277	IM-S-3	0.7485	7.6405	0.4935	5.3355	0.2626	0.3196	0.0001	0.0001	0.9948	36.0621	0.6135	2.8588	0	0	0.027	0.0426	0.1028	0.0558	0.1129	0.2138	0.1075	0.0103	0.0119	0.0651	0.1653	0.1566	0	0.088	0.1047	0.0053	0.0369	0.1438	0.0212	0	0.1136	0	0.0799	0.0845	0.0433	0.0077	0.0747	1.0182	0.2087	0.01	0.3155	0.0364	0.0248	0.1243
SS-87	IM-S-3	0.0831	4.3237	0.6498	7.3375	0.2147	1.1946	0.0732	0.0001	0.1947	3.1493	0.3736	5.4349	0.0655	0	0	0.2712	0.1978	0	0.0329	0.1866	0	0.1102	0.0306	0.0345	0.1744	0.0612	0.2398	0.0671	0	0	0	0.3115	0.0104	0	0.0354	0.1949	0	0.0552	0.0276	0	0.7901	0.3029	0.1842	0.0171	0.2805	0.0617	0	0.074
SS-53	IM-S-2	0.6185	3.4248	0.5499	9.8883	1.0188	0.0001	0.0001	0.1278	0.0001	0.6498	0.0001	0.9287	0.0607	0	0.0161	0.0405	0.0713	0.0716	0.0595	0.1891	0.01	0.0232	0	0	0.2791	0.1559	0.0495	0.3193	0.1572	0	0.002	0.2895	0.0219	0	0.137	0.1195	0.0607	0.0891	0.0384	0	0.3833	0.1759	0.0802	0	0.3306	0.0094	0.0399	0.0646
SS-23	IM-S-3	0.4022	96.9459	28.1113	60.0419	3.5848	0.0001	0.1513	2.1587	0.0498	21.3264	0.0247	4.5684	0.0947	0	0.0742	0.0767	0.1891	0.0338	0.1019	0.3229	0.0692	0.1193	0.1477	0.1307	0.2711	0.0816	0.2068	0.1693	0.0818	0	0	0.0213	0.0327	0	0.1312	0.2947	0.0226	0.0632	0.0929	0	0.6678	0	0.1563	0.0103	0.2116	0.0458	0	0.0851
SS-156	IM-S-3	0.4889	3.2172	1.5222	7.3283	0.6077	0.2474	0.0969	5.7057	2.4503	11.7797	0.2437	7.6344	0.056	0	0.0462	0.0777	0.1086	0.0052	0.2887	0.2694	0	0.1012	0.1222	0.1777	0.1606	0.0253	0.0528	0.1936	0.1588	0.0711	0	0.1902	0.0005	0	0.0263	0	0	0.1075	0.048	0	1.025	0.2441	0.2482	0.0327	0.2838	0.0553	0.0314	0.0624
SS-159	IM-S-1	5.9212	13.1347	4.7025	15.025	2.002	0.0001	0.0001	0.2343	0.135	3.7261	0.0001	0.9882	0.0766	0	0	0.1676	0.0813	0.0543	0.1637	0.2417	0.0232	0.1045	0.0582	0.0825	0.1089	0.0611	0.1823	0.2369	0	0	0.0279	0.2161	0.017	0	0.183	0.0903	0.1398	0.1131	0.0626	0	0.6236	0.1085	0.158	0.0171	0.1468	0.0463	0.0772	0.0782
SS-97	IM-S-1	2.1582	13.0728	5.3308	15.3175	0.0001	0.0001	0.0001	0.0998	0.2667	2.5475	0.0347	1.8924	0.0321	0	0	0.2663	0.1299	0.0751	0.1704	0.3557	0	0.0034	0	0.0146	0.1671	0.0106	0.1671	0.2914	0.1416	0.0091	0	0.3334	0.0504	0	0.1844	0.2209	0	0.0752	0.056	0	0.7633	0.1086	0.1527	0.0069	0.1396	0.0503	0.1794	0.1135
SS-143	IM-S-2	0.0001	2.8956	0.9061	5.6493	0.043	0.0001	0.0001	0.1665	0.0175	3.8994	0.0001	0.0001	0.0367	0	0.0371	0.201	0.1026	0.0755	0.2021	0.2263	0	0	0	0	0.1071	0.1942	0.1522	0.2326	0.1246	0	0	0.1659	0.0151	0	0.0872	0.1081	0	0.0925	0.0473	0	0.7537	0.2087	0.054	0	0.191	0.0464	0	0.0966
SS-83	IM-S-3	0.0001	1.356	0.1145	3.069	0.1577	0.1403	1.1341	0.6993	0.7213	0.7904	0.049	2.0403	0.0045	0	0.0623	0.1217	0.1133	0	0.139	0.235	0	0.1062	0.0989	0.0381	0.1598	0.1888	0.1723	0	0.108	0.0136	0	0.17	0.0512	0	0.0274	0.0846	0	0.0246	0.0284	0	0.568	0.1564	0.1512	0.0365	0.0897	0.0359	0	0.1038
SS-178	IM-S-1	1.2198	0.6438	0.2162	2.6146	3.1526	0.0001	0.3128	0.2879	0.0221	0.3082	0.0001	1.7883	0.0632	0	0.0397	0.1694	0.142	0.0656	0.1845	0.2243	0	0.0909	0	0	0.2725	0.1617	0.207	0.1436	0.0285	0.0254	0	0.2075	0.0277	0	0.2553	0.0066	0	0.1023	0.0107	0	0.6305	0.0906	0.0903	0.0102	0.1523	0.0396	0.042	0.1446
SS-130	IM-S-1	2.2372	4.5061	0.7947	15.4589	4.364	0.0001	0.1653	1.4742	0.5839	34.1835	0.133	0.7219	0.1251	0	0.054	0	0.1344	0.1678	0.2242	0.2363	0.0157	0.0236	0	0.0195	0.1434	0.0628	0.1131	0.1019	0.0876	0	0.0063	0.1991	0.0282	0	0.1923	0	0.0051	0.0805	0.0462	0	0.9302	0.1063	0.1182	0.0114	0.2283	0	0.0085	0.127
SS-39	IM-S-1	9.6895	13.7843	2.2693	18.585	0.8222	0.0001	0.3333	1.3575	0.8112	23.0868	0.0001	0.0001	0.1477	0	0.0341	0.0768	0.0697	0.0345	0.0838	0.102	0	0.1003	0	0.0289	0.1381	0.1761	0.1523	0.1061	0.0611	0.0726	0	0.3464	0.078	0	0.1961	0.0427	0.0189	0.0814	0.0781	0	1.0262	0	0.1157	0	0.3128	0.0478	0.0501	0.1241
SS-75	IM-S-2	0.0001	2.7292	1.2743	3.0834	17.6708	0.0001	0.0001	0.0001	0.0001	0.8053	0.0001	0.5589	0.0397	0	0	0	0.0979	0	0	0.2913	0	0	0	0	0.2917	0.1325	0.1525	0.2343	0.0026	0	0.0241	0.378	0.0119	0	0.1759	0.2162	0.0498	0.083	0.0247	0	0.6189	0.2487	0.0531	0	0.1826	0.016	0.0181	0.0776
SS-163	IM-S-3	0.0001	2.942	0.5534	2.8147	0.3935	0.0001	0.0001	2.8008	0.1466	1.008	0.0108	1.1333	0	0	0.021	0	0.1989	0	0	0.4545	0.025	0	0.1074	0.0311	0.0827	0.1251	0.0164	0.0739	0.0224	0.053	0.0143	0.3653	0	0	0.0823	0.2434	0.0095	0.0524	0.0251	0	0.2726	0.211	0.1478	0.0291	0.1768	0.0077	0	0.0877
SS-167	IM-S-2	0.1407	3.802	2.9413	2.6367	10.942	0.0001	0.0001	0.0488	0.068	0.1634	0.0001	0.1671	0.0108	0.0004	0	0	0.1089	0	0	0.3011	0	0.0137	0	0	0.1364	0.1297	0.1066	0.2253	0	0	0	0.5383	0	0	0.2356	0.2676	0.0218	0.0613	0.0319	0	0.6711	0.1869	0.0604	0	0.1116	0.0071	0.0138	0.0786
SS-13	IM-S-2	6.3996	4.631	1.2439	5.7133	10.5014	0.0001	0.0001	0.2413	0.0001	4.1328	0.0001	0.0001	0.0313	0	0	0.2855	0.0801	0.0132	0.0562	0.1329	0	0.0419	0	0	0.2228	0.0812	0.1318	0.1768	0.0115	0.0127	0.0497	0.2076	0.0384	0	0	0.0772	0.192	0.0369	0.0274	0	0.7107	0.1721	0	0	0.1211	0.0433	0.0091	0.0973
SS-19	IM-S-3	0.0001	4.3582	0.5826	4.7897	0.6468	0.0001	0.0001	3.1026	0.0315	25.2366	0.0001	11.4686	0.055	0	0.0637	0.0202	0.0791	0.0655	0.1486	0.2581	0.0779	0.1588	0.2196	0.1421	0.1845	0.0475	0.1043	0.2117	0.0694	0.0478	0.0278	0.2575	0.0399	0	0.0748	0.018	0.0061	0.0391	0.0404	0	0.6396	0.1679	0.1015	0.0077	0.1775	0.0481	0.0359	0.145
SS-36	IM-S-2	17.8466	7.0302	0.0581	15.2365	1.3469	0.0001	0.0001	0.0001	0.1457	19.1405	0.0001	0.0001	0.1627	0	0.0453	0.0226	0.1225	0.0424	0.1679	0.1883	0.0481	0.0671	0.0585	0	0.1948	0.0794	0.1644	0.2259	0.0298	0.0614	0.0312	0.3669	0.0498	0	0.2622	0.0298	0.1865	0.0784	0.0468	0.0443	0.4182	0.1921	0.1104	0.0068	0.1961	0.0543	0.078	0.0784
SS-42	IM-S-1	19.4102	5.5602	2.9	9.2221	0.3558	0.0001	0.0001	0.0001	0.0001	26.8134	0.0316	3.3406	0.0626	0	0	0.1017	0.1441	0.174	0.2142	0.099	0	0.0525	0.0232	0.0242	0.1186	0.0751	0.1931	0.1441	0	0.04	0	0.5035	0.1394	0	0.0354	0.0139	0.03	0.0915	0.0813	0	1.0173	0.1552	0.1034	0.0197	0.1579	0.0284	0.0399	0.1109
SS-154	IM-S-2	0.0001	0.8444	0.0001	1.8023	1.3998	0.0001	0.401	5.5634	2.1927	40.4217	0.1416	4.4999	0.0808	0	0.0145	0.0459	0.0438	0	0.022	0.1239	0	0.0351	0	0.0293	0.0995	0.119	0.1561	0.0746	0.0722	0.0598	0.0819	0.227	0.0471	0	0.05	0.0765	0	0.0275	0.0115	0	0.4813	0.1034	0.1543	0.0485	0.1621	0.0415	0.0298	0.0913
SS-35	IM-S-2	0.8262	9.243	0.4426	11.0305	5.8076	0.0001	0.0001	0.97	0.1629	1.7203	0.0625	1.2753	0.0679	0	0	0.0458	0.143	0	0.0555	0.2027	0	0	0	0	0.1688	0.0734	0.1634	0.2481	0	0.0495	0	0.3719	0.0722	0	0.2274	0.2762	0	0.0617	0.0531	0	0.3505	0.0297	0.0164	0	0.1288	0.0368	0	0.0801
SS-112	IM-S-2	2.4012	9.4894	0.7489	5.0504	16.8391	0.0001	0.0001	0.0001	0.1083	0.2415	0.1762	0.5773	0.0808	0	0	0	0.1389	0.025	0.2011	0.2185	0	0	0	0	0.0898	0.1581	0.0693	0.2106	0.0502	0.0164	0.0507	0.4075	0.0774	0	0.3427	0.2714	0	0.0635	0.0601	0	0.4905	0.0699	0.0747	0.0201	0.1402	0.0179	0.0105	0.1588
SS-95	IM-S-3	0.0001	23.9205	2.2709	10.0043	7.8603	0.0001	0.0897	0.0001	0.3643	36.2502	0.0001	5.8218	0.0356	0.0064	0.0051	0	0.145	0	0.0312	0.3297	0	0.0991	0.0744	0.076	0.2239	0.2097	0	0	0.1475	0	0	0.3916	0	0	0.1219	0	0	0.0655	0.043	0	0.7133	0.3456	0.1289	0.0003	0.1839	0.0132	0	0.1289
SS-115	IM-S-2	0.2637	3.4109	1.514	9.9391	1.4669	0.1372	0.1017	0.0001	0.0313	0.5791	0.0997	0.0945	0.0793	0	0	0	0.1496	0.0049	0.1377	0.2438	0	0.0242	0	0	0.1677	0.2052	0.0912	0.2486	0	0.0362	0.0625	0.5216	0.1337	0	0.3523	0.1659	0.0942	0.0525	0.0676	0.0854	0.0152	0	0.0756	0.0183	0.1053	0.0268	0.0375	0.0714
SS-141	IM-S-2	0.3127	9.3248	1.822	3.7021	1.3344	0.0001	0.0001	0.0001	0.0305	0.5821	0.0001	0.0459	0.0225	0	0.0818	0.049	0.0726	0.0095	0.0676	0.2984	0	0	0	0	0.2327	0.1418	0.1197	0.2509	0.0902	0.036	0.1148	0.2597	0.055	0	0.1746	0.0255	0	0.079	0.0711	0.006	0.3447	0.12	0	0	0.0474	0.0299	0.0317	0.0657
SS-164	IM-S-3	0.2656	17.3111	0.6681	11.202	19.4166	1.0038	0.0001	1.5843	0.3381	4.684	0.0001	2.3879	0.0893	0	0	0.2782	0.0695	0	0.1082	0.1989	0	0.1174	0.0064	0.133	0.2699	0.1658	0.1294	0.134	0.0223	0	0	0.3716	0.0291	0	0.1328	0.2245	0.0094	0.0844	0.0502	0	0.6679	0.2238	0.0996	0.0196	0.147	0.0387	0	0.0823
SS-57	IM-S-2	0.2712	4.8473	0.7287	5.2236	22.4155	0.0001	0.0001	0.7329	0.6345	6.1726	0.0001	0.0001	0.0133	0	0	0.0996	0	0	0.0387	0.1291	0	0	0	0	0.1965	0.174	0.1342	0.2285	0.0558	0.0006	0	0.4819	0.0523	0	0.1757	0.0523	0	0.0603	0.0112	0	0.6806	0.0938	0.1381	0	0.2038	0.0016	0.0111	0.0808
SS-121	IM-S-2	0.2534	1.4088	1.3559	4.8642	5.1383	0.0001	0.0001	1.9695	0.0001	1.5244	0.0001	0.1076	0.0096	0	0.0324	0.1348	0.1119	0	0	0.19	0	0	0	0	0.1634	0.1488	0.1281	0.2983	0.1161	0	0.004	0.1162	0.0883	0	0.2565	0.1115	0	0.1267	0.0238	0.0491	0.3437	0.0142	0.0426	0.0187	0.1424	0.0247	0.0009	0.1089
SS-100	IM-S-2	0.0001	9.0738	1.4001	14.5825	0.7999	0.0001	0.0001	0.0544	0.1517	2.374	0.0001	0.0326	0.0788	0	0.0228	0.2755	0.1256	0	0	0.2868	0	0	0	0	0.241	0.2314	0	0.1274	0.0844	0.01	0.0318	0.0602	0.0531	0	0.1801	0	0.1043	0.0664	0.0419	0.1681	0.1073	0.0777	0.079	0	0.2729	0	0.0059	0.0811
SS-188	IM-S-2	0.0001	1.9342	0.8975	3.6489	2.0443	0.0001	0.0001	0.0001	0.1582	2.2868	0.1056	0.1319	0.0445	0	0.0525	0.0739	0.0962	0.0003	0.1069	0.302	0	0.0042	0	0	0.1628	0.1883	0.0775	0.2202	0.0563	0.011	0.0066	0.0964	0.0391	0	0.1206	0.1107	0	0.0805	0.0482	0	0.5388	0.2706	0.0939	0.0129	0.2023	0.0371	0.046	0.0619
SS-67	IM-S-2	0.0001	1.5604	0.8969	2.7791	22.0888	0.0001	0.0001	0.0001	0.3456	3.3585	0.09	2.7462	0.0663	0	0.0256	0.0012	0.0161	0	0.0492	0.2298	0	0.0048	0.0184	0.0234	0.2024	0.1927	0.1064	0.2704	0.059	0.0592	0	0.2949	0.0498	0	0.3373	0.1048	0.1649	0.0916	0.0258	0	0.2394	0.0525	0.0588	0	0.0987	0.031	0.0151	0.1305
SS-182	IM-S-1	0.0001	0.7359	0.5912	2.5643	0.0001	0.0001	0.0001	0.1075	0.0001	0.0749	0.0001	0.0001	0.0579	0	0	0.1518	0.1345	0.0057	0.0708	0.2878	0	0.0127	0	0	0.1171	0.1489	0.248	0.17	0.0504	0.0246	0.0401	0.2891	0.0486	0	0.2005	0.0957	0.0454	0.0663	0.0629	0	0.7229	0	0.0614	0.0405	0.036	0.0577	0.2462	0.0277
SS-183	IM-S-2	0.0001	4.5379	0.4075	5.9025	3.9694	0.0001	0.0001	0.0001	0.0872	3.2464	0.1444	0.0001	0.0483	0	0	0	0.0351	0	0	0.1787	0	0	0	0	0.1764	0.1883	0.0269	0.2131	0.1291	0.018	0.0491	0.482	0.1117	0	0.4174	0.0774	0.0721	0.0438	0.03	0.1431	0	0	0.0048	0.0119	0.0934	0	0	0.0754
SS-105	IM-S-2	0.1328	5.4724	0.1823	3.8189	4.6259	0.0001	0.0001	0.0001	0.2555	4.2254	0.0001	0.3007	0.0553	0	0	0.1855	0.1406	0.0471	0.1354	0.2555	0	0	0	0	0.2326	0.1124	0.1206	0.2085	0.1148	0	0.0021	0.0523	0.0163	0	0.1277	0.0442	0.0199	0.0208	0.0228	0.0384	0.2992	0.1297	0.0754	0	0.2139	0.0419	0	0.1245
SS-89	IM-S-1	2.0274	6.4788	0.8801	13.1615	1.8567	0.0001	0.0001	1.1808	0.2545	7.5748	0.0001	0.3919	0.0361	0	0	0.1112	0.0111	0.0514	0.1977	0.1622	0	0.0719	0	0.0221	0.2661	0.1758	0.1253	0.1966	0	0.0452	0	0.2914	0.0664	0	0.0999	0.0766	0	0.0868	0.077	0	1.072	0.1928	0.0564	0.0219	0.0959	0.0419	0.1406	0.1355
SS-31	IM-S-3	2.8461	0.7995	0.3903	3.5489	2.2759	0.0001	0.0001	4.9833	1.9367	33.2444	0.0001	3.412	0.0649	0	0.0185	0.3451	0.1711	0.1224	0.2486	0.1398	0.0171	0	0	0.0429	0.0901	0.0147	0.1951	0.0791	0.0405	0	0	0.2316	0.0005	0	0.0093	0.2829	0	0.0541	0.0124	0	1.0534	0.2882	0.2178	0.0009	0.2475	0.0749	0	0.1125
SS-179	IM-S-1	0.0001	7.5779	0.1952	14.4091	3.904	0.0001	0.1792	0.0001	0.3953	28.2923	0.3906	5.4477	0.15	0	0	0.2933	0.0719	0	0.1442	0.1075	0	0.0475	0	0.0008	0.1283	0.1426	0.0366	0.1843	0.027	0.0408	0.1049	0.3682	0.1119	0.0014	0.1734	0	0.0394	0.0921	0.067	0.012	0.1956	0.2455	0.1348	0	0.3118	0.0387	0.0853	0.0814
SS-137	IM-S-3	1.0822	1.2726	0.0991	1.5026	11.6214	0.0001	0.1455	0.4419	0.092	3.6961	0.0001	0.1686	0.0069	0	0	0.1869	0.1365	0.0642	0.1601	0.2844	0.0563	0	0.0292	0.1506	0.0436	0.1153	0.0802	0.1237	0	0.0244	0.0823	0.471	0.0044	0	0	0.2621	0.0114	0.0071	0.0233	0	0.7822	0	0.1256	0	0.2255	0.0637	0.2088	0.1277
SS-187	IM-S-1	2.4559	1.8601	0.9087	5.5959	8.1595	0.5754	0.0001	0.2441	0.0887	8.8186	0.0001	0.0001	0.1483	0	0	0.224	0	0.0657	0.0535	0.1078	0	0	0	0	0.1911	0.0714	0.1834	0.2559	0	0.0669	0	0.2005	0.0232	0	0.2046	0.1265	0.0995	0.0719	0.028	0	1.0115	0	0.1041	0	0.2312	0.0341	0.161	0.0627
SS-104	IM-S-1	0.036	0.7472	1.5655	1.143	0.0431	0.0001	0.0001	0.1095	0.0001	1.3028	0.0001	0.2082	0.0645	0	0	0	0.0874	0.0416	0.1324	0.228	0	0.0086	0	0	0.124	0.1864	0.2904	0.0153	0.0007	0.1115	0	0.598	0.0293	0	0.1058	0.1374	0.0286	0.0562	0.0648	0	0.878	0.0862	0.0283	0.0139	0.0256	0.0283	0.1874	0.1005
SS-65	IM-S-1	8.0565	15.3965	2.8325	13.0596	6.9519	0.0001	0.0001	0.2525	0.0241	17.5569	0.0069	0.7799	0.0439	0.0159	0	0.1327	0.2375	0.0588	0.169	0.2229	0.0057	0	0	0	0.0549	0.0954	0.1474	0.274	0	0	0.0153	0.126	0.0549	0	0.1655	0.0964	0.0103	0.1244	0.0776	0	0.8103	0.2163	0.1239	0	0.1767	0.0535	0	0.0789
SS-126	IM-S-3	4.6699	12.6482	2.9471	11.0204	2.0425	0.5307	0.0001	0.6879	0.4925	27.0342	0.0001	0.3337	0.0345	0.0188	0	0.1848	0.161	0.0741	0.1318	0.2666	0	0.0042	0	0.0173	0.2149	0.1072	0.1583	0.1402	0.0023	0	0	0.1424	0.0029	0	0.186	0.0515	0	0.1016	0.0893	0	0.9617	0.1469	0.2072	0.0281	0.2785	0.0481	0.047	0.0401
SS-316	IM-S-1	9.8532	11.7859	2.5215	15.6309	0.494	1.0028	0.2873	0.2994	0.5305	22.7163	0.0391	0.7247	0.1044	0	0.0163	0.029	0.0048	0.0124	0.1229	0.1196	0.0428	0.043	0.0259	0.0696	0.1504	0.0802	0.2101	0.1457	0.1324	0.0525	0	0.2337	0.0782	0	0.1891	0.165	0	0.1347	0.0683	0	0.9329	0	0.182	0	0.3091	0.064	0.0319	0.0919
SS-14	IM-S-1	1.469	145.499	22.6227	163.943	6.7714	0.0001	0.0001	1.195	0.7534	5.3047	0.0067	0.0001	0.1846	0	0.0235	0.0989	0	0.0273	0.1877	0.0968	0	0.0182	0	0	0.1601	0.0891	0.1556	0.1775	0.0982	0.0112	0	0.2539	0.0876	0	0.211	0.2182	0.0689	0.0727	0.1199	0	0.9138	0.0238	0.1085	0	0.3445	0.0338	0.0613	0.086
SS-48	IM-S-1	10.1287	26.7631	7.7484	27.7395	8.6462	0.0001	0.0001	1.2579	0.0001	3.7008	0.0001	0.0001	0.0794	0	0	0.3801	0.024	0	0.128	0.22	0.0064	0.0865	0	0.0169	0.2828	0.094	0.1351	0.2633	0	0.0274	0.06	0.3116	0.0525	0	0.1719	0.1766	0.201	0.1418	0.1112	0	0.8547	0.0182	0.002	0	0.1876	0.0515	0.0783	0.0739
SS-203	IM-S-1	5.2329	12.3207	4.0762	12.7893	3.4091	0.0001	0.0001	0.0001	0.7653	8.6636	0.5438	0.3907	0.1974	0	0.0066	0.1201	0	0	0.0336	0.164	0.023	0.0283	0	0.0787	0.2187	0.1542	0.137	0.1149	0.0338	0.0668	0.0037	0.3462	0.0721	0	0.1671	0.0093	0.0975	0.1173	0.0942	0	0.8549	0.354	0.1033	0	0.3245	0.0485	0.136	0.1066
SS-74	IM-S-1	20.373	87.2265	6.7722	56.1943	5.7162	0.0001	0.0001	0.3661	0.0263	12.4351	0.0001	0.6077	0.1708	0	0.0012	0.0649	0.0578	0.0193	0.2339	0.0576	0	0.0411	0.0902	0.0318	0.139	0.1284	0.1699	0.1676	0.017	0.0406	0	0.1482	0.0166	0	0.1646	0.0108	0.1067	0.149	0.0995	0	0.8742	0	0.0665	0	0.2425	0.0477	0.0568	0.1052
SS-202	IM-S-1	6.7777	11.4119	2.2139	14.8022	9.5004	0.0001	0.0001	0.1716	0.3052	11.16	0.0785	0.0001	0.1982	0	0	0.1898	0	0	0.0388	0.0292	0.0717	0.0171	0.0047	0	0.234	0.0555	0.2436	0.2603	0.0632	0.0242	0.0279	0.2304	0.0847	0	0.1594	0.0732	0.0924	0.0734	0.0825	0	0.6681	0.0832	0.0868	0	0.2895	0.0477	0.031	0.0882
SS-194	IM-S-3	0.7263	10.1786	3.3186	15.6099	1.8127	0.3133	0.0001	0.5793	0.1735	3.9925	0.0001	0.0001	0.1622	0	0.0205	0.2701	0.0282	0.0956	0.1129	0.2749	0	0.008	0	0.0502	0.2263	0.1087	0.1343	0.02	0.0818	0.026	0	0.324	0	0	0.0435	0.2307	0.0153	0.0915	0.0574	0	0.9542	0.1501	0	0	0.1717	0.0527	0.0318	0.0623
SS-218	IM-S-1	1.1466	13.0195	2.5067	21.6794	13.6584	0.0001	0.0001	0.2361	0.2399	7.4182	0.0862	0.0672	0.2029	0	0.0212	0.0143	0.0852	0.0515	0.0437	0.1538	0	0	0	0.0057	0.2207	0.0455	0.1517	0.1598	0.0651	0.0132	0	0.1571	0.0326	0	0.0129	0.1151	0	0.1292	0.0776	0	0.8223	0.0875	0.0784	0	0.3018	0.0472	0	0.1112
SS-234	IM-S-1	9.4461	13.8268	4.8933	19.902	2.8331	0.0001	0.0001	0.0736	0.1086	6.4754	0.0772	0.0001	0.1848	0	0.029	0.1534	0.0526	0.0041	0.0554	0.143	0.0489	0.0282	0.0249	0.0257	0.0952	0.1545	0.1592	0.1029	0.069	0.0204	0	0.1796	0.0191	0	0.2212	0.1221	0.1362	0.1172	0.0827	0	0.747	0.144	0	0	0.2651	0.0479	0.0773	0.0806
SS-222	IM-S-1	14.6609	32.3669	7.6763	23.0542	1.2142	0.0001	0.0001	0.1589	0.4509	9.3856	0.1503	0.0001	0.1989	0	0	0.0877	0.096	0	0.123	0.1457	0.0376	0	0.0193	0.0667	0.1264	0.1667	0.121	0.1546	0.0404	0.0561	0	0.1848	0.0451	0	0.3195	0.1125	0.1445	0.098	0.0903	0	0.6277	0.1422	0.0843	0	0.2749	0.0511	0.0491	0.079
SS-248	IM-S-1	7.0669	5.5488	2.1048	13.806	9.78	0.0001	0.0001	0.0001	0.0573	18.1328	0.0001	0.0001	0.1553	0	0.0389	0.2196	0.044	0.0519	0.1425	0.1964	0.0308	0.0483	0	0.1165	0	0.0501	0.1673	0.0745	0.1031	0.0361	0.0311	0.3311	0.0148	0	0.2218	0	0.1405	0.1395	0.0505	0	0.8438	0.0927	0	0	0.1849	0.0565	0.1037	0.0912
SS-211	IM-S-1	5.0028	8.0022	3.2356	13.0877	7.5664	0.0001	0.0001	0.0945	0.1954	6.1218	0.0464	0.0001	0.1799	0	0	0	0.0126	0	0.0717	0.1134	0.0275	0.0241	0	0	0.2344	0.1252	0.118	0.1319	0.0387	0.068	0.017	0.5726	0	0	0.2017	0.273	0.1795	0.1062	0.0569	0	0.8063	0.0877	0.1181	0	0.322	0.0168	0.0418	0.0829
SS-213	IM-S-1	5.96	3.3749	1.1412	4.5842	2.9462	0.1921	0.0001	0.8602	0.0471	8.5298	0.0001	0.0626	0.1558	0	0.0314	0.1771	0.0249	0	0.1023	0.1931	0	0	0.0457	0.0967	0.1789	0.0508	0.1828	0.1792	0.1506	0.0507	0	0.3365	0.0217	0	0.0732	0.2011	0.1787	0.0979	0.0578	0	0.8467	0.1039	0.1215	0	0.2729	0.0358	0.1318	0.0991
SS-305	IM-S-3	0.6884	16.1068	9.6632	12.569	2.2433	0.0459	0.1163	4.723	0.5754	51.4508	0.1356	3.2955	0.1644	0	0.096	0.225	0	0.0193	0.1676	0.2778	0	0.1229	0.2252	0.2551	0.1865	0.0685	0.0819	0.1025	0.1428	0.0369	0	0.2915	0.0011	0	0.0463	0.1459	0	0.0981	0.0618	0	1.1322	0.1908	0.1985	0.0081	0.3148	0.0408	0.0774	0.106
SS-6	IM-S-1	9.8735	3.875	1.154	7.5602	0.5318	0.0001	0.0001	0.0001	0.0642	8.8464	0.0322	0.0001	0.0805	0	0.0136	0.1145	0.1174	0.0842	0.183	0.2907	0	0.0301	0.0227	0.0432	0.2583	0.1492	0	0.1042	0.1412	0.0235	0	0.3061	0	0	0.2093	0	0.0307	0.1115	0.0418	0	0.9268	0.3057	0	0	0.1262	0.0163	0.0864	0.0542
SS-93	IM-S-3	0.1876	1.6682	0.6647	3.4042	1.3151	0.0001	0.3336	0.096	0.4483	3.7552	0.0001	1.3203	0.0814	0	0	0.243	0.0831	0.0472	0.1633	0.2916	0	0.0528	0.0672	0.0005	0.1431	0.1285	0.2083	0.0427	0.0929	0.0092	0	0.2703	0	0	0	0.0927	0	0.086	0.0171	0	0.886	0.4905	0.134	0.0102	0.1558	0.0486	0.0204	0.1364
SS-119	IM-S-2	2.4544	1.1107	3.3039	2.7088	27.2081	0.0001	0.0001	4.6173	0.0001	6.2194	0.0001	0.0001	0.0981	0	0	0.0161	0.1129	0.0031	0	0.3044	0	0	0	0	0.3046	0.0953	0.0642	0.2201	0.0092	0.0175	0.023	0.2735	0.0772	0	0.1325	0	0.0435	0.099	0.0154	0	0.4331	0.0909	0	0	0.0879	0.0162	0.0204	0.0792
SS-86	IM-S-2	24.0932	3.199	0.3324	6.0921	1.9161	0.0001	0.0001	0.9272	0.0001	9.8855	0.0001	0.0001	0.0202	0	0	0.1081	0.206	0.1022	0.0279	0.2921	0	0.0078	0.0502	0.0005	0.1427	0.1286	0.0951	0.093	0.0296	0.042	0.0123	0.0741	0	0	0.1404	0.2251	0.0127	0.03	0.0291	0	0.507	0.1558	0.0512	0	0.2105	0.0276	0.0395	0.0887
SS-46	IM-S-1	0.3867	7.2758	2.4288	10.4676	0.2783	0.0001	0.0001	0.0001	0.0001	8.2733	0.0001	0.109	0.0107	0	0.0389	0.1426	0.0491	0.0388	0.0663	0.209	0	0.0528	0	0.0776	0.1248	0.0408	0.1423	0.3153	0.1143	0.0102	0	0.1718	0.0348	0	0.1223	0.1106	0	0.092	0.0745	0	0.7013	0.4936	0.0921	0	0.1247	0.0361	0.0719	0.0795
SS-145	IM-S-3	0.0001	4.7297	0.7258	8.6915	0.0001	0.0001	0.0001	1.0032	0.8093	9.216	0.0001	0.3664	0.0545	0.0014	0.0178	0.0557	0.2792	0.0907	0.0895	0.3089	0	0	0	0.0213	0.1925	0.218	0.1484	0	0	0.004	0	0.1183	0.0454	0	0.0043	0	0	0.1127	0.0724	0	0.8682	0.1678	0.0584	0.0162	0.1364	0.027	0.0118	0.0251
SS-113	IM-S-2	3.4348	25.6303	1.1158	21.3246	63.3043	0.0001	0.0001	0.2182	0.0001	2.3296	0.0001	0.5695	0.1051	0	0.0331	0	0.0599	0.0368	0.0775	0.0944	0.0784	0.0481	0	0	0.0284	0	0.1123	0.2824	0.0571	0.0774	0.0798	0.3345	0.1399	0	0.2506	0	0.0185	0.0451	0.1083	0	0.3948	0.1896	0	0.0011	0.0744	0.0097	0.0776	0.0511
SS-136	IM-S-2	1.5471	1.6322	5.1922	3.468	4.5893	0.0001	0.0001	0.0001	0.1294	2.9666	0.0001	0.0001	0.1113	0	0.0079	0.1082	0.0424	0.0777	0.0982	0.3284	0.0042	0	0	0.0809	0.1417	0.1724	0.0471	0.1919	0.151	0.0468	0.09	0.25	0.1004	0	0.2816	0.0879	0.1416	0.0762	0.0564	0.0176	0.3145	0.2072	0	0	0.0662	0.0451	0.0759	0.0978
SS-69	IM-S-2	0.5595	8.8684	0.9273	8.1235	31.4731	0.9564	0.0902	0.9846	0.2071	6.0159	0.0001	0.5057	0.0899	0	0.0188	0.038	0.0044	0	0.0697	0.2678	0	0	0	0.019	0.1013	0.141	0.1287	0.2614	0.0506	0.0479	0.0333	0.1903	0.0897	0	0.2962	0	0	0.0706	0.0718	0	0.6251	0.0986	0.0642	0	0.1549	0.0203	0.0472	0.0755
SS-2	IM-S-2	0.2015	4.1373	1.277	2.0811	10.9833	0.0001	0.0001	0.1883	0.1593	2.9999	0.0001	0.8271	0.0581	0	0	0.2735	0.0864	0	0	0.2242	0	0	0	0	0.2019	0.1887	0.1538	0.2114	0	0.003	0	0.3935	0.0089	0	0.1626	0.3034	0	0.0587	0.0283	0	0.7234	0.0893	0.0491	0	0.1128	0.039	0	0.0775
SS-20	IM-S-2	0.4121	3.6373	0.3014	4.1088	16.1629	0.0001	0.0001	0.119	0.1943	2.2146	0.0001	0.7661	0.0945	0	0.0041	0.2184	0.1518	0	0.0715	0.1994	0	0	0	0.0231	0.3028	0.1647	0.2017	0.2063	0.0311	0.0069	0	0.1657	0.0543	0	0.2588	0.2972	0	0.0349	0.0448	0	0.5579	0.077	0.0731	0	0.1535	0.0408	0	0.0648
SS-68	IM-S-3	0.6281	3.5404	0.9733	4.3511	0.5575	0.0276	0.0001	0.5284	1.846	16.3643	1.545	6.5318	0.0835	0	0	0.2779	0.1257	0	0.087	0.3338	0	0	0.1051	0.0766	0.1228	0.1708	0.1691	0.0354	0.0611	0	0	0.1205	0.0694	0	0.2451	0.2724	0	0.0251	0.0209	0	0.7247	0.2113	0.1774	0.038	0.1993	0.05	0.0025	0.1397
SS-102	IM-S-1	0.0001	7.9576	0.5943	13.8465	0.0001	0.0001	0.0001	0.0001	0.0771	5.407	0.0001	0.0001	0.0221	0.014	0	0.3587	0.1933	0	0.0859	0.2236	0	0.0117	0	0	0.1235	0.1204	0.1773	0.2739	0.0192	0	0	0.017	0.0354	0	0.1461	0.039	0	0.0865	0.0585	0	0.5842	0.0316	0.1144	0.0093	0.2077	0.0295	0	0.0759
SS-82	IM-S-3	0.1681	8.2309	0.6715	13.865	0.2619	0.3576	0.22	5.2819	4.7505	93.8664	0.0509	7.7066	0.0458	0	0	0.0502	0.1565	0.008	0.2197	0.2499	0	0.0241	0.0117	0.0455	0.2313	0.1588	0.1484	0.2407	0.0945	0.016	0	0.453	0.0643	0	0	0.0189	0	0.0738	0.053	0	0.9014	0.3074	0.2243	0.0433	0.285	0.0394	0	0.1373
SS-85	IM-S-3	0.0001	1.9325	0.6758	3.245	1.9812	0.0505	0.1956	4.1844	3.4431	111.207	0.4245	6.4129	0.0313	0	0	0.2424	0.1171	0.0056	0.1285	0.3302	0	0.0039	0	0.0685	0.1247	0.0949	0.1593	0.1457	0.1263	0.0034	0	0.3001	0	0	0.0229	0.1343	0	0	0.0034	0	0.9039	0.2117	0.2078	0.0215	0.2523	0.0387	0	0.1132
SS-84	IM-S-1	1.377	5.3743	0.3841	16.9897	1.3802	0.0001	0.0001	2.028	0.625	12.4862	0.0001	0.3885	0.0725	0	0	0.0838	0.0248	0	0	0.161	0	0.1043	0.0391	0.1084	0.3159	0.142	0.2089	0.249	0.0591	0.0076	0	0.4477	0.0398	0	0.0886	0.2448	0	0.0294	0.048	0	0.7706	0.2203	0.2015	0	0.4103	0.0422	0	0.1319
SS-175	IM-S-3	0.0001	7.3301	2.2148	10.6063	3.8053	0.0001	0.0001	2.0756	0.9475	14.5045	0.0212	1.354	0.0802	0	0.037	0.0696	0.0535	0.1061	0.1782	0.2362	0	0	0.011	0.1038	0.1194	0.0971	0.0719	0.0876	0.0909	0.0681	0.0577	0.2542	0.0477	0	0.1439	0.0439	0.0118	0.0975	0.0835	0	0.5831	0.2681	0.1584	0.0209	0.1972	0.0286	0.019	0.1104
SS-98	IM-S-3	0.5983	2.8094	0.1109	7.034	1.1013	1.6507	0.0538	1.5403	3.3097	46.118	0.0777	5.607	0.068	0	0.0391	0	0.1836	0.0689	0.1237	0.4176	0.0562	0.0374	0.1149	0.1477	0.021	0.139	0.183	0.0816	0.1049	0.0578	0	0.3758	0.085	0	0.0345	0.3226	0	0.0349	0.061	0	0.6896	0.1957	0.2255	0.0204	0.3377	0.042	0	0.1162
SS-172	IM-S-3	0.0001	3.6061	0.881	5.7609	0.5598	0.0001	0.1566	0.3076	1.6186	44.3615	0.0747	3.8915	0	0	0	0.1766	0.1897	0.006	0.1398	0.2986	0.0545	0.0623	0.1202	0.1126	0.0794	0.0527	0.1477	0	0.078	0.0129	0	0.1881	0.0478	0	0.121	0.1777	0	0.0437	0.0455	0	0.7186	0.356	0.2351	0.0413	0.2995	0.0476	0	0.1121
SS-186	IM-S-2	0.0001	0.4054	5.0263	0.7244	0.1531	0.0001	0.0001	0.0001	0.0882	1.1172	0.0001	0.0001	0.0103	0	0.0296	0.0581	0.1905	0.0036	0.0809	0.2777	0.0242	0.0052	0	0	0.1464	0.1703	0.1051	0.2331	0.0251	0.053	0	0.1318	0.0277	0	0	0.1748	0	0.0879	0.0104	0.0719	0.3741	0.2557	0.0274	0.0257	0.0631	0.0475	0	0.0656
SS-120	IM-S-3	0.0001	1.2434	0.7274	1.5481	2.2929	4.5767	0.0001	2.5915	1.0392	26.5641	0.0001	13.816	0.0566	0.0163	0.0411	0	0.1808	0	0.0722	0.3606	0.0141	0.1239	0.1522	0.224	0	0.1231	0.0606	0.2149	0.1348	0.0174	0.0052	0.2906	0.0432	0	0.0608	0.0207	0	0.0549	0.0429	0	0.4766	0.2104	0.2293	0.0424	0.2559	0.0236	0.0279	0.0724
SS-173	IM-S-3	0.0001	1.5137	0.7725	8.4562	0.5094	0.0001	0.0001	0.0867	2.9854	12.2731	0.028	6.4636	0	0.0053	0	0.2135	0.1938	0	0.1638	0.3296	0	0.0183	0	0	0.1681	0.0666	0.1759	0	0	0.0149	0	0.4502	0.0096	0	0	0.2248	0	0	0.0333	0	0.7746	0.1869	0.1895	0.0185	0.2577	0.0506	0	0.069
SS-147	IM-S-3	0.0001	2.6096	0.9957	4.6121	1.1657	4.0039	0.0001	2.3109	0.9686	17.5199	0.0001	12.9873	0.0195	0.0046	0.0436	0	0.1109	0	0.0349	0.2304	0	0.1213	0.1853	0.2226	0.0975	0.1152	0.0891	0.0427	0.133	0.0017	0	0.2208	0.0282	0	0	0.1093	0	0.0253	0.0454	0	1.0016	0.2572	0.2471	0.0328	0.2209	0.0291	0	0.0734
SS-180	IM-S-3	0.0001	2.2294	0.9332	1.4383	0.0001	2.8374	0.0001	1.1394	5.5578	24.8969	0.0198	14.0796	0.0282	0.0114	0.0023	0.033	0.1162	0	0.1356	0.2902	0.0151	0.1306	0.1377	0.178	0.0541	0.0817	0.1521	0.1008	0.0434	0.0577	0	0.4983	0.0048	0	0	0.217	0	0.0866	0.0139	0	0.9036	0.2073	0.2325	0.029	0.3315	0.0561	0.0239	0.1146
SS-165	IM-S-2	0.0001	0.4078	0.1105	3.1696	0.9661	0.0001	0.0001	1.0894	0.1703	3.3588	0.0001	0.2059	0	0	0.1008	0	0.1382	0	0.0767	0.3718	0	0.0451	0	0.0523	0.3437	0.0936	0.1516	0.0785	0.1261	0	0	0.0132	0.0305	0	0.1183	0.0076	0	0.042	0.0345	0	0.5556	0.159	0.1927	0.0186	0.2503	0.0214	0.0733	0.023
SS-185	IM-S-2	7.0041	0.3973	0.0629	1.1988	6.2445	0.0001	0.0001	1.3128	1.2618	33.9055	2.7653	0.2791	0.0702	0	0.086	0	0.1394	0	0.0503	0.2958	0.0083	0.0353	0	0.0383	0.1838	0.1356	0.1443	0.1915	0.1544	0.0115	0.0514	0.0707	0.0119	0	0.0295	0.1039	0	0.0392	0	0	0.56	0.0875	0.2087	0.0099	0.3446	0.0498	0.0149	0.0988
SS-169	IM-S-3	0.3574	1.5446	1.9598	3.5259	0.7697	0.0001	0.0001	1.9855	0.3383	9.9413	0.0042	0.0541	0.0467	0.0014	0.0666	0.0293	0.0728	0.0414	0.0893	0.2492	0	0.0492	0	0.078	0.0247	0.1148	0.2106	0.2217	0.0862	0	0	0.1276	0	0	0.1624	0.1393	0	0.0828	0.0195	0	0.6691	0.1608	0.1614	0	0.2547	0.0384	0	0.0583
SS-32	IM-S-1	2.628	1.8226	0.7717	5.929	0.7458	0.0001	0.0001	0.8815	0.2541	10.2597	0.0438	3.371	0.0822	0	0.0568	0.1541	0.0535	0.0323	0.1654	0.216	0	0.0463	0.0605	0.0138	0.1855	0.068	0.2558	0.3159	0.1488	0	0	0.3362	0	0	0.2346	0.173	0	0.0778	0.0139	0	0.8823	0.0494	0.1665	0	0.3486	0.0652	0.0649	0.0701
SS-27	IM-S-2	1.6824	9.1441	2.9998	7.6082	33.4688	0.0001	0.0001	0.503	0.13	19.7358	0.0181	0.606	0.0657	0	0	0.2723	0.1187	0.0344	0.1241	0.2414	0.0193	0.0004	0	0	0.1579	0.1331	0.1705	0.1323	0	0.0787	0	0.3524	0.0223	0	0.1848	0.2297	0	0.0659	0.0344	0	0.9463	0.1707	0.0239	0	0.1274	0.0468	0	0.1355
SS-29	IM-S-2	0.7553	12.316	1.658	9.8812	58.6394	0.0001	0.1239	0.4921	0.2587	8.835	0.0001	0.1981	0.0995	0	0	0.1329	0.1291	0.0529	0.117	0.2868	0.0687	0.0027	0	0	0.1841	0.1675	0.1823	0.122	0.0136	0.0198	0	0.4008	0.0426	0	0.1532	0.2724	0	0.1245	0.0508	0	0.5654	0.087	0.0223	0	0.1669	0.0494	0	0.0791
SS-132	IM-S-2	0.1336	4.0982	0.3917	3.8988	6.6638	0.0001	0.0001	2.5251	0.44	11.2503	0.0072	0.5954	0	0.0391	0	0.1549	0.0493	0	0.0407	0.2972	0.0122	0	0	0	0.1075	0.2128	0.1734	0.1661	0.0933	0	0	0.3521	0.0613	0	0.1338	0.2257	0	0.0261	0.0308	0	0.7614	0.0677	0.1161	0	0.126	0.0244	0	0.0846
SS-76	IM-S-2	0.3429	4.0404	1.6044	4.9805	29.3331	0.0001	0.0001	0.0001	0.4744	11.4756	0.021	0.2951	0.0741	0	0.0129	0	0.0137	0	0.055	0.2662	0	0	0	0	0.1822	0.1563	0.145	0.1843	0.0251	0	0	0.4521	0.066	0	0.1425	0.2737	0.001	0.0815	0.0617	0	0.5742	0.3035	0.1546	0.0224	0.2077	0	0	0.0713
SS-26	IM-S-3	0.2953	12.8076	0.6101	10.5918	0.6868	0.1739	0.0001	0.0001	0.5485	27.1665	0.0081	2.2636	0.0739	0	0.0083	0.1728	0.1173	0.0115	0.1468	0.2894	0.0128	0.1232	0.0872	0.157	0.1123	0.0592	0.1318	0.0988	0.1214	0.0204	0.0122	0.1558	0.0678	0	0.2957	0.0362	0.0286	0.0714	0.0608	0	0.545	0.0273	0.1743	0.0465	0.1693	0.0134	0.0081	0.1138
SS-49	IM-S-2	5.6889	5.4127	0.5118	12.77	1.3394	0.0001	0.0001	0.0001	0.1019	17.7354	0.0001	0.4469	0.1582	0	0.0423	0	0.0407	0.1288	0.1548	0.223	0	0.0334	0	0.0106	0.2933	0.1226	0.1381	0.245	0.0826	0.0587	0.0323	0.1719	0.0114	0	0.2762	0.0687	0.0667	0.0653	0.0641	0	0.4134	0.3475	0.1378	0	0.3276	0.0214	0.0431	0.0325
SS-45	IM-S-3	0.0001	1.6076	0.0426	8.0505	0.8393	0.0001	0.0001	0.0001	1.5351	22.453	0.0001	3.489	0.0252	0	0	0.0782	0.128	0.0369	0.1248	0.3005	0	0	0	0	0.2026	0.1281	0.1926	0.033	0.0968	0	0	0.1604	0	0	0	0.0659	0	0.0443	0.0146	0	0.7341	0.3726	0.1684	0.0026	0.2325	0.034	0	0.0766
SS-15	IM-S-3	0.6281	3.9778	0.3395	5.0984	0.6412	1.1927	0.2095	1.1797	1.4751	18.4558	0.4134	4.8764	0.0163	0	0.054	0.0904	0.0846	0	0.0787	0.2629	0	0.066	0.1947	0.1281	0.1229	0.1132	0.1882	0.1186	0.0403	0	0.0175	0	0.0321	0	0.1044	0.1158	0	0.0156	0.0307	0	0.5555	0.2663	0.2482	0.0468	0.2208	0.0429	0	0.1238
SS-71	IM-S-3	0.5747	2.2788	0.1295	7.1125	1.4352	0.0001	0.0001	0.0001	1.352	12.6259	0.0238	0.7328	0.0627	0	0	0.1916	0.0714	0	0.0942	0.3771	0	0.073	0.1125	0.1607	0.0798	0.1344	0.212	0.1154	0.0509	0	0.0031	0.3157	0.0016	0	0.1246	0.2502	0.0145	0.0463	0.0358	0	0.7767	0.4521	0.2088	0.0192	0.2756	0.0657	0.0325	0.1339
SS-61	IM-S-3	0.0001	3.9792	0.3697	7.8339	0.2119	0.0001	0.1605	0.0001	0.0879	6.6861	0.0001	0.3604	0.0367	0.0066	0.0371	0	0.0507	0.0927	0.1152	0.2346	0	0	0	0.0021	0.2415	0.0755	0.1392	0.1908	0.0995	0.0169	0	0.2895	0.0124	0	0.1517	0.1593	0	0.1068	0.0688	0	0.9118	0.2017	0.1391	0.0013	0.1859	0.0394	0	0.0842
SS-148	IM-S-2	0.3996	3.69	6.837	3.2622	1.4911	0.0001	0.0001	0.0001	0.1674	2.9096	0.0178	1.6566	0	0	0.028	0.2271	0.1481	0.0291	0	0.3729	0	0	0	0	0.3065	0.2055	0	0	0.0905	0.0074	0.0262	0	0.0934	0	0.0448	0.0736	0.0423	0.0336	0.0382	0.1842	0.1626	0.2515	0.0643	0	0.1411	0.0462	0	0.0524
SS-78	IM-S-2	0.4157	4.5033	0.5525	7.6182	0.9614	0.0001	0.0001	0.0001	0.0001	2.614	0.0001	0.0001	0.0748	0	0.0234	0.2646	0.1823	0.0988	0.0627	0.375	0	0.0118	0	0	0.1198	0.1586	0	0	0.1297	0.0011	0.0021	0	0.058	0	0.0916	0	0.0042	0.0579	0.0536	0.0551	0.3144	0.2691	0.0448	0.037	0.0676	0.0171	0.0271	0.0437
SS-160	IM-S-2	0.1289	4.2222	0.5635	3.7201	4.8334	0.0001	0.0001	0.0001	0.0001	1.8856	0.0001	0.5498	0.0515	0	0.0264	0.0218	0.1208	0.1227	0.1103	0.269	0	0.0083	0	0	0.1322	0.1517	0.0042	0.0217	0.1336	0	0.046	0.1876	0.0049	0	0.1288	0	0	0.0175	0.0208	0	0.5399	0.2264	0	0	0.0414	0.0293	0.0294	0.0904
SS-66	IM-S-2	0.4664	3.4214	7.4358	5.9999	1.8175	0.0001	0.0001	0.0001	0.0001	3.8402	0.0001	0.0001	0.0537	0	0	0.1989	0.099	0.0642	0.0267	0.3773	0	0.0673	0	0	0.2525	0.0962	0.0981	0.0764	0.0817	0.0119	0	0.1187	0.0773	0	0.146	0.0607	0	0.0371	0.0498	0	0.4615	0.1903	0.0039	0.0027	0.052	0.0433	0.0031	0.0749
SS-114	IM-S-2	3.8298	1.3356	0.0767	3.1991	4.8188	0.0001	0.0001	0.0001	0.0001	1.5755	0.0001	0.1813	0.1103	0	0	0.1384	0.174	0.0601	0.0579	0.3477	0.0502	0.0154	0.0511	0.0527	0.1514	0.1633	0	0.1263	0.0345	0	0.0672	0.0076	0	0	0.1343	0.0009	0	0.0226	0.0089	0	0.4518	0.1296	0.0041	0	0.1784	0.0297	0.0096	0.0505
SS-34	IM-S-1	6.0646	6.68	0.5861	11.0155	1.5372	0.0001	0.0404	0.8143	0.3103	16.9188	0.0001	0.7853	0.0501	0	0	0.2917	0	0.1026	0.1181	0.1525	0	0.045	0	0	0.2896	0.1113	0.2273	0.2155	0.0595	0	0	0.3324	0.0172	0	0.197	0.1431	0	0.0628	0.0548	0	1.1731	0.1594	0.189	0.0138	0.265	0.0418	0.0097	0.1162
SS-55	IM-S-2	0.0676	6.0812	0.5537	6.1705	2.1588	0.0001	0.0001	0.0001	0.0001	5.1698	0.0001	0.0518	0.0614	0	0	0.3155	0.1592	0.1054	0.0676	0.25	0.0097	0.0027	0	0	0.1791	0.1439	0.0483	0.0954	0.0251	0.0153	0.0227	0	0.0513	0	0.1759	0	0	0.078	0.0388	0.0593	0.4396	0.1349	0	0	0.0487	0.0237	0	0.0659
SS-162	IM-S-2	0.0987	2.5243	1.4289	4.3771	1.2492	0.0001	0.0001	0.0001	0.0001	0.1997	0.0001	0.0001	0	0	0.0486	0.2357	0.0725	0.0308	0	0.3579	0	0.0199	0	0	0.1514	0.137	0	0.199	0.2423	0	0	0.0425	0	0	0.1703	0.0033	0	0.0412	0.0203	0.0463	0.1773	0.2372	0	0	0.0211	0.0134	0	0.0576
SS-116	IM-S-2	3.1742	2.5441	0.9352	3.1348	1.3557	2.0581	0.0001	0.0001	0.0001	2.2986	0.0001	2.1418	0.0377	0	0	0.2678	0.0641	0.0254	0.1161	0.2837	0.0277	0.0482	0	0	0.2019	0.0963	0.0838	0.2816	0.0794	0	0.0596	0.0429	0.0731	0	0.1562	0.1984	0	0.0958	0.045	0.0248	0.3491	0.2021	0.0822	0	0.181	0.0523	0.0248	0.1555
SS-111	IM-S-2	0.2737	2.9411	0.4124	7.9403	4.5399	0.0406	0.0001	0.4303	0.3856	24.0069	0.0803	3.5829	0.0399	0	0.0669	0	0.1031	0	0.0862	0.2702	0.0415	0	0	0	0.1396	0.1512	0.0875	0.1792	0.0245	0.0056	0	0.1994	0.0814	0	0.2229	0	0	0.0551	0.0566	0.0285	0.3632	0.0933	0.129	0	0.2427	0.0132	0.0191	0.0698
SS-62	IM-S-2	0.6795	11.8543	1.141	9.6361	1.4479	0.1346	0.0001	0.0001	0.1902	21.9974	0.1139	2.1927	0.1105	0	0	0.1801	0.0873	0.0903	0.16	0.3004	0.0009	0.0106	0	0	0.2026	0.1319	0.0743	0.1626	0.0846	0	0	0.1039	0.028	0	0.1446	0.1874	0.0486	0.0914	0.069	0	0.6508	0.1992	0.1184	0	0.2915	0.0367	0.0061	0.1016
SS-99	IM-S-3	4.6642	1.0811	0.4903	3.7379	15.3969	0.0001	0.0001	0.018	0.1732	1.1214	0.069	2.0411	0.0166	0	0	0.1494	0.1816	0.0017	0.1422	0.3524	0.0626	0.0032	0.0033	0.1065	0.1383	0.1022	0.1238	0.0136	0	0	0.1104	0.3342	0.0366	0	0	0.2565	0.0491	0.0346	0.0471	0	0.728	0.2908	0.1325	0.0082	0.2063	0.0604	0.0831	0.1074
SS-59	IM-S-3	2.638	20.494	6.2455	26.7296	1.2187	0.0001	0.0001	1.3297	0.3634	6.1971	0.2112	2.2337	0.0899	0	0.0334	0.0996	0.101	0.0317	0.1982	0.3508	0	0.0905	0.0382	0.1188	0.1205	0.0962	0.169	0.2769	0.0907	0.036	0	0.1241	0.0376	0	0.1919	0.1068	0	0.0858	0.0678	0	0.5467	0.3266	0.1079	0.0212	0.1872	0.0564	0.0093	0.1319
SS-22	IM-S-2	0.1742	2.0328	0.3689	3.795	4.2688	0.0001	0.0001	0.0001	0.0001	1.0092	0.0001	0.0001	0.0412	0	0.0116	0.1315	0.1416	0.0361	0.0613	0.3726	0	0	0	0	0.1992	0.1471	0.1028	0.066	0.0407	0.0167	0.0134	0.2656	0	0	0.1705	0.1882	0	0.065	0.0253	0	0.6422	0.3067	0	0	0.0864	0.0364	0.0251	0.0688
SS-152	IM-S-1	0.0154	1.1307	0.2791	5.042	3.5704	0.7897	0.0001	1.4689	0.616	7.1139	0.0001	0.9301	0.0819	0	0.0071	0.0806	0.0376	0	0.2306	0.3604	0	0.0219	0.1085	0.1818	0.1002	0.1691	0.132	0.2235	0.1128	0.0834	0	0.454	0.0573	0	0.1798	0.1964	0.0381	0.0804	0.0634	0	1.0526	0.1052	0.0889	0	0.1413	0.0355	0.0827	0.0762
SS-166	IM-S-2	0.4277	1.4952	1.3291	2.0502	0.8886	0.0001	0.0001	0.0001	0.3832	0.4198	0.0001	1.0972	0	0	0.0327	0.1	0.1637	0.0232	0.0344	0.3417	0.0563	0.0583	0	0	0.2304	0.1157	0.0067	0.1364	0.141	0	0.0269	0.1741	0.0606	0	0.0905	0.0342	0	0.0065	0.0275	0.1645	0.1633	0.1792	0.0733	0.0088	0.155	0.0267	0	0.0943
SS-139	IM-S-2	0.0001	17.0651	240.455	7.3141	0.6381	0.0001	0.0001	0.0001	0.0001	0.5052	0.0001	0.0001	0	0	0	0.105	0.108	0.0539	0	0.3204	0	0.0199	0	0	0.1929	0.109	0.0429	0.1493	0.1101	0.0856	0	0.2628	0.2402	0	0.0853	0.1701	0.0167	0	0.1205	0	0.3584	0.2233	0	0	0.0401	0.0368	0.0073	0.0207
SS-151	IM-S-1	0.7229	20.398	3.2955	15.197	0.6406	0.7338	0.0001	0.345	1.4547	49.365	0.3628	2.5171	0.0792	0.0083	0.0077	0	0.0993	0.0117	0.1398	0.3248	0.0995	0.0008	0.098	0.0993	0.0303	0.1572	0.1369	0.1465	0.1621	0.0774	0	0.3987	0.0677	0	0.1405	0.2627	0	0.0847	0.0577	0	0.866	0.0836	0.1426	0.0094	0.1973	0.0301	0	0.089
SS-109	IM-S-1	15.1205	12.8312	0.5692	24.6237	3.2806	0.1479	1.1751	1.1933	1.0023	71.4353	0.4359	3.5762	0.1539	0	0.034	0	0.0136	0.0717	0.1837	0.1082	0.0323	0.0957	0.1952	0.0612	0.1511	0.0681	0.1583	0.144	0.1115	0.0393	0	0.3723	0.1059	0	0.1484	0.0097	0	0.0718	0.0917	0	0.9953	0	0.1373	0	0.3703	0.0266	0.0189	0.1258
SS-70	IM-S-1	0.1371	1.2031	0.3346	4.1749	4.2682	0.0001	0.0001	0.0001	0.0358	7.3598	0.0618	0.0001	0.069	0	0	0	0	0	0.0683	0.1553	0	0.0366	0.1738	0.0441	0.1191	0.0447	0.1911	0.1693	0.0316	0.0952	0.0817	0.6873	0.0362	0	0.1035	0.2636	0	0.0618	0.0392	0	0.8731	0	0.0686	0	0.1555	0.0161	0.0194	0.099
SS-30	IM-S-1	14.4925	3.0252	0.147	4.8904	7.4607	0.0001	0.0001	0.5724	0.0001	3.3593	0.0001	0.3239	0.0966	0	0	0.0057	0.0145	0.0862	0.1685	0.2103	0	0.0182	0.0089	0.0041	0.1912	0.0515	0.1922	0.18	0	0.0339	0.052	0.619	0.0569	0	0.0902	0.0932	0.1045	0.0753	0.0655	0	1.1002	0.0233	0.0058	0	0.1035	0.0375	0.213	0.1044
SS-108	IM-S-1	0.0567	197.659	3.2864	39.6605	4.7015	0.0001	0.0001	0.0001	0.0001	4.6791	0.0001	0.0001	0.0999	0	0	0.1076	0.0071	0	0.1179	0.0099	0.0063	0.0648	0	0	0.1444	0.1527	0.2125	0.1355	0	0.0441	0.0391	0.6983	0.1668	0	0	0	0.1025	0.0364	0.1247	0	0.8578	0.0441	0.0447	0.003	0.0462	0.0387	0.0835	0.1434
SS-88	IM-S-3	1.0601	9.518	0.1953	4.9405	5.6215	0.0001	0.0001	0.0631	0.0295	2.9697	0.1536	0.2084	0.0226	0	0	0.1863	0.1643	0.0984	0.1286	0.2887	0	0.0991	0.05	0.0443	0.2004	0.1518	0.0909	0.0444	0.0246	0.0207	0.1164	0.4869	0.093	0	0	0.2295	0.0744	0.034	0.0548	0	0.6167	0.1825	0.0168	0.0014	0.0226	0.0409	0.0926	0.1195
SS-3	IM-S-3	0.0001	5.3317	3.7967	2.035	1.334	0.0001	0.0001	1.6907	0.0769	10.2769	0.0001	0.3427	0.0641	0	0	0.3482	0.1985	0.1439	0.0894	0.2667	0.0483	0.0658	0.0312	0.0429	0.0528	0.1589	0.0813	0.0027	0.058	0.0515	0	0.0291	0.089	0	0.1231	0	0	0.0526	0.0434	0	0.8624	0.2031	0	0	0.0898	0.0427	0	0.0483
SS-144	IM-S-2	1.5681	6.2452	0.0769	17.5822	3.2129	0.0001	0.0001	0.0001	0.6629	63.5437	1.1105	0.2884	0.0383	0	0.0615	0	0.1419	0	0.0627	0.3173	0	0	0	0.0104	0.1266	0.194	0.0585	0.1577	0.1114	0.0248	0.0765	0.1913	0.0598	0	0.2343	0	0.135	0.0914	0.0755	0.1181	0.0353	0.3206	0.1108	0	0.2267	0.0167	0.0819	0.1241
SS-134	IM-S-2	0.1958	13.1426	0.4456	15.5288	2.2609	0.0001	0.5929	0.0001	0.0555	19.0626	0.1569	2.3562	0.0491	0	0	0.1689	0.1896	0.0539	0.1125	0.1923	0.0408	0.0121	0	0.0201	0.0413	0.065	0.1094	0.2734	0.0441	0.0198	0.0771	0.1542	0.0074	0	0.1556	0	0	0.1219	0.0592	0.0301	0.3474	0.2212	0.0816	0.0035	0.18	0.0433	0.0129	0.094
SS-28	IM-S-3	0.6615	13.428	51.2424	14.7452	3.4894	0.8451	0.1891	0.0001	1.4834	91.9558	0.2321	3.3707	0.0446	0	0	0.0452	0.1026	0.0043	0.0407	0.2189	0	0.1103	0.1202	0.1091	0.1199	0.1458	0.2413	0.1545	0.0736	0.0167	0	0.4251	0.119	0	0.1109	0.1726	0	0.0639	0.0853	0	0.8095	0.4543	0.0587	0	0.1505	0.0439	0	0.1766
SS-142	IM-S-3	1.0226	973.097	24.2794	220.128	3.2194	0.0001	0.5087	0.3716	2.2467	13.295	0.0135	12.469	0.1155	0	0.032	0	0.1797	0.0153	0.1647	0.2667	0.0184	0.1397	0.0708	0.1088	0.169	0.1711	0.1993	0.0386	0.1037	0.0345	0	0.1991	0.196	0	0.1002	0.0173	0	0.0411	0.168	0	0.8855	0.3217	0.1627	0.0228	0.217	0.0312	0.0015	0.0912
SS-9	IM-S-3	20.3592	10.7604	1.2705	10.7566	2.5656	0.1589	0.0001	0.1274	0.5685	20.4568	0.0001	0.7977	0.017	0	0	0.1015	0.2166	0.0745	0.137	0.3189	0	0	0	0.0116	0.1895	0.0617	0.2271	0.1194	0	0	0	0.1232	0.027	0	0.0847	0.2331	0.0338	0.1183	0.0598	0	0.8287	0.1661	0.1473	0	0.2261	0.0705	0	0.0992
SS-24	IM-S-1	0.2814	3.9087	1.0639	5.1768	3.7982	0.0001	0.0001	0.0001	0.0001	5.3401	0.0001	0.0001	0.0892	0.0313	0	0.287	0.1113	0.0578	0.1413	0.1699	0.0626	0.0709	0.007	0.0925	0.1189	0.076	0.1547	0.2837	0	0	0	0.0986	0.0279	0	0.1329	0.0445	0	0.117	0.0879	0	0.7714	0.2151	0.1151	0	0.2298	0.0352	0.0309	0.0247
SS-171	IM-S-1	11.4042	18.1553	4.0942	19.2112	1.7782	0.5573	0.2601	2.1455	0.8519	14.4075	0.0001	0.0001	0.1116	0	0	0.2605	0.0347	0	0.0289	0.1087	0.028	0.0364	0.0632	0.0316	0.1202	0.0155	0.1247	0.3194	0	0.0082	0	0.146	0.0601	0	0.2524	0.0315	0	0.0622	0.0632	0	0.838	0	0.1327	0	0.2945	0.0672	0.0115	0.0826
SS-117	IM-S-3	0.0001	5.939	0.1992	6.9291	0.7246	1.2567	1.0541	0.7128	0.3336	13.3128	0.0001	6.5447	0.0582	0	0.0113	0.0466	0.1698	0.0224	0.1576	0.3506	0.0782	0.122	0.1486	0.1869	0	0.0141	0.073	0.0403	0.0592	0.0311	0	0.0796	0	0	0.2476	0.1222	0	0.0748	0.0356	0.1098	0.4781	0.0889	0.102	0	0.184	0.0277	0	0.1491
SS-58	IM-S-3	0.2143	31.5309	2.138	18.8869	2.6042	0.0001	0.6489	0.0001	0.4134	20.2369	0.0001	12.89	0.1201	0	0.0205	0.0707	0.1232	0.0062	0.1281	0.2165	0.0426	0.055	0.0578	0.0523	0.0645	0.0717	0.1568	0.1495	0.0342	0.0592	0	0.2603	0.0538	0	0.1463	0.0677	0.0534	0.0981	0.064	0	0.7966	0.1971	0.051	0	0.2084	0.0499	0.0168	0.1385
SS-150	IM-S-3	28.126	2.8916	0.7232	3.2251	0.3647	0.0001	0.149	0.6343	0.4801	34.6354	0.0001	23.6002	0.0689	0	0	0.1537	0.2453	0.0523	0.0225	0.18	0.027	0.0623	0.0031	0.0645	0	0.0481	0.0953	0.1113	0.0147	0.0559	0	0	0	0	0.0978	0	0	0.0568	0.0261	0.0335	0.5089	0	0.22	0.02	0.3229	0.0528	0	0.1458
SS-90	IM-S-1	2.3168	10.597	3.3662	11.6141	1.8699	0.0001	0.0001	0.3487	0.0001	13.6812	0.0001	0.0747	0.0267	0	0.0001	0.2764	0.1407	0.0138	0.0815	0.2101	0	0.0689	0	0.0813	0.2089	0.0732	0.2236	0.1277	0.0435	0	0	0	0.0398	0	0.2417	0.2054	0.1161	0.0774	0.0495	0	0.6377	0.2965	0.0992	0	0.1743	0.1031	0	0.1106
SS-184	IM-S-3	0.0001	1.6538	0.4326	5.8595	0.8455	0.0001	0.6841	0.3482	0.0131	19.3162	0.0001	11.0295	0.1097	0	0.0027	0.1106	0.2303	0.0644	0.2222	0.2539	0.0581	0.0757	0.1028	0.1105	0.0974	0.0577	0.0905	0	0.0422	0.0245	0.0171	0.0659	0.0429	0	0.107	0	0	0.0218	0.0404	0	0.6884	0.2819	0.0683	0	0.1606	0.0358	0.0392	0.1597
SS-168	IM-S-1	10.3171	4.1326	0.6001	10.8652	2.3603	0.9344	1.6291	5.4087	0.159	49.6603	0.4841	1.7621	0.1778	0	0.0181	0	0.1196	0.0466	0.1915	0.1647	0.0245	0.075	0.1543	0.1878	0.0428	0.0782	0.1582	0.1551	0.0758	0.078	0.0227	0.1811	0.0082	0	0.1949	0.0506	0	0.1299	0.0314	0	1.0584	0	0.1591	0	0.3803	0.0494	0.0358	0.1295
SS-41	IM-S-2	0.3041	8.944	2.3811	18.9244	2.6436	0.4072	0.0001	1.3776	0.244	18.1814	0.0001	0.9366	0.0537	0	0.0072	0.1307	0.158	0.0121	0.0272	0.2102	0.0923	0.0606	0.0192	0	0.2158	0.1064	0.1423	0.2228	0.0967	0.0054	0.0124	0.0656	0.0123	0	0.1885	0	0	0.0793	0.0607	0.0014	0.6387	0.4233	0.1302	0	0.1914	0.066	0.0094	0.0427
SS-38	IM-S-1	6.5652	10.0344	0.5495	12.2205	1.4887	0.0001	0.0001	0.633	0.0001	19.6678	0.0001	1.6929	0.0994	0	0	0.1072	0.1928	0.0513	0.1483	0.1095	0	0.034	0	0.0251	0.0863	0.0959	0.1593	0.1975	0	0.0166	0	0.18	0.0591	0	0.1854	0.1107	0	0.1341	0.0717	0	0.763	0.2493	0.0438	0	0.1756	0.0491	0.0061	0.0913
SS-158	IM-S-1	9.7398	7.2017	4.1951	3.3867	7.633	0.0001	0.0001	0.1598	0.4113	14.8852	0.0001	0.0987	0.119	0	0.0119	0.0303	0.1907	0.144	0.1636	0.2085	0	0.0175	0.0208	0.0243	0.0957	0.0091	0.1507	0.235	0.0715	0.0809	0.0109	0.2967	0.0333	0	0.2091	0.142	0.1952	0.1055	0.0533	0	0.8433	0.2254	0.0693	0	0.2389	0.0726	0.0979	0.1147
SS-94	IM-S-3	7.3196	1.4674	1.0925	3.0162	9.9332	0.0001	0.0001	0.8607	0.0001	3.4563	0.0001	0.0001	0.0828	0	0	0.24	0.2031	0.0563	0.195	0.278	0.0038	0.0334	0.0369	0.0983	0.0667	0.0073	0.1934	0.1691	0	0.0046	0.0961	0.2428	0.0339	0	0	0.1923	0	0.0621	0.0515	0	0.9029	0.2613	0.0396	0	0.2016	0.0644	0.1191	0.0734
SS-52	IM-S-3	0.0001	3.6393	0.3961	8.2208	1.1231	0.0001	0.8704	0.0001	1.5672	13.8605	0.0001	27.3617	0.102	0	0.0475	0	0.1667	0.0115	0.1447	0.1129	0.0278	0	0.146	0.0444	0.0375	0.1329	0.0876	0.1332	0.0573	0.0851	0.0741	0.1719	0.0372	0	0.0579	0	0	0.0257	0.0488	0	0.6007	0.2451	0.2131	0.0178	0.3296	0.0102	0.0521	0.1572
SS-21	IM-S-3	0.0001	11.2283	2.1908	12.4928	0.503	0.0001	0.7307	1.2751	0.2594	28.1489	0.0001	17.1014	0.0134	0	0.0147	0.1754	0.3015	0.0371	0.0993	0.3069	0.1199	0.0733	0.2106	0.1964	0.0065	0.0387	0.1962	0.0387	0.0852	0	0	0.1594	0.0458	0	0.113	0.0525	0	0.0744	0.0585	0	0.8235	0.0571	0.1526	0.0308	0.2065	0.0636	0	0.1373
SS-8	IM-S-1	36.4924	11.4312	0.2927	11.9604	1.2458	0.0001	0.3696	0.0762	0.6932	25.8872	0.0001	2.8412	0.1047	0	0	0	0.2017	0.0639	0.1317	0.2142	0.0513	0	0.016	0.0735	0.0657	0.187	0.1515	0.2428	0.0852	0	0.0216	0.2979	0.0711	0	0.1672	0	0	0.0781	0.0737	0	0.8483	0	0.1251	0	0.2229	0.0453	0.0342	0.1313
SS-176	IM-S-3	0.5266	3.8966	0.3416	2.3834	1.3735	0.7719	0.5653	6.2732	0.9543	34.7971	0.3026	23.3064	0.0842	0.0031	0	0	0.1887	0.0998	0.167	0.1876	0.0593	0.1416	0.1559	0.1359	0.0683	0.0768	0.1594	0.0263	0.009	0.0413	0	0.2991	0	0	0.082	0.0294	0	0.0357	0.0254	0	1.1658	0.1341	0.1407	0.018	0.1841	0.0317	0	0.1238
SS-54	IM-S-1	2.2941	41.2078	1.4211	21.0011	2.3032	0.0001	0.0001	0.0001	0.0001	17.229	0.0001	5.623	0.0772	0.0055	0	0.2171	0.1593	0.0783	0.2159	0.0769	0	0	0	0	0.1422	0.1266	0.0878	0.2835	0	0.0038	0	0.1957	0.0283	0	0.1933	0	0	0.102	0.0717	0	0.8436	0	0.0043	0	0.1829	0.0428	0	0.1512
SS-56	IM-S-1	2.0558	10.1766	1.4635	6.4493	0.8274	0.0001	0.0001	0.426	0.0001	11.673	0.0542	0.5188	0.0403	0	0	0.3325	0.1641	0.1039	0.1149	0.1702	0	0.0791	0	0	0.1611	0.0808	0.2032	0.3265	0	0.0356	0.0068	0.1416	0.0596	0	0.18	0.0124	0.0132	0.1133	0.0647	0	0.9449	0	0.0378	0	0.1107	0.0634	0.122	0.1394
SS-37	IM-S-1	9.4155	9.2292	3.0578	16.8259	0.7653	0.359	0.0001	0.578	0.2876	19.5845	0.0001	1.54	0.1534	0	0.0069	0.2612	0.0662	0	0.2071	0.1545	0.0568	0.0529	0.1767	0.0616	0.0166	0.0677	0.1862	0.0976	0.0741	0.0263	0	0.283	0.1129	0	0.2167	0	0.0451	0.0972	0.0742	0	0.9315	0.0754	0.0895	0	0.2587	0.0256	0.1258	0.0964
SS-17	IM-S-1	8.0277	41.4953	16.6037	33.9132	0.7615	1.2627	0.6248	2.4155	0.8633	20.111	0.0001	1.8549	0.129	0	0.0495	0.3847	0.0283	0	0.1079	0.1238	0.0112	0.1669	0.172	0.2174	0.0891	0.1139	0.1629	0.0893	0.1728	0.0467	0	0.1229	0.0935	0	0.2103	0.1859	0	0.096	0.0993	0	1.1435	0.2101	0.1113	0	0.3245	0.0514	0.0808	0.1071
SS-60	IM-S-3	0.6338	2.9216	0.7226	4.8198	0.7957	0.7121	0.0667	0.34	1.6051	38.2578	0.0001	11.3392	0	0	0.0703	0.0428	0.1778	0.0199	0.1038	0.2108	0.0094	0.0007	0.0543	0.0773	0.1075	0.0794	0.2209	0.0291	0.0867	0	0	0.058	0.0303	0	0	0.2536	0	0.0115	0.0411	0	0.7094	0.2179	0.2039	0.0135	0.2525	0.0649	0	0.1169
SS-124	IM-S-2	0.2689	19.678	8.5834	16.8414	8.6183	0.0001	0.0001	0.5057	0.0001	2.1286	0.0001	0.1565	0.0741	0.0051	0	0.3944	0.2895	0.062	0.0671	0.3141	0.0714	0.0247	0	0	0.2623	0	0.1598	0.0365	0	0	0	0	0	0	0.028	0.1281	0	0.0295	0.0522	0	0.657	0.1876	0	0	0.0199	0.0574	0	0.0892
SS-122	IM-S-1	4.2185	25.345	3.5292	24.53	10.9271	0.0001	0.2363	1.045	0.103	48.032	0.5111	2.3617	0.1057	0	0.0208	0.0276	0.1603	0.0689	0.1767	0.0734	0.0347	0.0615	0	0.0224	0.0373	0.1513	0.1211	0.1835	0	0.0164	0	0.2179	0.0646	0	0.1834	0	0	0.1125	0.0672	0	0.8911	0	0.0851	0	0.2694	0.0487	0.0049	0.1181
SS-72	IM-S-3	0.0001	5.5993	4.4741	2.4136	1.1561	0.0001	0.0001	2.0922	0.2357	18.1477	0.0001	4.7135	0.0219	0	0	0.1964	0.1247	0.0273	0.1173	0.2178	0	0.0641	0.1061	0.1813	0	0.034	0.1971	0.3188	0.0606	0.0297	0	0.0751	0.024	0	0.1463	0.0971	0	0.0974	0.0444	0	0.7367	0.0602	0.1852	0.0287	0.2258	0.0506	0.0922	0.1308
SS-127	IM-S-3	2.5751	70.5922	4.4445	33.3982	1.1901	0.0001	0.0641	0.3131	0.1528	8.7346	0.0215	0.195	0.0828	0	0.032	0	0.2674	0.0629	0.0764	0.2349	0	0.0675	0	0.0592	0.1945	0.1713	0.233	0.0973	0.0353	0	0.0129	0.1271	0.018	0	0.1235	0.2023	0	0.1134	0.0712	0	0.8066	0.236	0.0735	0	0.1907	0.0692	0.0045	0.1451
SS-110	IM-S-1	0.0208	53.657	11.1206	26.9003	2.4662	0.0001	0.0001	0.6614	0.0841	11.6821	0.0001	0.3003	0.0152	0	0	0.289	0.1921	0.0362	0.0421	0.2036	0.0776	0.017	0.053	0	0.2644	0.0829	0.161	0.2036	0	0.0079	0	0	0.0525	0	0.273	0.1817	0.0412	0.0743	0.0815	0	0.8584	0.1222	0.033	0	0.1223	0.036	0.0342	0.1022
SS-5	IM-S-3	0.6372	9.4602	0.8033	5.1765	0.3193	0.0001	0.0001	1.3339	0.0938	12.342	0.0001	2.4218	0.1299	0	0	0.1785	0.2367	0.0988	0.2744	0.115	0	0.0304	0.0226	0.0112	0.0232	0.1091	0.2693	0.0367	0	0	0	0.2068	0.0128	0	0.0605	0.1214	0	0.0476	0.0439	0	0.8303	0.3052	0.0967	0	0.1966	0.0613	0	0.1295
SS-299	IM-S-3	0.0001	3.9822	0.105	2.1862	1.1677	0.4431	1.6532	3.1696	3.0479	25.6966	0.0342	32.8773	0.0162	0	0.0243	0.088	0.1971	0	0.0346	0.1752	0.1007	0.0928	0.071	0.1	0.3005	0.033	0.1812	0	0.0769	0.0363	0	0.1326	0.0128	0	0	0.0211	0	0.0628	0.0273	0	0.8428	0	0.1974	0.0307	0.2239	0.0323	0	0.1204
SS-50	IM-S-1	1.2133	15.2325	5.653	19.0369	1.4262	0.0001	0.0001	0.0001	0.2877	19.438	0.0163	4.9001	0.0899	0	0.0032	0.1537	0.0768	0.0094	0.0052	0.2724	0	0.0335	0	0	0.1959	0	0.1046	0.2769	0.0378	0	0	0.1406	0.0116	0	0.1435	0.236	0.0546	0.0767	0.0744	0	0.6037	0.3247	0.1783	0	0.349	0.0372	0.0141	0.0746
SS-40	IM-S-1	1.9732	28.7072	4.0583	32.5847	8.2826	0.596	0.3171	0.0001	0.1812	4.8612	0.0188	0.0001	0.1736	0	0.032	0.0345	0	0	0.1445	0.1028	0	0.0581	0.1982	0	0.1344	0.0522	0.1993	0.1306	0.1003	0.028	0	0.4956	0.0215	0	0.1714	0.2728	0.1789	0.0615	0.0546	0	0.9317	0	0.1074	0	0.3113	0.0135	0.0313	0.05
SS-300	IM-S-2	1.7528	5.5847	0.0455	4.2777	2.1762	0.0001	0.8047	2.0962	1.1506	22.5854	0.4199	15.5425	0.0339	0	0.0176	0.0105	0.0949	0	0.0016	0.1393	0.086	0.0487	0	0	0.2054	0.0247	0.2719	0.1143	0	0	0.0094	0.1766	0.0296	0	0.2614	0.1484	0.0591	0.0683	0.0336	0.0025	0.4453	0	0.2189	0.0021	0.2622	0.0522	0.0091	0.1643
SS-291	IM-S-1	20.6471	95.7111	26.1805	52.8314	15.1439	0.0001	0.1937	0.8833	0.504	9.7634	0.1418	0.0001	0.1822	0	0.0415	0.0704	0	0	0.0896	0.1019	0.02	0.0385	0.0589	0.0203	0.1891	0.0691	0.129	0.2053	0.0436	0.0167	0.0565	0.1806	0.0298	0	0.2085	0.1252	0.1164	0.0554	0.0578	0	0.7901	0	0.1332	0	0.3739	0.0289	0.078	0.1043
SS-275	IM-S-3	0.0258	2.7384	0.1061	2.8346	0.7277	0.4047	1.0362	1.7306	0.682	32.1215	0.5116	20.2456	0.0402	0	0	0	0.2876	0	0.072	0.3353	0.1205	0	0.0964	0.0878	0.0174	0	0.1769	0.0335	0.0442	0.0539	0	0.3544	0.0279	0	0.0084	0.2379	0	0.0126	0.0326	0	0.7783	0.1788	0.2348	0.0272	0.2671	0.0071	0	0.1364
SS-283	IM-S-1	3.3202	14.7804	8.803	25.9351	3.7163	0.0001	0.3233	0.2011	0.1108	7.5051	0.1324	3.9359	0.1778	0	0	0.1564	0	0.0466	0.1496	0.2761	0.0431	0.0656	0.1978	0.0824	0.0451	0.0625	0.085	0.2473	0.0796	0.0102	0.0088	0.3278	0.0434	0	0.2397	0.2233	0.1323	0.0868	0.066	0	0.6639	0	0.1114	0	0.2845	0.0461	0.0457	0.1276
SS-268	IM-S-3	1.3652	2.9807	6.2895	2.9221	1.3431	0.0001	1.0666	1.7092	0.3571	42.3602	0.0001	25.3475	0.102	0	0	0.2596	0.2031	0.1081	0.2375	0.2795	0	0.089	0.2144	0.1408	0.0719	0.0126	0.1181	0	0	0	0	0	0.023	0	0.0833	0	0	0.1223	0.0471	0	0.74	0.2551	0.1918	0.012	0.216	0.0468	0	0.1191
SS-264	IM-S-1	2.3846	12.3467	2.9782	22.6748	3.7372	0.4738	0.0001	0.4884	0.5369	7.4543	0.0399	0.0814	0.1755	0	0.0628	0.0648	0	0	0.1475	0.1208	0	0	0.1621	0	0.075	0.0499	0.1612	0.2196	0.0492	0	0	0.328	0.0088	0	0.0963	0.2785	0	0.0495	0.0388	0	0.8939	0.0462	0.1632	0	0.3957	0.0314	0.0243	0.0972
SS-146	IM-S-3	1.0311	3.0667	32.1055	2.3592	0.4284	0.0001	0.1099	0.8459	0.0178	4.9371	0.0001	1.1604	0.0762	0	0	0.0886	0.1443	0	0.0342	0.1466	0.1543	0.1253	0.0921	0.0759	0.2759	0.1037	0.1353	0.079	0.0485	0.0074	0	0.4805	0.0508	0	0.1315	0.2121	0	0.0516	0.0552	0	0.7867	0.2942	0.1196	0	0.2501	0.0504	0	0.114
SS-135	IM-S-1	7.8479	2.244	6.5227	3.1621	1.4397	0.2023	0.0001	1.5317	0.0095	4.5669	0.0001	2.0219	0.0706	0	0	0.2383	0.123	0.0745	0.1449	0.2084	0	0.0517	0.0849	0.0554	0.1987	0.0568	0.1852	0.2625	0.0104	0	0.0189	0.0705	0.0421	0	0.1257	0.1875	0.2077	0.0802	0.033	0	0.6493	0	0.0816	0	0.2393	0.0451	0	0.0833
SS-296	IM-S-1	6.0514	3.2307	1.5487	8.965	6.1945	0.0001	0.1425	0.3255	0.0083	4.0835	0.0001	2.5208	0.0521	0.0068	0	0	0.1655	0.1337	0.1997	0.1861	0.0086	0.0842	0.1487	0.0964	0.0319	0.0241	0.1309	0.1588	0	0.0277	0.0133	0.4853	0.0077	0	0.0286	0	0.0239	0.0803	0.0626	0	1.0398	0	0.086	0	0.2007	0.0168	0.1652	0.0745
SS-238	IM-S-1	0.9802	8.5999	4.6936	17.1468	6.7524	0.7099	0.0001	0.0001	0.1876	6.937	0.0001	0.11	0.0028	0	0	0.2068	0.102	0	0	0.1764	0	0.0304	0	0	0.1528	0.0453	0.124	0.1694	0.0175	0.0422	0.0072	0.0455	0.0359	0	0.1422	0.0473	0.0786	0.0889	0.0609	0.0365	0.5478	0.2822	0.0503	0	0.0836	0.0368	0.0311	0.0747
SS-195	IM-S-2	49.5602	1.9344	0.2869	10.6156	24.9627	0.0001	0.0001	0.1879	0.0001	0.2148	0.0001	0.1634	0.0254	0	0	0.1288	0.0144	0.0518	0.0637	0.0513	0	0.0274	0	0	0.1503	0.0519	0.1643	0.1586	0	0	0.1162	0.1833	0.0297	0	0	0.1852	0.0725	0.0145	0.0241	0	0.7148	0	0.0171	0	0.1578	0.0358	0.0257	0.1039
SS-125	IM-S-1	2.1259	9.1096	3.1515	18.2397	2.4833	0.0001	0.0001	0.3743	0.0001	15.0447	0.0001	4.0871	0.0126	0	0	0.2632	0.0702	0	0	0.204	0	0.0221	0	0	0.2519	0.0736	0.1734	0.1572	0.069	0.0001	0	0.026	0.024	0	0.1567	0.2082	0	0.0516	0.0562	0	0.7876	0.4548	0	0	0.113	0.0262	0	0.1081
SS-18	IM-S-3	0.5803	12.1633	11.5386	15.9673	2.5563	0.495	0.0001	2.0777	0.1273	23.0137	0.0001	4.3637	0.0663	0	0	0.2948	0.2864	0.0381	0.1804	0.2162	0.1275	0.0851	0.115	0.0788	0	0.1178	0.2076	0.0511	0	0	0	0.2759	0.0343	0	0.0913	0.1496	0	0.0441	0.0561	0	0.8362	0.123	0.1166	0	0.1508	0.0585	0.0257	0.1326
SS-118	IM-S-1	7.8999	72.1574	54.1423	11.4998	0.6851	0.0001	0.0001	0.4043	0.0991	8.0356	0.0001	0.0584	0.0948	0	0	0.1579	0.1271	0.0808	0.1165	0.1901	0	0.0414	0.0143	0.0968	0	0.009	0.2303	0.209	0.0238	0	0.0628	0.0928	0.0538	0	0.1268	0.2524	0.0815	0.0676	0.0854	0	0.6221	0.3195	0.1194	0	0.2193	0.0536	0	0.0785
SS-92	IM-S-1	7.6146	35.8348	12.6927	50.4126	4.1195	0.0001	0.0001	0.0619	0.3063	4.3639	0.0001	0.0001	0.1868	0	0.0562	0	0	0	0.1259	0.0139	0	0	0.0236	0	0.0462	0	0.1542	0.1481	0.1465	0.0338	0.0493	0.3626	0.095	0	0.191	0.1849	0.2139	0.0946	0.1216	0	0.7444	0.052	0.028	0	0.2642	0.0365	0.1143	0.083
SS-157	IM-S-1	7.9241	71.6093	11.757	92.1684	4.745	0.0001	0.0001	1.1509	1.003	13.3653	0.1417	0.0001	0.157	0	0.0375	0.0626	0.013	0	0.0866	0.0976	0.0562	0.1016	0.0595	0.0305	0.1545	0.1334	0.2124	0.0947	0.0917	0.0196	0	0.4577	0.037	0	0.1801	0.2428	0.0313	0.0632	0.0959	0	0.9551	0.1552	0.0999	0	0.2514	0.0432	0.0577	0.0862
SS-123	IM-S-1	4.5599	20.4524	9.2793	32.5344	0.4474	0.2182	0.0001	0.127	0.2319	20.6608	0.034	0.1071	0.1506	0	0	0.2801	0.1903	0.0332	0.1327	0.2113	0.1062	0.0664	0.1697	0.0376	0.0169	0.0605	0.148	0.1721	0	0.0087	0	0.2172	0	0	0.1549	0.2395	0.0063	0.0871	0.053	0	1.0364	0.1467	0.1013	0	0.2209	0.0881	0	0.1272
SS-177	IM-S-1	1.3695	57.7931	11.3272	81.3911	3.6533	0.0001	0.0001	0.0001	0.085	4.7291	0.1882	0.5741	0.1821	0	0	0.1946	0	0	0.14	0.0674	0.004	0.0795	0	0.0734	0.1906	0.0552	0.1757	0.1593	0.0279	0.0286	0	0.2449	0	0	0.1958	0.089	0.0882	0.108	0.0863	0	0.963	0.1881	0.042	0	0.2415	0.0482	0.1291	0.1053
SS-170	IM-S-1	2.5368	84.4064	19.7974	92.5053	7.2487	0.0001	0.0001	0.9685	0.968	11.4484	0.0001	1.5763	0.1716	0	0.0154	0.1658	0	0	0.1312	0.0507	0	0.0339	0.0648	0	0.0999	0.0704	0.2005	0.1931	0.0163	0.0219	0	0.2884	0.0712	0	0.2055	0.1914	0.1004	0.0496	0.0996	0	0.8744	0.0153	0.1307	0	0.3672	0.0307	0.0136	0.1273
SS-257	IM-S-1	0.067	19.4453	4.243	32.2458	0.3725	0.0725	0.0001	0.0931	0.0832	1.5757	0.0001	0.0001	0.0855	0	0	0.2189	0	0	0.0109	0.1256	0	0.0316	0	0.0694	0.235	0.0549	0.1146	0.2799	0.0572	0.0457	0	0.4241	0.0765	0	0.1825	0.2866	0.0699	0.0824	0.1117	0	0.6513	0.1204	0.0935	0	0.2256	0.0202	0.129	0.0471
SS-155	IM-S-1	2.5523	72.1046	17.5617	96.3325	10.9225	0.0001	0.0001	0.0001	0.3426	15.4934	0.197	0.0805	0.1981	0	0	0.109	0.0544	0.0153	0.1643	0	0.0626	0.0106	0.0389	0.1102	0.013	0.0899	0.1401	0.123	0.0195	0.005	0	0.3969	0.0084	0	0.2892	0.196	0.097	0.1053	0.0798	0	0.9559	0	0.1203	0.0059	0.2368	0.049	0.119	0.0997
SS-63	IM-S-1	2.4884	15.1081	4.7189	34.0589	14.0084	0.0001	0.0001	0.9496	0.397	24.7622	0.1659	1.7778	0.1795	0	0.0787	0.0844	0	0	0.141	0.0532	0	0.0272	0.1774	0.079	0.0946	0.08	0.1444	0.1648	0.0677	0.0303	0.0117	0.289	0.0734	0	0.1801	0.1739	0	0.0485	0.0794	0	0.8276	0.0114	0.1747	0	0.3529	0.0254	0.0299	0.0975
SS-77	IM-S-3	0.1793	15.864	4.7644	26.2134	2.9171	0.7147	0.0001	9.7342	0.5131	17.2746	0.1441	0.9936	0.1981	0	0.1395	0.0213	0.1656	0.0439	0.1106	0.1718	0.0899	0.134	0.2473	0.1781	0	0.0799	0.0858	0.103	0.1207	0.0278	0	0.2466	0.0654	0	0.1239	0.2104	0	0.0673	0.0698	0	1.0171	0.1796	0.1689	0	0.314	0.0284	0	0.0771
SS-11	IM-S-3	2.5268	8.4365	1.9935	25.1288	0.4212	1.5593	0.0001	11.6668	0.5017	11.3742	0.1361	0.2523	0.0966	0	0.2229	0.3022	0.1575	0.1347	0.1576	0.3652	0.1411	0.0758	0.1412	0.153	0.0573	0.1087	0.112	0.011	0.1401	0.0566	0	0.394	0.087	0	0.1082	0.2667	0	0.0498	0.0809	0	1.1709	0.2235	0.0881	0.0019	0.1868	0.0498	0	0.0656
SS-311	IM-S-1	3.5181	4.2907	1.5198	11.0805	0.7282	0.0001	1.2608	0.6479	0.2093	41.0057	0.0905	6.9615	0.0402	0	0.0049	0.2569	0.135	0.0854	0.2133	0.2569	0.0215	0.0475	0.1363	0.1893	0.1213	0.1037	0.0823	0.2499	0.0385	0.0378	0	0.1477	0.0459	0	0.1109	0.0469	0	0.0904	0.0734	0	0.9912	0.1323	0.187	0.0067	0.2912	0.0566	0.0192	0.0904
SS-204	IM-S-1	0.0001	2.5179	0.1202	6.4218	28.1067	0.0001	0.0001	0.0001	0.0497	2.8207	0.0001	0.5468	0.0575	0.0112	0	0	0.1176	0.0583	0.1381	0.101	0	0	0.0282	0	0.075	0.1068	0.116	0.1488	0	0.0238	0	0.2762	0.0782	0	0.0997	0.0426	0	0.0965	0.073	0	0.8767	0.038	0.0127	0	0.1627	0	0.0489	0.1373
SS-206	IM-S-3	0.4761	5.3144	0.1193	5.9013	8.1093	2.2754	1.0165	0.1902	1.2501	20.2219	1.2062	4.495	0.0658	0	0.0138	0.101	0.2488	0.0343	0.162	0.2092	0.0978	0.0685	0.1334	0.0531	0.1148	0	0	0.1874	0.0039	0.0627	0.0104	0.1456	0.0769	0	0.122	0	0	0.107	0.0903	0	0.7212	0.0785	0.0958	0	0.2893	0.0349	0	0.1565
SS-209	IM-S-2	1.3879	3.495	0.0647	12.6397	2.5645	0.0001	0.0001	0.0835	0.1834	6.4393	0.0001	0.7488	0.0549	0	0	0	0.0787	0	0	0.0907	0	0	0	0	0.0172	0.09	0.0921	0.2967	0.0703	0.0199	0.0056	0.0791	0.051	0	0.2568	0	0	0.0627	0.0451	0.0261	0.5923	0.0738	0.007	0	0.1801	0.0396	0.0277	0.1691
SS-225	IM-S-3	3.0886	1.9305	0.021	6.5993	0.0001	0.8876	0.5735	0.1509	1.5319	73.0517	1.136	11.1326	0.0526	0	0.0166	0	0.141	0.0668	0.1415	0.0703	0.0391	0.1255	0.2048	0.0714	0	0.0919	0.04	0.0879	0.0988	0.0304	0	0.1609	0.0442	0	0.1412	0	0	0.0622	0.0274	0	0.4993	0.1085	0.1881	0	0.359	0.0291	0.0391	0.1489
SS-233	IM-S-2	0.958	1.1927	0.106	4.4408	92.0416	0.0001	0.5248	0.2039	0.1322	7.2794	0.0001	0.8557	0.1163	0	0.0357	0	0.0947	0.0286	0.1251	0.2097	0.0877	0	0	0	0.0401	0.0384	0.0043	0.2221	0	0.0339	0.0604	0.1221	0.0569	0	0.3639	0.0325	0.1149	0.0636	0.0176	0	0.2909	0.0519	0.0346	0	0.1128	0	0.0722	0.112
SS-232	IM-S-1	0.0936	7.3667	0.3051	6.3875	2.0047	0.5038	0.311	0.0001	0.4732	6.4233	0.0001	1.6137	0.0928	0	0.0016	0.0775	0.1695	0.0797	0.1939	0.2404	0.0585	0.0118	0.068	0.0241	0.0355	0.1745	0.1032	0.1954	0	0.0364	0.0047	0.2582	0.0047	0	0.2988	0	0	0.1071	0.0391	0	0.6668	0.0375	0.0923	0.003	0.1891	0.0409	0.0117	0.0635
SS-228	IM-S-2	1.4145	87.6453	6.8617	106.052	0.1894	0.7693	0.5059	5.967	0.3573	5.8201	0.0001	4.1875	0.0264	0	0	0.1598	0.1158	0.0305	0.0774	0.2136	0.1155	0.1115	0.2276	0.1048	0	0.0568	0.1991	0.2537	0.027	0.0237	0.0506	0.1943	0.1888	0	0.2328	0.1099	0	0.0735	0.1429	0	0.5978	0	0.0831	0	0.2131	0.0638	0	0.1219
SS-262	IM-S-1	0.0001	1.0763	0.2017	3.7101	0.4549	0.303	0.2829	0.0001	0.2949	2.2305	0.0001	1.0948	0.1197	0	0.0017	0	0.1337	0.0835	0.1946	0.1512	0.0103	0.1199	0.2056	0.0262	0.028	0.1096	0.0394	0.1837	0	0.0335	0	0.2285	0.0094	0	0.1413	0	0	0.1563	0.0724	0	0.9354	0.2313	0.1257	0	0.2509	0	0.0394	0.1152
SS-259	IM-S-2	3.7362	3.2473	0.1838	6.9593	4.1592	0.0001	0.0001	0.2577	0.0001	1.7442	0.0001	0.1711	0.0817	0	0	0	0.1305	0.0913	0.0767	0.143	0	0	0	0	0	0.0699	0.0651	0.1611	0	0	0.0176	0.1167	0.0263	0	0.2559	0.0291	0	0.0591	0.0466	0.0095	0.3438	0	0.0292	0	0.1318	0	0.0448	0.1399
SS-149	IM-S-2	0.8104	8.2566	2.149	15.1999	0.8666	0.0001	0.0001	0.0001	0.0001	1.7772	0.0001	0.0001	0.0702	0	0	0	0.0795	0	0	0.0266	0.0559	0.0792	0	0	0.1651	0.1088	0	0.224	0.0486	0.1059	0	0.2767	0.0896	0	0.2239	0	0.0926	0.1203	0.0802	0	0.6099	0.1891	0.0514	0	0.0978	0.0007	0.0601	0.0631
SS-140	IM-S-1	1.3069	14.2379	0.5315	33.4418	50.365	0.0001	0.0295	0.2738	0.1847	16.5921	0.1287	0.2341	0.0764	0	0	0.1366	0.1241	0	0.1257	0.1437	0	0.0195	0	0.0394	0.0759	0.1415	0.1616	0.2182	0.077	0.0135	0	0.2475	0.046	0	0.1847	0	0.0237	0.0848	0.049	0	0.9154	0.1346	0.0529	0.0016	0.1408	0.0505	0.0015	0.0883
SS-310	IM-S-2	4.8681	473.975	55.4576	236.676	5.1984	0.0001	0.0001	0.0001	0.0477	3.4795	0.0001	0.0705	0.039	0	0	0.4335	0.0456	0.08	0.1127	0.1882	0	0.128	0.0915	0.033	0	0.0536	0.0992	0.1731	0	0.0334	0.0496	0.1417	0.1016	0	0.1365	0	0	0.0761	0.0927	0	0.6422	0.1311	0.0288	0	0.1506	0.0335	0.0132	0.1215
SS-1	IM-S-1	0.0001	104.894	26.038	122.984	10.6707	0.4615	0.0001	0.0001	0.5976	5.2566	0.0001	0.0001	0.1813	0	0	0.2446	0	0	0.0774	0.0249	0.008	0.1222	0.0295	0	0.1839	0.0195	0.1992	0.2155	0.0554	0.0265	0	0.4521	0.0996	0	0.0923	0.2608	0.1271	0.0815	0.1254	0	0.9552	0.0636	0.1044	0	0.3103	0.022	0.0721	0.0932
SS-214	IM-S-1	13.7478	41.0989	14.4127	61.3004	1.3764	0.0001	0.0001	0.0001	0.2124	14.3846	0.0001	0.0001	0.1515	0	0	0.0667	0.0405	0	0.0614	0.1247	0	0.0656	0	0.0426	0.2072	0.0288	0.1888	0.2186	0.0334	0.0672	0.0169	0.1334	0.1317	0	0.2048	0.0491	0.2522	0.1104	0.1339	0	0.7241	0.0961	0.0579	0	0.2483	0.0501	0.0674	0.0965
SS-253	IM-S-1	0.7387	15.7847	6.5483	23.5074	2.9502	0.0001	0.0001	1.1466	0.0666	6.1094	0.0001	0.0001	0.0468	0	0	0.1344	0.049	0.065	0.0894	0.2854	0	0	0.1226	0.1049	0	0.081	0.1334	0.1898	0.0149	0.0709	0	0.5797	0.048	0	0.0371	0.3009	0	0.0904	0.0711	0	1.0039	0.1762	0.038	0	0.098	0.0418	0.1468	0.084
SS-73	IM-S-3	0.1514	107.795	33.9833	62.2551	0.1239	0.1067	0.0001	0.1186	0.0536	1.998	0.0001	0.0001	0.0654	0	0	0.0974	0.0738	0.0465	0.0603	0.1917	0	0.0213	0	0.0837	0	0.0197	0.1826	0.0365	0	0	0	0.3224	0.0686	0	0.0184	0.3274	0.065	0.0658	0.1066	0	0.7771	0.3267	0.1687	0	0.3144	0.0541	0.0434	0.1257
SS-221	IM-S-1	0.266	27.4892	7.2807	28.4189	1.6682	0.2241	0.0001	0.657	0.5693	12.2575	0.036	2.4369	0.1206	0	0	0.2076	0.0534	0	0.0454	0.2159	0.0093	0.0381	0.1363	0.0647	0.1573	0.0144	0.2086	0.2455	0	0	0	0.307	0.0553	0	0.0517	0.3313	0	0.0505	0.0553	0	0.9247	0	0.1469	0	0.3097	0.0411	0.078	0.1011
SS-251	IM-S-2	0.0001	11.2744	0.458	9.6183	24.7744	0.0001	0.0001	0.0001	0.0001	3.4312	0.0001	0.0001	0.0595	0	0	0.3906	0.1142	0.1165	0.279	0.2057	0	0.0126	0.0237	0	0.0326	0.1855	0	0.0801	0.0908	0	0.0196	0.046	0.0885	0	0.1232	0	0.0052	0.0872	0.0642	0	0.2827	0.3132	0.0158	0	0.1809	0.0044	0	0.0967
SS-174	IM-S-2	0.0001	3.5303	0.1176	7.5496	27.7807	0.0001	0.0001	0.0001	0.0001	4.5136	0.0001	0.0001	0.0792	0	0	0	0.1146	0	0.0669	0.2493	0	0.0166	0	0	0.1856	0.1392	0.1752	0.1467	0.0259	0.0552	0.0353	0.3654	0.0877	0	0.1695	0.082	0.0512	0.0557	0.0746	0	0.4406	0.2935	0.016	0	0.1338	0.0183	0	0.0565
SS-101	IM-S-1	1.0137	16.4001	0.9083	40.5681	75.4896	0.0001	0.0001	0.0001	0.226	20.123	0.0847	0.3406	0.0909	0	0	0.0249	0.0311	0	0.0856	0.1871	0.0239	0.073	0.0057	0	0.153	0.129	0.1373	0.2337	0.0087	0.075	0	0.5812	0.0605	0	0.1659	0.1754	0	0.0812	0.0658	0	0.789	0.2416	0.0361	0	0.1722	0.0344	0.0177	0.1165
SS-290	IM-S-1	4.997	4.3239	1.0286	8.2648	1.3195	0.0001	0.8499	0.5335	1.181	26.7274	0.686	1.2035	0.1453	0	0	0.0638	0.1611	0.0504	0.2395	0.1236	0	0	0.1038	0.0963	0.0543	0.0799	0.1494	0.1108	0	0.0266	0.0024	0.2263	0.0077	0	0.3059	0	0	0.1298	0.0414	0	1.008	0	0.2038	0	0.3499	0.0534	0.0595	0.0983
SS-91	IM-S-2	2.9745	3.9679	0.6809	7.8859	20.6773	0.0001	0.0001	0.5267	0.0001	0.7394	0.0001	0.0001	0.0481	0	0	0.139	0.1012	0	0.086	0.2755	0	0	0	0	0.2038	0.1374	0.1323	0.2374	0.0039	0	0.033	0.2985	0.1128	0	0.2709	0.1679	0	0.0736	0.0532	0	0.4031	0	0.0077	0	0.081	0.0305	0.0115	0.0032
SS-25	IM-S-3	0.1416	1.2695	0.3425	5.7793	0.4627	0.0001	0.0001	0.9077	0.249	20.8937	0.0162	2.2711	0.034	0	0	0.312	0.0715	0	0.0618	0.3002	0	0.062	0	0.0474	0.292	0.1782	0.207	0.0294	0.0241	0	0	0.1752	0	0	0	0.2488	0	0.08	0.0268	0	0.8452	0.3492	0.1727	0	0.244	0.0573	0.0551	0.0631
SS-243	IM-S-2	0.0001	6.4835	0.4242	4.3714	15.786	0.0001	0.3348	1.4774	0.6205	11.0322	0.0001	2.0936	0.0203	0	0.0216	0	0.0371	0	0.0177	0.2148	0.0657	0	0	0	0.2142	0.1192	0.1814	0.1934	0.0645	0	0	0.375	0.0831	0	0.1798	0.2015	0	0.052	0.0496	0	0.6245	0.0481	0.1721	0.0287	0.253	0.0157	0.0229	0.1183
SS-181	IM-S-1	0.395	4.5927	2.5399	11.6434	0.2738	0.0929	0.0001	0.1532	0.1766	1.6974	0.0001	0.417	0.0805	0	0	0.1816	0.057	0	0.0729	0.2153	0	0.0522	0	0.1212	0.1254	0.0102	0.1437	0.3029	0.0115	0.036	0.0531	0.4553	0.0934	0	0.1652	0.1893	0.0817	0.0956	0.0915	0	0.6753	0	0.0599	0	0.215	0.0553	0.1398	0.088
SS-249	IM-S-1	1.7868	6.2335	1.5802	18.0286	1.1488	0.0001	0.1879	0.7821	0.3129	12.2835	0.0001	2.8457	0.0988	0	0	0.0916	0.0669	0	0.1183	0.1969	0.0287	0.0531	0.0142	0.0324	0.2876	0.0902	0.2124	0.308	0.0686	0.0069	0	0.128	0.0383	0	0.1797	0.2395	0.0271	0.0553	0.0702	0	0.6961	0.4447	0.1423	0	0.2309	0.0468	0.001	0.0874
SS-297	IM-S-1	21.994	3.5834	1.4282	4.6358	2.09	0.0001	0.0001	0.3331	0.202	18.2421	0.0473	1.0761	0.0682	0	0.009	0.1805	0.2019	0.1296	0.2143	0.3449	0	0	0.0225	0.0699	0.1564	0.1091	0.0309	0.192	0.0042	0.0022	0.0131	0.2277	0	0	0.2236	0	0.0583	0.138	0.0349	0	0.7121	0.1513	0.0809	0	0.1882	0.0281	0.0688	0.1185
SS-33	IM-S-3	0.1356	5.6195	1.3959	9.8938	1.4384	0.8479	0.6147	0.3372	1.3131	41.878	0.1846	1.9888	0.0599	0	0.0389	0.1231	0.0211	0	0.0545	0.2391	0	0.0924	0.1714	0.1519	0.1236	0.1529	0.1852	0.1053	0.1141	0	0	0.1893	0.014	0	0.1299	0.2364	0	0.0454	0.0345	0	0.6993	0.4421	0.1865	0.0242	0.2722	0.0483	0	0.1234
SS-81	IM-S-2	1.2744	4.6095	0.2187	12.4101	1.2202	0.0001	0.0001	0.0001	0.0001	0.0001	0.0001	0.0001	0.0408	0	0	0.2488	0.1652	0.055	0	0.3192	0	0.0015	0	0	0.1559	0.2054	0.0572	0.0563	0.1591	0	0	0.1124	0.0788	0	0.0976	0.1126	0.0469	0.0089	0.054	0.0281	0.2269	0.237	0	0	0.058	0.0247	0	0.0988
[truncated: 35 more columns]
