# Supplementary material for: Proteomic characterization identifies clinically relevant subgroups of soft tissue sarcoma
Source: Nat Commun. 2024 Feb 15;15:1381. doi: 10.1038/s41467-024-45306-y (PMC10869728; doi:10.1038/s41467-024-45306-y)
Supplement: Supplementary file 10 — Source Data [file 41467_2024_45306_MOESM10_ESM.zip › Source Data/supplementary_figure15.xlsx]

## Sheet: sfigure15A
Site	group	abundance
CD274	OE-Ctrl	500.495
CD274	OE-Ctrl	483.675
CD274	OE-Ctrl	462.667
CD274	OE-Ctrl	536.294
CD274	OE-Ctrl	549.564
CD274	OE-MAPK10	58259.8
CD274	OE-MAPK10	59637.2
CD274	OE-MAPK10	50616
CD274	OE-MAPK10	62462.1
CD274	OE-MAPK10	64019.8
CD274	sh-Ctrl	515.34
CD274	sh-Ctrl	501.663
CD274	sh-Ctrl	512.902
CD274	sh-Ctrl	567.085
CD274	sh-Ctrl	586.265
CD274	sh-MAPK10	46.4271
CD274	sh-MAPK10	45.1949
CD274	sh-MAPK10	46.2074
CD274	sh-MAPK10	51.0887
CD274	sh-MAPK10	52.8167
CD80	OE-Ctrl	351.176
CD80	OE-Ctrl	315.513
CD80	OE-Ctrl	368.351
CD80	OE-Ctrl	383.655
CD80	OE-Ctrl	395.694
CD80	OE-MAPK10	49711.5
CD80	OE-MAPK10	55552.2
CD80	OE-MAPK10	52265.3
CD80	OE-MAPK10	58390.8
CD80	OE-MAPK10	61607.9
CD80	sh-Ctrl	318.012
CD80	sh-Ctrl	282.731
CD80	sh-Ctrl	280.214
CD80	sh-Ctrl	326.541
CD80	sh-Ctrl	329.703
CD80	sh-MAPK10	28.6497
CD80	sh-MAPK10	25.4712
CD80	sh-MAPK10	25.2445
CD80	sh-MAPK10	29.4181
CD80	sh-MAPK10	29.7029
CD4	OE-Ctrl	72.516
CD4	OE-Ctrl	86.1722
CD4	OE-Ctrl	31.7589
CD4	OE-Ctrl	70.5924
CD4	OE-Ctrl	69.8794
CD4	OE-MAPK10	64955.5
CD4	OE-MAPK10	30818.7
CD4	OE-MAPK10	67673.9
CD4	OE-MAPK10	60584.7
CD4	OE-MAPK10	58964.7
CD4	sh-Ctrl	79.9196
CD4	sh-Ctrl	78.8944
CD4	sh-Ctrl	79.2675
CD4	sh-Ctrl	88.2489
CD4	sh-Ctrl	91.3362
CD4	sh-MAPK10	7.19996
CD4	sh-MAPK10	7.1076
CD4	sh-MAPK10	7.14121
CD4	sh-MAPK10	7.95035
CD4	sh-MAPK10	8.22849
CD8	OE-Ctrl	92.4813
CD8	OE-Ctrl	96.0965
CD8	OE-Ctrl	94.4205
CD8	OE-Ctrl	104.898
CD8	OE-Ctrl	109.501
CD8	OE-MAPK10	65113.2
CD8	OE-MAPK10	65569.7
CD8	OE-MAPK10	67918.7
CD8	OE-MAPK10	73615
CD8	OE-MAPK10	76766.3
CD8	sh-Ctrl	105.813
CD8	sh-Ctrl	108.563
CD8	sh-Ctrl	105.851
CD8	sh-Ctrl	118.698
CD8	sh-Ctrl	123.474
CD8	sh-MAPK10	9.53269
CD8	sh-MAPK10	9.78049
CD8	sh-MAPK10	9.53617
CD8	sh-MAPK10	10.6935
CD8	sh-MAPK10	11.1238
CD163	OE-Ctrl	113.915
CD163	OE-Ctrl	112.945
CD163	OE-Ctrl	114.022
CD163	OE-Ctrl	126.353
CD163	OE-Ctrl	130.964
CD163	OE-MAPK10	48361.5
CD163	OE-MAPK10	45107.4
CD163	OE-MAPK10	42452.3
CD163	OE-MAPK10	50381.4
CD163	OE-MAPK10	51130.1
CD163	sh-Ctrl	117.915
CD163	sh-Ctrl	113.397
CD163	sh-Ctrl	115.148
CD163	sh-Ctrl	128.421
CD163	sh-Ctrl	132.315
CD163	sh-MAPK10	10.6229
CD163	sh-MAPK10	10.216
CD163	sh-MAPK10	10.3737
CD163	sh-MAPK10	11.5695
CD163	sh-MAPK10	11.9203

## Sheet: sfigure15B
protein	group	positive cell percentage
CD8	MAPK10-OE	0.80264
CD8	MAPK10-OE	0.802585
CD8	MAPK10-OE	0.797138
CD8	MAPK10-OE	0.796223
CD8	shMAPK10-Ctrl	0.281126
CD8	shMAPK10-Ctrl	0.273285
CD8	shMAPK10-Ctrl	0.264604
CD8	shMAPK10-Ctrl	0.260765
CD8	MAPK10-KD	0.119647
CD8	MAPK10-KD	0.101412
CD8	MAPK10-KD	0.199813
CD8	MAPK10-KD	0.195781
CD8	MAPK10-Ctrl	0.384637
CD8	MAPK10-Ctrl	0.383461
CD8	MAPK10-Ctrl	0.377111
CD8	MAPK10-Ctrl	0.366831
CD163	MAPK10-OE	0.776049
CD163	MAPK10-OE	0.775977
CD163	MAPK10-OE	0.769711
CD163	MAPK10-OE	0.768438
CD163	shMAPK10-Ctrl	0.248996
CD163	shMAPK10-Ctrl	0.24878
CD163	shMAPK10-Ctrl	0.238585
CD163	shMAPK10-Ctrl	0.236405
CD163	MAPK10-KD	0.182287
CD163	MAPK10-KD	0.152744
CD163	MAPK10-KD	0.148442
CD163	MAPK10-KD	0.146042
CD163	MAPK10-Ctrl	0.364071
CD163	MAPK10-Ctrl	0.354273
CD163	MAPK10-Ctrl	0.338788
CD163	MAPK10-Ctrl	0.311806
CD274	MAPK10-OE	0.762774
CD274	MAPK10-OE	0.759795
CD274	MAPK10-OE	0.756969
CD274	MAPK10-OE	0.755315
CD274	shMAPK10-Ctrl	0.22683
CD274	shMAPK10-Ctrl	0.22572
CD274	shMAPK10-Ctrl	0.209107
CD274	shMAPK10-Ctrl	0.201505
CD274	MAPK10-KD	0.131282
CD274	MAPK10-KD	0.127229
CD274	MAPK10-KD	0.114544
CD274	MAPK10-KD	0.112599
CD274	MAPK10-Ctrl	0.30659
CD274	MAPK10-Ctrl	0.302655
CD274	MAPK10-Ctrl	0.296966
CD274	MAPK10-Ctrl	0.290183
