# Supplementary material for: Proteomic characterization identifies clinically relevant subgroups of soft tissue sarcoma
Source: Nat Commun. 2024 Feb 15;15:1381. doi: 10.1038/s41467-024-45306-y (PMC10869728; doi:10.1038/s41467-024-45306-y)
Supplement: Supplementary file 10 — Source Data [file 41467_2024_45306_MOESM10_ESM.zip › Source Data/supplementary_figure16.xlsx]

## Sheet: sfigure16C
ID	group	MAPK10	CD274	CD80	GOBP_POSITIVE_REGULATION_OF_MAPK_CASCADE
SS-231	HC3-Cc-IM3	0.56381	0.00519549	0.0479592	-0.7037
SS-230	HC3-Cc-IM1	0.16692	0.0335849	0.0688996	-0.252404
SS-196	HC3-Cc-IM3	0.0039871	0.0996557	0.0446495	-0.477972
SS-190	HC3-Ra-IM3	0.605301	2.62552	2.38917	0.883507
SS-242	HC3-Cc-IM3	0.32838	0.049976	0.0208912	-0.163957
SS-255	HC3-Cc-IM1	0.09516	0.0892324	0.0697888	0.566406
SS-193	HC3-Cc-IM3	0.31551	0.0426522	0.0861221	-0.302992
SS-236	HC3-Cc-IM1	0.00486641	0.0313778	0.0175651	-0.48447
SS-271	HC3-Cc-IM3	0.41496	0.0941524	0.0333259	-0.487512
SS-306	HC3-Cc-IM3	0.00234782	0.0684334	0.0857096	-0.325433
SS-303	HC3-Cc-IM3	0.34567	0.0152907	0.013315	0.431956
SS-191	HC3-Cc-IM3	0.007098	0.0608104	0.0629696	-0.420191
SS-279	HC3-Cc-IM3	0.66001	0.0435674	0.0267695	-0.646334
SS-277	HC3-Cc-IM3	0.14664	0.0522556	0.0259322	-0.0155026
SS-23	HC3-Ra-IM3	0.15509	0.296174	0.492512	0.174359
SS-83	HC3-Ra-IM3	0.54899	0.0294932	0.0267025	0.214949
SS-178	HC3-Ra-IM1	0.36595	0.0451389	0.0310949	-0.0675355
SS-130	HC3-Cc-IM1	0.95199	0.0894522	0.00749617	-0.684304
SS-39	HC3-Ra-IM1	0.25597	0.0136294	0.0497258	0.417545
SS-179	HC3-Ra-IM1	0.00948828	0.0571887	0.0192284	-0.22978
SS-65	HC3-Ra-IM1	0.35763	0.116294	0.0395953	0.367432
SS-126	HC3-Ra-IM3	0.27313	0.280955	0.13996	0.139694
SS-145	HC3-Ra-IM3	0.29497	0.0251087	0.463532	0.438845
SS-151	HC3-Cc-IM1	0.64558	0.0818655	0.0313694	-0.657178
SS-28	HC3-Cc-IM3	0.0020657	0.0665664	0.0749136	0.552006
SS-142	HC3-Cc-IM3	0.0126016	0.00786997	0.0301662	-0.290034
SS-9	HC3-Ra-IM3	0.35542	2.27848	2.52089	0.257928
SS-117	HC3-Ra-IM3	0.74087	2.12737	2.82993	0.361336
SS-58	HC3-Ra-IM3	0.443323	2.49337	2.66568	-0.583894
SS-150	HC3-Ra-IM3	1.87915	2.11842	2.6803	0.370949
SS-90	HC3-Ra-IM1	0.25506	0.0202816	0.0385874	-0.0800219
SS-184	HC3-Ra-IM3	2.05192	2.58202	2.30014	0.617823
SS-168	HC3-Ra-IM1	2.58141	0.0373879	0.040737	-0.00872611
SS-38	HC3-Ra-IM1	0.30979	0.0971092	0.0278927	-0.0132885
SS-21	HC3-Ra-IM3	1.96768	2.42379	2.73544	0.506204
SS-8	HC3-Ra-IM1	0.46228	0.0658411	0.0838035	-0.00608389
SS-54	HC3-Ra-IM1	0.42328	0.0933279	0.0560222	-0.0916432
SS-60	HC3-Ra-IM3	0.21203	2.42933	2.37728	0.558636
SS-122	HC3-Ra-IM1	0.30394	0.0786165	0.0901896	-0.0378821
SS-127	HC3-Ra-IM3	2.36275	2.30535	2.03042	0.227127
SS-110	HC3-Ra-IM1	0.22633	0.00944227	0.0928863	0.64073
SS-5	HC3-Ra-IM3	0.3211	2.99598	2.18358	0.31071
SS-275	HC3-Ra-IM3	0.45825	0.456972	0.380177	0.903864
SS-206	HC3-Ra-IM3	0.96941	2.44324	2.94519	0.939161
SS-225	HC3-Ra-IM3	1.93427	2.27374	2.34918	0.760084
SS-290	HC3-Ra-IM1	0.43966	0.077758	0.0700198	-0.297614

## Sheet: sfigure16D
ID	group	CTNNB1_S675	CTNNB1_S552
SS-196	HC3-Cc-IM3	0.36961	1.28088
SS-190	HC3-Ra-IM3	108.361	1.22653
SS-193	HC3-Cc-IM3	2.55791	1.49181
SS-236	HC3-Cc-IM1	54.6208	1.25246
SS-271	HC3-Cc-IM3	8.73092	1.90094
SS-191	HC3-Cc-IM3	0.80195	0.695186
SS-279	HC3-Cc-IM3	11.5047	1.39178
SS-23	HC3-Ra-IM3	2.03366	0.362947
SS-28	HC3-Cc-IM3	0.260928	1.00328
SS-9	HC3-Ra-IM3	88.1534	1.56523
SS-117	HC3-Ra-IM3	345.687	1.17898
SS-150	HC3-Ra-IM3	203.684	3.31958
SS-184	HC3-Ra-IM3	191.863	1.52146
SS-38	HC3-Ra-IM1	36.6986	1.34992
SS-8	HC3-Ra-IM1	2.74927	1.32557
SS-54	HC3-Ra-IM1	35.1209	3.78327
SS-5	HC3-Ra-IM3	92.9711	1.69912
SS-225	HC3-Ra-IM3	165.343	1.87483
SS-290	HC3-Ra-IM1	106.393	1.85196

## Sheet: sfigure16E
ID	CTNNB1_S675 (log2)	MAPK10 (log2)	CD274 (log2)	CD80 (log2)
SS-196	-1.43593	-7.97044	-3.3269	-4.48521
SS-190	6.75971	-0.724276	1.3926	1.25651
SS-193	1.35496	-1.66424	-4.55124	-3.53747
SS-236	5.77138	-7.68293	-4.99411	-5.83114
SS-271	3.12613	-1.26896	-3.40886	-4.90721
SS-191	-0.318415	-7.13837	-4.03954	-3.9892
SS-279	3.52415	-0.59944	-4.52061	-5.22327
SS-23	1.02408	-2.68882	-1.75548	-1.02177
SS-151	9.73533	-0.631332	-3.6106	-4.9945
SS-28	-1.93828	-8.91915	-3.90906	-3.73863
SS-9	6.46194	-1.4924	1.18807	1.33393
SS-117	8.43332	-0.432708	1.08907	1.50077
SS-150	7.67019	0.91008	1.08299	1.4224
SS-184	7.58393	1.03697	1.3685	1.20172
SS-168	10.2723	1.36816	-4.74129	-4.61751
SS-38	5.19765	-1.69064	-3.36425	-5.16397
SS-21	10.2015	0.976496	1.27727	1.45177
SS-8	1.45905	-1.11316	-3.92487	-3.57685
SS-54	5.13426	-1.24032	-3.42155	-4.15786
SS-127	10.3276	1.24047	1.20499	1.02178
SS-5	6.53871	-1.63891	1.58303	1.12669
SS-225	7.36932	0.951789	1.18507	1.23215
SS-290	6.73326	-1.18554	-3.68487	-3.83609

## Sheet: sfigure16F
ID	hierarchical cluster	Proliferation Index
SS-231	HC3	0.325388
SS-229	HC2	0.325267
SS-244	HC6	0.309605
SS-230	HC3	0.155175
SS-205	HC6	0.399938
SS-196	HC3	0.227342
SS-200	HC6	0.39748
SS-197	HC5	0.320751
SS-210	HC2	0.00437478
SS-223	HC3	0.25216
SS-190	HC3	0.272094
SS-317	HC4	0.313456
SS-242	HC3	0.300895
SS-255	HC3	0.244636
SS-189	HC2	0.0999173
SS-239	HC6	0.346003
SS-193	HC3	0.25681
SS-260	HC2	0.0359253
SS-287	HC6	0.304277
SS-282	HC4	0.21423
SS-281	HC3	0.216977
SS-265	HC5	0.302572
SS-247	HC5	0.332866
SS-198	HC6	0.359138
SS-199	HC6	0.211532
SS-236	HC3	0.239973
SS-226	HC3	0.261349
SS-219	HC2	0.234325
SS-220	HC5	0.333712
SS-271	HC3	0.121973
SS-128	HC1	0.282006
SS-267	HC2	0.274917
SS-308	HC6	0.289615
SS-250	HC4	0.290112
SS-280	HC3	0.340839
SS-306	HC3	0.323527
SS-289	HC2	0.12633
SS-261	HC2	0.320519
SS-303	HC3	0.379135
SS-263	HC2	0.228435
SS-269	HC4	0.139587
SS-252	HC4	0.282012
SS-212	HC5	0.324883
SS-191	HC3	0.282011
SS-201	HC2	0.30662
SS-215	HC4	0.31764
SS-276	HC2	0.407854
SS-307	HC5	0.326552
SS-279	HC3	0.234251
SS-286	HC3	0.272033
SS-284	HC5	0.101618
SS-272	HC5	0.227876
SS-298	HC1	0.0846342
SS-309	HC5	0.322842
SS-313	HC5	0.354904
SS-245	HC4	0.444408
SS-314	HC2	0.269405
SS-312	HC6	0.378741
SS-302	HC6	0.34393
SS-288	HC6	0.388093
SS-258	HC5	0.283011
SS-278	HC2	0.334538
SS-254	HC4	0.210261
SS-277	HC3	0.159308
SS-87	HC5	0.26676
SS-53	HC3	0.181826
SS-23	HC3	0.20603
SS-156	HC3	0.171464
SS-159	HC3	0.121314
SS-97	HC3	0.133551
SS-143	HC3	0.259185
SS-83	HC3	0.220708
SS-178	HC3	0.297447
SS-130	HC3	0.292341
SS-39	HC3	0.284127
SS-75	HC6	0.260357
SS-163	HC6	0.352233
SS-167	HC6	0.236729
SS-13	HC4	0.22133
SS-19	HC5	0.219187
SS-36	HC2	0.28063
SS-42	HC4	0.0841438
SS-154	HC5	0.311145
SS-35	HC6	0.343901
SS-112	HC6	0.201894
SS-95	HC6	0.422906
SS-115	HC6	0.352185
SS-141	HC6	0.305905
SS-164	HC6	0.30836
SS-57	HC6	0.334764
SS-121	HC6	0.277607
SS-100	HC6	0.328641
SS-188	HC6	0.353695
SS-67	HC6	0.235455
SS-182	HC6	0.402155
SS-183	HC6	0.358267
SS-105	HC6	0.321404
SS-89	HC6	0.263389
SS-31	HC5	0.251328
SS-179	HC3	0.157013
SS-137	HC1	0.307909
SS-187	HC1	-0.0491068
SS-104	HC4	-0.0190099
SS-65	HC3	0.196079
SS-126	HC3	0.260001
SS-316	HC3	0.192072
SS-14	HC3	0.0531126
SS-48	HC1	0.167445
SS-203	HC2	0.0429894
SS-74	HC2	0.0343142
SS-202	HC2	0.195388
SS-194	HC2	0.0647412
SS-218	HC2	0.07814
SS-234	HC2	0.0621979
SS-222	HC2	0.11574
SS-248	HC2	0.133271
SS-211	HC2	0.145595
SS-213	HC2	0.0284639
SS-273	HC2	0.108987
SS-305	HC2	0.153003
SS-6	HC2	0.119243
SS-93	HC1	0.205852
SS-119	HC6	0.301891
SS-86	HC6	0.088994
SS-46	HC3	0.240068
SS-145	HC3	0.228968
SS-113	HC6	0.218499
SS-136	HC6	0.182001
SS-69	HC6	0.252733
SS-2	HC6	0.301929
SS-20	HC6	0.225667
SS-68	HC5	0.24046
SS-102	HC5	0.199909
SS-82	HC5	0.305657
SS-85	HC5	0.236464
SS-84	HC5	0.325034
SS-175	HC5	0.237047
SS-98	HC5	0.228417
SS-172	HC5	0.2591
SS-186	HC5	0.330478
SS-120	HC5	0.323346
SS-173	HC5	0.281455
SS-106	HC5	0.236873
SS-147	HC5	0.3076
SS-180	HC5	0.243591
SS-165	HC5	0.318751
SS-185	HC5	0.422209
SS-169	HC5	0.384025
SS-32	HC5	0.18179
SS-27	HC6	0.385435
SS-29	HC6	0.286388
SS-132	HC6	0.376709
SS-76	HC6	0.292597
SS-26	HC5	0.164174
SS-49	HC5	0.225962
SS-45	HC5	0.277423
SS-15	HC5	0.264169
SS-71	HC5	0.265481
SS-61	HC5	0.296837
SS-148	HC4	0.271126
SS-78	HC4	0.216741
SS-160	HC4	0.279116
SS-66	HC4	0.240932
SS-114	HC4	0.310268
SS-34	HC4	0.216824
SS-55	HC4	0.244366
SS-162	HC4	0.256621
SS-116	HC3	0.27394
SS-111	HC3	0.237718
SS-62	HC3	0.248053
SS-99	HC1	0.282413
SS-59	HC5	0.244726
SS-22	HC6	0.208653
SS-152	HC1	0.239745
SS-166	HC4	0.26486
SS-139	HC4	0.179519
SS-151	HC3	0.281136
SS-109	HC2	0.288151
SS-70	HC1	0.0125707
SS-30	HC1	0.255124
SS-108	HC1	0.205738
SS-88	HC1	0.295885
SS-3	HC4	0.28638
SS-144	HC3	0.269108
SS-134	HC3	0.246378
SS-28	HC3	0.305716
SS-142	HC3	0.223455
SS-9	HC3	0.299119
SS-24	HC3	0.176031
SS-171	HC3	0.264668
SS-117	HC3	0.252445
SS-58	HC3	0.31502
SS-150	HC3	0.3463
SS-90	HC3	0.273926
SS-184	HC3	0.343456
SS-168	HC3	0.220141
SS-41	HC3	0.256851
SS-38	HC3	0.223248
SS-158	HC1	0.167523
SS-94	HC1	0.259448
SS-52	HC2	0.182934
SS-21	HC3	0.354379
SS-8	HC3	0.194385
SS-176	HC2	0.249024
SS-54	HC3	0.200702
SS-56	HC4	0.160027
SS-37	HC2	0.0486124
SS-17	HC2	0.0966817
SS-60	HC3	0.304202
SS-124	HC4	0.412295
SS-122	HC3	0.107263
SS-72	HC4	0.008929
SS-127	HC3	0.305057
SS-110	HC3	0.196537
SS-5	HC3	0.281545
SS-299	HC4	0.283561
SS-50	HC3	0.210961
SS-40	HC2	0.149779
SS-300	HC2	0.120737
SS-291	HC2	0.21419
SS-275	HC3	0.335627
SS-283	HC3	0.19247
SS-268	HC1	0.342838
SS-264	HC2	0.147939
SS-146	HC1	0.301254
SS-135	HC1	0.204363
SS-296	HC1	0.0689004
SS-238	HC4	0.159324
SS-195	HC1	0.165336
SS-125	HC4	0.278689
SS-18	HC1	0.178503
SS-118	HC1	0.25882
SS-92	HC2	0.13372
SS-157	HC2	0.146567
SS-123	HC2	0.109231
SS-177	HC2	0.0416853
SS-170	HC2	0.177999
SS-257	HC4	-0.0425631
SS-155	HC2	0.0624383
SS-63	HC2	0.133114
SS-77	HC2	0.162741
SS-11	HC2	0.167231
SS-311	HC3	0.203731
SS-204	HC6	0.292695
SS-206	HC3	0.343065
SS-209	HC3	0.130375
SS-225	HC3	0.269551
SS-233	HC6	0.29318
SS-232	HC6	0.126577
SS-228	HC3	0.320378
SS-262	HC4	-0.0134989
SS-259	HC6	0.294208
SS-149	HC4	0.108076
SS-140	HC6	0.337663
SS-310	HC4	0.207888
SS-1	HC2	0.0506219
SS-214	HC3	0.257626
SS-253	HC6	0.324968
SS-73	HC5	0.286034
SS-221	HC1	0.11477
SS-251	HC6	0.269472
SS-174	HC6	0.264715
SS-101	HC6	0.402896
SS-290	HC3	0.210937
SS-91	HC6	0.29448
SS-25	HC5	0.254019
SS-243	HC6	0.15717
SS-181	HC3	-0.0480541
SS-249	HC3	0.160972
SS-297	HC2	0.154887
SS-33	HC5	0.261408
SS-81	HC4	0.250883

## Sheet: sfigure16G
ID	SS-244	SS-205	SS-200	SS-197	SS-239	SS-287	SS-265	SS-247	SS-198	SS-199	SS-220	SS-308	SS-212	SS-307	SS-284	SS-272	SS-309	SS-313	SS-312	SS-302	SS-288	SS-258	SS-87	SS-75	SS-163	SS-167	SS-19	SS-154	SS-35	SS-112	SS-95	SS-115	SS-141	SS-164	SS-57	SS-121	SS-100	SS-188	SS-67	SS-182	SS-183	SS-105	SS-89	SS-31	SS-119	SS-86	SS-113	SS-136	SS-69
his_hc	HC6	HC6	HC6	HC5	HC6	HC6	HC5	HC5	HC6	HC6	HC5	HC6	HC5	HC5	HC5	HC5	HC5	HC5	HC6	HC6	HC6	HC5	HC5	HC6	HC6	HC6	HC5	HC5	HC6	HC6	HC6	HC6	HC6	HC6	HC6	HC6	HC6	HC6	HC6	HC6	HC6	HC6	HC6	HC5	HC6	HC6	HC6	HC6	HC6
CD8+ T-cells	-0.731004	-0.645784	-0.636044	0.822441	-0.738309	-0.407167	-0.460734	0.157722	-0.738309	-0.738309	2.36615	-0.738309	2.27849	0.3866	-0.43882	0.0749369	0.617912	-0.236726	-0.738309	0.362251	-0.738309	-0.105243	1.94492	-0.738309	-0.738309	-0.404732	3.12826	0.11633	-0.738309	-0.738309	1.67464	-0.149071	-0.738309	2.12023	-0.738309	-0.738309	-0.738309	-0.636044	-0.621435	-0.429081	-0.738309	-0.738309	1.01236	-0.738309	-0.738309	-0.548389	0.432862	-0.738309	-0.738309
CD8+ Tcm	-0.558106	-0.558106	-0.558106	-0.558106	-0.558106	1.92263	-0.558106	-0.558106	-0.558106	0.648787	3.4449	-0.558106	1.21612	-0.558106	-0.558106	-0.558106	0.627645	-0.140539	-0.558106	0.366885	-0.558106	-0.558106	-0.0189684	-0.558106	1.33416	-0.558106	3.311	-0.558106	-0.558106	-0.558106	0.752739	-0.558106	-0.558106	-0.445345	-0.558106	-0.558106	-0.558106	-0.558106	-0.233919	-0.558106	-0.558106	-0.558106	-0.558106	-0.558106	-0.558106	0.326362	-0.558106	-0.558106	-0.558106
CD8+ Tem	-0.673087	-0.673087	-0.673087	-0.673087	-0.673087	-0.506216	-0.673087	-0.673087	-0.673087	-0.0142942	2.54266	-0.673087	-0.673087	-0.673087	0.521084	-0.673087	0.34726	-0.167259	-0.673087	0.964335	-0.673087	-0.673087	-0.0733944	-0.673087	-0.132495	-0.673087	1.79695	-0.163783	-0.673087	-0.673087	0.647975	-0.673087	-0.673087	1.63877	-0.673087	-0.673087	-0.673087	-0.673087	-0.266339	-0.673087	-0.673087	-0.673087	-0.288936	0.0726177	-0.673087	-0.664396	-0.673087	0.733149	-0.342822
KEGG_T_CELL_RECEPTOR_SIGNALING_PATHWAY	-1.55869	0.135515	1.77917	1.6566	-1.3178	-1.21121	-1.00837	1.17604	-2.22076	0.0652597	1.06047	-0.304415	-0.278356	-0.360051	1.53675	1.1873	0.363616	1.03573	-1.03198	0.500369	0.113774	0.646785	1.46073	-0.115737	-0.0784024	0.799103	0.379985	0.739886	-0.722617	-0.126283	-0.883522	-0.518317	-0.392799	-0.590054	-1.14821	1.15813	-1.43302	-0.850518	0.972461	-0.826715	-0.0349361	-1.44801	-2.6969	0.499355	-0.812367	-1.0601	-0.1507	-0.194074	-1.07284
PTPN6	-0.585283	-0.585283	-0.525081	6.89335	-0.569093	-0.507968	-0.130021	0.0996446	-0.580037	-0.228447	0.897524	-0.510374	0.18018	0.1298	0.496242	0.0297825	0.31113	0.938515	-0.467429	-0.0602677	-0.315512	-0.557099	0.0990115	-0.585283	-0.473996	-0.146374	0.666374	-0.440114	-0.573	-0.479097	-0.26734	-0.518749	-0.585283	-0.023998	0.11484	-0.585283	-0.537454	-0.551274	-0.419112	-0.563195	-0.215043	-0.559487	-0.574303	1.69553	-0.542411	-0.559053	-0.463323	-0.512526	-0.34621
NFATC2	-0.314135	-0.314135	-0.189864	0.0721864	-0.314135	0.307607	0.148988	-0.314135	-0.314135	-0.314135	-0.106888	-0.314135	-0.314135	-0.314135	-0.045524	0.909668	0.125446	-0.225756	-0.314135	-0.314135	-0.314135	-0.314135	-0.314135	-0.314135	-0.314135	-0.314135	6.54742	-0.314135	-0.314135	-0.314135	0.411038	-0.314135	-0.314135	-0.314135	-0.314135	-0.314135	-0.314135	-0.314135	-0.314135	-0.314135	-0.314135	-0.314135	-0.314135	0.102675	0.507908	-0.314135	-0.314135	-0.314135	-0.314135
PTPRC	-0.498803	-0.511284	-0.404272	-0.143766	-0.460353	-0.142842	-0.312959	0.0719093	-0.511284	-0.260713	3.24055	-0.257047	-0.262252	0.09939	6.36307	-0.118244	2.03079	0.777199	-0.485595	-0.11872	-0.465502	-0.366941	0.133755	-0.50135	-0.341447	-0.40542	1.90774	4.04031	-0.488673	-0.387286	-0.079374	-0.469224	-0.503337	-0.331233	-0.425512	-0.320459	-0.335795	-0.44692	-0.363051	-0.504596	-0.452657	-0.460577	-0.453777	1.30655	-0.476556	-0.390084	-0.0968922	-0.489177	-0.12219
NFKBIE	-0.066435	-0.80022	-0.162213	0.481586	-0.80022	-0.80022	1.24318	0.166445	-0.311287	-0.80022	-0.0278148	-0.80022	0.171852	0.84732	-0.507478	1.30188	-0.342956	-0.364969	-0.324418	0.671211	-0.80022	-0.156034	0.987511	-0.619477	-0.80022	-0.695945	1.35711	0.842685	-0.80022	-0.22053	2.36664	-0.80022	-0.290432	-0.80022	-0.0123667	-0.80022	-0.269577	-0.80022	-0.80022	-0.80022	-0.80022	-0.579312	-0.566567	-0.234819	-0.80022	0.719873	-0.509409	-0.51945	-0.80022
VAV1	-0.535119	-0.535119	-0.510607	-0.513353	-0.442171	-0.165683	-0.535119	0.96498	-0.535119	-0.256473	6.24454	-0.535119	0.753594	0.771046	1.50874	0.258659	1.70483	2.38527	-0.535119	2.16329	-0.535119	-0.535119	0.207087	-0.535119	-0.535119	-0.535119	2.70588	-0.535119	-0.535119	-0.448642	-0.294319	-0.524334	-0.535119	-0.0860695	-0.535119	-0.535119	-0.535119	-0.535119	1.00459	-0.535119	-0.097835	-0.535119	-0.535119	0.189635	-0.320987	-0.535119	-0.369618	-0.480409	-0.418837
PAK2	-0.578853	-0.388739	-0.448298	1.23483	-0.12456	0.543419	0.824335	1.53444	-1.10386	-0.530453	2.40104	-0.386926	0.979718	-0.0941533	1.66248	0.0723882	2.02555	2.44763	-0.607307	-0.761016	-0.583874	0.635477	-0.371025	-1.15868	-0.536172	-0.49349	0.654028	0.0496526	-0.01158	0.838144	-1.23665	-0.740513	-0.188583	0.0722487	-0.254279	-0.664216	-0.0696045	-0.252744	1.21865	-0.495024	0.460566	0.344378	-0.992975	0.366137	-0.386089	-0.0894109	-1.05937	-0.709827	-0.790587
NFKB1	-0.973004	-0.400732	0.496078	0.122384	-0.761579	-0.973004	0.34135	-0.194614	-0.940746	-0.973004	0.0355237	-0.467065	-0.566074	-0.194614	1.17336	1.53226	0.701638	-0.463015	-0.768282	-0.713401	-0.593445	-0.724992	-0.507981	-0.537447	-0.828331	-0.848021	2.36288	0.0304965	-0.514544	0.113866	0.366347	-0.671647	-0.875252	-0.66271	-0.666201	-0.286501	-0.753899	-0.760183	-0.648466	-0.681003	0.282978	-0.779873	-0.258851	0.964593	-0.710329	-0.302142	0.0110856	0.579866	-0.651957
MAP2K1	0.19575	-0.0442554	-0.433372	-0.396809	-0.302296	-0.219422	-0.0361942	0.395532	-0.398968	0.133831	-0.291664	-0.347249	0.0343823	-0.187588	0.825921	-0.0821553	0.435097	0.414965	-0.21315	-0.437259	-0.279963	-0.194313	0.920476	-0.450626	0.0239768	-0.232254	-0.508206	1.65067	-0.0500134	-0.354755	-0.340977	-0.199968	-0.260509	-0.0256036	-0.0931161	1.1138	-0.0371196	-0.350375	0.0150931	-0.367176	-0.0512267	-0.247533	-0.51785	-0.307272	-0.444107	-0.440261	-0.47594	-0.508617	-0.277701
MAP2K2	-0.236908	-0.0456399	-0.237628	-0.203532	-0.394847	-0.322009	-0.0981081	0.261017	-0.387693	-0.0659629	-0.363004	-0.312603	-0.0218562	-0.299039	0.615194	-0.187204	0.175265	-0.0648945	-0.18005	-0.427666	-0.416935	-0.289632	0.869499	-0.440626	-0.322218	-0.234377	-0.454097	0.179074	-0.262086	-0.359288	-0.244364	-0.169018	-0.220975	-0.0525613	-0.122565	0.993481	0.0253396	-0.0870756	0.250797	-0.183372	-0.0760663	-0.196007	-0.261273	-0.338036	-0.461715	-0.432079	-0.447176	-0.377706	-0.122356
IKBKG	0.229102	-0.321517	-0.177078	-0.0553134	-0.484525	-0.484525	0.602787	1.39069	-0.484525	-0.484525	1.5062	-0.235639	0.659741	4.98221	-0.100306	-0.484525	0.0900186	-0.484525	-0.484525	-0.236532	-0.484525	-0.484525	-0.484525	-0.356868	-0.454173	-0.484525	-0.189933	-0.484525	-0.285988	-0.165651	0.666347	-0.484525	-0.484525	-0.484525	-0.484525	-0.484525	-0.484525	-0.484525	-0.484525	-0.484525	-0.484525	-0.484525	-0.484525	0.0530607	-0.146191	-0.33098	-0.484525	-0.484525	-0.484525
CHP1	-0.556264	0.254836	1.26	3.80272	-0.431953	0.78126	-0.32365	-0.300425	-0.435847	-0.839707	-0.546728	0.246359	-0.748672	-0.68361	-0.886757	4.17909	-0.412337	-0.676222	-0.606406	-0.513022	-0.917083	-0.438682	0.648873	-0.379319	-0.817314	-0.801735	0.824071	-0.917083	-0.542432	-0.398734	1.00523	-0.680002	-0.513366	-0.594665	-0.675277	-0.514197	-0.758208	-0.781833	-0.810469	-0.430779	-0.815166	-0.785727	-0.390258	1.53603	1.04557	1.73926	-0.456666	0.0929536	-0.917083
ZAP70	-0.437744	-0.437744	-0.437744	-0.437744	-0.437744	-0.437744	-0.437744	0.505831	-0.437744	-0.437744	4.95894	-0.437744	-0.437744	-0.437744	-0.437744	-0.437744	0.253829	-0.437744	-0.437744	0.0745557	-0.437744	-0.437744	-0.437744	-0.437744	-0.437744	-0.437744	2.67561	-0.437744	-0.437744	-0.437744	0.1996	-0.437744	-0.437744	-0.077922	-0.437744	-0.437744	-0.437744	-0.437744	-0.259747	-0.437744	-0.437744	-0.317803	-0.437744	-0.437744	-0.437744	-0.437744	-0.437744	-0.320355	0.225119
PAK1	-0.458681	-0.0956022	-0.0273003	-0.435641	-0.40819	-0.435478	-0.245115	-0.227141	-0.347731	-0.0792621	0.00668731	-0.0397188	-0.311783	-0.379268	0.246071	-0.376163	0.711766	-0.272403	-0.224036	-0.458681	-0.314561	-0.322404	-0.458681	-0.421099	0.75278	-0.458681	1.07419	0.775166	-0.448387	-0.458681	-0.425837	-0.458681	-0.458681	0.168292	-0.396425	0.085447	-0.427798	-0.178937	-0.00605804	-0.101648	0.185449	-0.357535	-0.415543	0.469931	-0.117171	-0.375673	-0.458681	-0.458681	-0.458681
BCL10	-0.513602	-0.27383	0.480674	2.24425	-0.513602	-0.513602	0.159239	0.0651515	-0.434974	-0.445407	-0.236555	-0.513602	-0.513602	0.78902	0.0677123	-0.392009	-0.336713	5.41554	-0.164377	-0.251636	1.27634	0.91858	-0.513602	0.632523	-0.513602	1.07052	-0.513602	-0.513602	-0.433267	-0.513602	-0.513602	-0.513602	-0.240254	-0.149486	-0.338136	-0.400355	-0.224699	-0.291471	-0.513602	-0.513602	-0.209429	-0.513602	-0.513602	2.48279	0.280832	-0.513602	-0.513602	-0.370289	-0.404149
[truncated: 45 more columns]
