# Supplementary material for: Proteomic characterization identifies clinically relevant subgroups of soft tissue sarcoma
Source: Nat Commun. 2024 Feb 15;15:1381. doi: 10.1038/s41467-024-45306-y (PMC10869728; doi:10.1038/s41467-024-45306-y)
Supplement: Supplementary file 10 — Source Data [file 41467_2024_45306_MOESM10_ESM.zip › Source Data/supplementary_figure17.xlsx]

## Sheet: sfigure17A
ID	TN	histological subtype	C3 abundance (log2)
SS-231	NAT	DDLPS	4.69824
SS-231	TUM	DDLPS	7.63192
SS-229	TUM	MLPS	4.36683
SS-229	NAT	MLPS	3.83284
SS-244	TUM	LMS	3.84859
SS-230	NAT	DDLPS	4.04885
SS-230	TUM	DDLPS	5.44454
SS-205	TUM	LMS	3.03619
SS-205	NAT	LMS	4.309
SS-196	TUM	DDLPS	3.11228
SS-196	NAT	DDLPS	4.57791
SS-200	TUM	LMS	4.06413
SS-197	TUM	UPS	3.51767
SS-210	TUM	WDLPS	5.39711
SS-223	TUM	MFS	4.11488
SS-190	TUM	DDLPS	2.73281
SS-317	TUM	RMS	4.19546
SS-242	TUM	DDLPS	4.62773
SS-255	TUM	MFS	7.41146
SS-189	TUM	MLPS	6.86303
SS-191	NAT	DDLPS	4.94634
SS-239	TUM	LMS	3.588
SS-193	TUM	MFS	3.31033
SS-260	TUM	WDLPS	9.31132
SS-287	NAT	LMS	5.85483
SS-287	TUM	LMS	3.56784
SS-282	TUM	RMS	3.40046
SS-281	NAT	DDLPS	6.56815
SS-281	TUM	DDLPS	7.75083
SS-265	TUM	UPS	3.8215
SS-247	TUM	UPS	2.97691
SS-198	NAT	LMS	5.89532
SS-198	TUM	LMS	3.56349
SS-214	NAT	MFS	7.09721
SS-199	TUM	LMS	5.69414
SS-236	TUM	DDLPS	5.59362
SS-226	TUM	DDLPS	7.02265
SS-219	TUM	MLPS	7.32099
SS-220	TUM	UPS	3.65227
SS-271	TUM	DDLPS	5.56192
SS-128	TUM	ES	5.08907
SS-267	TUM	MLPS	7.31246
SS-308	TUM	LMS	5.20817
SS-250	TUM	SS	5.47203
SS-280	TUM	DDLPS	6.72977
SS-306	TUM	MFS	7.14901
SS-289	TUM	WDLPS	6.78305
SS-261	TUM	WDLPS	5.57144
SS-303	TUM	DDLPS	6.68672
SS-263	TUM	WDLPS	7.21075
SS-269	TUM	RMS	7.01351
SS-252	TUM	RMS	4.4794
SS-212	TUM	UPS	4.18069
SS-191	TUM	DDLPS	7.95155
SS-201	TUM	MLPS	6.89274
SS-215	TUM	RMS	5.64463
SS-276	TUM	WDLPS	8.12095
SS-307	TUM	UPS	5.94053
SS-279	TUM	MFS	6.71094
SS-209	NAT	DDLPS	6.627
SS-286	TUM	MPNST	4.90115
SS-284	TUM	UPS	4.45043
SS-272	TUM	UPS	3.78095
SS-250	NAT	SS	4.61188
SS-298	TUM	AS	7.19055
SS-283	NAT	MPNST	7.09168
SS-309	NAT	UPS	6.42645
SS-309	TUM	UPS	3.55081
SS-253	NAT	LMS	6.70741
SS-313	TUM	UPS	3.91728
SS-245	TUM	RMS	3.22285
SS-314	TUM	MLPS	5.90736
SS-312	TUM	LMS	6.15176
SS-302	TUM	LMS	4.19047
SS-288	TUM	LMS	5.73876
SS-258	TUM	UPS	5.20328
SS-278	TUM	MLPS	6.39429
SS-254	TUM	RMS	5.81118
SS-277	TUM	DDLPS	7.03991
SS-87	TUM	UPS	5.08806
SS-53	TUM	otherFS	5.1248
SS-23	TUM	otherFS	5.17511
SS-156	TUM	DDLPS	8.70871
SS-159	TUM	DDLPS	7.19983
SS-97	TUM	DDLPS	5.34981
SS-143	TUM	DDLPS	5.94861
SS-83	TUM	otherFS	3.50574
SS-178	TUM	MFS	6.70464
SS-130	TUM	DDLPS	6.73423
SS-39	TUM	MFS	6.58904
SS-75	TUM	LMS	3.93191
SS-163	TUM	LMS	2.10752
SS-167	TUM	LMS	4.30423
SS-13	TUM	SS	3.8851
SS-19	TUM	UPS	5.7534
SS-36	TUM	WDLPS	4.77616
SS-42	TUM	SS	6.67657
SS-154	TUM	UPS	4.66528
SS-35	TUM	LMS	3.99386
SS-112	TUM	LMS	4.97415
SS-95	TUM	LMS	6.16324
SS-115	TUM	LMS	4.27796
SS-141	TUM	LMS	5.79184
SS-164	TUM	LMS	6.53013
SS-57	TUM	LMS	6.07122
SS-121	TUM	LMS	4.83431
SS-100	TUM	LMS	3.66629
SS-188	TUM	LMS	3.57467
SS-67	TUM	LMS	5.17103
SS-182	TUM	LMS	3.17907
SS-183	TUM	LMS	2.36874
SS-105	TUM	LMS	2.4947
SS-89	TUM	LMS	6.55458
SS-311	NAT	DDLPS	2.97873
SS-244	NAT	LMS	5.03352
SS-31	TUM	UPS	5.79012
SS-179	TUM	MFS	6.61341
SS-200	NAT	LMS	4.53164
SS-137	TUM	AS	4.99177
SS-197	NAT	UPS	4.73372
SS-187	TUM	AS	4.78882
SS-104	TUM	SS	3.05282
SS-210	NAT	WDLPS	5.18384
SS-65	TUM	MFS	8.40891
SS-223	NAT	MFS	2.86126
SS-126	TUM	MFS	7.44324
SS-316	TUM	DDLPS	8.06757
SS-14	TUM	DDLPS	5.0853
SS-48	TUM	AS	7.61039
SS-203	TUM	WDLPS	6.91302
SS-74	TUM	MLPS	8.00897
SS-239	NAT	LMS	3.81862
SS-193	NAT	MFS	4.1332
SS-260	NAT	WDLPS	4.05088
SS-202	TUM	WDLPS	5.27083
SS-194	TUM	MLPS	6.3401
SS-218	TUM	MLPS	6.35606
SS-234	TUM	WDLPS	6.99169
SS-222	TUM	WDLPS	5.33018
SS-248	TUM	WDLPS	7.87151
SS-211	TUM	WDLPS	4.4949
SS-278	NAT	MLPS	3.0575
SS-263	NAT	WDLPS	5.74266
SS-213	TUM	WDLPS	5.50074
SS-272	NAT	UPS	2.29372
SS-273	TUM	WDLPS	7.28059
SS-305	TUM	WDLPS	7.42226
SS-6	TUM	WDLPS	6.33275
SS-93	TUM	AS	6.30299
SS-119	TUM	LMS	3.69322
SS-86	TUM	LMS	2.96092
SS-46	TUM	MFS	4.4707
SS-145	TUM	MFS	6.43989
SS-282	NAT	RMS	4.21773
SS-113	TUM	LMS	4.84095
SS-136	TUM	LMS	3.92296
SS-69	TUM	LMS	4.23466
SS-2	TUM	LMS	5.77289
SS-20	TUM	LMS	1.2492
SS-68	TUM	UPS	3.81874
SS-102	TUM	UPS	5.63969
SS-82	TUM	UPS	7.16382
SS-85	TUM	UPS	3.20033
SS-84	TUM	UPS	4.42931
SS-175	TUM	UPS	6.3645
SS-98	TUM	UPS	3.63902
SS-172	TUM	UPS	4.53692
SS-186	TUM	UPS	6.26021
SS-120	TUM	UPS	4.8468
SS-173	TUM	UPS	2.54129
SS-106	TUM	UPS	5.9561
SS-147	TUM	UPS	4.36755
SS-180	TUM	UPS	8.12962
SS-165	TUM	UPS	3.18233
SS-185	TUM	UPS	3.33402
SS-169	TUM	UPS	5.94453
SS-32	TUM	UPS	5.77189
SS-27	TUM	LMS	4.79239
SS-29	TUM	LMS	4.45766
SS-132	TUM	LMS	5.49038
SS-76	TUM	LMS	5.21815
SS-26	TUM	UPS	4.15252
SS-49	TUM	UPS	5.54948
SS-45	TUM	UPS	5.72605
SS-15	TUM	UPS	1.44143
SS-71	TUM	UPS	3.82121
SS-61	TUM	UPS	6.6132
SS-148	TUM	SS	4.36622
SS-78	TUM	SS	4.5723
SS-160	TUM	SS	5.07732
SS-66	TUM	SS	4.4683
SS-114	TUM	SS	4.24413
SS-34	TUM	SS	6.41769
SS-55	TUM	SS	5.90506
SS-162	TUM	SS	3.76009
SS-116	TUM	MPNST	6.07434
SS-111	TUM	MPNST	4.79669
SS-62	TUM	DDLPS	7.15065
SS-99	TUM	AS	3.86723
SS-59	TUM	UPS	6.39456
SS-22	TUM	LMS	2.95966
SS-152	TUM	AS	5.52764
SS-166	TUM	SS	3.22665
SS-139	TUM	SS	2.53618
SS-151	TUM	DDLPS	6.76972
SS-109	TUM	WDLPS	6.09134
SS-70	TUM	AS	5.54416
SS-30	TUM	AS	5.64815
SS-108	TUM	AS	5.52715
SS-88	TUM	AS	5.16155
SS-3	TUM	SS	4.61918
SS-144	TUM	MFS	5.91005
SS-134	TUM	otherFS	8.58739
SS-28	TUM	otherFS	7.11229
SS-142	TUM	MFS	5.26987
SS-9	TUM	MFS	6.71939
SS-24	TUM	otherFS	7.20945
SS-171	TUM	MFS	5.01053
SS-117	TUM	DDLPS	5.50409
SS-58	TUM	DDLPS	7.8018
SS-150	TUM	DDLPS	4.60043
SS-90	TUM	DDLPS	3.64765
SS-184	TUM	DDLPS	2.62387
SS-168	TUM	DDLPS	7.6594
SS-41	TUM	DDLPS	4.04579
SS-38	TUM	DDLPS	6.08828
SS-158	TUM	AS	7.1778
SS-94	TUM	AS	4.4103
SS-52	TUM	WDLPS	2.33365
SS-21	TUM	MFS	4.91061
SS-8	TUM	MFS	6.78546
SS-176	TUM	WDLPS	5.63659
SS-54	TUM	MFS	8.20928
SS-56	TUM	RMS	6.82638
SS-37	TUM	WDLPS	5.7863
SS-17	TUM	WDLPS	6.09987
SS-60	TUM	otherFS	2.06592
SS-124	TUM	RMS	5.19922
SS-122	TUM	MPNST	7.05905
SS-72	TUM	RMS	6.07348
SS-127	TUM	MPNST	6.11888
SS-110	TUM	MFS	6.46504
SS-5	TUM	otherFS	4.84937
SS-299	TUM	RMS	5.46799
SS-50	TUM	MFS	3.38276
SS-40	TUM	WDLPS	3.90589
SS-300	TUM	MLPS	6.77926
SS-291	TUM	WDLPS	4.46888
SS-275	TUM	MFS	3.63851
SS-283	TUM	MPNST	6.161
SS-268	TUM	AS	6.19791
SS-264	TUM	WDLPS	3.94113
SS-146	TUM	ES	4.88648
SS-135	TUM	ES	5.46925
SS-296	TUM	AS	6.28456
SS-238	TUM	SS	5.31511
SS-195	TUM	AS	4.62963
SS-125	TUM	RMS	5.87276
SS-18	TUM	ES	5.54766
SS-118	TUM	ES	4.38628
SS-50	NAT	MFS	2.5009
SS-126	NAT	MFS	3.54792
SS-144	NAT	MFS	5.21562
SS-118	NAT	ES	5.39602
SS-146	NAT	ES	2.65389
SS-18	NAT	ES	6.27712
SS-121	NAT	LMS	4.87021
SS-28	NAT	otherFS	4.88587
SS-120	NAT	UPS	6.17404
SS-187	NAT	AS	7.06925
SS-150	NAT	DDLPS	5.81492
SS-104	NAT	SS	6.55881
SS-75	NAT	LMS	5.43036
SS-92	TUM	WDLPS	5.0254
SS-157	TUM	WDLPS	4.00611
SS-123	TUM	WDLPS	5.83871
SS-177	TUM	WDLPS	6.52232
SS-170	TUM	WDLPS	3.59862
SS-257	TUM	RMS	3.90938
SS-181	NAT	MFS	4.82485
SS-155	TUM	WDLPS	5.98943
SS-63	TUM	WDLPS	3.38506
SS-77	TUM	WDLPS	3.15748
SS-11	TUM	WDLPS	3.76458
SS-160	NAT	SS	4.18801
SS-41	NAT	DDLPS	3.68517
SS-286	NAT	MPNST	6.34321
SS-275	NAT	MFS	3.55974
SS-27	NAT	LMS	5.4484
SS-3	NAT	SS	4.40875
SS-166	NAT	SS	3.03761
SS-81	NAT	SS	2.8809
SS-66	NAT	SS	5.3697
SS-34	NAT	SS	5.47891
SS-55	NAT	SS	4.21125
SS-114	NAT	SS	4.42209
SS-90	NAT	DDLPS	3.66073
SS-94	NAT	AS	6.25324
SS-58	NAT	DDLPS	5.63858
SS-152	NAT	AS	5.12062
SS-137	NAT	AS	5.05944
SS-88	NAT	AS	3.54387
SS-38	NAT	DDLPS	3.04319
SS-168	NAT	DDLPS	5.24401
SS-158	NAT	AS	6.05969
SS-254	NAT	RMS	4.90027
SS-268	NAT	AS	4.81927
SS-267	NAT	MLPS	4.15209
SS-259	NAT	LMS	5.81645
SS-264	NAT	WDLPS	2.9289
SS-310	NAT	SS	5.54804
SS-29	NAT	LMS	3.65488
SS-306	NAT	MFS	4.77472
SS-201	NAT	MLPS	5.09699
SS-296	NAT	AS	6.08433
SS-226	NAT	DDLPS	5.93362
SS-82	NAT	UPS	5.32104
SS-98	NAT	UPS	4.3824
SS-172	NAT	UPS	5.46806
SS-110	NAT	MFS	4.91196
SS-60	NAT	otherFS	4.87269
SS-142	NAT	MFS	4.27553
SS-9	NAT	MFS	2.86368
SS-175	NAT	UPS	4.7758
SS-251	NAT	LMS	4.87658
SS-167	NAT	LMS	4.64465
SS-174	NAT	LMS	3.75499
SS-85	NAT	UPS	6.25882
SS-45	NAT	UPS	5.96736
SS-221	NAT	AS	4.16904
SS-311	TUM	DDLPS	7.18758
SS-204	TUM	LMS	5.7829
SS-206	TUM	MFS	7.54753
SS-209	TUM	DDLPS	5.96511
SS-225	TUM	MFS	4.06829
SS-233	TUM	LMS	4.97576
SS-232	TUM	LMS	7.61065
SS-228	TUM	DDLPS	6.60319
SS-262	TUM	RMS	7.81031
SS-259	TUM	LMS	5.2463
SS-149	TUM	RMS	7.59314
SS-140	TUM	LMS	6.14295
SS-310	TUM	SS	6.37586
SS-1	TUM	WDLPS	5.91759
SS-214	TUM	MFS	6.55931
SS-253	TUM	LMS	5.72992
SS-73	TUM	UPS	2.7226
SS-221	TUM	AS	5.82557
SS-251	TUM	LMS	5.18734
SS-174	TUM	LMS	2.23487
SS-101	TUM	LMS	6.26428
SS-290	TUM	DDLPS	8.51706
SS-91	TUM	LMS	2.40471
SS-25	TUM	UPS	3.89476
SS-243	TUM	LMS	4.5581
SS-181	TUM	MFS	5.27596
SS-249	TUM	DDLPS	4.55758
SS-265	NAT	UPS	4.53373
SS-247	NAT	UPS	4.51813
SS-297	NAT	WDLPS	6.56882
SS-297	TUM	WDLPS	7.39977
SS-33	TUM	UPS	4.30528
SS-81	TUM	SS	3.19235

## Sheet: sfigure17B
ID	C3 abundance (log2)	Macrophages signature(EPIC) (log2)
SS-231	7.63192	-4.83418
SS-229	4.36683	-9.87839
SS-244	3.84859	-9.36557
SS-230	5.44454	-7.20353
SS-205	3.03619	-10.084
SS-196	3.11228	-6.50632
SS-200	4.06413	-9.72144
SS-197	3.51767	-7.77052
SS-210	5.39711	-6.53176
SS-223	4.11488	-5.24801
SS-190	2.73281	-5.11599
SS-317	4.19546	-8.77423
SS-242	4.62773	-5.33453
SS-255	7.41146	-6.83782
SS-189	6.86303	-6.34152
SS-239	3.588	-8.94295
SS-193	3.31033	-4.2282
SS-260	9.31132	-6.15049
SS-287	3.56784	-8.05611
SS-282	3.40046	-4.70419
SS-281	7.75083	-8.67651
SS-265	3.8215	-8.86289
SS-247	2.97691	-6.76287
SS-198	3.56349	-10.0644
SS-199	5.69414	-7.00992
SS-236	5.59362	-4.91031
SS-226	7.02265	-8.95481
SS-219	7.32099	-7.09142
SS-220	3.65227	-5.11402
SS-271	5.56192	-5.98639
SS-128	5.08907	-6.60493
SS-267	7.31246	-8.83055
SS-308	5.20817	-10.1407
SS-250	5.47203	-8.84943
SS-280	6.72977	-7.60827
SS-306	7.14901	-5.0487
SS-289	6.78305	-7.21124
SS-261	5.57144	-4.84627
SS-303	6.68672	-6.49636
SS-263	7.21075	-6.85695
SS-269	7.01351	-8.1439
SS-252	4.4794	-9.47045
SS-212	4.18069	-5.84921
SS-191	7.95155	-5.62492
SS-201	6.89274	-7.73593
SS-215	5.64463	-8.94985
SS-276	8.12095	-5.88849
SS-307	5.94053	-8.07629
SS-279	6.71094	-4.57406
SS-286	4.90115	-7.84441
SS-284	4.45043	-5.65831
SS-272	3.78095	-6.28238
SS-298	7.19055	-7.12859
SS-309	3.55081	-5.96123
SS-313	3.91728	-5.76579
SS-245	3.22285	-10.0862
SS-314	5.90736	-3.44
SS-312	6.15176	-8.80389
SS-302	4.19047	-8.30647
SS-288	5.73876	-8.80746
SS-258	5.20328	-8.21607
SS-278	6.39429	-6.12093
SS-254	5.81118	-9.48727
SS-277	7.03991	-5.02539
SS-87	5.08806	-7.24628
SS-53	5.1248	-10.6099
SS-23	5.17511	-6.455
SS-156	8.70871	-4.73742
SS-159	7.19983	-6.56027
SS-97	5.34981	-8.22603
SS-143	5.94861	-8.58505
SS-83	3.50574	-7.25445
SS-178	6.70464	-8.32614
SS-130	6.73423	-6.09451
SS-39	6.58904	-6.28883
SS-75	3.93191	-10.1781
SS-163	2.10752	-8.41764
SS-167	4.30423	-10.7252
SS-13	3.8851	-9.18848
SS-19	5.7534	-6.40535
SS-36	4.77616	-7.0235
SS-42	6.67657	-6.85019
SS-154	4.66528	-5.08088
SS-35	3.99386	-9.32009
SS-112	4.97415	-8.86846
SS-95	6.16324	-6.05871
SS-115	4.27796	-10.2668
SS-141	5.79184	-10.1916
SS-164	6.53013	-7.77996
SS-57	6.07122	-7.4605
SS-121	4.83431	-9.4642
SS-100	3.66629	-8.80586
SS-188	3.57467	-9.60516
SS-67	5.17103	-5.75193
SS-182	3.17907	-11.494
SS-183	2.36874	-9.28505
SS-105	2.4947	-9.22019
SS-89	6.55458	-8.22396
SS-31	5.79012	-5.6041
SS-179	6.61341	-5.47788
SS-137	4.99177	-9.07155
SS-187	4.78882	-8.46795
SS-104	3.05282	-10.5526
SS-65	8.40891	-4.78158
SS-126	7.44324	-5.13133
SS-316	8.06757	-4.07743
SS-14	5.0853	-7.64226
SS-48	7.61039	-6.81187
SS-203	6.91302	-6.6772
SS-74	8.00897	-6.77227
SS-202	5.27083	-7.457
SS-194	6.3401	-6.7345
SS-218	6.35606	-6.46622
SS-234	6.99169	-5.09936
SS-222	5.33018	-6.23224
SS-248	7.87151	-6.67084
SS-211	4.4949	-8.2331
SS-213	5.50074	-7.93785
SS-273	7.28059	-5.84912
SS-305	7.42226	-4.54416
SS-6	6.33275	-6.08322
SS-93	6.30299	-7.62746
SS-119	3.69322	-8.63224
SS-86	2.96092	-8.39216
SS-46	4.4707	-8.98993
SS-145	6.43989	-7.43042
SS-113	4.84095	-9.56946
SS-136	3.92296	-9.20479
SS-69	4.23466	-8.12875
SS-2	5.77289	-8.58579
SS-20	1.2492	-9.15877
SS-68	3.81874	-6.43542
SS-102	5.63969	-8.13279
SS-82	7.16382	-4.33618
SS-85	3.20033	-3.99003
SS-84	4.42931	-7.56674
SS-175	6.3645	-6.31112
SS-98	3.63902	-5.38996
SS-172	4.53692	-5.72759
SS-186	6.26021	-8.66851
SS-120	4.8468	-5.8108
SS-173	2.54129	-6.88151
SS-106	5.9561	-7.9144
SS-147	4.36755	-7.11591
SS-180	8.12962	-5.66565
SS-165	3.18233	-9.0645
SS-185	3.33402	-5.75865
SS-169	5.94453	-6.95861
SS-32	5.77189	-7.05043
SS-27	4.79239	-6.88279
SS-29	4.45766	-7.66388
SS-132	5.49038	-6.97725
SS-76	5.21815	-7.1837
SS-26	4.15252	-6.24068
SS-49	5.54948	-6.99945
SS-45	5.72605	-6.51841
SS-15	1.44143	-6.07044
SS-71	3.82121	-7.34487
SS-61	6.6132	-8.06892
SS-148	4.36622	-8.35861
SS-78	4.5723	-9.29821
SS-160	5.07732	-10.7051
SS-66	4.4683	-9.42406
SS-114	4.24413	-9.98494
SS-34	6.41769	-7.03953
SS-55	5.90506	-8.1059
SS-162	3.76009	-11.3097
SS-116	6.07434	-8.31912
SS-111	4.79669	-6.33845
SS-62	7.15065	-6.60989
SS-99	3.86723	-9.36941
SS-59	6.39456	-7.63909
SS-22	2.95966	-13.849
SS-152	5.52764	-7.54974
SS-166	3.22665	-11.3333
SS-139	2.53618	-11.4921
SS-151	6.76972	-4.57974
SS-109	6.09134	-4.90043
SS-70	5.54416	-7.33081
SS-30	5.64815	-9.42213
SS-108	5.52715	-8.57075
SS-88	5.16155	-8.89797
SS-3	4.61918	-8.03891
SS-144	5.91005	-4.87839
SS-134	8.58739	-6.8775
SS-28	7.11229	-4.71338
SS-142	5.26987	-6.13709
SS-9	6.71939	-6.08208
SS-24	7.20945	-6.39271
SS-171	5.01053	-6.93436
SS-117	5.50409	-6.66922
SS-58	7.8018	-4.82279
SS-150	4.60043	-5.95251
SS-90	3.64765	-6.18554
SS-184	2.62387	-6.55627
SS-168	7.6594	-5.31195
SS-41	4.04579	-6.8593
SS-38	6.08828	-7.16461
SS-158	7.1778	-7.13885
SS-94	4.4103	-8.73075
SS-52	2.33365	-5.11417
SS-21	4.91061	-6.50304
SS-8	6.78546	-6.4662
SS-176	5.63659	-5.10342
SS-54	8.20928	-6.72144
SS-56	6.82638	-7.50561
SS-37	5.7863	-4.73611
SS-17	6.09987	-6.29199
SS-60	2.06592	-5.61789
SS-124	5.19922	-10.1472
SS-122	7.05905	-4.96943
SS-72	6.07348	-6.13375
SS-127	6.11888	-7.87755
SS-110	6.46504	-6.8345
SS-5	4.84937	-7.64349
SS-299	5.46799	-6.03796
SS-50	3.38276	-6.95153
SS-40	3.90589	-8.57667
SS-300	6.77926	-6.43595
SS-291	4.46888	-7.51818
SS-275	3.63851	-5.91626
SS-283	6.161	-7.48051
SS-268	6.19791	-5.86484
SS-264	3.94113	-7.58818
SS-146	4.88648	-8.96763
SS-135	5.46925	-8.06501
SS-296	6.28456	-9.04351
SS-238	5.31511	-7.19484
SS-195	4.62963	-11.7773
SS-125	5.87276	-6.90673
SS-18	5.54766	-6.86883
SS-118	4.38628	-7.72289
SS-92	5.0254	-7.44899
SS-157	4.00611	-6.42163
SS-123	5.83871	-5.70267
SS-177	6.52232	-6.68755
SS-170	3.59862	-7.04158
SS-257	3.90938	-9.44315
SS-155	5.98943	-6.24814
SS-63	3.38506	-6.50395
SS-77	3.15748	-7.17161
SS-11	3.76458	-7.63746
SS-311	7.18758	-5.29023
SS-204	5.7829	-8.68699
SS-206	7.54753	-6.33277
SS-209	5.96511	-8.25346
SS-225	4.06829	-4.77523
SS-233	4.97576	-8.18219
SS-232	7.61065	-7.19983
SS-228	6.60319	-7.73903
SS-262	7.81031	-8.27316
SS-259	5.2463	-10.4985
SS-149	7.59314	-5.89804
SS-140	6.14295	-7.26047
SS-310	6.37586	-9.52906
SS-1	5.91759	-7.61344
SS-214	6.55931	-7.36877
SS-253	5.72992	-7.17606
SS-73	2.7226	-10.2459
SS-221	5.82557	-6.55207
SS-251	5.18734	-9.38314
SS-174	2.23487	-8.89362
SS-101	6.26428	-6.99358
SS-290	8.51706	-4.72338
SS-91	2.40471	-9.63866
SS-25	3.89476	-6.86584
SS-243	4.5581	-7.17882
SS-181	5.27596	-8.99862
SS-249	4.55758	-7.4724
SS-297	7.39977	-4.42927
SS-33	4.30528	-5.69916
SS-81	3.19235	-13.1012

## Sheet: sfigure17C
ID	os.time.month	os.livingstatus	dfs.time.month	dfs.livingstatus	C3_deficency_Macrophage_signature
SS-231	11.5667	1	11.5667	1	0.12714
SS-229	42.4667	0	4.9	1	-0.204601
SS-244	33.5333	1	33.5333	1	-0.17225
SS-230	42.3667	0	42.3667	1	0.0800329
SS-205	10.1	1	10.1	1	-0.147602
SS-196	47	0	47	1	0.218668
SS-200	46.2333	0	22.8667	1	-0.0448067
SS-197	13.4	1	13.4	1	0.0843137
SS-210	44.9333	0	44.9333	1	0.111185
SS-223	37.0667	1	28	1	0.131192
SS-190	7.2	1	7.2	1	0.113831
SS-317	3.36667	1	3.36667	1	-0.303982
SS-242	29.6333	1	15.8333	1	-0.154076
SS-255	38.2333	0	38.2333	1	-0.160932
SS-189	47.8333	0	24.4667	1	-0.0649457
SS-239	41.6667	0	41.6667	1	-0.0529713
SS-193	40.4333	1	26.5333	1	0.111569
SS-260	36.9	0	18.6333	1	-0.0613654
SS-287	33.3	0	33.3	1	0.13544
SS-282	33.7667	0	33.7667	1	0.311161
SS-281	33.8	0	26.4	1	-0.0887045
SS-265	35.8667	0	35.8667	1	-0.0146665
SS-247	39.5667	0	13.1667	1	0.0173885
SS-198	4.3	1	4.3	1	-0.192529
SS-199	46.3333	0	39.9	1	-0.00410833
SS-236	42	0	39.5	1	0.0974154
SS-226	7.16667	1	7.16667	1	-0.340398
SS-219	43.3	0	34.0333	1	0.145439
SS-220	7.63333	1	7.63333	1	0.0222424
SS-271	2.63333	1	2.63333	1	-0.0869577
SS-128	40.4667	1	40.4667	1	-0.00545954
SS-267	35.4333	0	17.1667	1	-0.267985
SS-308	13.7333	1	13.7333	1	0.0272975
SS-250	39.3333	0	39.3333	1	-0.438311
SS-280	33.8333	0	19.6333	1	-0.289141
SS-306	31.0333	0	31.0333	1	-0.0319364
SS-289	33.2333	0	30.1667	1	0.0427751
SS-261	36.8333	0	36.8333	1	0.116868
SS-303	31.0667	0	31.0667	1	0.151297
SS-263	36.3	0	33.2667	1	-0.195418
SS-269	35.3667	0	35.3667	1	-0.030186
SS-252	38.6667	0	38.6667	1	-0.365164
SS-212	44.7	0	44.7	1	0.189708
SS-191	47.6333	0	38.5333	1	0.00309521
SS-201	45.9333	0	45.9333	1	0.0279133
SS-215	43.8333	0	43.8333	1	-0.116674
SS-276	34.6667	0	34.6667	1	-0.366043
SS-307	31.8	1	30.9667	1	0.181662
SS-279	33.8333	0	33.8333	1	0.203337
SS-286	33.5	0	33.5	1	-0.050683
SS-284	5.6	1	5.6	1	0.0667996
SS-272	34.9667	0	34.9667	1	0.139034
SS-298	32	0	32	1	-0.0092786
SS-309	30.8	0	30.8	1	0.018793
SS-313	8.46667	1	8.46667	1	0.0171059
SS-245	40.3333	0	40.3333	1	-0.337766
SS-314	30.2667	0	30.2667	1	0.215505
SS-312	30.3333	0	28.3	1	0.045911
SS-302	31.3	0	29.2667	1	-0.0298812
SS-288	33.2667	0	5.53333	1	0.01608
SS-258	37.7667	0	37.7667	1	0.11865
SS-278	34.2333	0	34.2333	1	-0.0569997
SS-254	38.6333	0	38.6333	1	-0.305933
SS-277	34.6667	0	24.4667	1	0.157004
SS-87	60.8667	0	60.8667	0	-0.11549
SS-53	15.2	1	15.2	1	-0.168202
SS-23	60.8667	0	60.8667	0	-0.150323
SS-156	54.9667	0	7.26667	1	0.0115398
SS-159	54.3667	0	48.3	1	-0.29978
SS-97	26.1	1	4.76667	1	-0.450978
SS-143	47.6	1	47.6	1	-0.504663
SS-83	19.9	1	19.9	1	-0.0677101
SS-178	50.0667	0	50.0667	1	-0.210039
SS-130	60.2667	1	45.8667	1	0.10386
SS-39	60.8667	0	60.8667	0	-0.172836
SS-75	60.8667	0	60.8667	0	-0.249769
SS-163	53.1667	0	13.8	1	0.169273
SS-167	52.0667	0	52.0667	1	-0.137991
SS-13	60.8667	0	60.8667	0	-0.294068
SS-19	60.8667	0	60.8667	0	-0.030584
SS-36	43.7333	1	43.7333	1	-0.0486671
SS-42	60.8667	0	60.8667	0	-0.0787029
SS-154	55.4333	0	55.4333	1	-0.312028
SS-35	NA	NA	60.8667	0	0.008371
SS-112	22.5	1	22.5	1	0.104612
SS-95	29.0333	1	29.0333	1	-0.076159
SS-115	60.8667	0	60.8667	0	-0.210489
SS-141	35.5667	1	35.5667	1	-0.557917
SS-164	32.3	1	32.3	1	0.0430327
SS-57	42.3667	1	42.3667	1	-0.0180612
SS-121	60.8667	0	44.4333	1	-0.0552545
SS-100	54.3	1	54.3	1	0.0479663
SS-188	13.3333	1	13.3333	1	-0.14144
SS-67	60.8667	0	20.3333	1	-0.00545146
SS-182	49.2333	0	49.2333	1	-0.39145
SS-183	49.1667	0	49.1667	1	0.0302234
SS-105	19.7333	1	5.86667	1	-0.203601
SS-89	60.8667	0	59.2333	1	-0.199135
SS-31	60.8667	0	60.8667	0	0.129494
SS-179	49.8667	0	11.1667	1	-0.37493
SS-137	60.8667	0	60.8667	0	-0.154857
SS-187	47.8667	0	47.8667	1	0.00872786
SS-104	60.8667	0	60.8667	0	-0.0306637
SS-65	13.6333	1	13.6333	1	-0.301805
SS-126	60.8667	0	60.8667	0	-0.285266
SS-316	30	0	30	1	-0.146961
SS-14	33.0667	1	33.0667	1	0.0871166
SS-48	60.8667	0	60.8667	0	-0.28566
SS-203	45.7667	0	45.7667	1	-0.203209
SS-74	60.8667	0	60.8667	0	-0.148438
SS-202	45.9	0	45.9	1	0.117865
SS-194	47.1667	0	47.1667	1	-0.00428039
SS-218	43.3667	0	43.3667	1	-0.147059
SS-234	42.2	0	42.2	1	-0.134592
SS-222	42.9	0	42.9	1	-0.0273093
SS-248	39.4333	0	39.4333	1	-0.261173
SS-211	44.7667	0	44.7667	1	0.0498213
SS-213	43.8333	0	43.8333	1	0.0863452
SS-273	34.9667	0	34.9667	1	0.0765581
SS-305	31.0333	0	31.0333	1	0.100095
SS-6	21.7667	1	21.7667	1	-0.30443
SS-93	1.8	1	1.8	1	0.135046
SS-119	60.8667	0	59.0667	1	-0.0376404
SS-86	60.8667	0	48.3667	1	-0.048188
SS-46	60.8667	0	60.8667	0	0.132319
SS-145	57.8	0	57.8	1	-0.336633
SS-113	60.8667	0	33.7667	1	-0.0410329
SS-136	60.8667	0	60.8667	0	-0.0759376
SS-69	60.8667	0	60.8667	0	0.10323
SS-2	8.23333	1	8.23333	1	-0.318255
SS-20	60.8667	0	60.8667	0	0.016318
SS-68	60.8667	0	60.8667	0	0.105947
SS-102	60.8667	0	60.8667	0	0.0510093
SS-82	20.4333	1	20.4333	1	0.0499211
SS-85	60.8667	0	60.8667	0	0.0213577
SS-84	60.8667	0	60.8667	0	0.25909
SS-175	14.0667	1	14.0667	1	-0.011289
SS-98	60.8667	0	47.4333	1	0.143656
SS-172	50.9	0	50.9	1	0.0579242
SS-186	48.9667	0	48.9667	1	-0.320102
SS-120	60.8667	0	9.73333	1	0.0244249
SS-173	17.6667	1	17.6667	1	0.442083
SS-106	60.8667	0	60.8667	0	0.169134
SS-147	5.2	1	5.2	1	0.0167317
SS-180	49.8333	0	49.8333	1	0.0856163
SS-165	52.5333	0	52.5333	1	0.14143
SS-185	49	0	49	1	0.140114
SS-169	51.6	0	2.9	1	-0.226864
SS-32	60.8667	0	60.8667	0	0.0279298
SS-27	60.8667	0	60.8667	0	0.199039
SS-29	60.8667	0	60.8667	0	0.0195142
SS-132	60.8667	0	60.8667	0	0.189648
SS-76	48.3333	1	48.3333	1	-0.105347
SS-26	21.9	1	21.9	1	0.006038
SS-49	60.8667	0	60.8667	0	0.114538
SS-45	60.8667	0	60.8667	0	0.0264622
SS-15	60.8667	0	13.0333	1	0.0201435
SS-71	60.8667	0	60.8667	0	-0.00464423
SS-61	60.8667	0	60.8667	0	-0.191546
SS-148	57.1	0	57.1	1	-0.293766
SS-78	60.8667	0	60.8667	0	-0.351077
SS-160	3.3	1	3.3	1	-0.301551
SS-66	45.0667	1	45.0667	1	-0.0820464
SS-114	60.8667	0	60.8667	0	0.0772643
SS-34	60.8667	0	60.8667	0	0.0433031
SS-55	49.9667	1	49.9667	1	-0.365664
SS-162	16.8	1	16.8	1	-0.272572
SS-116	60.8667	0	60.8667	0	-0.17346
SS-111	60.8667	0	60.8667	0	0.0069805
SS-62	60.8667	0	60.8667	0	-0.184564
SS-99	12.7333	1	12.7333	1	-0.0866771
SS-59	11.5667	1	11.5667	1	0.051122
SS-22	60.8667	0	60.8667	0	-0.113232
SS-152	56	0	56	1	0.0174927
SS-166	52.1667	0	52.1667	1	-0.179967
SS-139	58.9667	0	8.23333	1	-0.390866
SS-151	56.2333	0	56.2333	1	0.0236829
SS-109	60.8667	0	13.5667	1	0.137485
SS-70	60.8667	0	60.8667	0	-0.00622796
SS-30	60.8667	0	60.8667	0	-0.0734694
SS-108	60.8667	0	60.8667	0	-0.18226
SS-88	6.33333	1	6.33333	1	-0.387816
SS-3	60.8667	0	60.8667	0	0.00180448
SS-144	57.9	0	57.9	1	-0.139339
SS-134	13.6333	1	13.6333	1	-0.060085
SS-28	60.8667	0	60.8667	0	-0.168671
SS-142	14.2	1	14.2	1	0.00300088
SS-9	60.8667	0	14.4333	1	-0.193909
SS-24	60.8667	0	60.8667	0	-0.303507
SS-171	51.2667	0	17.8	1	-0.0291799
SS-117	55.3	1	55.3	1	-0.404616
SS-58	3.9	1	3.9	1	-0.215305
SS-150	56.2667	0	51.2333	1	-0.157246
SS-90	43.7333	1	43.7333	1	0.0784743
SS-184	23.7	1	23.7	1	-0.144604
SS-168	51.7333	0	51.7333	1	0.17581
SS-41	13.2	1	13.2	1	0.0636534
SS-38	2.73333	1	2.73333	1	0.086802
SS-158	54.6333	0	54.6333	1	-0.0119133
SS-94	2.03333	1	2.03333	1	-0.128847
SS-52	60.8667	0	60.8667	0	0.10231
SS-21	60.8667	0	60.8667	0	-0.0690062
SS-8	60.8667	0	60.8667	0	0.246835
SS-176	50.4333	0	6.2	1	-0.073016
SS-54	60.8667	0	60.8667	0	-0.183534
SS-56	60.8667	0	60.8667	0	-0.0334708
SS-37	33.8	0	26.4	1	-0.174469
SS-17	60.8667	0	60.8667	0	-0.0457314
SS-60	60.8667	0	60.8667	0	0.215902
SS-124	0.166667	1	0.166667	1	-0.435445
SS-122	60.8667	0	60.8667	0	-0.0342248
SS-72	NA	NA	60.8667	0	0.105989
SS-127	4.03333	1	4.03333	1	-0.153809
SS-110	60.8667	0	7.7	1	-0.224195
SS-5	9.8	1	9.8	1	-0.0720707
SS-299	31.9667	0	31.9667	1	-0.132966
SS-50	41.5667	1	41.5667	1	0.0444977
SS-40	54.3333	0	30.9667	1	0.0179024
SS-300	31.7333	0	31.7333	1	0.0517793
SS-291	33.1	0	33.1	1	0.215152
SS-275	34.7667	0	34.7667	1	0.000895695
SS-283	33.6	0	33.6	1	-0.00381336
SS-268	3.26667	1	3.26667	1	0.1109
SS-264	36.2667	0	36.2667	1	0.0141725
SS-146	57.7667	0	23.1333	1	-0.0837971
SS-135	60.8667	0	41.8	1	-0.228563
SS-296	4.83333	1	4.83333	1	-0.244181
SS-238	41.7333	0	6.2	1	-0.226607
SS-195	2.4	1	2.4	1	-0.351713
SS-125	14	1	14	1	-0.291712
SS-18	2.43333	1	2.43333	1	-0.0531772
SS-118	60.8667	0	8.93333	1	-0.120997
SS-92	60.8667	0	60.8667	0	-0.0707992
SS-157	54.8	0	54.8	1	0.06276
SS-123	60.8667	0	50.5	1	0.0627149
SS-177	50.3667	0	50.3667	1	-0.104462
SS-170	51.6	0	19.1333	1	0.114814
SS-257	11.8667	1	11.8667	1	-0.127735
SS-155	55.0333	0	55.0333	1	-0.0311708
SS-63	45	1	45	1	0.0260507
SS-77	60.8667	0	60.8667	0	0.0972033
SS-11	60.8667	0	6.9	1	0.16164
SS-311	30.4667	0	14.2667	1	-0.0230502
SS-204	22.3	1	22.3	1	-0.522999
SS-206	17.7333	1	17.7333	1	-0.341733
SS-209	44.9333	0	44.9333	1	-0.429481
SS-225	30.5667	1	23.8	1	-0.146226
SS-233	42.2	0	0	1	-0.153974
SS-232	42.2333	0	8.43333	1	-0.419839
SS-228	42.6	0	42.6	1	-0.157594
SS-262	36.5667	0	36.5667	1	-0.341708
SS-259	37.7	0	37.7	1	-0.194161
SS-149	56.9333	0	56.9333	1	-0.147331
SS-140	43.7333	1	43.7333	1	0.18073
SS-310	9.3	1	9.3	1	-0.270966
SS-1	60.8667	0	60.8667	0	0.0484301
SS-214	43.8333	0	43.8333	1	-0.0835388
SS-253	38.6333	0	12.2333	1	-0.169644
SS-73	60.8667	0	14.7667	1	-0.0663423
SS-221	0.3	1	0.3	1	0.162649
SS-251	39.1	0	25.9	1	-0.173183
SS-174	50.8	0	50.8	1	-0.271459
SS-101	60.8667	0	36.4667	1	-0.145578
SS-290	25.0333	1	25.0333	1	0.00551067
SS-91	60.8667	0	60.8667	0	-0.141558
SS-25	12.3667	1	12.3667	1	0.0820042
SS-243	40.7667	0	28.6	1	-0.00936026
SS-181	49.3667	0	49.3667	1	0.0308024
SS-249	39.4	0	39.4	1	-0.127416
SS-297	28.6	1	28.6	1	-0.177105
SS-33	14.9333	1	14.9333	1	0.169735
SS-81	60.8667	0	60.8667	0	-0.333676

## Sheet: sfigure17D-E
ID	histological subtype	os.time(month)	OS	B-cells signature	PTPRC	CD9	IGLL5
SS-231	DDLPS	11.5667	1	0.0345	4.5906	0.8151	144.548
SS-229	MLPS	42.4667	0	0	1.4083	0.0001	209.503
SS-244	LMS	33.5333	1	0.053	0.0447	0.9124	10.0062
SS-230	DDLPS	42.3667	0	0	4.0393	0.0001	98.2602
SS-205	LMS	10.1	1	0	0.0001	5.2366	10.6763
SS-196	DDLPS	47	0	0.0579	10.8732	0.0001	7.3892
SS-200	LMS	46.2333	0	0.0306	0.3825	0.0001	130.413
SS-197	UPS	13.4	1	0.0356	1.3134	0.2006	57.7817
SS-210	WDLPS	44.9333	0	0.0218	1.1794	0.0001	363.223
SS-223	MFS	37.0667	1	0.062	12.1275	0.0001	141.972
SS-190	DDLPS	7.2	1	0	4.0807	0.0001	67.1593
SS-317	RMS	3.36667	1	0	0.0644	0.0001	5.0187
SS-242	DDLPS	29.6333	1	0.0118	3.9796	0.0001	103.867
SS-255	MFS	38.2333	0	0	1.351	0.0001	161.228
SS-189	MLPS	47.8333	0	0	0.2944	0.0001	122.25
SS-239	LMS	41.6667	0	0	0.1821	2.4271	13.8288
SS-193	MFS	40.4333	1	0.0861	7.675	1.8356	17.2829
SS-260	WDLPS	36.9	0	0.0559	0.5426	0.0001	1354.86
SS-287	LMS	33.3	0	0.003	1.3167	2.9023	25.9211
SS-282	RMS	33.7667	0	0.0295	5.2726	1.5107	44.4716
SS-281	DDLPS	33.8	0	0.0747	0.4138	0.0001	74.3012
SS-265	UPS	35.8667	0	0.0462	0.7088	0.0001	24.179
SS-247	UPS	39.5667	0	0.0586	2.0841	0.2221	14.141
SS-198	LMS	4.3	1	0	0.0001	1.5585	11.456
SS-199	LMS	46.3333	0	0.0306	0.8955	0.0001	36.5965
SS-236	DDLPS	42	0	0	0.5693	0.0001	19.8558
SS-226	DDLPS	7.16667	1	0.079	0.0203	0.0001	72.9563
SS-219	MLPS	43.3	0	0	1.2118	0.0001	369.094
SS-220	UPS	7.63333	1	0.1034	13.407	0.0001	11.1238
SS-271	DDLPS	2.63333	1	0	5.7747	0.0001	48.0436
SS-128	ES	40.4667	1	0	3.163	0.0001	48.4428
SS-267	MLPS	35.4333	0	0	1.1044	0.0001	116.572
SS-308	LMS	13.7333	1	0	0.9086	1.2659	30.7658
SS-250	SS	39.3333	0	0	0.07	0.0001	21.9033
SS-280	DDLPS	33.8333	0	0	1.1379	0.2847	28.3631
SS-306	MFS	31.0333	0	0.0553	3.5538	0.0001	92.6171
SS-289	WDLPS	33.2333	0	0.0138	4.2714	0.0001	427.099
SS-261	WDLPS	36.8333	0	0.0693	10.0214	0.2585	346.318
SS-303	DDLPS	31.0667	0	0.0143	3.2202	0.0001	344.757
SS-263	WDLPS	36.3	0	0	5.7574	0.0001	929.762
SS-269	RMS	35.3667	0	0	0.2985	0.1644	145.859
SS-252	RMS	38.6667	0	0	0.1862	0.0001	17.7818
SS-212	UPS	44.7	0	0.0555	0.89	0.0001	8.9302
SS-191	DDLPS	47.6333	0	0.0313	4.473	0.0001	54.6548
SS-201	MLPS	45.9333	0	0.037	0.1924	0.0001	170.823
SS-215	RMS	43.8333	0	0.0684	3.5309	5.9743	66.1867
SS-276	WDLPS	34.6667	0	0	0.0376	0.0001	944.168
SS-307	UPS	31.8	1	0	2.1823	7.5398	14.6902
SS-279	MFS	33.8333	0	0.0372	7.8161	2.7163	398.451
SS-286	MPNST	33.5	0	0.0278	10.1023	0.2819	19.1018
SS-284	UPS	5.6	1	0	24.5651	0.0001	25.8178
SS-272	UPS	34.9667	0	0.0848	1.4046	1.7365	17.2399
SS-298	AS	32	0	0	1.1635	1.8465	202.765
SS-309	UPS	30.8	0	0.0067	9.084	0.0001	1.3554
SS-313	UPS	8.46667	1	0.0004	4.6044	3.0551	20.0272
SS-245	RMS	40.3333	0	0.0547	0.3347	7.7926	3.618
SS-314	MLPS	30.2667	0	0.0404	7.9278	1.1532	35.8126
SS-312	LMS	30.3333	0	0	0.0919	15.5561	45.8081
SS-302	LMS	31.3	0	0	1.4029	1.1019	5.5125
SS-288	LMS	33.2667	0	0.0066	0.1637	2.1601	13.8383
SS-258	UPS	37.7667	0	0.0415	0.5159	0.1986	9.6893
SS-278	MLPS	34.2333	0	0.021	0.5345	0.0001	21.4462
SS-254	RMS	38.6333	0	0	0.094	0.0001	37.5343
SS-277	DDLPS	34.6667	0	0.027	2.0181	0.0001	51.2704
SS-87	UPS	60.8667	0	0	2.3051	0.0001	43.7801
SS-53	otherFS	15.2	1	0.0161	0.1319	0.4885	52.729
SS-23	otherFS	60.8667	0	0.0742	6.8461	3.3881	36.9622
SS-156	DDLPS	54.9667	0	0.0462	8.951	0.0001	889.969
SS-159	DDLPS	54.3667	0	0	1.0922	0.0001	248.165
SS-97	DDLPS	26.1	1	0	3.4989	0.3293	138.874
SS-143	DDLPS	47.6	1	0.0371	0.1746	0.0001	230.877
SS-83	otherFS	19.9	1	0.0623	4.2128	1.8724	51.1616
SS-178	MFS	50.0667	0	0.0397	1.8755	0.0001	150.555
SS-130	DDLPS	60.2667	1	0.054	0.4254	0.0001	269.403
SS-39	MFS	60.8667	0	0.0341	1.4097	0.0001	369.249
SS-75	LMS	60.8667	0	0	0.0356	2.8607	27.7298
SS-163	LMS	53.1667	0	0.021	0.607	0.7778	8.4216
SS-167	LMS	52.0667	0	0	0.3784	5.3827	36.346
SS-13	SS	60.8667	0	0	0.1234	9.0784	24.6143
SS-19	UPS	60.8667	0	0.0637	8.6443	0.0001	77.5272
SS-36	WDLPS	43.7333	1	0.0453	1.7047	0.0001	106.112
SS-42	SS	60.8667	0	0	0.3742	0.0001	495.267
SS-154	UPS	55.4333	0	0.0145	16.2649	0.0001	11.7716
SS-35	LMS	NA	NA	0	0.0809	10.2935	11.9964
SS-112	LMS	22.5	1	0	0.4432	3.5534	19.0395
SS-95	LMS	29.0333	1	0.0051	1.5435	2.6434	59.616
SS-115	LMS	60.8667	0	0	0.1504	3.8036	13.4351
SS-141	LMS	35.5667	1	0.0818	0.0285	1.1448	15.5047
SS-164	LMS	32.3	1	0	0.6435	0.3059	88.5306
SS-57	LMS	42.3667	1	0	0.3066	2.36	60.0627
SS-121	LMS	60.8667	0	0.0324	0.682	1.5656	6.0758
SS-100	LMS	54.3	1	0.0228	0.6272	2.1985	3.9968
SS-188	LMS	13.3333	1	0.0525	0.2301	1.5131	15.069
SS-67	LMS	60.8667	0	0.0256	0.5298	10.4221	12.3492
SS-182	LMS	49.2333	0	0	0.024	0.0001	1.481
SS-183	LMS	49.1667	0	0	0.2096	5.8438	2.8729
SS-105	LMS	19.7333	1	0	0.1813	1.3793	3.1301
SS-89	LMS	60.8667	0	0	0.2056	0.324	129.074
SS-31	UPS	60.8667	0	0.0185	6.496	0.0001	77.8413
SS-179	MFS	49.8667	0	0	0.3503	0.0001	53.4093
SS-137	AS	60.8667	0	0	2.0831	0.0864	17.0706
SS-187	AS	47.8667	0	0	0.5747	0.0001	60.5308
SS-104	SS	60.8667	0	0	0.3526	0.139	2.45
SS-65	MFS	13.6333	1	0	0.472	1.1642	411.726
SS-126	MFS	60.8667	0	0	1.023	0.0001	133.025
SS-316	DDLPS	30	0	0.0163	4.265	0.0001	509.939
SS-14	DDLPS	33.0667	1	0.0235	0.2576	0.4152	29.388
SS-48	AS	60.8667	0	0	0.2099	1.6067	111.775
SS-203	WDLPS	45.7667	0	0.0066	0.0892	0.0001	182.997
SS-74	MLPS	60.8667	0	0.0012	0.1564	0.0901	192.068
SS-202	WDLPS	45.9	0	0	0.1735	0.0001	82.1708
SS-194	MLPS	47.1667	0	0.0205	0.3445	0.2444	64.9846
SS-218	MLPS	43.3667	0	0.0212	0.4543	2.1991	49.2443
SS-234	WDLPS	42.2	0	0.029	0.0385	2.3341	433.926
SS-222	WDLPS	42.9	0	0	0.3933	1.4667	103.929
SS-248	WDLPS	39.4333	0	0.0389	0.0855	0.0001	195.642
SS-211	WDLPS	44.7667	0	0	0.1734	0.7364	34.9824
SS-213	WDLPS	43.8333	0	0.0314	1.4357	0.6658	88.0733
SS-273	WDLPS	34.9667	0	NA	0.0957	3.6773	342.302
SS-305	WDLPS	31.0333	0	0.096	4.2353	0.3594	577.186
SS-6	WDLPS	21.7667	1	0.0136	0.0091	0.0001	104.037
SS-93	AS	1.8	1	0	2.0408	0.0001	18.0573
SS-119	LMS	60.8667	0	0	0.1242	4.8025	6.9582
SS-86	LMS	60.8667	0	0	0.4332	9.7366	3.5043
SS-46	MFS	60.8667	0	0.0389	0.1974	9.0911	97.6379
SS-145	MFS	57.8	0	0.0178	0.2918	0.0001	85.4504
SS-113	LMS	60.8667	0	0.0331	1.4809	0.0001	67.8997
SS-136	LMS	60.8667	0	0.0079	0.0791	0.6056	4.8743
SS-69	LMS	60.8667	0	0.0188	1.3905	5.7323	9.8638
SS-2	LMS	8.23333	1	0	0.6694	2.7606	11.5296
SS-20	LMS	60.8667	0	0.0041	0.4058	3.5425	1.5466
SS-68	UPS	60.8667	0	0	2.8478	0.6842	4.3436
SS-102	UPS	60.8667	0	0	0.0148	0.1956	41.5608
SS-82	UPS	20.4333	1	0	1.9096	0.7667	138.773
SS-85	UPS	60.8667	0	0	2.6757	0.0001	30.7441
SS-84	UPS	60.8667	0	0	2.2791	0.0001	83.9358
SS-175	UPS	14.0667	1	0.037	0.1481	1.6996	64.5529
SS-98	UPS	60.8667	0	0.0391	1.6963	5.2343	60.2881
SS-172	UPS	50.9	0	0	0.7635	0.844	13.1438
SS-186	UPS	48.9667	0	0.0296	0.0001	0.8477	23.1508
SS-120	UPS	60.8667	0	0.0411	3.186	0.0001	12.6392
SS-173	UPS	17.6667	1	0	1.0999	0.0001	9.8759
SS-106	UPS	60.8667	0	NA	0.7854	0.8608	24.1972
SS-147	UPS	5.2	1	0.0436	3.0456	0.6945	9.618
SS-180	UPS	49.8333	0	0.0023	9.6784	1.8175	119.631
SS-165	UPS	52.5333	0	0.1008	0.8936	1.0527	6.0624
SS-185	UPS	49	0	0.086	3.3741	1.6205	5.0173
SS-169	UPS	51.6	0	0.0666	0.5546	1.2873	100.848
SS-32	UPS	60.8667	0	0.0568	0.922	3.425	152.508
SS-27	LMS	60.8667	0	0	0.4089	1.1007	85.3168
SS-29	LMS	60.8667	0	0	0.0495	1.0136	18.556
SS-132	LMS	60.8667	0	0	1.8214	0.0001	30.552
SS-76	LMS	48.3333	1	0.0129	0.0636	0.6343	64.9914
SS-26	UPS	21.9	1	0.0083	1.299	0.0001	13.2173
SS-49	UPS	60.8667	0	0.0423	0.0001	0.3322	43.0882
SS-45	UPS	60.8667	0	0	1.4094	0.9017	23.3555
SS-15	UPS	60.8667	0	0.054	2.9793	0.889	3.9189
SS-71	UPS	60.8667	0	0	1.8117	0.5012	6.7609
SS-61	UPS	60.8667	0	0.0371	0.1206	0.3344	250.268
SS-148	SS	57.1	0	0.028	0.1516	0.7664	4.9905
SS-78	SS	60.8667	0	0.0234	0.0001	0.7525	45.2258
SS-160	SS	3.3	1	0.0264	0.0001	0.0001	33.0989
SS-66	SS	45.0667	1	0	0.0001	0.5621	2.0518
SS-114	SS	60.8667	0	0	0.7674	1.5308	37.7286
SS-34	SS	60.8667	0	0	2.5324	0.2243	153.726
SS-55	SS	49.9667	1	0	0.0001	0.0001	40.4942
SS-162	SS	16.8	1	0.0486	0.0001	0.0001	28.2071
SS-116	MPNST	60.8667	0	0	0.3726	2.0778	11.0103
SS-111	MPNST	60.8667	0	0.0669	1.3386	4.4131	5.0768
SS-62	DDLPS	60.8667	0	0	0.2453	0.0001	20.5832
SS-99	AS	12.7333	1	0	0.4804	1.656	7.0869
SS-59	UPS	11.5667	1	0.0334	0.8263	1.2143	101.46
SS-22	LMS	60.8667	0	0.0116	0.0001	3.2939	5.5182
SS-152	AS	56	0	0.0071	1.8812	5.3521	62.8737
SS-166	SS	52.1667	0	0.0327	0.0394	1.4932	3.3714
SS-139	SS	58.9667	0	0	0.0001	5.7932	3.8018
SS-151	DDLPS	56.2333	0	0.0077	9.58	0.5329	107.233
SS-109	WDLPS	60.8667	0	0.034	5.3205	0.0001	349.521
SS-70	AS	60.8667	0	0	1.2381	0.0001	4.579
SS-30	AS	60.8667	0	0	0.0476	0.0001	153.466
SS-108	AS	60.8667	0	0	0.2729	0.0001	11.9979
SS-88	AS	6.33333	1	0	0.2837	1.1217	12.4556
SS-3	SS	60.8667	0	0	0.1483	0.0001	71.0548
SS-144	MFS	57.9	0	0.0615	0.3554	0.0001	99.1596
SS-134	otherFS	13.6333	1	0	0.299	0.4014	128.641
SS-28	otherFS	60.8667	0	0	4.4536	0.0001	83.416
SS-142	MFS	14.2	1	0.032	5.6515	1.3215	26.4765
SS-9	MFS	60.8667	0	0	0.9256	0.0001	162.113
SS-24	otherFS	60.8667	0	0	0.0779	0.4292	166.235
SS-171	MFS	51.2667	0	0	1.5201	1.0856	121.365
SS-117	DDLPS	55.3	1	0.0113	2.6351	0.0001	34.2783
SS-58	DDLPS	3.9	1	0.0205	5.8117	0.0001	359.194
SS-150	DDLPS	56.2667	0	0	3.4979	0.0001	71.8547
SS-90	DDLPS	43.7333	1	0.0001	4.0777	5.4315	76.5972
SS-184	DDLPS	23.7	1	0.0027	2.3341	0.0001	31.6991
SS-168	DDLPS	51.7333	0	0.0181	3.9255	0.0001	556.174
SS-41	DDLPS	13.2	1	0.0072	1.2632	0.1604	25.4268
SS-38	DDLPS	2.73333	1	0	1.6809	0.0001	71.7437
SS-158	AS	54.6333	0	0.0119	0.7607	2.6852	90.2928
SS-94	AS	2.03333	1	0	1.0055	0.9215	31.5127
SS-52	WDLPS	60.8667	0	0.0475	4.106	0.0001	21.0041
SS-21	MFS	60.8667	0	0.0147	13.1882	0.0001	49.1973
SS-8	MFS	60.8667	0	0	6.1017	1.9459	59.8591
SS-176	WDLPS	50.4333	0	0	8.2357	0.0001	1343.81
SS-54	MFS	60.8667	0	0	0.7369	1.2038	226.932
SS-56	RMS	60.8667	0	0	1.7143	1.5927	273.827
SS-37	WDLPS	33.8	0	0.0069	0.9173	0.0001	84.614
SS-17	WDLPS	60.8667	0	0.0495	2.8639	0.5836	615.997
SS-60	otherFS	60.8667	0	0.0703	4.2192	0.0001	25.4786
SS-124	RMS	0.166667	1	0	0.8164	0.0001	31.4076
SS-122	MPNST	60.8667	0	0.0208	3.5054	2.3939	150.448
SS-72	RMS	NA	NA	0	10.4039	0.6162	80.1726
SS-127	MPNST	4.03333	1	0.032	1.9805	0.6878	152.133
SS-110	MFS	60.8667	0	0	1.884	0.5866	113.267
SS-5	otherFS	9.8	1	0	5.7009	0.0001	109.444
SS-299	RMS	31.9667	0	0.0243	17.3298	0.1366	232.675
SS-50	MFS	41.5667	1	0.0032	9.43	0.0001	25.3833
SS-40	WDLPS	54.3333	0	0.032	0.7972	1.5033	31.2128
SS-300	MLPS	31.7333	0	0.0176	5.6536	1.3864	299.298
SS-291	WDLPS	33.1	0	0.0415	2.3637	0.9384	44.3489
SS-275	MFS	34.7667	0	0	8.4817	0.1822	89.8135
SS-283	MPNST	33.6	0	0	2.6915	4.0493	52.9515
SS-268	AS	3.26667	1	0	6.8831	0.7057	80.8813
SS-264	WDLPS	36.2667	0	0.0628	0.9929	0.8643	81.4628
SS-146	ES	57.7667	0	0	2.9762	0.2072	73.475
SS-135	ES	60.8667	0	0	0.3816	0.8954	51.7723
SS-296	AS	4.83333	1	0	1.0529	0.1369	56.068
SS-238	SS	41.7333	0	0	0.4889	3.1666	40.5356
SS-195	AS	2.4	1	0	0.9742	1.4455	29.1373
SS-125	RMS	14	1	0	0.6931	1.0518	90.2997
SS-18	ES	2.43333	1	0	6.8203	0.0001	10.7655
SS-118	ES	60.8667	0	0	0.4805	1.4717	24.053
SS-92	WDLPS	60.8667	0	0.0562	0.1642	1.8405	32.8824
SS-157	WDLPS	54.8	0	0.0375	0.462	0.9542	24.083
SS-123	WDLPS	60.8667	0	0	1.1189	1.2389	252.263
SS-177	WDLPS	50.3667	0	0	0.2358	1.3366	134.751
SS-170	WDLPS	51.6	0	0.0154	1.4308	4.7296	32.1445
SS-257	RMS	11.8667	1	0	0.3229	1.709	10.8456
SS-155	WDLPS	55.0333	0	0	0.2759	0.1815	139.222
SS-63	WDLPS	45	1	0.0787	1.0584	2.2011	25.0449
SS-77	WDLPS	60.8667	0	0.1395	3.3204	0.0001	191.51
SS-11	WDLPS	60.8667	0	0.2229	3.9376	0.0001	324.133
SS-311	DDLPS	30.4667	0	0.0049	3.3486	0.0001	304.544
SS-204	LMS	22.3	1	0	0.5783	0.1656	86.54
SS-206	MFS	17.7333	1	0.0138	4.1337	0.0001	571.511
SS-209	DDLPS	44.9333	0	0	0.8265	0.0564	46.8556
SS-225	MFS	30.5667	1	0.0166	6.0791	0.0001	56.7628
SS-233	LMS	42.2	0	0.0357	0.9402	3.7924	28.7273
SS-232	LMS	42.2333	0	0.0016	1.7898	0.0001	66.0519
SS-228	DDLPS	42.6	0	0	14.6359	0.795	218.774
SS-262	RMS	36.5667	0	0.0017	0.3424	0.1258	258.9
SS-259	LMS	37.7	0	0	0.3954	1.8031	36.5089
SS-149	RMS	56.9333	0	0	0.0001	0.2909	484.462
SS-140	LMS	43.7333	1	0	0.7258	0.0001	242.07
SS-310	SS	9.3	1	0	0.0131	0.0001	205.718
SS-1	WDLPS	60.8667	0	0	0.5468	1.1231	32.0677
SS-214	MFS	43.8333	0	0	1.5937	6.7487	55.2306
SS-253	LMS	38.6333	0	0	1.2237	3.0554	64.0134
SS-73	UPS	60.8667	0	0	0.4613	0.3362	4.7548
SS-221	AS	0.3	1	0	3.5239	0.8564	35.8685
SS-251	LMS	39.1	0	0	0.6261	1.1983	20.8379
SS-174	LMS	50.8	0	0	0.8113	0.0001	10.1407
SS-101	LMS	60.8667	0	0	0.7029	1.021	189.573
SS-290	DDLPS	25.0333	1	0	5.6421	0.0001	816.365
SS-91	LMS	60.8667	0	0	0.3556	2.2538	16.9318
SS-25	UPS	12.3667	1	0	1.4893	0.5144	91.2303
SS-243	LMS	40.7667	0	0.0216	1.1813	1.576	65.9034
SS-181	MFS	49.3667	0	0	0.9007	0.3183	37.7298
SS-249	DDLPS	39.4	0	0	1.155	1.5275	108.66
SS-297	WDLPS	28.6	1	0.009	0.3646	0.0001	324.776
SS-33	UPS	14.9333	1	0.0389	3.2418	0.257	16.0786
SS-81	SS	60.8667	0	0	0.1662	0.7543	13.4001
