# Supplementary material for: Proteomic characterization identifies clinically relevant subgroups of soft tissue sarcoma
Source: Nat Commun. 2024 Feb 15;15:1381. doi: 10.1038/s41467-024-45306-y (PMC10869728; doi:10.1038/s41467-024-45306-y)
Supplement: Supplementary file 10 — Source Data [file 41467_2024_45306_MOESM10_ESM.zip › Source Data/supplementary_figure3.xlsx]

## Sheet: sfigure3A
ID	TN	PC1	PC2
SS-231	NAT	-16.3332	0.638886
SS-231	TUM	-51.8146	-4.87291
SS-229	TUM	-22.5824	2.33117
SS-229	NAT	-8.68125	22.0948
SS-244	TUM	-7.1939	-14.813
SS-230	NAT	19.0167	-10.979
SS-230	TUM	4.57043	-13.1874
SS-205	TUM	-3.36404	-21.2182
SS-205	NAT	6.71931	-0.377591
SS-196	TUM	-19.2351	-7.11508
SS-196	NAT	-5.74604	-1.94622
SS-200	TUM	-11.4077	5.58074
SS-197	TUM	-26.6605	22.1736
SS-210	TUM	16.3255	10.7754
SS-223	TUM	2.39805	13.5781
SS-190	TUM	-6.11469	4.26096
SS-317	TUM	-23.3378	-18.0249
SS-242	TUM	-20.5133	-6.7342
SS-255	TUM	4.03165	-13.5016
SS-189	TUM	8.36804	17.7637
SS-191	NAT	1.12008	14.5202
SS-239	TUM	-0.360532	-18.716
SS-193	TUM	-30.8469	-12.0479
SS-260	TUM	8.47355	7.68866
SS-287	NAT	-6.19557	13.2028
SS-287	TUM	-8.21768	-18.3026
SS-282	TUM	-21.8268	-10.1737
SS-281	NAT	18.9803	12.8586
SS-281	TUM	-20.8838	-10.0542
SS-265	TUM	-28.781	-17.6187
SS-247	TUM	-20.1393	-12.3529
SS-198	NAT	13.2258	-16.4372
SS-198	TUM	-5.23226	-21.6501
SS-214	NAT	3.40096	17.5655
SS-199	TUM	-24.2997	-11.5066
SS-236	TUM	-0.642955	-15.8539
SS-226	TUM	-34.4383	-14.6209
SS-219	TUM	-5.82761	0.78201
SS-220	TUM	-25.9152	-9.64378
SS-271	TUM	-32.2904	-15.4494
SS-128	TUM	-33.4119	-17.3595
SS-267	TUM	5.09539	-12.2533
SS-308	TUM	-0.011522	-17.7167
SS-250	TUM	-31.1126	-18.3821
SS-280	TUM	-34.6291	-17.006
SS-306	TUM	-25.3321	-12.7476
SS-289	TUM	13.5562	10.5679
SS-261	TUM	-35.7154	-13.2057
SS-303	TUM	-20.0445	-8.08043
SS-263	TUM	23.5077	-4.88249
SS-269	TUM	36.8909	-9.23904
SS-252	TUM	-22.1671	-19.2327
SS-212	TUM	-31.791	-15.8015
SS-191	TUM	-31.5787	-15.716
SS-201	TUM	10.5381	7.36525
SS-215	TUM	-37.3951	-13.7726
SS-276	TUM	1.30656	-5.40927
SS-307	TUM	-26.1575	-17.5889
SS-279	TUM	-22.8279	-0.643379
SS-209	NAT	22.2745	-12.5165
SS-286	TUM	-42.2263	-3.74303
SS-284	TUM	-16.3732	7.91928
SS-272	TUM	-23.1216	-13.8863
SS-250	NAT	1.71051	-7.01152
SS-298	TUM	17.1512	-5.82956
SS-283	NAT	0.946114	-6.77494
SS-309	NAT	30.0305	-10.2251
SS-309	TUM	-39.9241	0.253605
SS-253	NAT	15.416	-11.0449
SS-313	TUM	-14.6163	-6.49303
SS-245	TUM	-12.081	-18.9877
SS-314	TUM	-28.0989	-9.88019
SS-312	TUM	-10.8828	-15.1889
SS-302	TUM	-4.8936	-18.8418
SS-288	TUM	-1.66099	-19.5906
SS-258	TUM	-26.3313	-17.4519
SS-278	TUM	-4.13427	-14.2977
SS-254	TUM	-24.7363	-22.6059
SS-277	TUM	-29.9455	-14.0096
SS-87	TUM	-14.2842	-9.81891
SS-53	TUM	-7.2166	7.85127
SS-23	TUM	-15.7446	24.724
SS-156	TUM	-8.34293	24.4122
SS-159	TUM	3.37119	16.6729
SS-97	TUM	8.20477	9.94945
SS-143	TUM	-6.32346	1.67802
SS-83	TUM	-28.675	10.5695
SS-178	TUM	-2.22683	5.0627
SS-130	TUM	-20.8013	-7.40269
SS-39	TUM	12.5132	-3.62804
SS-75	TUM	11.7466	3.78967
SS-163	TUM	-7.89815	-12.5677
SS-167	TUM	2.82636	-0.490397
SS-13	TUM	-6.39145	20.6305
SS-19	TUM	-51.4295	-9.26792
SS-36	TUM	-11.3175	29.9978
SS-42	TUM	-1.19883	2.97844
SS-154	TUM	-41.5042	7.45007
SS-35	TUM	-7.16723	-18.665
SS-112	TUM	5.41545	-19.3446
SS-95	TUM	-17.5952	-14.9246
SS-115	TUM	-1.45257	-16.1374
SS-141	TUM	0.453113	-16.2116
SS-164	TUM	0.869172	-17.531
SS-57	TUM	-1.60297	-17.8368
SS-121	TUM	-3.05053	-4.10881
SS-100	TUM	-8.89037	-2.68801
SS-188	TUM	-0.70891	-7.54004
SS-67	TUM	-2.84552	-20.352
SS-182	TUM	22.2431	-13.2624
SS-183	TUM	-5.13311	-14.4733
SS-105	TUM	-11.202	-18.0061
SS-89	TUM	3.82038	-2.98421
SS-311	NAT	36.2211	-7.69584
SS-244	NAT	35.3099	-7.19409
SS-31	TUM	-17.4435	28.9206
SS-179	TUM	6.54551	-14.6334
SS-200	NAT	36.8766	-8.26708
SS-137	TUM	4.98754	14.5191
SS-197	NAT	30.205	-3.50483
SS-187	TUM	22.9064	15.9671
SS-104	TUM	40.055	-8.26071
SS-210	NAT	35.5682	-7.28279
SS-65	TUM	-14.3377	28.9875
SS-223	NAT	38.4709	-6.14241
SS-126	TUM	3.99898	16.4154
SS-316	TUM	-5.23334	20.7146
SS-14	TUM	21.2801	1.65346
SS-48	TUM	25.9059	3.86216
SS-203	TUM	25.903	-1.55597
SS-74	TUM	9.50562	16.0724
SS-239	NAT	38.453	-4.62499
SS-193	NAT	31.474	-2.34988
SS-260	NAT	-7.8126	11.4584
SS-202	TUM	19.4752	3.98104
SS-194	TUM	24.3301	-1.75199
SS-218	TUM	-3.91354	19.0804
SS-234	TUM	10.9608	5.3377
SS-222	TUM	10.253	2.97834
SS-248	TUM	8.38703	7.26893
SS-211	TUM	25.7451	2.59864
SS-278	NAT	36.3803	3.37881
SS-263	NAT	33.747	-3.40051
SS-213	TUM	32.3296	-2.03811
SS-272	NAT	40.2584	-1.37877
SS-273	TUM	26.1603	5.73746
SS-305	TUM	19.3021	8.2309
SS-6	TUM	11.9936	-1.04389
SS-93	TUM	9.07228	-4.99421
SS-119	TUM	-0.0554349	6.21838
SS-86	TUM	-5.78628	19.5332
SS-46	TUM	17.7833	5.80037
SS-145	TUM	-17.4759	1.21105
SS-282	NAT	38.6121	-2.69837
SS-113	TUM	1.48818	-8.94283
SS-136	TUM	-3.68859	-14.0955
SS-69	TUM	0.26192	-18.7767
SS-2	TUM	-4.48862	-16.684
SS-20	TUM	-0.0968106	-18.2578
SS-68	TUM	-20.5597	-5.19575
SS-102	TUM	-12.4173	-14.2734
SS-82	TUM	-16.4243	0.706978
SS-85	TUM	-19.2358	-14.9386
SS-84	TUM	7.59548	-4.06164
SS-175	TUM	-15.2378	-13.1411
SS-98	TUM	-21.1823	-14.8873
SS-172	TUM	-16.135	-15.2585
SS-186	TUM	-37.6334	-24.8394
SS-120	TUM	-18.0486	-19.6863
SS-173	TUM	-16.2784	-19.8571
SS-106	TUM	-21.1462	-18.5314
SS-147	TUM	-10.1837	-20.338
SS-180	TUM	-27.3995	-12.8795
SS-165	TUM	-2.39245	3.63556
SS-185	TUM	-36.3652	21.7149
SS-169	TUM	-17.2116	10.4299
SS-32	TUM	1.77244	6.98679
SS-27	TUM	-7.49081	-17.0461
SS-29	TUM	-3.90028	-22.1331
SS-132	TUM	-13.5693	-20.5067
SS-76	TUM	4.74728	-20.0562
SS-26	TUM	4.87958	-13.7081
SS-49	TUM	-9.37255	-6.82547
SS-45	TUM	-29.1215	-16.8236
SS-15	TUM	-11.326	-14.5838
SS-71	TUM	6.94291	-12.7234
SS-61	TUM	11.4834	-7.64792
SS-148	TUM	-39.3682	-11.5891
SS-78	TUM	-27.3976	-9.14949
SS-160	TUM	-21.1213	-11.5826
SS-66	TUM	-23.6742	-13.1528
SS-114	TUM	-41.2257	-14.7399
SS-34	TUM	5.49592	7.84213
SS-55	TUM	-36.2512	-17.8834
SS-162	TUM	-11.7386	-16.0344
SS-116	TUM	-15.3171	-11.2893
SS-111	TUM	-13.9267	-10.0772
SS-62	TUM	-27.9041	-10.0468
SS-99	TUM	14.9877	-9.34724
SS-59	TUM	-22.1154	0.0551516
SS-22	TUM	3.31206	-16.5015
SS-152	TUM	20.2907	-8.82869
SS-166	TUM	-30.2606	-4.53691
SS-139	TUM	-29.9485	-8.57271
SS-151	TUM	-28.891	-3.39422
SS-109	TUM	-3.27415	-4.21155
SS-70	TUM	24.0005	-14.5736
SS-30	TUM	31.383	-4.99745
SS-108	TUM	25.4916	-13.8847
SS-88	TUM	0.414721	-21.8352
SS-3	TUM	-35.8778	-1.35157
SS-144	TUM	-35.3724	-20.4654
SS-134	TUM	-41.0516	-20.035
SS-28	TUM	-19.6045	-6.4603
SS-142	TUM	-35.8737	-9.90737
SS-9	TUM	-13.7108	27.2358
SS-24	TUM	10.8989	14.3714
SS-171	TUM	-7.7753	20.714
SS-117	TUM	-17.0894	-3.05914
SS-58	TUM	-35.3111	-7.29559
SS-150	TUM	-50.0515	39.8017
SS-90	TUM	-12.6817	30.5575
SS-184	TUM	-29.9251	-2.47312
SS-168	TUM	-3.90894	25.5318
SS-41	TUM	-24.332	36.6955
SS-38	TUM	-9.83906	28.9995
SS-158	TUM	8.06398	17.4889
SS-94	TUM	15.5766	8.01373
SS-52	TUM	-21.7054	-5.04823
SS-21	TUM	-28.3824	15.3558
SS-8	TUM	-25.2886	33.7065
SS-176	TUM	-31.7328	8.84281
SS-54	TUM	-23.5493	16.9595
SS-56	TUM	13.2691	12.5747
SS-37	TUM	17.8557	6.39488
SS-17	TUM	15.0853	6.89216
SS-60	TUM	-31.049	37.2283
SS-124	TUM	-42.7312	0.693054
SS-122	TUM	-13.1141	31.8592
SS-72	TUM	11.6919	11.9096
SS-127	TUM	-26.2813	34.6715
SS-110	TUM	-29.4971	32.7541
SS-5	TUM	-34.1148	32.3205
SS-299	TUM	-19.2822	12.9995
SS-50	TUM	7.77689	3.50815
SS-40	TUM	28.6426	-2.56136
SS-300	TUM	-31.9897	30.6132
SS-291	TUM	6.02205	14.3964
SS-275	TUM	-17.3508	17.2022
SS-283	TUM	7.95294	4.07384
SS-268	TUM	-25.3813	16.2469
SS-264	TUM	17.8159	2.96688
SS-146	TUM	15.1779	-3.03503
SS-135	TUM	16.3578	6.6723
SS-296	TUM	24.0557	-4.71213
SS-238	TUM	-4.78421	10.6713
SS-195	TUM	-14.3087	20.0148
SS-125	TUM	-18.7546	19.283
SS-18	TUM	-24.1273	24.6853
SS-118	TUM	-4.57707	21.4642
SS-50	NAT	37.0227	0.643921
SS-126	NAT	32.3383	-1.1252
SS-144	NAT	30.0032	0.40596
SS-118	NAT	34.0263	-5.28726
SS-146	NAT	1.30966	14.9958
SS-18	NAT	4.78098	12.922
SS-121	NAT	8.26967	36.7489
SS-28	NAT	19.7273	3.07588
SS-120	NAT	19.1445	3.13319
SS-187	NAT	5.50137	9.49928
SS-150	NAT	37.6134	-6.64136
SS-104	NAT	1.27917	24.5327
SS-75	NAT	25.9442	7.10049
SS-92	TUM	18.7878	5.96693
SS-157	TUM	20.2106	2.69454
SS-123	TUM	-0.526189	15.1849
SS-177	TUM	27.8256	0.527709
SS-170	TUM	13.7786	1.65403
SS-257	TUM	36.383	-8.29964
SS-181	NAT	32.5135	-2.88551
SS-155	TUM	25.0801	1.53137
SS-63	TUM	5.06164	12.0889
SS-77	TUM	1.39735	8.93299
SS-11	TUM	13.9495	0.20936
SS-160	NAT	22.6418	-1.4295
SS-41	NAT	28.7805	-2.06868
SS-286	NAT	-4.04437	11.9001
SS-275	NAT	40.2953	-6.32984
SS-27	NAT	36.2334	-7.39918
SS-3	NAT	-7.95327	39.5585
SS-166	NAT	30.3254	-5.83976
SS-81	NAT	41.3454	-9.22929
SS-66	NAT	19.5898	5.7069
SS-34	NAT	4.53054	6.88083
SS-55	NAT	3.18211	25.2329
SS-114	NAT	27.8896	-2.92123
SS-90	NAT	38.3807	-2.00871
SS-94	NAT	-7.99037	28.6454
SS-58	NAT	17.884	3.40686
SS-152	NAT	22.8189	22.0717
SS-137	NAT	27.7513	7.06426
SS-88	NAT	33.5387	-1.91202
SS-38	NAT	26.3058	8.86943
SS-168	NAT	31.5039	-3.93663
SS-158	NAT	-1.69034	15.2538
SS-254	NAT	39.3833	-7.61338
SS-268	NAT	7.04894	35.0499
SS-267	NAT	35.1163	-4.24517
SS-259	NAT	-13.2532	43.3321
SS-264	NAT	31.389	1.17574
SS-310	NAT	24.513	-2.92309
SS-29	NAT	10.1286	19.0307
SS-306	NAT	28.5438	3.73348
SS-201	NAT	35.0637	-4.29991
SS-296	NAT	36.7073	-5.23278
SS-226	NAT	19.4266	7.10684
SS-82	NAT	37.3125	-2.27474
SS-98	NAT	14.9079	6.46598
SS-172	NAT	9.18569	13.3681
SS-110	NAT	19.8353	6.88301
SS-60	NAT	6.80559	11.4801
SS-142	NAT	32.8764	-5.05359
SS-9	NAT	32.148	0.571184
SS-175	NAT	-5.93022	51.0279
SS-251	NAT	27.7968	0.110994
SS-167	NAT	-15.6514	36.136
SS-174	NAT	11.6945	10.4141
SS-85	NAT	34.5408	-6.26994
SS-45	NAT	34.1692	-6.22294
SS-221	NAT	35.0305	-1.5642
SS-311	TUM	11.8764	12.7808
SS-204	TUM	7.34823	-11.3524
SS-206	TUM	-25.8217	-0.0757265
SS-209	TUM	-33.9531	10.5521
SS-225	TUM	-23.6838	-0.345005
SS-233	TUM	-4.73042	-12.39
SS-232	TUM	-5.4539	-8.82518
SS-228	TUM	-35.3055	23.2709
SS-262	TUM	23.6061	-9.59105
SS-259	TUM	-16.3155	-0.191426
SS-149	TUM	13.3415	7.21811
SS-140	TUM	-0.454001	-11.3307
SS-310	TUM	-7.49984	13.3614
SS-1	TUM	24.4667	0.96778
SS-214	TUM	10.4727	6.01877
SS-253	TUM	18.9641	-2.47461
SS-73	TUM	29.1501	-2.44052
SS-221	TUM	13.1423	0.662407
SS-251	TUM	-11.8064	-20.7499
SS-174	TUM	6.40879	-17.4738
SS-101	TUM	2.42966	-13.3828
SS-290	TUM	-15.4616	26.2683
SS-91	TUM	10.3409	1.54592
SS-25	TUM	10.9382	3.21579
SS-243	TUM	13.906	-3.34692
SS-181	TUM	33.5238	-7.05943
SS-249	TUM	-2.16497	16.536
SS-265	NAT	31.87	3.85492
SS-247	NAT	37.6619	-2.79502
SS-297	NAT	33.8989	-2.96981
SS-297	TUM	8.69578	13.6158
SS-33	TUM	-25.2573	-12.408
SS-81	TUM	-12.5576	-15.3284

## Sheet: sfigure3C
DDLPS					MFS					SS					WDLPS					LMS					UPS
ID	TN	PC1	PC2		ID	TN	PC1	PC2		ID	TN	PC1	PC2		ID	TN	PC1	PC2		ID	TN	PC1	PC2		ID	TN	PC1	PC2
SS-231	NAT	-4.40893	-37.626		SS-223	TUM	-0.422683	7.19719		SS-250	TUM	34.2919	-0.70595		SS-210	TUM	-6.45793	0.901782		SS-244	TUM	9.01836	-6.43454		SS-197	TUM	-18.6592	20.6354
SS-231	TUM	-41.5926	-14.5211		SS-255	TUM	0.641135	-15.2704		SS-250	NAT	-14.761	-17.6911		SS-260	TUM	8.08538	7.95578		SS-205	TUM	14.6906	-2.50639		SS-265	TUM	-23.022	-4.52905
SS-230	NAT	20.6646	-7.76205		SS-193	TUM	39.4991	-32.3216		SS-13	TUM	-6.02733	5.5115		SS-289	TUM	1.54989	0.504158		SS-205	NAT	-15.2884	6.57983		SS-247	TUM	-15.1366	-1.71185
SS-230	TUM	7.76353	-9.57262		SS-214	NAT	-2.40173	12.2189		SS-42	TUM	-14.8869	-10.8627		SS-261	TUM	90.8641	7.05947		SS-200	TUM	-4.1722	-7.95882		SS-220	TUM	-17.0051	2.99917
SS-196	TUM	-11.3114	-13.0065		SS-306	TUM	35.0611	-28.6487		SS-104	TUM	-37.4632	-27.0704		SS-263	TUM	-9.44651	4.62407		SS-239	TUM	12.8402	-2.52814		SS-212	TUM	-24.5118	1.75553
SS-196	NAT	2.85981	-19.2518		SS-279	TUM	31.5581	-25.7826		SS-148	TUM	48.968	9.44232		SS-276	TUM	18.1262	9.96477		SS-287	NAT	-48	-26.1332		SS-307	TUM	-19.3863	-0.415919
SS-190	TUM	-0.319686	4.58856		SS-178	TUM	2.84556	3.18785		SS-78	TUM	34.5572	-1.95165		SS-36	TUM	22.2852	13.4901		SS-287	TUM	6.78121	-2.71214		SS-284	TUM	-7.6797	17.1171
SS-242	TUM	-13.4976	-6.81837		SS-39	TUM	-9.00467	-10.0845		SS-160	TUM	21.3044	-14.7528		SS-210	NAT	-25.9307	1.7031		SS-198	NAT	5.28138	18.2685		SS-272	TUM	-13.7544	-6.68363
SS-191	NAT	17.5618	-55.9093		SS-179	TUM	-5.70015	-18.9202		SS-66	TUM	27.0623	-11.4764		SS-203	TUM	-18.74	0.714638		SS-198	TUM	15.0674	-2.30173		SS-309	NAT	32.1884	-8.76436
SS-281	NAT	27.3353	7.55714		SS-65	TUM	19.5435	47.8701		SS-114	TUM	42.1714	-12.129		SS-260	NAT	30.2365	-142.391		SS-199	TUM	6.76509	-31.8962		SS-309	TUM	-33.6481	15.1817
SS-281	TUM	-13.3505	-7.6438		SS-223	NAT	-41.7209	-10.568		SS-34	TUM	-24.11	-5.25483		SS-202	TUM	-12.9012	0.53166		SS-308	TUM	6.97262	8.04502		SS-313	TUM	-9.17668	0.520715
SS-236	TUM	4.56894	-9.44722		SS-126	TUM	-1.37077	21.7074		SS-55	TUM	39.1492	-8.73105		SS-234	TUM	-6.35443	1.8449		SS-253	NAT	1.32343	21.0728		SS-258	TUM	-16.3593	-0.178041
SS-226	TUM	-29.3249	-10.5691		SS-193	NAT	-36.7344	-8.17975		SS-162	TUM	15.8886	-16.1303		SS-222	TUM	-5.75673	-1.88445		SS-312	TUM	12.114	-22.233		SS-87	TUM	-2.0926	6.37513
SS-271	TUM	-22.6202	-19.7249		SS-46	TUM	-19.4096	9.0223		SS-166	TUM	37.5623	16.4452		SS-248	TUM	-0.553767	8.47131		SS-302	TUM	10.2163	-10.5551		SS-19	TUM	-33.6085	-1.78077
SS-280	TUM	-28.1653	-21.0525		SS-145	TUM	19.0159	3.50065		SS-139	TUM	34.0643	1.48184		SS-211	TUM	-15.8767	-4.01184		SS-288	TUM	14.5746	-3.9446		SS-154	TUM	-28.0537	32.3176
SS-303	TUM	-14.5935	-9.97306		SS-144	TUM	43.9122	-30.9835		SS-3	TUM	24.4723	-14.7151		SS-263	NAT	-24.4559	1.74744		SS-75	TUM	4.17853	-0.496143		SS-31	TUM	-14.5403	10.4382
SS-191	TUM	-23.5257	-22.4614		SS-142	TUM	47.4469	-35.7949		SS-238	TUM	2.84103	19.5198		SS-213	TUM	-20.4846	2.46457		SS-163	TUM	19.7195	-41.3722		SS-197	NAT	36.4691	-4.09138
SS-209	NAT	28.5533	-13.4371		SS-9	TUM	15.1092	36.4848		SS-104	NAT	-23.8907	35.3398		SS-273	TUM	-18.8193	1.00325		SS-167	TUM	12.3023	-17.9702		SS-272	NAT	51.2602	0.99233
SS-277	TUM	-19.9406	-15.2072		SS-171	TUM	6.19927	25.4678		SS-160	NAT	-30.0521	-4.51479		SS-305	TUM	-8.81345	5.63104		SS-35	TUM	16.9734	-12.2649		SS-68	TUM	-15.5831	2.176
SS-156	TUM	4.40311	22.7067		SS-21	TUM	31.4773	7.99938		SS-3	NAT	-12.9563	68.84		SS-6	TUM	-10.0312	3.80156		SS-112	TUM	9.43818	14.9324		SS-102	TUM	-4.97413	-11.1677
SS-159	TUM	11.0246	19.4219		SS-8	TUM	28.2158	21.2999		SS-166	NAT	-34.6278	-20.0311		SS-109	TUM	34.0788	15.9085		SS-95	TUM	5.87085	-15.0382		SS-82	TUM	-6.54589	-2.35271
SS-97	TUM	16.6397	15.2126		SS-54	TUM	28.5633	21.907		SS-81	NAT	-39.9239	-24.7666		SS-52	TUM	66.6809	17.4983		SS-115	TUM	5.39508	-0.937212		SS-85	TUM	-10.2746	-12.5773
SS-143	TUM	-0.393393	4.86283		SS-110	TUM	30.3336	61.2947		SS-66	NAT	-29.0973	-0.782558		SS-176	TUM	84.8014	18.5247		SS-141	TUM	11.5605	-5.71456		SS-84	TUM	15.7135	-5.92581
SS-130	TUM	-14.5974	-3.39329		SS-50	TUM	-8.34634	2.77482		SS-34	NAT	-23.9102	12.9084		SS-37	TUM	-12.6306	5.90189		SS-164	TUM	11.3691	-2.58539		SS-175	TUM	-5.69606	-9.1644
SS-311	NAT	42.3254	-7.41331		SS-275	TUM	22.1493	3.10914		SS-55	NAT	-13.5071	64.8263		SS-17	TUM	-8.19946	5.54466		SS-57	TUM	14.343	-7.07		SS-98	TUM	-13.3336	-11.7777
SS-316	TUM	4.41104	19.6528		SS-50	NAT	-42.3897	-7.93587		SS-114	NAT	-33.9413	-9.93564		SS-40	TUM	-20.1849	-0.531297		SS-121	TUM	2.70837	-8.61938		SS-172	TUM	-9.07004	-14.0863
SS-14	TUM	30.764	4.61565		SS-126	NAT	-34.9731	-8.78563		SS-310	NAT	-32.7887	-14.5986		SS-291	TUM	3.68658	2.16604		SS-100	TUM	-0.606004	-32.7421		SS-186	TUM	-32.2303	-15.2278
SS-62	TUM	-24.7317	-9.57293		SS-144	NAT	-30.6824	-1.2313		SS-310	TUM	-6.19198	-0.968171		SS-264	TUM	-9.6479	-0.763828		SS-188	TUM	6.91046	-11.0187		SS-120	TUM	-10.5223	-16.964
SS-151	TUM	-21.1504	-7.80257		SS-181	NAT	-30.0157	-0.461886		SS-81	TUM	15.803	-17.2467		SS-92	TUM	-13.3001	0.688429		SS-67	TUM	18.5137	-11.3523		SS-173	TUM	-8.96676	-18.3125
SS-117	TUM	-12.781	-2.9287		SS-275	NAT	-40.2246	-7.19591							SS-157	TUM	-16.1048	-0.429668		SS-182	TUM	6.82165	14.1005		SS-106	TUM	-10.4703	-11.9393
SS-58	TUM	-27.7483	-15.9096		SS-306	NAT	-31.9475	-5.67617							SS-123	TUM	4.92711	8.01711		SS-183	TUM	10.4289	-9.83357		SS-147	TUM	-2.73436	-17.7969
SS-150	TUM	-45.096	39.6053		SS-110	NAT	-21.8921	3.9891							SS-177	TUM	-21.5248	1.46392		SS-105	TUM	12.9463	-20.4267		SS-180	TUM	-20.052	-12.5512
SS-90	TUM	-2.67705	33.359		SS-142	NAT	-31.0408	-4.26354							SS-170	TUM	-8.10558	0.182161		SS-89	TUM	-1.00053	7.85564		SS-165	TUM	0.259029	0.880039
SS-184	TUM	-25.3821	3.94383		SS-9	NAT	-32.5401	-1.59609							SS-155	TUM	-19.6554	0.644643		SS-244	NAT	2.94941	27.2896		SS-185	TUM	-35.3431	18.6756
SS-168	TUM	1.95093	25.1492		SS-206	TUM	33.0043	-16.4732							SS-63	TUM	0.587778	-3.8467		SS-200	NAT	2.09921	30.2187		SS-169	TUM	-10.9166	4.38423
SS-41	TUM	-11.5898	38.5093		SS-225	TUM	26.9573	-17.878							SS-77	TUM	6.02525	3.65731		SS-239	NAT	-6.27472	24.4291		SS-32	TUM	7.78935	-0.281964
SS-38	TUM	-2.11314	30.663		SS-214	TUM	-10.1224	4.37061							SS-11	TUM	-7.7084	3.14454		SS-119	TUM	7.66787	-19.6077		SS-26	TUM	10.4222	-11.0918
SS-150	NAT	36.7524	0.886261		SS-181	TUM	-30.5933	-5.35							SS-264	NAT	-14.0412	-9.24405		SS-86	TUM	-17.8299	-21.2518		SS-49	TUM	5.56023	-5.6925
SS-41	NAT	38.6244	-6.1162												SS-1	TUM	-19.163	-4.66653		SS-113	TUM	0.735204	24.5217		SS-45	TUM	-19.1059	-9.9003
SS-90	NAT	43.7839	-3.34153												SS-297	NAT	-22.9895	3.12649		SS-136	TUM	6.42618	1.37622		SS-15	TUM	-5.07645	-9.57612
SS-58	NAT	26.6764	4.24129												SS-297	TUM	5.94271	8.88682		SS-69	TUM	14.79	-2.94134		SS-71	TUM	12.2544	-10.9842
SS-38	NAT	33.991	-7.58075																	SS-2	TUM	13.8011	-9.48074		SS-61	TUM	16.798	-9.41542
SS-168	NAT	34.5051	1.10994																	SS-20	TUM	13.9551	-9.95596		SS-59	TUM	-13.1809	-2.59508
SS-226	NAT	20.9641	0.578623																	SS-27	TUM	8.83919	2.44245		SS-120	NAT	28.9669	1.29647
SS-311	TUM	16.2988	15.2695																	SS-29	TUM	12.5411	3.87385		SS-82	NAT	44.6008	-2.468
SS-209	TUM	-29.4862	7.71686																	SS-132	TUM	20.1923	-24.5194		SS-98	NAT	20.5375	1.36732
SS-228	TUM	-28.7946	13.6825																	SS-76	TUM	14.203	1.05009		SS-172	NAT	18.9709	22.7525
SS-290	TUM	-9.25763	24.1858																	SS-22	TUM	9.96131	-3.84553		SS-175	NAT	12.818	113.996
SS-249	TUM	6.02762	20.5242																	SS-121	NAT	-63.0625	6.40644		SS-85	NAT	36.6527	-9.08909
																				SS-75	NAT	-25.8877	27.4076		SS-45	NAT	42.1353	-3.55764
																				SS-27	NAT	1.4931	29.1589		SS-73	TUM	30.4812	-7.89334
																				SS-259	NAT	-69.776	-34.496		SS-25	TUM	13.6957	-3.97886
																				SS-29	NAT	-49.1783	20.0813		SS-265	NAT	46.2788	10.0408
																				SS-251	NAT	-4.92734	21.4012		SS-247	NAT	43.5179	-3.27105
																				SS-167	NAT	-56.9844	-47.7076		SS-33	TUM	-16.6596	-6.10758
																				SS-174	NAT	-46.0285	24.3111
																				SS-204	TUM	-1.13444	20.0493
																				SS-233	TUM	-2.18042	15.3639
																				SS-232	TUM	-9.19326	5.76618
																				SS-259	TUM	-8.14679	2.41586
																				SS-140	TUM	1.0979	24.4818
																				SS-253	TUM	2.01116	8.76063
																				SS-251	TUM	2.52045	12.7981
																				SS-174	TUM	6.75736	21.4043
																				SS-101	TUM	1.45803	26.2574
																				SS-91	TUM	3.83495	3.11018
																				SS-243	TUM	-2.78767	15.2207
