# Supplementary material for: Proteomic characterization identifies clinically relevant subgroups of soft tissue sarcoma
Source: Nat Commun. 2024 Feb 15;15:1381. doi: 10.1038/s41467-024-45306-y (PMC10869728; doi:10.1038/s41467-024-45306-y)
Supplement: Supplementary file 10 — Source Data [file 41467_2024_45306_MOESM10_ESM.zip › Source Data/supplementary_figure4.xlsx]

## Sheet: sfigure4A-B
	Exp109813	Exp109811	Exp109799	Exp111513	Exp109817	Exp109779	Exp106287	Exp109776	Exp110587	Exp109821	Exp108163	Exp110600	Exp109778	Exp109815	Exp110585	Exp108169	Exp108135	Exp108131	Exp111512	Exp108200	Exp108115	Exp110602	Exp109825	Exp109800	Exp109769	Exp106082	Exp110609	Exp111511	Exp109780	Exp109807	Exp106303	Exp109801	Exp109772	Exp109804	Exp109773	Exp109814	Exp110599	Exp110593	Exp108133	Exp110595	Exp108123	Exp110597	Exp110598	Exp109823	Exp109791	Exp109805	Exp110615	Exp109802	Exp109824
SMU1	0.652138	-0.90365	-0.85116	-0.699151	-0.737256	0.313244	-0.919738	-0.487959	-0.572976	0.0337093	-0.732618	-0.788807	-0.902417	-0.61801	-0.581548	-0.893786	-0.895196	-0.886976	-0.857325	-0.94381	-0.865428	0.311248	-0.772778	0.402841	-0.92373	-0.30677	0.678206	-0.839829	-0.76949	-0.553249	0.101758	-0.885684	0.756941	-0.35057	-0.0738536	-0.536574	-0.800138	-0.0157274	-0.783405	0.310249	-0.853861	-0.351803	-0.534695	-0.883923	-0.795676	-0.875409	-0.810589	-0.876583	-0.463358
MAP1B	-0.514337	-0.623792	-0.451972	-0.531756	-0.719924	-0.0131953	-0.565982	-0.03429	-0.499942	0.00981354	-0.690827	-0.509896	-0.669235	-0.351935	-0.721302	-0.703729	-0.527468	-0.67157	-0.65484	-0.710965	-0.609014	-0.680835	-0.665024	-0.216294	-0.696379	1.59662	-0.517591	-0.623715	-0.719311	-0.588723	-0.327471	-0.720613	-0.587039	-0.612115	-0.602965	-0.437921	-0.446574	-0.402317	-0.584435	-0.384247	-0.714832	-0.131609	0.101122	-0.692818	-0.364492	-0.723943	-0.696685	-0.566365	-0.713645
ANP32B	0.318535	-0.716175	-0.617237	-0.500068	-0.618247	0.470635	-0.629513	-0.560071	-0.64982	-0.0967032	-0.682923	-0.641023	-0.61268	-0.555316	-0.529244	-0.728292	-0.0763079	-0.655404	-0.660175	-0.700187	-0.676611	-0.539168	-0.373604	-0.0924452	-0.728292	0.49843	-0.311032	-0.607417	0.614683	0.204072	-0.556366	-0.708952	0.0435947	-0.723426	-0.339883	-0.521595	-0.64765	-0.556018	-0.481175	-0.164417	-0.700894	-0.439092	0.0852963	-0.698867	-0.483942	-0.654923	-0.470013	-0.699011	-0.225994
UBLCP1	0.553671	-0.697172	0.178094	-0.659406	-0.614459	-0.052092	-0.702757	0.63102	-0.468138	0.95274	-0.731968	-0.682544	-0.736711	-0.519867	-0.553156	-0.736711	-0.736711	-0.736711	-0.736711	-0.736711	-0.736711	-0.504574	-0.589238	0.983148	-0.612996	-0.736711	-0.493404	-0.672793	-0.685824	-0.477624	0.178227	-0.715124	-0.366055	-0.0493437	2.60491	-0.646906	-0.645133	-0.360558	-0.736711	-0.530461	-0.706348	-0.736711	-0.405195	-0.736711	-0.631348	-0.402979	-0.603422	-0.736711	-0.611179
TUBGCP2	0.0478167	-0.758611	-0.772096	-0.726481	-0.580145	-0.448127	0.280722	-0.753617	-0.603619	-0.312279	-0.605283	-0.733806	-0.638246	-0.46594	-0.693185	-0.772096	-0.703673	-0.750454	-0.7095	-0.711831	-0.721819	-0.502399	-0.744627	-0.649734	-0.633086	0.469843	-0.191082	-0.668879	-0.519546	-0.302457	-0.191248	-0.578314	-0.42432	-0.16045	-0.192414	-0.68536	-0.714827	-0.467938	1.05069	-0.307618	-0.772096	-0.0830364	0.519787	-0.63242	-0.595628	-0.772096	-0.772096	-0.749288	-0.132148
LOC649330	1.54064	-1.05938	-0.890028	-0.901372	-0.74478	0.666045	-0.77609	-0.130406	-1.00059	0.00104518	-0.877879	-0.773063	-1.04183	-0.794064	-0.927815	-0.844537	-0.0329866	-0.916701	-0.959126	-0.973843	-0.698982	-0.554922	-0.802802	0.295719	-1.02301	-0.361271	-0.173943	-0.626665	-0.908232	-0.559406	-0.474173	-1.06314	0.325957	-0.304896	0.419084	-0.0519187	-0.951921	0.46515	-0.752598	-0.735888	-0.969742	-0.0690496	-1.08468	-0.927356	-0.285849	-0.992506	-0.985646	-0.748957	-0.375451
HNRNPH2	-0.45212	-0.687865	-0.595972	-0.651923	-0.692059	-0.472182	-0.268647	-0.484309	-0.650856	-0.505839	-0.634214	-0.633596	-0.720811	-0.663912	-0.29564	-0.723918	-0.232253	-0.682789	-0.675051	-0.684648	-0.690545	-0.624639	-0.695664	-0.458963	-0.595695	0.0823825	-0.548808	-0.60462	-0.562493	-0.492776	0.116295	-0.737798	-0.522971	-0.413668	-0.397481	-0.558587	-0.686511	-0.567171	-0.684268	-0.548353	-0.686241	-0.626832	-0.627966	-0.732754	-0.644565	-0.399643	-0.547682	-0.688189	-0.686593
NFIC	-0.440159	-0.54978	-0.5088	-0.528066	-0.543295	-0.429585	-0.309793	-0.460582	-0.275002	-0.477264	-0.49462	-0.326395	-0.520693	-0.474897	-0.322385	-0.546282	-0.496853	-0.527689	-0.547493	-0.533958	-0.53299	-0.474762	-0.554812	-0.410911	-0.479848	-0.554812	-0.554812	-0.519644	-0.42084	-0.495481	1.09464	-0.536138	-0.499947	-0.231304	-0.524029	-0.497983	-0.501427	-0.487489	-0.544614	-0.446482	-0.535519	-0.537268	-0.554812	-0.539017	-0.514639	-0.473551	-0.46564	-0.517706	-0.454474
PITPNB	-0.0478466	-0.786881	0.145909	-0.981451	-0.876826	-0.0979353	-0.555042	-0.222009	-0.958252	1.07597	-1.08422	-0.912699	-0.939153	-0.81726	-0.544432	-0.0722659	-0.728769	-0.995608	-0.99337	-1.11023	-0.72624	-0.785718	-0.995841	0.715287	-0.801852	-0.563211	-0.812899	-0.941886	0.00532365	-0.457801	0.814273	-1.06907	-0.364513	-0.205642	0.506531	-0.128925	-0.837493	0.175096	-0.978195	-0.376083	-0.126773	0.197045	-0.335559	-0.688128	-0.696558	-0.63801	-0.755833	-0.905983	-0.0250261
NUP107	0.221851	-0.695294	-0.689059	-0.564352	-0.618269	-0.0856982	-0.695294	-0.621937	-0.568386	0.642186	-0.695294	-0.695294	-0.695294	-0.459268	-0.433593	-0.695294	-0.695294	-0.695294	-0.695294	-0.603231	-0.695294	-0.418372	-0.487694	0.421565	-0.421123	-0.338046	-0.157405	-0.483476	-0.373257	-0.455784	-0.556833	-0.585625	-0.046819	0.0947598	-0.542895	-0.60965	-0.34153	1.17787	-0.695294	-0.413787	-0.695294	-0.270191	0.412945	-0.635691	-0.52694	-0.514102	-0.695294	-0.695294	-0.61185
POLR2B	4.60588	-0.562571	-0.562571	-0.485135	-0.562571	-0.287532	-0.436038	-0.408003	-0.51711	-0.204338	-0.522717	-0.562571	-0.5359	-0.525899	-0.352086	-0.562571	-0.562571	-0.551054	-0.562571	-0.562571	-0.523474	-0.254952	-0.497107	3.57756	-0.499834	-0.0350723	-0.307989	-0.562571	-0.539386	-0.474376	-0.0488621	-0.562571	-0.0991722	-0.352086	-0.46983	-0.450585	-0.183426	-0.201156	0.754584	-0.177971	-0.562571	-0.398002	-0.366028	-0.562571	-0.550902	-0.506199	-0.562571	-0.517261	-0.27056
GTPBP4	0.110925	-0.649347	-0.649347	-0.649347	-0.640255	-0.112125	-0.569218	-0.649347	0.899103	-0.0116998	-0.482958	-0.392681	-0.649347	-0.616153	-0.649347	-0.494586	-0.0632866	-0.649347	-0.649347	-0.649347	-0.649347	-0.649347	-0.561818	-0.381899	-0.649347	-0.649347	-0.511711	-0.649347	-0.581269	-0.649347	-0.649347	-0.649347	5.32648	-0.49374	-0.160752	-0.649347	-0.470273	-0.649347	-0.649347	-0.476615	-0.649347	-0.649347	-0.649347	-0.649347	0.352156	-0.576618	-0.649347	-0.649347	0.0711773
SSB	-0.0579629	-0.661719	-0.584061	-0.733751	-0.684884	-0.372771	-0.347116	-0.640004	-0.508042	-0.355957	-0.75044	-0.618888	-0.764244	-0.651003	-0.236665	-0.70515	0.0348233	-0.764102	-0.762306	-0.743963	-0.765253	-0.264274	-0.683167	0.218237	-0.746941	-0.491827	-0.0739736	-0.740228	-0.723508	-0.592681	0.0133286	-0.735343	-0.589167	-0.366499	-0.646402	-0.626562	-0.551804	-0.483096	-0.735217	-0.603428	-0.743506	-0.508988	-0.606895	-0.773904	-0.725021	-0.481221	-0.276849	-0.742734	-0.630092
NCBP1	0.463759	-0.595963	-0.595963	-0.5793	-0.481964	-0.11416	-0.595963	-0.462863	-0.556948	7.33814	-0.595963	-0.583364	-0.595963	-0.524638	-0.322142	-0.595963	-0.595963	-0.595963	-0.595963	-0.595963	-0.595963	-0.276014	-0.538964	0.0274747	-0.39296	-0.362479	0.334317	-0.477291	-0.574728	-0.37711	-0.359634	-0.584279	0.250291	-0.206619	-0.349067	-0.459916	-0.510718	-0.325089	-0.595963	-0.112331	-0.595963	-0.527279	-0.297758	-0.521285	-0.587124	-0.514274	-0.476681	-0.408912	-0.43797
SAE1	-0.54859	-0.655575	-0.629864	-0.627407	-0.599286	-0.336103	-0.190838	-0.525999	-0.469845	-0.441078	-0.589151	-0.601313	-0.611551	-0.583366	-0.23764	-0.634261	-0.394827	-0.69569	-0.622308	-0.641204	-0.576208	-0.485709	-0.614926	-0.431669	-0.685987	-0.266958	-0.601568	-0.325083	-0.465655	-0.472375	0.595295	-0.673283	-0.109795	-0.212663	-0.610649	-0.597578	-0.672166	-0.62534	-0.567095	-0.539182	-0.670059	-0.617328	-0.634317	-0.684542	-0.63861	-0.646375	-0.282766	-0.669037	-0.403812
TSN	0.130356	-0.887201	-0.991047	-0.917257	-0.702774	-0.674653	-0.754351	-0.641835	-0.577599	-0.335656	-0.61326	-0.866453	-0.92963	-0.725919	-0.554979	-0.84244	-1.02718	-0.883029	-0.940896	-0.902472	-0.879287	-0.381372	-0.777201	0.107363	-0.842814	0.908726	0.263008	-0.760099	-0.418984	-0.387606	0.257482	-1.00891	0.107426	1.62036	-0.491261	-0.597384	-0.784542	-0.747496	-0.589788	-0.358801	-0.834009	-0.516142	-0.16505	-0.890466	-0.932106	-0.730895	-0.718427	-0.92326	-0.501389
UBA52	-0.760926	-0.882215	-0.668739	-0.880189	-0.930229	-0.840944	-0.109427	-0.587199	-0.869906	-0.610647	-0.810529	-0.860768	-0.866952	-0.931435	-0.741618	-0.772174	1.36817	-0.940655	-0.926202	-0.863314	-0.68234	-0.544836	-0.953221	-0.156951	-0.819678	0.299852	-0.671099	-0.815716	-0.543835	-0.917594	0.360606	-0.964646	-0.726325	-0.651687	0.756679	-0.122301	-0.899175	-0.879029	-0.238035	-0.695967	-0.87696	-0.802726	-0.590489	-0.854692	-0.949387	-0.76139	-0.703444	-0.628125	-0.875777
SCAF4	0.478866	-0.777985	-0.731391	-0.699133	-0.756719	0.221522	-0.54812	-0.653495	-0.169631	-0.502481	-0.701761	-0.69531	-0.755285	-0.640591	-0.332353	-0.777985	-0.777985	-0.741187	-0.739037	-0.682646	-0.777985	-0.415266	-0.545969	0.00718826	-0.777985	-0.456126	-0.366283	-0.63868	-0.429125	-0.498658	-0.214553	-0.777985	0.0463752	-0.148843	-0.603077	-0.643459	-0.719443	-0.542624	-0.761976	0.350313	-0.777985	-0.625538	-0.533544	-0.745249	-0.69077	-0.575837	-0.626016	-0.777985	-0.171543
TIAL1	-0.117018	-0.736406	0.211347	-0.636449	-0.685768	-0.426663	-0.520412	-0.559564	-0.69002	-0.482385	-0.709963	-0.164186	-0.75669	-0.781032	-0.646567	-0.781032	-0.781032	-0.646909	-0.537568	-0.7432	-0.688945	-0.361117	-0.70004	2.27118	-0.708496	-0.781032	-0.0675535	-0.647594	-0.761187	-0.495435	-0.170247	-0.781032	-0.501252	-0.333354	0.489856	-0.528282	-0.176161	-0.497488	-0.636058	-0.648229	-0.241952	-0.278268	0.287499	-0.781032	-0.730003	-0.418012	-0.620955	-0.708154	-0.69657
EDC4	0.353144	-0.78609	-0.630073	-0.808322	-0.739113	0.068898	-0.26709	-0.814277	-0.383673	-0.620545	-0.846433	-0.823011	-0.896851	-0.371631	-0.600563	-0.896851	-0.637351	-0.896851	-0.861916	-0.814145	-0.896851	-0.552924	-0.791384	-0.140317	-0.559805	-0.270927	0.158221	-0.615913	-0.591432	-0.521032	-0.348605	-0.896851	-0.549616	0.0546063	-0.511769	-0.7628	-0.896851	-0.782915	-0.433826	-0.239962	-0.896851	-0.859534	-0.63616	-0.896851	-0.876472	-0.793236	-0.70034	-0.896851	-0.740701
TRIM28	0.558956	-0.774579	-0.792859	-0.610204	-0.599248	0.620802	-0.735007	-0.0248017	-0.634742	-0.413368	-0.668484	-0.307636	-0.800312	-0.631068	-0.636194	-0.792816	0.0530185	-0.805715	-0.675488	-0.666861	-0.799266	0.229096	-0.639483	0.181366	-0.579708	0.484959	0.544541	-0.642024	-0.725375	-0.434639	-0.279959	-0.795272	-0.385862	-0.353807	-0.0544434	-0.475001	-0.470751	-0.12654	-0.755209	-0.236821	-0.805715	-0.740388	-0.613856	-0.798967	-0.680763	-0.748439	-0.795037	-0.744168	-0.613792
MAP4K4	-0.092807	-0.62641	-0.605793	-0.602266	-0.624511	-0.488058	-0.414406	-0.532819	-0.607149	-0.316204	-0.62641	-0.239026	-0.621798	-0.586668	-0.450215	-0.62641	-0.62641	-0.62641	-0.62641	-0.62641	-0.62641	-0.62641	-0.620035	-0.0172563	-0.62641	-0.342789	-0.279446	-0.62641	-0.62641	-0.506505	-0.45754	-0.62641	-0.451707	-0.559404	-0.455776	-0.415627	2.5337	-0.439771	-0.612032	-0.506505	-0.62641	-0.581106	4.04756	-0.239161	-0.550316	-0.564016	-0.62641	-0.580021	-0.553165
CLTA	-0.540365	-0.540365	-0.513985	-0.424762	-0.522858	-0.533389	-0.540365	-0.471577	-0.540365	-0.485036	-0.269694	-0.515972	-0.540365	-0.540365	-0.439356	-0.540365	9.21391	-0.534733	-0.540365	-0.540365	-0.512685	-0.447228	-0.525771	-0.540365	-0.540365	0.243699	-0.540365	-0.51884	-0.470456	-0.450589	0.172521	-0.540365	-0.527085	-0.145906	-0.377589	-0.429049	-0.540365	-0.478149	-0.540365	-0.444823	-0.540365	-0.540365	-0.343038	-0.491653	-0.524157	-0.498584	-0.44215	-0.380412	-0.48408
ELP6	-0.062434	-0.675163	-0.400841	-0.675163	-0.462533	-0.377115	-0.279201	-0.625713	-0.601171	-0.588647	-0.66337	-0.467486	-0.675163	0.933282	-0.213315	-0.510434	-0.675163	-0.669055	-0.368081	-0.675163	-0.675163	-0.25131	-0.512095	-0.634213	-0.350153	-0.591771	-0.594051	-0.675163	0.0175802	-0.162599	-0.614484	-0.675163	-0.359694	0.879357	-0.410353	-0.631652	-0.626586	-0.638631	-0.675163	-0.395268	-0.675163	-0.606885	-0.544038	-0.675163	-0.675163	0.15256	-0.675163	-0.675163	-0.431321
MRTO4	-0.497276	-0.426117	-0.413773	-0.497276	-0.400158	-0.325877	-0.216161	-0.311608	-0.497276	-0.425609	-0.477598	-0.448409	-0.497276	-0.447465	-0.180581	-0.497276	-0.497276	-0.497276	-0.46097	-0.48584	-0.497276	-0.281838	-0.497276	-0.129172	-0.441547	-0.449353	-0.347551	-0.497276	0.546987	-0.40034	-0.431345	-0.489361	-0.055689	-0.110801	-0.303912	-0.468921	-0.448626	-0.497276	-0.38186	-0.40368	-0.497276	-0.497276	-0.442817	-0.497276	-0.497276	-0.497276	-0.497276	-0.497276	-0.497276
LLGL1	-0.00797815	-0.36984	-0.450929	-0.833743	-0.764293	-0.355097	-0.625135	-0.777614	-0.732608	0.927199	-0.92673	-0.8631	-0.897114	-0.780459	-0.876033	-0.590346	-0.92673	-0.811757	-0.454163	-0.92673	-0.898148	0.528348	-0.788995	-0.156965	-0.837881	0.190024	1.92419	3.94535	-0.92673	-0.482486	-0.523354	-0.916255	-0.730797	-0.718511	1.38153	-0.573662	-0.588923	0.0782842	-0.60884	-0.357166	-0.92673	-0.146748	-0.617376	-0.841244	-0.12127	-0.901252	-0.92673	-0.816154	-0.814861
TUBB	-0.186617	-0.955617	-0.733742	-0.934162	-1.01381	-0.647666	-0.131215	-0.565351	-0.665067	-0.280266	-1.00037	-0.792966	-1.11676	-0.459033	-0.496893	-1.09934	-0.977348	-1.09222	-1.01204	-1.0999	-1.03595	-0.552337	-1.0212	-0.220836	-0.729286	0.869844	-0.122322	-0.831542	-0.974513	-0.531846	-0.0677476	-1.14188	-0.84065	-0.277673	-0.409019	-0.675069	-0.859952	-0.478759	-0.952213	0.202593	-1.12559	-0.267459	0.0600689	-1.08405	-0.961241	-0.699573	-0.737782	-0.973275	-0.735191
RAN	0.256836	-0.589427	-0.068068	-0.674872	-0.677444	0.00332291	0.018741	-0.461021	-0.602151	0.437109	-0.806787	-0.578035	-0.430413	-0.679266	-0.599283	-0.825036	0.457609	-0.62695	-0.825972	-0.819915	-0.616889	-0.427407	-0.695914	-0.204768	-0.824543	-0.778364	-0.47286	-0.746408	-0.724496	-0.198002	-0.450338	-0.767144	-0.332852	0.241285	0.416352	0.312895	-0.734117	-0.444384	-0.26487	-0.53148	-0.616485	-0.476534	0.552827	-0.500328	-0.806131	-0.507318	-0.774155	-0.44839	-0.54367
RCN1	-0.236468	-0.603076	-0.478459	-0.639703	-0.916056	-0.202753	-0.772245	-0.501661	-0.755226	-0.114637	-0.886887	-0.844096	-0.676383	-0.858995	-0.192779	-0.92001	-0.974788	-0.678702	-0.934405	-0.792535	-0.800641	-0.749115	-0.76653	0.940454	-0.974788	0.23168	1.84176	-0.257082	-0.670093	-0.515284	-0.195277	-0.91992	-0.871072	-0.839981	0.0230452	-0.378644	-0.87091	-0.49724	1.30667	-0.198691	-0.949214	-0.218047	0.0794049	-0.857306	-0.775264	-0.689377	-0.285424	-0.766278	-0.636036
UBA3	0.401861	-0.774941	-0.50574	-0.767333	-0.789011	0.00600699	-0.582681	-0.00511852	-0.444433	-0.332839	-0.564338	-0.627209	-0.787708	-0.74047	-0.615667	-0.754306	0.72002	-0.641175	-0.781351	1.48956	-0.297639	-0.544172	-0.793414	-0.20814	-0.636641	-0.550477	0.361867	-0.727495	-0.382318	-0.449748	-0.135941	-0.810585	0.0792999	-0.338206	-0.320645	-0.581404	-0.721633	-0.169396	-0.454985	-0.450061	-0.687709	-0.691878	-0.37583	-0.787891	-0.704931	-0.669522	-0.829943	-0.743102	-0.709256
OSGEP	-0.318375	-0.573189	-0.60176	-0.782288	-0.740666	0.108853	-0.414765	-0.524277	-0.725357	-0.787086	-0.754869	-0.789766	-0.815751	-0.697938	-0.530885	-0.784358	-0.815751	-0.800513	-0.807544	-0.760443	-0.815751	-0.62925	-0.759972	-0.467699	-0.690437	-0.444936	-0.680537	-0.740337	-0.103162	-0.15673	-0.151392	-0.815751	-0.127007	0.455001	-0.229299	-0.559526	-0.700995	-0.567522	-0.815751	-0.506287	-0.815751	-0.550779	-0.747486	-0.815751	-0.393013	-0.468522	-0.6043	-0.683594	-0.630002
DDX18	-0.279049	-0.530204	-0.530204	-0.530204	-0.530204	-0.530204	-0.530204	-0.530204	-0.530204	-0.530204	-0.530204	-0.530204	-0.530204	-0.530204	-0.530204	-0.530204	-0.530204	-0.530204	-0.530204	-0.530204	-0.530204	0.0198052	-0.530204	-0.433541	-0.530204	-0.530204	-0.311551	-0.530204	-0.530204	-0.489893	0.0388001	-0.530204	-0.477651	-0.530204	-0.530204	-0.530204	-0.530204	-0.530204	-0.509732	-0.530204	-0.530204	-0.530204	-0.530204	-0.530204	-0.530204	-0.530204	-0.530204	-0.530204	2.03981
LOC100996754	-0.487376	-0.495537	-0.480421	-0.491514	-0.493181	-0.491227	-0.418636	-0.432487	-0.495537	-0.495537	-0.488985	-0.495135	-0.495537	-0.495537	-0.493871	-0.495537	4.3287	-0.495537	-0.495537	-0.486744	-0.495537	-0.440361	-0.494388	-0.452144	-0.495537	-0.262418	-0.495537	-0.480249	-0.477088	-0.495537	-0.410589	-0.495537	-0.493928	-0.485594	-0.495537	-0.495537	-0.495537	-0.495537	-0.495537	-0.479789	-0.495537	-0.495537	-0.495537	-0.495537	-0.495537	-0.489847	-0.488813	-0.495537	-0.491227
PRMT1	0.263788	-0.662053	-0.649315	-0.694218	-0.716436	-0.376071	-0.151863	-0.694627	-0.292955	-0.314647	-0.326552	-0.568025	-0.751114	-0.625651	-0.636329	-0.611322	-0.758636	-0.696	-0.686286	-0.542623	-0.758636	-0.426495	-0.69952	-0.282569	-0.246913	-0.151644	-0.307285	-0.205866	-0.706956	-0.580982	1.06206	-0.711951	-0.423296	-0.28533	-0.45942	-0.652251	-0.637688	-0.11609	-0.58757	-0.563556	-0.677361	-0.548145	-0.541908	-0.741765	-0.702836	-0.558618	-0.488007	-0.741926	-0.61417
YKT6	-0.110404	0.35326	-0.702422	-0.467321	-0.863811	-0.264451	-0.242529	-0.604531	1.44195	-0.137656	0.169452	-0.823198	-0.854995	-0.699699	-0.519768	-0.781749	-0.949792	-0.242391	0.181001	-0.410688	-0.763568	-0.491436	-0.817869	-0.457064	-0.692833	-0.494381	-0.0874123	-0.754699	-0.699614	0.00674891	0.756309	0.735002	-0.306864	-0.67018	0.227038	-0.777977	-0.718166	-0.178501	-0.157967	-0.434252	0.203357	-0.506884	-0.117556	-0.876917	-0.576093	-0.776875	-0.130631	-0.900778	-0.810495
PAPOLA	-0.301446	-0.41042	-0.404035	-0.379779	-0.41042	-0.253523	-0.324369	-0.386497	-0.41042	-0.180677	-0.41042	-0.399882	-0.389676	-0.41042	-0.399164	-0.41042	-0.41042	-0.41042	-0.41042	-0.41042	-0.41042	-0.308113	-0.389394	-0.368497	-0.41042	-0.32901	-0.0719083	-0.405164	-0.41042	-0.37501	-0.364548	-0.41042	0.196142	-0.107344	-0.38583	-0.41042	-0.401112	-0.241626	-0.41042	-0.388651	-0.41042	-0.399292	-0.365087	-0.41042	-0.390087	-0.369343	-0.41042	-0.408138	-0.41042
PIGS	-0.465645	-0.542529	-0.637074	-0.703446	-0.703446	-0.159212	0.715473	-0.653087	-0.423109	0.421752	-0.429343	-0.488197	-0.670138	-0.0280581	-0.442849	-0.688167	-0.703446	-0.630718	-0.567403	-0.345064	-0.703446	1.09421	-0.677961	-0.548518	-0.361382	-0.322635	3.38115	-0.232673	-0.671543	-0.489419	-0.55029	-0.688289	-0.626012	0.235411	-0.247096	-0.615501	-0.649847	-0.593316	-0.621245	-0.34262	-0.666226	-0.620329	-0.359304	-0.703446	-0.66421	-0.505554	-0.600283	-0.703446	-0.5267
FSCN1	0.390598	-0.510455	-0.385477	-0.163546	-0.348141	-0.336275	-0.417918	-0.213987	-0.459475	0.118014	-0.574483	-0.514257	-0.507387	-0.518468	-0.541066	-0.577513	-0.256031	-0.506693	-0.567504	-0.577513	-0.456253	-0.445809	-0.491506	-0.0124612	-0.566175	0.0324733	-0.483947	-0.56464	-0.56842	-0.376759	-0.283572	-0.575573	1.22755	-0.500181	-0.0836469	-0.146563	-0.321872	-0.130752	-0.232675	-0.538546	-0.568093	-0.24815	-0.0275048	-0.483075	-0.38529	-0.548289	-0.541789	-0.409248	-0.436136
NUDT21	0.665122	-0.759435	-0.817507	-0.222594	-0.758974	-0.0333425	-0.690654	-0.313406	-0.866177	-0.386785	-0.915162	-0.739426	-0.927824	-0.471419	-0.783403	-0.83796	-0.998047	-0.798864	-0.797942	-0.924573	-0.778548	-0.608281	-0.822012	0.240125	-0.876057	0.324734	0.213981	-0.71045	-0.873737	0.00774166	-0.677813	-0.98198	0.401168	-0.724409	0.238111	-0.201672	-0.860767	0.688697	-0.711738	-0.791782	-0.82232	-0.284634	0.514847	-0.894897	-0.634152	-0.857508	-0.967953	-0.743385	-0.470745
UBQLN4	-0.317219	-0.674667	-0.497873	-0.487524	-0.729899	-0.124235	-0.582001	-0.318688	-0.71627	-0.340172	-0.661893	-0.219087	-0.676649	-0.421055	-0.730718	-0.721359	-0.362477	-0.705408	-0.708312	-0.701207	-0.705818	-0.243817	-0.724946	-0.203512	-0.667631	0.413662	-0.0130552	-0.668861	-0.55003	-0.384439	0.288035	-0.768393	-0.0545212	-0.493672	0.344188	-0.402918	-0.575613	-0.47106	-0.637129	0.104033	-0.732904	-0.383893	-0.29512	-0.705374	-0.684983	-0.683719	-0.671252	-0.68307	-0.53787
S100A11	-0.589648	-0.698093	-0.358152	-0.669302	-0.504021	-0.238031	-0.0467493	-0.361903	-0.674014	0.0526274	-0.672008	-0.537411	-0.598581	-0.68038	-0.138675	-0.708069	-0.619328	-0.710692	-0.707705	-0.709093	-0.572722	-0.156888	-0.546908	-0.489223	-0.518837	-0.29014	-0.205067	-0.712794	-0.601647	-0.298429	0.209189	-0.701316	-0.54883	-0.647456	-0.352256	-0.280903	-0.625446	-0.434529	-0.707575	-0.144956	-0.707889	-0.482484	0.500481	-0.701564	-0.617378	-0.615982	-0.271923	-0.500279	-0.686977
HIST1H3B	-0.577607	-0.590888	-0.41858	-0.567083	-0.584532	-0.544568	-0.278984	-0.298626	-0.587028	-0.565856	-0.571599	-0.588513	-0.59387	-0.585925	-0.535926	-0.588318	-0.377774	-0.587783	-0.577043	-0.522392	-0.237316	-0.570069	-0.590631	0.567278	-0.59234	-0.331325	-0.593061	-0.565276	-0.491812	-0.5886	0.0466541	-0.593961	-0.448137	-0.508443	-0.586153	-0.23817	-0.574381	-0.586423	-0.559097	-0.58437	-0.400008	-0.592547	-0.593443	-0.594392	-0.589657	-0.58646	-0.52952	-0.280282	-0.583383
ARHGEF1	0.748637	-0.955904	-0.916948	-0.692106	-0.238531	-0.0176997	-0.0779011	-0.397175	-0.854046	0.681208	-0.948041	-0.809808	-0.955904	-0.63663	-0.253581	-0.955904	-0.826328	-0.951297	-0.863021	-0.945539	-0.905789	-0.754015	-0.637623	-0.208748	-0.900865	0.28017	-0.324067	-0.90833	-0.617966	-0.0985109	-0.112688	-0.950185	1.73672	-0.387088	-0.199098	-0.457495	-0.857699	-0.386135	-0.863934	-0.416712	-0.955904	-0.785624	-0.302505	-0.834389	-0.620666	-0.433669	-0.876641	-0.623327	-0.770614
NEDD8	-0.0856996	-0.616547	-0.597193	-0.692572	-0.659574	0.443841	-0.284364	-0.624093	-0.359596	-0.692572	-0.503189	-0.564847	-0.588537	-0.199582	-0.163409	-0.593895	-0.677562	-0.590035	-0.630949	-0.51941	-0.618778	-0.589065	-0.617708	-0.497492	-0.411822	0.0987787	-0.61509	-0.454064	-0.13941	-0.579205	0.387826	-0.60127	-0.596119	-0.325754	-0.683886	-0.574802	-0.651447	-0.601113	-0.546831	-0.494522	-0.628471	-0.571975	-0.538935	-0.680018	-0.513009	-0.567351	-0.150181	-0.6422	-0.548917
FKBP9	-0.257974	-0.385472	-0.323209	-0.0158332	-0.524028	-0.411669	-0.512903	-0.218348	-0.487847	0.912523	-0.524028	-0.513747	-0.478762	-0.524028	-0.394416	-0.504398	-0.524028	-0.524028	-0.470514	-0.50993	-0.524028	-0.521022	-0.489752	0.0780036	-0.524028	-0.0779812	-0.324445	-0.370259	-0.524028	-0.0731715	-0.48012	-0.521185	-0.403927	-0.457672	-0.0765018	-0.410966	-0.416627	0.153716	-0.483335	-0.464501	-0.514976	-0.379602	0.196632	-0.49869	0.707969	-0.524028	-0.524028	-0.403806	-0.524028
YES1	-0.435998	-0.938673	-0.714565	-0.575686	-0.712135	-0.400367	-0.724687	1.83586	1.76156	-0.462519	-0.935231	-0.876724	-0.453611	4.81122	-0.613746	-0.957703	-0.0659256	-0.600587	-0.754447	-0.914177	-0.624476	-0.275458	-0.843321	1.63017	-0.858504	-0.452194	-0.155407	-0.767403	-0.849192	-0.742907	-0.868424	-0.937458	-0.308052	-0.305622	0.260823	-0.0531715	-0.860326	-0.809917	-0.529326	-0.43701	-0.933814	-0.768011	-0.655855	-0.905269	-0.696749	-0.805666	-0.957703	-0.754447	-0.757888
CCT3	0.641758	-0.930586	-0.47708	-0.984891	-0.715033	-0.0645006	-0.96371	-0.788743	-0.507884	-0.0365902	-0.486579	-0.98384	-1.15847	-0.808945	-0.317174	-1.09735	-1.32351	-1.02709	-0.846833	-0.785552	-1.17187	0.814869	-0.831888	0.637052	-0.981976	0.334642	0.279858	-0.354496	-0.591738	-0.648901	-0.612702	-1.17918	0.125825	0.417866	-0.462302	-0.367026	-1.00808	-0.44434	-0.701045	0.598569	-1.04541	-0.234704	0.0437111	-1.10684	-0.933907	-0.941129	-0.532451	-1.11102	-0.166193
UBAC2	-0.311792	-0.506968	-0.453331	-0.506968	-0.506968	-0.506968	-0.240235	-0.439952	-0.393943	0.165493	-0.440012	-0.454542	-0.506968	-0.506968	-0.232305	-0.506968	-0.506968	-0.506968	-0.506968	-0.473732	-0.506968	-0.38692	-0.506968	-0.360707	-0.429418	-0.269657	-0.268689	-0.47797	0.106832	-0.439468	-0.506968	-0.506968	-0.439165	-0.506968	-0.44316	-0.431295	-0.506968	-0.506968	-0.487596	-0.331588	-0.491652	-0.506968	-0.506968	-0.506968	-0.495526	-0.298231	-0.382501	-0.506968	-0.291693
PPP1R18	-0.36066	-0.505834	-0.411362	-0.47453	-0.465566	-0.394275	-0.408561	-0.505834	-0.47509	-0.505834	-0.505834	-0.468227	-0.491687	-0.505834	-0.486435	-0.505834	-0.151198	-0.505834	-0.505834	-0.460664	-0.505834	-0.505834	-0.439304	-0.505834	-0.483424	-0.434752	-0.450509	-0.476841	-0.471939	-0.354287	0.250989	-0.505834	-0.49883	-0.505834	-0.482443	-0.505834	-0.505834	-0.340421	-0.505834	-0.435453	-0.505834	-0.505834	-0.505834	-0.505834	-0.505834	-0.416895	-0.469768	-0.505834	-0.473479
MSH2	-0.0759969	-0.409898	-0.409898	-0.407148	-0.389646	-0.402647	-0.409898	-0.409898	-0.409898	0.0813904	-0.409898	-0.388146	-0.409898	-0.409898	-0.36502	-0.409898	-0.409898	-0.409898	-0.409898	-0.409898	-0.409898	-0.409898	-0.390146	0.603431	-0.409898	-0.063746	-0.339643	-0.409898	-0.409898	-0.370145	0.00700958	-0.409898	-0.119125	-0.409898	11.5907	-0.373645	-0.383646	0.103892	-0.409898	0.313409	-0.409898	-0.409898	0.597431	-0.406398	-0.409898	-0.409898	-0.409898	-0.409898	-0.409898
RAB6B	-0.0353795	-0.771223	-0.883537	-0.550347	-0.604452	0.950767	-0.747307	-0.883537	-0.812901	0.100675	-0.883537	-0.835997	-0.752993	-0.248342	-0.743848	-0.811084	-0.129287	-0.883537	-0.825387	-0.883537	-0.535868	-0.690857	-0.721807	-0.883537	0.078693	-0.63171	-0.467518	-0.674326	-0.643786	-0.101619	-0.545482	-0.883537	-0.883537	-0.48698	0.296462	-0.331757	-0.83629	-0.266983	-0.656682	-0.71319	-0.883537	-0.431937	-0.883537	-0.591439	-0.29852	-0.805222	-0.883537	-0.837111	-0.429826
PXK	-0.160133	-0.515478	-0.515478	-0.515478	-0.515478	0.068094	-0.515478	-0.515478	-0.515478	-0.332288	-0.515478	-0.515478	-0.497013	-0.515478	-0.188844	-0.515478	-0.515478	-0.515478	-0.515478	-0.515478	-0.515478	0.0871223	-0.453889	-0.427317	-0.515478	-0.338819	-0.440378	-0.515478	-0.515478	-0.459181	0.173144	-0.515478	0.0572851	-0.0622892	-0.515478	-0.515478	-0.421575	-0.145834	-0.515478	-0.478097	-0.515478	-0.258652	-0.515478	-0.515478	-0.472918	-0.234782	-0.323394	-0.515478	-0.515478
RBM15	-0.418212	-0.572535	-0.572535	-0.572535	-0.551798	-0.572535	-0.487184	-0.572535	-0.572535	-0.51363	-0.572535	-0.572535	-0.572535	-0.572535	-0.471255	-0.572535	-0.572535	-0.572535	-0.572535	-0.572535	-0.572535	-0.572535	-0.572535	-0.20769	-0.572535	-0.241049	-0.572535	-0.572535	-0.572535	-0.561715	-0.2137	-0.572535	-0.471706	-0.460286	-0.396874	-0.535719	-0.572535	-0.415657	-0.548041	-0.572535	-0.572535	-0.333312	-0.572535	-0.572535	-0.572535	-0.572535	-0.572535	-0.572535	-0.572535
ZNF346	-0.171725	-0.689297	-0.689297	-0.689297	-0.689297	-0.00364895	-0.689297	-0.689297	-0.689297	0.376191	-0.689297	-0.689297	-0.689297	-0.689297	-0.38026	-0.689297	-0.689297	-0.689297	-0.600632	-0.689297	-0.689297	3.94453	-0.431049	-0.0428165	-0.689297	-0.196474	-0.343675	-0.689297	-0.689297	0.187885	-0.428036	-0.689297	0.778412	-0.00988994	-0.310318	-0.569642	-0.689297	-0.48399	-0.689297	-0.0746671	-0.689297	-0.477964	0.407826	-0.689297	-0.0918836	-0.602569	-0.689297	-0.689297	4.61102
TWF2	-0.309474	-0.709161	-0.356818	-0.71836	-0.739099	-0.401851	-0.071971	-0.57888	-0.534685	-0.336426	-0.660276	-0.7417	-0.762786	-0.536583	-0.671488	-0.668377	-0.845675	-0.761553	-0.78103	-0.683596	-0.675842	-0.393817	-0.744513	-0.0907547	-0.625492	0.470896	-0.487206	-0.680186	-0.707042	-0.629249	-0.0471284	-0.650267	0.485586	-0.343304	-0.395079	-0.444552	-0.676372	-0.318885	-0.680119	-0.565201	-0.701253	-0.404192	-0.0833087	-0.790663	-0.695666	-0.719526	-0.595968	-0.779489	-0.660998
TEX10	-0.415679	-0.685922	-0.685922	1.29927	-0.667742	0.345776	-0.685922	0.0571374	-0.673297	-0.240663	-0.685922	-0.685922	-0.685922	-0.631671	-0.400818	-0.685922	-0.685922	-0.522377	-0.685922	-0.623447	-0.685922	-0.565301	-0.671854	-0.544524	-0.653458	-0.559457	-0.542288	-0.00180234	-0.623375	-0.623663	-0.4669	-0.678563	-0.43862	-0.345269	-0.580595	-0.685922	-0.634773	-0.539835	-0.685922	-0.55549	-0.685922	-0.685922	-0.595528	-0.681088	-0.64711	-0.609019	-0.685922	-0.676904	-0.660961
PML	1.21361	-0.669597	-0.64275	-0.569413	-0.71356	1.14822	-0.415916	-0.410696	-0.687623	-0.340614	-0.781623	-0.68815	-0.646334	-0.562101	-0.496803	-0.795774	-0.0593771	-0.648062	-0.731294	-0.751357	-0.709013	-0.633347	-0.677801	0.202471	-0.684258	0.382032	-0.373118	-0.709686	-0.752921	0.244087	-0.174513	-0.804777	-0.414989	-0.156215	-0.0354587	-0.431231	-0.424374	-0.211764	-0.71225	-0.537728	-0.763216	-0.290231	0.114091	-0.779495	-0.48478	-0.63573	-0.542966	-0.628745	-0.767472
TUBA3C	-0.204694	-0.879567	-0.6844	-0.975088	-1.12398	-0.203501	0.0846455	0.133564	-0.676131	0.590689	-1.07412	-1.09852	-1.1797	-0.661609	-0.850021	-1.17159	1.00885	-1.14046	-1.0367	-1.18079	-1.00071	-0.925598	-1.14622	0.379696	-0.723927	0.432073	-0.410727	-0.646421	-1.11608	-0.404174	-0.485614	-1.22782	-0.943116	-0.228569	-0.168273	-0.304509	-0.821858	-0.365395	-0.858323	-0.441437	-1.20884	0.581145	0.215225	-1.15727	-1.07521	-1.05721	-0.698318	-0.968061	-0.812024
LOC101060301	1.54064	-1.05938	-0.890028	-0.901372	-0.74478	0.666045	-0.77609	-0.130406	-1.00059	0.00104518	-0.877879	-0.773063	-1.04183	-0.794064	-0.927815	-0.844537	-0.0329866	-0.916701	-0.959126	-0.973843	-0.698982	-0.554922	-0.802802	0.295719	-1.02301	-0.361271	-0.173943	-0.626665	-0.908232	-0.559406	-0.474173	-1.06314	0.325957	-0.304896	0.419084	-0.0519187	-0.951921	0.46515	-0.752598	-0.735888	-0.969742	-0.0690496	-1.08468	-0.927356	-0.285849	-0.992506	-0.985646	-0.748957	-0.375451
MSH6	-0.579315	-0.628012	-0.628012	-0.628012	-0.628012	-0.56775	-0.628012	-0.628012	-0.294238	-0.426733	-0.628012	-0.628012	-0.628012	-0.628012	-0.628012	-0.628012	-0.628012	-0.628012	-0.628012	-0.628012	-0.628012	-0.628012	-0.628012	-0.480908	-0.628012	-0.628012	-0.628012	-0.454733	-0.628012	-0.565112	0.397251	-0.628012	-0.391428	-0.628012	-0.628012	-0.628012	-0.628012	-0.628012	-0.628012	-0.372761	-0.628012	-0.628012	-0.458589	-0.628012	-0.628012	-0.628012	-0.628012	-0.628012	-0.522097
CAPRIN1	0.445246	-0.918103	-0.485563	-0.949484	-0.743981	1.33024	-0.558979	-0.55844	-0.875753	1.34877	-0.819421	-0.831829	-0.713275	-0.363727	-0.748072	-0.838798	-0.949484	-0.936446	-0.842979	-0.876203	-0.935952	-0.267472	-0.803416	0.898647	-0.906369	-0.912708	0.765077	-0.612614	-0.909651	-0.501613	-0.837808	-0.923498	0.0923711	-0.126889	0.830535	-0.639859	-0.257222	-0.223368	0.0572589	-0.575479	-0.813801	-0.84136	-0.0295548	-0.949484	-0.5637	-0.785163	-0.949484	-0.949484	-0.650334
IPO9	-0.309018	-0.410631	-0.271897	-0.37487	-0.403524	-0.123863	-0.395926	-0.309661	-0.422727	-0.291743	-0.386021	-0.3661	-0.382052	-0.24827	-0.231977	-0.445938	-0.296052	-0.427301	-0.358728	-0.403826	-0.445938	-0.268419	-0.412294	-0.279873	3.16591	0.0432224	-0.306826	0.229398	-0.366893	-0.269515	-0.379066	-0.442006	0.0481367	-0.156487	-0.314991	-0.169604	-0.380238	-0.313366	-0.425147	-0.317713	-0.445938	-0.373509	-0.370107	-0.442309	-0.377667	-0.34304	-0.139551	-0.388819	-0.200639
MOV10	0.139682	-0.663953	-0.663953	-0.27543	-0.618858	-0.131359	-0.341843	0.762233	-0.663953	0.688323	-0.663953	-0.596837	-0.663953	-0.663953	-0.538975	-0.663953	0.447736	-0.663953	-0.663953	-0.663953	-0.663953	0.365627	-0.659034	-0.157596	-0.663953	-0.337275	-0.208197	-0.506881	-0.446676	-0.425592	-0.126205	-0.663953	-0.395724	-0.327436	-0.288549	-0.370658	-0.211594	-0.442107	-0.663953	-0.066	-0.620849	-0.637365	-0.404508	-0.663953	-0.579853	-0.538155	-0.663953	-0.663953	0.133591
HIST2H3C	-0.578094	-0.591375	-0.419072	-0.567571	-0.585019	-0.545056	-0.27948	-0.299122	-0.587515	-0.566343	-0.572086	-0.588999	-0.594356	-0.586412	-0.536415	-0.588804	-0.378268	-0.588269	-0.57753	-0.522881	-0.237813	-0.570556	-0.588705	0.566754	-0.592826	-0.33182	-0.593548	-0.565763	-0.492301	-0.589086	0.0461474	-0.594448	-0.448628	-0.501233	-0.58664	-0.238667	-0.574868	-0.586909	-0.559585	-0.584857	-0.400501	-0.593034	-0.593929	-0.594879	-0.590144	-0.583538	-0.530009	-0.280778	-0.58387
WDR70	0.0440887	-0.45772	-0.45772	-0.45772	-0.436777	-0.407912	-0.45772	-0.45772	-0.45772	-0.315582	-0.45772	-0.307296	-0.45772	-0.45772	-0.45772	-0.45772	-0.45772	-0.45772	-0.45772	-0.45772	-0.45772	-0.431223	-0.373402	0.288756	-0.45772	-0.394345	0.231664	-0.45772	-0.438416	-0.2309	-0.329149	-0.45772	-0.123727	-0.0186487	-0.334886	0.0045705	-0.403997	-0.223706	-0.45772	-0.379503	-0.45772	-0.155324	0.485709	-0.45772	-0.160696	-0.45772	-0.45772	-0.450071	-0.415834
HNRNPD	3.57658	-0.567039	-0.529867	-0.581046	-0.0860737	-0.454151	-0.658865	-0.281781	-0.381721	-0.520863	-0.732372	-0.489317	-0.812924	-0.346356	-0.15646	-0.531359	-0.847058	-0.760581	-0.755276	-0.75918	-0.729101	0.781805	-0.39932	0.930584	-0.819032	0.0332939	0.0828953	-0.682273	-0.803722	0.525625	-0.621826	-0.784643	-0.470308	0.194074	-0.0967055	-0.713624	-0.410902	0.135349	-0.658721	-0.310626	-0.709156	0.181931	0.249487	-0.696311	-0.627892	-0.399622	-0.490032	-0.611575	-0.30336
SSRP1	1.75669	-0.736011	-0.466333	-0.557785	-0.555877	0.491263	-0.736011	-0.273275	-0.736011	-0.450517	-0.736011	-0.61865	-0.662284	-0.736011	-0.517167	-0.736011	-0.736011	-0.736011	-0.702163	-0.736011	-0.736011	-0.345464	-0.668007	0.0535752	-0.736011	0.972954	0.0565908	-0.736011	-0.544061	-0.634282	-0.550646	-0.707579	-0.276229	-0.62622	-0.172715	-0.552554	-0.560308	-0.483811	-0.708563	-0.444978	-0.736011	-0.112096	-0.475749	-0.66973	-0.613173	-0.59551	-0.434824	-0.71244	-0.472549
SRSF7	-0.481952	-0.775027	-0.376613	-0.560396	-0.695963	-0.662317	-0.481177	0.215211	-0.612209	0.0399608	-0.76306	-0.675865	-0.681849	-0.64887	-0.649056	-0.780762	1.52851	-0.745233	-0.779298	-0.77095	-0.666797	-0.651489	-0.715564	0.301576	-0.704845	-0.707403	-0.319529	-0.749845	-0.690343	-0.592073	-0.305509	-0.77743	-0.436208	-0.569286	0.360551	0.463495	-0.566504	-0.216322	-0.572882	-0.102612	-0.696459	-0.453259	0.109383	-0.762045	-0.77536	-0.705697	-0.728794	-0.100535	-0.586384
RNPS1	-0.360198	-0.627259	-0.591836	-0.589441	-0.48363	-0.0647379	-0.593552	-0.513585	-0.568067	0.145087	-0.593712	-0.602093	-0.615385	-0.589082	-0.370954	-0.627259	-0.627259	-0.627259	-0.627259	-0.602832	-0.627259	-0.572019	-0.581757	-0.0653965	-0.570522	-0.15133	-0.627259	-0.542762	-0.231497	-0.468164	-0.0398119	-0.611254	0.0364228	-0.366624	-0.30843	-0.401688	-0.553698	-0.451659	-0.579403	-0.0636004	-0.627259	-0.584771	-0.331041	-0.585888	-0.602113	-0.608659	-0.541205	-0.561601	-0.266121
SNRPE	0.383826	-0.574983	-0.612024	-0.575764	-0.405906	-0.192431	-0.609825	-0.458898	-0.616247	-0.534215	-0.622302	-0.507118	-0.575308	-0.50384	-0.158657	-0.603099	-0.622302	-0.595953	-0.605353	-0.595089	-0.598704	-0.172372	-0.462492	-0.554479	-0.534112	-0.400566	-0.610234	-0.614713	-0.17342	-0.404307	-0.311888	-0.506246	-0.244178	0.733934	-0.379997	-0.545403	-0.587349	-0.588946	-0.622302	0.0134772	-0.60755	-0.546662	-0.465088	-0.600837	-0.545876	-0.323804	-0.453465	-0.601216	-0.320056
H3F3B	-0.577518	-0.590844	-0.417954	-0.566959	-0.584466	-0.544367	-0.277885	-0.297594	-0.586971	-0.565727	-0.57149	-0.588461	-0.593836	-0.585864	-0.535493	-0.588265	-0.37701	-0.587728	-0.576952	-0.522117	-0.236076	-0.569954	-0.590587	0.571237	-0.592301	-0.330404	-0.593025	-0.565145	-0.490567	-0.588548	0.0488536	-0.593927	-0.447768	-0.508121	-0.586093	-0.236933	-0.574281	-0.586364	-0.558946	-0.584304	-0.399319	-0.592509	-0.593407	-0.59436	-0.589609	-0.586401	-0.529269	-0.279188	-0.583314
HIST1H4K	1.73064	-1.04943	-0.9142	-1.01184	-0.60657	1.34575	-1.2195	0.20071	-0.983347	-0.0542091	-0.951392	-0.989467	-0.756971	-0.358843	-0.988557	-1.18599	-1.55676	-1.1479	-1.23279	-1.14425	-1.11983	-0.461768	-0.505925	-0.156188	-1.23721	-0.478127	0.329086	-1.14435	-0.792899	0.39255	-0.807049	-1.42774	2.19146	1.33607	-0.430755	-0.564493	-1.00363	0.181247	-0.555612	-0.030381	-1.20479	0.540298	0.234205	-1.13501	-0.923349	-1.31712	-0.835825	-0.744317	0.378409
HSP90AB1	-0.098182	-0.718106	-0.536923	-0.567987	-0.785494	-0.122366	0.31953	-0.641764	-0.548643	-0.0911233	-0.513828	-0.699674	-0.802482	-0.44791	-0.527985	-0.817659	0.681354	-0.75147	-0.604162	-0.519244	-0.860664	0.347337	-0.795555	0.323942	-0.801696	-0.226812	-0.181722	-0.0597072	-0.731742	-0.395115	-0.519459	-0.752243	0.0391047	-0.515482	-0.187764	-0.557989	-0.799372	-0.588535	-0.326675	-0.731182	-0.770052	-0.375684	-0.283171	-0.813258	-0.712099	-0.635118	-0.66886	-0.83939	-0.390088
HIST1H3J	-0.577607	-0.590888	-0.41858	-0.567083	-0.584532	-0.544568	-0.278984	-0.298626	-0.587028	-0.565856	-0.571599	-0.588513	-0.59387	-0.585925	-0.535926	-0.588318	-0.377774	-0.587783	-0.577043	-0.522392	-0.237316	-0.570069	-0.590631	0.567278	-0.59234	-0.331325	-0.593061	-0.565276	-0.491812	-0.5886	0.0466541	-0.593961	-0.448137	-0.508443	-0.586153	-0.23817	-0.574381	-0.586423	-0.559097	-0.58437	-0.400008	-0.592547	-0.593443	-0.594392	-0.589657	-0.58646	-0.52952	-0.280282	-0.583383
TUBA8	-0.102873	-0.562453	-0.358501	-0.841701	-0.849607	-0.0668388	1.1097	-0.311948	-0.479444	0.2677	-0.737446	-0.708913	-0.986409	-0.387709	-0.659849	-0.688704	-1.06967	-0.917916	-0.879929	-0.856932	-0.904689	-0.733605	-0.910234	-0.000591645	-0.190297	-0.142499	-0.0464613	-0.426721	-0.993918	-0.473518	-0.586117	-0.953986	-0.723537	-0.500151	-0.193347	-0.41983	-0.712766	-0.148614	-0.718857	-0.268847	-0.880105	0.00367511	0.104996	-0.946513	-0.933287	-0.749086	-0.509665	-0.836233	-0.757105
RHOB	-0.58056	-0.684649	-0.653103	-0.473719	-0.62116	0.224241	-0.0778278	-0.412003	-0.684649	-0.581984	-0.684649	-0.639546	-0.643279	-0.684649	-0.457736	-0.684649	-0.684649	-0.684649	-0.684649	-0.684649	-0.560401	-0.044275	-0.572884	-0.473439	-0.684649	-0.0510882	-0.60443	-0.606787	-0.682432	-0.539238	0.577572	-0.681966	0.198505	-0.550787	-0.334864	-0.677882	-0.684649	-0.553704	-0.684649	-0.543578	-0.658213	-0.504588	-0.323758	-0.670579	-0.577714	-0.58819	-0.58798	-0.660336	-0.564391
UBE2A	-0.333	-0.584988	-0.480034	-0.536651	-0.549496	-0.584988	1.3772	-0.584988	-0.508579	-0.50502	-0.528557	-0.52893	-0.52738	-0.584988	-0.573033	-0.584988	-0.584988	-0.562958	-0.565283	-0.549453	-0.551577	-0.584988	-0.561968	-0.584988	-0.452062	-0.308717	-0.285337	-0.522587	-0.562599	-0.415494	-0.139653	-0.555955	-0.503872	-0.502666	-0.584988	-0.584988	-0.584988	-0.584988	-0.484483	-0.348342	-0.568598	-0.584988	-0.528916	-0.541344	-0.571297	-0.426631	-0.584988	-0.584988	-0.306521
UBA2	0.0290421	-0.730005	-0.543517	-0.7188	-0.600794	-0.214312	-0.571375	-0.263377	0.199439	-0.0375459	-0.770116	-0.623177	-0.745507	-0.770116	0.181148	-0.711484	-0.139666	-0.708491	-0.650345	-0.762953	-0.762442	-0.529908	-0.680838	0.384903	-0.719695	-0.185994	-0.161564	-0.623101	-0.588438	-0.098992	-0.105464	-0.754409	-0.105259	0.657215	-0.0847433	-0.654387	-0.657303	-0.528476	-0.573703	-0.363195	-0.648784	-0.499134	-0.495936	-0.768198	-0.563164	-0.601715	-0.49678	-0.731284	-0.632361
WARS	-0.32001	-0.390661	-0.346116	-0.425994	-0.410014	-0.361866	-0.347878	-0.362954	-0.410589	-0.260542	-0.437223	-0.349741	-0.393896	-0.376191	-0.283689	-0.432394	-0.393758	-0.387711	-0.441055	-0.416192	-0.434042	-0.236169	-0.405944	-0.268145	-0.366235	-0.209635	-0.212999	-0.405822	-0.358271	-0.360164	-0.275028	-0.441576	-0.187707	-0.23935	-0.36218	-0.383886	-0.333224	-0.023695	-0.292633	-0.32979	-0.313013	-0.284248	-0.112626	-0.426316	-0.411716	-0.32661	-0.287291	-0.41528	-0.360387
TUBA1C	-0.0507622	-0.941319	-0.733553	-0.866361	-0.898138	-0.519856	-0.337521	-0.237746	-0.603577	0.331884	-1.06245	-0.860998	-1.03336	-0.514489	-0.523009	-1.117	-0.262437	-1.091	-1.06937	-1.11684	-0.845427	-0.480493	-0.880139	-0.0766663	-0.880091	0.845838	0.197374	-0.866905	-1.07487	-0.445741	-0.109811	-1.11993	-0.847877	-0.281602	-0.45419	-0.323231	-0.661901	-0.378379	-0.981667	0.0763431	-1.12173	0.0464367	0.545637	-0.876049	-0.932332	-0.726265	-0.690338	-0.724183	-0.662025
HSPA14	-0.0776321	-0.66938	-0.589243	-0.739878	-0.664057	-0.43645	-0.739878	-0.600897	-0.415733	-0.180789	-0.570971	-0.710672	-0.739878	-0.739878	-0.465369	-0.739878	-0.593991	-0.690673	-0.739878	-0.739878	-0.739878	-0.280061	-0.65787	-0.00382541	-0.739878	-0.739878	0.229824	-0.584783	-0.614853	-0.521623	-0.346242	-0.739878	0.424627	-0.187695	0.0694058	-0.62219	-0.739878	-0.474289	-0.647368	-0.67197	-0.739878	-0.687364	-0.215462	-0.739878	-0.739878	-0.574856	-0.739878	-0.739878	-0.458751
PSMB4	-0.44874	-0.759485	-0.326864	-0.814196	-0.774606	-0.656817	0.14329	-0.352163	-0.799317	-0.520899	-0.744122	-0.756476	-0.783846	-0.77422	-0.768065	-0.497693	-0.687507	-0.759701	-0.683267	-0.814676	-0.68365	-0.359191	-0.847255	-0.688178	-0.815119	0.0688405	-0.527635	-0.756768	-0.583951	-0.689769	0.139148	-0.797235	-0.414631	-0.336595	-0.210259	-0.302583	-0.819604	-0.65015	-0.712968	-0.77983	-0.675492	-0.640827	-0.386485	-0.79695	-0.788143	-0.810353	-0.528786	-0.842958	-0.373334
SNRNP40	0.356892	-0.691798	-0.571365	-0.602241	-0.699131	-0.441446	-0.607463	-0.134717	-0.630853	-0.525042	-0.699892	-0.401476	-0.654809	-0.446168	-0.544798	-0.633508	-0.716102	-0.69058	-0.672455	-0.687599	-0.617102	-0.229106	-0.560791	-0.194227	-0.657572	-0.716102	-0.288615	-0.658682	-0.669779	-0.197077	0.237112	-0.711142	0.0264906	0.0584102	-0.334895	-0.41353	-0.607441	-0.409396	-0.460354	-0.349038	-0.707573	-0.565295	-0.266399	-0.663817	-0.698478	-0.640535	-0.617167	-0.649239	-0.553893
RPS17L	-0.687186	-0.787664	-0.527713	-0.793918	-0.817866	-0.690704	-0.570784	-0.276838	-0.82657	-0.208823	-0.815409	-0.694067	-0.738023	-0.801368	-0.734165	-0.831878	-0.840012	-0.666723	-0.825599	-0.821806	-0.712903	-0.611451	-0.808393	-0.284227	-0.641072	-0.612823	-0.55533	-0.753759	-0.683352	-0.756863	-0.4165	-0.840012	-0.412429	-0.67668	0.301003	-0.150499	-0.681395	-0.617803	-0.603579	-0.55069	-0.660027	-0.687096	-0.535966	-0.732408	-0.815314	-0.808012	-0.622161	-0.697139	-0.65519
HNRNPA1L2	1.11153	-0.705716	-0.450493	-0.739567	-0.524549	-0.453483	-0.0731087	-0.517586	-0.605204	0.0220697	-0.814034	-0.47636	-0.780939	-0.580824	-0.106126	-0.82436	-0.775458	-0.813894	-0.824898	-0.814181	-0.734523	-0.395275	-0.627219	0.400758	-0.634005	-0.267816	0.381132	-0.784469	-0.757699	-0.0301082	-0.446954	-0.794289	-0.674803	0.84433	0.214952	-0.328598	-0.69591	-0.213521	-0.805863	0.227703	-0.806869	-0.495706	-0.00719911	-0.715381	-0.658187	-0.254459	-0.352909	-0.566908	-0.55524
GART	-0.138033	-0.864562	-0.149722	-0.611841	-0.665456	-0.502577	-0.743842	0.595008	-0.569217	1.36631	-0.825078	-0.793561	-0.866016	-0.642952	-0.61597	-0.890265	-0.269046	-0.851944	-0.861364	-0.852932	-0.772162	-0.144837	-0.74896	0.538137	-0.892126	-0.471816	-0.227178	-0.779256	-0.592187	-0.571776	-0.578987	-0.798446	0.274891	-0.118553	-0.121926	0.529066	-0.790537	-0.439833	-0.837755	-0.479085	-0.775069	-0.835662	0.125503	-0.824032	-0.81275	-0.667724	-0.564507	0.368629	-0.213978
RBM4	0.356084	-0.719805	-0.308147	-0.70239	-0.663769	-0.459022	-0.664942	-0.567847	-0.677394	-0.0256161	-0.558823	-0.656459	-0.756171	-0.630291	-0.73677	-0.756171	-0.279722	-0.731356	-0.720708	-0.756171	-0.710691	-0.55756	-0.708616	0.275593	-0.756171	-0.756171	-0.0105466	-0.646714	-0.548446	-0.590406	-0.46967	-0.745162	-0.224407	0.454081	0.698532	-0.582014	-0.705548	-0.331518	-0.689305	-0.639495	-0.756171	-0.142292	-0.147887	-0.649962	-0.716557	-0.707082	-0.756171	-0.733521	-0.186057
AKAP8L	0.431268	-0.38809	-0.38809	-0.38809	-0.345738	0.692633	-0.38809	-0.38809	-0.200472	-0.182097	-0.232277	-0.171138	-0.38809	-0.265566	-0.184322	-0.38224	-0.38809	-0.38809	-0.362877	-0.332307	-0.38809	-0.224861	-0.309648	-0.273064	-0.34063	-0.255843	0.56261	-0.244142	-0.20797	-0.372847	-0.38809	-0.374577	-0.2317	-0.166771	-0.294817	-0.0398794	-0.339723	-0.237386	-0.318547	0.0323831	-0.380428	-0.346974	-0.25197	-0.38809	-0.34409	-0.367162	-0.321513	-0.38809	-0.151528
PRKCSH	0.412493	-0.733454	-0.496293	-0.386278	-0.592915	0.0645698	-0.785687	-0.242286	-0.596437	-0.170945	-0.805172	-0.660855	-0.739004	-0.618214	-0.815209	-0.806814	0.670699	-0.787761	-0.639908	-0.783923	-0.801019	-0.311577	-0.580107	0.038101	-0.711886	-0.165627	0.767675	-0.480868	-0.538181	-0.116967	-0.330245	-0.849993	-0.204295	-0.283094	0.131355	-0.328848	-0.717825	-0.0976587	-0.574762	-0.502599	-0.766499	-0.372556	0.183981	-0.823668	-0.390733	-0.834893	-0.607091	-0.76558	-0.1739
GNAI3	-0.183278	-0.888136	-0.827529	-0.876082	-0.617091	-0.24973	0.83764	-0.183187	-0.859807	-0.717551	-0.92433	-0.649292	-0.981294	-0.140283	0.0219531	-0.982387	-1.00631	-1.00631	-1.00631	-0.936491	-0.89389	-0.548058	-0.84385	-0.163192	-0.708699	-0.135531	-0.562602	-0.92849	0.285559	-0.728816	0.847949	-0.986319	-0.0105669	-0.230601	-0.724595	-0.564166	-0.746214	-0.692697	-1.00631	-0.423018	-1.00631	-0.656579	-0.246147	-0.963971	-0.894179	-0.54862	-0.866623	-0.563285	-0.645891
HNRNPA3	2.12386	-0.843787	-0.810161	-0.858357	-0.16682	0.0540543	-0.710485	-0.312971	-0.587919	0.144235	-0.951424	-0.61126	-0.924654	-0.132323	-0.0822374	-1.00582	-0.857444	-1.00597	-1.00871	-0.959074	-0.772142	-0.21378	-0.553353	0.319806	-0.682715	-0.475777	-0.0117134	-0.998922	-0.929556	-0.0618923	-0.849266	-0.969863	0.481431	0.896272	-0.0483575	-0.211666	-0.79632	-0.410296	-0.950554	0.406602	-0.938475	-0.401444	0.395351	-0.940974	-0.660213	-0.134803	-0.669041	-0.733314	-0.264483
LMAN2	-0.23287	-0.593277	-0.483487	-0.548529	-0.512685	-0.330018	-0.342844	-0.513353	-0.479634	-0.421951	-0.610933	-0.540161	-0.584129	-0.495382	-0.530033	-0.608056	-0.617703	-0.604413	-0.57865	-0.607576	-0.585712	-0.433237	-0.584763	-0.478174	-0.585926	-0.56804	0.172407	-0.484683	0.00482619	-0.397388	-0.44133	-0.605973	-0.430824	-0.303645	-0.194498	-0.42529	-0.542078	-0.494556	-0.575703	-0.322339	-0.602654	-0.570629	-0.412007	-0.602283	-0.522705	-0.226386	-0.538145	-0.586978	0.417121
P4HA2	-0.461569	-0.508433	-0.479858	-0.240248	-0.528508	-0.507619	-0.500453	0.0834146	-0.265952	0.643183	-0.528508	-0.480016	-0.475359	-0.344171	-0.389249	-0.528508	-0.528508	-0.47233	-0.449858	-0.518629	-0.500611	-0.479926	-0.528508	-0.025053	-0.466949	2.35606	-0.253405	-0.385632	-0.528508	-0.414456	-0.00649281	-0.528508	-0.524009	-0.439889	-0.21529	-0.401186	-0.479835	0.107152	-0.504205	-0.387147	-0.528508	-0.136889	0.0143959	-0.524732	0.142125	-0.414682	-0.318196	-0.47563	-0.524167
PLOD2	-0.527406	-0.583258	-0.583258	-0.468806	-0.583258	-0.323154	-0.583258	0.326378	-0.583258	-0.583258	-0.583258	-0.583258	-0.0641818	-0.583258	-0.576226	-0.583258	-0.583258	-0.583258	-0.425887	-0.583258	-0.583258	-0.583258	-0.583258	-0.583258	-0.583258	-0.583258	0.0682951	-0.583258	-0.583258	-0.431302	-0.572347	-0.583258	-0.583258	-0.583258	-0.0599788	-0.13531	-0.583258	-0.474383	-0.467351	-0.583258	-0.583258	-0.583258	-0.338188	-0.583258	-0.45555	-0.573882	-0.550685	-0.583258	-0.583258
RFC4	-0.536581	-0.536581	-0.536581	-0.536581	-0.525807	-0.464911	-0.536581	-0.536581	-0.536581	-0.477441	-0.536581	-0.536581	-0.536581	-0.536581	-0.536581	-0.536581	-0.536581	-0.52042	-0.536581	-0.536581	-0.536581	-0.536581	-0.530795	-0.374325	-0.536581	-0.536581	-0.472892	-0.51196	-0.50346	-0.360876	-0.412913	-0.536581	0.327059	-0.213225	-0.536581	-0.536581	-0.536581	-0.499709	-0.536581	-0.536581	-0.536581	-0.536581	-0.497354	-0.536581	-0.526685	-0.536581	-0.536581	-0.536581	-0.354212
SNRNP200	-0.46402	-0.796604	-0.796542	-0.669897	-0.731472	-0.501452	-0.675699	-0.726669	-0.322402	-0.304123	-0.705207	-0.484608	-0.7918	-0.727355	-0.349478	-0.773396	-0.623606	-0.744074	-0.688737	-0.665841	-0.793734	-0.419227	-0.785	1.6711	-0.581744	-0.358025	-0.360895	-0.663907	-0.404316	-0.464831	-0.575942	-0.785936	-0.255586	-0.00709996	-0.606699	-0.310799	-0.764849	-0.561032	-0.635833	-0.513431	0.801432	-0.546932	-0.453602	-0.766908	-0.649933	-0.579436	-0.794233	-0.694664	-0.470384
EEF2	-0.309192	-0.857491	-0.711971	-0.897219	-0.911746	-0.447854	-0.0540108	-0.660131	-0.807084	0.468121	-0.597662	-0.826361	-0.983521	-0.758246	-0.822442	-0.869313	-0.696203	-0.916567	-0.751753	-0.911403	-1.01764	-0.489014	-0.889084	0.353812	-0.756476	0.378075	0.453012	-0.430658	-0.667982	-0.613251	0.674986	-1.02128	1.25501	-0.587592	0.205365	-0.738431	-0.943205	-0.330702	-0.674378	-0.527951	-0.87111	-0.66788	-0.238387	-0.996878	-0.592329	-0.786041	-0.739659	-0.943468	-0.231702
PRPF39	0.0620305	-0.591474	-0.591474	-0.531692	-0.475775	4.22445	-0.591474	-0.538057	-0.52851	0.672119	-0.506689	-0.591474	-0.591474	-0.0645788	-0.591474	-0.591474	-0.591474	-0.591474	-0.591474	-0.467365	-0.591474	-0.591474	-0.556923	-0.564424	-0.547604	0.853055	-0.469183	-0.495096	-0.470092	-0.489641	0.0177059	-0.591474	-0.135498	-0.591474	-0.591474	-0.591474	-0.591474	0.140224	-0.451226	-0.422358	-0.591474	-0.0398025	1.50133	-0.591474	-0.591474	-0.591474	-0.591474	-0.591474	-0.435542
EIF4G2	-0.113865	-0.805213	-0.768991	-0.469762	-0.823901	-0.472785	-0.307891	-0.672748	-0.469817	-0.162069	-0.751567	-0.708255	-0.86529	-0.500323	-0.311628	-0.809005	0.1841	-0.7702	-0.852593	-0.818075	-0.859463	0.158706	-0.796419	0.264733	-0.64521	-0.39545	-0.061703	-0.661315	-0.802959	-0.614485	0.186244	-0.772014	-0.210658	-0.0258659	-0.513789	-0.696657	-0.587057	-0.363075	-0.722106	0.0585052	-0.819174	-0.422767	-0.233303	-0.843304	-0.673297	-0.720182	-0.719358	-0.834729	-0.70089
SYNCRIP	0.767456	-0.739345	-0.768228	-0.638702	-0.853779	0.159218	-0.82679	-0.86301	-0.386327	0.136428	-0.672182	-0.614931	-1.06116	-0.637348	-0.349463	-0.955421	-0.89752	-0.560083	-0.926121	-0.765065	-0.985039	0.0186833	-0.913794	0.0592677	-0.525629	0.429811	0.0525986	-0.780039	-0.951265	-0.649116	-0.503728	-1.04737	0.417993	-0.458859	-0.00609266	-0.473962	-0.837879	-0.0903384	0.271084	-0.272266	-0.972149	-0.570032	-0.0657034	-1.0379	-0.385376	-0.881871	-0.928156	-1.022	-0.732841
IMPDH1	-0.517104	-0.633171	-0.593964	-0.478208	-0.251209	-0.0092729	-0.633171	-0.560668	-0.633171	-0.0176745	-0.633171	-0.633171	-0.603454	-0.530796	-0.221336	-0.633171	-0.633171	-0.633171	-0.633171	-0.633171	-0.633171	-0.548221	-0.633171	0.0705425	-0.633171	-0.633171	-0.633171	-0.376144	-0.549777	-0.210445	-0.470273	-0.633171	1.9301	-0.299284	-0.0799088	-0.460004	-0.633171	0.544456	-0.580117	-0.607344	-0.633171	-0.513993	-0.408817	-0.633171	-0.428576	-0.355918	-0.633171	-0.633171	-0.633171
PCYOX1L	-0.20761	-0.333336	-0.313645	-0.318633	-0.238941	-0.230473	-0.155769	-0.275188	-0.265188	-0.291459	-0.322552	-0.255141	-0.326578	-0.229748	-0.0264686	-0.319832	-0.333336	-0.329025	-0.320664	-0.324096	-0.326638	-0.205104	-0.321566	-0.278312	-0.305307	-0.22843	-0.22172	-0.317991	-0.318752	-0.298538	-0.0940464	-0.333336	-0.148049	-0.266898	-0.315699	-0.308763	-0.292813	-0.305343	-0.325343	-0.230508	-0.333336	-0.180912	-0.233976	-0.32792	-0.325165	-0.280378	-0.322505	-0.321958	-0.298882
MCM4	-0.559845	-0.559845	-0.559845	-0.559845	-0.556953	-0.559845	-0.559845	-0.559845	-0.544055	-0.47216	-0.559845	-0.559845	-0.559845	-0.559845	-0.559845	-0.559845	-0.559845	-0.553945	-0.559845	-0.559845	-0.559845	-0.559845	-0.559845	-0.405587	-0.559845	-0.424211	-0.228945	-0.559845	-0.559845	-0.325884	-0.559845	-0.559845	-0.0951048	-0.559845	-0.559845	-0.559845	-0.559845	-0.262087	-0.559845	-0.350582	-0.559845	-0.559845	-0.456659	-0.559845	-0.559845	-0.536188	-0.559845	-0.559845	-0.559845
RPS5	-0.476077	-0.539309	-0.490518	-0.518221	-0.556344	-0.527132	-0.0310863	-0.566223	-0.566223	-0.519796	-0.559249	-0.529298	-0.566223	-0.560315	-0.491011	-0.553193	-0.045758	-0.56281	-0.540507	-0.552011	-0.533171	-0.487942	-0.546809	-0.388605	-0.52083	-0.427565	-0.441334	-0.483412	-0.365317	-0.525622	-0.295258	-0.566223	-0.409529	-0.385716	-0.492997	-0.28121	-0.566223	-0.534566	-0.542919	-0.480688	-0.566223	-0.547252	-0.566223	-0.566223	-0.546546	-0.525507	-0.551634	-0.566223	-0.452543
CDKN2AIPNL	-0.362202	-0.222576	-0.632582	-0.632582	-0.632582	-0.632582	-0.632582	-0.477963	-0.632582	0.630685	-0.632582	-0.501625	-0.286525	-0.632582	-0.632582	0.236896	-0.332217	-0.632582	-0.632582	-0.632582	0.0431118	-0.58434	-0.632582	-0.0012545	-0.632582	-0.201464	-0.567307	-0.632582	-0.632582	0.66169	-0.28938	-0.632582	-0.371586	-0.165563	0.100125	-0.456035	-0.0324639	0.356226	-0.632582	-0.632582	-0.632582	0.0461715	1.34401	-0.451037	-0.48908	-0.632582	-0.632582	-0.401265	-0.632582
TMED9	-0.269813	-0.808637	-0.616212	-0.509184	-0.802941	-0.466594	-0.272107	-0.466741	-0.629041	-0.524566	-0.82162	-0.689348	-0.811316	-0.463192	-0.451121	-0.778686	-0.823436	-0.781022	-0.706027	-0.804526	-0.730345	-0.569624	-0.74781	-0.118155	-0.529005	-0.481317	0.713402	-0.749936	-0.473861	-0.301714	-0.317818	-0.821297	-0.586907	0.0910058	0.0673753	-0.416029	-0.732835	-0.0515628	-0.800647	-0.0985783	-0.775327	-0.43313	0.199668	-0.809331	-0.653913	-0.486332	-0.607928	-0.720364	1.54068
FBXO22	-0.131455	-0.49038	-0.602596	-0.676577	-0.664513	0.404667	-0.676577	-0.56385	-0.676577	-0.431017	-0.642555	-0.64581	-0.50238	-0.621363	-0.469379	-0.676577	-0.524275	-0.670896	-0.557786	-0.676577	-0.643576	0.0370606	-0.676577	-0.600553	-0.635661	-0.676577	-0.246352	-0.584085	-0.647087	2.34579	-0.482848	-0.676577	-0.302268	-0.392143	-0.399548	-0.676577	-0.676577	2.02631	-0.66796	-0.470975	-0.676577	-0.563148	-0.339099	-0.504295	-0.676577	-0.627171	-0.676577	-0.645299	-0.316758
MCMBP	0.0766469	-0.329049	-0.329049	-0.329049	-0.320912	-0.219024	-0.329049	-0.294738	-0.329049	-0.195134	-0.329049	-0.329049	-0.329049	-0.329049	-0.329049	-0.329049	-0.329049	-0.329049	-0.329049	-0.329049	-0.329049	-0.255191	-0.329049	-0.292787	-0.329049	-0.108474	0.279233	-0.329049	-0.216644	-0.329049	-0.259998	-0.329049	0.281851	-0.272371	-0.223164	-0.329049	-0.329049	-0.284268	-0.329049	-0.329049	-0.329049	-0.329049	-0.329049	-0.329049	-0.329049	-0.323196	-0.329049	-0.329049	-0.174718
CCT7	0.216859	-0.998831	-0.712091	-0.164613	-1.06832	-0.637247	-0.596047	-0.230428	-0.564944	0.192115	-0.593871	-0.804085	-1.08575	-0.459689	-0.475928	-0.986647	-0.285187	-0.945447	-0.993856	-0.835118	-1.05197	0.462972	-1.01735	0.684786	-0.942331	0.0750718	0.64322	-0.193609	-0.785146	-0.644575	0.189712	-1.06717	-0.0320524	-0.379563	-0.371296	-0.235739	-0.883073	-0.689474	-0.545541	0.315379	-0.919239	-0.605205	-0.466008	-1.06473	-1.01414	-0.923393	-0.832003	-0.743382	-0.37268
MMP14	-0.511926	-0.374527	-0.284104	-0.0630792	-0.511926	-0.395293	-0.418612	0.0330889	-0.511926	0.414795	-0.511926	-0.511926	-0.263864	-0.511926	-0.511926	-0.511926	-0.511926	-0.506857	-0.511926	-0.511926	-0.396194	-0.511926	-0.511926	0.0817175	-0.511926	-0.0140752	-0.466452	-0.511926	-0.511926	0.0425518	-0.371448	-0.511926	-0.511926	-0.511926	-0.00731598	0.197337	-0.400588	0.0388342	-0.511926	-0.494841	-0.505167	-0.398335	-0.379822	-0.483313	-0.0420131	-0.511926	-0.511926	-0.389585	-0.511926
PPIL4	0.402079	-0.697758	-0.697758	-0.697758	-0.293869	-0.608883	-0.697758	-0.590581	-0.305657	-0.425551	-0.211664	-0.697758	-0.697758	-0.656655	-0.398563	-0.697758	-0.697758	-0.697758	-0.697758	-0.697758	-0.697758	0.451867	-0.622222	-0.520009	-0.697758	-0.00289526	-0.00537691	-0.584842	-0.573675	-0.336522	-0.540638	-0.697758	-0.636337	2.12016	0.915316	-0.353584	-0.697758	-0.414539	-0.697758	-0.421829	-0.697758	-0.697758	0.557027	-0.697758	-0.575536	-0.595234	-0.697758	-0.697758	-0.184986
UBQLN2	-0.255134	-0.275277	-0.258696	-0.254048	-0.326124	-0.155325	-0.287931	-0.189461	-0.25977	-0.256366	-0.325606	-0.220941	-0.30485	-0.19857	-0.337147	-0.251651	-0.240089	-0.310167	-0.308727	-0.278591	-0.307157	-0.245057	-0.292235	-0.217667	-0.282198	-0.0366775	-0.18905	-0.337135	-0.323575	-0.241366	0.0188397	-0.334164	-0.180064	-0.186299	-0.0106434	-0.197113	-0.299589	-0.248692	-0.248146	-0.185252	-0.283188	-0.224098	-0.196601	-0.334654	-0.306009	-0.349969	-0.316823	-0.310375	-0.253412
HNRNPCL1	1.53964	-1.05936	-0.890075	-0.901414	-0.744883	0.66539	-0.776182	-0.13075	-1.0006	0.000650404	-0.877931	-0.773156	-1.04182	-0.794149	-0.927848	-0.844602	-0.0333681	-0.916738	-0.959146	-0.973857	-0.699104	-0.5551	-0.802883	0.295209	-1.02301	-0.361524	-0.174269	-0.626815	-0.908272	-0.559582	-0.474383	-1.06312	0.325435	-0.305171	0.418526	-0.0522928	-0.951944	0.464574	-0.752698	-0.735996	-0.969758	-0.069417	-1.08465	-0.927388	-0.286132	-0.992514	-0.985656	-0.749059	-0.375698
UBFD1	0.349087	-0.312439	-0.49476	-0.238459	-0.568196	0.040186	-0.733124	-0.64441	-0.6583	-0.265213	-0.250417	-0.677444	-0.664278	-0.733124	-0.672612	-0.733124	-0.733124	-0.498021	0.0111378	-0.00788542	-0.70311	-0.0672501	-0.672612	-0.384606	-0.611617	-0.305192	0.343954	0.124009	-0.657333	0.0660335	-0.733124	-0.733124	-0.170761	-0.493552	-0.493552	-0.548508	-0.733124	-0.469577	-0.262555	-0.733124	-0.545851	-0.535343	-0.109162	-0.733124	-0.573087	-0.733124	-0.587883	-0.733124	-0.499591
HIST1H4L	1.73064	-1.04943	-0.9142	-1.01184	-0.60657	1.34575	-1.2195	0.20071	-0.983347	-0.0542091	-0.951392	-0.989467	-0.756971	-0.358843	-0.988557	-1.18599	-1.55676	-1.1479	-1.23279	-1.14425	-1.11983	-0.461768	-0.505925	-0.156188	-1.23721	-0.478127	0.329086	-1.14435	-0.792899	0.39255	-0.807049	-1.42774	2.19146	1.33607	-0.430755	-0.564493	-1.00363	0.181247	-0.555612	-0.030381	-1.20479	0.540298	0.234205	-1.13501	-0.923349	-1.31712	-0.835825	-0.744317	0.378409
NUDCD2	-0.464378	-0.5728	-0.439258	-0.5728	-0.5728	-0.416361	-0.413246	-0.37093	-0.5728	-0.398537	-0.5728	-0.5728	-0.491984	-0.5728	-0.5728	-0.5728	-0.309388	-0.484352	-0.5728	-0.5728	-0.45974	-0.412642	-0.549372	-0.305161	-0.5728	-0.5728	-0.282313	-0.5728	-0.5728	-0.459788	0.125848	-0.5728	-0.344603	-0.301007	-0.0893547	-0.378949	-0.49824	-0.464378	-0.164422	-0.5728	-0.498312	-0.450079	-0.380615	-0.5728	-0.530025	-0.5728	-0.374987	-0.466696	-0.5728
WDR12	-0.531274	-0.531274	-0.531274	-0.531274	-0.531274	-0.531274	-0.531274	-0.531274	-0.531274	-0.531274	-0.531274	-0.531274	-0.531274	-0.531274	-0.36183	-0.531274	-0.531274	-0.531274	-0.531274	-0.531274	-0.531274	-0.531274	-0.531274	0.394648	-0.531274	-0.531274	0.241816	-0.531274	-0.531274	-0.531274	-0.531274	-0.531274	-0.234539	-0.531274	-0.531274	-0.270047	-0.531274	-0.370759	-0.531274	-0.531274	-0.531274	-0.531274	-0.531274	-0.531274	-0.531274	-0.531274	-0.531274	-0.531274	-0.531274
SRP14	-0.186866	-0.793293	-0.775225	-0.708611	-0.687866	-0.300465	-0.343328	-0.695168	-0.707788	-0.713563	-0.763472	-0.45085	-0.766458	-0.59844	0.000653718	-0.766995	-0.704646	-0.787672	-0.78986	-0.787809	-0.788045	0.450668	-0.648537	-0.677806	-0.563882	-0.580028	0.588526	-0.743487	-0.381983	-0.481121	-0.218028	-0.793809	0.466973	0.458331	-0.395234	-0.748217	-0.724738	-0.566991	-0.801918	-0.0128659	-0.78596	-0.572321	-0.218868	-0.779916	-0.775883	-0.326617	-0.675509	-0.776579	0.076358
PPIAL4E	-0.487376	-0.495537	-0.480421	-0.491514	-0.493181	-0.491227	-0.418636	-0.432487	-0.495537	-0.495537	-0.488985	-0.495135	-0.495537	-0.495537	-0.493871	-0.495537	4.3287	-0.495537	-0.495537	-0.486744	-0.495537	-0.440361	-0.494388	-0.452144	-0.495537	-0.262418	-0.495537	-0.480249	-0.477088	-0.495537	-0.410589	-0.495537	-0.493928	-0.485594	-0.495537	-0.495537	-0.495537	-0.495537	-0.495537	-0.479789	-0.495537	-0.495537	-0.495537	-0.495537	-0.495537	-0.489847	-0.488813	-0.495537	-0.491227
RBFOX2	-0.259564	-0.57728	-0.598427	-0.655548	-0.645169	0.360651	-0.655548	-0.445436	-0.514485	-0.501591	-0.655548	-0.655548	-0.638592	-0.509198	-0.655548	-0.655548	-0.655548	-0.574443	-0.655548	-0.655548	-0.361945	-0.655548	-0.631565	-0.28271	-0.655548	-0.0126386	-0.574701	-0.655548	-0.615512	-0.504363	-0.0564147	-0.655548	-0.629244	0.506873	-0.596686	-0.51816	-0.597846	-0.51629	-0.589594	-0.447177	-0.627181	-0.466196	-0.456654	-0.655548	-0.60165	-0.601328	-0.655548	-0.601586	-0.312302
PSMD6	0.519127	-0.851384	-0.502037	-0.764704	-0.94165	-0.315649	-0.0886175	-0.0623426	-0.0821856	0.879148	-0.0747958	-0.682951	-0.984729	-0.311735	-0.163091	-0.808551	-1.10989	-0.92323	-0.716479	-0.159642	-1.06881	0.913771	-0.867149	0.543732	0.327922	-0.527299	-0.419025	-0.219801	-0.484329	-0.622108	-0.891125	-0.806443	-0.162899	0.198573	-0.337627	0.349435	-0.912063	-0.467606	-0.623969	-0.152991	-0.705257	-0.363765	0.196082	-0.68588	-0.72105	-0.446312	-0.694802	-0.864138	-0.157288
SNRPA	-0.230853	-0.712961	-0.658278	-0.634732	-0.676475	-0.642912	-0.410046	-0.490241	-0.692944	-0.540807	-0.712961	-0.712961	-0.67188	-0.610874	-0.697686	-0.647176	1.15934	-0.673736	-0.703347	-0.712961	-0.5595	-0.507427	-0.677137	-0.0879611	-0.712961	-0.287778	-0.469655	-0.712961	-0.587457	-0.624384	-0.245576	-0.712961	-0.314485	-0.66155	-0.139537	-0.559353	-0.651385	-0.447322	-0.456421	-0.480279	-0.712961	-0.579792	-0.115642	-0.665116	-0.637232	-0.707446	3.09834	-0.646606	-0.615249
PRPF4	0.212398	-0.811109	-0.811109	-0.505485	-0.424872	-0.656304	-0.572811	-0.742454	-0.579898	-0.693953	-0.765376	-0.425314	-0.811109	-0.706245	-0.660069	-0.811109	-0.811109	-0.664277	-0.811109	-0.811109	-0.811109	0.523226	-0.683876	-0.59828	-0.504932	-0.206838	0.467306	-0.665384	-0.573918	-0.203294	-0.165534	-0.811109	-0.13763	-0.575026	-0.764047	-0.811109	-0.696168	-0.322443	-0.613782	-0.56506	-0.811109	-0.811109	-0.694285	-0.757957	-0.708238	-0.644123	-0.811109	-0.811109	-0.283022
RPP30	0.138279	-0.59177	-0.59177	-0.56462	-0.59177	-0.129477	-0.59177	-0.59177	-0.59177	-0.113337	-0.59177	-0.302423	-0.59177	-0.59177	-0.447791	-0.59177	-0.59177	-0.59177	-0.560879	-0.59177	-0.59177	0.0577917	-0.483492	-0.0918523	-0.489585	-0.447791	0.0448582	-0.59177	-0.556711	-0.305629	-0.131936	-0.59177	-0.13076	0.130262	-0.352233	-0.417649	-0.516734	-0.144014	-0.553825	-0.074857	-0.59177	-0.514703	-0.407922	-0.576057	-0.514596	-0.51	-0.59177	-0.59177	-0.425558
GNB3	-0.570389	-0.614016	-0.614016	-0.536613	-0.603989	-0.491109	-0.0161896	-0.402681	-0.606511	-0.614016	-0.567985	-0.606921	-0.614016	-0.588215	-0.506413	-0.590913	8.20626	-0.614016	-0.590092	-0.574611	-0.55784	-0.596483	-0.614016	-0.614016	-0.596659	-0.382098	-0.602289	-0.524592	-0.55051	-0.603051	0.483006	-0.61255	-0.593962	-0.491109	-0.614016	-0.614016	-0.614016	-0.614016	-0.599415	-0.568982	-0.614016	-0.614016	-0.614016	-0.614016	-0.614016	-0.562883	-0.582644	-0.614016	-0.588098
TRMT61A	-0.00108762	-0.498139	-0.498139	-0.498139	-0.486511	-0.11163	-0.498139	-0.498139	-0.498139	-0.263866	-0.498139	-0.498139	-0.498139	-0.498139	-0.217989	-0.498139	-0.498139	-0.498139	-0.498139	-0.498139	-0.498139	-0.363489	-0.498139	-0.358738	-0.498139	-0.364198	-0.429644	-0.498139	-0.498139	-0.392348	-0.20551	-0.498139	-0.187003	-0.445598	-0.123188	-0.498139	-0.498139	-0.449569	-0.498139	-0.336261	-0.498139	-0.440706	-0.263795	-0.498139	-0.498139	-0.498139	-0.498139	-0.498139	-0.498139
GARS	-0.207219	-0.490542	-0.371433	-0.437686	-0.452081	-0.15533	-0.253945	-0.393798	-0.0338185	0.859135	-0.493225	-0.408053	-0.485988	-0.322647	-0.392753	-0.519286	-0.314927	-0.46551	-0.504173	-0.517477	-0.516962	-0.0566516	-0.453859	0.097222	-0.403327	0.121786	-0.0268314	-0.485068	-0.508914	-0.426285	-0.19443	-0.251294	-0.402875	-0.128114	-0.271257	0.149485	-0.328215	-0.112798	-0.484132	-0.278307	-0.517368	-0.113703	-0.0603791	-0.503846	-0.323708	-0.43923	-0.433537	-0.494597	-0.386436
GNAI2	-0.357658	-0.812674	-0.76781	-0.430733	-0.633931	-0.00724929	-0.269364	-0.71971	-0.77436	-0.524001	-0.843935	-0.740684	-0.799158	-0.0938399	0.128696	-0.865357	-0.863216	-0.849917	-0.825295	-0.819504	-0.721963	-0.549415	-0.703829	-0.735695	-0.547484	-0.623969	-0.299583	-0.81639	-0.0415044	-0.454344	0.880819	-0.86951	0.261782	-0.296568	-0.764157	-0.752912	-0.659392	-0.497279	-0.724364	0.240956	-0.831635	-0.758448	-0.701928	-0.84263	-0.627788	-0.136688	-0.74586	-0.764451	-0.448775
PPP6R3	0.129162	-0.854884	-0.731056	-0.740475	-0.642712	-0.449784	-0.832798	-0.824922	-0.78343	-0.373863	-0.787652	-0.456849	-0.801374	0.1087	-0.60057	-0.854884	-0.670726	-0.854884	-0.854884	-0.796909	-0.854884	0.0367582	-0.814285	-0.418929	-0.636379	4.65607	0.105858	-0.356649	-0.230548	0.110974	-0.0178885	-0.817127	-0.133353	0.276294	0.142073	-0.827439	-0.667478	0.509416	-0.799426	-0.106801	-0.823298	-0.739095	-0.695897	-0.788383	-0.6622	-0.555343	-0.802998	-0.854884	-0.668371
USP39	-0.341763	-0.404868	-0.624401	-0.624401	-0.565853	6.33616	-0.624401	-0.624401	-0.00295275	-0.450241	-0.621925	-0.624401	-0.624401	-0.624401	-0.616872	-0.624401	-0.624401	-0.624401	-0.617764	-0.624401	-0.624401	-0.624401	-0.563376	-0.624401	-0.624401	-0.56506	-0.624401	-0.0375272	-0.624401	-0.576255	-0.606371	-0.624401	0.671893	-0.624401	-0.364152	-0.410119	-0.624401	-0.410218	-0.604092	1.44977	-0.624401	-0.0911225	-0.278954	-0.160965	0.0564876	-0.624401	-0.624401	-0.624401	0.0111148
OVCA2	-0.404382	-0.663897	-0.711927	-0.71314	-0.72538	-0.367223	-0.467389	-0.763288	-0.606313	-0.60306	-0.603214	-0.696511	-0.711927	-0.350516	-0.588367	-0.674949	-0.763288	-0.713115	-0.688506	-0.622917	-0.763288	-0.391419	-0.733953	-0.763288	-0.325546	-0.376339	0.0774384	-0.556941	-0.506794	-0.763288	0.0959789	-0.720577	-0.226388	0.0254321	-0.515676	-0.707305	-0.726362	-0.578038	-0.735115	-0.55237	-0.716626	-0.763288	-0.534036	-0.750867	-0.749395	-0.681456	-0.763288	-0.752933	-0.494786
PTRH2	-0.46896	-0.729796	-0.542816	-0.455763	-0.718158	-0.452667	-0.297855	-0.526663	-0.729796	0.127266	-0.729796	-0.710523	-0.729796	-0.54966	-0.618628	-0.729796	-0.729796	-0.683755	-0.717017	-0.326834	-0.70766	-0.538953	-0.696674	0.34497	-0.669952	0.0954469	-0.524242	-0.494332	-0.699281	-0.474849	-0.729796	-0.635317	-0.634875	-0.35572	-0.492213	-0.531574	-0.729796	-0.678565	-0.652309	-0.669883	-0.452364	-0.729796	-0.631663	-0.72158	-0.694975	-0.650307	-0.255608	-0.729796	-0.0431178
UBA1	0.201825	-0.751218	-0.762016	-0.777435	-0.842099	0.0487133	-0.437501	-0.680939	-0.36957	-0.484167	-0.516936	-0.709734	-0.962586	-0.658361	-0.779723	-0.824566	-0.447383	-0.895597	-0.706646	-0.728264	-0.911499	0.871594	-0.886488	-0.32281	0.911359	-0.411675	0.0251494	-0.407775	-0.804701	-0.63057	-0.0237235	-0.845764	0.254028	0.534875	-0.444831	-0.636431	-0.771656	-0.57635	-0.546011	-0.155627	-0.834798	-0.485127	0.00917221	-0.944715	-0.852781	-0.890146	-0.764862	-0.887742	-0.589504
PPP2R1B	0.182601	-0.742703	-0.427212	-1.06343	-0.948478	-0.423115	0.398164	-0.845135	0.17509	-0.317268	-0.751353	-0.419473	-1.17998	0.0758441	0.70751	-1.01586	-0.912968	-1.05842	-0.980346	-0.912513	-1.08801	0.870491	-0.894758	-0.341169	-0.154059	-0.206414	-0.420838	-0.563333	-0.828291	-0.75932	0.677235	-1.0459	-0.926171	-0.453161	0.063097	-1.16359	0.139807	-0.381687	-1.14401	0.468273	-1.00539	0.086315	-0.403311	-1.26101	-1.11328	-0.515759	-0.737468	-1.07595	0.467818
KDM1A	-0.302048	-0.517916	-0.517916	-0.420025	-0.449265	-0.337695	-0.517916	-0.498033	-0.346696	-0.38453	-0.517916	-0.466707	-0.517916	-0.471691	0.793057	-0.500677	-0.517916	-0.514153	-0.510135	-0.468691	-0.517916	-0.0428024	-0.470776	-0.507338	-0.388751	-0.517916	-0.124268	-0.467928	-0.517916	-0.354934	0.0501557	-0.517916	-0.471284	0.984211	-0.480794	-0.517916	-0.509118	-0.414024	-0.493252	-0.418296	-0.513492	-0.517916	-0.455927	-0.517916	-0.502558	-0.347204	-0.517916	-0.517916	-0.461012
TFG	-0.104513	-0.679291	-0.591855	-0.567259	-0.647091	-0.336371	-0.115909	-0.555836	-0.661496	-0.398635	-0.741214	-0.605414	-0.545618	-0.513161	-0.455661	-0.750049	-0.485517	-0.735307	-0.73345	-0.744962	-0.656689	-0.116082	-0.711056	-0.329636	-0.580047	-0.341617	0.157175	-0.723982	-0.251438	-0.395511	-0.135046	-0.724314	-0.582311	0.248125	0.108727	-0.237157	-0.651611	-0.0166867	-0.742038	-0.26583	-0.70239	-0.540505	-0.165553	-0.690395	-0.62775	-0.69822	-0.602077	-0.598626	-0.0437465
PLOD3	-0.321695	-0.593471	-0.527636	-0.516063	-0.602305	-0.127219	-0.51819	-0.246342	-0.650978	0.240787	-0.665544	-0.607244	-0.634934	-0.480225	-0.630319	-0.665544	-0.665544	-0.665544	-0.617303	-0.665544	-0.551865	-0.6314	-0.633816	0.762274	-0.624117	-0.43678	0.291046	-0.566034	-0.622423	-0.400149	-0.595743	-0.54606	-0.00138949	-0.295087	0.327497	0.251855	-0.296313	0.13028	-0.660172	-0.535424	-0.651338	-0.428596	0.0280307	-0.654583	-0.566467	-0.589722	-0.665544	-0.607677	-0.541589
CDK4	-0.241289	-0.248867	-0.233726	-0.24093	-0.260383	-0.242371	-0.242077	-0.226366	-0.247623	-0.239858	-0.257516	-0.245313	-0.25653	-0.227533	-0.231163	-0.260383	-0.260383	-0.257572	-0.260383	-0.260383	-0.251652	-0.245525	-0.260383	-0.252729	-0.253801	-0.244964	-0.233751	-0.260383	-0.254099	-0.260383	-0.231219	-0.260383	-0.249832	-0.21811	-0.221735	-0.0154741	-0.242881	-0.229328	-0.260383	-0.216093	-0.25558	-0.228317	-0.204355	-0.254407	-0.25104	-0.244817	-0.250039	-0.255398	-0.240182
HIST2H4B	1.73064	-1.04943	-0.9142	-1.01184	-0.60657	1.34575	-1.2195	0.20071	-0.983347	-0.0542091	-0.951392	-0.989467	-0.756971	-0.358843	-0.988557	-1.18599	-1.55676	-1.1479	-1.23279	-1.14425	-1.11983	-0.461768	-0.505925	-0.156188	-1.23721	-0.478127	0.329086	-1.14435	-0.792899	0.39255	-0.807049	-1.42774	2.19146	1.33607	-0.430755	-0.564493	-1.00363	0.181247	-0.555612	-0.030381	-1.20479	0.540298	0.234205	-1.13501	-0.923349	-1.31712	-0.835825	-0.744317	0.378409
COPS4	0.185447	-0.733695	-0.140374	-0.93495	-0.945466	-0.204176	-0.176255	-0.479155	-0.27542	-0.256165	-0.0678334	-0.849301	-0.924026	-0.705183	-0.536773	-0.934357	7.21173	-0.746581	-0.8366	-0.548104	-0.929617	0.161786	-0.863816	-0.936949	-0.258535	-0.275235	-0.0910879	-0.0280639	-0.518036	-0.717995	0.207332	-0.6763	-0.342776	0.664089	-0.490523	-0.288306	-0.892625	-0.558843	-0.686335	-0.253017	-0.274976	-0.724179	-0.581764	-1.02238	-0.859262	-0.874814	-0.681039	-1.00149	-0.953761
NFIX	-0.456808	-0.358259	-0.362548	-0.410821	-0.461269	-0.417397	0.854485	-0.324194	-0.0359258	-0.345883	-0.369537	-0.240054	-0.428997	-0.427114	-0.241121	-0.439277	-0.324305	-0.385164	-0.361551	-0.442278	-0.446789	0.0333419	-0.447706	-0.37732	-0.379958	-0.153698	-0.421072	-0.390038	-0.464562	-0.402343	0.28977	-0.448481	-0.347424	-0.413057	-0.45413	-0.363978	-0.452166	-0.337647	-0.352267	-0.391669	-0.28888	-0.335602	-0.315071	-0.441966	-0.428644	-0.389283	-0.249861	-0.431866	-0.410509
SCYL1	-0.245677	-0.826623	-0.69327	-0.826623	-0.719227	-0.561539	-0.428186	-0.826623	-0.705924	0.838181	-0.826623	-0.757837	-0.826623	-0.744048	-0.648981	-0.826623	-0.312192	-0.826623	-0.826623	-0.826623	-0.826623	-0.663906	-0.703004	-0.508652	-0.764489	0.752848	0.313205	-0.748915	-0.333119	-0.489996	-0.129845	-0.826623	0.0782958	-0.597392	-0.735125	-0.66926	-0.8104	-0.215016	-0.826623	0.155355	-0.826623	-0.649306	-0.716793	-0.809913	-0.738045	-0.673316	-0.826623	-0.826623	-0.179812
TMEM201	0.00785632	-0.251135	-0.311436	-0.270169	-0.262164	1.1735	-0.311436	-0.311436	-0.311436	-0.185854	-0.159706	-0.262342	-0.311436	-0.25576	-0.199728	-0.311436	-0.311436	-0.311436	-0.230857	-0.242775	-0.311436	-0.0734344	-0.284399	-0.311436	-0.311436	-0.311436	2.07712	-0.101895	-0.267145	-0.141562	-0.311436	-0.311436	-0.154191	0.050903	-0.311436	-0.311436	-0.311436	-0.239929	0.14589	-0.233525	-0.311436	-0.311436	-0.311436	-0.311436	-0.213069	-0.311436	-0.311436	-0.311436	-0.205065
HNRNPC	0.34399	-0.773176	-0.70679	-0.758213	-0.700592	-0.361104	-0.635678	0.476083	-0.526857	-0.333039	-0.734954	-0.592485	-0.776432	-0.657128	-0.33415	-0.758507	1.5145	-0.743955	-0.773919	-0.775771	-0.367841	-0.344087	-0.700431	1.79874	-0.758331	-0.229392	0.105887	-0.748759	-0.741664	-0.514196	-0.313764	-0.774066	-0.0359238	-0.228478	-0.486958	0.102144	-0.750973	-0.41527	-0.756645	-0.299398	-0.780043	-0.545528	-0.295705	-0.755137	-0.714855	-0.693827	-0.723418	-0.340839	-0.419763
SRP54	0.597623	-0.817379	-0.89154	-0.93745	-0.894366	-0.48601	-0.0585247	-0.943806	-0.522913	0.051363	-0.813966	-0.773354	-0.954459	0.0208746	-0.593661	-0.870822	-0.178006	-0.911552	-0.836214	-0.952046	-0.856696	0.165842	-0.777356	1.29597	-0.751871	-0.36847	0.0949767	-0.849575	-0.627563	1.16684	-0.656992	-0.922558	1.9686	-0.0423976	-0.450871	-0.942394	-0.733448	-0.468293	-0.861876	-0.0424565	-0.937567	-0.755991	-0.407964	-0.952811	-0.910846	-0.761876	-0.794484	-0.884301	0.111869
NR2C2AP	-0.476421	-0.432884	-0.511017	-0.511017	-0.395162	-0.144264	-0.511017	-0.338422	-0.511017	-0.277224	-0.511017	-0.364781	-0.462199	-0.511017	-0.288417	-0.511017	-0.511017	-0.481266	-0.487541	-0.511017	-0.511017	-0.2474	-0.411298	-0.459655	-0.43504	-0.169945	-0.451079	-0.511017	-0.249314	-0.483059	0.254833	-0.511017	-0.202531	0.055466	-0.179684	-0.378833	-0.511017	-0.389469	-0.444465	0.160806	-0.511017	-0.377864	-0.511017	-0.450279	-0.393563	-0.461909	-0.511017	-0.442672	-0.442866
RPA3	0.1091	-0.604783	-0.65721	-0.605457	-0.593921	-0.220211	-0.275005	-0.602641	-0.586928	-0.386611	-0.586198	-0.557281	-0.700245	-0.645546	-0.562064	-0.653953	-0.661282	-0.704068	-0.710458	-0.664498	-0.721004	-0.319206	-0.7194	-0.33118	-0.542199	-0.443705	-0.462897	-0.52402	-0.496367	-0.422405	0.224498	-0.714025	0.247166	-0.0675295	-0.336212	-0.595969	-0.665263	-0.402115	-0.666452	-0.409754	-0.69523	-0.288043	-0.328145	-0.727558	-0.638398	-0.669342	-0.589791	-0.647492	-0.547288
PPIAL4D	-0.487376	-0.495537	-0.480421	-0.491514	-0.493181	-0.491227	-0.418636	-0.432487	-0.495537	-0.495537	-0.488985	-0.495135	-0.495537	-0.495537	-0.493871	-0.495537	4.3287	-0.495537	-0.495537	-0.486744	-0.495537	-0.440361	-0.494388	-0.452144	-0.495537	-0.262418	-0.495537	-0.480249	-0.477088	-0.495537	-0.410589	-0.495537	-0.493928	-0.485594	-0.495537	-0.495537	-0.495537	-0.495537	-0.495537	-0.479789	-0.495537	-0.495537	-0.495537	-0.495537	-0.495537	-0.489847	-0.488813	-0.495537	-0.491227
PPP1CB	-0.122885	-0.521975	-0.373495	-0.834049	-0.782418	-0.0675516	0.180279	-0.572834	-0.412304	-0.5868	-0.37948	-0.694556	-0.875959	-0.173392	-0.726699	-0.765687	-0.629181	-0.797612	-0.866054	-0.748665	-0.799432	-0.257594	-0.755595	-0.463835	-0.276665	-0.184964	0.164335	-0.50212	-0.762605	-0.692938	0.179552	-0.793138	-0.546596	-0.105798	-0.488406	-0.65995	-0.768991	-0.531276	-0.687619	-0.0183336	-0.46795	-0.549632	-0.361935	-0.860643	-0.786594	-0.729785	-0.428736	-0.830172	-0.504977
CCT4	1.11111	-0.670624	-0.778754	-0.970311	-0.998376	0.825372	-0.370511	-0.843169	-0.776342	-0.728924	-0.469319	-0.748462	-1.19008	-0.230755	-0.773944	-1.04362	-0.311998	-0.752846	-1.04203	0.0666051	-1.14372	0.773585	-0.959883	-0.291198	-0.970524	-0.312296	-0.0738175	-0.327066	-0.741027	-0.933337	0.142556	-1.08649	-0.0332671	-0.16241	-0.619361	-0.800363	-1.03674	-0.609728	-0.753413	-0.549157	-0.855244	-1.07125	-0.25909	-1.14049	-0.995808	-0.948121	-0.736501	-1.25099	-0.0714622
PPIAL4F	-0.487376	-0.495537	-0.480421	-0.491514	-0.493181	-0.491227	-0.418636	-0.432487	-0.495537	-0.495537	-0.488985	-0.495135	-0.495537	-0.495537	-0.493871	-0.495537	4.3287	-0.495537	-0.495537	-0.486744	-0.495537	-0.440361	-0.494388	-0.452144	-0.495537	-0.262418	-0.495537	-0.480249	-0.477088	-0.495537	-0.410589	-0.495537	-0.493928	-0.485594	-0.495537	-0.495537	-0.495537	-0.495537	-0.495537	-0.479789	-0.495537	-0.495537	-0.495537	-0.495537	-0.495537	-0.489847	-0.488813	-0.495537	-0.491227
KDELC2	-0.465838	-0.568549	-0.354042	-0.516497	-0.568549	-0.38693	-0.261754	-0.468644	-0.426537	-0.416287	-0.572863	-0.497791	-0.54866	-0.470019	-0.327892	-0.572863	-0.474542	-0.566755	-0.568911	-0.478551	-0.552305	-0.323579	-0.555588	-0.35975	-0.475134	-0.278666	-0.539287	-0.494642	-0.524075	-0.527587	-0.106686	-0.570362	-0.458413	-0.410484	-0.508862	-0.466755	-0.471813	-0.431481	-0.535928	-0.434516	-0.572863	-0.394184	-0.372786	-0.558948	-0.505483	-0.443105	-0.495901	-0.540986	-0.4976
POFUT2	-0.483271	-0.596542	-0.337883	-0.528357	-0.596542	-0.400091	-0.380132	0.530088	-0.596542	0.0398216	-0.596542	-0.410223	-0.596542	-0.596542	-0.596542	-0.596542	-0.200601	-0.596542	-0.596542	-0.596542	-0.596542	-0.596542	-0.596542	0.45704	-0.551254	-0.368481	-0.225727	-0.456828	-0.596542	-0.528965	-0.193002	-0.596542	-0.58175	0.250659	0.455115	-0.442542	-0.596542	0.0521821	-0.329069	-0.546391	-0.596542	0.0611992	0.221481	-0.596542	-0.478611	-0.596542	-0.596542	-0.551457	-0.490667
TUBG2	0.0163941	-0.544062	-0.615493	-0.63036	-0.552462	-0.223001	-0.37732	-0.220965	-0.565038	-0.389336	-0.641459	-0.625676	-0.616664	0.00809525	-0.581279	-0.661621	-0.661621	-0.63535	-0.626949	-0.661621	-0.62201	-0.0164451	-0.59579	-0.444017	-0.493097	-0.505418	-0.193675	-0.661621	-0.578123	-0.437398	-0.149075	-0.643038	-0.417236	1.2649	-0.374927	-0.356904	-0.535254	-0.430881	-0.578276	-0.195304	-0.651387	-0.521711	-0.108446	-0.655766	-0.612744	-0.524715	-0.478587	-0.633924	-0.226158
CCT6A	-0.231202	-0.986688	-0.655475	-0.822732	-1.01637	-0.137163	0.311232	-0.581198	-0.42544	-0.317974	-0.697352	-0.822732	-1.0097	-0.611733	-0.375601	-0.995456	-0.181268	-0.925412	-0.843189	-0.843948	-0.853742	1.5474	-0.974572	0.140578	-0.630184	-0.726561	-0.0950165	-0.347009	-0.189213	-1.08231	-0.536145	-0.984603	-0.0457302	0.707355	-0.240048	-0.555212	-0.94936	-0.925618	-0.599064	-0.457934	-0.804834	-0.908446	-0.96413	-0.993797	-0.947796	-0.20441	-0.979201	-1.03024	-0.554359
HNRNPR	0.146558	-0.884445	-0.86571	-0.801809	-0.822041	-0.420215	-0.774171	-0.585227	-0.702132	-0.295466	-0.766574	-0.822957	-0.941748	-0.74255	-0.418571	-0.899571	-0.885421	-0.910557	-0.916465	-0.86174	-0.900913	-0.339607	-0.843844	-0.0648711	-0.75458	-0.730314	-0.476396	-0.840331	-0.892271	-0.517689	0.274097	-0.943594	-0.408689	-0.293991	-0.196435	-0.603609	-0.77549	-0.217326	-0.793039	-0.180109	-0.913236	-0.532623	-0.42424	-0.881752	-0.734248	-0.747661	-0.817319	-0.856254	-0.566602
PIN1	-0.117246	-0.303387	-0.630159	-0.772773	-0.738175	0.132223	0.516774	-0.605137	-0.653142	-0.209318	-0.404536	-0.6861	-0.778837	-0.101052	-0.710155	-0.483069	-0.354447	-0.651126	-0.644642	-0.641089	-0.750526	-0.48009	-0.768532	-0.691167	-0.110345	-0.414815	-0.27713	-0.402423	-0.550297	-0.571912	-0.518303	-0.704262	-0.531533	0.174779	-0.694608	-0.670248	-0.776713	-0.583043	-0.571614	-0.240065	-0.232744	-0.558028	-0.682246	-0.787475	-0.657469	-0.846314	-0.262457	-0.761386	-0.714091
HNRNPF	-0.0711823	-0.844298	-0.79146	-0.797512	-0.74716	-0.0599864	-0.548797	-0.680858	-0.763453	-0.484926	-0.806671	-0.459512	-0.85857	-0.775926	-0.514881	-0.866926	-0.691681	-0.849065	-0.864939	-0.873534	-0.832428	-0.296781	-0.784087	-0.557825	-0.604062	-0.295676	0.112271	-0.772445	-0.623437	-0.46912	0.436852	-0.877821	-0.0199937	-0.305564	-0.631965	-0.740962	-0.841938	-0.672593	-0.804462	-0.156647	-0.766078	-0.643672	-0.596854	-0.861209	-0.816326	-0.649067	-0.752393	-0.844599	-0.457394
TBCD	0.258039	-0.849999	-0.530694	-0.760733	-0.814073	1.13805	-0.82892	-0.329249	-0.518596	-0.184076	-0.207722	-0.703544	-0.206439	-0.63829	-0.53051	-0.888675	-0.6733	-0.888675	-0.819755	-0.788228	-0.856232	-0.0915107	-0.888675	-0.39377	-0.456091	0.75991	-0.728289	-0.829837	-0.779796	-0.654787	-0.888675	-0.871079	-0.406967	2.17937	-0.302304	-0.62161	-0.673666	-0.145217	-0.766965	-0.307253	-0.888675	-0.797576	-0.669817	-0.865213	-0.697312	-0.552689	-0.721141	-0.871995	-0.693463
STX12	-0.250188	-0.820437	-0.413047	-0.666749	-0.89222	-0.505031	-0.680928	-0.411272	-0.89222	-0.471538	-0.883281	-0.642469	-0.757487	-0.759536	-0.622944	-0.771624	0.604044	-0.868046	-0.244356	-0.856888	-0.790177	0.0567228	-0.860544	-0.586513	-0.507419	0.310636	0.0176299	-0.69067	-0.796136	-0.385069	-0.173714	-0.863587	-0.376469	-0.421922	-0.0829972	-0.337164	-0.59541	-0.409814	-0.80406	-0.249279	-0.87411	0.112573	0.444376	-0.831446	-0.69853	-0.872166	-0.76763	-0.696502	-0.623726
VCP	-0.239605	-0.922091	-0.382944	-0.895692	-1.08007	-0.209367	0.465108	-0.678568	-0.610889	0.00144609	-0.778575	-0.763701	-1.10489	-0.768371	-0.728539	-0.746676	-0.517787	-0.971468	-0.685214	-0.776452	-1.12069	-0.417473	-1.06299	0.44322	-0.828792	-0.15136	-0.422417	-0.385189	-0.966042	-0.533523	0.333774	-1.13527	-0.0222745	-0.448961	-0.154326	-0.532525	-0.846754	-0.470485	-0.472456	-0.587055	-0.892199	-0.634416	0.654327	-1.11489	-0.933358	-0.959263	-0.823625	-1.0244	-0.690853
CBX3	0.246685	-0.784563	-0.786412	-0.749729	-0.647314	-0.251628	-0.322808	-0.735834	-0.522306	-0.521181	-0.684218	-0.676231	-0.780271	-0.66142	-0.125953	-0.809882	-0.73691	-0.782081	-0.784984	-0.81034	-0.802497	-0.0228084	-0.702252	-0.438973	-0.695374	-0.590269	0.275481	-0.721747	-0.722066	-0.557265	0.321777	-0.805229	0.100492	-0.192434	-0.570623	-0.755277	-0.772013	-0.515387	-0.722736	-0.35674	-0.791512	-0.456887	-0.58696	-0.809882	-0.738403	-0.436848	-0.702076	-0.797974	-0.604604
AP2B1	-0.0799733	-0.910467	-0.852393	-0.735109	-0.847194	0.0847612	0.0936139	-0.468895	0.724223	-0.480077	-0.873006	-0.390693	-0.870807	-0.823636	-0.644514	-0.940342	-0.10765	-0.882306	-0.882306	0.178767	-0.897067	0.524824	-0.859755	-0.219473	-0.775347	-0.110054	-0.390675	-0.240253	-0.380797	-0.76655	0.460562	0.116743	-0.723331	0.845813	-0.561876	-0.315753	-0.862457	-0.55662	-0.833682	-0.653105	-0.78133	-0.635661	-0.528031	-0.933577	-0.68559	-0.733078	-0.833868	-0.856084	-0.369391
DDX39A	0.895121	-0.840607	-0.423515	-0.852247	-0.889733	-0.316652	-0.655923	-0.312055	-0.409962	0.236688	-0.992688	-0.809749	-0.974325	-0.845073	-0.690439	-0.830642	-0.910483	-0.389248	-1.06556	-1.02306	-1.00828	-0.282124	-0.865241	0.910206	-0.611501	0.454107	0.295268	-0.650566	-0.948753	0.826944	-0.217795	-1.10871	-0.438231	-0.610741	-0.0641943	-0.273489	0.448869	-0.206179	-0.520495	0.385241	-0.863436	-0.615195	-0.00781148	-0.336975	-0.647644	-0.905043	-0.972591	-0.867759	-0.727663
SEC24D	-0.475187	-0.639084	-0.377883	-0.311578	-0.632711	-0.362498	-0.580643	0.327647	-0.569966	0.226554	-0.639026	-0.609519	-0.633285	-0.602688	-0.618073	-0.6489	-0.6489	-0.6489	-0.636959	-0.6489	-0.623526	-0.621689	-0.62921	0.0670776	-0.625535	-0.00496792	0.452909	-0.573525	-0.600449	-0.306756	-0.355896	-0.6489	-0.536325	-0.554868	-0.103363	0.177815	-0.537244	0.373802	-0.610954	-0.604639	-0.643274	-0.233045	-0.21479	-0.6489	-0.513764	-0.642643	-0.6489	-0.391718	-0.100148
HNRNPCP5	1.53964	-1.05936	-0.890075	-0.901414	-0.744883	0.66539	-0.776182	-0.13075	-1.0006	0.000650404	-0.877931	-0.773156	-1.04182	-0.794149	-0.927848	-0.844602	-0.0333681	-0.916738	-0.959146	-0.973857	-0.699104	-0.5551	-0.802883	0.295209	-1.02301	-0.361524	-0.174269	-0.626815	-0.908272	-0.559582	-0.474383	-1.06312	0.325435	-0.305171	0.418526	-0.0522928	-0.951944	0.464574	-0.752698	-0.735996	-0.969758	-0.069417	-1.08465	-0.927388	-0.286132	-0.992514	-0.985656	-0.749059	-0.375698
UBB	-0.760938	-0.88223	-0.668747	-0.880204	-0.930246	-0.840958	-0.109416	-0.587205	-0.869922	-0.610653	-0.810541	-0.860783	-0.866966	-0.931452	-0.741629	-0.772185	1.36823	-0.940672	-0.926218	-0.86333	-0.682349	-0.54484	-0.953238	-0.156943	-0.819691	0.299877	-0.671108	-0.815728	-0.543839	-0.91761	0.360633	-0.964663	-0.726335	-0.651694	0.756718	-0.12229	-0.899191	-0.879044	-0.238028	-0.695976	-0.876975	-0.802739	-0.590495	-0.854707	-0.949404	-0.761401	-0.703453	-0.628132	-0.875792
HIST1H4H	1.73064	-1.04943	-0.9142	-1.01184	-0.60657	1.34575	-1.2195	0.20071	-0.983347	-0.0542091	-0.951392	-0.989467	-0.756971	-0.358843	-0.988557	-1.18599	-1.55676	-1.1479	-1.23279	-1.14425	-1.11983	-0.461768	-0.505925	-0.156188	-1.23721	-0.478127	0.329086	-1.14435	-0.792899	0.39255	-0.807049	-1.42774	2.19146	1.33607	-0.430755	-0.564493	-1.00363	0.181247	-0.555612	-0.030381	-1.20479	0.540298	0.234205	-1.13501	-0.923349	-1.31712	-0.835825	-0.744317	0.378409
LMNB2	-0.147375	-0.748402	-0.484535	-0.791427	-0.767458	-0.442553	-0.484692	-0.557892	-0.181878	-0.510173	-0.561115	-0.339596	-0.77985	-0.740632	-0.356305	-0.749612	1.25658	-0.677267	-0.770306	-0.683765	-0.589965	-0.260554	-0.691046	0.397631	-0.650148	-0.534904	-0.209362	-0.656845	-0.719312	-0.625324	0.067292	-0.841086	-0.307282	0.660935	-0.576719	-0.224862	-0.817472	-0.64194	-0.483253	-0.139844	-0.656636	-0.421432	-0.39885	0.0295341	-0.794431	-0.490345	-0.509495	-0.704824	-0.82954
DDX17	0.487355	-0.841016	-0.846903	-0.795186	-0.78869	0.0098637	-0.623647	-0.58985	-0.699193	-0.131728	-0.788048	-0.849986	-0.954963	-0.669867	-0.706092	-0.904409	-0.601777	-0.962927	-0.958475	-0.91797	-0.955082	-0.672236	-0.817995	-0.276601	-0.811935	-0.53978	0.417664	-0.758498	-0.941487	-0.395555	-0.357643	-0.954261	-0.0409873	-0.00664783	-0.0988769	-0.649599	-0.899488	-0.406715	-0.879086	-0.134897	-0.968054	-0.617991	-0.270144	-0.872101	-0.810096	-0.907843	-0.900976	-0.926544	-0.62968
PCBP3	-0.401012	-0.790834	-0.849178	-0.736939	-0.613864	-0.581571	-0.523729	-0.661013	-0.455266	-0.617955	-0.64623	-0.330827	-0.820114	-0.45218	-0.387521	-0.779567	3.70266	-0.799374	-0.785667	-0.746412	-0.816382	-0.735863	-0.739092	-0.388813	-0.200504	1.68107	0.797804	-0.665821	0.229147	-0.553511	-0.461509	-0.766147	-0.356375	0.976281	-0.271622	-0.60597	-0.685628	-0.529829	-0.756746	-0.0608514	-0.840925	-0.43101	-0.200289	-0.817315	-0.742035	-0.247725	-0.525236	-0.801814	-0.192466
TUBB2B	-0.00356061	-0.943808	-0.642913	-0.863754	-1.05895	-0.527735	0.138027	-0.317786	-0.552001	-0.109985	-0.977017	-0.716646	-1.06374	-0.260139	-0.456322	-1.08013	-0.807203	-1.0745	-1.03689	-1.1134	-1.00629	-0.371386	-1.04735	-0.424032	-0.734598	0.0753225	0.0442186	-0.884828	-0.865905	-0.489435	-0.261978	-1.11955	-0.795745	-0.0962961	-0.241566	-0.441116	-0.776828	-0.388144	-0.957783	0.47204	-1.10029	-0.103564	0.186324	-1.02064	-0.789115	-0.759349	-0.539427	-0.854819	-0.554099
NME1-NME2	-0.306074	-0.857352	-0.278366	-0.566937	-0.858649	-0.484786	-0.241902	0.326909	-0.860676	0.259676	-0.911545	-0.495475	-0.667384	-0.846326	-0.839705	-0.726846	-0.903991	-0.556904	-0.824537	-0.838097	1.50987	-0.692653	-0.872507	-0.0775875	-0.742163	-0.753196	-0.314722	-0.68922	-0.879304	-0.552951	-0.690477	-0.839874	-0.839488	-0.550242	2.05935	0.490284	-0.823091	0.315781	-0.417	-0.455829	-0.624434	-0.642419	-0.199452	-0.581146	-0.798471	-0.841367	-0.804963	-0.400717	-0.628041
LUC7L2	-0.0457662	-0.845642	-0.836648	-0.642234	-0.697101	-0.0256343	-0.754242	-0.566469	-0.534089	-0.358669	-0.740063	-0.832151	-0.58213	-0.724825	-0.154018	-0.842071	0.741862	-0.845642	-0.793025	-0.716545	-0.841912	-0.670779	-0.771305	0.30121	-0.77239	-0.134997	-0.160261	-0.653028	-0.102723	-0.591151	-0.316792	-0.790882	0.257349	-0.253936	0.307877	-0.703609	-0.803897	-0.702788	-0.64943	-0.345363	-0.845642	-0.629721	-0.57131	-0.843923	-0.721307	-0.795194	-0.74829	-0.787443	-0.416684
RPS4X	-0.690277	-0.642106	-0.582851	-0.639924	-0.956191	-0.368372	-0.245546	-0.433162	-0.900728	-0.264675	-0.872915	-0.824558	-0.890708	-0.816578	-0.673506	-0.842823	-0.698543	-0.886006	-0.846102	-0.931443	-0.881531	-0.820843	-0.897361	-0.418736	-0.816142	-0.53024	-0.32341	-0.926787	-0.735953	-0.453075	0.0765828	-0.957135	-0.0587233	-0.461797	0.531275	-0.299539	-0.867361	-0.486208	-0.265178	-0.640114	-0.830215	-0.774995	-0.42523	-0.806362	-0.761188	-0.828335	-0.945009	-0.792788	-0.368794
UBAP2L	0.89293	-0.79615	-0.644893	-0.771124	-0.768436	-0.678399	-0.350308	-0.798149	-0.11384	-0.473184	-0.535943	-0.73693	-0.851395	-0.651489	-0.315447	-0.824646	-0.55566	-0.843053	-0.830437	-0.64225	-0.848913	-0.194639	-0.685499	-0.304899	0.0186188	-0.392707	-0.427545	-0.494119	-0.825565	-0.370393	0.156294	-0.730725	-0.555569	0.0929833	-0.637172	-0.759818	-0.744168	-0.721946	-0.811386	-0.240921	-0.831448	-0.637815	-0.176645	-0.812006	-0.800746	-0.456339	-0.696116	-0.829632	-0.765149
EIF4A2	0.241572	-0.836268	-0.634067	-1.07561	-0.975143	-0.00792662	-0.438462	-0.596516	-0.765123	-0.120728	-0.510764	-0.511237	-1.08011	-0.642651	-0.628184	-0.939737	-0.929315	-1.02172	-1.05893	-0.878266	-1.01808	0.395252	-0.921616	-0.0119783	-0.523685	0.872552	0.729808	-0.745362	-0.743121	-0.301914	-0.070966	-1.10223	0.0410812	0.0328155	0.445735	-0.514807	-0.678496	-0.30172	-0.844249	1.08396	-0.966931	-0.261756	1.00181	-1.04478	-0.808954	-0.75274	-0.72077	-1.02291	-0.0580079
PPP6C	-0.29654	-0.782263	-0.657851	-0.831303	-0.754691	-0.00745298	-0.380118	-0.46589	-0.831303	-0.328979	-0.718435	-0.831303	-0.76967	-0.754691	-0.673116	-0.750683	-0.831303	-0.755549	-0.831303	-0.831303	-0.831303	-0.187775	-0.831303	-0.00793002	-0.681417	-0.733605	0.208361	-0.61778	-0.564828	-0.723397	-0.762037	-0.752973	0.0466435	-0.831303	-0.120703	-0.568644	-0.626939	-0.615585	-0.437267	-0.202372	-0.446045	-0.357124	-0.604422	-0.831303	-0.709181	-0.605758	-0.831303	-0.483159	-0.550517
SUPT5H	-0.000346597	-0.586215	-0.586215	-0.461978	-0.543369	0.0918004	-0.586215	-0.586215	-0.0422968	-0.399411	-0.586215	-0.586215	-0.586215	-0.573307	-0.288082	-0.586215	-0.0344087	-0.586215	-0.586215	-0.586215	-0.586215	-0.586215	-0.555918	0.0618616	-0.586215	-0.586215	0.416825	-0.586215	-0.551257	-0.376464	-0.586215	-0.586215	-0.080303	-0.419132	0.375233	-0.586215	-0.574204	-0.419132	-0.586215	-0.519525	-0.586215	-0.586215	0.970962	-0.586215	-0.568467	-0.303858	-0.586215	-0.586215	-0.433294
MAGED2	0.562126	-0.608272	-0.431039	-0.46812	-0.553751	-0.35295	-0.608272	-0.568992	-0.26669	-0.107055	-0.608272	-0.551709	-0.608272	-0.481947	-0.322783	-0.608272	-0.608272	-0.513057	-0.521227	-0.608272	-0.553594	-0.027237	-0.593346	0.601249	-0.608272	-0.608272	-0.16409	-0.382174	-0.450994	-0.302671	-0.608272	-0.608272	-0.27926	0.0981459	-0.385945	-0.571663	-0.554222	-0.071231	-0.491688	-0.351064	-0.608272	-0.454293	0.381593	-0.596645	-0.436224	-0.608272	-0.608272	-0.608272	-0.532383
RPS21	0.0372742	-0.773109	-0.420983	-0.947841	-0.872323	0.00113596	-0.133228	-0.66397	-0.539585	0.219382	-0.735786	-0.844264	-0.466599	-0.593136	-0.878428	-0.949414	-0.50962	-0.916762	-1.05124	-0.887155	-0.945732	-0.244234	-0.873645	-0.167214	-0.720301	-0.779726	-0.32286	-0.932687	0.535837	-0.962827	-0.262	-0.972954	-0.448823	1.22958	1.80616	0.602692	-1.0576	-0.293331	-0.823594	0.24056	-1.00544	-0.909177	-0.636619	-0.938734	-0.73594	-0.93226	-0.653125	-0.542573	0.440104
TIA1	0.172649	-0.641429	-0.615929	-0.589584	-0.554866	-0.500358	-0.56548	-0.614957	-0.613392	-0.432063	-0.621723	0.0226126	-0.641429	-0.641429	-0.532412	-0.641429	-0.478833	-0.641429	-0.417981	-0.606711	-0.529325	-0.304312	-0.624768	1.07925	-0.517442	-0.585694	0.0514527	-0.572838	-0.607557	-0.426481	-0.565142	-0.641429	-0.296109	-0.348418	0.432717	-0.520909	-0.134824	-0.436969	-0.616141	0.0491269	-0.628954	-0.291711	0.143893	-0.641429	-0.627347	-0.461791	-0.569582	-0.62832	-0.59191
WTH3DI	-0.540704	-0.72759	-0.674222	-0.677869	-0.61303	-0.576987	-0.340379	-0.588697	-0.72759	-0.638083	-0.719768	-0.654353	-0.695003	-0.376422	-0.609863	-0.72759	0.939654	-0.72759	-0.688428	-0.72759	-0.706041	-0.58433	-0.685212	-0.565997	-0.659296	-0.72759	-0.213773	-0.72759	-0.640434	-0.480904	-0.72759	-0.72759	-0.612694	-0.121625	-0.354489	-0.528562	-0.668271	-0.638755	-0.72759	-0.514932	-0.724567	-0.56806	-0.569548	-0.651089	-0.667455	-0.655264	-0.532161	-0.696923	-0.358329
RPL3	-0.708481	-0.791756	-0.789872	-0.770882	-0.716164	-0.552607	0.00186906	-0.686517	-0.795441	-0.498026	-0.799248	-0.676422	-0.792674	-0.656615	-0.650984	-0.802776	-0.417224	-0.790097	-0.78845	-0.784819	-0.773084	-0.0553372	-0.733503	-0.28026	-0.71194	-0.191947	0.292312	-0.753719	-0.497533	-0.546044	-0.306653	-0.801672	-0.303947	-0.340803	-0.564303	-0.441841	-0.737944	-0.498558	-0.761655	-0.419862	-0.789765	-0.664802	-0.504804	-0.761173	-0.688394	-0.762274	-0.664493	-0.772304	-0.0153624
EIF3M	-0.118797	-0.83785	-0.843442	-0.923678	-0.843676	-0.33442	-0.660719	-0.933997	-0.669634	-0.100195	-0.696286	-0.831392	-0.927562	-0.081944	-0.53296	-0.840377	-0.938793	-0.855844	-0.83441	-0.80591	-0.927609	-0.232353	-0.831673	-0.0882383	-0.472474	1.68445	0.570304	-0.627001	-0.899577	-0.453357	0.0591757	-0.857178	-0.260689	-0.230575	-0.383019	-0.722727	-0.858628	-0.438241	-0.936126	-0.20163	-0.830924	-0.804928	-0.206193	-0.955313	-0.829005	-0.776123	-0.805442	-0.966124	-0.49847
ELMO2	-0.501474	-0.749687	-0.749687	-0.563324	-0.635916	-0.219732	-0.749687	-0.667167	-0.658866	-0.401213	-0.714205	-0.658377	-0.749687	-0.471363	-0.362475	-0.749687	-0.749687	-0.722831	-0.675956	-0.713879	-0.727226	-0.565928	-0.69093	-0.265794	-0.689953	1.45282	-0.667818	-0.613455	-0.637544	-0.572439	3.28406	-0.749687	0.309083	-0.350105	-0.671561	-0.527191	-0.749687	-0.342292	-0.68149	-0.390307	-0.749687	-0.219244	-0.154627	-0.749687	-0.542653	-0.473316	-0.715833	-0.749687	-0.597179
CNPY4	-0.376373	-0.552603	-0.516325	-0.439829	-0.564813	-0.542936	0.0138844	-0.433584	-0.477138	-0.344978	-0.557537	-0.338483	-0.539183	-0.499847	-0.366032	-0.570177	-0.584313	-0.558855	-0.536756	-0.573543	-0.416218	-0.412115	-0.561082	-0.395515	-0.518795	0.464998	-0.458347	-0.520106	-0.506464	-0.328529	0.547266	-0.574581	-0.505354	-0.21226	-0.283263	-0.311113	-0.534514	-0.493065	-0.359895	-0.210376	-0.574209	-0.283693	-0.369083	-0.560259	-0.458462	-0.465222	-0.382546	-0.466432	-0.545363
LARP7	-0.453669	-0.531354	-0.531354	-0.531354	-0.531354	-0.453029	-0.32046	-0.531354	-0.531354	-0.373264	-0.531354	-0.531354	-0.531354	-0.531354	-0.330861	-0.531354	0.565758	-0.531354	-0.531354	-0.531354	-0.531354	-0.0525226	-0.531354	-0.279338	-0.456869	-0.361023	-0.291098	-0.46727	-0.441268	-0.117887	-0.231814	-0.531354	-0.477031	-0.531354	-0.531354	-0.531354	-0.531354	-0.438948	-0.496552	-0.531354	-0.531354	-0.531354	-0.119487	-0.531354	-0.426867	-0.455029	-0.505992	-0.531354	-0.531354
TIPRL	-0.523063	-0.704366	-0.195521	-0.697232	-0.728135	-0.57346	-0.182718	0.065733	-0.539119	0.465978	-0.620092	-0.678668	-0.728135	-0.635753	-0.568766	-0.668816	-0.372687	-0.554152	-0.511609	-0.540652	-0.52225	-0.642537	-0.5058	4.37214	-0.612332	-0.495483	-0.118822	-0.687985	-0.66317	-0.650158	-0.1066	-0.699486	-0.515024	-0.050674	-0.649833	-0.543371	-0.717958	-0.711336	-0.180488	-0.440835	-0.621719	-0.59163	0.489654	-0.728135	-0.566304	-0.697906	-0.566257	-0.68766	-0.464279
TBL3	-0.295463	-0.329087	-0.325821	-0.329087	-0.324196	-0.283791	-0.323831	-0.311512	-0.329087	-0.302758	-0.329087	-0.329087	-0.329087	-0.329087	-0.312424	-0.329087	-0.329087	-0.329087	-0.329087	-0.329087	-0.329087	-0.266432	-0.32403	-0.2724	-0.326385	-0.315475	-0.273097	-0.329087	-0.0321406	-0.321891	-0.299276	-0.329087	-0.293971	2.96427	-0.250001	-0.322687	-0.329087	-0.318294	-0.329087	-0.268355	-0.329087	-0.324047	-0.324378	-0.328159	-0.329087	-0.321278	-0.322173	-0.326468	-0.293059
PABPN1	0.833693	-0.771083	-0.652751	-0.593565	-0.577965	-0.241014	-0.698115	-0.436193	-0.608093	-0.266394	-0.637535	-0.629109	-0.82839	-0.225131	-0.610599	-0.743541	-0.82839	-0.82839	-0.82839	-0.746087	-0.739641	0.418238	-0.678676	0.52388	-0.623531	-0.82839	0.0427726	0.00708714	-0.449529	-0.091058	-0.548261	-0.82839	0.718534	1.93447	-0.259544	-0.426978	-0.692377	-0.52181	-0.656489	0.448488	-0.7884	-0.382745	-0.227637	-0.791209	-0.627371	-0.65853	-0.504007	-0.788501	-0.281731
CD99	-0.424968	-0.456566	-0.456566	-0.431287	-0.450866	-0.421808	-0.456566	-0.456566	-0.44089	-0.431225	-0.456566	-0.44405	-0.456566	-0.456566	-0.433456	-0.456566	-0.456566	-0.437111	-0.404832	-0.456566	-0.35762	-0.456566	-0.447086	-0.456566	-0.456566	-0.114006	-0.456566	-0.319703	-0.317472	-0.443183	0.0666609	-0.456566	-0.456566	-0.374039	-0.456566	-0.456566	-0.456566	-0.456566	-0.456566	-0.456566	-0.456566	-0.410222	-0.456566	-0.456566	-0.444484	-0.456566	-0.456566	-0.456566	-0.434633
PTBP1	0.167489	-0.75672	-0.734067	-0.720743	-0.65061	-0.428372	-0.558701	-0.582717	-0.715384	-0.524603	-0.762106	-0.729886	-0.748878	-0.546492	-0.256831	-0.764498	-0.564415	-0.760058	-0.752557	-0.759641	-0.756787	-0.16812	-0.647412	-0.624996	-0.739117	-0.20608	-0.10706	-0.679452	-0.501112	-0.460738	0.164426	-0.766537	-0.175524	0.269087	-0.513616	-0.664553	-0.690845	-0.403594	-0.741909	-0.290123	-0.762098	-0.576272	-0.473546	-0.75253	-0.647754	-0.491883	-0.642626	-0.742845	-0.54725
PPIAL4B	-0.487376	-0.495537	-0.480421	-0.491514	-0.493181	-0.491227	-0.418636	-0.432487	-0.495537	-0.495537	-0.488985	-0.495135	-0.495537	-0.495537	-0.493871	-0.495537	4.3287	-0.495537	-0.495537	-0.486744	-0.495537	-0.440361	-0.494388	-0.452144	-0.495537	-0.262418	-0.495537	-0.480249	-0.477088	-0.495537	-0.410589	-0.495537	-0.493928	-0.485594	-0.495537	-0.495537	-0.495537	-0.495537	-0.495537	-0.479789	-0.495537	-0.495537	-0.495537	-0.495537	-0.495537	-0.489847	-0.488813	-0.495537	-0.491227
NCOA5	0.0535798	-0.61809	-0.556266	0.110229	-0.481937	-0.3027	-0.405295	-0.392593	-0.490875	-0.287842	-0.648669	-0.648669	-0.648669	-0.600057	-0.113701	-0.648669	0.322161	-0.648669	-0.648669	-0.648669	-0.648669	-0.373775	-0.588531	0.0473073	-0.404119	-0.251853	-0.378911	-0.615463	-0.482172	-0.191715	-0.311207	-0.648669	-0.24856	0.405233	-0.28153	-0.466844	-0.468882	-0.282824	0.412564	0.115599	-0.648669	-0.545682	-0.558658	-0.577044	-0.418585	-0.396905	-0.648669	-0.558187	-0.500755
PLOD1	-0.333641	-0.622037	-0.511583	-0.273473	-0.61396	-0.212572	-0.207537	-0.399514	-0.533674	0.55408	-0.619771	-0.493709	-0.603261	-0.397563	-0.584548	-0.624513	-0.624513	-0.623191	-0.593317	-0.624513	-0.616939	-0.589415	-0.618995	-0.250984	-0.58845	0.749309	-0.458591	-0.53487	-0.617443	-0.378242	-0.413633	-0.597932	-0.552115	-0.5908	0.66552	-0.349459	-0.60303	0.467102	-0.620716	-0.553059	-0.624513	-0.544772	-0.35269	-0.422088	-0.360536	-0.60173	-0.598751	-0.597492	-0.602611
LSM4	0.142043	-0.585974	-0.527399	-0.651515	-0.508714	0.231323	-0.589748	-0.488566	-0.465044	-0.429306	-0.382897	-0.515335	-0.656559	-0.453045	-0.445409	-0.632021	-0.693382	-0.675891	-0.661079	-0.647098	-0.664481	-0.026538	-0.525363	-0.0405081	-0.59085	0.48987	0.445929	-0.613131	-0.623326	-0.451927	-0.535542	-0.677695	0.176398	0.508392	-0.111919	-0.471054	-0.618628	-0.381282	-0.655446	-0.326163	-0.592805	-0.185685	-0.125133	-0.670172	-0.571604	-0.617516	-0.603243	-0.640839	-0.0442936
RPS3	-0.0457202	-1.00522	-0.877727	-0.811421	-0.89214	-0.286438	0.0958994	-0.739906	-0.872137	-0.322572	-0.961109	-0.6778	-1.07882	-0.738715	-0.694449	-1.02248	-0.891881	-1.02339	-1.02319	-1.01968	-1.04081	-0.607575	-0.963001	-0.304113	-0.828962	-0.0845978	0.868879	-0.836386	-0.415193	-0.597222	-0.24723	-1.09097	-0.399104	0.717091	0.255656	-0.621379	-0.951678	-0.478865	-0.842252	-0.07595	-1.02609	-0.601234	-0.187671	-1.00071	-0.841875	-0.818274	-0.84529	-0.981098	-0.102787
TCP1	-0.300103	-0.629417	-0.578069	-0.708314	-0.673729	-0.573735	-0.0765959	-0.585224	-0.447369	-0.385286	-0.603736	-0.625248	-0.688564	-0.601265	-0.427173	-0.742116	-0.425783	-0.590134	-0.702125	-0.67106	-0.678708	-0.100478	-0.687727	-0.176531	-0.477186	-0.491759	0.0678858	-0.575129	-0.422291	-0.537134	0.131188	-0.689655	-0.351437	0.0184338	-0.468011	-0.548072	-0.657445	-0.452007	-0.628644	-0.00979626	-0.667163	-0.509981	-0.246666	-0.708341	-0.673476	-0.565447	-0.536665	-0.699553	-0.535952
POLR2H	-0.181676	-0.478026	-0.400779	-0.478026	-0.41444	-0.0174306	-0.478026	-0.337443	-0.478026	-0.478026	-0.478026	-0.337867	-0.425539	-0.395345	-0.45184	-0.478026	-0.478026	-0.462804	-0.462091	-0.396	-0.478026	-0.306266	-0.405615	-0.30538	-0.437003	-0.478026	0.0465218	-0.445096	-0.435077	-0.327809	-0.391067	-0.478026	-0.149189	-0.361875	-0.105372	-0.478026	-0.478026	-0.190925	-0.410297	-0.422783	-0.478026	-0.425365	0.060241	-0.478026	-0.412725	-0.447197	-0.478026	-0.478026	-0.23952
DNAJB11	-0.719415	-0.933583	-0.0972022	-0.807093	-0.888272	-0.718195	-0.744863	0.851603	-0.847431	-0.634362	-0.883268	-0.425182	-0.283589	-0.776611	-0.60632	-0.933583	-0.933583	-0.933583	-0.9197	-0.93012	0.0373584	-0.555898	-0.81791	-0.559026	-0.895473	-0.467946	0.214606	-0.899531	-0.654347	-0.583207	-0.451805	-0.933583	-0.0712513	-0.640891	-0.684799	0.558437	1.0283	-0.640205	-0.925025	-0.670656	-0.933583	-0.583161	-0.169761	-0.933583	-0.889508	-0.6271	-0.661487	2.68016	-0.387194
HNRNPUL1	0.896274	-0.878397	-0.753034	-0.23734	-0.622886	0.214887	-0.717899	-0.661198	-0.70478	0.247218	-0.783646	-0.731168	-0.869987	-0.633315	-0.898095	-0.448036	0.879716	-0.640155	-0.44284	-0.776582	-0.960365	0.0650042	-0.691287	0.568662	-0.962122	2.50865	-0.202318	-0.693828	-0.962085	-0.0444737	-0.589621	-0.962459	0.586155	-0.762752	-0.0707125	0.128134	-0.643668	-0.146476	-0.887966	-0.172902	-0.786561	-0.578557	-0.280137	-0.686129	-0.389839	-0.889087	-0.906692	-0.833881	-0.629689
RBM8A	-0.286464	-0.585079	-0.638004	-0.652814	-0.61262	-0.0579152	-0.522592	0.307696	-0.562845	-0.681268	-0.579793	-0.653086	-0.626187	-0.588073	-0.591085	-0.659928	-0.59678	-0.677129	-0.693299	-0.699363	-0.635807	-0.548384	-0.586284	0.151411	-0.699363	-0.483779	0.26517	-0.699363	-0.630968	-0.27453	0.0580791	-0.615128	0.596516	-0.448405	-0.121199	-0.58059	-0.699363	-0.501465	-0.699363	-0.547276	-0.699363	-0.0191597	-0.333208	-0.649005	-0.589083	-0.649121	-0.666652	-0.607198	-0.475693
NCL	-0.122873	-0.879144	-0.795779	-0.714786	-0.745826	0.0641608	-0.368507	-0.731916	-0.588527	0.0392331	-0.770786	-0.77927	-0.838261	-0.826591	0.197902	-0.831953	0.842031	-0.783827	-0.817607	-0.776214	-0.788764	-0.425551	-0.637219	0.78019	-0.767208	-0.221148	-0.0583134	-0.67473	-0.732514	-0.642439	-0.533386	-0.816998	-0.342861	-0.176981	-0.192273	0.204754	-0.681832	-0.338315	-0.599131	-0.558629	-0.792908	-0.405778	-0.416741	-0.75779	-0.727587	-0.71446	-0.766458	-0.792984	-0.355727
LSM1	0.325926	-0.847456	-0.819846	-0.843652	-0.813731	0.0837843	0.0616802	-0.677802	-0.792786	-0.51204	-0.835473	-0.613147	-0.935505	-0.630262	-0.695021	-0.915668	-0.978286	-0.978286	-0.911584	-0.87158	-0.912522	-0.532349	-0.772575	-0.729212	-0.652503	-0.398264	1.04637	-0.769737	-0.784481	-0.29899	1.41821	-0.887246	-0.154295	0.786117	-0.101661	-0.640268	-0.693594	-0.26756	-0.848773	0.145645	-0.923089	-0.55874	-0.236388	-0.886488	-0.826005	-0.809066	-0.608141	-0.859049	-0.402408
HIST1H4J	1.73064	-1.04943	-0.9142	-1.01184	-0.60657	1.34575	-1.2195	0.20071	-0.983347	-0.0542091	-0.951392	-0.989467	-0.756971	-0.358843	-0.988557	-1.18599	-1.55676	-1.1479	-1.23279	-1.14425	-1.11983	-0.461768	-0.505925	-0.156188	-1.23721	-0.478127	0.329086	-1.14435	-0.792899	0.39255	-0.807049	-1.42774	2.19146	1.33607	-0.430755	-0.564493	-1.00363	0.181247	-0.555612	-0.030381	-1.20479	0.540298	0.234205	-1.13501	-0.923349	-1.31712	-0.835825	-0.744317	0.378409
RCN2	-0.282476	-0.533584	-0.418291	-0.533584	-0.533584	-0.40213	-0.533584	-0.451154	-0.378359	-0.152647	-0.427497	-0.367015	-0.505452	-0.452722	-0.380069	-0.475581	-0.533584	-0.533584	-0.533584	-0.467173	-0.523779	-0.345752	-0.51691	-0.373143	-0.416951	-0.533584	-0.296898	-0.533584	-0.533584	-0.336717	-0.26432	-0.499381	-0.461045	-0.391441	-0.396429	-0.486783	-0.533584	-0.533584	-0.519105	-0.337258	-0.517765	-0.329106	-0.49006	-0.516454	-0.533584	-0.457795	-0.357808	-0.512207	-0.446195
BCAT1	-0.256207	-0.268583	-0.268583	-0.213922	-0.268583	-0.243752	-0.268583	-0.268583	-0.268583	-0.254383	-0.268583	-0.250548	-0.229578	-0.268583	-0.268583	-0.268583	-0.268583	-0.268583	-0.268583	-0.268583	-0.260068	-0.268583	-0.268583	-0.268583	-0.245074	0.0334149	-0.268583	-0.268583	-0.268583	-0.259539	-0.232196	-0.268583	-0.243408	-0.268583	-0.234258	-0.240922	-0.258508	-0.242033	-0.268583	-0.255229	-0.268583	-0.268583	-0.0734745	-0.268583	-0.247428	-0.268583	-0.216408	-0.268583	-0.268583
IPO5	-0.437522	-0.719326	-0.589204	-0.550262	-0.634794	-0.179795	-0.360636	-0.275819	0.169968	-0.110222	-0.163506	-0.601456	-0.758173	-0.43548	-0.16569	-0.619075	-0.873288	-0.646144	-0.5732	-0.439136	-0.857854	-0.235643	-0.819245	-0.39725	-0.741551	-0.0598353	-0.281993	-0.214082	-0.602739	-0.60877	-0.804095	-0.745303	-0.0784988	-0.197128	-0.311009	-0.642108	-0.825371	-0.270025	-0.703892	-0.30512	-0.564842	-0.344062	-0.132352	-0.809747	-0.708451	-0.675161	-0.352325	-0.846551	-0.420758
MED27	-0.468659	-0.545072	-0.545072	-0.545072	-0.545072	0.282326	-0.545072	-0.545072	-0.545072	-0.341535	-0.545072	-0.545072	-0.545072	-0.545072	-0.545072	-0.545072	-0.545072	-0.545072	-0.545072	-0.545072	-0.545072	-0.545072	-0.545072	-0.354885	-0.545072	-0.545072	0.19336	-0.545072	-0.545072	-0.432694	1.4099	-0.545072	-0.355583	-0.207836	-0.357476	-0.545072	-0.545072	-0.545072	-0.545072	-0.545072	-0.545072	-0.545072	-0.545072	-0.545072	-0.545072	-0.545072	-0.545072	-0.545072	-0.518771
MCM3	-0.529612	-0.55231	-0.5561	-0.5561	-0.522445	-0.420819	-0.5561	-0.531219	-0.43911	-0.390748	-0.395938	-0.553834	-0.5561	-0.5561	-0.508727	-0.5561	-0.5561	-0.5561	-0.5561	-0.549715	-0.5561	-0.549921	-0.54918	-0.355115	-0.5561	-0.464403	-0.24175	-0.536286	-0.550003	-0.462013	-0.502383	-0.5561	-0.052711	-0.527965	-0.510169	-0.5561	-0.548932	-0.510128	-0.547779	-0.509881	-0.5561	-0.550827	-0.32562	-0.50123	-0.54436	-0.539293	-0.0517635	-0.5561	-0.543083
TMEM43	-0.182298	-0.366642	-0.548547	-0.74286	-0.805881	-0.152907	0.257323	-0.375619	-0.598463	-0.115555	-0.717388	-0.584948	-0.757138	-0.474458	-0.563587	-0.830882	-0.819056	-0.49354	-0.755535	-0.822745	-0.693207	-0.641877	-0.720749	0.0923309	-0.502255	0.370063	-0.524296	-0.666152	-0.788177	-0.611244	-0.329983	-0.801712	-0.697872	-0.520603	-0.239793	0.63694	-0.478053	-0.287474	-0.527891	-0.286937	-0.757203	-0.158871	-0.0608226	-0.74268	-0.737039	-0.765156	-0.548801	-0.705312	-0.810103
FAM120A	1.02113	-0.751458	-0.58524	-0.796624	-0.846156	0.280576	-0.487883	-0.467364	-0.672913	-0.19597	-0.930415	-0.790194	-0.691765	-0.575913	-0.593972	-1.15823	1.2507	-1.04246	-0.0309826	-0.725739	-1.17073	0.0101353	-1.09747	-0.204781	-0.655013	0.0830837	1.26236	-1.01309	-0.818731	-0.573095	0.543675	-1.12799	-0.285866	-0.178626	-0.729827	-0.123101	-1.06179	-0.679104	-0.488796	-0.841314	-0.933194	-0.80476	-0.590995	-1.19101	-1.03333	-0.66819	-0.927717	-1.0754	-0.178943
RFC5	-0.490061	-0.554892	-0.554892	-0.554892	-0.543144	-0.467917	-0.554892	-0.545912	-0.554892	-0.43544	-0.554892	-0.554892	-0.554892	-0.481941	-0.51854	-0.554892	-0.554892	-0.554892	-0.554892	-0.554892	-0.554892	-0.421231	-0.554892	-0.554892	-0.554892	-0.554892	0.204263	-0.554892	-0.51405	-0.322323	-0.397796	-0.554892	-0.00345583	-0.498118	-0.405116	-0.554892	-0.544497	-0.476959	-0.554892	-0.531272	-0.554892	-0.554892	-0.0115136	-0.554892	-0.523522	-0.521554	-0.554892	-0.554892	-0.33727
RBM42	-0.348847	-0.62776	-0.61744	-0.631693	-0.586441	-0.139837	-0.576432	-0.492237	-0.522379	-0.533439	-0.570708	-0.564788	-0.62702	-0.543019	-0.484876	-0.626514	-0.647738	-0.635471	-0.639988	-0.599136	-0.647738	-0.471908	-0.586791	-0.494534	-0.560621	-0.303516	-0.499947	-0.594541	-0.502712	-0.444842	-0.260873	-0.627332	-0.522145	-0.218541	-0.528337	-0.591075	-0.599214	-0.637691	-0.562607	-0.450995	-0.634225	-0.550613	-0.530596	-0.62667	-0.614714	-0.605251	-0.537567	-0.618258	-0.622775
POLR2C	-0.246011	-0.563872	-0.563872	-0.544241	-0.475823	-0.329214	-0.563872	-0.563872	-0.563872	-0.487769	-0.520683	-0.479165	-0.563872	-0.563872	-0.412752	-0.514919	-0.563872	-0.563872	-0.563872	-0.563872	-0.563872	-0.0160309	-0.518845	-0.563872	-0.563872	-0.563872	-0.208419	-0.563872	-0.500049	-0.524693	-0.266812	-0.563872	0.0768632	-0.326708	-0.563872	-0.563872	-0.563872	-0.563872	-0.563872	-0.278173	-0.563872	-0.563872	-0.152448	-0.563872	-0.504393	-0.563872	-0.563872	-0.563872	-0.485931
PDIA3	0.249966	-0.876095	-0.746289	-0.627986	-0.760389	-0.0798688	-0.359681	-0.591723	-0.381846	-0.101499	-0.855934	-0.739291	-0.840713	-0.240301	-0.0942356	-0.890183	0.840035	-0.891444	-0.814996	-0.836994	-0.873999	0.572088	-0.809239	-0.143221	-0.686547	0.754345	1.51029	-0.679265	-0.63108	-0.534511	-0.504463	-0.898287	-0.374447	-0.567558	-0.657422	-0.530877	-0.735011	-0.642228	-0.808162	-0.245747	-0.878131	-0.532178	-0.277473	-0.910347	-0.712896	-0.193824	-0.798161	-0.805788	0.171829
NEDD8-MDP1	-0.058166	-0.634162	-0.613456	-0.696821	-0.671339	0.504757	-0.307052	-0.588416	-0.348958	-0.676789	-0.522282	-0.478401	-0.607636	-0.218664	-0.182493	-0.612992	-0.546084	-0.60913	-0.650045	-0.538506	-0.626151	-0.563089	-0.636802	-0.500655	-0.430914	0.0797065	-0.634185	-0.470793	-0.15849	-0.584205	0.374919	-0.620369	-0.60882	-0.34484	-0.70679	-0.575923	-0.644728	-0.590251	-0.565922	-0.513613	-0.616266	-0.556882	-0.544807	-0.691248	-0.532105	-0.600925	-0.169264	-0.643574	-0.527785
FKBP5	0.0641521	-0.689235	-0.612305	-0.517924	-0.512641	-0.272415	-0.587434	-0.799228	-0.779046	-0.39885	0.0303767	-0.799228	-0.766283	-0.799228	-0.584466	-0.60815	-0.460821	-0.684842	-0.52113	-0.538997	-0.799228	0.236709	-0.689829	0.235878	-0.755717	0.0336415	-0.34602	-0.460643	-0.332011	-0.122473	-0.24695	-0.729599	-0.00333929	-0.673445	-0.61278	-0.61005	-0.217863	-0.572713	-0.556448	-0.322276	-0.741352	-0.700573	-0.0558128	-0.761356	-0.691906	-0.594795	-0.384188	-0.758032	0.295238
RCC1	0.199961	-0.594322	-0.518733	-0.633906	-0.487151	-0.287912	-0.447608	-0.286081	-0.540521	-0.253265	-0.608394	3.51547	-0.637836	-0.543854	-0.52223	-0.634174	-0.637836	-0.101532	-0.632589	-0.614052	-0.637836	-0.504187	-0.435469	0.374573	-0.637836	-0.488715	-0.216644	-0.637836	-0.570888	-0.279209	-0.526962	-0.558605	-0.282974	-0.419524	-0.585598	-0.192366	-0.480115	-0.527456	0.0081487	-0.437342	-0.637836	-0.438165	-0.413784	-0.598128	-0.637836	-0.621191	-0.45378	-0.568954	-0.262606
AGO3	-0.400541	-0.580057	-0.559937	-0.561397	-0.633329	-0.157641	-0.314223	-0.514381	-0.512921	-0.367181	-0.553474	-0.50406	-0.645734	-0.429522	-0.572969	-0.588293	-0.375208	-0.606641	-0.547845	-0.523033	-0.626761	-0.462152	-0.591942	-0.457356	-0.517404	-0.55191	-0.40763	-0.46455	-0.55118	-0.466635	0.569183	-0.551702	-0.500515	-0.423997	-0.472368	-0.33403	-0.327983	-0.429209	-0.504477	-0.299315	-0.560667	-0.515423	-0.316412	-0.494156	-0.576617	-0.532207	-0.512296	-0.649696	-0.50823
PUF60	-0.53855	-0.839286	-0.778414	-1.0516	-0.752508	-0.750159	0.0812438	-0.813112	-0.560966	-0.0553995	-0.960191	-0.90291	-1.04163	-0.758481	-0.351874	-1.04771	-0.914688	-1.01043	-0.989621	-0.871903	-0.953581	-0.514188	-0.691502	0.462415	1.16436	-0.0586209	-0.30221	-1.00167	-0.824186	-0.847742	-0.441705	-0.874387	-0.253217	-0.479155	0.514697	-0.850796	-0.482611	-0.281975	-0.87848	-0.152211	-0.93593	0.250538	0.0845659	-0.85489	-0.569322	-0.840897	-0.177311	-0.829018	-0.843447
SIPA1	0.947885	-0.519241	-0.519241	-0.492009	0.146494	-0.327348	-0.46617	-0.44945	-0.519241	-0.0941634	-0.519241	-0.3599	-0.519241	-0.395366	-0.474023	-0.519241	-0.519241	-0.519241	-0.519241	-0.519241	-0.494415	-0.519241	-0.46047	0.121795	-0.504042	-0.519241	-0.519241	-0.519241	-0.474276	-0.171047	-0.519241	-0.519241	3.27847	-0.424498	-0.0546448	-0.265664	-0.519241	-0.401572	-0.482762	-0.427411	-0.519241	-0.180927	0.119135	-0.519241	-0.399925	-0.423611	-0.498468	-0.519241	-0.519241
MCM5	-0.447883	-0.504011	-0.50952	-0.501576	-0.497071	-0.491653	-0.488366	-0.490283	-0.478321	-0.336847	-0.491744	-0.495245	-0.50952	-0.50952	-0.446757	-0.50952	-0.50952	-0.50952	-0.50605	-0.50328	-0.50952	-0.498897	-0.491562	-0.279654	-0.483039	-0.486387	-0.25226	-0.504772	-0.50952	-0.449618	-0.457928	-0.50952	-0.235245	-0.50952	-0.423259	-0.494545	-0.50952	-0.429864	-0.50952	-0.340469	-0.507328	-0.482674	-0.35791	-0.495336	-0.496919	-0.487118	-0.479113	-0.50952	-0.502732
PIP4K2B	0.0857139	-0.497553	-0.288815	-0.609364	-0.476383	0.161187	-0.407601	-0.468677	-0.17672	-0.113859	-0.183898	-0.500959	-0.599549	-0.453956	-0.201053	-0.573797	-0.613054	-0.590668	-0.453469	-0.491753	-0.602145	-0.266266	-0.549017	-0.269024	-0.57404	-0.426094	-0.463121	-0.122132	-0.512355	-0.316635	-0.166175	-0.507489	-0.310755	-0.312742	-0.397097	-0.529348	-0.59229	-0.397584	-0.542894	-0.374102	-0.568078	-0.586531	-0.239783	-0.592412	-0.57984	-0.55794	-0.538919	-0.584868	-0.194726
KHSRP	0.505853	-0.742135	-0.728533	-0.671839	-0.759255	0.496126	-0.81553	-0.65325	-0.706996	-0.22606	-0.947799	-0.748639	-0.868728	-0.822408	-0.566472	-0.950019	-0.404302	-0.640287	-0.494216	-0.866107	-0.901989	-0.452669	-0.835249	-0.296365	-0.727056	-0.0557121	-0.350479	-0.699251	-0.737658	-0.325204	-0.620719	-0.961788	-0.0271598	0.189066	-0.0763925	-0.662631	-0.857456	-0.274445	-0.592016	-0.108537	-0.713623	-0.499722	-0.220959	-0.902395	-0.754633	-0.831935	-0.768166	-0.899446	-0.149583
EIF3D	-0.0821606	-1.02304	-0.940514	-0.974375	-0.845818	-0.0875553	-0.235097	-0.87277	-0.950431	-0.555726	-0.950301	-0.804176	-1.14256	-0.831868	0.000100083	-1.1079	-1.12729	-1.04002	-1.09673	-1.05087	-1.13325	0.157614	-0.96691	-0.296182	-0.833143	0.759758	-0.185695	-1.011	-0.552609	-0.541242	0.361761	-1.06466	0.109835	0.662305	0.26857	-0.920243	-1.06607	-0.884398	-0.976707	-0.607657	-1.0366	-0.965831	-0.57992	-1.12391	-0.818398	-0.419377	-0.658683	-1.10948	-0.0572034
DHX9	0.522246	-0.8503	-0.829328	-0.856711	-0.852416	0.471199	-0.429677	-0.274014	-0.540857	-0.466181	-0.868976	-0.8655	-0.955366	-0.665129	-0.362286	-0.926524	-0.312391	-0.940454	-0.853857	-0.86487	-0.953241	-0.426588	-0.926713	0.0869722	-0.824979	-0.453476	-0.0116284	-0.620151	-0.864996	-0.666714	-0.45163	-0.942147	-0.516256	0.104585	-0.612029	-0.145437	-0.849769	-0.636305	-0.82425	-0.253402	-0.944605	-0.750619	-0.407075	-0.939977	-0.871947	-0.764693	-0.860106	-0.925381	-0.568924
PRKDC	-0.243025	-1.04222	-0.849069	-0.913098	-0.972241	-0.616737	-0.812053	0.02517	-0.671271	1.82094	-0.630567	-0.797855	-1.02456	-0.871703	-0.615816	-1.00497	0.585254	-0.974316	-0.905308	-0.7861	-1.04899	-0.259344	-0.957398	1.75406	-0.933335	-0.273864	-0.402569	-0.351539	-0.994506	-0.550357	0.139261	-0.967585	-0.589033	-0.674774	2.54827	0.723316	-0.162078	0.370763	-0.827726	-0.61305	-0.965511	-0.466414	0.0697924	-0.784809	-0.74392	-0.939512	-1.02567	-0.859856	-0.754846
NUDT1	-0.469631	0.0185818	-0.299876	-0.590235	-0.63306	0.0785462	-0.574061	0.0462466	0.220153	0.0331625	-0.56204	-0.401748	-0.63306	0.498442	-0.570151	-0.556777	-0.63306	-0.63306	-0.58478	-0.576717	-0.568847	-0.351343	-0.461278	-0.194383	0.113115	-0.346322	-0.63306	-0.526119	-0.583186	-0.497392	-0.63306	-0.574737	-0.343522	0.382134	-0.056253	-0.275495	-0.350909	-0.313492	-0.582269	0.0446533	-0.63306	-0.059536	-0.464609	-0.591539	-0.595063	-0.554556	-0.577489	-0.516801	-0.586856
HNRNPA1	1.08323	-0.716213	-0.461537	-0.749149	-0.536901	-0.466413	-0.0783378	-0.527229	-0.616731	0.00432862	-0.823301	-0.489202	-0.790668	-0.5926	-0.122106	-0.833645	-0.769963	-0.823286	-0.833948	-0.823356	-0.744527	-0.408947	-0.63852	0.378944	-0.645236	-0.280085	0.359519	-0.793402	-0.767345	-0.0473055	-0.448693	-0.803882	-0.684974	0.818797	0.195038	-0.342953	-0.706508	-0.229053	-0.815164	0.207855	-0.816333	-0.508352	-0.0248405	-0.725779	-0.669171	-0.269504	-0.366767	-0.577986	-0.567278
RBM12	0.884307	-1.04634	-0.456535	-1.01276	-0.81299	0.143258	-0.614618	-0.560225	-0.476575	-0.190643	-0.994464	-0.820461	-1.00633	-0.436775	0.0357285	-0.986016	0.116935	-1.03168	-1.04634	-1.02302	-0.897059	-0.0704748	-0.905508	-0.106853	-0.409892	-0.7771	0.81944	-0.798397	0.107019	-0.353404	-0.739814	-0.915004	-0.117467	0.498387	0.199118	-0.441523	-0.919403	-0.791484	-0.982734	-0.430281	-1.03133	-0.805658	-0.572444	-1.02058	-0.783594	-0.274502	-0.954734	-0.882745	-0.630189
SCRN1	-0.227906	-0.534773	-0.517161	-0.498338	-0.515194	-0.108959	-0.187164	-0.420868	-0.537393	-0.473574	-0.537393	-0.531037	-0.465047	-0.535385	-0.307534	-0.537393	-0.171682	-0.534399	-0.534426	-0.537393	-0.473465	-0.415253	-0.491043	-0.422127	-0.527627	-0.243592	-0.491771	-0.537393	-0.44095	-0.498324	0.346683	-0.537393	-0.466279	-0.02224	-0.457343	-0.431525	-0.49582	-0.476092	-0.529506	0.232873	-0.534514	-0.408754	-0.443277	-0.526334	-0.502496	-0.396444	-0.380948	-0.514112	-0.537393
METTL3	0.377226	-0.925192	-0.856762	-0.861588	-0.818841	-0.600967	-0.447731	-0.726623	-0.528227	-0.686117	-0.925192	-0.526676	-0.925192	-0.925192	-0.564252	-0.925192	-0.401536	-0.925192	-0.925192	-0.925192	-0.846075	-0.521505	-0.69801	-0.404983	-0.925192	-0.667846	-0.17556	-0.29484	-0.871413	-0.499786	0.550457	-0.925192	0.53977	-0.330003	-0.371889	-0.925192	0.476166	-0.602173	-0.925192	-0.356203	-0.925192	0.583896	0.596652	-0.925192	-0.80643	-0.189005	-0.83332	-0.88503	-0.684048
NMT1	-0.276266	-0.281211	-0.281211	-0.268454	-0.264795	-0.281211	-0.166346	-0.281211	-0.281211	-0.229687	-0.281211	-0.277651	-0.281211	-0.274486	-0.258614	-0.281211	-0.281211	-0.276711	-0.281211	-0.281211	-0.281211	-0.245115	0.138148	0.0462262	-0.273744	-0.251048	-0.26252	-0.281211	-0.218314	0.715292	-0.238044	-0.281211	-0.156803	-0.268355	-0.264547	-0.281211	-0.157198	-0.256487	-0.161994	-0.270333	-0.281211	-0.226325	-0.250208	-0.281211	-0.281211	-0.259009	-0.281211	-0.281211	-0.26697
RUVBL1	0.0951221	-0.826031	-0.619717	-0.677687	-0.853738	-0.120972	-0.787872	-0.450366	-0.390173	-0.0686909	-0.302931	-0.759964	-0.881444	-0.524849	-0.21616	-0.780567	0.141967	-0.782301	-0.613489	-0.642457	-0.792552	0.345134	-0.902939	0.0255537	-0.636397	-0.259267	-0.487565	-0.41192	-0.762472	-0.672924	0.368379	-0.875249	-0.135179	-0.293774	-0.536463	-0.261843	-0.665063	-0.445737	-0.436311	-0.614684	-0.866833	-0.787468	-0.596404	-0.846954	-0.781779	-0.533147	-0.658717	-0.818002	-0.761412
RPS10	-0.13508	-0.910177	-0.817262	-0.82504	-0.903548	-0.341513	-0.501057	-0.442712	-0.861571	-0.481358	-0.898566	-0.786092	-1.00397	-0.774187	-0.765335	-0.810579	-0.873047	-0.91662	-0.822337	-0.933934	-0.864178	-0.634177	-0.970482	-0.764986	-0.737812	-0.138992	-0.195127	-0.70674	0.249159	-0.312437	-0.151345	-1.01494	-0.109018	1.06024	-0.0754271	-0.541203	-0.956391	-0.688649	-0.593627	-0.504833	-0.979354	-0.856588	-0.590914	-0.793586	-0.891792	-0.640583	-0.562969	-0.838061	0.522922
RSL24D1	-0.458899	-0.458899	-0.458899	-0.458899	-0.458899	-0.458899	-0.458899	-0.458899	-0.458899	-0.458899	-0.458899	-0.458899	-0.458899	-0.458899	-0.458899	-0.458899	-0.458899	-0.458899	-0.458899	-0.458899	-0.458899	-0.458899	-0.458899	-0.458899	-0.458899	-0.458899	-0.458899	-0.458899	-0.335815	-0.458899	0.87571	-0.458899	-0.458899	-0.221416	-0.458899	-0.458899	-0.458899	-0.458899	-0.458899	-0.458899	-0.458899	-0.458899	-0.458899	-0.458899	-0.458899	-0.196673	-0.458899	-0.458899	-0.458899
PMF1	0.252825	-0.515774	-0.515774	-0.515774	-0.326268	-0.477608	-0.515774	-0.515774	-0.515774	-0.515774	-0.503346	-0.515774	-0.515774	-0.481046	-0.460156	-0.515774	-0.515774	-0.515774	-0.515774	-0.515774	-0.515774	-0.427455	-0.485188	-0.515774	-0.515774	0.408572	-0.316485	-0.515774	-0.323448	-0.515774	-0.515774	-0.515774	-0.235482	-0.515774	-0.468794	-0.515774	-0.515774	-0.515774	-0.515774	-0.515774	-0.515774	-0.479547	-0.515774	-0.515774	-0.515774	-0.515774	-0.515774	-0.515774	0.108624
TRMT6	-0.384777	-0.384777	-0.384777	-0.384777	-0.384777	-0.382635	-0.384777	-0.384777	-0.384777	0.37451	-0.384777	-0.384777	-0.384777	-0.384777	-0.382424	-0.384777	-0.384777	-0.384777	-0.384777	-0.384777	-0.384777	0.124867	-0.384777	-0.252459	-0.384777	-0.384777	-0.384777	-0.384777	-0.312578	-0.384777	-0.384777	-0.384777	-0.335158	-0.357527	-0.353243	-0.384777	-0.384777	-0.153746	-0.384777	-0.212531	-0.384777	-0.384777	-0.384777	-0.384777	-0.384777	-0.384777	-0.384777	-0.384777	-0.384777
ILF3	-0.0863197	-0.712831	-0.688605	-0.646466	-0.68538	-0.391986	-0.407806	-0.684342	-0.624675	-0.334289	-0.665359	-0.694972	-0.699549	-0.677141	-0.516535	-0.69637	-0.422249	-0.704012	-0.710199	-0.676299	-0.65193	-0.60834	-0.671935	-0.247429	-0.658481	-0.342818	-0.411591	-0.634336	-0.670431	-0.534039	1.23363	-0.702537	-0.547084	-0.51208	-0.524284	-0.654562	-0.669066	-0.489415	-0.311775	-0.641546	-0.701928	-0.555776	-0.584805	-0.719636	-0.599448	-0.668862	-0.555972	-0.702921	-0.632612
TSEN34	-0.338358	-0.515134	-0.515134	-0.515134	-0.447959	0.00519556	-0.515134	-0.515134	-0.432807	-0.341893	-0.515134	-0.515134	-0.515134	-0.515134	-0.496447	-0.515134	-0.515134	-0.515134	-0.515134	-0.515134	-0.515134	-0.460485	-0.349267	-0.515134	-0.515134	-0.309568	-0.113396	-0.26997	-0.0954157	-0.463213	-0.157338	-0.515134	0.872109	0.419965	-0.273102	-0.463819	-0.515134	-0.267748	-0.515134	-0.289466	-0.515134	-0.493416	-0.321387	-0.515134	-0.515134	-0.363611	-0.515134	-0.515134	-0.357449
DNAJC9	0.314062	-0.699815	-0.699815	-0.699815	-0.699815	0.0689105	-0.699815	-0.699815	-0.699815	-0.61924	-0.699815	-0.66961	-0.699815	-0.699815	-0.596133	-0.699815	0.163237	-0.699815	-0.699815	-0.653196	-0.699815	-0.253428	-0.469947	-0.0178342	-0.654487	-0.144544	0.395847	-0.699815	-0.478941	-0.158497	0.0374953	-0.686346	0.139807	2.24818	-0.609642	-0.699815	-0.699815	-0.613877	-0.629806	0.0864934	-0.699815	-0.623838	-0.656664	-0.699815	-0.689894	-0.555321	-0.435306	-0.668722	-0.699815
XPOT	-0.135918	-0.352932	-0.347914	-0.311607	-0.348622	-0.323234	-0.264884	-0.309921	-0.352932	-0.233635	-0.352932	-0.351015	-0.351912	-0.352932	-0.218908	-0.352796	-0.352932	-0.350865	0.527432	-0.0888949	-0.349927	-0.0752695	-0.352932	-0.126997	-0.352932	-0.282398	-0.340218	-0.351028	-0.349669	-0.167955	-0.313212	-0.352932	-0.283132	-0.344039	-0.161904	-0.252767	-0.315619	-0.187754	-0.347738	-0.341809	-0.351368	-0.323424	-0.228155	-0.346799	-0.305474	-0.271234	-0.352932	-0.347439	-0.34578
GEMIN5	-0.279364	-0.377261	-0.404505	-0.495517	-0.435042	-0.495517	-0.495517	-0.466477	-0.420372	-0.0991366	-0.431749	-0.495517	-0.495517	-0.495517	-0.18476	-0.495517	-0.495517	-0.495517	-0.477554	-0.434144	-0.495517	-0.433545	-0.476356	5.79926	-0.198232	0.0143287	0.0346866	-0.485937	-0.441928	-0.409295	-0.495517	-0.482943	-0.222182	0.338558	-0.453304	-0.195837	-0.48414	-0.266191	-0.495517	-0.422168	-0.495517	6.37437	2.17466	-0.495517	-0.495517	-0.400912	-0.495517	-0.495517	-0.234157
PSPC1	-0.179852	-0.496708	-0.459975	-0.449341	-0.491203	-0.327488	-0.410944	-0.506876	-0.428073	-0.344251	-0.459094	-0.43838	-0.530926	-0.364924	-0.22613	-0.381469	-0.54156	-0.439262	-0.477678	-0.459599	-0.531728	-0.387677	-0.495104	-0.169337	-0.441826	-0.210308	-0.142258	-0.425014	-0.499441	-0.35035	0.166825	-0.523411	-0.261824	-0.0962969	-0.423341	-0.440846	-0.510332	-0.298141	-0.337726	-0.272467	-0.498352	-0.235457	-0.277081	-0.505797	-0.470618	-0.464955	-0.296755	-0.498579	-0.45049
UPF1	0.387365	-0.844728	-0.889643	-0.484494	-0.764185	-0.261543	-0.764946	-0.697244	-0.812247	0.786575	-0.912887	-0.713687	-0.910045	-0.77733	-0.757689	-0.91918	-0.513676	-0.885887	-0.888678	-0.918216	-0.68141	-0.159634	-0.720996	1.89088	-0.890556	-0.191049	1.9192	-0.553719	-0.709932	-0.565036	-0.547324	-0.920652	-0.226677	-0.296612	-0.538341	-0.647102	-0.779106	-0.389386	-0.77398	-0.604673	-0.907152	-0.412782	-0.377713	-0.896088	-0.670041	-0.634211	-0.834019	-0.919281	-0.437041
CCT5	-0.666218	-0.95015	-0.627614	-0.750076	-1.04942	0.653783	-0.627328	-0.634263	-0.883336	-0.203672	-0.773047	-0.964457	-1.05063	-0.893344	0.228145	-1.09303	1.36439	-0.732697	-0.931159	-0.994061	-0.974213	0.179802	-0.921554	1.2507	-0.829468	-0.760269	0.281543	-0.308486	-0.911344	-0.590101	-0.534487	-1.05594	0.428874	-0.692279	-0.394443	-0.287312	-0.0340917	-0.1001	-0.666369	-0.324489	-1.01611	0.811609	-0.372815	-0.950133	-1.15827	-0.699113	-0.68128	-1.0893	-0.936179
VPS45	0.378066	-0.97539	-1.01893	-0.848982	-0.966826	-0.537908	0.0730229	0.23441	-0.638986	-0.318383	-0.908929	-0.148553	-1.00108	-0.904949	-0.164112	-1.03896	-1.03896	-0.995413	-1.03896	-0.916287	-0.980094	-0.459144	-0.952714	0.37493	-0.640554	0.435842	-0.119604	-0.455405	-0.297034	-0.68072	0.917591	-1.01857	-0.617154	-0.149397	1.23663	-0.221285	-0.928349	-0.569751	-0.94994	0.101006	-1.03896	-0.0392726	-0.0326386	-0.985642	-0.830166	-0.235277	-0.692661	-0.948613	-0.555518
SNRPA1	0.2271	-0.851112	-0.785509	-0.905477	-0.823262	-0.317994	-0.923734	-0.625274	-0.669926	0.558034	-0.814873	-0.818579	-0.790526	-0.940775	-0.75518	-0.634068	-0.723088	-0.791682	-0.941693	-0.904226	-0.794375	-0.402486	-0.847036	-0.0335363	-0.755526	0.12148	-0.242417	-0.795305	-0.822821	-0.556584	0.360939	-0.906502	0.152285	-0.69929	-0.543368	-0.519761	-0.725757	-0.392547	-0.00874904	-0.193986	-0.931134	-0.494354	0.706376	-0.877651	-0.834226	-0.82039	-0.886386	-0.852864	-0.704331
NUP155	0.361094	-0.839046	-0.750517	0.376618	-0.808224	0.389554	-0.537914	-0.792813	-0.387067	-0.297188	-0.641291	-0.845007	-0.893827	-0.493706	0.246919	-0.883141	0.181113	-0.861431	-0.728582	-0.752092	-0.868742	-0.0382398	-0.835446	-0.383467	-0.736006	-0.656814	0.122506	-0.676387	-0.5549	-0.603832	-0.35782	-0.754904	0.434324	-0.131943	-0.564799	-0.614743	-0.819697	-0.3027	-0.490669	0.611606	-0.861093	-0.599557	-0.217996	-0.898439	-0.845345	-0.689211	-0.905976	-0.769415	-0.629929
PSMD10	-0.150515	-0.681654	-0.661546	-0.587143	-0.729767	-0.627854	-0.345111	-0.585563	-0.495791	-0.314194	-0.231531	-0.625033	-0.658703	-0.614223	-0.29939	-0.495453	-0.769643	-0.670596	-0.642477	0.19422	-0.560649	-0.607115	-0.696412	-0.404823	-0.609439	0.470351	-0.636091	-0.371447	-0.261003	-0.589332	-0.390899	-0.178656	-0.576446	-0.317737	-0.282758	-0.561755	-0.726472	-0.35829	-0.46519	-0.166876	1.10943	-0.620813	-0.613343	-0.736356	-0.726472	-0.470674	-0.0263507	-0.709547	-0.69384
CDC37	-0.193942	-0.560084	-0.808214	-0.654502	-0.669151	0.183853	-0.345356	-0.656636	-0.645844	-0.269321	0.370391	-0.74297	-0.792662	-0.267146	-0.566362	-0.573543	1.93627	-0.959791	-0.637309	-0.630169	-0.901565	0.297064	-0.898159	0.236335	-1.03513	-0.204119	0.182007	0.346182	-0.876575	-0.296485	-0.845882	-0.732507	0.294561	-0.721879	-0.340063	-0.972922	-0.936689	-0.583514	-0.354629	-0.713672	-0.848303	-0.443262	-0.86127	-1.02791	-0.931314	-1.03513	-1.03513	-1.03513	-0.423853
CPSF6	0.645906	-0.737117	-0.67147	-0.597046	-0.659671	-0.297991	-0.760827	-0.450549	-0.578772	-0.245023	-0.752369	-0.637048	-0.733088	-0.574567	-0.402601	-0.770308	-0.166554	-0.767094	-0.755727	-0.770308	-0.734239	-0.501582	-0.691839	-0.28656	-0.600484	-0.770308	-0.19343	-0.753424	-0.631117	-0.53578	-0.0230624	-0.746694	-0.227405	0.626944	-0.482812	-0.412401	-0.671358	-0.578244	-0.725893	-0.382168	-0.770308	-0.498864	-0.288718	-0.709154	-0.610028	-0.608318	-0.770308	-0.753664	-0.358762
TUBB4A	0.445488	-0.81997	-0.561287	-0.831127	-0.901879	-0.548346	0.229135	-0.431307	-0.577325	0.0175202	-0.864178	-0.490661	-1.0332	0.171509	-0.0235902	-0.979126	-1.0991	-1.02562	-0.962156	-1.02318	-0.914072	0.194354	-0.852326	-0.377964	-0.581924	0.106517	0.410647	-0.858936	-0.842619	-0.467019	-0.323451	-1.05628	-0.721866	0.248404	-0.193618	-0.606369	-0.757482	-0.214234	-0.885563	0.745146	-1.04036	0.0429123	0.417949	-0.934907	-0.836665	-0.227559	-0.749766	-0.841484	-0.460093
FUBP1	1.66398	-0.83134	-0.707821	-0.698208	-0.562494	0.45083	-0.703694	-0.541643	-0.662525	-0.35339	-0.832112	-0.819303	-0.80057	-0.479571	-0.661527	-0.926991	1.42261	-0.824563	-0.801968	-0.958133	-0.868993	-0.56501	-0.744716	1.34631	-0.84026	-0.281452	0.442922	-0.674668	-0.887713	0.216655	-0.701004	-0.910228	0.762682	-0.42393	0.0254064	-0.585821	-0.799917	-0.563825	-0.726075	0.283667	-0.832605	-0.643832	0.772215	-0.919641	-0.632009	-0.516173	-0.794898	-0.275421	-0.592305
HNRNPLL	1.24527	-0.769545	-0.769545	-0.66145	-0.700444	2.87072	-0.769545	0.337501	-0.769545	-0.619588	-0.769545	-0.769545	-0.769545	-0.623029	-0.625896	-0.769545	-0.769545	-0.769545	-0.769545	-0.769545	-0.59837	-0.540738	-0.638799	0.137654	-0.769545	-0.146491	1.37831	-0.769545	-0.701018	-0.35236	-0.533284	-0.769545	-0.312505	-0.206417	-0.709046	-0.769545	-0.769545	-0.380746	-0.690122	-0.382179	-0.769545	-0.769545	-0.252006	-0.733418	-0.642526	-0.730551	-0.769545	-0.769545	-0.717648
PRAF2	-0.114788	-0.593372	-0.55967	-0.185875	-0.619428	0.893974	-0.658599	-0.344969	-0.69487	-0.665446	-0.703316	-0.361484	-0.505944	-0.662578	-0.658928	-0.72569	-0.72569	-0.665477	-0.233976	-0.693366	-0.605891	-0.676915	-0.58911	-0.337229	-0.72569	1.11254	-0.249754	-0.680503	-0.6816	-0.0635223	-0.259625	-0.640612	-0.512509	0.237432	-0.000614627	-0.0654651	-0.580916	-0.589565	-0.278959	-0.0560485	-0.702203	-0.224826	-0.544394	-0.626777	-0.352631	-0.665242	-0.617987	-0.401641	-0.525748
LOC101060285	-0.487376	-0.495537	-0.480421	-0.491514	-0.493181	-0.491227	-0.418636	-0.432487	-0.495537	-0.495537	-0.488985	-0.495135	-0.495537	-0.495537	-0.493871	-0.495537	4.3287	-0.495537	-0.495537	-0.486744	-0.495537	-0.440361	-0.494388	-0.452144	-0.495537	-0.262418	-0.495537	-0.480249	-0.477088	-0.495537	-0.410589	-0.495537	-0.493928	-0.485594	-0.495537	-0.495537	-0.495537	-0.495537	-0.495537	-0.479789	-0.495537	-0.495537	-0.495537	-0.495537	-0.495537	-0.489847	-0.488813	-0.495537	-0.491227
PRPSAP2	0.0409267	-0.232404	-0.707498	-0.719006	-0.547528	-0.306334	-0.653662	-0.477277	-0.354684	-0.359368	-0.64706	-0.679487	-0.733502	-0.486354	-0.660754	-0.701343	-0.733502	-0.614656	-0.663385	-0.658769	-0.715215	-0.206645	-0.38051	-0.567688	-0.565614	-0.496211	-0.392865	-0.715527	-0.0504659	-0.372459	-0.1754	-0.722507	0.413701	-0.119267	-0.525159	-0.0358137	-0.57594	-0.442352	-0.505578	-0.354573	-0.720366	-0.599491	-0.629977	-0.578036	-0.621904	-0.696682	-0.687605	-0.475314	-0.173326
EEF1B2	-0.645043	-0.820635	-0.591047	-0.771022	-0.987659	-0.507449	-0.89372	-0.574454	-0.565915	0.456073	-0.815405	-0.610392	-0.958969	-0.735881	-0.658869	-0.767513	-1.04093	-0.744445	-0.764011	-0.749098	-0.595373	0.722813	-0.908298	0.401623	-0.28197	-0.493186	0.016156	-0.649031	-0.842555	-0.852737	0.338184	-0.894758	0.325886	-0.0876538	0.102042	-0.680806	-0.953127	-0.187476	-0.418454	-0.301038	-0.780991	-0.498182	-0.255585	-1.00433	-0.700168	-0.873026	-0.327163	-0.913736	0.038558
RPE	-0.531528	-0.699731	-0.702165	-0.627947	-0.647558	-0.531959	-0.703203	-0.443651	-0.689747	-0.375504	-0.712315	-0.712315	-0.666618	-0.673038	-0.602402	-0.712315	-0.712315	-0.712315	-0.652564	-0.697389	-0.655972	-0.325737	-0.626183	0.288327	-0.712315	0.0808463	-0.421477	-0.635249	-0.572743	-0.63017	0.392728	-0.707511	-0.0889922	-0.150323	-0.359062	-0.17505	-0.568747	-0.676088	-0.701265	-0.64844	-0.712315	-0.640081	-0.463381	-0.701311	-0.634303	-0.611248	-0.712315	-0.588569	-0.6207
RAB1B	-0.0101674	-0.83773	-0.794075	-0.777168	-0.841965	-0.303856	-0.120596	-0.22829	-0.908714	-0.571854	-0.799205	-0.871431	-0.895163	-0.818685	-0.56411	-0.875368	-0.422594	-0.880909	-0.882337	-0.885789	-0.850806	-0.0974295	-0.921346	-0.479849	-0.88366	-0.0680921	0.891509	-0.876021	-0.79447	-0.607733	0.102964	-0.921556	-0.647791	-0.272962	-0.127541	-0.365629	-0.859751	-0.690873	-0.871456	-0.340825	-0.894332	-0.573395	-0.680645	-0.931695	-0.839513	-0.626133	-0.590052	-0.682888	-0.20493
TUBA1A	-0.040482	-0.920361	-0.717354	-0.845032	-0.878868	-0.508415	-0.355179	-0.225415	-0.589509	0.329814	-1.04792	-0.844575	-1.01035	-0.498806	-0.516206	-1.09655	-0.257568	-1.06995	-1.04695	-1.09443	-0.824973	-0.472185	-0.860146	-0.0662594	-0.861791	0.813161	0.195764	-0.84645	-1.05867	-0.433837	-0.114615	-1.09671	-0.845883	-0.291827	-0.4486	-0.310411	-0.651262	-0.368132	-0.963301	0.0916548	-1.10067	0.0484838	0.53027	-0.855494	-0.909131	-0.705875	-0.670467	-0.705627	-0.649132
PMF1-BGLAP	0.999298	-0.464564	-0.464564	-0.464564	-0.103167	-0.383588	-0.464564	-0.464564	-0.464564	-0.464564	-0.438254	-0.464564	-0.464564	-0.390992	-0.3598	-0.464564	-0.464564	-0.464564	-0.464564	-0.464564	-0.464564	-0.298201	-0.399815	-0.464564	-0.464564	1.47523	-0.0696108	-0.464564	-0.102222	-0.464564	-0.464564	-0.464564	-0.0306984	-0.464564	-0.376026	-0.464564	-0.464564	-0.464564	-0.464564	-0.464564	-0.464564	-0.396349	-0.464564	-0.464564	-0.464564	-0.464564	-0.464564	-0.464564	0.711945
MAGOHB	-0.378493	-0.750408	-0.352883	-0.703753	-0.581841	-0.423952	-0.582764	-0.269458	-0.665708	-0.120153	-0.672589	-0.576339	-0.655654	-0.712676	-0.42165	-0.748535	-0.443397	-0.77689	-0.668036	-0.561563	-0.678988	-0.550742	-0.598489	0.140333	-0.762908	-0.539218	0.202674	-0.664395	-0.568041	-0.605448	-0.269028	-0.774237	-0.35101	-0.349527	-0.462231	-0.406367	-0.77689	-0.430052	-0.680172	-0.115952	-0.77689	-0.535133	-0.38938	-0.73679	-0.721741	-0.577171	-0.364953	-0.688327	-0.481936
MCM2	-0.59617	-0.620813	-0.620813	-0.615066	-0.612362	-0.569701	-0.620813	-0.509766	-0.594344	1.01497	-0.620813	-0.599145	-0.620813	-0.620813	-0.602153	-0.620813	-0.620813	-0.608542	-0.618346	-0.620813	-0.620813	-0.620813	-0.610063	-0.245079	-0.59519	-0.549486	-0.485157	-0.614526	-0.620813	-0.367687	-0.53086	-0.613004	0.335847	-0.620813	-0.475489	-0.620813	-0.620813	-0.554929	-0.602086	-0.609489	-0.620813	2.00557	1.32324	-0.605534	-0.614526	-0.618413	-0.620813	-0.620813	-0.620813
RPS17	-0.687186	-0.787664	-0.527713	-0.793918	-0.817866	-0.690704	-0.570784	-0.276838	-0.82657	-0.208823	-0.815409	-0.694067	-0.738023	-0.801368	-0.734165	-0.831878	-0.840012	-0.666723	-0.825599	-0.821806	-0.712903	-0.611451	-0.808393	-0.284227	-0.641072	-0.612823	-0.55533	-0.753759	-0.683352	-0.756863	-0.4165	-0.840012	-0.412429	-0.67668	0.301003	-0.150499	-0.681395	-0.617803	-0.603579	-0.55069	-0.660027	-0.687096	-0.535966	-0.732408	-0.815314	-0.808012	-0.622161	-0.697139	-0.65519
DYNC1H1	0.144494	-0.946675	-0.188329	-0.77122	-0.920808	0.197929	-0.398926	-0.295766	0.533947	1.40406	-0.844906	-0.707685	-1.00099	0.289032	-0.495388	-1.08781	-0.239188	-0.908338	-0.922096	-0.907822	-1.01686	0.721202	-0.924105	2.10727	-0.608029	0.214058	0.486489	-0.157309	-1.0774	-0.767458	-0.488019	-0.944356	-0.685734	-0.38491	0.935355	-0.220792	-0.348892	-0.483588	-0.68223	-0.451022	-0.960897	0.215397	0.252034	-1.06241	-0.869434	-0.739478	-0.733913	-0.775033	-0.268456
BTF3L4	-0.482501	-0.711122	-0.684869	-0.692206	-0.711122	-0.711122	1.27932	-0.318496	-0.58893	-0.275359	-0.603102	-0.711122	-0.711122	-0.711122	-0.58943	-0.652015	-0.711122	-0.687668	-0.630741	-0.332433	-0.624111	-0.573991	-0.711122	-0.0520996	-0.600009	0.223873	-0.584362	-0.49573	-0.594469	-0.434501	0.28522	-0.711122	-0.177534	-0.681392	-0.611942	-0.643971	-0.711122	-0.480733	-0.711122	-0.35191	-0.675587	-0.711122	0.0072732	-0.701311	-0.659882	-0.614771	-0.522986	-0.711122	-0.348138
CSTF2T	-0.40815	-0.712832	-0.685265	-0.72705	-0.698178	-0.646527	-0.771592	2.20543	-0.716749	2.09328	-0.704562	-0.771592	-0.771592	-0.698903	-0.635356	-0.771592	-0.720666	-0.771592	-0.746201	-0.771592	-0.756503	-0.463718	-0.564408	-0.56731	-0.664663	-0.226212	-0.480548	-0.771592	-0.766368	-0.581964	-0.37391	-0.761436	0.0613489	-0.455594	1.01529	0.396208	-0.745766	-0.385952	-0.711671	-0.559911	-0.771592	-0.652476	-0.496943	-0.771592	-0.691794	-0.636371	-0.516385	-0.734159	-0.710945
PPP1R8	0.04123	-0.626892	-0.626892	-0.626892	-0.58155	-0.530942	-0.626892	-0.475209	-0.578917	0.0203932	-0.313472	-0.608156	-0.626892	-0.626892	-0.580037	-0.626892	-0.0409129	-0.626892	-0.626892	-0.626892	-0.566818	-0.113786	-0.603983	-0.117931	-0.626892	-0.511926	-0.188675	-0.613505	0.371202	-0.544133	-0.41169	-0.626892	-0.261996	-0.357302	-0.534331	-0.342374	-0.439669	0.0568296	-0.581354	-0.269502	-0.626892	-0.0988863	-0.263424	-0.626892	-0.587963	-0.613645	-0.626892	-0.626892	-0.561413
HIST1H3H	-0.577607	-0.590888	-0.41858	-0.567083	-0.584532	-0.544568	-0.278984	-0.298626	-0.587028	-0.565856	-0.571599	-0.588513	-0.59387	-0.585925	-0.535926	-0.588318	-0.377774	-0.587783	-0.577043	-0.522392	-0.237316	-0.570069	-0.590631	0.567278	-0.59234	-0.331325	-0.593061	-0.565276	-0.491812	-0.5886	0.0466541	-0.593961	-0.448137	-0.508443	-0.586153	-0.23817	-0.574381	-0.586423	-0.559097	-0.58437	-0.400008	-0.592547	-0.593443	-0.594392	-0.589657	-0.58646	-0.52952	-0.280282	-0.583383
GFPT2	-0.362684	-0.362684	-0.356395	-0.362684	-0.362684	-0.362684	-0.198005	-0.345175	-0.352294	-0.343263	-0.362684	-0.351257	-0.360012	-0.362684	-0.358998	-0.362684	-0.354897	-0.362684	-0.362684	-0.362684	-0.362684	-0.362684	-0.362684	-0.23982	-0.359874	-0.154255	-0.348723	-0.362684	-0.360473	-0.361141	-0.362684	-0.362684	-0.362684	-0.362684	-0.338356	-0.2703	-0.202705	-0.28205	-0.362684	-0.34817	-0.362684	-0.362684	-0.0702335	-0.360127	-0.309488	-0.359712	-0.345313	-0.362684	-0.36068
EFTUD2	-0.432776	-0.886267	-0.816886	-0.716913	-0.757907	-0.163757	-0.647576	-0.690906	-0.836281	-0.199153	-0.661505	-0.767737	-0.795816	-0.722379	0.508899	-0.810979	0.748692	-0.801458	-0.69192	-0.728991	-0.887898	-0.559901	-0.769897	0.0748902	-0.775231	0.0469436	-0.281935	-0.583484	2.31524	-0.141497	-0.440622	-0.876349	0.000219174	3.60373	0.246184	-0.764916	-0.711447	-0.38971	-0.406636	-0.633206	-0.901254	-0.693287	-0.310807	-0.871897	-0.347437	-0.864845	-0.901254	-0.878686	-0.546722
FAM50A	0.465946	-0.664193	-0.664193	-0.664193	-0.664193	-0.422164	-0.664193	-0.664193	-0.664193	-0.513279	-0.664193	-0.664193	-0.664193	-0.664193	-0.269028	-0.664193	1.60821	-0.3858	-0.182156	-0.664193	-0.664193	-0.664193	-0.664193	-0.664193	-0.664193	0.141895	-0.664193	-0.577523	-0.556108	-0.664193	-0.664193	-0.664193	-0.538532	-0.324181	-0.461358	-0.664193	-0.664193	-0.591463	-0.0391214	-0.338727	-0.664193	-0.664193	-0.664193	-0.664193	-0.664193	-0.603787	-0.319333	-0.664193	-0.664193
ANP32C	-0.0176986	-0.497883	-0.452528	-0.469258	-0.376918	-0.0225852	-0.279301	-0.421592	-0.419521	-0.282773	-0.347637	-0.447376	-0.481115	-0.396364	-0.300046	-0.40865	-0.497883	-0.497883	-0.466001	-0.401566	-0.466619	-0.385341	-0.450684	-0.312421	-0.462023	-0.339859	-0.38428	-0.355112	-0.243302	-0.366855	-0.277078	-0.434585	-0.224172	-0.170925	-0.419509	-0.0754157	-0.457149	-0.471619	-0.497883	-0.373295	-0.458904	-0.402122	-0.478034	-0.428373	-0.389204	-0.278455	-0.421819	-0.458513	-0.317762
HIST1H4D	1.73064	-1.04943	-0.9142	-1.01184	-0.60657	1.34575	-1.2195	0.20071	-0.983347	-0.0542091	-0.951392	-0.989467	-0.756971	-0.358843	-0.988557	-1.18599	-1.55676	-1.1479	-1.23279	-1.14425	-1.11983	-0.461768	-0.505925	-0.156188	-1.23721	-0.478127	0.329086	-1.14435	-0.792899	0.39255	-0.807049	-1.42774	2.19146	1.33607	-0.430755	-0.564493	-1.00363	0.181247	-0.555612	-0.030381	-1.20479	0.540298	0.234205	-1.13501	-0.923349	-1.31712	-0.835825	-0.744317	0.378409
YWHAZ	-0.484702	-1.11421	-0.970125	-1.15538	-1.14455	-0.404681	-0.0186678	-0.307534	-0.848459	0.548626	-1.16718	-0.973782	-1.11485	-0.756133	-0.610115	-1.15407	0.922359	-1.19518	-1.13823	-1.17905	-1.08028	-0.341672	-1.13856	1.34337	-0.716144	-0.0257124	0.43841	-1.12845	-0.863655	-0.805774	0.427809	-1.16868	-0.435494	-0.205007	0.734373	-0.486802	-1.10534	-0.0739782	-1.00713	0.144784	-1.17841	-0.340598	-0.542236	-1.15253	-1.15948	-0.885845	-0.260584	-1.04283	-1.03679
HNRNPU	0.40765	-0.582525	-0.583932	-0.509174	-0.456211	-0.352642	-0.5606	-0.503686	-0.452466	-0.31629	-0.427694	-0.487145	-0.553085	-0.424829	-0.395621	-0.530072	-0.452518	-0.576192	-0.546346	-0.530926	-0.574673	-0.216181	-0.44414	-0.0705298	-0.424467	0.492884	-0.200468	-0.51958	-0.534231	-0.339233	-0.348095	-0.609861	-0.0265066	-0.364852	-0.479034	-0.537432	-0.525766	-0.133941	-0.53638	-0.104647	-0.538986	-0.504583	-0.158852	-0.584717	-0.543981	-0.384214	-0.526733	-0.577089	-0.459922
RRM2	-0.252071	-0.382622	-0.384906	-0.430256	-0.424122	-0.25609	-0.430256	-0.341968	-0.301229	-0.235784	-0.415873	-0.333803	-0.412996	-0.366462	-0.274323	-0.393832	-0.430256	-0.430256	-0.420399	-0.229143	-0.430256	0.00386824	-0.430256	-0.328726	-0.421669	-0.430256	0.351608	-0.311466	-0.424588	-0.33761	-0.426026	-0.421203	0.236921	-0.184512	-0.267893	-0.430256	-0.430256	-0.310409	-0.31815	-0.358043	-0.430256	-0.403224	-0.0210066	-0.430256	-0.415746	-0.422303	-0.430256	-0.430256	-0.414181
EIF4A3	-0.31299	-0.766719	-0.699669	-0.453371	-0.797244	-0.438215	-0.692689	-0.453837	-0.790403	0.014739	-0.858415	-0.745778	-0.901752	-0.224271	-0.874895	-0.756594	-0.43927	-0.859339	-0.819575	-0.912895	-0.764367	-0.487563	-0.795872	0.269072	-0.73485	-0.852825	0.250362	-0.326409	-0.613414	-0.297658	-0.383605	-0.935375	-0.290929	-0.515475	0.15511	-0.418142	-0.73835	-0.244596	-0.439223	-0.654502	-0.855391	-0.439326	-0.0970858	-0.857948	-0.686306	-0.823523	-0.897936	-0.7885	-0.660923
ZFYVE21	-0.648541	-0.67999	-0.667424	-0.746212	-0.715681	-0.619486	0.606856	-0.654764	-0.694444	-0.617159	-0.746212	-0.648275	-0.725108	-0.746212	0.0231192	-0.746212	-0.746212	-0.746212	-0.746212	-0.737302	-0.719377	-0.513877	-0.695442	-0.517281	-0.497826	-0.245412	-0.338043	-0.734031	0.0575333	-0.645044	0.989773	-0.739988	-0.545033	0.725949	-0.45191	-0.606202	-0.723273	-0.629845	-0.746212	0.350638	-0.746212	-0.277526	-0.51768	-0.726957	-0.746212	-0.451125	-0.632424	-0.687516	-0.560591
SFPQ	-0.103314	-0.884232	-0.740909	-0.80256	-0.763848	0.115204	-0.631369	0.853225	-0.691026	-0.502961	-0.743609	-0.778091	-0.910672	-0.772818	-0.587716	-0.854507	0.754323	-0.879205	-0.818145	-0.772652	-0.862497	-0.297231	-0.826358	-0.0418638	-0.829201	-0.505987	-0.257258	-0.709877	-0.79759	-0.566429	-0.428373	-0.896549	-0.599449	0.174579	-0.682468	-0.442411	-0.862285	-0.740892	-0.868435	-0.513874	-0.88273	-0.578878	-0.28583	-0.856312	-0.837185	-0.635227	-0.829362	-0.771551	-0.456648
HIST1H4F	1.73064	-1.04943	-0.9142	-1.01184	-0.60657	1.34575	-1.2195	0.20071	-0.983347	-0.0542091	-0.951392	-0.989467	-0.756971	-0.358843	-0.988557	-1.18599	-1.55676	-1.1479	-1.23279	-1.14425	-1.11983	-0.461768	-0.505925	-0.156188	-1.23721	-0.478127	0.329086	-1.14435	-0.792899	0.39255	-0.807049	-1.42774	2.19146	1.33607	-0.430755	-0.564493	-1.00363	0.181247	-0.555612	-0.030381	-1.20479	0.540298	0.234205	-1.13501	-0.923349	-1.31712	-0.835825	-0.744317	0.378409
XRCC6	0.832609	-0.961553	-0.928332	-0.870069	-0.7812	0.134511	-0.694158	-0.781652	-0.766742	0.202611	-0.744261	-0.874026	-0.956481	-0.863586	1.68758	-0.927647	-0.329324	-0.900894	-0.861512	-0.861909	-0.990304	-0.0770919	-0.78298	0.558273	-0.870925	-0.693754	0.052926	-0.58834	-0.902907	-0.580221	1.10974	-0.925915	-0.0883323	-0.396889	-0.514373	-0.787628	-0.835102	-0.626723	-0.871986	-0.7363	-0.862511	-0.636649	-0.424977	-0.969446	-0.943344	0.766399	-0.854776	-0.944145	-0.573033
SAP30BP	0.682375	-0.738737	-0.738737	-0.451127	-0.738737	0.177975	-0.738737	-0.738737	0.838073	-0.415086	-0.738737	-0.424276	-0.738737	0.64363	-0.614034	-0.738737	-0.738737	-0.738737	-0.738737	-0.738737	-0.738737	-0.643588	-0.738737	-0.00421384	-0.596554	-0.738737	-0.613133	-0.373638	-0.215236	-0.385351	-0.738737	-0.738737	0.0543534	-0.572767	-0.409319	-0.738737	-0.738737	-0.738737	-0.738737	-0.210731	-0.738737	-0.738737	-0.168743	-0.738737	-0.62773	-0.738737	-0.738737	-0.738737	-0.40139
KDM3B	-0.347396	-0.421672	-0.421672	-0.421672	-0.402426	-0.372355	-0.421672	-0.349201	-0.36589	-0.388142	-0.421672	-0.421672	-0.421672	-0.421672	-0.346193	-0.421672	-0.421672	-0.421672	-0.411899	-0.421672	-0.421672	-0.421672	-0.407689	-0.394307	-0.421672	-0.421672	1.93514	-0.410094	-0.173285	-0.36183	-0.308304	-0.421672	-0.349201	-0.34484	-0.3913	-0.421672	-0.407388	-0.41265	-0.40423	-0.421672	-0.421672	-0.399419	-0.370701	-0.421672	-0.41235	-0.401674	-0.404682	-0.421672	-0.421672
TUBG1	1.70735	-0.947095	-0.944269	-1.04451	-0.0308082	-0.480743	0.0927706	-0.0869749	-0.970729	-0.243207	-1.05708	-1.03928	-0.766448	-0.218792	-0.741431	-1.07987	-1.07987	-1.05023	-0.999834	-1.07987	-0.58586	-0.35097	-0.429929	-0.440091	-0.642749	-0.903377	2.15554	-0.904399	-0.941743	-0.214162	-0.401244	-1.05883	-0.447428	1.77272	0.0161578	-0.735598	-0.453863	-0.291496	-0.985702	0.500851	-1.06833	1.10365	-0.141398	-1.02539	-0.766147	-0.876436	-0.873068	-0.830011	-0.40413
RECQL	-0.0322399	-0.692755	-0.54853	-0.525028	-0.651689	-0.530322	2.60705	-0.412914	-0.566935	0.305587	-0.633531	-0.616115	-0.628385	-0.582125	-0.61468	-0.693596	-0.66104	-0.592564	-0.663415	-0.663415	-0.645257	-0.65441	-0.602014	0.703183	-0.674597	-0.444431	-0.489653	-0.492374	-0.691171	-0.503506	-0.303521	-0.675141	-0.198878	-0.575841	-0.3291	-0.41044	-0.388621	0.0261922	-0.542989	-0.555852	-0.679693	-0.403711	0.00397711	-0.705965	-0.416031	-0.705965	-0.705965	-0.607457	-0.322025
SF3B3	0.455705	-0.942508	-0.866024	-0.84977	-0.74786	-0.429146	-0.925781	-0.542994	-0.515004	0.728016	-0.914754	-0.811899	-0.915192	-0.775985	-0.60872	-0.9159	-0.892935	-0.935864	-0.859111	-0.82812	-0.888079	-0.117514	-0.855874	0.923406	-0.914889	0.00220153	0.115847	-0.803671	-0.874523	-0.549671	-0.587441	-0.924061	0.651567	-0.23551	-0.132892	-0.635597	-0.832706	-0.518343	-0.830346	-0.411442	-0.961999	-0.551189	0.223861	-0.91381	-0.883156	-0.872769	-0.918969	-0.877726	-0.586227
EXOSC2	-0.064411	-0.66588	-0.66588	-0.613532	-0.531468	-0.354203	-0.454624	-0.612987	-0.459959	0.0140102	-0.523092	-0.456144	-0.654923	-0.549309	-0.484283	-0.66588	-0.557541	-0.649903	-0.66588	-0.572858	-0.66588	-0.0507576	-0.642875	-0.0181155	-0.477456	0.0116582	0.176016	-0.607136	-0.483509	-0.439594	-0.103048	-0.642675	-0.053167	0.161559	-0.0198079	-0.355866	-0.570134	-0.353772	-0.66588	0.242964	-0.66588	-0.313443	-0.157748	-0.66588	-0.624862	-0.566003	-0.420462	-0.66588	-0.244573
HIST1H3F	-0.577607	-0.590888	-0.41858	-0.567083	-0.584532	-0.544568	-0.278984	-0.298626	-0.587028	-0.565856	-0.571599	-0.588513	-0.59387	-0.585925	-0.535926	-0.588318	-0.377774	-0.587783	-0.577043	-0.522392	-0.237316	-0.570069	-0.590631	0.567278	-0.59234	-0.331325	-0.593061	-0.565276	-0.491812	-0.5886	0.0466541	-0.593961	-0.448137	-0.508443	-0.586153	-0.23817	-0.574381	-0.586423	-0.559097	-0.58437	-0.400008	-0.592547	-0.593443	-0.594392	-0.589657	-0.58646	-0.52952	-0.280282	-0.583383
HNRNPM	1.29344	-1.04971	-0.887424	-0.858453	-0.862392	0.270851	-0.919585	-0.68102	-0.941104	-0.168654	-0.959822	-0.947252	-1.04855	-0.790211	-0.293516	-1.04074	-0.743318	-1.08116	-1.0676	-1.02726	-1.06405	-0.0320513	-0.965129	-0.167946	-0.982493	0.07803	0.404221	-0.981226	-0.462919	-0.226389	-0.505918	-1.12711	0.321572	0.425059	0.00608313	-0.675477	-0.968108	-0.287798	-0.910225	-0.0715971	-1.12279	-0.647596	-0.342153	-1.04511	-0.898408	-0.658102	-0.944016	-0.989965	-0.550354
TP53BP1	-0.315869	-0.471987	-0.471987	-0.26153	-0.471987	-0.362158	-0.227604	-0.471987	-0.400684	-0.294306	-0.471987	-0.471987	-0.471987	-0.471987	-0.256355	-0.471987	4.07267	-0.471987	-0.453873	-0.471987	-0.471987	-0.471987	-0.471987	0.245062	-0.471987	-0.379984	-0.35152	-0.471987	-0.471987	-0.371358	-0.180165	-0.471987	-0.140776	-0.34807	-0.413622	-0.229616	-0.471987	-0.330819	-0.471987	-0.471987	-0.471987	-0.222428	-0.373946	-0.471987	-0.292581	-0.399247	-0.471987	-0.471987	-0.471987
UNC119B	-0.200862	-0.312612	-0.30853	-0.303596	-0.264138	-0.199578	-0.183059	-0.295369	-0.297607	-0.287816	-0.312612	-0.297861	-0.305364	-0.211302	-0.20029	-0.308696	-0.124755	-0.312612	-0.312612	-0.312612	-0.270318	-0.0251999	-0.27735	-0.217291	-0.312612	-0.226472	-0.221144	-0.20516	-0.00309909	-0.218334	-0.104422	-0.307373	-0.200824	0.239018	-0.293411	-0.198522	-0.30923	-0.312612	-0.312612	-0.136632	-0.312612	-0.253355	-0.222912	-0.312612	-0.252642	-0.192736	-0.289659	-0.293869	-0.296946
CNOT1	-0.106832	-0.467285	-0.467285	-0.3883	-0.367943	-0.149355	-0.444123	-0.0373467	-0.451904	0.123156	-0.467285	-0.453985	-0.467285	-0.353467	-0.29873	-0.467285	0.0417287	-0.467285	-0.449823	-0.467285	-0.467285	0.222046	-0.467285	0.320121	-0.451994	0.0705903	-0.10457	-0.361248	-0.463213	-0.3864	3.04361	-0.467285	-0.276382	0.18278	0.119085	-0.448918	-0.45679	-0.13316	-0.467285	-0.357629	-0.467285	-0.355367	-0.206716	-0.453171	-0.436161	-0.457604	-0.467285	-0.467285	-0.360615
PXDN	0.387846	-0.448941	-0.412056	-0.42444	-0.372819	0.421232	0.424573	-0.363331	-0.450196	-0.332159	-0.45583	-0.27023	-0.419143	-0.132455	-0.30666	-0.4465	-0.460762	-0.435935	-0.424312	-0.452519	-0.44227	-0.41942	-0.435717	-0.199069	-0.401471	-0.262402	-0.0859439	-0.395294	-0.0826527	-0.117768	0.0702533	-0.449218	-0.379066	-0.226219	-0.256245	-0.311878	-0.448457	-0.388514	-0.43971	-0.327553	-0.453142	-0.374519	-0.354555	-0.440876	-0.172572	-0.35497	-0.39733	-0.426852	-0.436211
SELM	-0.33698	-0.347549	-0.265475	-0.26185	-0.371117	-0.195422	-0.24724	-0.334112	-0.31689	-0.252249	-0.37601	-0.265647	-0.37601	-0.354234	-0.37601	-0.37601	-0.37601	-0.329473	-0.372955	-0.37601	-0.272152	-0.346915	-0.37601	-0.276906	-0.367679	-0.00936202	-0.0187189	-0.318773	-0.37601	-0.333781	0.820934	-0.37601	-0.273316	-0.0441611	-0.30246	-0.37601	-0.356994	-0.198836	-0.314421	0.223598	-0.37601	-0.158813	-0.296796	-0.37601	-0.2389	-0.368273	-0.265455	-0.335309	-0.37601
RBM39	0.284784	-0.766955	1.4975	-0.730702	-0.659965	0.322647	-0.612308	-0.421952	-0.754666	-0.493324	-0.654637	-0.725306	-0.780535	-0.734828	-0.500149	-0.805271	-0.245812	-0.798424	-0.778291	-0.671754	-0.733037	-0.37722	-0.747865	0.656903	-0.753102	0.311538	-0.175075	-0.614167	-0.377628	-0.490105	-0.243568	-0.821821	0.223978	-0.544541	-0.617273	-0.258781	-0.750019	-0.271953	-0.574196	-0.438594	-0.805543	-0.543634	-0.271772	-0.774164	-0.768859	-0.626863	-0.740224	-0.636726	-0.101141
SNRNP70	-0.294312	-0.923201	-0.554347	-0.536666	-0.801469	0.414975	-0.376424	-0.296719	-0.714219	0.73296	-0.738982	-0.801006	-0.864881	-0.716256	-0.788138	-0.803135	1.54098	-0.873027	-0.818178	-0.89418	-0.75708	-0.822066	-0.808689	2.01698	-0.883765	-0.133468	-0.396419	-0.779298	-0.891495	-0.390495	-0.370546	-0.894642	0.296946	-0.458211	-0.587535	0.539947	-0.711489	0.270933	-0.584526	-0.743704	-0.872009	-0.507599	0.252048	-0.575685	-0.520235	-0.82114	-0.470523	-0.405121	-0.378414
DDX23	-0.0412973	-0.858259	-0.665138	-0.640667	-0.733094	-0.823371	-0.858259	-0.635541	-0.577175	0.234495	-0.858259	-0.794932	-0.858259	-0.123473	-0.37	-0.858259	0.182082	-0.581639	-0.858259	-0.799562	-0.858259	-0.695892	-0.73359	1.59064	-0.858259	-0.192421	-0.0756887	-0.753927	-0.601481	-0.277738	-0.799066	-0.858259	0.0918042	-0.175556	-0.179855	-0.801215	-0.740534	-0.305351	-0.693577	-0.370165	-0.858259	-0.37248	0.275005	-0.450191	-0.619668	-0.807002	-0.858259	-0.672082	-0.651745
RBM4B	0.163874	-0.228157	-0.22236	-0.22651	-0.227699	-0.209784	-0.222943	-0.213717	-0.224132	0.67993	-0.214883	-0.23161	-0.23161	-0.219788	-0.229769	-0.23161	-0.23161	-0.229254	-0.228237	-0.23161	-0.227288	-0.23161	0.370481	-0.17912	-0.23161	-0.23161	-0.228294	-0.221217	-0.211876	-0.221194	-0.205668	-0.23161	-0.152081	-0.118753	-0.104553	-0.23161	-0.23161	-0.207703	-0.225253	-0.19731	-0.23161	-0.217318	-0.201975	-0.23161	-0.227848	-0.226945	-0.23161	-0.23161	-0.172203
MACF1	-0.157267	-0.618983	-0.567085	-0.60799	-0.561205	1.2266	-0.584725	-0.549956	-0.52618	0.775624	-0.618983	-0.603644	-0.618983	-0.334693	1.13891	-0.618983	4.09149	-0.618983	-0.618983	-0.618983	-0.617449	0.627088	-0.588305	0.248204	-0.583703	-0.394517	-0.461755	-0.613615	-0.466356	-0.369462	-0.457153	-0.608757	-0.202007	-0.234987	0.326435	-0.278449	-0.600832	-0.437467	-0.593929	-0.578334	-0.618983	-0.594696	-0.0946314	-0.618983	-0.581402	-0.281261	-0.618983	-0.61566	-0.551746
SF3B1	-0.25087	-0.705823	-0.705823	-0.504449	-0.656393	0.260547	-0.596782	-0.660003	-0.494267	-0.413366	-0.324644	-0.679072	-0.695641	-0.605391	-0.576835	-0.584008	0.797002	-0.624968	-0.453308	-0.528007	-0.681478	-0.244576	-0.657689	4.38349	-0.603447	0.570775	-0.304789	-0.555036	-0.684903	-0.584332	-0.245501	-0.686754	-0.138775	-0.643527	-0.103415	0.161086	-0.677128	-0.525924	-0.4839	-0.16261	-0.663058	-0.570494	-0.475431	-0.6725	-0.5978	-0.660327	-0.659078	-0.684163	-0.528701
TXNL1	-0.103515	-0.74928	-0.513219	-0.746946	-0.876213	0.202057	-0.237001	-0.509897	-0.866159	-0.314561	-0.528419	-0.759544	-0.878307	-0.860384	-0.292837	-0.78028	0.304244	-0.801974	-0.794703	-0.845362	-0.763134	-0.417705	-0.942701	-0.0397194	-0.750926	0.0821863	0.49183	-0.580874	-0.929206	-0.497599	0.417562	-0.822172	-0.31112	-0.769358	-0.688537	-0.465103	-0.881389	-0.168837	-0.678153	-0.548587	-0.694012	-0.570281	-0.558552	-0.828785	-0.568456	-0.934622	-0.610049	-0.866637	-0.865411
NONO	-0.201303	-0.85456	-0.786977	-0.670034	-0.809808	-0.23062	-0.709108	-0.644795	-0.800256	-0.411342	-0.796067	-0.827565	-0.879817	-0.819002	-0.710085	-0.824767	-0.71165	-0.871881	-0.766472	-0.839921	-0.821731	-0.471147	-0.852429	-0.0378874	-0.842467	-0.203408	-0.3523	-0.737548	-0.788448	-0.44598	-0.48037	-0.890911	-0.245831	-0.13942	-0.43737	-0.641864	-0.815432	-0.513837	-0.710853	-0.489453	-0.797379	-0.518084	0.144353	-0.848567	-0.741147	-0.684828	-0.79867	-0.808949	-0.671696
SMARCE1	-0.762971	-0.762971	-0.762971	-0.459073	-0.762971	-0.482737	-0.762971	-0.762971	-0.762971	-0.508145	-0.762971	-0.762971	-0.762971	-0.762971	-0.762971	-0.762971	0.694743	-0.762971	-0.636679	-0.762971	-0.762971	-0.398044	-0.762971	-0.252074	-0.762971	-0.55099	0.159933	-0.52608	-0.762971	-0.328795	-0.193038	-0.762971	0.193561	-0.334525	-0.170121	-0.762971	-0.762971	-0.620986	-0.607036	-0.299402	-0.762971	-0.762971	-0.186561	-0.762971	-0.762971	-0.727848	-0.762971	-0.762971	-0.570668
ARPC2	-0.0402564	-0.913499	-0.812121	-0.640788	-0.696222	1.05746	-0.324396	-0.385714	-0.899523	-0.0373439	-0.91798	-0.915153	-0.862185	-0.689069	-0.805628	-0.990774	-0.769373	-0.880681	-0.84824	-0.864619	-0.785244	-0.673478	-0.620295	0.232004	-0.920893	-0.342671	-0.0247309	-0.781345	-0.684852	-0.280476	0.204056	-0.948006	1.60425	-0.506346	-0.464333	-0.276103	-0.779986	-0.287718	-0.579128	-0.592428	-0.896408	-0.499966	-0.534959	-0.939448	-0.671482	-0.830625	-0.89077	-0.830601	-0.311003
COPB1	-0.0657718	-1.02641	-0.711301	-0.907542	-0.963255	-0.487532	-0.653138	-0.704868	-0.523901	0.912063	-1.01087	-0.916076	-0.99993	-0.680228	-0.366348	-1.01993	-1.06987	-0.803645	-0.864609	-1.06221	-1.01612	-0.201661	-0.928068	0.389031	-0.941066	1.30415	1.48451	-0.618039	-0.883428	-0.589942	-0.32022	-1.02947	-0.307266	-0.222537	0.0231143	-0.246126	-0.446043	0.198742	-0.760931	-0.360483	-0.858832	-0.0131229	0.0962452	-1.01809	-0.802157	-0.355057	-0.95227	-0.9861	-0.444074
RCC2	0.303486	-0.639097	-0.639097	-0.590073	-0.630016	-0.272169	-0.603387	-0.504657	-0.626329	-0.0034932	-0.639097	-0.583859	-0.248135	-0.639097	-0.545077	-0.639097	-0.639097	-0.639097	-0.639097	-0.639097	-0.589868	-0.62708	-0.434466	0.78007	-0.639097	-0.466352	0.0712034	-0.639097	-0.632952	-0.426341	-0.400122	-0.639097	-0.391588	-0.271008	-0.261039	-0.216727	-0.584542	-0.61834	-0.576895	-0.194195	-0.639097	-0.509436	-0.325357	-0.569726	-0.588912	-0.54221	-0.639097	-0.538318	-0.620798
LOC101060415	-0.487376	-0.495537	-0.480421	-0.491514	-0.493181	-0.491227	-0.418636	-0.432487	-0.495537	-0.495537	-0.488985	-0.495135	-0.495537	-0.495537	-0.493871	-0.495537	4.3287	-0.495537	-0.495537	-0.486744	-0.495537	-0.440361	-0.494388	-0.452144	-0.495537	-0.262418	-0.495537	-0.480249	-0.477088	-0.495537	-0.410589	-0.495537	-0.493928	-0.485594	-0.495537	-0.495537	-0.495537	-0.495537	-0.495537	-0.479789	-0.495537	-0.495537	-0.495537	-0.495537	-0.495537	-0.489847	-0.488813	-0.495537	-0.491227
HIST1H3I	-0.577607	-0.590888	-0.41858	-0.567083	-0.584532	-0.544568	-0.278984	-0.298626	-0.587028	-0.565856	-0.571599	-0.588513	-0.59387	-0.585925	-0.535926	-0.588318	-0.377774	-0.587783	-0.577043	-0.522392	-0.237316	-0.570069	-0.590631	0.567278	-0.59234	-0.331325	-0.593061	-0.565276	-0.491812	-0.5886	0.0466541	-0.593961	-0.448137	-0.508443	-0.586153	-0.23817	-0.574381	-0.586423	-0.559097	-0.58437	-0.400008	-0.592547	-0.593443	-0.594392	-0.589657	-0.58646	-0.52952	-0.280282	-0.583383
TNPO2	-0.0565734	-0.607684	-0.596077	-0.579803	-0.614992	-0.282938	-0.522813	-0.496897	-0.446232	-0.317451	-0.497143	-0.541175	-0.663385	-0.305844	-0.518268	-0.659086	-0.703241	-0.644715	-0.506416	-0.623098	-0.667929	-0.250082	-0.652146	-0.0414046	-0.366151	0.1876	-0.604306	-0.468033	-0.463305	-0.554563	-0.604245	-0.63839	-0.0627145	0.0667418	-0.582075	-0.441381	-0.553089	-0.513232	-0.695687	-0.213604	-0.65534	-0.563038	-0.242406	-0.663753	-0.350552	-0.452987	-0.669649	-0.660253	-0.512987
TUBB6	-0.332489	-0.712277	-0.513951	-0.558207	-1.061	-0.302788	-0.422944	-0.350899	-0.715941	0.106871	-1.06546	-0.847292	-0.893781	-0.0903527	-0.878185	-0.991707	-1.10523	-0.938352	-0.840854	-1.08631	-0.831918	-0.856208	-1.01453	-0.0608421	-0.971299	0.160411	-0.197976	-0.44529	-1.10935	-0.427634	-0.47899	-1.10974	-0.559238	-0.512412	0.119481	-0.179252	-0.668937	0.264313	-0.648151	0.338377	-0.907804	0.732873	0.80975	-0.881234	-0.602326	-1.04337	-0.907564	-0.853653	-0.889324
CSTF3	-0.113404	-0.706187	-0.658086	-0.612309	-0.67412	-0.322075	-0.325793	-0.670634	0.467528	-0.229126	-0.706187	-0.706187	-0.706187	-0.706187	-0.413862	-0.706187	1.54225	-0.306041	-0.572805	-0.620674	-0.706187	-0.547477	-0.653671	0.321133	-0.706187	0.359939	-0.706187	-0.374824	-0.616724	-0.398061	-0.69573	-0.706187	0.797497	-0.706187	-0.706187	-0.706187	-0.706187	0.791455	-0.638567	-0.543991	-0.706187	-0.639961	-0.394111	-0.706187	-0.706187	-0.706187	-0.706187	-0.706187	-0.141754
DAZAP1	-0.404892	-0.584788	-0.436118	-0.479162	-0.490084	-0.44073	-0.383369	-0.550519	-0.53047	-0.525954	-0.601698	-0.358676	-0.601698	-0.601698	-0.550199	-0.601698	0.0373386	-0.568102	-0.601698	-0.601698	-0.44736	-0.337186	-0.481436	1.01362	-0.454373	-0.36268	0.286606	-0.601698	-0.512214	-0.293758	-0.601698	-0.570312	-0.490948	-0.319411	-0.191943	-0.430289	-0.520638	-0.321013	-0.584019	0.455965	-0.555899	-0.00618621	-0.0926274	-0.601698	-0.521726	-0.540206	-0.335713	-0.347883	-0.506225
KPNB1	-0.178481	-0.979112	-0.680135	-1.004	-0.897606	-0.283789	-0.430657	-0.710917	-0.427363	-0.114924	-0.753467	-0.922787	-0.986361	-0.614584	-0.610364	-0.873836	-0.82727	-0.849941	-0.978861	-0.805729	-1.01978	-0.413352	-0.951797	-0.520134	-0.213437	-0.255783	-0.1533	-0.389473	-0.743646	-0.694334	-0.405005	-0.973072	-0.248064	-0.392611	-0.724238	-0.791436	-0.950934	-0.687744	-0.900665	-0.432932	-0.846082	-0.666689	-0.759382	-1.02373	-0.953743	-0.689486	-0.893464	-0.839367	-0.844827
PSMC6	0.295206	-0.224616	-0.400127	-1.02045	-0.939504	-0.722153	-0.147535	-0.869247	0.773188	0.440225	-0.220783	-0.513925	-1.02859	-0.396799	-0.326636	-0.974128	-0.510915	-1.05999	-0.909479	-0.898487	-1.06678	-0.0134713	-0.832717	-0.166716	0.447573	-0.385096	0.845838	-0.837633	-0.590351	-0.657131	0.00380314	-0.857002	0.0285183	0.173687	-0.595287	-0.742755	-0.915107	-0.508391	-0.943449	-0.446958	-1.01885	-0.773471	-0.333329	-1.0236	-0.968482	-0.595773	-0.703214	-0.912302	-0.111547
SMUG1	-0.34528	-0.452429	-0.473314	-0.482102	-0.477984	-0.27777	0.0558841	-0.455812	-0.463276	-0.344214	-0.491295	-0.491295	-0.427131	-0.44934	-0.491295	-0.491295	-0.203972	-0.491295	-0.491295	-0.491295	-0.491295	-0.430367	-0.485559	-0.491295	-0.473719	-0.273982	-0.307921	-0.491295	-0.405841	-0.385102	-0.17268	-0.491295	-0.303656	-0.145323	-0.455039	-0.491295	-0.491295	-0.427977	-0.239676	-0.346898	-0.491295	-0.491295	-0.491295	-0.491295	-0.451289	-0.479087	-0.491295	-0.484529	-0.476697
DDX42	-0.437273	-0.713707	-0.678263	-0.674433	-0.608167	-0.503843	-0.628777	-0.492049	-0.389914	-0.166919	-0.632303	-0.680513	-0.713707	-0.656317	0.18265	-0.694617	-0.713707	-0.706229	-0.517036	-0.713707	-0.713707	-0.459463	-0.658384	2.98784	-0.713707	-0.471926	-0.406268	-0.494724	-0.511382	-0.671819	-0.5709	-0.709694	-0.542083	0.0335208	-0.388151	-0.621846	-0.689693	-0.400614	-0.0178507	-0.240177	-0.713707	-0.670239	-0.589625	-0.101018	-0.667442	-0.555641	-0.713707	-0.713707	-0.666956
RAVER1	0.00961695	-0.645622	-0.645622	-0.542487	-0.552932	-0.114673	-0.616925	-0.573371	-0.645622	0.301639	-0.627974	-0.629746	-0.621639	-0.645622	-0.444367	-0.645622	-0.553837	-0.645622	-0.633517	-0.645622	-0.645622	0.448894	-0.575784	-0.453153	-0.645622	-0.645622	-0.330409	-0.645622	-0.645622	-0.388632	-0.361481	-0.645622	-0.0362754	-0.511037	-0.444631	-0.645622	-0.53898	-0.547427	-0.645622	-0.387576	-0.645622	-0.595544	-0.44546	-0.645622	-0.645622	-0.4593	-0.619225	-0.645622	-0.477249
U2AF2	0.330652	-0.793415	-0.711199	-0.684014	-0.469699	0.601561	-0.726958	-0.69469	-0.596372	-0.347848	-0.638742	-0.667535	-0.818346	-0.794156	-0.589588	-0.620604	-0.522558	-0.8766	-0.633044	-0.659426	-0.71265	-0.324753	-0.609584	0.150317	-0.803903	0.0243433	0.249063	-0.679067	-0.649168	-0.187634	-0.54512	-0.853787	-0.0667738	-0.422779	-0.260279	-0.51328	-0.609594	0.0187496	-0.446823	-0.328948	-0.556475	-0.375983	-0.270965	-0.803068	-0.594013	-0.851262	-0.656765	-0.782446	-0.405883
H3F3C	-0.587461	-0.597918	-0.41134	-0.569369	-0.588842	-0.547514	-0.262788	-0.28369	-0.591957	-0.590938	-0.575366	-0.593956	-0.597874	-0.59257	-0.539545	-0.595249	-0.559613	-0.592606	-0.579968	-0.521811	-0.226636	-0.578067	-0.595619	0.627084	-0.596405	-0.325755	-0.597014	-0.567446	-0.494926	-0.594106	0.0465072	-0.597971	-0.454993	-0.511235	-0.595928	-0.242954	-0.596855	-0.594538	-0.566563	-0.588361	-0.393019	-0.596467	-0.59742	-0.59843	-0.593391	-0.591454	-0.529396	-0.275673	-0.587818
CNN3	-0.131212	-0.662322	-0.503139	-0.55248	-0.649544	0.2745	-0.00376869	-0.554352	-0.411844	-0.433291	-0.67998	-0.65371	-0.644548	-0.58321	-0.342398	-0.67998	0.588527	-0.564746	-0.67998	-0.67998	-0.643922	0.278774	-0.635086	-0.418035	-0.584717	-0.190723	-0.528618	-0.627311	-0.586232	0.284728	-0.0416349	-0.666998	-0.585082	-0.234147	-0.10128	-0.425708	-0.63163	-0.384424	-0.666385	-0.52957	-0.666219	-0.370311	-0.570145	-0.666315	-0.510225	-0.51676	-0.471905	-0.535882	-0.644031
NFIA	-0.121407	-0.373263	-0.342288	-0.31525	-0.42099	0.0433504	-0.0879811	-0.36571	-0.300265	-0.394957	-0.329914	-0.42099	-0.380976	-0.42099	-0.18183	-0.42099	-0.335338	-0.375593	-0.335297	-0.371375	-0.413317	-0.42099	-0.348194	-0.283271	-0.364464	-0.248721	-0.42099	-0.42099	-0.225741	-0.42099	-0.134222	-0.405322	-0.258965	-0.218509	-0.320995	-0.312639	-0.369406	-0.42099	-0.336141	-0.190748	-0.352774	-0.155234	-0.42099	-0.378606	-0.353175	-0.325414	-0.353778	-0.412594	-0.298779
SF3A1	0.386997	-0.841189	-0.805477	-0.539644	-0.689577	-0.341318	-0.758949	-0.188401	-0.381785	0.596139	-0.627851	-0.627478	-0.80958	-0.623935	-0.40696	-0.841189	-0.679507	-0.841189	-0.788507	-0.715126	-0.669437	-0.485284	-0.586358	1.80512	-0.748879	-0.0265321	1.35709	-0.484351	-0.165649	-0.234649	-0.788973	-0.805944	0.454598	3.25942	-0.267843	-0.798204	-0.812657	0.0461968	-0.710464	-0.255721	-0.841189	-0.731629	-0.522674	-0.774241	-0.495261	-0.801934	-0.745896	-0.808741	-0.324254
SNRPD2	-0.169162	-0.730282	-0.680062	-0.742556	-0.609364	-0.389202	-0.265443	-0.4014	-0.549772	-0.400337	-0.750377	-0.556494	-0.718392	-0.624472	-0.480794	-0.787919	0.962296	-0.767664	-0.77391	-0.744747	-0.66743	-0.476351	-0.657978	-0.138373	-0.683422	-0.370103	-0.260674	-0.698741	-0.579197	-0.491555	-0.367154	-0.801937	-0.232504	-0.715413	-0.358629	-0.706493	-0.637621	-0.357371	-0.649264	-0.407953	-0.736842	-0.506917	-0.268253	-0.647326	-0.739217	-0.678281	-0.590722	-0.6423	-0.297084
PSMG2	-0.485157	-0.553857	-0.442701	-0.553857	-0.533311	-0.249764	-0.336923	-0.365655	-0.553857	-0.379941	-0.553857	-0.553857	-0.47047	-0.553857	-0.473279	-0.553857	-0.553857	-0.553857	-0.429941	-0.553857	-0.363729	-0.399363	-0.553857	0.0561739	-0.399844	-0.553857	-0.11397	-0.24848	-0.463729	-0.384676	-0.294467	-0.497517	-0.0553026	0.13619	0.0674098	-0.477132	-0.524322	-0.553857	-0.212525	-0.36084	-0.514531	-0.553857	0.0469443	-0.527613	-0.483953	-0.553857	-0.389491	-0.0924615	-0.521594
CDC42	-0.183761	-0.773859	-0.771407	-0.715862	-0.668425	-0.17755	0.125377	-0.636407	-0.478082	-0.589652	-0.800153	-0.649036	-0.759557	-0.559308	-0.462142	-0.855256	-0.808014	-0.843665	-0.762565	-0.726004	-0.724634	-0.312945	-0.732731	-0.591887	-0.651276	-0.245683	0.164517	-0.70293	-0.634952	-0.519148	0.127371	-0.784453	-0.461328	0.161257	-0.396284	-0.693631	-0.761574	-0.607907	-0.661303	-0.0743511	-0.74372	-0.600734	-0.220346	-0.834434	-0.771911	-0.547894	-0.248043	-0.765115	-0.472914
LMNB1	-0.240616	-0.746333	-0.806941	-0.631649	-0.58687	-0.383004	-0.173795	-0.674121	-0.781286	-0.100441	-0.873857	-0.729175	-0.746839	-0.722314	-0.536559	-0.906691	-0.446601	-0.866478	-0.77406	-0.836598	-0.816203	-0.492969	-0.554965	-0.183598	-0.78664	-0.196755	0.254156	-0.814661	-0.708709	-0.524273	-0.670191	-0.851579	1.24461	-0.432643	0.156995	-0.577761	-0.800751	-0.388241	-0.730516	4.27719	-0.844859	-0.462135	-0.0103299	-0.859064	-0.77626	-0.733682	-0.832043	-0.661106	-0.763727
STRBP	-0.34197	-0.65263	-0.636787	-0.606608	-0.584537	-0.432436	-0.058347	-0.630214	-0.566383	-0.51066	-0.65263	-0.609349	-0.650348	-0.623398	-0.177987	-0.65263	-0.438922	-0.645785	-0.649889	-0.65263	-0.65263	-0.509627	-0.571478	-0.360554	-0.593879	-0.308605	-0.465973	-0.651109	-0.585469	-0.5828	0.119843	-0.644809	-0.614701	-0.367772	-0.634735	-0.615448	-0.640346	-0.568708	-0.65263	-0.583589	-0.649946	-0.567345	-0.578395	-0.65263	-0.494817	-0.53342	-0.49057	-0.639686	-0.580734
PCNA	-0.67385	-0.659998	-0.59054	-0.684728	-0.684728	-0.684728	-0.684728	0.264285	-0.684728	-0.522134	-0.684728	-0.631472	-0.659834	-0.684728	-0.684728	-0.684728	-0.684728	-0.684728	-0.684728	-0.684728	-0.669906	-0.684728	-0.684728	2.23436	-0.631899	-0.337882	0.169982	-0.628136	-0.684728	-0.568077	0.2877	-0.658815	0.00679563	-0.684728	-0.100456	0.746859	-0.684728	-0.174975	-0.684728	-0.684728	-0.684728	-0.505455	-0.106454	-0.674064	-0.67523	-0.684728	-0.684728	-0.661066	-0.684728
HIST1H3C	-0.577607	-0.590888	-0.41858	-0.567083	-0.584532	-0.544568	-0.278984	-0.298626	-0.587028	-0.565856	-0.571599	-0.588513	-0.59387	-0.585925	-0.535926	-0.588318	-0.377774	-0.587783	-0.577043	-0.522392	-0.237316	-0.570069	-0.590631	0.567278	-0.59234	-0.331325	-0.593061	-0.565276	-0.491812	-0.5886	0.0466541	-0.593961	-0.448137	-0.508443	-0.586153	-0.23817	-0.574381	-0.586423	-0.559097	-0.58437	-0.400008	-0.592547	-0.593443	-0.594392	-0.589657	-0.58646	-0.52952	-0.280282	-0.583383
TBC1D5	1.09461	-0.32368	-0.32368	-0.32368	-0.309826	-0.313233	-0.248566	-0.32368	-0.315517	0.324036	-0.32368	-0.32368	-0.32368	-0.32368	-0.294324	-0.32368	-0.0601077	-0.32368	-0.32368	-0.32368	-0.32368	-0.309638	-0.318513	-0.275152	-0.32368	-0.193148	-0.32368	-0.32368	-0.32368	-0.32368	-0.32368	-0.32368	-0.134697	-0.281892	-0.319075	-0.32368	-0.32368	-0.303685	-0.32368	-0.310275	-0.32368	-0.314394	-0.32368	-0.32368	-0.321097	-0.306905	-0.32368	-0.32368	-0.313982
XPO1	-0.520355	-0.919318	-0.911021	-0.804296	-0.906873	1.06953	-0.342199	-0.484801	-0.566603	0.629314	-0.835928	-0.880426	-0.911053	-0.84147	-0.521003	-0.963525	-0.907942	-0.833335	-0.803745	-0.707197	-0.928522	-0.156005	-0.725897	0.358207	-0.574285	-0.523887	0.206854	-0.691672	-0.940708	-0.634826	0.204455	-0.942977	-0.587605	-0.683991	-0.451938	-0.455017	-0.867754	-0.557529	-0.627598	-0.590489	-0.929397	-0.793115	0.00429302	-0.916077	-0.814894	-0.846947	-0.852911	-0.783327	-0.9176
MANF	-0.345979	-0.413822	-0.603792	-0.536011	-0.538137	-0.358065	-0.642423	-0.571771	-0.673032	-0.0597752	-0.698273	-0.480331	-0.671961	-0.198145	-0.377054	-0.698273	-0.698273	-0.687243	-0.617197	-0.698273	-0.698273	-0.590962	-0.553589	-0.423379	-0.622952	-0.698273	0.529047	-0.698273	-0.501756	-0.479354	0.0162283	-0.698273	0.300834	-0.192778	0.856006	-0.698273	-0.631997	-0.242361	-0.684016	0.279921	-0.698273	-0.326835	0.154381	-0.671511	-0.630818	-0.453538	-0.698273	-0.619276	4.6575
DDX3X	1.77801	-0.934583	-1.04928	-0.941461	-0.994252	-0.648345	-0.274923	-0.7075	-0.2391	-0.360547	-0.0952564	-1.04337	-1.11348	-0.716635	-0.898044	-1.10921	-1.13155	-1.08105	-1.08908	-0.109362	-0.994582	-0.579926	-1.0537	0.0186519	-0.934876	0.552095	0.957653	-0.531116	-1.01461	-0.357961	-0.245043	-1.10895	-0.243044	0.865957	-0.487185	-0.974533	-0.970755	-0.494357	-0.958979	0.138503	-1.10191	-0.953256	-0.113673	-1.07485	-0.857855	-1.09811	-0.756677	-1.07446	-0.233451
TUBB4B	0.285214	-0.904839	-0.57825	-0.907097	-0.979812	-0.574562	0.230149	-0.382685	-0.586431	0.00389602	-0.932405	-0.603303	-1.09826	-0.0171541	-0.14745	-1.05209	-0.311606	-1.07969	-1.04916	-1.0825	-0.967354	-0.0144391	-0.959234	-0.332131	-0.695339	-0.0370017	0.306989	-0.918205	-0.910992	-0.462701	-0.274943	-1.13107	-0.834416	0.160936	-0.276066	-0.574406	-0.848081	-0.361466	-0.920177	0.576943	-1.08524	-0.0788355	0.314234	-1.02445	-0.888521	-0.368163	-0.741435	-0.89279	-0.576719
RAB1A	0.309072	-0.807703	-0.736166	-0.764367	-0.752023	-0.557596	0.289145	-0.627619	-0.806065	-0.296691	-0.878117	-0.791321	-0.813597	-0.852781	-0.423362	-0.776597	-0.664855	-0.873192	-0.831638	-0.865423	-0.834039	0.296378	-0.82695	-0.389979	-0.858324	-0.259506	1.62573	-0.849844	-0.738814	-0.435057	-0.511673	-0.890523	-0.614461	-0.0563515	-0.185063	-0.659807	-0.738309	-0.361551	-0.847413	0.0350508	-0.859798	-0.360593	-0.372586	-0.877952	-0.796307	-0.525253	-0.589805	-0.775381	-0.505563
PSME3	0.502918	-0.766483	-0.719488	-0.752278	-0.64891	1.16676	-0.778857	-0.504981	-0.563582	-0.0184532	-0.588156	-0.601247	-0.778857	-0.537449	-0.11759	-0.778857	-0.778857	-0.778857	-0.778857	-0.75943	-0.778857	1.02595	-0.680883	0.106891	-0.712782	0.0252006	0.116641	-0.711718	-0.739509	-0.185545	-0.114323	-0.765765	-0.136522	-0.250333	0.135177	-0.688678	-0.709441	-0.380924	-0.740449	-0.396811	-0.77215	-0.568581	-0.376494	-0.751387	-0.706645	-0.746487	-0.705209	-0.772497	-0.320516
HNRNPL	-0.0467295	-0.74191	-0.702549	-0.623462	-0.696394	-0.302163	-0.463328	-0.477036	-0.699487	-0.380348	-0.765826	-0.747503	-0.667634	-0.60467	-0.600961	-0.75739	-0.60929	-0.734821	-0.74382	-0.768388	-0.743838	-0.625466	-0.75048	-0.485762	-0.751917	-0.407746	-0.480678	-0.751386	-0.744878	-0.610455	-0.209095	-0.779235	-0.573808	-0.398341	-0.498921	-0.60188	-0.715873	-0.432136	-0.662733	-0.520856	-0.747181	0.473729	-0.000423453	-0.778632	-0.749654	-0.736263	-0.735067	-0.738843	-0.475862
RPL11	-0.507486	-0.649647	-0.735843	-0.757082	-0.886735	-0.51267	-0.426098	-0.443128	-0.852113	-0.382316	-0.889222	-0.773675	-0.80105	-0.858727	-0.833536	0.331121	-0.65531	0.322581	-0.857076	-0.903376	-0.771612	-0.371648	-0.851943	-0.248234	-0.82482	-0.274306	-0.430069	-0.84547	-0.70038	-0.451352	-0.100905	-0.91406	-0.317984	-0.198108	0.013263	-0.386819	-0.754618	-0.271369	-0.721739	-0.509733	-0.744315	0.0552362	-0.0246298	-0.82187	-0.814246	-0.8444	-0.859727	-0.647383	-0.318207
ACTR3	0.991104	-1.12191	-0.930198	-0.654557	-0.400171	0.704511	-0.180691	-0.918279	-0.999115	1.06369	-1.08278	-0.900761	-0.665477	-0.893227	-0.784341	-1.15482	-0.824264	-1.12816	-1.00108	-1.11799	-1.07534	0.228766	-0.751609	-0.143193	-0.999815	0.452583	0.543776	-1.04617	-0.774988	-0.125663	0.875274	-1.15051	1.35248	0.0724316	-0.455806	-0.114334	-0.930136	-0.5515	-1.05785	0.159112	-1.13864	-0.835069	-0.15522	-1.15115	-0.811366	-0.842098	-0.963692	-0.425004	-0.474423
RPS12	-0.229585	-0.893474	-0.611296	-0.82803	-0.83162	-0.279518	-0.650484	-0.392442	-0.770294	-0.40976	-0.708936	-0.420359	-0.882846	-0.606707	-0.904558	-0.82544	-1.03646	-1.00541	-0.834837	-0.893534	-0.820865	-0.388859	-0.781899	-0.706948	-0.735039	2.21656	0.247825	-0.69305	-0.729581	-0.301499	-0.312537	-0.974796	0.833127	0.510549	0.406377	-0.298699	-0.806216	-0.317084	-0.785826	-0.00585151	-0.90622	-0.393183	0.387858	-0.981213	-0.657926	-0.870373	-0.828735	-0.792877	0.129904
PSMG1	-0.793128	-0.739773	-0.775771	-0.773161	-0.759035	-0.499466	-0.624694	-0.697643	-0.54201	-0.813095	-0.711686	-0.620883	-0.435341	-0.688986	-0.503857	-0.772043	-0.721214	-0.778505	-0.764048	-0.721131	-0.801413	-0.659118	-0.738157	-0.691885	-0.416492	0.153598	0.0288263	-0.813095	-0.543667	-0.813095	0.508279	-0.756591	-0.0611902	0.3432	0.256042	-0.755887	-0.491181	-0.131737	-0.756674	-0.23269	0.208942	-0.741057	0.156995	-0.799797	-0.813095	-0.317362	-0.813095	-0.813095	-0.505017
RPL8	-0.506761	-0.829944	-0.830541	-0.790616	-0.750568	-0.772025	0.23008	-0.280634	-0.72585	-0.823762	-0.745831	-0.669703	-0.814897	-0.795181	-0.715552	-0.819031	-0.342822	-0.837031	-0.789035	-0.79702	-0.617671	-0.766716	-0.804888	0.0883187	-0.792941	-0.430405	-0.661749	-0.77464	-0.226289	-0.769768	0.50277	-0.834306	-0.787479	0.196295	-0.660457	-0.405853	-0.801283	-0.672557	-0.801129	-0.454766	-0.80981	-0.842494	-0.729289	-0.808149	-0.83008	-0.43206	-0.785233	-0.592756	-0.428473
TUBB3	-0.0800492	-0.917449	-0.673562	-0.774378	-1.0311	-0.433202	-0.213253	-0.393985	-0.659874	-0.18185	-0.863494	-0.708725	-0.997655	-0.161855	-0.410587	-1.01774	-1.14979	-1.01799	-0.951713	-1.04404	-0.953433	-0.279555	-1.0419	-0.319658	-0.755825	0.282793	0.0702603	-0.749405	-0.843994	-0.493119	-0.0539629	-1.10122	-0.703215	-0.13749	-0.261879	-0.495768	-0.756237	-0.265152	-0.851732	0.328907	-0.998244	-0.0383284	0.446618	-1.00563	-0.758884	-0.698003	-0.825232	-0.87492	-0.623246
RHOA	-0.697412	-0.852917	-0.371197	-0.695388	-0.845649	-0.740666	-0.414292	0.552136	-0.866135	-0.66906	-0.882037	-0.860221	-0.602758	-0.51119	-0.591844	-0.836003	-0.768201	-0.592649	-0.845429	-0.819687	-0.591771	-0.511653	-0.783554	-0.557236	-0.887366	0.271735	-0.835954	-0.684474	-0.85138	-0.674523	0.205202	-0.881988	-0.494251	-0.65706	0.490249	0.0260888	-0.829491	-0.723423	-0.389696	-0.725947	-0.633306	-0.78231	-0.521579	-0.879903	-0.777128	-0.772921	-0.615843	-0.586479	-0.744946
ETF1	0.549787	-0.899082	-0.752371	-0.7381	-0.590906	-0.474771	0.0863813	-0.495427	-0.676248	-0.216726	-0.901132	-0.641037	-0.954715	-0.752288	-0.698205	-0.87089	-0.676998	-0.96992	-0.895531	-0.930991	-0.87184	-0.111095	-0.953665	-0.110628	-0.775011	-0.227113	2.43044	-0.891846	-0.945246	-0.455065	-0.389762	-0.941644	-0.0384895	0.0972179	0.383687	-0.461917	-0.844198	-0.325076	-0.847883	0.0438519	-0.891396	-0.618214	0.217121	-0.874024	-0.783314	-0.848516	-0.707941	-0.951781	-0.456815
TMA7	-0.477323	-0.490355	-0.490355	-0.455808	-0.490355	-0.490355	0.860813	-0.490355	-0.490355	-0.490355	-0.490355	-0.490355	-0.490355	-0.490355	-0.476474	-0.31177	8.5395	-0.490355	-0.490355	0.0801719	-0.490355	-0.490355	-0.485921	-0.490355	-0.490355	-0.227521	-0.490355	0.069322	-0.490355	-0.490355	-0.0445737	-0.490355	-0.421261	-0.467507	-0.490355	-0.490355	-0.490355	-0.490355	-0.490355	-0.490355	-0.490355	-0.490355	-0.490355	-0.490355	-0.490355	-0.477507	-0.490355	-0.490355	-0.444278
PPP2R1A	-0.0250719	-0.982839	-0.577882	-1.10334	-0.900338	-0.199412	-0.359805	-0.810933	-0.0844085	-0.516911	0.551564	-0.771526	-0.987204	0.362372	-0.374274	-0.91239	1.20421	-0.996977	-0.460479	-0.212299	-1.0645	-0.0361845	-1.07619	-0.0891387	-0.152788	-0.505364	-0.33405	0.295471	-0.891451	-0.590299	1.19423	-0.922459	-0.815194	-0.0660962	-0.604403	-0.846236	-0.967918	-0.411994	-0.682243	-0.348379	-0.551518	-0.601847	-0.483034	-1.14711	-0.85161	-0.883521	-0.458583	-1.01085	-0.854514
PPIAL4C	-0.487376	-0.495537	-0.480421	-0.491514	-0.493181	-0.491227	-0.418636	-0.432487	-0.495537	-0.495537	-0.488985	-0.495135	-0.495537	-0.495537	-0.493871	-0.495537	4.3287	-0.495537	-0.495537	-0.486744	-0.495537	-0.440361	-0.494388	-0.452144	-0.495537	-0.262418	-0.495537	-0.480249	-0.477088	-0.495537	-0.410589	-0.495537	-0.493928	-0.485594	-0.495537	-0.495537	-0.495537	-0.495537	-0.495537	-0.479789	-0.495537	-0.495537	-0.495537	-0.495537	-0.495537	-0.489847	-0.488813	-0.495537	-0.491227
HIST1H4C	1.73064	-1.04943	-0.9142	-1.01184	-0.60657	1.34575	-1.2195	0.20071	-0.983347	-0.0542091	-0.951392	-0.989467	-0.756971	-0.358843	-0.988557	-1.18599	-1.55676	-1.1479	-1.23279	-1.14425	-1.11983	-0.461768	-0.505925	-0.156188	-1.23721	-0.478127	0.329086	-1.14435	-0.792899	0.39255	-0.807049	-1.42774	2.19146	1.33607	-0.430755	-0.564493	-1.00363	0.181247	-0.555612	-0.030381	-1.20479	0.540298	0.234205	-1.13501	-0.923349	-1.31712	-0.835825	-0.744317	0.378409
ANP32E	-0.0478207	-0.451821	-0.441519	-0.457141	0.00847561	-0.368739	0.160417	-0.24054	-0.337047	-0.4108	-0.412413	-0.373662	-0.452248	-0.288252	-0.420872	-0.417011	-0.413268	-0.46633	-0.46633	-0.426937	-0.458018	-0.280478	-0.41402	-0.222502	-0.452278	0.460843	-0.353354	-0.439184	-0.439456	0.0305447	-0.0173515	-0.459425	0.378742	-0.391037	-0.312679	-0.238278	-0.457517	-0.346191	-0.46633	-0.283573	-0.46633	-0.0876629	-0.271326	-0.44359	-0.458173	-0.46633	-0.46633	-0.436848	-0.425765
PYCR2	-0.448537	-0.46594	-0.298598	-0.459148	-0.46594	-0.192165	-0.377547	-0.265066	-0.46594	-0.387787	-0.46594	-0.46594	-0.46594	-0.46594	-0.46594	-0.46594	-0.46594	-0.46594	-0.43506	-0.46594	-0.46594	-0.401953	-0.46594	-0.46594	-0.46594	-0.46594	-0.203944	-0.46594	-0.46594	-0.419462	-0.319821	-0.46594	-0.268833	-0.46594	0.0536477	-0.46594	-0.46594	-0.31478	-0.339399	-0.46594	-0.46594	-0.437183	-0.366511	-0.46594	-0.461271	-0.46143	-0.409381	-0.46594	-0.46594
EIF2S1	-0.0184361	-0.517286	-0.519874	-0.867316	-0.95233	-0.912152	0.413575	0.225519	-0.681734	-0.0189432	-0.811138	-0.635025	-0.864273	-0.638958	-0.595003	-0.856863	-0.104505	-0.821363	-0.951564	-0.884393	-0.899059	-0.575618	-0.917099	-0.128444	-0.347022	-0.498553	-0.353904	-0.788627	-0.885097	-0.666727	-0.337893	-0.901057	-0.647393	0.0282829	-0.194569	-0.542695	-0.802765	-0.406678	-0.647414	-0.413954	-0.503252	-0.804431	-0.529323	-0.889662	-0.892001	-0.878246	-0.643709	-0.785284	-0.536102
TBL1XR1	0.225558	-0.661349	-0.582879	-0.661349	-0.35905	-0.125319	-0.432289	-0.382778	-0.661349	0.616044	-0.661349	-0.623609	-0.633885	-0.262456	-0.639863	-0.661349	-0.661349	-0.661349	-0.661349	-0.661349	-0.623796	0.39016	-0.605486	-0.0789836	-0.64771	-0.661349	0.182773	-0.358116	-0.103833	-0.601002	-0.157641	-0.661349	0.205193	-0.563074	0.221261	-0.152036	0.234713	-0.553359	-0.661349	-0.62828	-0.661349	-0.515244	-0.0289117	-0.632016	-0.571295	-0.641171	-0.661349	-0.646589	-0.332519
CPSF7	-0.292128	-0.637537	-0.65246	-0.701064	-0.642716	0.254066	-0.895674	-0.280735	-0.873347	-0.309353	-0.735513	-0.744912	-0.752738	-0.876263	-0.703942	-0.825357	0.644781	-0.843885	-0.806674	-0.857005	-0.850177	-0.567374	-0.587514	-0.200981	-0.740462	-0.128439	0.190156	-0.770346	-0.719593	-0.475574	-0.245327	-0.895674	0.84384	-0.844729	0.0888038	-0.642409	-0.259099	0.168174	-0.552413	-0.55318	-0.765436	0.159581	-0.279239	-0.665465	-0.80023	-0.826968	-0.734631	-0.792557	-0.862414
PFDN4	-0.0104997	-0.596777	-0.587772	-0.56828	-0.586189	-0.413916	-0.428908	-0.581572	-0.304659	-0.499864	-0.191904	-0.254813	-0.634543	-0.326757	-0.242331	-0.477461	-0.497772	-0.649611	-0.628923	-0.458443	-0.645752	0.308354	-0.487917	-0.523245	-0.452558	-0.556206	0.847386	-0.690982	-0.0440053	-0.397621	-0.31206	-0.538369	-0.230984	0.208173	-0.465671	-0.555126	-0.594562	-0.647946	-0.57838	0.217147	-0.646053	-0.316479	-0.221857	-0.700491	-0.572622	-0.533115	-0.146156	-0.682277	-0.361118
RAB6C	-0.500669	-0.692339	-0.637604	-0.641345	-0.574847	-0.537881	-0.295218	-0.549891	-0.692339	-0.60054	-0.684316	-0.617227	-0.658917	-0.332183	-0.571598	-0.692339	-0.592763	-0.692339	-0.692339	-0.692339	-0.670238	-0.545412	-0.659262	-0.526609	-0.622296	-0.692339	-0.165371	-0.692339	-0.602952	-0.445984	-0.692339	-0.692339	-0.574502	-0.0708651	-0.309689	-0.488216	-0.631501	-0.601229	-0.692339	-0.491859	-0.689238	-0.528726	-0.530252	-0.613879	-0.641296	-0.618162	-0.491908	-0.660886	-0.319336
NAGK	-0.0376963	-0.771755	-0.71853	-0.654395	-0.54242	-0.125502	-0.692944	-0.586986	-0.52645	-0.240949	-0.943265	-0.794555	-0.829412	-0.778372	-0.59982	-0.8885	-0.652182	-0.891506	-0.829459	-0.904703	-0.836943	-0.624951	-0.60066	-0.267608	-0.868245	0.0084872	-0.474553	-0.458681	-0.0912811	-0.633114	-0.142901	-0.700109	0.748918	0.201127	0.146473	-0.0779302	-0.785083	-0.460086	-0.622695	-0.434	-0.874727	-0.647345	0.0602927	-0.898399	-0.647396	-0.54401	-0.0763995	-0.799053	-0.634901
MATR3	-0.29056	-0.676159	-0.621243	-0.556191	-0.703759	-0.245642	-0.466834	-0.572017	-0.580873	-0.342668	-0.552959	-0.678064	-0.711134	-0.59796	-0.529207	-0.657065	0.0965207	-0.679197	-0.577255	-0.589232	-0.686553	-0.500713	-0.697269	-0.294381	-0.631895	-0.0631358	-0.319661	-0.575718	-0.679399	-0.516291	-0.320683	-0.705269	-0.255576	-0.357444	-0.33058	-0.557397	-0.696993	-0.60063	-0.601532	-0.481721	-0.687906	-0.563344	-0.427818	-0.698871	-0.612985	-0.616225	-0.631895	-0.663684	-0.682502
HIST2H3A	-0.578094	-0.591375	-0.419072	-0.567571	-0.585019	-0.545056	-0.27948	-0.299122	-0.587515	-0.566343	-0.572086	-0.588999	-0.594356	-0.586412	-0.536415	-0.588804	-0.378268	-0.588269	-0.57753	-0.522881	-0.237813	-0.570556	-0.588705	0.566754	-0.592826	-0.33182	-0.593548	-0.565763	-0.492301	-0.589086	0.0461474	-0.594448	-0.448628	-0.501233	-0.58664	-0.238667	-0.574868	-0.586909	-0.559585	-0.584857	-0.400501	-0.593034	-0.593929	-0.594879	-0.590144	-0.583538	-0.530009	-0.280778	-0.58387
SNRPD3	0.0528521	-0.648156	-0.651099	-0.618015	-0.657258	-0.0112993	-0.678561	-0.237984	-0.704357	-0.457381	-0.768451	-0.607926	-0.651947	-0.581514	-0.425301	-0.716194	-0.775814	-0.717108	-0.718182	-0.762362	-0.691142	-0.496964	-0.696688	-0.427365	-0.627573	-0.449531	-0.0682241	-0.727427	-0.66213	-0.0389802	-0.507873	-0.704623	0.34843	0.323024	-0.00658485	-0.494097	-0.7397	-0.257964	-0.534644	-0.35823	-0.722412	-0.464691	0.0463921	-0.518817	-0.574983	-0.726869	-0.462171	-0.658042	0.37385
FUBP3	1.64422	-0.561936	-0.181357	-0.620407	-0.393132	-0.000961085	-0.537128	-0.517417	-0.492118	-0.0874493	-0.664661	-0.426266	-0.583176	-0.395511	-0.369589	-0.663943	-0.659053	-0.665321	-0.593182	-0.668059	-0.531539	0.0798255	-0.544925	1.90801	-0.592936	-0.513736	0.596678	-0.651294	-0.592389	-0.137745	-0.496234	-0.666398	-0.339117	-0.107292	0.337723	-0.308003	-0.426568	0.188781	-0.67023	0.0803919	-0.661829	-0.105876	1.15148	-0.601848	-0.63434	-0.0838622	-0.632018	-0.575208	-0.0489346
RAB34	0.187643	-0.746122	-0.734375	-0.662704	-0.719274	0.258934	-0.551602	-0.18179	-0.388588	-0.183385	-0.748451	-0.657716	-0.44669	-0.50712	-0.630602	-0.748451	4.20661	-0.748451	-0.748451	-0.748451	-0.593602	-0.732084	-0.717831	0.0961993	-0.726501	0.013857	-0.550918	-0.748451	-0.721514	-0.067232	0.216301	-0.748451	-0.68064	-0.421361	-0.388462	0.528328	-0.696539	-0.508602	-0.738236	-0.378816	-0.748451	-0.267512	-0.129144	-0.748451	-0.36593	-0.63283	-0.670134	-0.0923081	-0.531399
HIST1H4E	1.73064	-1.04943	-0.9142	-1.01184	-0.60657	1.34575	-1.2195	0.20071	-0.983347	-0.0542091	-0.951392	-0.989467	-0.756971	-0.358843	-0.988557	-1.18599	-1.55676	-1.1479	-1.23279	-1.14425	-1.11983	-0.461768	-0.505925	-0.156188	-1.23721	-0.478127	0.329086	-1.14435	-0.792899	0.39255	-0.807049	-1.42774	2.19146	1.33607	-0.430755	-0.564493	-1.00363	0.181247	-0.555612	-0.030381	-1.20479	0.540298	0.234205	-1.13501	-0.923349	-1.31712	-0.835825	-0.744317	0.378409
SF3B2	-0.0498966	-0.864228	-0.770249	-0.700602	-0.75565	-0.119008	-0.656537	-0.377192	-0.471036	-0.631983	-0.684753	-0.78467	-0.864228	-0.751141	-0.539745	-0.789045	0.423299	-0.644617	-0.782884	-0.60341	-0.691584	-0.30125	-0.801367	0.0790838	-0.776098	-0.00708174	-0.56372	-0.591579	-0.613008	-0.709219	0.14181	-0.857084	-0.416926	-0.614482	-0.412372	-0.776232	-0.803555	-0.280133	-0.779089	-0.750962	-0.859049	-0.779982	-0.614392	-0.73181	-0.690111	-0.758909	-0.610865	-0.864228	-0.340493
SET	2.38604	-0.750915	-0.692821	-0.543332	-0.549911	-0.722084	-0.66083	-0.792698	-0.473583	-0.0495084	-0.824283	-0.53645	-0.606818	-0.559882	-0.623569	-0.809364	-0.853727	-0.846658	-0.721362	-0.644286	-0.74998	-0.078333	-0.469042	-0.118851	-0.698794	0.135971	0.367903	-0.780965	-0.618976	-0.847722	-0.520886	-0.853727	0.228553	0.566999	-0.767176	-0.737925	-0.593712	-0.248965	-0.801134	0.526996	-0.834093	-0.717357	-0.696775	-0.770471	-0.849399	-0.833648	-0.755288	-0.8341	-0.636056
HIST3H3	-0.577581	-0.590863	-0.418546	-0.567057	-0.584506	-0.54454	-0.278943	-0.298586	-0.587002	-0.565829	-0.571573	-0.588487	-0.593845	-0.585899	-0.535898	-0.588292	-0.377739	-0.587757	-0.577017	-0.522364	-0.237273	-0.570042	-0.590606	0.567359	-0.592314	-0.331287	-0.593036	-0.565249	-0.491782	-0.588574	0.0458314	-0.593936	-0.448191	-0.508414	-0.586128	-0.238127	-0.574355	-0.586397	-0.55907	-0.584344	-0.399973	-0.592522	-0.593417	-0.594367	-0.589631	-0.586434	-0.529492	-0.280241	-0.583358
RPL19	-0.479511	-0.560524	-0.550514	-0.494261	-0.558263	-0.50587	0.667055	-0.193716	-0.556801	-0.484221	-0.471056	-0.56177	-0.56177	-0.515974	-0.539473	-0.541108	1.32617	-0.56177	-0.516464	-0.546682	-0.544889	-0.535383	-0.534158	-0.56177	-0.56177	-0.200241	-0.441241	-0.526856	-0.524501	-0.54486	0.465132	-0.56074	-0.340265	-0.436726	-0.528066	-0.547748	-0.56177	-0.56177	-0.554554	-0.540417	-0.56177	-0.512315	-0.519683	-0.560596	-0.559516	-0.504876	-0.505495	-0.56177	-0.321
EEF1G	-0.437934	-0.780429	-0.787915	-0.910474	-0.876883	-0.389305	1.09549	-0.55254	-0.414676	-0.389632	-0.829626	-0.735095	-0.878715	-0.696803	-0.410944	-0.79435	-0.443771	-0.810524	-0.884581	-0.8158	-0.897872	0.00112313	-0.882414	0.0164773	-0.533323	-0.688448	-0.246185	-0.729702	-0.365251	-0.525449	-0.335685	-0.906713	-0.535602	-0.129016	0.443553	-0.4592	-0.841268	-0.590052	-0.771745	-0.352022	-0.794837	-0.688745	-0.0366207	-0.944823	-0.733404	-0.507398	-0.666538	-0.878039	-0.169878
RPS27A	-0.760937	-0.88223	-0.668747	-0.880204	-0.930246	-0.840958	-0.109416	-0.587205	-0.869921	-0.610653	-0.810541	-0.860783	-0.866967	-0.931452	-0.741629	-0.772185	1.36823	-0.940672	-0.926219	-0.863329	-0.682348	-0.54484	-0.953239	-0.156942	-0.819691	0.299877	-0.671108	-0.815729	-0.543839	-0.91761	0.360633	-0.964664	-0.726335	-0.651694	0.756719	-0.122291	-0.899191	-0.879044	-0.238028	-0.695976	-0.876975	-0.802739	-0.590495	-0.854706	-0.949404	-0.761402	-0.703453	-0.628132	-0.875792
HNRNPH3	0.00104902	-0.697578	-0.629214	-0.706173	-0.733162	-0.0767162	-0.185629	-0.567497	-0.700492	-0.590717	-0.728743	-0.711948	-0.72474	-0.626557	-0.563462	-0.73592	-0.597115	-0.722076	-0.750414	-0.744653	-0.759182	-0.560234	-0.740165	-0.456816	-0.68433	-0.545051	-0.423118	-0.696482	-0.597838	-0.52091	-0.269328	-0.790648	-0.611305	0.00839476	-0.620952	-0.471068	-0.766112	-0.663704	-0.675175	-0.451571	-0.752749	-0.637968	-0.476123	-0.748539	-0.711139	-0.540394	-0.672967	-0.718204	-0.6696
RIC8A	-0.215164	-0.842792	-0.743963	-0.609521	-0.7976	-0.00871173	0.326348	-0.487879	-0.836261	0.33671	-0.793334	-0.769998	-0.814841	-0.772175	-0.739087	-0.814493	0.461313	-0.830253	-0.831994	-0.862557	-0.83809	-0.534202	-0.838786	0.710518	-0.705912	-0.394536	-0.457229	-0.748926	-0.765122	-0.559628	-0.812577	-0.850802	-0.485267	-0.555013	-0.609086	0.31111	-0.399586	-0.388005	-0.834955	-0.480913	-0.862557	-0.333062	-0.489185	-0.696508	-0.705215	-0.833126	-0.648878	-0.562849	-0.784017
RPSA	0.175642	-0.938013	-0.747131	-0.920087	-0.943973	-0.41312	0.167107	-0.47226	-0.672464	0.061882	-1.01012	-0.692898	-1.00178	-0.577619	-0.75884	-0.853397	-0.343595	-0.942709	-0.90316	-0.986188	-0.92682	-0.349439	-0.953041	-0.183464	-0.624996	-0.0713491	0.687878	-0.811818	-0.731179	-0.39946	-0.127578	-1.03564	-0.301588	0.0647753	0.917199	-0.321685	-0.8824	-0.391568	-0.799908	0.289748	-0.995441	-0.636691	-0.0885821	-0.92898	-0.915986	-0.777529	-0.637335	-0.781005	-0.119968
HIST1H3E	-0.577607	-0.590888	-0.41858	-0.567083	-0.584532	-0.544568	-0.278984	-0.298626	-0.587028	-0.565856	-0.571599	-0.588513	-0.59387	-0.585925	-0.535926	-0.588318	-0.377774	-0.587783	-0.577043	-0.522392	-0.237316	-0.570069	-0.590631	0.567278	-0.59234	-0.331325	-0.593061	-0.565276	-0.491812	-0.5886	0.0466541	-0.593961	-0.448137	-0.508443	-0.586153	-0.23817	-0.574381	-0.586423	-0.559097	-0.58437	-0.400008	-0.592547	-0.593443	-0.594392	-0.589657	-0.58646	-0.52952	-0.280282	-0.583383
DDX5	0.38583	-0.745258	-0.813818	-0.587139	-0.26315	-0.338197	-0.296401	-0.383698	-0.618154	0.50004	-0.903323	-0.048666	-0.869674	-0.550253	-0.743434	-0.828413	-0.856163	-0.584217	-0.844942	-0.830937	-0.817919	-0.808495	-0.492256	0.111511	-0.909619	-0.366537	0.757308	-0.648647	-0.725656	-0.181806	-0.698469	-0.937671	0.232018	-0.342367	0.604799	-0.600623	-0.266236	0.257669	-0.831842	-0.462572	-0.870662	-0.0711761	0.0761341	-0.758839	-0.275139	-0.706534	-0.951635	-0.34234	-0.556481
RBMXL1	0.600809	-0.38071	-0.376669	-0.647758	-0.583478	-0.0665743	-0.723816	0.683812	-0.649131	0.226038	-0.783632	-0.660646	-0.703745	-0.457877	-0.720621	-0.58913	-0.728675	-0.684493	-0.820896	-0.825227	-0.554587	-0.482807	-0.303463	0.415311	-0.765648	-0.695426	0.434035	-0.649343	-0.779301	0.976239	-0.539375	-0.791872	0.283927	-0.194922	0.676048	-0.023237	-0.424866	0.457223	-0.825702	0.0138941	-0.672503	-0.234113	1.20016	-0.398509	-0.610812	-0.759759	-0.691254	-0.183249	-0.318833
SEC23A	-0.394731	-0.809971	-0.647324	-0.618319	-0.793043	-0.461324	-0.338324	-0.58939	-0.709727	-0.0929932	-0.765138	-0.661896	-0.799617	-0.601727	-0.790753	-0.836899	-0.536642	-0.830176	-0.67535	-0.780529	-0.80742	-0.554883	-0.8162	-0.403446	-0.648031	1.2605	-0.203638	-0.652398	-0.671421	-0.490906	0.079645	-0.846024	-0.697446	-0.294915	-0.0120327	-0.16981	-0.788546	-0.304031	-0.751413	-0.543123	-0.832262	-0.591075	-0.231823	-0.819236	-0.56749	-0.813304	-0.715938	-0.758518	0.281111
HIST4H4	1.73064	-1.04943	-0.9142	-1.01184	-0.60657	1.34575	-1.2195	0.20071	-0.983347	-0.0542091	-0.951392	-0.989467	-0.756971	-0.358843	-0.988557	-1.18599	-1.55676	-1.1479	-1.23279	-1.14425	-1.11983	-0.461768	-0.505925	-0.156188	-1.23721	-0.478127	0.329086	-1.14435	-0.792899	0.39255	-0.807049	-1.42774	2.19146	1.33607	-0.430755	-0.564493	-1.00363	0.181247	-0.555612	-0.030381	-1.20479	0.540298	0.234205	-1.13501	-0.923349	-1.31712	-0.835825	-0.744317	0.378409
HIST1H4A	1.73064	-1.04943	-0.9142	-1.01184	-0.60657	1.34575	-1.2195	0.20071	-0.983347	-0.0542091	-0.951392	-0.989467	-0.756971	-0.358843	-0.988557	-1.18599	-1.55676	-1.1479	-1.23279	-1.14425	-1.11983	-0.461768	-0.505925	-0.156188	-1.23721	-0.478127	0.329086	-1.14435	-0.792899	0.39255	-0.807049	-1.42774	2.19146	1.33607	-0.430755	-0.564493	-1.00363	0.181247	-0.555612	-0.030381	-1.20479	0.540298	0.234205	-1.13501	-0.923349	-1.31712	-0.835825	-0.744317	0.378409
IMP4	-0.290493	-0.555958	-0.555958	-0.555958	-0.555958	-0.342751	-0.189719	-0.555958	-0.555958	-0.403647	-0.555958	-0.555958	-0.555958	-0.555958	-0.384788	-0.555958	-0.555958	-0.555958	-0.555958	-0.555958	-0.555958	-0.555958	-0.555958	-0.408541	-0.490312	-0.555958	-0.0456135	-0.555958	-0.443668	-0.555958	-0.127672	-0.555958	-0.555958	-0.058858	0.0273752	-0.555958	-0.555958	-0.486713	-0.555958	-0.555958	-0.555958	-0.555958	-0.416027	-0.555958	-0.555958	-0.555958	-0.555958	-0.555958	-0.555958
FN1	-0.260217	-0.49696	-0.306029	0.03489	-0.476001	0.0635082	-0.367728	-0.341506	-0.46855	-0.255972	-0.510746	-0.47277	-0.442904	-0.397859	-0.197322	-0.509674	-0.46681	-0.413181	-0.466213	-0.511578	-0.425241	-0.451161	-0.454007	-0.288316	-0.480159	-0.0185876	-0.214311	-0.468278	-0.484605	-0.176018	0.0696815	-0.496733	-0.499114	-0.448681	-0.139301	-0.336159	-0.452027	-0.292132	-0.489025	0.187729	-0.504496	-0.357294	-0.0613035	-0.422047	-0.263802	-0.493097	-0.439409	-0.286587	-0.462689
SSBP1	-0.509267	-0.388192	-0.329261	-0.548391	-0.569853	-0.47553	-0.414657	-0.575013	-0.517073	-0.211439	-0.593099	-0.587959	-0.568677	-0.595259	-0.443939	-0.192533	4.8811	-0.607527	-0.536689	-0.626932	-0.533935	-0.643473	-0.625668	0.00950244	-0.635073	-0.567782	0.259424	-0.587282	-0.601376	-0.303889	-0.376648	-0.599695	0.747881	-0.433426	-0.289167	-0.285551	-0.24489	-0.435641	-0.35645	-0.643527	-0.499295	-0.571165	-0.210762	-0.620876	-0.570413	-0.619516	-0.648189	-0.521106	-0.52319
NASP	-0.403678	-0.545698	-0.509923	-0.545698	-0.512104	-0.48009	-0.499294	-0.0408206	-0.416414	-0.204976	-0.542589	-0.545698	-0.545698	-0.466753	-0.395756	-0.545698	0.711418	-0.545698	-0.545698	-0.545698	-0.543241	-0.450283	-0.526845	-0.462291	-0.545698	-0.545698	-0.543266	-0.522082	-0.537199	-0.512104	-0.322528	-0.545698	-0.466152	-0.403177	-0.511452	-0.458079	-0.533664	-0.534742	-0.545698	-0.543717	-0.545698	-0.487937	-0.494029	-0.429375	-0.536898	-0.432834	-0.510425	-0.544068	-0.522884
RAB5A	0.190416	-1.09982	-0.570383	-0.750916	-1.10537	0.661622	-0.601121	0.200584	-1.21613	0.751866	-1.1196	-0.907415	-0.871026	-0.959497	-0.866941	-1.19647	-0.0918794	-1.14834	-1.19146	-1.12778	-1.02839	1.09363	-0.940952	-0.196035	-0.996553	-0.774285	0.555397	-0.90162	-1.08778	-0.0772121	-0.516042	-1.28411	-0.452082	-0.139328	1.47324	0.10693	-0.920553	-0.0197848	-0.701525	-0.513271	-1.15027	-0.37574	0.921656	-1.15192	-0.867283	-1.2933	-0.915649	-0.848035	0.423248
EXOSC5	0.379419	-0.630975	-0.589223	-0.630975	-0.474992	-0.114886	-0.173783	-0.630975	-0.487834	-0.403455	-0.630975	-0.447561	-0.548479	-0.522258	-0.287207	-0.630975	-0.630975	-0.630975	-0.630975	-0.630975	-0.630975	-0.187634	-0.489784	0.00842107	-0.360156	-0.630975	-0.630975	-0.630975	-0.388731	-0.316992	-0.630975	-0.630975	0.0199181	0.261894	-0.204106	-0.630975	-0.568313	-0.558295	-0.574028	-0.182793	-0.630975	-0.482119	-0.630975	-0.630975	-0.533082	-0.630975	-0.553387	-0.630975	-0.630975
SPAG9	-0.320933	-0.447527	-0.443498	-0.456087	-0.456087	-0.403214	-0.414292	-0.441081	-0.324256	0.295522	-0.448937	-0.456087	-0.353261	-0.456087	-0.386496	-0.450548	-0.251542	-0.450548	-0.456087	-0.456087	-0.456087	1.26557	-0.456087	-0.283669	-0.419026	-0.137436	-0.0425662	-0.329896	-0.456087	-0.416407	-0.456087	-0.456087	-0.449743	-0.398178	-0.438866	-0.393042	-0.376727	-0.390927	-0.426579	-0.456087	-0.456087	-0.439369	-0.380151	-0.452462	-0.442189	-0.450951	-0.456087	-0.43665	-0.456087
H3F3A	-0.577518	-0.590844	-0.417954	-0.566959	-0.584466	-0.544367	-0.277885	-0.297594	-0.586971	-0.565727	-0.57149	-0.588461	-0.593836	-0.585864	-0.535493	-0.588265	-0.37701	-0.587728	-0.576952	-0.522117	-0.236076	-0.569954	-0.590587	0.571237	-0.592301	-0.330404	-0.593025	-0.565145	-0.490567	-0.588548	0.0488536	-0.593927	-0.447768	-0.508121	-0.586093	-0.236933	-0.574281	-0.586364	-0.558946	-0.584304	-0.399319	-0.592509	-0.593407	-0.59436	-0.589609	-0.586401	-0.529269	-0.279188	-0.583314
SNRPB2	-0.261791	-0.732822	-0.732822	-0.65539	-0.610625	-0.505982	-0.732822	-0.0980483	-0.732822	-0.488055	-0.732822	-0.551492	-0.626552	-0.669453	-0.401338	-0.732822	-0.732822	-0.724283	-0.732822	-0.732822	-0.418858	-0.372128	-0.665929	0.00439253	-0.628416	-0.693073	-0.420315	-0.732822	-0.376465	-0.540309	-0.229124	-0.732822	-0.456845	-0.196185	0.0346876	-0.317671	-0.56542	-0.208283	-0.320484	-0.71022	-0.732822	-0.340545	0.26634	-0.628552	-0.668945	-0.497849	-0.270568	-0.614455	-0.594224
CAD	-0.303002	-0.810974	-0.764614	-0.609358	-0.737694	-0.570672	-0.708471	-0.436773	-0.644655	1.5384	-0.814683	-0.716528	-0.76909	-0.662112	-0.500973	-0.814683	-0.770433	-0.814683	-0.787442	-0.814683	-0.810654	-0.551297	-0.760842	-0.230681	-0.786611	0.278825	-0.359145	-0.81091	-0.553215	-0.483388	-0.222752	-0.814683	0.000348851	0.0747798	0.00834186	-0.385234	-0.628669	-0.158744	-0.791471	-0.255172	-0.814683	-0.502955	-0.217253	-0.791855	-0.62349	-0.601621	-0.754895	-0.752593	-0.644911
EBNA1BP2	-0.201602	-0.535773	-0.535773	-0.279208	-0.535773	-0.535773	-0.535773	-0.535773	-0.535773	-0.535773	-0.476948	-0.535773	-0.535773	-0.535773	-0.535773	-0.535773	2.68038	-0.535773	-0.535773	-0.535773	-0.535773	-0.451028	-0.441404	0.837233	-0.535773	-0.535773	-0.385062	-0.535773	-0.535773	-0.253908	-0.398721	-0.535773	-0.374508	-0.535773	-0.445595	-0.535773	-0.535773	-0.404464	-0.535773	-0.327634	-0.535773	-0.157987	-0.0719995	-0.498678	-0.466859	-0.535773	-0.535773	-0.535773	0.165165
TROVE2	1.57755	-1.07064	-0.810914	-1.05482	-0.712266	-0.0669045	-0.716496	-0.874325	-0.619573	0.676366	-0.97014	-0.73814	-1.06378	-0.680643	-0.286461	-1.07803	-1.08131	-0.732554	-0.973179	-0.971495	-1.01938	0.482766	-0.737195	0.306702	0.269206	-1.08131	1.12406	-0.487782	-0.876215	0.0337972	-0.698344	-0.999422	0.862163	1.26144	-0.671567	-0.951207	-0.831654	-0.261162	-1.03511	0.856948	-1.0223	-0.780277	-0.463305	-0.97014	-0.793665	-0.86722	-0.863812	-0.919748	-0.00447928
MPG	0.830879	-0.411446	-0.411446	-0.411446	-0.402549	0.00557667	-0.411446	-0.0813457	-0.411446	-0.375604	-0.363332	-0.411446	-0.411446	-0.411446	-0.269456	-0.411446	-0.411446	-0.411446	-0.411446	-0.411446	-0.411446	-0.355816	-0.40214	-0.246447	-0.411446	-0.411446	0.129058	-0.411446	-0.389971	-0.0710173	-0.411446	-0.411446	0.702592	0.647115	0.877408	-0.250333	-0.411446	-0.289704	-0.341704	-0.296913	-0.411446	-0.340886	1.01357	-0.37274	-0.372331	-0.369161	-0.411446	-0.387568	0.333734
PRPF19	0.163692	-0.597864	-0.3554	-0.428919	-0.457174	-0.314861	-0.32817	1.09908	-0.467565	-0.244402	-0.578235	-0.588612	-0.514296	-0.57331	-0.246579	-0.590648	-0.473515	-0.597864	-0.591729	-0.58615	-0.590591	0.0173931	-0.557482	-0.241697	-0.578876	-0.422884	-0.242822	-0.561823	-0.453758	-0.415923	-0.400081	-0.591245	-0.00363074	-0.289353	-0.546436	-0.201044	-0.588484	-0.531476	-0.584911	-0.443296	-0.597864	-0.569994	-0.508901	-0.55882	-0.585011	-0.549497	-0.426243	-0.589509	-0.434556
ANKRD13D	-0.0445145	-0.464812	-0.451837	-0.448275	-0.380345	-0.086875	-0.464812	-0.464812	-0.464812	-0.336331	-0.464812	-0.464812	-0.464812	-0.33913	-0.185971	-0.464812	-0.464812	-0.464812	-0.464812	-0.464812	-0.464812	0.0306658	-0.441024	-0.302748	-0.464812	-0.464812	0.344871	-0.461759	-0.434536	0.355302	0.33991	-0.464812	0.0819308	-0.11397	-0.404897	-0.464812	-0.464812	-0.442805	-0.464812	0.198836	-0.464812	-0.464812	-0.189532	-0.464812	-0.366734	-0.448402	-0.464812	-0.464812	-0.43708
VTI1A	-0.178925	-0.698633	-0.6872	-0.744245	-0.737948	-0.834736	-0.0398878	-0.0170206	-0.693986	-0.564426	-0.724374	-0.607898	-0.834736	-0.743756	-0.574026	-0.765828	-0.834736	-0.834736	-0.834736	-0.769619	-0.834736	-0.331291	-0.834736	-0.164679	0.0109213	0.0730418	-0.372073	-0.834736	-0.834736	-0.619943	0.0875325	-0.834736	-0.413222	0.353684	-0.382895	-0.708722	-0.754762	-0.68292	-0.597015	-0.43884	-0.834736	-0.504385	-0.39708	-0.834736	-0.701446	-0.768824	-0.27718	-0.810401	-0.722051
STRAP	0.117426	-0.770405	-0.689168	-0.788452	-0.780475	-0.131526	-0.390633	-0.802366	-0.377723	-0.678179	-0.51618	-0.660608	-0.894354	-0.346	-0.390157	-0.849789	1.07045	-0.890237	-0.783026	-0.705276	-0.821553	-0.347412	-0.796685	-0.151649	-0.544824	-0.0499654	0.191247	-0.574914	-0.389306	-0.571087	-0.259506	-0.725619	-0.504937	0.245933	-0.579983	-0.777141	-0.779914	-0.682721	-0.696448	0.137327	-0.888724	-0.662786	-0.714376	-0.901056	-0.810633	-0.5899	-0.533564	-0.884046	-0.3956
SF3B14	-0.279172	-0.647147	-0.688776	-0.595134	-0.561074	-0.360201	-0.412577	-0.57832	-0.688776	-0.539399	-0.640851	-0.597282	-0.647451	-0.688776	-0.502962	-0.688776	-0.389324	-0.655255	-0.661476	-0.688776	-0.644513	-0.423538	-0.624267	-0.688776	-0.576801	-0.319186	-0.34946	-0.686062	-0.509386	-0.502653	0.573882	-0.674057	-0.413787	-0.191154	-0.258376	-0.596226	-0.63036	-0.57671	-0.609756	-0.350942	-0.670304	-0.66266	-0.365463	-0.66057	-0.615012	-0.593225	-0.514973	-0.644034	-0.48657
RPL12	-0.519722	-0.894875	-0.805562	-0.876892	-0.881173	-0.522107	0.220823	-0.250519	-0.79314	-0.233951	-0.871114	-0.79407	-0.836285	-0.688623	-0.712432	-0.884447	-0.955983	-0.88343	-0.898091	-0.897092	-0.870672	-0.51939	-0.879119	-0.237533	-0.684876	0.0725927	-0.219301	-0.893003	-0.486374	-0.700344	0.146172	-0.937877	0.0836706	-0.470622	0.572685	-0.193878	-0.810591	-0.623163	-0.687738	-0.422826	-0.882864	-0.785701	-0.419599	-0.885992	-0.785783	-0.847546	-0.602948	-0.872232	-0.105015
SRRT	-0.268516	-0.560709	-0.560709	-0.560709	-0.539294	-0.44389	-0.560709	-0.530612	-0.515467	-0.291957	-0.560709	-0.560709	-0.560709	-0.540451	-0.350801	-0.560709	2.12816	-0.560709	-0.560709	-0.560709	-0.560709	-0.560709	-0.560709	-0.294658	-0.560709	-0.560709	-0.200701	-0.560709	-0.478424	-0.3672	-0.0506008	-0.560709	-0.506689	-0.315398	-0.374628	-0.560709	-0.521544	-0.459999	-0.560709	-0.506206	-0.560709	-0.544696	-0.542477	-0.560709	-0.496367	-0.492412	-0.519422	-0.548747	-0.560709
CTBP1	1.03685	-0.60096	-0.170688	-0.904566	-0.44134	1.19838	0.0102505	-0.476915	-0.740727	-0.0244804	0.126124	-0.701644	-0.778167	-0.502941	-0.845142	-0.573379	-0.426195	-0.897238	-0.609887	-0.491216	-0.964346	-0.427439	-0.799796	0.373592	-1.09212	-0.683612	0.180974	0.0276604	-0.824668	-0.797309	-0.810056	-0.883337	-0.17162	-0.0541926	-0.25636	-0.540514	-0.626586	0.0895275	-0.0128886	-0.403855	-0.936366	-0.164692	-0.0627199	-0.855313	-0.344298	-0.906565	-0.821248	-0.85176	0.163297
CRKL	-0.638593	-0.727724	-0.58401	-0.757835	-0.366109	0.0628656	-0.665265	-0.293676	-0.808738	-0.202963	-0.770888	-0.299661	-0.858402	-0.909133	-0.517785	-0.803854	-1.00444	-0.851661	-0.861567	-0.916717	-0.722805	-0.477321	-0.251527	-0.194932	-0.695652	-0.150014	-0.285129	-0.999107	-0.562669	-0.483821	0.642949	-0.905745	-0.121863	-0.20396	-0.336788	-0.262189	-0.952779	-0.393676	-0.569444	-0.20083	-0.881928	-0.220246	-0.825075	-0.975685	-0.813897	-0.81345	-0.618455	-0.903974	-0.273453
CDKN2A	-0.299447	-0.299447	-0.108903	-0.187261	-0.299447	-0.299447	-0.299447	-0.299447	-0.299447	-0.299447	-0.299447	-0.299447	-0.299447	-0.299447	-0.299447	-0.299447	-0.299447	-0.299447	-0.299447	-0.299447	-0.299447	-0.299447	-0.299447	-0.299447	-0.299447	-0.299447	0.0801415	-0.299447	-0.299447	-0.299447	-0.299447	-0.299447	-0.299447	-0.299447	-0.299447	-0.142467	-0.299447	-0.299447	-0.299447	-0.299447	-0.299447	-0.24064	-0.264444	-0.228498	-0.299447	-0.299447	-0.299447	-0.299447	-0.299447
MED4	0.188179	-0.368979	-0.368979	-0.368979	-0.360977	-0.269256	-0.194894	-0.368979	-0.314008	-0.281629	-0.368979	-0.273996	-0.368979	-0.368979	-0.251527	-0.368979	-0.368979	-0.368979	-0.368979	-0.368979	-0.368979	-0.20462	-0.368979	-0.368979	-0.314378	-0.368979	-0.144048	-0.368979	-0.296834	-0.310992	-0.313393	-0.368979	-0.307237	-0.126257	-0.312716	-0.368979	-0.368979	-0.265255	-0.368979	-0.143063	-0.368979	-0.319672	-0.268763	-0.362331	-0.368979	-0.340109	-0.368979	-0.368979	-0.284399
IPO7	-0.113015	-0.299197	-0.0536856	-0.545861	-0.68033	-0.465347	-0.465923	-0.605127	-0.638088	-0.182074	-0.537989	-0.417729	-0.741067	-0.566022	-0.582342	-0.734283	-0.692234	-0.238523	-0.744204	-0.705994	-0.461123	0.173714	-0.697098	0.503324	-0.561734	0.0436615	0.993772	0.590751	-0.720459	-0.697034	-0.498436	-0.695882	-0.390784	-0.574662	-0.522372	-0.412673	-0.237179	-0.247932	-0.673929	-0.56871	-0.472899	-0.64148	-0.1134	-0.738443	-0.476739	-0.622728	-0.476035	-0.327038	-0.523141
MAPK1	0.109454	-1.03266	-0.511072	-0.867223	-0.958367	0.917201	-0.33808	-0.342576	-0.274804	0.237721	-0.889531	-0.278345	-1.03989	-0.712781	-0.812788	-0.66988	-0.0167496	-1.0322	-0.99436	-1.15082	-0.888706	-0.747145	-0.827689	0.83898	-0.956022	0.921415	0.44347	-0.692123	-0.771538	-0.50095	-0.70735	-1.18236	0.199795	-0.107025	-0.055675	1.37827	-0.299459	-0.318009	-0.986693	-0.0680999	-1.05216	-0.884383	0.626628	-1.09882	-0.858013	-0.850084	-0.65587	-0.943184	1.46018
RPL9	-0.3063	-0.797894	-0.811166	-0.857065	-0.576023	-0.39715	0.908634	-0.645298	-0.793867	-0.350057	-0.897687	-0.392223	-0.992244	-0.684506	-0.81954	-0.959749	-1.02956	-0.947797	-0.964261	-0.89506	-0.938928	-0.653838	-0.922667	-0.578381	-0.49605	0.191899	-0.632082	-0.963479	-0.76954	-0.538074	-0.260678	-0.993302	0.115237	-0.133029	-0.0860077	-0.715169	-0.930514	-0.654448	-0.91706	-0.436908	-0.910507	-0.748925	-0.334041	-0.945501	-0.897138	-0.938415	-0.712889	-0.867441	0.544315
IRF2BP1	-0.288756	-0.430794	-0.566497	-0.537924	-0.552953	0.196471	-0.402002	-0.459499	-0.510136	3.89877	-0.54155	-0.543691	-0.543778	-0.566497	-0.431843	-0.566497	-0.566497	-0.555444	-0.566497	-0.566497	-0.505811	-0.416595	-0.430052	-0.390599	-0.566497	-0.459193	-0.228857	-0.561691	-0.522763	-0.440581	-0.123955	-0.566497	-0.482961	-0.229993	-0.273421	-0.518438	-0.566497	-0.380507	-0.55872	-0.477631	-0.561342	-0.541506	-0.396366	-0.559725	-0.487417	-0.526826	-0.506903	-0.554526	-0.273465
SAMD4B	-0.131628	-0.228456	-0.228456	0.152939	-0.215512	-0.186539	-0.228456	-0.228456	-0.228456	-0.186135	-0.228456	-0.222237	-0.228456	-0.228456	-0.228456	-0.228456	-0.228456	-0.228456	-0.228456	-0.228456	-0.228456	-0.204995	-0.228456	0.685971	-0.228456	-0.163837	-0.172635	-0.224613	-0.228456	-0.209798	-0.228456	-0.228456	-0.228456	-0.18032	-0.171623	-0.228456	-0.228456	-0.168843	-0.228456	-0.228456	-0.228456	-0.218343	-0.167629	-0.228456	-0.213135	-0.228456	-0.228456	-0.228456	-0.228456
HIST1H3G	-0.577607	-0.590888	-0.41858	-0.567083	-0.584532	-0.544568	-0.278984	-0.298626	-0.587028	-0.565856	-0.571599	-0.588513	-0.59387	-0.585925	-0.535926	-0.588318	-0.377774	-0.587783	-0.577043	-0.522392	-0.237316	-0.570069	-0.590631	0.567278	-0.59234	-0.331325	-0.593061	-0.565276	-0.491812	-0.5886	0.0466541	-0.593961	-0.448137	-0.508443	-0.586153	-0.23817	-0.574381	-0.586423	-0.559097	-0.58437	-0.400008	-0.592547	-0.593443	-0.594392	-0.589657	-0.58646	-0.52952	-0.280282	-0.583383
HIST1H3D	-0.577607	-0.590888	-0.41858	-0.567083	-0.584532	-0.544568	-0.278984	-0.298626	-0.587028	-0.565856	-0.571599	-0.588513	-0.59387	-0.585925	-0.535926	-0.588318	-0.377774	-0.587783	-0.577043	-0.522392	-0.237316	-0.570069	-0.590631	0.567278	-0.59234	-0.331325	-0.593061	-0.565276	-0.491812	-0.5886	0.0466541	-0.593961	-0.448137	-0.508443	-0.586153	-0.23817	-0.574381	-0.586423	-0.559097	-0.58437	-0.400008	-0.592547	-0.593443	-0.594392	-0.589657	-0.58646	-0.52952	-0.280282	-0.583383
YWHAQ	0.311986	-0.878073	-0.795233	-1.13317	-1.01175	0.412238	0.802848	-0.633593	-0.489326	-0.305641	-1.00311	-0.676387	-1.04908	-0.296589	-0.26397	-1.07185	0.24065	-0.726778	-0.985393	-0.974915	-1.05036	0.186431	-1.05321	0.182599	-0.158253	0.24814	0.400031	-0.970331	-0.52467	-0.781397	-0.051632	-0.945206	-0.29038	0.235085	-0.261574	-0.588664	-0.899203	-0.374989	-0.816063	0.453281	-0.960531	-0.659937	-0.449687	-1.09128	-1.02787	-0.612089	0.50429	-1.07673	-0.818977
BUD31	0.211415	-0.689655	-0.648849	-0.689655	-0.538461	0.100201	-0.506528	-0.556283	-0.604533	-0.564153	-0.689655	-0.559366	-0.62233	-0.587765	-0.544552	-0.689655	-0.689655	-0.689655	-0.689655	-0.614459	-0.637544	-0.0215663	-0.566735	-0.671608	-0.617141	-0.245499	-0.364258	-0.689655	-0.590296	-0.492592	-0.186871	-0.660253	0.276685	0.123511	-0.375913	-0.689655	-0.632932	-0.596512	-0.552974	-0.128921	-0.689655	-0.689655	-0.40163	-0.658398	-0.663336	-0.499811	-0.689655	-0.689655	-0.473517
RALY	0.224589	-0.772848	-0.711082	-0.561864	-0.746996	-0.190937	-0.668726	-0.210363	-0.790083	-0.016564	-0.744821	-0.670502	-0.675733	-0.62373	-0.665422	-0.893574	-0.0285685	-0.856514	-0.84695	-0.832804	-0.780967	-0.476023	-0.851566	0.249611	-0.834215	1.11825	-0.0482937	-0.645464	-0.638823	0.168103	-0.499036	-0.87438	-0.200749	-0.386612	-0.277475	-0.162777	-0.6491	-0.608305	-0.615079	-0.513381	-0.804511	0.324942	0.423585	-0.77499	-0.58066	-0.781648	-0.877452	-0.801323	-0.718238
XRCC5	-0.0293784	-0.806996	-0.79043	-0.737008	-0.751308	-0.184828	-0.49961	-0.640325	-0.515413	-0.0881292	-0.306075	-0.815742	-0.826159	-0.560402	-0.0827758	-0.67005	-0.828016	-0.831111	-0.811666	-0.822172	-0.842436	-0.38452	-0.762722	0.287501	-0.756179	-0.144549	-0.451992	-0.713778	-0.67837	-0.654095	-0.38796	-0.856294	-0.184957	-0.342456	-0.646627	-0.71918	-0.824712	-0.536657	-0.600472	-0.64252	-0.865096	-0.710796	-0.523435	-0.851077	-0.75183	-0.677783	-0.814536	-0.83099	-0.542774
NRBP1	0.131305	-0.543104	-0.283162	-0.640645	-0.4702	0.0769805	-0.5703	-0.461819	-0.319883	-0.427757	-0.0987488	0.194919	-0.585682	0.300067	-0.364413	-0.596856	-0.640645	-0.640645	-0.223924	-0.620551	-0.618566	2.37068	-0.620652	-0.348055	-0.249436	-0.182288	-0.513653	-0.180067	-0.519038	-0.635765	-0.443644	-0.571377	0.120938	-0.0513244	-0.310728	-0.640645	-0.617388	-0.216956	-0.606617	-0.130657	-0.633476	-0.309819	-0.0599409	-0.578849	-0.488712	-0.456636	-0.640645	-0.587263	-0.490395
STX16	-0.107416	-0.695382	-0.662143	-0.358978	-0.685575	0.00553068	-0.63259	-0.464158	-0.354239	-0.341931	-0.723158	-0.485747	-0.69841	-0.562361	-0.547091	-0.683732	-0.723158	-0.6888	-0.692026	-0.723158	-0.697818	-0.100834	-0.678467	0.710525	-0.468831	-0.570983	2.72895	-0.654837	-0.610409	-0.0143468	-0.386425	-0.705716	0.0510778	0.0953086	-0.449283	-0.563019	-0.655298	-0.267226	-0.661222	-0.461328	-0.717893	-0.367732	0.105642	-0.70203	-0.640884	-0.500425	-0.723158	-0.669449	-0.400379
HIST1H4B	1.73064	-1.04943	-0.9142	-1.01184	-0.60657	1.34575	-1.2195	0.20071	-0.983347	-0.0542091	-0.951392	-0.989467	-0.756971	-0.358843	-0.988557	-1.18599	-1.55676	-1.1479	-1.23279	-1.14425	-1.11983	-0.461768	-0.505925	-0.156188	-1.23721	-0.478127	0.329086	-1.14435	-0.792899	0.39255	-0.807049	-1.42774	2.19146	1.33607	-0.430755	-0.564493	-1.00363	0.181247	-0.555612	-0.030381	-1.20479	0.540298	0.234205	-1.13501	-0.923349	-1.31712	-0.835825	-0.744317	0.378409
EIF4EBP1	-0.478154	-0.496199	-0.39432	-0.436739	-0.488441	-0.449143	-0.496199	-0.362216	-0.496199	-0.486629	-0.496199	-0.483783	-0.489029	-0.496199	-0.483946	-0.496199	-0.496199	-0.385995	-0.48227	-0.428889	-0.494941	-0.446923	-0.496199	-0.484701	-0.448719	-0.252864	-0.286281	-0.496199	-0.385707	-0.41846	-0.341015	-0.496199	-0.286877	-0.357364	-0.060296	-0.457598	-0.496199	-0.426739	-0.436173	-0.30774	-0.496199	-0.496199	-0.473012	-0.491355	-0.496199	-0.488021	-0.469549	-0.496199	-0.445824
GBP1	-0.417814	-0.444453	-0.430872	-0.398639	-0.406798	-0.402583	-0.240143	-0.347846	-0.431837	-0.381386	-0.444453	-0.426928	-0.433839	-0.444453	-0.2246	-0.44226	-0.146161	-0.412804	-0.439151	-0.434835	-0.39553	-0.345985	-0.434423	-0.257647	-0.418437	-0.337303	-0.0768375	-0.433568	-0.404434	-0.386658	-0.0614456	-0.436847	-0.315885	-0.141353	-0.16764	-0.377533	-0.396868	-0.235777	-0.438195	-0.358198	-0.374545	-0.444453	-0.376537	-0.444453	-0.426757	-0.339667	-0.409504	-0.444453	-0.363177
DDX39B	0.526938	-0.756486	-0.511788	-0.792619	-0.825927	-0.374709	-0.284528	-0.515597	-0.461606	0.098298	-0.873746	-0.595657	-0.851213	-0.746119	-0.412379	-0.800216	-0.846767	-0.59702	-0.925447	-0.900524	-0.872428	-0.336581	-0.792223	0.412716	-0.593724	0.0957789	0.175665	-0.718581	-0.810337	0.236801	-0.0406069	-0.940467	-0.545212	-0.455758	-0.199961	-0.459673	-0.0131309	-0.210993	-0.644995	0.0300688	-0.813851	-0.302598	0.0137977	-0.554948	-0.68524	-0.63202	-0.728596	-0.801171	-0.549212
UBC	-0.760937	-0.88223	-0.668747	-0.880204	-0.930246	-0.840958	-0.109416	-0.587205	-0.869921	-0.610653	-0.810541	-0.860783	-0.866967	-0.931452	-0.741629	-0.772185	1.36823	-0.940672	-0.926219	-0.863329	-0.682348	-0.54484	-0.953239	-0.156942	-0.819691	0.299877	-0.671108	-0.815729	-0.543839	-0.91761	0.360633	-0.964664	-0.726335	-0.651694	0.756719	-0.122291	-0.899191	-0.879044	-0.238028	-0.695976	-0.876975	-0.802739	-0.590495	-0.854706	-0.949404	-0.761402	-0.703453	-0.628132	-0.875792
TAP1	0.0136763	-0.619208	-0.5762	-0.485189	-0.351546	-0.540494	-0.619208	-0.313156	-0.557944	-0.264832	-0.0574138	-0.560038	-0.607986	-0.474236	-0.346123	-0.619208	-0.619208	-0.606644	-0.524815	-0.311598	-0.584093	0.477588	-0.536735	-0.224561	-0.619208	-0.601328	-0.105792	-0.447174	-0.606053	-0.359171	-0.452597	-0.579851	1.05877	-0.505271	-0.359171	-0.528198	-0.587851	0.170676	-0.52256	-0.37995	-0.472625	-0.524761	0.319675	-0.619208	-0.606	-0.221662	-0.619208	-0.592147	-0.397884
QKI	0.640408	-0.23238	-0.59669	-0.710473	-0.63708	-0.378186	-0.777291	-0.36037	-0.533056	-0.207434	-0.34985	-0.605972	-0.84759	-0.375853	-0.919488	0.252739	-0.795107	-0.764399	-0.829374	-0.74657	-0.881908	-0.665287	-0.858986	-0.495669	-0.784472	0.523995	-0.873748	0.831878	-0.933553	-0.0556719	0.429421	-0.906196	-0.0610478	1.06561	-0.260729	-0.496134	-0.741271	-0.517147	-0.324737	-0.238581	-0.574477	-0.726923	-0.106491	-0.837496	-0.708642	-0.895032	-0.18459	-0.852644	-0.750657
CSNK2A3	0.040151	-0.678981	-0.654504	-0.792029	-0.843826	0.612152	-0.88302	-0.50403	-0.316476	-0.912877	-0.559709	-0.587605	-0.935586	-0.411578	-0.0556052	-0.653928	-1.01351	-0.63802	-0.466873	-0.531158	-0.878678	-0.0524544	-0.880676	0.0270863	-0.246887	-0.354517	0.622873	-0.216646	-0.37469	-0.603706	0.159039	-0.893741	-0.475941	1.83297	-0.423567	-0.915336	-0.903309	-0.637251	-0.0793906	-0.219182	-0.627875	-0.69047	0.131527	-0.930476	-0.798138	-0.61189	-0.655811	-0.905499	-0.344987
SH3PXD2B	-0.500441	-0.567577	-0.553705	-0.385549	-0.567577	-0.532209	-0.0147172	-0.0990068	-0.539621	1.95614	-0.567577	-0.567577	-0.567577	-0.567577	-0.567577	-0.567577	-0.567577	-0.567577	-0.567577	-0.567577	-0.567577	-0.567577	-0.567577	0.824791	-0.567577	3.11882	-0.556458	-0.504677	-0.567577	-0.237936	0.0889506	-0.567577	-0.559211	-0.567577	-0.19971	-0.129821	-0.516431	0.135013	-0.567577	-0.567577	-0.567577	-0.464438	-0.176308	-0.564718	-0.0564384	-0.567577	-0.567577	-0.526597	-0.567577
HNRNPUL2	0.0622477	-0.870119	-0.755982	-0.613102	-0.876532	-0.352458	-0.57556	-0.429892	-0.772806	1.3105	-0.829387	-0.845874	-0.875525	-0.781469	-0.457226	-0.833282	0.0108712	-0.91572	-0.893154	-0.936438	-0.775425	-0.619079	-0.783282	2.35522	-0.532847	-0.854807	-0.00343368	-0.825122	-0.179692	-0.282378	-0.652658	-0.953496	0.818893	-0.440268	0.0651691	0.27185	-0.367603	0.125008	-0.759475	-0.621698	-0.923879	0.679538	1.09774	-0.909071	-0.763638	-0.758769	-0.740435	-0.719179	-0.904739
RBM12B	0.170717	-0.611825	-0.55554	-0.517842	-0.528816	0.196247	-0.508212	-0.494925	-0.485519	-0.341821	-0.617424	-0.610481	-0.617424	-0.546657	-0.32174	-0.594282	7.05015e-05	-0.550464	-0.57995	-0.604211	-0.576516	-0.370934	-0.544193	-0.180057	-0.617424	-0.309348	-0.206333	-0.35787	-0.603315	-0.096301	-0.508138	-0.617424	0.0147763	0.413326	0.446843	-0.152437	-0.55024	-0.329578	-0.444612	-0.204467	-0.617424	-0.0057521	0.502606	-0.590923	-0.556436	-0.471261	-0.586594	-0.60324	-0.396015
TUBA3D	-0.204694	-0.879567	-0.6844	-0.975088	-1.12398	-0.203501	0.0846455	0.133564	-0.676131	0.590689	-1.07412	-1.09852	-1.1797	-0.661609	-0.850021	-1.17159	1.00885	-1.14046	-1.0367	-1.18079	-1.00071	-0.925598	-1.14622	0.379696	-0.723927	0.432073	-0.410727	-0.646421	-1.11608	-0.404174	-0.485614	-1.22782	-0.943116	-0.228569	-0.168273	-0.304509	-0.821858	-0.365395	-0.858323	-0.441437	-1.20884	0.581145	0.215225	-1.15727	-1.07521	-1.05721	-0.698318	-0.968061	-0.812024
SRP68	-0.136444	-0.85433	-0.779689	-0.85433	-0.754335	-0.222232	0.113707	-0.636418	-0.762094	-0.0160131	-0.496207	-0.788541	-0.725156	-0.683956	-0.024428	-0.85433	0.162775	-0.80548	-0.85433	-0.422659	-0.85433	0.252497	-0.838812	0.202992	-0.85433	-0.0108768	0.703075	-0.577623	-0.743844	-0.590847	-0.404408	-0.811491	0.227253	-0.212068	-0.648658	-0.790836	-0.661553	-0.479814	-0.85433	-0.148465	-0.76734	-0.699803	-0.267803	-0.830506	-0.677399	-0.521998	-0.688437	-0.85433	-0.548007
EIF4A1	0.14586	-0.903396	-0.83403	-1.07038	-1.01155	0.0540569	-0.570324	-0.507755	-0.855961	-0.0456112	-0.635283	-0.643877	-1.11395	-0.710605	-0.767595	-1.0104	-0.965108	-1.12477	-1.10425	-0.967751	-1.09651	0.196943	-0.965584	0.171252	-0.702656	1.0305	0.873866	-0.882136	-0.872938	-0.369288	-0.26901	-1.16103	-0.00072761	-0.166776	0.666973	-0.481085	-0.748539	-0.315394	-0.908555	0.791883	-1.02192	-0.229325	1.11397	-1.11722	-0.664626	-0.858668	-0.881618	-1.08196	-0.0606563
PRPF31	-0.37844	-0.686154	-0.686154	-0.536844	-0.662439	0.051645	-0.65323	-0.686154	-0.414703	2.30326	-0.686154	-0.564473	-0.686154	-0.686154	-0.434618	-0.686154	1.77291	-0.655072	0.789214	-0.686154	-0.686154	-0.686154	-0.635962	0.857594	-0.686154	-0.381088	-0.15154	-0.686154	-0.686154	-0.347243	1.0183	-0.686154	0.354293	-0.526023	-0.154649	-0.598548	-0.608103	-0.192523	0.0831877	-0.594749	-0.686154	-0.46075	-0.178939	-0.647819	-0.509676	-0.58082	-0.686154	-0.654036	-0.686154
HNRNPK	0.192234	-0.804073	-0.767646	-0.817537	-0.832128	-0.407626	-0.426586	-0.576666	-0.726077	-0.225672	-0.91277	-0.854802	-0.929635	-0.718115	-0.336299	-0.932569	-0.629114	-0.933695	-0.941641	-0.899551	-0.92782	-0.279152	-0.850227	-0.20786	-0.782679	-0.348156	-0.237489	-0.816856	-0.786462	-0.360332	-0.131332	-0.971072	-0.517001	0.17067	-0.222491	-0.672831	-0.82899	-0.36346	-0.812856	-0.144159	-0.92899	-0.600734	-0.412618	-0.903886	-0.807656	-0.614434	-0.753458	-0.83612	-0.651514
DDX6	0.0804885	-0.868316	-0.846857	-0.949437	-0.80565	-0.34996	-0.0462873	-0.56757	-0.235121	-0.197487	-0.76182	-0.590568	-1.01385	-0.478428	-0.384268	-0.955101	-1.05911	-0.993039	-0.888824	-0.786301	-0.999197	-0.299174	-0.9157	-0.289461	-0.626586	-0.338936	-0.196632	-0.676821	-0.801164	-0.398846	0.0523964	-0.879435	0.31988	0.229027	-0.295125	-0.805118	-0.905493	-0.518988	-0.857007	0.0644467	-0.969546	-0.761231	-0.768986	-0.916479	-0.94708	-0.875386	-0.8357	-0.974697	-0.766591
PPIAL4A	-0.487376	-0.495537	-0.480421	-0.491514	-0.493181	-0.491227	-0.418636	-0.432487	-0.495537	-0.495537	-0.488985	-0.495135	-0.495537	-0.495537	-0.493871	-0.495537	4.3287	-0.495537	-0.495537	-0.486744	-0.495537	-0.440361	-0.494388	-0.452144	-0.495537	-0.262418	-0.495537	-0.480249	-0.477088	-0.495537	-0.410589	-0.495537	-0.493928	-0.485594	-0.495537	-0.495537	-0.495537	-0.495537	-0.495537	-0.479789	-0.495537	-0.495537	-0.495537	-0.495537	-0.495537	-0.489847	-0.488813	-0.495537	-0.491227
PAICS	-0.355452	-0.485569	-0.456622	-0.399863	-0.470201	-0.393282	-0.233366	-0.198821	-0.463061	-0.291899	-0.478491	-0.475183	-0.482586	-0.376863	-0.38638	-0.448237	0.0439175	-0.477452	-0.459296	-0.485748	-0.476967	-0.255778	-0.444484	-0.268148	-0.429224	-0.298705	-0.117656	-0.430658	-0.00767984	-0.425809	-0.0421903	-0.491634	-0.372425	-0.379713	-0.227799	-0.371541	-0.435731	-0.303194	-0.443696	-0.35199	-0.479579	-0.28245	-0.277746	-0.483489	-0.471224	-0.409658	-0.465129	-0.452867	-0.115653
TRA2B	-0.315585	-0.448608	-0.374445	-0.400153	-0.435503	-0.0199882	-0.237573	-0.253579	-0.358835	-0.384883	-0.448608	-0.397475	-0.414023	-0.38755	-0.370735	-0.448608	-0.430705	-0.43114	-0.417248	-0.448608	-0.442136	-0.378272	-0.433879	-0.163343	-0.383673	-0.252798	-0.325845	-0.430342	-0.327452	-0.373402	-0.169793	-0.448608	-0.441712	-0.242717	-0.206408	-0.448608	-0.42074	-0.44453	-0.430375	-0.248246	-0.427976	-0.3756	-0.333188	-0.42869	-0.406374	-0.430649	-0.344959	-0.426788	-0.291417
MCM6	-0.614665	-0.63565	-0.63565	-0.63565	-0.602006	-0.63565	-0.63565	-0.572297	-0.605142	-0.445192	-0.413487	-0.63565	-0.63565	-0.63565	-0.620311	-0.63565	-0.63565	-0.63565	-0.593909	-0.305143	-0.63565	-0.63565	-0.63565	-0.274122	-0.61284	-0.63565	0.000844262	-0.434072	-0.63565	-0.565796	-0.627495	-0.63565	-0.119418	-0.63565	-0.537741	-0.63565	-0.622306	-0.611757	-0.63565	-0.490126	-0.63565	-0.63565	0.0218288	-0.63565	-0.553992	-0.63565	-0.63565	-0.63029	-0.63565
STK3	0.246037	-0.853861	-0.814819	-0.632932	-0.557299	-0.347853	-0.853861	-0.0793086	-0.26043	-0.447217	-0.853861	-0.788332	-0.780524	-0.354436	-0.205466	-0.853861	-0.101356	-0.853861	-0.828293	-0.853861	-0.834417	-0.221848	-0.564648	-0.587001	-0.780065	1.83755	-0.853861	-0.799815	-0.578733	0.0652214	-0.18541	-0.853861	-0.0597113	0.115593	-0.385057	-0.755874	-0.705044	-0.492536	-0.853861	0.115439	-0.853861	-0.179592	-0.544897	-0.853861	-0.62742	0.401591	-0.733674	-0.768735	-0.543519
EIF4B	-0.137756	-0.641289	-0.0467045	-0.656016	-0.709432	-0.291107	-0.0832889	-0.268666	-0.667237	-0.464094	-0.6386	-0.62212	-0.709432	-0.623406	-0.709432	-0.666769	4.83059	-0.678808	-0.619549	-0.709432	-0.709432	-0.212211	-0.671795	0.0361656	-0.578873	-0.358198	-0.112393	-0.613354	-0.579341	-0.57186	0.482659	-0.687925	-0.316704	-0.458133	-0.491211	-0.194562	-0.709432	-0.417808	-0.661393	-0.309691	-0.642224	-0.114146	-0.446678	-0.709432	-0.709432	-0.683951	-0.646315	-0.528497	-0.628198
PPM1G	0.00109893	-0.63393	-0.63393	-0.594642	-0.552702	-0.284028	-0.461901	-0.494102	-0.545781	-0.59717	-0.622202	-0.63393	-0.63393	-0.62158	-0.15456	-0.63393	0.129199	-0.63393	-0.63393	-0.63393	-0.63393	-0.417225	-0.525267	-0.167408	-0.63393	0.169854	-0.584903	-0.63393	-0.565342	-0.473049	-0.252863	-0.63393	-0.163554	0.530614	-0.481379	-0.605003	-0.63393	-0.561695	-0.63393	-0.520667	-0.63393	-0.580966	-0.553448	-0.63393	-0.611551	-0.584986	-0.589793	-0.615612	-0.585276
NPM1	-0.438016	-0.678204	-0.666147	-0.64763	-0.639347	-0.399153	-0.577123	-0.610074	-0.428901	-0.509299	-0.596948	-0.621944	-0.672973	-0.641764	-0.250793	-0.658925	-0.0712463	-0.679995	-0.649152	-0.671904	-0.675219	-0.558523	-0.623964	-0.35797	-0.651441	-0.195898	-0.320477	-0.661595	-0.585672	-0.632146	0.505196	-0.675955	-0.321951	-0.560469	-0.529799	-0.594425	-0.639398	-0.569935	-0.646604	-0.543596	-0.673077	-0.591429	-0.527939	-0.658664	-0.655599	-0.62519	-0.587367	-0.66558	-0.287052
SF1	0.460127	-0.727391	-0.571943	-0.735833	-0.658402	-0.461878	-0.538414	-0.602061	-0.664123	-0.308222	-0.758301	-0.507917	-0.823086	-0.655473	-0.786489	-0.823086	-0.448956	-0.786041	-0.814677	-0.76123	-0.791314	0.375631	-0.677528	-0.508709	-0.685763	-0.562225	0.256401	-0.702718	-0.740658	-0.127653	-0.496648	-0.823086	-0.251915	-0.501025	-0.390374	-0.594135	-0.700512	-0.375247	-0.77622	-0.425075	-0.681456	-0.565912	-0.0700366	-0.76857	-0.740348	-0.70706	-0.460707	-0.733352	-0.624804
COPS8	-0.0445204	-0.709023	-0.736448	-0.759023	-0.716347	-0.00396353	0.159096	0.566794	-0.419037	-0.27088	-0.217478	-0.581096	-0.99396	-0.4106	-0.926754	-0.567566	-1.00768	-0.905685	-0.558667	-0.863723	-0.805499	0.403375	-0.85342	-0.5862	-0.462832	-0.54937	0.112103	-0.514339	-0.61977	-0.714565	0.196966	-0.850885	0.497373	-0.672637	0.80837	-0.367283	-0.849597	-0.276585	-0.759939	-0.142363	-0.735077	-0.594581	-0.159423	-0.95627	-0.773621	-0.81849	-0.83641	-0.891604	-0.690484
RPRD1A	3.46	-0.549787	-0.549787	-0.549787	-0.549787	0.12482	-0.549787	-0.472363	-0.467671	-0.048016	-0.497233	-0.549787	-0.549787	-0.432947	-0.490038	-0.549787	-0.549787	-0.549787	-0.549787	-0.496607	-0.549787	-0.413395	-0.549787	-0.0572443	-0.549787	-0.549787	-0.0852422	-0.425908	-0.549787	-0.549787	-0.403854	-0.50912	-0.162823	-0.260893	-0.252291	-0.549787	-0.549787	-0.43717	-0.46595	-0.549787	-0.549787	-0.549787	-0.425596	-0.528202	-0.493479	-0.463135	-0.549787	-0.549787	-0.323458
SNX8	-0.177141	-0.394044	-0.349059	-0.38329	-0.242423	-0.253064	-0.349397	-0.174664	-0.33138	-0.239664	-0.385852	-0.303201	-0.370425	-0.345371	-0.241185	-0.394044	-0.394044	-0.394044	-0.394044	-0.394044	-0.3865	-0.177226	-0.371523	0.204472	-0.290449	0.00277099	-0.342809	-0.394044	-0.339178	-0.270236	-0.394044	-0.394044	-0.194989	-0.0452544	-0.326566	-0.0854821	-0.35086	-0.265929	-0.394044	-0.271081	-0.394044	-0.205827	0.0154389	-0.394044	-0.318431	-0.322963	-0.301484	-0.372706	-0.247969
RHOC	-0.724877	-0.841202	-0.20864	-0.672631	-0.793571	-0.66879	-0.44181	0.757391	-0.841202	-0.743197	-0.839907	-0.808951	-0.51187	-0.829537	-0.663752	-0.841202	-0.702771	-0.533525	-0.832266	-0.818604	-0.554026	-0.406745	-0.759013	-0.697902	-0.801268	-0.0651014	-0.68666	-0.756579	-0.839696	-0.681411	0.445043	-0.834068	-0.706486	-0.653537	0.620269	0.167732	-0.841202	-0.752371	-0.239624	-0.728563	-0.503596	-0.719051	-0.596352	-0.831661	-0.757057	-0.753061	-0.639114	-0.499501	-0.744337
MX1	0.0253761	-0.487667	-0.484982	-0.417321	-0.438293	-0.493542	-0.211458	-0.465606	-0.396972	-0.355107	-0.442183	-0.354601	-0.436736	-0.29511	-0.243752	-0.493542	-0.493542	-0.488017	-0.485683	-0.493542	-0.474127	-0.425647	-0.453078	-0.246086	-0.493542	2.7763	1.25371	-0.443	-0.405649	-0.308495	-0.484671	-0.453778	0.655416	-0.181732	-0.44658	-0.489535	-0.445802	-0.205972	-0.424714	-0.469186	-0.48899	-0.418838	-0.303437	-0.485294	-0.491402	-0.198073	-0.493542	-0.493542	-0.0350483
FIP1L1	-0.335702	-0.704026	-0.692152	-0.704026	-0.694407	0.261823	-0.622165	-0.556185	-0.673416	-0.479234	-0.666903	-0.675369	-0.691752	-0.678175	-0.587948	-0.704026	-0.704026	-0.704026	-0.704026	-0.704026	-0.704026	-0.545514	-0.609089	0.0323717	-0.704026	-0.157251	-0.272027	-0.693655	-0.704026	-0.429386	-0.292617	-0.704026	-0.146831	-0.454585	-0.574872	-0.560844	-0.684487	-0.704026	-0.704026	-0.439255	-0.704026	-0.663045	-0.620261	-0.697212	-0.398926	-0.653376	-0.704026	-0.678626	-0.130799
HIST2H3D	-0.578094	-0.591375	-0.419072	-0.567571	-0.585019	-0.545056	-0.27948	-0.299122	-0.587515	-0.566343	-0.572086	-0.588999	-0.594356	-0.586412	-0.536415	-0.588804	-0.378268	-0.588269	-0.57753	-0.522881	-0.237813	-0.570556	-0.588705	0.566754	-0.592826	-0.33182	-0.593548	-0.565763	-0.492301	-0.589086	0.0461474	-0.594448	-0.448628	-0.501233	-0.58664	-0.238667	-0.574868	-0.586909	-0.559585	-0.584857	-0.400501	-0.593034	-0.593929	-0.594879	-0.590144	-0.583538	-0.530009	-0.280778	-0.58387
DCK	1.15532	-0.624697	-0.674098	-0.512842	-0.286055	0.137487	-0.518785	-0.674098	-0.586811	-0.481111	-0.674098	-0.589941	-0.647408	-0.479678	-0.506316	-0.674098	-0.674098	-0.674098	-0.614668	-0.674098	-0.622628	-0.566966	-0.300594	-0.366232	-0.55179	-0.674098	-0.228482	-0.674098	-0.565427	-0.432984	-0.470339	-0.610423	4.29156	0.155157	-0.281385	-0.55439	-0.674098	-0.176269	-0.674098	-0.226466	-0.674098	-0.631224	-0.629844	-0.674098	-0.3215	-0.602358	-0.674098	-0.629685	-0.499099
PPIAL4G	-0.490746	-0.494782	-0.47966	-0.490797	-0.492432	-0.490491	-0.417894	-0.431688	-0.494782	-0.494782	-0.488243	-0.494374	-0.494782	-0.494782	-0.493096	-0.494782	4.32943	-0.494782	-0.494782	-0.485995	-0.494782	-0.49325	-0.493607	-0.451357	-0.494782	-0.261664	-0.494782	-0.479507	-0.476288	-0.494782	-0.409822	-0.494782	-0.493147	-0.48482	-0.494782	-0.494782	-0.494782	-0.494782	-0.494782	-0.493096	-0.494782	-0.494782	-0.494782	-0.494782	-0.494782	-0.489111	-0.48809	-0.494782	-0.490491
SH3BGRL	-0.123876	-0.665566	-0.492001	-0.605662	-0.533564	0.538321	-0.583665	-0.249223	-0.663062	-0.39149	-0.712632	-0.550201	-0.5447	-0.510968	-0.63558	-0.699324	-0.556632	-0.670992	-0.629222	-0.681773	-0.5294	-0.392179	-0.443341	-0.48187	-0.606388	0.084774	-0.38964	-0.645421	-0.621529	-0.455038	-0.222383	-0.713678	0.0251478	0.213704	-0.404668	-0.446568	-0.587928	-0.420902	-0.649187	1.00152	-0.697863	0.0877544	-0.546917	-0.660916	-0.460072	-0.652164	-0.644022	-0.476758	-0.647944
NPTN	-0.255109	-0.913253	-0.833018	-0.825406	-0.933966	0.334528	-0.0977425	-0.693046	-0.838733	-0.563186	-0.944014	-0.64047	-0.903205	0.1283	-0.301118	-0.944488	-1.01869	-1.01869	-0.892491	-0.839352	-0.826789	-0.676705	-0.630455	-0.34822	-0.860982	-0.414533	-0.373282	-0.852936	-0.134548	-0.483803	0.96507	-0.968055	-0.460871	-0.246781	-0.64506	-0.412202	-0.683545	-0.814804	-0.912135	1.24529	-1.01869	-0.554159	-0.627191	-0.892651	-0.717096	-0.615119	-0.882451	-0.79643	-0.620094
NAP1L1	-0.411398	-0.593497	-0.57221	-0.437985	-0.586966	-0.478701	-0.567964	-0.539469	-0.437938	-0.312092	-0.558754	-0.549418	-0.605583	-0.433061	-0.421737	-0.574356	-0.619308	-0.59868	-0.507675	-0.579423	-0.603372	-0.361035	-0.508934	-0.399749	-0.507099	0.188388	0.0162753	-0.37777	-0.568048	-0.258914	-0.0616317	-0.587449	-0.0804338	-0.397552	-0.475635	-0.535702	-0.522418	-0.332121	-0.557123	-0.231241	-0.596428	-0.330374	-0.210757	-0.576952	-0.522404	-0.521219	-0.517838	-0.59731	-0.552674
TUBA1B	-0.0516824	-0.941304	-0.733797	-0.865892	-0.898048	-0.52001	-0.338261	-0.23861	-0.603984	0.330928	-1.06229	-0.861083	-1.03323	-0.515007	-0.526191	-1.11677	-0.274145	-1.09079	-1.06919	-1.1166	-0.845531	-0.482356	-0.880009	-0.0777315	-0.880152	0.845591	0.19666	-0.866983	-1.0772	-0.445945	-0.110835	-1.1197	-0.847933	-0.29867	-0.454653	-0.323988	-0.662234	-0.378743	-0.981602	0.0743139	-1.12149	0.045555	0.544033	-0.876115	-0.932132	-0.729416	-0.690636	-0.724439	-0.662359
HNRNPA2B1	1.22473	-0.945525	-0.635255	-0.952248	-0.654831	-0.316839	-0.282693	-0.452676	-0.715855	0.0968503	-1.13862	-0.542134	-0.91404	-0.807847	-0.160938	-1.09402	-0.844163	-1.0413	-1.09243	-1.05206	-0.93915	-0.109375	-0.736584	0.355045	-0.590067	0.0972724	-0.124789	-0.934424	-0.682831	-0.171785	-0.704199	-1.1015	-0.565073	2.01138	-0.231683	-0.416988	-0.856821	-0.279085	-0.945249	0.650187	-1.01883	-0.599143	-0.293941	-0.988415	-0.969006	-0.508126	-0.50208	-0.684289	-0.573558
RPA2	0.313788	-0.470349	-0.631259	-0.498315	-0.61682	0.7823	-0.605274	-0.37569	-0.621759	-0.117289	-0.649411	-0.58168	-0.588035	-0.631259	-0.530749	-0.5215	1.17522	-0.564441	-0.649411	-0.649411	-0.591055	-0.368549	-0.484599	-0.330484	-0.618644	3.91466	-0.275557	-0.649411	-0.530246	-0.311797	-0.366504	-0.538299	0.304256	-0.649411	-0.166522	-0.308966	-0.53056	-0.200937	-0.649411	-0.414824	-0.563277	-0.437506	-0.176966	-0.628145	-0.319064	-0.585927	-0.546101	-0.565133	-0.649411
MAGOH	-0.241887	-0.73831	-0.315278	-0.716084	-0.62658	-0.343003	-0.57567	-0.244739	-0.603062	-0.0259722	-0.753502	-0.549761	-0.613587	-0.682042	-0.382991	-0.737517	0.01862	-0.735944	-0.752236	-0.751558	-0.648447	-0.432302	-0.62369	0.183191	-0.691748	-0.637705	0.182385	-0.725637	-0.500054	-0.484938	-0.236682	-0.763924	-0.0451672	-0.27419	-0.420051	-0.402084	-0.731852	-0.516103	-0.71634	-0.0897466	-0.741801	-0.482534	-0.304101	-0.714127	-0.717951	-0.564877	-0.336366	-0.658934	-0.459426
UBE2L6	-0.470507	-0.49843	-0.185393	-0.427956	-0.543963	-0.285138	-0.492734	-0.454852	-0.543963	-0.464457	-0.543963	-0.543963	-0.439331	-0.543963	-0.543963	-0.543963	-0.543963	-0.52391	-0.543963	-0.49238	-0.422614	-0.399646	-0.531662	-0.409167	-0.543963	-0.134771	-0.325633	-0.469462	-0.361679	-0.518989	-0.543963	-0.543963	-0.121138	-0.534173	-0.475647	-0.392281	-0.543963	-0.472479	-0.44223	-0.543963	-0.514995	-0.543963	0.255581	-0.480753	-0.452931	-0.488134	-0.288408	-0.408526	-0.256474
GEMIN4	-0.409534	-0.433527	-0.433527	-0.433527	-0.433527	-0.433527	-0.433527	-0.433527	-0.0204121	0.0507707	-0.433527	-0.433527	-0.433527	-0.433527	-0.433527	-0.433527	-0.343436	-0.433527	-0.433527	-0.433527	-0.433527	-0.433527	-0.433527	-0.227446	-0.433527	-0.433527	-0.433527	-0.433527	-0.433527	-0.433527	-0.267645	-0.433527	-0.185499	-0.408422	1.27248	-0.433527	-0.433527	-0.371083	-0.433527	0.171845	-0.433527	-0.405403	-0.322462	-0.433527	-0.433527	-0.433527	-0.433527	-0.433527	-0.433527
NT5DC2	-0.417452	-0.537096	-0.497729	-0.401724	-0.537096	-0.23374	-0.471967	-0.475827	-0.480458	0.418126	-0.537096	-0.537096	-0.537096	-0.12635	-0.458555	-0.537096	-0.537096	-0.525421	-0.537096	-0.537096	-0.537096	-0.342095	-0.525324	0.514999	-0.537096	-0.0318895	-0.396997	-0.537096	-0.537096	-0.0363279	-0.403558	-0.537096	-0.490782	-0.225925	-0.412821	-0.436363	-0.537096	-0.353963	-0.537096	-0.37548	-0.537096	-0.422083	-0.195146	-0.521561	-0.259792	-0.333026	-0.435495	-0.537096	-0.537096
COPE	0.102085	-0.774366	-0.708135	-0.4114	-0.772876	-0.514031	-0.710959	-0.599469	-0.684308	-0.33835	-0.751944	-0.715084	-0.812016	-0.701106	-0.521395	-0.85432	-0.869423	-0.844341	-0.764612	-0.840302	-0.798052	-0.487125	-0.834063	-0.222186	-0.700771	0.733134	3.25151	-0.627726	-0.625771	-0.259011	0.502081	-0.811856	-0.595635	-0.555285	0.081388	-0.378679	-0.791108	-0.171873	-0.684898	-0.130098	-0.81299	-0.383389	0.0335595	-0.847011	-0.698411	-0.736436	-0.676934	-0.77929	0.180655
XPO7	-0.552313	-1.01068	-0.820479	-0.88253	-0.921888	-0.450715	-0.931398	-0.17464	-0.713608	0.927306	-0.81643	-0.988459	-0.936765	-0.898819	-0.649391	-1.03695	-0.497889	-1.03761	-0.979325	-0.931869	-0.809085	-0.032554	-1.0184	-0.320211	-0.910118	-0.260702	-0.0736074	-0.887049	-0.579808	-0.829612	-0.047337	-1.06944	-0.44902	0.151904	1.0564	0.344931	-0.358628	-0.579714	-0.805131	-0.866617	-0.97603	-0.541956	-0.742986	-0.878575	-0.930645	-0.703156	-0.923207	-0.268423	-0.819255
TBL2	-0.0419729	-0.930832	-0.818571	-0.768934	-0.669317	-0.406863	-0.526129	0.470889	-0.813018	1.55565	-0.901015	-0.759536	-0.694691	-0.634204	-0.72391	-0.930832	-0.930832	-0.597211	-0.881622	-0.930832	-0.930832	-0.489222	-0.593195	0.177679	-0.596356	0.533171	0.687209	-0.808832	-0.385846	-0.533562	-0.718955	-0.910071	0.516255	-0.0820417	-0.0541046	0.813139	-0.540995	-0.30306	-0.930832	0.163411	-0.930832	-0.399943	0.32548	-0.858127	-0.486232	-0.885552	-0.930832	-0.654708	1.41161
PRPF8	0.0781346	-0.758068	-0.731732	-0.387398	-0.663385	-0.264856	-0.750902	-0.714892	-0.513254	-0.317169	-0.572822	-0.737465	-0.749916	-0.648605	-0.487545	-0.713906	-0.546397	-0.72582	-0.685958	-0.612326	-0.749468	-0.212274	-0.696797	0.894361	-0.69187	0.340148	-0.277218	-0.269873	-0.691333	-0.520957	-0.207706	-0.730747	-0.187014	-0.560371	-0.0990489	-0.612505	-0.663654	-0.438905	-0.646724	-0.511283	-0.758068	-0.546039	0.104112	-0.744363	-0.675836	-0.547293	-0.742929	-0.725641	-0.585811
HIST1H4I	1.73064	-1.04943	-0.9142	-1.01184	-0.60657	1.34575	-1.2195	0.20071	-0.983347	-0.0542091	-0.951392	-0.989467	-0.756971	-0.358843	-0.988557	-1.18599	-1.55676	-1.1479	-1.23279	-1.14425	-1.11983	-0.461768	-0.505925	-0.156188	-1.23721	-0.478127	0.329086	-1.14435	-0.792899	0.39255	-0.807049	-1.42774	2.19146	1.33607	-0.430755	-0.564493	-1.00363	0.181247	-0.555612	-0.030381	-1.20479	0.540298	0.234205	-1.13501	-0.923349	-1.31712	-0.835825	-0.744317	0.378409
PNO1	-0.302374	-0.288231	-0.406354	-0.403503	-0.398434	-0.243993	-0.190885	-0.387701	-0.357513	-0.364296	-0.430746	-0.391558	-0.425305	-0.254876	-0.37298	-0.435424	-0.435424	-0.435424	-0.428846	-0.435424	-0.418354	-0.319984	-0.41187	-0.378794	-0.365042	-0.328239	-0.34773	-0.435424	-0.25905	-0.353861	-0.244254	-0.435424	-0.162282	-0.285771	-0.301145	-0.400205	-0.431026	-0.39277	-0.0335928	-0.195171	-0.396161	-0.409801	-0.355557	-0.435424	-0.408217	-0.388968	-0.0813899	-0.422156	-0.321214
NCSTN	1.09504	-0.651712	-0.397778	-0.820475	-0.301953	0.340551	-0.442851	0.31421	-0.680864	0.241624	-0.793548	-0.483769	0.413781	-0.598794	-0.706678	-0.740864	-0.278421	-0.815616	-0.820475	-0.806601	-0.791148	-0.378578	-0.69983	-0.542013	-0.758016	-0.387944	0.481333	-0.692981	-0.629	0.359986	-0.367221	-0.78506	-0.492725	-0.211044	0.260648	-0.10878	-0.511867	-0.0435695	-0.593585	-0.217425	-0.815382	-0.382266	0.941962	-0.766796	-0.820475	-0.664239	-0.747713	-0.58018	0.605959
PSMD2	0.695213	-0.909696	-0.582417	-0.762894	-1.03147	0.394239	1.14528	-0.269879	-0.159238	0.514041	-0.502941	-0.602633	-1.03014	-0.676314	-0.912233	-0.669664	-0.51656	-0.779318	-0.531249	-0.706118	-1.07551	0.534551	-0.983858	0.0145634	-0.188614	-0.41799	-0.373872	0.291208	-0.819644	-0.365192	-0.339715	-0.82811	0.0483194	-0.359958	-0.802339	-0.677009	-1.10532	-0.66921	-0.497439	-0.4295	-0.723076	-0.756538	-0.270414	-1.01582	-0.732183	-0.952238	-0.68705	-0.988878	-0.16797
STAT3	-0.0185419	-0.410784	-0.246013	-0.830389	-0.867447	0.0379068	-0.108606	-0.00993415	-0.493962	0.913678	-0.933682	-0.979982	-0.985645	-0.317956	-0.207867	-1.08781	-0.473303	-0.97296	-0.921404	-0.954975	-0.960321	-0.440186	-1.02361	0.995904	-0.872386	-0.380974	0.369849	-0.660001	-0.757585	-0.36403	-0.47516	-1.12129	-0.720572	-0.380792	0.461544	-0.708793	-0.896804	-0.580175	-0.850504	-0.255572	-0.855306	-0.708023	-0.333133	-1.06683	-0.760168	-0.655108	-0.877142	-0.967161	0.997127
HIST2H4A	1.73064	-1.04943	-0.9142	-1.01184	-0.60657	1.34575	-1.2195	0.20071	-0.983347	-0.0542091	-0.951392	-0.989467	-0.756971	-0.358843	-0.988557	-1.18599	-1.55676	-1.1479	-1.23279	-1.14425	-1.11983	-0.461768	-0.505925	-0.156188	-1.23721	-0.478127	0.329086	-1.14435	-0.792899	0.39255	-0.807049	-1.42774	2.19146	1.33607	-0.430755	-0.564493	-1.00363	0.181247	-0.555612	-0.030381	-1.20479	0.540298	0.234205	-1.13501	-0.923349	-1.31712	-0.835825	-0.744317	0.378409
NAA38	-0.256712	-0.668111	-0.58724	-0.507738	-0.619515	-0.298929	-0.358659	-0.122252	-0.658296	-0.487234	-0.668111	-0.574006	-0.520273	-0.657421	-0.562966	-0.668111	-0.479965	-0.668111	-0.668111	-0.668111	-0.593985	-0.54943	-0.631175	-0.585125	-0.648561	-0.371846	-0.200466	-0.663052	-0.416481	-0.513353	-0.619293	-0.668111	0.00600474	-0.20072	-0.635565	-0.52926	-0.640512	-0.532235	-0.655894	-0.540077	-0.633195	-0.593698	-0.527908	-0.565702	-0.668111	-0.635136	-0.443252	-0.639796	-0.334576
RPN2	-0.494584	-0.954444	-0.912771	-0.860009	-0.959824	-0.403281	-0.642651	0.109956	-0.372966	-0.205209	-0.883295	-0.92855	-0.938335	-0.654969	-0.699804	-1.03115	-1.03751	-1.00838	-0.931337	-0.890908	-1.00138	0.431595	-0.905653	0.985006	-0.830099	0.702104	0.304072	-0.667167	-0.305578	-0.652466	0.0172889	-0.873705	-0.421472	-0.24375	-0.323875	-0.545818	-0.806707	-0.565194	-0.819489	-0.156118	-1.01191	-0.591238	-0.171867	-1.02174	-0.801208	-0.600423	-0.701977	-0.921312	0.102224
SPC24	-0.484642	-0.484642	-0.484642	-0.484642	-0.484642	-0.484642	-0.484642	-0.484642	-0.484642	-0.484642	-0.484642	-0.484642	-0.484642	-0.484642	-0.484642	-0.484642	-0.484642	-0.484642	-0.484642	-0.484642	-0.484642	-0.484642	-0.484642	-0.484642	-0.484642	-0.484642	-0.484642	-0.484642	-0.484642	-0.484642	-0.484642	-0.484642	-0.383876	-0.484642	-0.484642	-0.484642	-0.484642	-0.484642	-0.484642	-0.484642	-0.484642	-0.484642	-0.484642	-0.484642	-0.484642	-0.484642	-0.484642	-0.484642	-0.484642
HNRNPH1	-0.311518	-0.684981	-0.637315	-0.660771	-0.620116	-0.31696	-0.252843	-0.542167	-0.648496	-0.520595	-0.662293	-0.64614	-0.693168	-0.574804	-0.204557	-0.679911	-0.694461	-0.663709	-0.690744	-0.687694	-0.650684	-0.525409	-0.62915	-0.533923	-0.572566	-0.412943	-0.417656	-0.668779	-0.530053	-0.468153	-0.0994891	-0.692443	-0.412727	-0.128395	-0.516363	-0.627124	-0.665395	-0.616689	-0.669966	-0.535334	-0.680746	-0.631893	-0.556278	-0.684691	-0.660504	-0.49246	-0.581915	-0.673723	-0.604867
MCM7	-0.590606	-0.59697	-0.59697	-0.591246	-0.594055	-0.453163	-0.59697	-0.507202	-0.539945	-0.514525	-0.453092	-0.59697	-0.59697	-0.59697	-0.536888	-0.59697	-0.59697	-0.59697	-0.59697	0.468485	-0.59697	-0.59697	-0.59697	-0.530026	-0.572048	-0.582927	-0.369082	-0.59697	-0.591602	-0.549864	-0.558716	-0.59697	-0.114851	-0.573577	-0.441751	-0.59697	-0.586874	-0.536959	-0.583389	-0.588722	-0.59697	-0.474458	-0.197438	-0.581185	-0.593344	-0.578128	-0.583994	-0.59697	-0.59697
NUTF2	-0.574903	-0.540801	-0.370376	-0.651005	-0.631419	0.64917	0.640285	-0.599306	-0.40702	-0.51655	-0.5807	-0.415864	-0.520351	-0.467852	-0.296103	-0.658944	-0.734304	-0.652088	-0.659532	-0.570161	-0.688034	-0.449943	-0.57875	-0.550434	-0.097185	-0.530141	-0.319025	-0.557877	-0.25742	-0.519769	-0.302769	-0.635083	-0.333892	0.0553884	-0.487055	-0.700974	-0.728535	-0.556198	-0.636772	-0.366199	-0.649896	-0.596483	-0.63527	-0.695062	-0.541517	-0.449495	-0.27874	-0.674494	-0.253638
TUBB2A	-0.00948833	-0.945483	-0.646306	-0.866422	-1.0607	-0.510463	0.135885	-0.305661	-0.553803	-0.0973002	-0.979313	-0.71828	-1.06575	-0.262715	-0.459549	-1.08208	-0.795194	-1.06875	-1.03831	-1.11449	-1.00557	-0.374408	-1.04895	-0.428144	-0.736551	0.0782749	0.0417613	-0.885489	-0.866291	-0.493332	-0.260699	-1.12122	-0.798636	-0.0936824	-0.246394	-0.45813	-0.779781	-0.386815	-0.956741	0.471574	-1.0982	-0.108729	0.198782	-1.02279	-0.792027	-0.761503	-0.542531	-0.862211	-0.555888
UAP1	-0.0142082	-0.306818	-0.205077	-0.300372	-0.309244	-0.309244	-0.309244	-0.0451342	-0.302692	-0.182574	-0.309244	-0.26619	-0.30119	-0.309244	-0.309244	-0.295126	-0.309244	-0.309244	-0.309244	-0.309244	-0.309244	-0.309244	-0.309244	-0.196231	-0.309244	-0.274759	0.103063	-0.309244	-0.307636	-0.309244	-0.309244	-0.309244	-0.131202	-0.309244	-0.259731	-0.240023	-0.163407	-0.170842	-0.305342	0.45912	-0.308216	0.0138967	-0.149513	-0.266559	-0.276894	-0.309244	-0.309244	-0.284567	-0.251307
HIST1H3A	-0.577607	-0.590888	-0.41858	-0.567083	-0.584532	-0.544568	-0.278984	-0.298626	-0.587028	-0.565856	-0.571599	-0.588513	-0.59387	-0.585925	-0.535926	-0.588318	-0.377774	-0.587783	-0.577043	-0.522392	-0.237316	-0.570069	-0.590631	0.567278	-0.59234	-0.331325	-0.593061	-0.565276	-0.491812	-0.5886	0.0466541	-0.593961	-0.448137	-0.508443	-0.586153	-0.23817	-0.574381	-0.586423	-0.559097	-0.58437	-0.400008	-0.592547	-0.593443	-0.594392	-0.589657	-0.58646	-0.52952	-0.280282	-0.583383
PTX3	-0.177584	-0.176215	-0.17302	-0.168714	-0.178107	-0.177606	-0.174061	-0.0860486	-0.183103	-0.170612	-0.180486	-0.182561	-0.1778	0.0272879	-0.169649	-0.186414	-0.186414	-0.185916	-0.186232	-0.186414	-0.180764	-0.181121	-0.178097	-0.177983	-0.184554	-0.174197	-0.179684	-0.184932	-0.184332	-0.169549	-0.175981	-0.186414	-0.182485	-0.180365	-0.180567	-0.176198	-0.129862	-0.183996	-0.181974	-0.171836	-0.181517	-0.163644	-0.171071	-0.182885	-0.186021	-0.185669	-0.184253	-0.183408	-0.183078
GOLT1B	-0.487441	-0.703267	-0.545313	-0.474461	-0.703267	-0.703267	-0.600796	-0.703267	-0.691527	-0.703267	-0.40175	-0.28209	-0.703267	-0.405206	-0.703267	-0.618908	-0.33938	-0.596021	-0.462193	-0.422038	-0.703267	1.34466	-0.703267	-0.703267	-0.703267	0.130013	-0.263067	-0.147431	-0.703267	-0.479263	0.204399	-0.703267	-0.558385	-0.703267	-0.615478	-0.353126	-0.703267	-0.621995	-0.487415	-0.703267	-0.690247	-0.703267	-0.355316	-0.703267	-0.445519	-0.703267	-0.378691	-0.703267	-0.703267
FNTA	2.53867	-0.883123	-0.480624	-0.931798	-0.992874	-0.0783581	0.798779	-0.992874	-0.122841	-0.290059	-0.929411	-0.377627	-0.8642	-0.612442	-0.746589	-0.958581	-0.992874	-0.977329	-0.807374	-0.941696	-0.790722	0.089209	-0.969003	1.17187	-0.485107	-0.509794	0.542653	-0.538498	-0.637012	-0.0891295	0.0962541	-0.992874	-0.389097	0.0827462	-0.138037	-0.716429	-0.817098	-0.0579799	-0.371804	0.0254543	-0.96516	-0.319054	-0.133205	-0.94286	-0.627114	-0.605048	-0.440799	-0.908508	-0.750373
LOC100996725	-0.487376	-0.495537	-0.480421	-0.491514	-0.493181	-0.491227	-0.418636	-0.432487	-0.495537	-0.495537	-0.488985	-0.495135	-0.495537	-0.495537	-0.493871	-0.495537	4.3287	-0.495537	-0.495537	-0.486744	-0.495537	-0.440361	-0.494388	-0.452144	-0.495537	-0.262418	-0.495537	-0.480249	-0.477088	-0.495537	-0.410589	-0.495537	-0.493928	-0.485594	-0.495537	-0.495537	-0.495537	-0.495537	-0.495537	-0.479789	-0.495537	-0.495537	-0.495537	-0.495537	-0.495537	-0.489847	-0.488813	-0.495537	-0.491227
USP7	-0.107658	-0.600536	-0.541634	-0.632424	-0.64503	-0.456142	-0.283886	-0.636502	-0.672786	0.272343	-0.674587	-0.729092	-0.719558	-0.675911	-0.477277	-0.599636	-0.469914	-0.676176	-0.663199	-0.702714	-0.732376	-0.488241	-0.681314	-0.107181	-0.728563	-0.47823	-0.222919	-0.565365	-0.572621	-0.585281	-0.480773	-0.725596	-0.240876	-0.138274	-0.0243376	-0.641481	-0.541105	-0.359103	-0.719611	-0.593015	-0.695775	-0.293739	0.0369478	-0.670773	-0.561021	-0.619817	-0.632477	-0.69355	-0.585758
TUBA3E	-0.468317	-0.787903	-0.622426	-0.858073	-1.24203	0.129482	-1.1014	0.631189	-0.813845	0.923824	-0.99009	-1.19218	-1.14715	-0.761924	-1.00225	-1.12391	1.97226	-1.0796	-0.932845	-1.13917	-0.903236	-1.00432	-1.18672	0.64535	-0.901729	0.589558	-0.578545	-0.39504	-1.07625	-0.297229	-0.363365	-1.23904	-0.848697	-0.259217	0.00935914	-0.17395	-0.71329	-0.241686	-0.683514	-0.717831	-1.19323	0.934833	0.392255	-1.18146	-1.0173	-1.22967	-0.808569	-0.942073	-0.86949
DDX3Y	1.20343	-1.02884	-1.02173	-0.917181	-0.957128	-0.638141	-0.235641	-0.651779	-0.138235	-0.389029	0.290115	-1.06188	-1.09114	-0.799661	-0.815364	-1.05617	-1.07692	-1.03995	-1.06562	0.220979	-0.949021	-0.95231	-1.05354	-0.209613	-1.00179	0.464789	0.310891	-0.421277	-0.976272	-0.149783	-0.180832	-1.08227	-0.0958662	1.25508	-0.395275	-0.950066	-0.955573	-0.387372	-0.925313	-0.103081	-1.04788	-0.956337	-0.240383	-1.0552	-0.734451	-1.06264	-0.863953	-1.04977	-0.128573
TMED10	-0.475548	-0.878886	-0.767261	-0.842429	-0.843867	-0.423703	-0.40918	-0.749958	-0.724889	-0.415569	-0.869237	-0.801718	-0.885803	-0.74811	-0.338921	-0.920221	-0.949703	-0.88932	-0.848832	-0.881513	-0.877703	-0.0850824	-0.888374	-0.416177	-0.73247	-0.179598	1.50756	-0.809133	-0.367932	-0.680579	0.174473	-0.891222	-0.516676	-0.285189	-0.424338	-0.600904	-0.763734	-0.611833	-0.872099	-0.261886	-0.870848	-0.652486	-0.386549	-0.919635	-0.846994	-0.717018	-0.5585	-0.823528	0.384541
SERPINH1	-0.433383	-0.610962	-0.501651	0.34108	-0.636071	-0.442683	-0.265087	-0.291222	-0.42308	0.145195	-0.639304	-0.526687	-0.610703	-0.513134	-0.426735	-0.641679	-0.651387	-0.628706	-0.579974	-0.625992	-0.599275	-0.575365	-0.609461	0.191057	-0.531964	1.07257	-0.0709066	-0.53016	-0.64446	-0.200196	-0.267976	-0.62109	-0.530174	-0.563456	-0.194553	-0.381231	-0.565296	0.0935501	-0.627581	-0.276372	-0.63585	-0.409088	0.402972	-0.62968	-0.194064	-0.465987	-0.432149	-0.581007	-0.604348
NARS	0.291693	-0.831469	-0.846945	-0.769434	-0.807103	0.117806	-0.644637	-0.619612	-0.263977	0.0690025	-0.60279	-0.789213	-1.00656	-0.210035	-0.498452	-0.989679	-0.650696	-0.957064	-0.802413	-0.901869	-0.863381	1.18278	-0.775129	0.0924408	-0.777652	0.299926	1.23367	-0.502499	-0.833272	-0.240685	-0.626213	-0.961978	-0.316037	0.18104	-0.484562	-0.252795	-0.688023	-0.18816	-0.862282	0.540769	-0.946533	0.0919533	-0.430311	-0.950881	-0.741694	-0.752604	-0.548779	-0.953466	-0.55312
CALU	-0.596368	-0.638244	-0.628931	-0.607188	-0.72216	0.0970158	-0.327109	-0.652499	-0.46004	-0.360588	-0.701567	-0.620116	-0.643232	-0.311343	-0.510485	-0.683693	-0.599685	-0.660788	-0.698458	-0.643036	-0.700597	-0.627163	-0.683647	-0.554757	-0.407306	0.556801	-0.165514	-0.5228	-0.697852	-0.590475	-0.203759	-0.641457	-0.665416	-0.643891	-0.159725	-0.653741	-0.603503	-0.592484	-0.580637	-0.475994	-0.576902	-0.4398	-0.436541	-0.733003	-0.602549	-0.693535	-0.0888829	-0.716056	-0.505815
PSMC5	-0.25549	-0.847036	-0.87068	-0.88615	-1.01621	-0.60643	1.2608	-0.93742	0.0081095	0.315728	0.0655703	-0.779327	-1.02732	-0.252402	-0.653658	-0.816065	-0.578442	-0.837121	-0.720625	-0.31619	-1.05093	-0.281056	-1.01715	0.0918787	0.194055	0.248246	-0.242895	-0.0373626	-0.794086	-0.745329	0.656012	-0.812341	0.0688399	0.0862023	-0.4083	-0.702884	-0.819834	-0.213363	-0.688277	-0.472406	-0.706926	-0.796644	-0.136875	-1.0366	-0.853257	-0.914714	-0.40562	-1.05304	-0.638809
FKBP7	-0.522124	-0.585	-0.332495	-0.417638	-0.577485	-0.318575	-0.511748	-0.163938	-0.480898	0.77238	-0.585	-0.447934	-0.585	-0.470436	-0.321393	-0.585	-0.585	-0.418023	-0.541318	-0.554533	-0.585	-0.467255	-0.559892	-0.0501438	-0.384952	-0.476265	-0.496505	-0.505237	-0.523448	-0.299232	0.0951845	-0.585	-0.501266	-0.458523	-0.244449	-0.304249	-0.431174	0.125565	-0.456623	-0.257472	-0.585	-0.00411352	0.0852142	-0.585	-0.0645335	-0.430534	-0.520801	-0.555409	-0.539098
TRADD	0.154916	-0.976893	-0.863737	-0.821006	-0.612895	0.617661	-0.318445	-0.533989	-0.808064	-0.546797	-0.989244	-0.662926	-0.907707	-0.587337	-0.250975	-0.989244	-0.931703	-0.989244	-0.976283	-0.989244	-0.9046	0.0565115	-0.656732	-0.714158	-0.862174	-0.589776	0.265575	-0.883673	-0.426532	-0.321514	0.239521	-0.989244	0.545978	1.12741	0.0766193	-0.850967	-0.80532	-0.580151	-0.784087	-0.390852	-0.989244	-0.556136	0.528386	-0.940413	-0.93622	-0.593721	-0.877555	-0.929092	-0.459123
UBQLN1	-0.532092	-0.654327	-0.562783	-0.639196	-0.778111	-0.484807	-0.604896	-0.505977	-0.500891	-0.312586	-0.746924	-0.533996	-0.777571	-0.519802	-0.761061	-0.781749	-0.818477	-0.807594	-0.783425	-0.810492	-0.747862	-0.356888	-0.747805	-0.278103	-0.6489	0.147099	0.150097	-0.797222	-0.639352	-0.638926	0.00264182	-0.803459	-0.295891	-0.0571188	0.0743802	-0.458834	-0.714202	-0.446529	-0.708007	0.166238	-0.796497	-0.428655	-0.38019	-0.780655	-0.771718	-0.806855	-0.649539	-0.739635	-0.46088
SEC13	-0.177384	-0.571862	-0.714356	-0.619461	-0.725396	-0.353812	-0.508547	-0.623872	-0.735549	-0.529122	-0.677886	-0.676438	-0.721179	-0.662454	-0.538395	-0.721182	-0.738288	-0.738288	-0.723218	-0.738288	-0.696852	-0.537696	-0.733983	-0.343708	-0.666498	-0.348858	0.152065	-0.71111	-0.415422	-0.356953	-0.231219	-0.72804	-0.516127	0.114742	-0.456352	-0.559914	-0.712209	-0.572576	-0.722613	-0.547229	-0.738288	-0.632051	-0.526759	-0.733763	-0.585382	-0.64908	-0.220399	-0.701859	0.211821
ABR	-0.202606	-0.333715	-0.333715	-0.333715	-0.333715	-0.333715	-0.333715	-0.333715	-0.333715	3.33797	-0.333715	-0.333715	-0.333715	-0.225225	-0.333715	-0.333715	-0.333715	-0.333715	-0.333715	-0.333715	-0.333715	-0.333715	-0.133281	0.163704	-0.333715	-0.219361	-0.017252	-0.333715	-0.333715	0.511792	-0.333715	-0.333715	0.0774146	-0.333715	-0.333715	-0.333715	-0.333715	1.1709	-0.333715	-0.333715	-0.333715	-0.285753	0.887317	-0.333715	-0.333715	-0.333715	-0.333715	-0.333715	-0.333715
ACADS	-0.00974537	0.246934	-0.106594	-0.446424	-0.34836	-0.458211	0.0941901	-0.15587	0.479616	-0.148942	0.233077	-0.233924	-0.38084	-0.339772	-0.406046	1.1742	1.08933	0.0479686	0.160378	-0.170892	-0.428599	-0.186237	-0.383183	-0.223632	-0.204219	-0.080454	0.875061	0.521496	2.53873	-0.447128	-0.419809	-0.440545	-0.417955	0.87353	-0.35646	1.98699	-0.392778	-0.434069	0.697952	0.454698	0.25709	-0.412011	-0.455049	-0.414505	-0.458211	-0.432107	-0.336595	-0.387819	4.69354
ACADSB	-0.324324	-0.281925	0.557635	-0.339588	-0.339588	0.171362	-0.277134	0.443268	-0.296439	0.175542	0.133675	-0.339588	0.0272289	0.366773	-0.339588	0.260812	4.77564	-0.25344	-0.127931	-0.317927	-0.339588	1.63178	-0.338907	0.34151	-0.327753	-0.339588	-0.295643	0.637005	2.20283	-0.211654	-0.339588	-0.339588	-0.304302	0.318902	-0.339588	0.416076	-0.318678	-0.187718	-0.326425	-0.339588	1.06277	0.174965	-0.204114	0.0782178	-0.136764	-0.315433	-0.318978	-0.339588	1.44899
ACADVL	0.162075	0.261745	0.498444	-0.699877	-0.66862	-0.2759	1.0595	-0.170271	2.51364	0.773857	4.29189	-0.272915	-0.616138	5.24918	-0.444521	0.360345	-0.180028	1.79888	1.1678	2.3988	-0.687289	2.46794	-0.61594	0.28561	1.50477	0.095517	0.510181	2.20747	0.125254	-0.562459	-0.533117	0.624498	-0.473973	0.392529	-0.489447	-0.133115	-0.550661	-0.481781	2.05388	0.419731	0.781007	-0.366697	-0.344774	0.0546788	-0.0264652	-0.654035	2.44292	-0.673202	0.0854309
ACAN	0.337343	-0.218512	-0.112714	-0.218512	-0.218512	0.208819	-0.161803	-0.208005	-0.202958	-0.218512	-0.218512	-0.210456	-0.0538692	-0.195411	-0.218512	-0.218512	-0.218512	-0.197352	-0.218512	-0.218512	-0.211463	-0.215734	-0.218512	-0.218512	-0.218512	-0.173997	-0.210359	-0.218512	-0.218512	-0.214799	-0.177891	-0.218512	-0.218512	-0.169362	-0.218512	-0.218512	-0.210686	-0.218512	-0.218512	-0.213792	-0.218512	-0.186979	-0.213707	-0.218512	-0.111585	-0.218512	-0.0301373	-0.201696	-0.218512
ACAT2	-0.198376	-0.459493	-0.430838	-0.381045	-0.386076	-0.317777	-0.483221	3.64156	-0.47541	0.765186	-0.450962	-0.45764	-0.433986	-0.447755	-0.371425	-0.451359	4.43106	-0.429308	-0.415216	-0.4637	-0.39146	-0.377882	-0.333443	0.555231	-0.480411	-0.489619	0.124831	-0.489619	0.3719	-0.264939	-0.460876	-0.467893	-0.135815	0.0458241	-0.31766	-0.377235	-0.388326	-0.195287	-0.427602	-0.391239	-0.476101	-0.348227	-0.437149	-0.387532	-0.411627	-0.363717	-0.372469	-0.403831	4.37232
ACSL3	-0.0592268	-0.444146	-0.182007	-0.442079	-0.411933	-0.296475	-0.26564	-0.474852	8.68075	-0.11125	7.64756	-0.228948	-0.461157	-0.262927	-0.0711129	-0.112929	-0.264305	0.227977	-0.277483	0.300112	-0.485704	-0.426317	-0.479029	-0.0951865	0.0362064	-0.0703377	-0.289369	-0.21676	-0.175288	-0.381874	-0.353709	-0.477436	-0.126194	-0.262711	-0.489623	-0.354139	-0.405861	-0.00487813	-0.139113	0.0191094	-0.0951865	0.709751	0.162345	-0.487729	-0.477264	-0.410469	-0.369901	-0.475067	-0.27477
ACSS2	0.0232904	0.966566	0.327371	-0.631491	-0.631491	-0.323653	1.38991	-0.0710649	-0.436657	7.21921	-0.441806	-0.631491	-0.631491	-0.42107	-0.406875	-0.591689	2.83795	-0.418009	-0.504571	-0.52642	-0.533935	-0.631491	-0.615069	4.93561	0.704375	-0.631491	2.74443	0.382203	-0.0899917	0.0848023	-0.397273	-0.631491	-0.593499	0.240113	0.711194	-0.213294	0.197249	1.27454	-0.384887	0.149515	0.97088	0.848134	-0.399221	-0.171683	-0.631491	-0.557454	0.340452	-0.611451	2.79787
ACYP1	0.126146	-0.21796	-0.254927	-0.316722	-0.274849	-0.025836	-0.316722	-0.0652033	-0.228965	-0.186153	-0.316722	-0.304375	-0.232052	-0.0194538	-0.129578	-0.316722	0.0287712	-0.29419	-0.316722	-0.257283	-0.180159	-0.139971	-0.316722	-0.188748	-0.197158	-0.0388392	-0.0640551	-0.316722	-0.243713	-0.199544	-0.297888	-0.316722	-0.148859	0.0226126	-0.316722	-0.225103	-0.316722	-0.147517	-0.196025	-0.04039	-0.307909	-0.316722	-0.122286	-0.244429	-0.301198	-0.203406	-0.316722	-0.214546	-0.316722
ADCK4	-0.0319885	-0.164776	-0.164776	-0.142763	-0.164776	-0.0734782	-0.164776	-0.148545	-0.138401	-0.11233	-0.164776	-0.164776	-0.164776	-0.164776	-0.0725652	-0.164776	12.8717	-0.142763	-0.134546	-0.164776	-0.164776	0.230238	-0.164776	-0.164776	-0.164776	-0.0829122	-0.164776	-0.164776	-0.118214	-0.0975198	-0.164776	-0.164776	-0.08768	-0.164776	-0.164776	-0.164776	-0.164776	-0.119025	-0.164776	-0.164776	-0.164776	-0.164776	-0.164776	-0.164776	-0.164776	0.0127473	-0.164776	-0.164776	0.0442956
ADH1B	-0.100035	-0.156325	-0.171712	-0.173443	-0.170942	-0.0515016	-0.0664457	0.020208	-0.168001	-0.14129	-0.172804	-0.176302	-0.175494	-0.160317	-0.01059	-0.17051	0.0127749	-0.172337	-0.17746	-0.172605	-0.150018	-0.118405	-0.164773	-0.0766607	-0.173494	-0.161837	-0.153711	-0.177025	1.16988	-0.131148	-0.167065	-0.175124	-0.172101	-0.0816526	-0.162547	0.106987	0.179305	-0.167456	-0.155778	-0.128049	-0.174657	-0.0168566	-0.148512	-0.0216738	-0.174023	-0.106263	-0.169702	-0.127694	2.16657
ADH1C	-0.188474	-0.198146	-0.199328	-0.189532	-0.201252	-0.169794	-0.137322	0.115731	-0.200356	-0.170327	-0.190158	-0.200597	-0.19811	-0.200743	-0.094429	-0.197049	0.444677	-0.193057	-0.202917	-0.194144	-0.171488	-0.170198	-0.197919	-0.0940276	-0.201828	-0.192853	0.213286	-0.195016	1.19218	-0.162684	-0.19277	-0.202917	-0.192947	-0.187095	-0.178389	0.12493	0.194914	-0.198019	-0.189413	-0.150831	-0.192161	-0.150995	-0.193919	-0.106349	-0.202917	-0.167317	-0.201039	-0.151244	5.39137
ALDH5A1	-0.213445	0.782952	-0.219227	-0.476981	-0.444149	-0.369028	-0.179902	-0.377163	-0.132786	-0.106839	1.60174	-0.332423	-0.444076	0.799098	-0.386547	4.70243	3.40874	1.19475	0.660616	0.936771	-0.488325	1.69969	-0.402375	-0.330831	0.336145	-0.494083	0.221993	1.04894	1.71444	-0.387306	-0.397572	-0.197298	-0.291383	0.345848	-0.429106	-0.442361	-0.468969	-0.432854	1.53504	-0.26774	0.54399	-0.386032	-0.354548	-0.464461	-0.420579	-0.494083	-0.0571996	-0.457503	5.39516
ALDH6A1	-0.180997	-0.259496	-0.174009	-0.254866	-0.265923	-0.147923	-0.206997	-0.143384	-0.219195	-0.176761	-0.134452	-0.262208	-0.242467	-0.0593574	-0.250932	-0.196487	3.85939	-0.205051	-0.212199	-0.242653	-0.253779	7.60039	-0.244758	-0.151835	-0.245754	-0.195284	-0.0330424	-0.176094	0.630736	-0.23892	-0.248176	-0.257334	-0.220727	1.57585	-0.228111	-0.128587	-0.252782	-0.243995	-0.151971	-0.164252	-0.233294	-0.2343	-0.24769	-0.252813	-0.237144	-0.235466	-0.256731	-0.251616	1.21139
ANK2	0.917262	-0.333728	1.39683	-0.673706	-0.480188	-0.369418	-0.342717	2.33005	2.25285	1.4156	-0.0550841	0.0903185	-0.544694	3.77006	1.05632	-0.467234	3.01873	-0.361222	-0.591752	-0.508476	-0.575096	5.22223	-0.575361	0.446158	0.0273988	0.248146	0.610331	0.261629	-0.608407	-0.607878	-0.526453	-0.555797	-0.245958	2.1442	-0.634579	-0.280061	-0.317602	-0.42097	0.106974	1.23027	-0.555004	1.55941	-0.443177	-0.0233599	-0.390832	-0.373912	-0.463004	-0.417268	-0.26605
AOX1	0.0108609	-0.257148	-0.255871	-0.259703	-0.268866	-0.0385208	-0.257941	-0.149707	-0.25521	0.0516085	-0.260937	-0.246752	-0.2464	-0.198824	-0.268866	-0.268866	1.92133	-0.268117	-0.268866	-0.268866	-0.2601	1.61618	-0.239043	0.337062	-0.268866	-0.195696	-0.268866	-0.268866	3.49057	-0.265518	-0.268866	-0.268866	-0.258161	0.394946	-0.106052	0.0129754	-0.176226	-0.236532	-0.226224	-0.247897	-0.268866	-0.0427057	-0.239351	-0.258161	-0.233889	-0.268866	-0.233625	-0.212128	7.92894
AP1B1	2.30469	-1.03307	-0.780965	-0.882345	-0.880387	2.53459	0.0534426	-0.415736	0.511753	-0.238932	-0.94983	-0.192391	-0.868227	-0.189894	-0.655552	-0.894847	-0.221131	-0.841283	-0.919689	0.0216671	-0.914642	0.351852	-0.600317	-0.13448	-0.901924	0.750258	0.233767	-0.201013	-0.719947	-0.60973	-0.0769286	0.0428986	-0.432782	-0.0372317	-0.0840956	-0.217682	-0.825764	-0.651654	-0.771355	-0.680735	-1.01257	-0.71569	-0.516307	-0.974349	-0.805753	-0.845738	-0.999406	-0.764835	-0.168968
APOBEC3C	-0.33422	-0.33422	-0.33422	-0.258253	-0.33422	-0.33422	-0.33422	-0.33422	-0.33422	-0.30649	-0.33422	-0.33422	-0.33422	-0.33422	-0.318182	-0.33422	-0.33422	-0.33422	-0.33422	-0.33422	-0.326079	-0.33422	-0.33422	-0.149353	-0.33422	1.79205	-0.33422	-0.33422	-0.33422	-0.33422	-0.181062	-0.33422	-0.33422	-0.33422	-0.213812	-0.0650005	-0.255131	-0.33422	-0.33422	-0.33422	-0.33422	-0.33422	-0.33422	-0.33422	-0.33422	-0.313101	-0.33422	-0.296206	-0.33422
APOD	-0.422025	-0.171343	-0.239693	0.572632	-0.47874	-0.157057	-0.302193	1.16982	-0.468863	0.458643	-0.480089	-0.480089	-0.147597	-0.480089	-0.47192	-0.0638893	9.39489	-0.253159	-0.305809	-0.464371	-0.104981	-0.479177	-0.478703	3.23289	-0.480089	-0.473063	-0.480089	-0.33471	-0.429144	-0.218556	-0.446229	-0.368991	-0.145766	-0.427921	2.61848	2.12085	0.517036	0.271432	0.248107	-0.477072	-0.273147	1.51005	-0.000264765	0.305206	0.806822	-0.476792	-0.474599	0.108885	-0.464706
APP	0.465474	-0.519949	-0.519949	-0.496369	-0.448843	0.85979	-0.463607	-0.486452	-0.372521	-0.361062	-0.519949	-0.47683	-0.505257	-0.257708	-0.289368	-0.519949	-0.519949	-0.519949	-0.519949	-0.519949	-0.503715	0.375269	-0.519949	-0.411894	-0.496296	-0.370391	0.31452	-0.519949	-0.469484	-0.366644	-0.39992	-0.519949	-0.519949	-0.264833	-0.481604	-0.35614	-0.49916	-0.484763	-0.519949	-0.36973	-0.519949	-0.359299	-0.370758	-0.519949	-0.487334	-0.408956	-0.519949	-0.467207	-0.376561
ARHGAP1	0.0478999	-0.728824	-0.659247	-0.48093	-0.603503	0.930336	0.389191	-0.474506	-0.605548	-0.0881693	-0.757831	-0.535125	-0.695151	-0.36841	-0.545888	-0.722895	-0.771807	-0.737574	-0.708983	-0.751327	-0.523346	-0.226044	-0.586602	-0.208289	-0.580673	1.64001	0.0468291	-0.636082	-0.646558	-0.304084	0.223788	-0.762218	-0.502594	0.30305	0.0206109	-0.619868	-0.485413	0.152261	-0.55809	0.19884	-0.741658	-0.538713	-0.30891	-0.714105	-0.340474	-0.646094	-0.648835	-0.63764	-0.667558
ASPSCR1	-0.294902	-0.0847304	-0.288569	-0.65346	-0.650893	-0.0818208	-0.261528	0.619207	-0.559328	2.47139	-0.326736	-0.563606	-0.713533	-0.713533	-0.713533	-0.689572	1.44295	-0.625734	-0.713533	-0.713533	-0.713533	-0.332041	-0.652433	-0.555562	-0.598521	-0.24407	1.37278	0.450454	-0.713533	-0.244242	-0.400501	-0.695392	-0.0265396	-0.0037767	0.863951	1.83916	0.153338	-0.509352	-0.195122	-0.591333	-0.693851	-0.501479	-0.647299	-0.668521	-0.155586	-0.713533	-0.713533	-0.173215	-0.315269
ATP1A3	-0.233899	-0.0314725	-0.25884	-0.275666	-0.373598	0.126165	-0.284258	0.246054	-0.226103	0.84172	-0.25876	-0.192571	-0.320932	-0.0901839	-0.236962	-0.14456	3.50048	-0.218347	-0.296748	-0.353271	-0.299771	3.58914	-0.382627	0.314988	-0.312142	-0.314449	1.13241	-0.0391893	-0.248577	-0.222125	-0.352993	-0.374552	-0.0484574	0.559778	0.387582	-0.25522	-0.236883	0.00615687	0.101225	-0.244997	-0.206612	-0.283542	0.125927	-0.381951	-0.298816	0.00476466	-0.319222	-0.243685	-0.337679
ATP1B3	0.319767	-0.870479	-0.870479	-0.870479	-0.870479	1.76302	-0.745877	1.73095	-0.870479	0.802965	-0.870479	0.0648594	-0.870479	-0.482477	-0.386268	-0.870479	-0.870479	-0.817622	-0.870479	-0.870479	-0.844241	1.41013	-0.870479	2.8928	-0.870479	0.0474937	3.72648	-0.870479	-0.870479	-0.870479	-0.870479	-0.870479	-0.477533	-0.661457	2.84616	0.233319	1.38465	1.20859	-0.870479	0.116956	-0.870479	-0.870479	1.20909	-0.870479	-0.795059	-0.870479	-0.870479	-0.764004	-0.870479
ATP5J	0.0386096	-0.00713987	0.256376	-0.375369	-0.35458	-0.107353	-0.173959	-0.176624	-0.105892	-0.150667	0.399437	1.4295	-0.285039	1.84975	-0.37766	0.60269	10.6317	0.610561	0.121615	0.232584	-0.376402	6.00225	-0.27968	0.197257	-0.166532	-0.0696573	0.133184	0.444314	-0.358918	-0.296071	-0.357253	-0.283437	-0.273571	-0.204203	0.0321109	0.118607	-0.30237	-0.340532	0.675311	-0.240713	0.240392	-0.111221	-0.0925214	-0.227554	-0.332208	-0.38052	-0.38221	-0.348035	0.536266
ATP5O	0.466388	0.393	0.284689	-0.5487	-0.58296	0.353214	-0.297961	0.0168803	1.26967	0.00587669	3.34458	-0.228642	-0.541873	6.49077	-0.533205	2.95814	1.34953	0.615112	-0.301624	0.336317	-0.53288	4.05643	-0.524927	-0.238727	1.41067	-0.275793	0.764899	2.80211	-0.311066	-0.475689	-0.540876	-0.303508	-0.0625011	4.01593	-0.350707	-0.342898	-0.456746	-0.444134	2.17078	-0.0119591	-0.366609	-0.292799	-0.121044	-0.533409	-0.496938	-0.604182	-0.446702	-0.543189	0.0247425
AUP1	0.851866	-0.348613	-0.277844	-0.365928	-0.361257	-0.0157626	-0.424619	-0.313417	-0.128852	-0.0229339	-0.258831	-0.303887	-0.394141	1.21402	-0.349321	-0.391358	0.312889	-0.409946	-0.241233	-0.258076	-0.394707	0.124454	-0.392867	-0.261945	-0.424619	-0.371071	0.128276	-0.0985153	-0.139892	-0.237175	-0.424619	-0.337951	0.730143	-0.367343	0.626537	0.153234	-0.380129	0.108885	-0.231089	0.0603849	-0.358757	-0.357955	-0.214954	-0.424619	-0.400746	-0.424619	-0.424619	-0.424619	0.668386
BCAP31	-0.49871	-0.643102	-0.429753	-0.643102	-0.643102	-0.421605	-0.643102	-0.236674	-0.56553	-0.213165	-0.634621	-0.643102	-0.481045	-0.572409	-0.574646	-0.643102	2.84799	-0.46348	-0.643102	-0.595116	-0.353183	-0.576116	-0.64013	-0.0574191	-0.643102	-0.0972237	-0.562491	-0.615753	-0.55234	-0.643102	0.14855	-0.643102	-0.497107	-0.573277	-0.643102	0.0214557	-0.607405	-0.502383	-0.588171	-0.643102	-0.435297	-0.553442	-0.615186	-0.643102	-0.615687	-0.598055	-0.643102	-0.611613	-0.613182
CA2	-0.0705796	-0.155678	-0.16714	0.199649	-0.196091	-0.200627	-0.206883	-0.250912	-0.251143	-0.179605	-0.236002	-0.245043	-0.140419	-0.280488	-0.0885864	-0.156912	2.03625	-0.124496	-0.0345371	-0.163828	-0.121596	0.812816	-0.185512	-0.145943	-0.240966	-0.27385	1.06003	-0.191166	0.376843	-0.156806	-0.246206	-0.187691	-0.258877	0.988086	-0.0734396	-0.240909	-0.128762	-0.217797	-0.243595	-0.150953	-0.156561	-0.272949	-0.241633	0.0951104	0.304526	0.029613	-0.160846	-0.1525	0.30527
CA3	-0.342171	3.87295	3.52036	-0.3406	-0.339584	-0.342143	5.27371	-0.337924	2.41381	-0.341085	3.11569	0.020199	-0.0752715	-0.33122	-0.332803	1.8723	-0.342377	1.15358	1.02328	3.6271	-0.340202	-0.342377	-0.338961	-0.337209	0.370635	-0.342377	-0.342377	1.99946	-0.342025	-0.337393	-0.332567	0.644371	-0.341658	-0.342377	-0.334738	-0.318883	-0.340701	-0.341802	2.99388	-0.342196	1.67084	-0.340362	-0.108436	-0.337211	-0.340777	-0.336663	2.54105	-0.339462	-0.342188
CAB39	-0.570002	-0.558653	-0.502626	-0.676167	-0.778523	-0.406211	0.707127	-0.588757	-0.165561	-0.0674409	-0.459334	-0.639962	-0.822295	-0.652483	-0.627813	-0.670093	0.0131489	-0.744822	-0.602158	-0.19801	-0.83066	-0.0232697	-0.688342	0.068323	-0.0636046	-0.146832	-0.268156	-0.0334466	-0.244925	-0.387776	-0.246497	-0.702356	0.154001	-0.608525	-0.588544	-0.575863	-0.783745	-0.490931	-0.45976	-0.350771	-0.689488	-0.587852	-0.500761	-0.873419	-0.812011	-0.554337	-0.458961	-0.795787	-0.654908
CACNG6	-0.423265	-0.423265	-0.17094	-0.423265	-0.423265	-0.423265	0.478465	0.749833	-0.423265	-0.423265	-0.423265	-0.423265	-0.423265	-0.423265	-0.39917	-0.423265	-0.423265	-0.423265	-0.214618	-0.423265	-0.191967	-0.423265	-0.423265	0.846576	-0.423265	-0.200991	-0.423265	-0.423265	-0.423265	-0.423265	-0.0750089	-0.00344436	-0.423265	-0.423265	-0.423265	1.41187	-0.423265	-0.423265	-0.181408	-0.423265	6.11013	-0.423265	-0.423265	-0.423265	-0.423265	-0.423265	-0.423265	0.120192	-0.423265
CAPG	0.311935	-0.618461	-0.58315	-0.477406	-0.562888	0.368325	-0.488217	-0.267536	-0.610359	0.123035	-0.613233	-0.581914	-0.506842	-0.543054	-0.332074	-0.61039	0.892916	-0.613692	-0.53662	-0.603358	-0.536628	-0.176243	-0.559675	-0.0713235	-0.618461	2.13885	-0.0582933	-0.577283	-0.567231	-0.168908	-0.397298	-0.613927	-0.217792	0.649734	-0.072017	-0.171628	-0.572285	0.0489574	-0.563285	0.142207	-0.614362	-0.282789	0.167501	-0.553515	-0.323675	-0.298058	-0.326307	-0.469989	-0.612886
CAV1	-0.558571	-0.607922	-0.698481	-0.624488	-0.57015	0.519609	-0.209725	-0.413356	-0.426428	-0.612575	-0.424428	-0.577953	-0.603706	0.178913	2.13561	-0.608693	-0.745236	-0.559804	-0.582483	-0.690449	-0.324531	-0.573925	-0.637148	-0.31512	-0.526786	-0.507335	0.823831	-0.0104042	-0.657134	-0.459886	2.1782	-0.609285	-0.660689	-0.597494	-0.101245	-0.159481	-0.339191	-0.635752	-0.516236	2.28425	-0.629806	0.900061	-0.355802	-0.615709	-0.609208	-0.489749	-0.399753	-0.645804	-0.580626
CBWD1	-0.188969	-0.232972	-0.232972	-0.232972	-0.232972	-0.208481	-0.232972	-0.232972	-0.232972	-0.124743	-0.232972	-0.232972	-0.232972	-0.204924	-0.232972	-0.232972	-0.232972	-0.232972	-0.232972	-0.232972	-0.232972	3.47701	-0.232972	-0.176165	-0.232972	-0.232972	-0.232972	-0.232972	-0.232972	-0.232972	-0.232972	-0.232972	2.21596	-0.232972	-0.232972	-0.232972	-0.232972	-0.116105	-0.232972	-0.232972	-0.232972	-0.232972	-0.125149	-0.232972	-0.232972	-0.220371	-0.232972	-0.232972	-0.136023
CCDC6	-0.156826	-0.679472	-0.661094	-0.535759	-0.66537	-0.426529	-0.645952	-0.511909	-0.574519	-0.241474	-0.679472	-0.666411	-0.621679	-0.605458	-0.525587	-0.679472	0.14998	-0.679472	-0.679472	-0.679472	-0.64206	-0.127544	-0.628537	-0.338722	-0.66067	-0.679472	-0.410424	-0.679472	-0.679472	-0.550246	-0.22587	-0.666103	-0.483706	-0.314333	4.58864	-0.0685947	2.38042	2.40192	-0.137639	-0.38461	-0.679472	0.445883	-0.477773	-0.679472	-0.5813	-0.481587	-0.649574	-0.679472	-0.574172
CD59	-0.269798	-0.269798	-0.269798	-0.269798	-0.269798	0.0930618	0.666068	-0.269798	-0.157256	-0.269798	-0.192063	-0.269798	-0.269798	-0.269798	-0.269798	-0.232951	11.0387	-0.269798	-0.269798	-0.202186	-0.269798	-0.269798	-0.269798	-0.269798	-0.269798	-0.269798	-0.269798	-0.200694	-0.269798	-0.269798	-0.269798	-0.269798	-0.269798	-0.243792	-0.269798	-0.269798	-0.269798	-0.269798	-0.269798	-0.269798	-0.269798	-0.269798	-0.269798	-0.269798	-0.269798	-0.269798	-0.269798	-0.269798	-0.269798
CES2	-0.154447	-0.193229	-0.05748	-0.143317	-0.208804	0.0398334	-0.181631	-0.202953	-0.128855	-0.15368	-0.0848952	0.104754	-0.208017	0.187332	-0.208804	-0.175571	-0.154838	-0.175131	0.0186498	-0.19879	-0.208804	0.518771	-0.208804	-0.208804	-0.104684	-0.208804	1.06257	0.0677503	0.475315	-0.208804	-0.208804	-0.195532	-0.208804	0.567415	-0.189117	-0.189331	-0.189773	-0.207654	-0.0255551	0.717918	-0.193513	-0.192899	-0.203217	-0.208804	-0.208804	-0.208804	-0.190408	-0.208804	1.13448
CETN2	1.11026	-0.316336	-0.316336	-0.316336	-0.316336	-0.316336	-0.316336	-0.316336	-0.316336	-0.316336	-0.316336	-0.316336	-0.316336	-0.316336	-0.316336	-0.316336	1.16655	-0.316336	-0.316336	-0.316336	-0.200755	11.0273	-0.316336	-0.316336	-0.316336	-0.316336	-0.316336	-0.316336	-0.316336	-0.316336	0.044889	-0.316336	-0.316336	0.893031	-0.316336	-0.316336	-0.316336	-0.316336	-0.316336	0.463222	-0.316336	-0.316336	-0.316336	-0.316336	-0.316336	-0.316336	-0.316336	-0.316336	-0.316336
CKMT2	-0.308014	0.972657	0.792542	-0.317703	-0.317703	-0.317703	0.14685	-0.313164	0.70894	-0.309738	3.89665	0.511624	-0.180247	8.37868	-0.317703	3.57244	-0.317703	2.15213	1.32333	1.05265	-0.317703	-0.298572	-0.31259	-0.309277	1.54117	-0.317703	-0.298149	2.31903	-0.317703	-0.317703	-0.317703	0.601427	-0.317703	-0.297939	-0.317369	-0.317703	-0.317703	-0.315977	1.76696	-0.317428	1.16891	-0.317703	-0.230214	-0.317703	-0.317703	-0.317642	1.0633	-0.317703	-0.317703
CLASP1	-0.219174	-0.52463	-0.525017	-0.535684	-0.535684	-0.25738	5.10603	-0.535684	1.38801	0.765266	1.7018	-0.124725	-0.535684	2.93972	2.31077	-0.513963	-0.535684	-0.511248	-0.523078	0.898115	-0.535684	-0.508726	-0.535684	0.593241	-0.415635	-0.193962	0.0391544	-0.419514	-0.281429	-0.429405	0.976079	0.050015	-0.509502	6.03675	-0.465672	-0.535684	-0.535684	-0.468387	-0.128604	-0.349308	-0.535684	-0.535684	-0.273283	-0.535684	-0.535684	0.827133	-0.436193	-0.535684	-0.492629
CNN2	0.0109985	-0.493791	-0.701803	-0.1278	-0.644302	1.25373	-0.416486	-0.0713335	-0.694601	1.60112	-0.82999	-0.756399	-0.746332	-0.631303	-0.150681	-0.82999	0.497815	-0.768112	-0.80626	-0.817004	-0.756824	-0.673099	-0.666865	-0.578537	-0.754503	0.610774	-0.169795	-0.729499	-0.597028	-0.268018	-0.0390613	-0.792784	-0.0308108	0.538709	2.06478	-0.462447	-0.82999	-0.179266	-0.806831	-0.600264	-0.582012	-0.616699	-0.356239	-0.821276	-0.428955	-0.393366	-0.547684	-0.662713	-0.72873
COQ6	-0.241529	0.552913	0.50637	-0.348309	-0.298022	-0.205711	-0.277212	-0.214143	1.668	-0.161596	5.94723	0.281005	-0.276437	4.35032	-0.357618	1.33677	-0.357618	0.284918	0.433823	0.25797	-0.357618	0.310382	-0.327365	-0.255222	2.32521	-0.357618	0.440838	0.923237	-0.298292	-0.284869	-0.357618	0.315441	-0.092118	0.182219	-0.336167	-0.270467	-0.303688	-0.324127	0.22006	-0.043045	1.04631	-0.295594	-0.214581	-0.338933	-0.343587	-0.357618	-0.14055	-0.357618	0.915244
COQ7	-0.350358	2.58266	2.71693	-0.587392	-0.587392	-0.587392	0.181119	-0.021117	1.01514	0.0913773	2.13234	0.281991	-0.0423902	2.74989	-0.576333	0.356376	2.18488	0.708229	0.82171	1.0922	-0.587392	0.125823	-0.587392	-0.257306	1.52992	-0.587392	0.372789	2.05894	-0.331903	-0.426012	-0.587392	-0.0467576	-0.132132	-0.0192856	-0.587392	-0.134104	-0.0166088	-0.587392	3.26721	-0.11579	0.614895	-0.587392	-0.391073	-0.587392	-0.587392	-0.565978	0.881585	-0.52146	0.88398
COQ9	-0.210213	1.55427	1.43106	-0.400315	-0.388301	-0.291348	0.0297367	-0.365581	1.00704	-0.25007	2.28242	0.0547882	-0.255218	7.33759	-0.389941	0.340191	2.56373	-0.137965	0.868707	2.49022	-0.398803	0.978096	-0.368411	-0.328183	6.6209	-0.409908	-0.00206443	2.90414	-0.024721	-0.355655	-0.409908	0.96803	-0.363237	2.01134	-0.362264	-0.335099	-0.409908	-0.398547	0.21405	-0.134968	0.112345	-0.359945	-0.381705	-0.398983	-0.396127	-0.402979	2.73567	-0.399393	0.213051
COX4I1	-0.215171	0.624084	0.354835	-0.485593	-0.501519	0.0774903	-0.32102	-0.454004	1.59747	0.036443	3.20012	-0.115754	-0.449552	5.44857	-0.529063	2.23993	6.25248	1.80829	0.741682	2.03241	-0.491607	2.38846	-0.511739	-0.212279	1.02096	-0.26735	0.127391	2.3258	-0.477142	-0.394031	-0.467232	0.464062	-0.311284	1.37879	-0.410148	-0.422023	-0.497148	-0.432789	1.11971	0.0975908	1.12641	-0.456981	-0.341494	-0.535537	-0.510357	-0.529968	-0.362141	-0.520029	0.0864263
CRBN	-0.10332	1.03356	-0.559635	-0.603268	-0.603268	-0.440124	0.073644	0.529873	-0.323394	-0.603268	-0.497229	-0.603268	-0.603268	-0.463939	-0.528953	-0.528953	-0.603268	-0.150429	0.454168	-0.553377	-0.59249	-0.239606	-0.603268	1.33447	-0.463592	-0.192323	-0.376935	-0.478194	-0.603268	-0.603268	0.582632	-0.603268	-0.451945	-0.322003	-0.603268	0.374986	-0.603268	-0.603268	-0.56711	0.227575	-0.603268	-0.603268	-0.603268	-0.603268	-0.603268	-0.603268	-0.318092	-0.603268	-0.198842
CRYL1	1.03293	0.598065	-0.461438	-0.520965	2.87722	-0.265787	-0.441128	-0.312684	-0.293282	-0.383105	-0.51783	-0.422515	2.55235	-0.390479	-0.271703	-0.514962	6.01381	-0.530055	-0.529278	-0.0450998	-0.506453	4.83414	-0.496837	-0.197546	-0.516117	-0.179601	0.180234	1.61107	-0.170794	-0.414289	-0.51281	-0.522552	1.54243	3.48479	-0.189717	-0.428243	1.47411	0.650015	-0.532684	-0.136891	-0.522866	0.331659	0.463195	0.620422	-0.503279	-0.526009	-0.400618	-0.466953	1.50068
CYB5B	-0.2104	-0.483273	-0.42487	-0.762015	-0.660262	-0.0667222	-0.262695	-0.601387	-0.60956	-0.402026	-0.572805	-0.471848	-0.758642	-0.554364	-0.61821	-0.808674	-0.25576	-0.739871	-0.66705	-0.616637	-0.750164	-0.133653	-0.748379	-0.415581	-0.702765	-0.490766	1.45429	-0.550919	-0.188794	-0.300653	-0.673605	-0.74329	0.0323017	0.135597	-0.421994	-0.355474	-0.71276	-0.655529	-0.730318	-0.00730987	-0.596208	-0.49555	-0.629574	-0.748541	-0.682498	-0.54231	-0.64144	-0.69339	0.0372227
DDA1	2.08337	-0.682743	-0.788033	-0.788033	-0.191176	1.69233	-0.565869	0.635438	-0.21486	-0.788033	0.000868118	-0.615939	-0.788033	-0.279089	-0.74118	-0.788033	0.465276	-0.788033	-0.788033	0.839196	-0.239187	1.33758	-0.304446	-0.788033	-0.788033	-0.788033	0.31249	-0.580027	-0.500352	0.647409	-0.68905	-0.200315	0.444166	0.376075	0.794016	0.371184	-0.788033	-0.470619	-0.788033	-0.389013	-0.788033	-0.788033	2.27296	-0.788033	-0.788033	-0.502025	-0.788033	-0.788033	1.05982
DERA	1.0086	-0.870039	-0.834153	-0.825239	-0.190852	1.09132	-0.238257	-0.316	-0.591531	-0.106375	-0.965432	-0.791374	-0.995257	-0.311127	-0.258406	-1.07263	-1.07263	-0.933623	-0.852353	-1.0624	-1.02584	1.47931	-0.736952	-0.322043	-0.666811	0.227335	2.47206	-0.572693	0.566751	-0.14421	-0.607515	-0.990437	0.673008	0.421897	0.56046	-0.209406	-0.433953	-0.0942533	-0.89818	0.366288	-0.997862	-0.0822737	1.44722	-0.929671	-0.695714	-0.81333	-0.783523	-0.810229	0.774321
DHRS3	-0.118496	-0.34305	-0.34305	-0.211411	-0.34305	0.389081	-0.00276381	-0.260008	-0.203074	-0.34305	-0.267029	-0.34305	-0.34305	-0.34305	-0.34305	-0.34305	-0.34305	-0.34305	-0.34305	-0.34305	-0.317051	1.15588	-0.34305	-0.264396	-0.34305	-0.0554193	0.0368375	-0.34305	4.93424	-0.180586	-0.115534	-0.34305	-0.34305	1.26064	-0.0749458	0.03958	-0.33208	-0.34305	-0.34305	-0.34305	-0.34305	-0.053006	-0.34305	-0.34305	-0.34305	-0.136926	-0.34305	-0.34305	4.84922
DMTN	0.27417	-0.270661	0.0233949	-0.205446	3.2209	0.000481444	0.947473	-0.132789	-0.452304	-0.1605	-0.414899	0.379043	0.722843	-0.452304	0.42017	-0.251665	6.05032	-0.155604	-0.118101	-0.452304	0.344575	2.69487	3.5602	-0.452304	-0.452304	-0.452304	-0.0371201	-0.452304	0.147558	0.108978	-0.452304	0.0286826	-0.0601315	6.32225	-0.452304	0.000579365	0.0239824	-0.22503	-0.332351	-0.452304	-0.146498	-0.452304	-0.452304	1.99689	0.384429	0.314122	-0.452304	1.52854	-0.117317
DPY30	-0.317092	-0.294058	-0.248176	-0.662236	-0.670156	-0.562447	-0.670156	-0.670156	-0.670156	0.935454	-0.670156	-0.605489	-0.670156	-0.643555	-0.591494	-0.670156	-0.498051	-0.421504	-0.612849	-0.670156	-0.235985	-0.585399	-0.670156	1.04441	-0.653445	-0.670156	-0.37473	-0.670156	-0.670156	-0.474809	-0.260387	-0.670156	-0.621765	-0.585337	-0.521458	0.416796	0.0211052	1.1222	-0.670156	-0.487414	-0.511506	0.831187	1.8282	-0.592282	-0.659748	-0.670156	-0.670156	-0.321985	-0.64453
DSC3	0.0273478	-0.170362	-0.131487	-0.218357	-0.203842	0.159989	-0.190661	0.302807	-0.218357	5.88234	-0.218357	-0.146503	-0.19055	-0.18015	-0.218357	-0.218357	-0.218357	-0.177425	-0.218357	-0.218357	-0.0714236	-0.218357	-0.201951	8.14429	-0.148172	-0.173588	-0.187158	-0.169138	-0.218357	-0.135102	-0.218357	-0.196501	-0.218357	-0.207179	4.93517	0.390344	-0.176368	2.37945	-0.188826	-0.11864	-0.218357	-0.130319	1.51148	-0.208402	-0.218357	-0.218357	-0.18649	-0.0977293	-0.138272
DSCR3	0.21733	-0.712146	-0.618544	-0.590864	-0.679924	0.0751297	-0.644744	-0.0491102	-0.436198	-0.332876	-0.662281	-0.663549	-0.710878	-0.329284	-0.326643	-0.802368	-0.802368	-0.72007	-0.508355	-0.656154	-0.72905	-0.143241	-0.656576	0.181516	-0.63027	0.190918	-0.228392	-0.555684	-0.507509	-0.553043	0.251453	-0.748172	-0.467575	0.952733	0.243847	0.134609	-0.713414	-0.119999	-0.351153	-0.319142	-0.722711	-0.802368	-0.434825	-0.75863	-0.553465	-0.601535	-0.358337	-0.721337	0.0193485
DSG2	0.535096	-0.404666	-0.404666	-0.404666	-0.404666	0.550133	-0.404666	3.56703	-0.404666	1.6465	-0.404666	-0.404666	-0.404666	0.273896	-0.382221	-0.404666	-0.24975	-0.404666	-0.404666	-0.404666	-0.404666	0.312039	-0.404666	4.82359	-0.404666	-0.272049	4.73139	-0.404666	-0.388309	-0.213295	-0.404666	-0.404666	-0.404666	-0.159896	-0.35178	-0.404666	-0.404666	-0.404666	-0.404666	1.33769	-0.404666	-0.404666	3.80871	-0.404666	-0.251217	-0.400338	-0.404666	-0.404666	0.443702
ECHDC1	0.416349	-0.560842	3.6825	-0.382971	-0.228366	-0.486417	-0.354837	0.741535	-0.364107	3.7918	-0.453093	-0.372024	-0.508048	-0.0863838	-0.402682	-0.451538	-0.639588	-0.529901	-0.384102	-0.685273	-0.181712	5.41131	-0.463454	0.785785	-0.704601	-0.0447587	2.44132	-0.127726	-0.491204	-0.0823647	-0.621512	-0.601215	0.326152	-0.403834	1.29532	2.46515	-0.434209	-0.259953	-0.332338	0.35885	-0.512108	0.177424	0.00290528	0.0301707	-0.348455	-0.663723	-0.71274	0.037502	1.27941
ECHDC2	-0.170535	-0.199766	-0.183824	-0.224265	-0.221647	-0.161062	-0.209168	-0.194477	-0.198435	0.0193953	-0.184617	-0.224265	-0.222772	-0.0432212	-0.19084	-0.158938	-0.224265	-0.193691	-0.00621421	-0.194908	-0.223358	2.89017	-0.221304	-0.210127	-0.171792	-0.220647	-0.130658	-0.186133	1.63534	-0.220359	-0.224265	-0.221252	-0.186318	1.69578	-0.224265	-0.208549	-0.224265	-0.224265	-0.196535	-0.188642	-0.183585	-0.216992	-0.221086	-0.220367	-0.222465	-0.223273	-0.192939	-0.224265	4.18484
ECHDC3	-0.359565	-0.427889	-0.408561	-0.432194	-0.435156	-0.424585	-0.410849	-0.366083	-0.406264	1.35416	-0.423774	-0.433297	0.354506	-0.377137	-0.407123	-0.396974	2.20019	-0.428329	-0.430887	-0.430787	-0.125532	-0.0330774	-0.429645	2.64778	-0.425697	-0.43669	-0.432531	-0.413671	-0.22856	-0.426002	-0.432696	-0.432832	-0.435697	0.659861	-0.427057	1.55183	0.718669	2.7816	-0.413992	-0.435016	-0.432646	4.13234	-0.43669	0.649928	-0.436185	-0.422052	-0.43669	-0.434523	2.12237
ECHS1	-0.208682	-0.261033	-0.21866	-0.32563	-0.313979	-0.232623	0.240687	-0.26638	0.126667	-0.207239	-0.210397	-0.267524	-0.305713	0.323711	-0.179154	-0.0959281	0.759903	-0.249375	-0.264876	-0.181399	-0.325451	4.35704	-0.307459	-0.169071	-0.0759492	-0.32563	-0.134546	0.0460886	2.45898	-0.280728	-0.165702	-0.286919	-0.314564	1.81007	-0.318281	-0.153135	-0.324045	-0.330064	-0.257145	-0.247666	-0.068503	-0.311888	-0.277633	-0.299737	-0.331591	-0.0865045	-0.0758183	-0.323731	1.03666
EHMT2	-0.196859	-0.326769	-0.326769	-0.326769	-0.312397	-0.326769	-0.326769	-0.326769	-0.326769	-0.326769	-0.326769	-0.326769	-0.326769	-0.326769	0.0223829	-0.326769	-0.326769	-0.326769	-0.326769	-0.326769	-0.326769	-0.269282	-0.326769	-0.326769	-0.326769	-0.326769	-0.326769	-0.326769	-0.326769	-0.326769	-0.202777	-0.326769	-0.326769	-0.288162	-0.326769	-0.326769	-0.326769	-0.276609	-0.326769	7.86633	-0.326769	-0.326769	-0.326769	-0.326769	-0.326769	-0.118236	-0.326769	-0.326769	-0.326769
ELOVL5	-0.392608	-0.392608	-0.392608	-0.366879	-0.370302	-0.392608	-0.375506	-0.392608	-0.392608	3.08905	-0.392608	-0.392608	-0.392608	-0.392608	-0.271614	-0.392608	-0.392608	-0.392608	-0.392608	-0.392608	-0.392608	-0.392608	-0.392608	0.0979568	-0.392608	-0.222981	-0.392608	-0.392608	-0.392608	-0.392608	-0.301931	-0.392608	-0.255352	-0.288493	-0.257783	-0.392608	-0.392608	-0.319238	-0.392608	-0.392608	-0.392608	-0.27134	-0.20617	-0.392608	-0.392608	-0.392608	-0.392608	-0.392608	0.244183
EPM2A	-0.262302	4.88831	0.680165	-0.329607	-0.314816	-0.329607	3.01439	-0.329607	0.884561	-0.329607	1.26655	-0.329607	-0.110221	0.515873	-0.299131	4.66257	6.45369	-0.172364	-0.0130358	1.86693	-0.329607	-0.214057	-0.282752	-0.329607	0.238414	-0.329607	-0.26796	1.26645	-0.0902676	-0.329607	-0.329607	0.592609	-0.329607	-0.18368	-0.329607	-0.329607	-0.329607	-0.329607	0.123758	-0.329607	0.293211	-0.329607	-0.329607	-0.329607	-0.329607	-0.329607	0.14252	-0.329607	-0.329607
ERAP1	-0.403431	-0.742888	-0.791689	-0.561424	-0.480441	0.205544	-0.203015	-0.670798	-0.317273	-0.269711	-0.678597	-0.750979	-0.633186	-0.695326	0.121135	-0.403431	-0.737129	-0.769858	-0.478436	-0.514226	-0.780281	-0.121777	-0.739681	0.72395	-0.430437	-0.435977	0.0726257	-0.55326	-0.757466	-0.526691	-0.542071	-0.610735	1.14709	-0.149694	-0.66267	-0.0584702	-0.530226	-0.46404	0.494378	0.699094	-0.643172	-0.609277	0.229817	-0.748063	-0.673167	-0.288735	-0.689276	-0.422638	-0.317491
ETHE1	-0.250957	-0.509644	-0.431647	-0.511106	-0.472906	-0.303824	-0.153987	-0.366141	-0.499699	-0.48714	-0.483351	-0.453126	-0.482637	-0.338052	-0.126612	-0.491459	-0.496187	-0.502394	-0.453489	-0.488292	-0.498628	0.529001	-0.461199	-0.352137	-0.425307	-0.371502	3.74328	-0.466065	1.25941	-0.435235	-0.292285	-0.489507	-0.364143	0.208792	-0.465207	-0.370154	-0.477501	-0.458061	-0.507139	0.605339	-0.503454	-0.48	-0.465449	-0.454692	-0.464257	-0.23788	-0.297951	-0.482413	0.0375458
F12	-0.114501	-0.518372	-0.605126	-0.450978	-0.590422	-0.300997	-0.605126	1.46937	-0.560033	3.43236	-0.605126	-0.605126	-0.00226007	-0.501952	-0.268403	-0.337512	-0.605126	-0.605126	-0.554642	-0.605126	-0.139988	-0.605126	-0.605126	-0.269629	-0.605126	0.567522	-0.605126	-0.485533	-0.52989	-0.483082	-0.401965	-0.605126	-0.605126	-0.206401	2.0144	1.18387	-0.605126	1.51128	-0.605126	0.235455	-0.605126	-0.605126	-0.282862	-0.605126	-0.446322	-0.576698	-0.510775	0.570217	-0.559543
FABP1	-0.22741	-0.231794	-0.230264	-0.228173	-0.231794	-0.227031	-0.231794	-0.22596	-0.231058	-0.231794	-0.231794	-0.231526	-0.229212	-0.231794	-0.231794	-0.231794	-0.0167164	-0.231594	-0.230133	-0.231794	-0.231794	0.0890832	-0.23169	-0.231794	-0.231794	-0.221719	0.887935	-0.231794	1.72728	-0.231699	-0.231794	-0.231794	-0.231794	0.0545036	-0.231523	-0.231019	-0.227673	-0.231794	-0.231794	0.018831	-0.231794	-0.227014	-0.229813	-0.23069	-0.230899	-0.231635	-0.230768	-0.23164	6.42631
FABP5	-0.557323	-0.530075	-0.478519	-0.451641	-0.566438	-0.514411	0.677115	0.0279744	-0.391916	2.25097	-0.554975	-0.23112	-0.524377	0.0434584	0.917847	-0.556427	-0.607673	-0.583268	-0.560446	-0.55764	-0.471583	-0.474547	-0.469183	0.0487626	-0.3261	1.81409	-0.12037	-0.559091	-0.581353	-0.0375487	-0.365571	-0.603183	-0.299722	-0.521044	8.39745	0.788823	-0.441113	0.670081	-0.438318	0.0695424	-0.533042	0.209826	-0.252749	-0.489059	-0.503059	2.02147	-0.546499	-0.55633	-0.606285
FBXL18	-0.211296	-0.248801	-0.248801	-0.248801	-0.248801	-0.16893	-0.248801	-0.248801	-0.248801	-0.225874	-0.248801	-0.248801	-0.248801	-0.248801	-0.0195917	-0.248801	-0.248801	-0.248801	-0.248801	-0.248801	-0.248801	-0.200208	-0.248801	8.31847	-0.248801	-0.248801	-0.224368	-0.217797	-0.248801	-0.234292	-0.174406	-0.248801	0.146515	-0.0761241	6.98653	-0.248801	-0.248801	-0.248801	-0.248801	-0.248801	-0.248801	-0.248801	-0.248801	-0.248801	-0.248801	-0.176527	-0.248801	-0.248801	-0.248801
FHL2	-0.47856	-0.47856	4.44039	-0.47856	-0.47856	-0.0489013	1.44981	0.332083	-0.47856	-0.47856	-0.47856	-0.47856	-0.47856	-0.309528	-0.47856	-0.47856	-0.47856	-0.47856	-0.47856	-0.47856	0.516823	-0.47856	-0.47856	0.707315	-0.47856	-0.47856	-0.47856	-0.47856	-0.47856	-0.47856	0.184291	-0.47856	-0.47856	-0.30267	-0.47856	1.01153	-0.47856	-0.47856	-0.47856	-0.47856	-0.47856	-0.47856	-0.47856	-0.47856	-0.47856	-0.47856	-0.47856	0.332747	-0.47856
FLI1	1.78572	-0.24557	-0.24557	-0.119254	0.83366	-0.0806341	-0.24557	-0.0371064	-0.24557	-0.24557	-0.24557	-0.24557	-0.24557	0.0360798	-0.24557	-0.24557	-0.24557	-0.24557	-0.24557	-0.24557	-0.24557	-0.24557	-0.102611	-0.0866084	-0.24557	-0.24557	-0.24557	-0.24557	-0.24557	-0.24557	-0.24557	-0.24557	0.455567	-0.24557	-0.24557	-0.16961	-0.24557	11.5664	-0.24557	-0.24557	-0.24557	-0.24557	-0.24557	-0.24557	-0.24557	-0.24557	-0.24557	-0.24557	-0.118827
GANAB	0.0939761	-0.855665	-0.834467	-0.745418	-0.846964	-0.220278	-0.423776	-0.658331	-0.700222	-0.367198	-0.970404	-0.815532	-0.95346	-0.496627	-0.56755	-0.913611	-0.702619	-0.999399	-0.994851	-0.949637	-0.909822	-0.10916	-0.827769	-0.320042	-0.788273	-0.118673	0.125499	-0.848646	-0.134752	-0.528939	-0.89142	-0.986693	-0.692806	0.0115963	-0.251913	-0.533652	-0.903932	-0.596441	-0.874073	-0.216271	-0.944194	-0.638076	-0.3779	-0.973269	-0.790851	-0.707188	-0.826749	-0.871742	0.277702
GBE1	0.167697	-0.333355	-0.355951	-0.547642	-0.507819	-0.474768	0.0761299	-0.255652	0.230882	-0.288272	0.245925	-0.272161	-0.499007	0.288999	-0.471023	-0.363696	-0.547642	-0.503054	-0.533523	-0.199957	-0.531005	-0.0266874	-0.547642	-0.283046	0.241001	-0.534448	-0.40642	-0.0227991	0.325285	-0.53926	-0.195574	-0.469191	-0.526464	-0.262472	-0.378214	-0.307826	-0.479342	-0.440857	-0.369274	-0.441335	-0.444251	-0.439279	-0.463597	-0.511978	-0.506496	-0.499532	-0.362421	-0.532758	1.27635
GHDC	-0.70338	-0.671547	-0.560698	-0.70676	-0.417875	0.215533	-0.654223	-0.610418	-0.452806	-0.104058	-0.635067	-0.244909	-0.671266	-0.247163	-0.405339	-0.732818	0.0674982	-0.732818	-0.729015	-0.669435	-0.732818	3.75653	-0.596333	0.140459	-0.552951	-0.387732	0.316382	-0.589431	-0.4121	-0.276883	-0.224627	-0.560557	-0.288714	2.54084	-0.732818	-0.0150405	-0.51647	-0.642391	-0.568867	-0.0885648	-0.616052	0.172291	0.138205	-0.689435	-0.698309	-0.556754	-0.732818	-0.576755	0.0207356
GLRX3	-0.466442	-0.669271	-0.448665	-0.984207	-0.827625	0.038606	-0.503453	-0.551598	-0.855462	0.88649	-0.921005	-0.894433	-0.820603	-0.896078	-0.867039	-0.84167	1.37306	-0.984207	-0.964405	-0.921764	-0.790551	-0.606765	-0.904113	1.15841	-0.918791	-0.628212	-0.263234	-0.874252	-0.984207	2.14984	-0.432912	-0.831674	-0.160111	-0.695147	1.14594	-0.268485	-0.890764	-0.0898229	-0.917588	-0.613661	-0.96257	0.1187	2.01027	-0.617647	-0.905442	-0.92847	-0.36933	-0.94688	-0.186935
GOT2	-0.0775709	0.705633	-0.0538694	-0.498481	-0.486056	-0.168557	0.239967	-0.322795	1.12605	-0.115652	3.0475	-0.0703531	-0.357448	6.18961	-0.461842	1.90989	-0.0863078	1.28842	0.507402	2.06172	-0.507181	1.41117	-0.465684	-0.136607	0.519369	-0.283623	0.293917	1.92697	1.64653	-0.458215	-0.445471	0.262911	-0.253198	0.0601486	-0.409706	-0.467471	-0.477512	-0.443357	1.26532	-0.130731	0.922487	-0.447663	-0.457402	-0.500332	-0.414715	-0.471898	-0.248625	-0.487268	3.30089
GPAA1	0.215775	-0.212791	0.0676558	-0.187499	0.239166	-0.150849	-0.201306	-0.254423	-0.0827431	-0.142573	-0.19607	-0.254423	-0.228582	0.0702737	-0.254423	-0.254423	-0.254423	-0.22056	-0.254423	-0.254423	-0.232804	0.245922	-0.243402	-0.096719	-0.254423	-0.254423	0.123222	-0.254423	-0.254423	-0.211735	-0.237702	-0.241967	-0.14042	4.94899	7.63367	0.342993	-0.243065	-0.202699	-0.207639	-0.124249	-0.254423	-0.217984	-0.166852	-0.205866	-0.254423	-0.254423	-0.254423	-0.254423	-0.129231
GPD1L	-0.6073	0.876966	0.866442	0.517513	-0.673673	-0.673673	0.220224	-0.250929	-0.00512979	0.443773	-0.0191862	-0.673673	-0.462226	0.0238099	0.226538	1.85498	4.29275	2.16429	5.25121	0.817959	-0.234918	-0.559042	-0.673673	0.0510207	-0.673673	-0.673673	-0.613614	2.4464	-0.673673	-0.380218	-0.673673	-0.670817	-0.197259	-0.538897	-0.350902	-0.339552	-0.673673	0.548181	4.93904	-0.673673	2.4715	-0.349549	-0.285356	-0.523638	-0.612412	-0.30054	-0.538972	-0.45734	-0.673673
GYPA	-0.368282	-0.351723	-0.533787	1.10181	0.725063	-0.533787	-0.533787	-0.299855	-0.533787	-0.32097	-0.533787	1.44079	0.666361	-0.533787	-0.533787	-0.533787	-0.533787	0.00662124	0.342536	-0.533787	1.06255	-0.440565	0.379422	-0.533787	-0.240365	0.390549	-0.533787	-0.533787	1.78205	2.45291	0.115965	-0.533787	0.724537	-0.533787	-0.533787	-0.070655	-0.401138	-0.087477	-0.427948	-0.0370985	-0.342173	-0.533787	0.155128	0.198322	0.79165	-0.136103	-0.533787	2.69946	-0.336478
HBA2	-0.354665	-0.472171	-0.306002	2.06717	1.51607	-0.296306	-0.731283	-0.505959	-0.790873	-0.4598	-0.779208	0.601871	1.50931	-0.607644	2.89754	-0.502019	-0.940915	0.737424	1.39738	-0.548478	1.37168	-0.748893	2.56619	-0.877834	-0.819704	-0.80392	-0.717637	-0.656662	1.86384	0.931695	0.966073	0.577609	-0.0112566	-0.810534	-0.92198	-0.335386	0.859973	0.0734288	-0.598189	-0.488706	0.0100443	-0.389166	-0.0907242	2.45351	2.46389	3.66886	-0.552392	1.15423	-0.389604
HBB	-0.300476	0.0984652	0.318042	2.14836	1.47715	-0.325616	-0.823794	-0.269136	-0.723283	-0.054621	-0.877231	0.267585	2.59761	-0.721028	0.373156	-0.0402911	-0.0824185	1.77749	1.41469	-0.757618	2.60517	-0.698703	1.33202	-0.668722	-0.739107	-0.644494	-0.700671	-0.508951	0.33035	0.735258	-0.16133	1.09496	-0.0354689	-0.802646	-0.872593	0.441497	3.55296	0.504644	-0.359178	-0.353468	0.626172	0.273318	0.170552	2.25629	1.82905	0.32518	0.294332	2.85398	-0.50365
HBD	0.209918	0.0555829	-0.150103	1.10481	3.47748	-0.279869	-0.8948	-0.368079	-0.297704	-0.326115	-0.705663	1.7095	0.539825	-0.352615	1.59383	-0.17787	-0.935644	0.196162	0.203768	-0.546703	1.5416	-0.276217	1.87027	-0.765934	-0.373412	-0.459602	-0.578078	-0.525137	1.30098	1.12876	-0.382449	1.36169	-0.178988	-0.542105	-0.897	0.0744566	1.36778	0.719686	-0.690194	0.537464	0.241221	-0.071544	-0.0173533	0.920291	0.839976	1.23075	1.57891	1.83708	0.162081
HBE1	0.566393	0.481707	-0.204274	0.824686	4.69494	-0.23747	-0.663238	0.0442273	0.169885	0.134785	-0.697141	2.53554	-0.198195	0.498868	-0.596406	-0.503841	-0.748229	0.0117119	-0.48963	-0.600042	1.98688	-0.045186	1.05242	-0.39403	-0.178934	-0.458148	-0.0113483	-0.429703	-0.658924	2.0862	-0.649342	1.61696	-0.471047	-0.11178	-0.603596	0.997453	1.62825	1.00226	-0.712282	1.05573	0.56921	0.32054	0.274189	0.889489	-0.0791247	-0.647982	-0.472886	1.94783	0.279286
HBG1	0.554381	0.469667	-0.213151	0.824578	4.63999	-0.238409	-0.667865	0.0372304	0.156291	0.13048	-0.702297	2.5236	-0.153672	0.492108	-0.567976	-0.502668	-0.750753	0.0269527	-0.484342	-0.603516	2.00086	-0.0280629	1.04146	-0.400085	-0.189178	-0.462597	-0.0232826	-0.437579	-0.65302	2.157	-0.647709	1.59416	-0.474978	-0.122298	-0.609204	0.978826	1.62496	0.980573	-0.710957	1.03568	0.568201	0.315851	0.264968	1.40002	-0.0766855	-0.651407	-0.475198	1.96006	0.268815
HBG2	0.556259	0.470469	-0.209923	0.816183	4.65541	-0.239972	-0.66616	0.0375023	0.160237	0.130194	-0.700549	2.5327	-0.1762	0.491974	-0.576643	-0.501585	-0.749129	0.0274376	-0.490442	-0.602043	1.99764	-0.0245412	1.04767	-0.397301	-0.186116	-0.463149	-0.0197963	-0.435153	-0.65675	2.10469	-0.645778	1.60096	-0.472759	-0.119065	-0.607218	0.984878	1.62474	0.986629	-0.708736	1.04003	0.584803	0.3143	0.266902	1.24677	-0.0753971	-0.651073	-0.474681	1.95022	0.271812
HBQ1	-0.402271	-0.0113648	-0.365467	1.53943	0.576787	-0.346109	-0.450387	-0.138348	-0.634728	-0.5467	-0.634728	0.910495	0.815935	-0.270508	0.329035	0.876399	-0.634728	1.31431	0.858953	-0.557614	1.71414	-0.553471	0.874726	-0.634728	-0.508621	-0.634728	-0.634728	-0.634728	0.427339	0.652148	-0.523199	0.192174	-0.316235	-0.444731	-0.634728	-0.537937	2.06338	-0.359333	0.145173	-0.315518	-0.235058	3.53483	4.37257	3.6039	1.71581	0.358112	0.373009	2.21052	-0.136436
HBS1L	-0.367345	-0.485589	-0.485589	-0.485589	-0.45499	-0.485589	-0.485589	-0.485589	-0.276203	-0.485589	-0.226151	-0.485589	-0.485589	-0.485589	-0.286694	-0.485589	-0.342647	1.07803	-0.485589	3.80399	-0.485589	-0.276422	-0.450619	-0.485589	0.119838	-0.485589	-0.485589	-0.419364	0.0588586	-0.485589	-0.485589	3.99283	0.572489	-0.295874	-0.485589	-0.485589	-0.485589	-0.485589	-0.485589	-0.258718	-0.485589	-0.485589	-0.485589	-0.485589	-0.485589	0.310865	-0.485589	-0.485589	-0.319698
HDLBP	-0.551497	-0.683917	-0.618495	-0.372294	-0.641258	-0.576458	-0.464906	-0.358754	-0.565387	0.563484	-0.632625	-0.667717	-0.628149	-0.605418	-0.539471	-0.670313	-0.373026	-0.642644	-0.651915	-0.637579	-0.693761	-0.642087	-0.644364	-0.0678385	-0.65338	0.602542	-0.225586	-0.537671	-0.430865	-0.435182	-0.0709766	-0.666522	-0.305216	-0.463727	-0.469143	-0.389417	-0.602582	-0.259977	-0.660341	-0.576235	-0.669819	-0.553042	-0.371943	-0.683152	-0.401906	-0.585856	-0.634791	-0.660071	-0.21778
HPR	-0.235901	-0.364679	-0.324851	-0.0172592	-0.367808	-0.439396	-0.25193	-0.257733	-0.374125	-0.381445	-0.418312	-0.394134	-0.444593	-0.321688	-0.340039	-0.465421	-0.43431	-0.467207	-0.296911	-0.407009	-0.453624	-0.101456	-0.295853	-0.0643443	-0.440709	0.393898	0.273273	-0.393039	-0.401077	-0.464044	-0.017755	-0.427804	-0.452779	-0.472317	0.88259	0.739344	-0.405667	-0.39384	-0.4315	-0.147511	-0.46263	-0.26249	-0.344916	-0.423769	-0.195777	-0.430515	0.697283	-0.391178	0.46787
HS1BP3	0.845652	-0.689403	-0.513975	-0.141098	-0.782374	0.776028	-0.831798	0.00965906	-0.943893	-0.0887759	-0.943893	-0.636004	-0.859698	-0.845872	-0.303114	-0.943893	3.8213	-0.810936	-0.474899	-0.943893	-0.691969	0.546208	-0.652976	0.565663	-0.873275	-0.63054	1.0585	-0.89778	-0.794709	0.0382209	-0.813088	-0.943893	0.0450923	0.341473	1.72337	1.44951	-0.223886	1.07042	-0.177442	0.495376	-0.943893	1.28476	1.79258	-0.829397	-0.174544	-0.884865	-0.943893	0.444544	-0.238374
HYOU1	-0.293892	-0.945518	-0.687421	-0.794387	-0.886093	0.516593	-0.466789	-0.612149	-0.394158	-0.349894	-0.912015	-0.771497	-0.900277	0.720058	-0.419737	-0.945518	-0.529687	-0.920917	-0.69691	-0.389022	-0.821679	0.177452	-0.863056	-0.117328	-0.873621	-0.366132	0.86087	-0.640712	-0.267726	-0.375572	-0.113708	-0.93559	0.332937	-0.615915	-0.190692	-0.727332	-0.879197	-0.417634	-0.930405	-0.481902	-0.852198	-0.473	-0.472805	-0.91495	-0.764699	-0.654847	-0.777464	-0.872545	1.25049
ITGA3	6.08356	-0.509887	-0.509887	-0.509887	-0.461952	0.648789	-0.509887	0.318021	-0.365917	-0.0993923	-0.509887	-0.472659	-0.487649	-0.268235	0.41768	-0.509887	-0.509887	-0.509887	-0.509887	-0.509887	-0.293603	0.991417	-0.219147	0.551766	-0.509887	-0.243033	1.3179	-0.509887	-0.233808	0.0279401	2.00843	-0.509887	-0.509887	2.28138	0.194971	-0.152104	-0.309417	-0.249127	-0.509887	1.82871	-0.509887	1.38923	-0.0909914	-0.293274	-0.433619	-0.354551	-0.509887	-0.231667	-0.509887
ITGA5	-0.0169556	-0.431458	-0.262366	-0.415615	-0.460379	-0.163649	-0.392703	-0.153045	-0.443669	-0.0766613	-0.407293	-0.43631	-0.466581	-0.463431	-0.409542	-0.454466	-0.478085	-0.438881	-0.43962	-0.478085	-0.355106	-0.464042	-0.344245	-0.11217	-0.478085	0.403588	0.779464	-0.478085	-0.434189	-0.194852	0.271644	-0.478085	-0.404465	-0.478085	-0.0908005	-0.158701	-0.216382	-0.217796	-0.381938	2.44371	-0.478085	-0.335536	-0.361597	-0.421239	-0.239647	-0.478085	-0.40138	-0.435217	-0.180905
ITGAM	-0.0920138	-0.536594	-0.11799	-0.125443	-0.0660379	-0.166996	-0.451391	-0.233051	-0.523338	-0.407786	-0.542084	-0.409125	-0.451347	0.284994	0.4055	-0.542084	-0.542084	-0.539763	-0.500264	-0.539406	-0.280986	-0.485669	-0.281789	-0.397922	-0.515081	-0.231801	-0.315888	-0.542084	-0.312719	-0.0917013	0.0310815	-0.542084	-0.25385	-0.439921	1.36223	0.149312	1.98815	-0.358691	-0.333339	-0.375695	-0.506289	-0.279736	-0.140395	-0.509726	-0.401671	-0.0174335	-0.396405	-0.451302	-0.392477
ITGB5	-0.0588625	-0.521741	-0.357195	-0.479832	-0.517126	-0.220643	-0.322433	-0.440904	-0.318267	-0.27345	-0.521741	-0.504198	-0.50269	0.831503	-0.469723	-0.521741	-0.521741	-0.521741	-0.521741	-0.521741	-0.521741	-0.436936	-0.506712	-0.0125909	-0.425247	0.019424	-0.438409	-0.519352	-0.507915	-0.342777	0.118395	-0.521741	-0.521741	2.41399	-0.316131	-0.182056	-0.482113	-0.308392	-0.521741	-0.491898	-0.521741	-0.390557	-0.358219	-0.507897	-0.409841	-0.471321	-0.456256	-0.22734	-0.32949
KRT14	-0.178713	-0.199077	-0.212494	-0.251923	-0.249126	-0.134699	-0.0908953	0.608626	-0.2394	3.67967	-0.20017	-0.224707	-0.237564	-0.244381	-0.233191	-0.248965	0.0510378	-0.238601	-0.254892	-0.26033	-0.206314	-0.209013	-0.262889	7.30922	-0.215443	-0.182116	0.116054	-0.254269	-0.231192	-0.251339	-0.252062	-0.258916	-0.252173	-0.238699	5.25863	0.102469	-0.192976	1.66118	-0.222432	-0.185647	-0.230525	-0.00357353	0.220457	-0.174732	-0.237346	-0.256505	-0.191031	-0.160026	-0.254926
KRT16	-0.111288	-0.179463	-0.207825	-0.221816	-0.236074	-0.000416361	-0.166058	0.36335	-0.21363	2.15298	-0.168039	-0.19715	-0.237144	-0.238137	-0.229116	-0.227615	0.237096	-0.223661	-0.243708	-0.254471	-0.183724	-0.200894	-0.263554	3.06367	-0.182977	-0.183754	0.593766	-0.241152	-0.216155	-0.243479	-0.245643	-0.258657	-0.234607	-0.233714	6.51824	0.042297	-0.168763	1.18824	-0.198773	-0.162381	-0.187713	0.141934	0.0936192	-0.13954	-0.227104	-0.251068	-0.209972	-0.152084	-0.244282
KRT18	0.904876	-0.311706	-0.29147	-0.30679	-0.305924	0.465001	-0.306981	0.0399069	-0.311768	-0.207733	-0.307908	-0.311545	-0.310078	-0.311353	0.0399779	-0.310514	2.79217	-0.300136	-0.309665	-0.310727	-0.298316	0.961933	-0.310234	-0.0994741	-0.311727	-0.292668	1.55256	-0.311476	0.990295	-0.0776129	-0.258966	-0.310834	-0.297101	0.600504	-0.226273	-0.270979	-0.257622	-0.243534	-0.308192	0.340267	-0.311836	-0.306902	-0.302749	-0.29519	-0.309045	-0.173411	-0.309351	-0.289816	0.604651
KRT19	0.0808252	-0.288876	-0.310522	-0.32079	-0.334901	0.96797	-0.325061	0.910542	-0.362683	2.12466	-0.261552	-0.356078	-0.346787	-0.364569	0.07127	-0.331066	2.21107	-0.327311	-0.343176	-0.355773	-0.2833	-0.10009	-0.369735	2.67405	-0.361303	-0.23718	6.6347	-0.347939	-0.326639	-0.0821834	-0.341177	-0.360564	-0.338812	-0.0997408	4.54608	-0.130852	-0.182862	1.67022	-0.309348	0.120042	-0.318283	-0.0489734	0.113177	-0.243152	-0.33102	-0.21695	-0.364763	-0.256082	-0.331636
KRT2	-0.215654	-0.32551	0.240463	-0.684888	-0.300423	-0.152822	0.327561	2.7481	-0.0408316	1.5555	-0.551289	-0.119892	0.251794	0.229386	-0.19929	-0.441101	-0.0557778	-0.374854	-0.702731	-0.623644	-0.0382571	-0.000856531	-0.432367	3.1368	0.100865	0.225061	-0.141924	-0.622182	-0.0699997	-0.534737	-0.460477	-0.597315	-0.310848	-0.394052	2.26998	6.7015	-0.0944169	0.867444	-0.210857	0.0249974	0.248422	0.958678	0.956975	0.19888	-0.594922	-0.36009	0.0508257	1.13539	-0.505745
KRT25	-0.344746	0.213292	0.750342	-0.325265	-0.383299	-0.267766	-0.147897	4.02496	-0.379131	3.08933	-0.370605	-0.382859	-0.201814	-0.351156	-0.395134	-0.225264	0.531697	-0.227715	-0.341887	-0.378314	1.04715	-0.370762	-0.383917	8.40593	-0.321024	-0.311786	-0.366646	-0.37712	-0.354266	-0.189026	-0.343992	-0.370218	-0.180511	-0.343133	3.66577	4.68316	-0.0963984	0.854658	0.00897544	-0.381079	-0.0181823	0.538662	0.559473	0.402632	-0.00758316	-0.388452	-0.348454	0.606038	-0.374156
KRT37	-0.199771	-0.168619	0.268187	-0.212039	-0.206835	-0.211519	0.0501184	2.2708	-0.230924	1.08135	-0.200069	-0.217838	-0.224604	-0.206612	-0.212857	-0.206686	9.74787	-0.234939	-0.229214	-0.223266	0.177703	-0.215459	-0.233303	3.85051	-0.228545	-0.119399	-0.231147	-0.213824	-0.144976	-0.20966	-0.12728	-0.176128	-0.234939	-0.173526	-0.234939	0.731832	-0.218582	-0.176426	-0.234939	-0.223117	-0.234939	-0.234939	-0.234939	-0.0641573	-0.0866853	-0.154418	-0.0889902	0.798375	-0.227876
KRT38	-0.221628	-0.167553	0.401833	-0.23502	-0.229377	-0.234515	0.0553162	3.15443	-0.255656	1.72321	-0.222049	-0.241421	-0.242264	-0.229124	-0.235946	-0.229208	8.29153	-0.254224	-0.253803	-0.247317	0.190082	-0.23881	-0.258267	4.66793	-0.253045	-0.13403	-0.255909	-0.236957	-0.161825	-0.232493	-0.137652	-0.195854	-0.260036	-0.193074	-0.24698	0.866607	-0.218258	-0.164268	-0.24698	-0.247149	-0.260036	-0.260036	-0.221122	-0.0631093	-0.0983168	-0.180103	-0.0973903	0.883115	-0.252371
KRT4	0.947195	0.3198	0.635277	-0.57044	-0.110684	-0.292899	2.55189	-0.156418	-0.114356	0.549805	-0.621201	-0.554247	-0.449202	0.168155	-0.292395	-0.648183	-0.571602	-0.531305	-0.666638	-0.617266	-0.212787	-0.105565	-0.501303	2.44253	-0.175524	-0.30388	0.187091	-0.584534	-0.524301	-0.0666718	-0.533283	-0.380837	-0.647467	0.103122	1.50992	1.9102	-0.511015	0.657687	-0.503174	0.0849023	-0.311736	0.506907	0.141994	-0.260663	-0.43783	-0.33165	0.868508	0.153834	-0.237331
LAMA4	-0.34185	-0.524125	-0.329427	-0.507122	-0.534056	0.529842	-0.0822147	-0.0947109	-0.386191	-0.403011	-0.534056	-0.458493	-0.490008	-0.171667	-0.150815	-0.424522	-0.505619	-0.397111	-0.511263	-0.515587	-0.371166	-0.521743	-0.399603	-0.225023	-0.50375	-0.168772	-0.0868687	-0.534056	-0.532187	-0.473847	1.15465	-0.521011	-0.493416	-0.35823	-0.431742	-0.075252	-0.323234	-0.45241	-0.334411	0.206993	-0.409864	-0.0735663	-0.425365	-0.333751	-0.46912	-0.524602	-0.47579	-0.382453	-0.534056
LCP1	0.971693	-0.698182	-0.591279	-0.553964	0.356835	0.0301971	-0.540826	-0.445841	-0.677212	0.166785	-0.727813	-0.604663	-0.65497	-0.438292	-0.259287	-0.733453	-0.702274	-0.69912	-0.694725	-0.686763	-0.677183	-0.159215	-0.123246	0.159478	-0.666709	1.20977	-0.12686	-0.613499	-0.384582	-0.0124505	-0.401051	-0.708872	5.23489	-0.0224138	0.194172	0.024669	-0.549338	0.46967	-0.476172	0.0229618	-0.705582	-0.0849677	0.797989	-0.710559	-0.627312	-0.358836	-0.665276	-0.646088	-0.332606
LIX1L	-0.132411	-0.445746	-0.445746	-0.0864393	-0.445746	0.809408	-0.445746	-0.445746	-0.270932	0.367836	-0.445746	-0.445746	-0.445746	-0.445746	-0.445746	-0.445746	-0.445746	-0.445746	-0.445746	-0.445746	-0.410057	-0.445746	-0.445746	-0.105191	-0.445746	-0.445746	0.220242	-0.156607	-0.445746	0.462199	-0.445746	-0.445746	-0.445746	-0.445746	6.40407	-0.445746	-0.0809953	-0.445746	-0.445746	-0.445746	-0.445746	0.51664	-0.107006	-0.445746	0.110756	-0.445746	-0.445746	-0.400984	-0.445746
LNPEP	0.544366	-0.423735	0.293028	-0.734253	-0.381565	-0.526913	-0.757728	0.639531	0.135871	2.55887	-0.556995	-0.670013	-0.63234	0.264492	-0.712746	-0.801024	-0.660314	-0.604648	-0.549967	-0.786826	-0.741422	0.324234	-0.54097	1.10566	1.35011	0.245937	0.608747	0.919124	-0.7261	-0.630513	-0.801024	-0.305517	0.0518107	-0.484602	0.163282	0.442734	-0.535348	0.249732	-0.464501	-0.519744	-0.506953	-0.0151003	0.773072	-0.58033	-0.240714	-0.610974	-0.801024	-0.710919	-0.413755
LOC101060723	-0.487376	-0.495537	-0.480421	-0.491514	-0.493181	-0.491227	-0.418636	-0.432487	-0.495537	-0.495537	-0.488985	-0.495135	-0.495537	-0.495537	-0.493871	-0.495537	4.3287	-0.495537	-0.495537	-0.486744	-0.495537	-0.440361	-0.494388	-0.452144	-0.495537	-0.262418	-0.495537	-0.480249	-0.477088	-0.495537	-0.410589	-0.495537	-0.493928	-0.485594	-0.495537	-0.495537	-0.495537	-0.495537	-0.495537	-0.479789	-0.495537	-0.495537	-0.495537	-0.495537	-0.495537	-0.489847	-0.488813	-0.495537	-0.491227
LTF	1.65648	-0.429094	0.11421	0.227951	1.24732	-0.0142502	-0.460048	-0.337242	-0.48298	-0.365458	-0.48298	0.0904816	-0.386505	2.7972	0.206332	-0.48298	-0.357818	-0.472826	-0.421947	-0.48298	0.614522	0.194731	-0.0314942	-0.477146	-0.475295	-0.444599	-0.270689	-0.480556	-0.155691	0.946882	-0.394527	-0.480321	-0.364235	-0.262544	0.0625232	-0.241934	-0.407968	-0.342694	-0.445844	0.846806	-0.454977	-0.45409	-0.370215	0.304725	-0.422418	-0.406891	-0.295988	0.0675158	-0.387156
LUC7L	-0.000345138	-0.55715	-0.55715	-0.48166	-0.55715	-0.55715	-0.55715	-0.439918	-0.55715	-0.411907	-0.55715	-0.543785	-0.55715	-0.51791	-0.266481	-0.55715	-0.444922	-0.55715	-0.55715	-0.55715	-0.55715	-0.480806	-0.542809	-0.352773	-0.55715	-0.375841	-0.55715	-0.503508	-0.410626	-0.381089	-0.55715	-0.55715	-0.138631	0.0874718	-0.55715	-0.436684	-0.533045	2.10202e-05	-0.55715	-0.146076	-0.55715	-0.55715	-0.347341	-0.541893	-0.460789	-0.519314	-0.470676	-0.527735	-0.457311
LYZ	0.107469	-0.34154	-0.183843	-0.202026	1.52431	-0.0100704	-0.220876	2.09801	-0.349197	0.0584192	-0.363458	-0.280008	-0.121371	2.00289	-0.294971	-0.359518	0.780051	-0.341853	-0.349473	-0.356621	-0.128599	0.785752	-0.0708256	-0.365051	-0.365051	0.619937	0.168643	-0.357718	-0.315778	1.08404	-0.349808	-0.353789	0.316325	0.0657559	0.814372	0.318039	0.00288162	0.00658399	-0.352176	-0.187744	-0.365051	-0.277758	-0.06286	-0.240163	-0.316749	-0.326338	-0.358352	-0.353	-0.185283
MAGED1	0.316103	-0.444235	-0.118408	-0.398296	-0.444235	0.258063	-0.444235	-0.391798	-0.116391	-0.35796	-0.444235	-0.23359	-0.444235	-0.0540941	-0.444235	-0.444235	-0.444235	-0.387316	-0.384627	-0.444235	-0.371181	-0.444235	-0.424291	0.510388	-0.444235	-0.444235	0.364954	-0.38866	-0.233814	-0.160089	-0.444235	-0.444235	-0.215887	0.239912	-0.267428	-0.0155506	-0.371854	0.137727	-0.364683	0.200472	-0.444235	-0.444235	0.476327	-0.428772	-0.314711	-0.444235	-0.444235	-0.335775	-0.444235
MAOB	0.320446	-0.229376	1.59569	-0.507964	-0.546079	0.258205	-0.421894	-0.0656398	-0.461191	-0.337742	-0.25984	-0.505913	-0.535991	1.21488	-0.435232	0.142644	2.17023	0.404054	-0.292065	-0.190684	-0.350301	2.00956	-0.426363	-0.238018	-0.337146	-0.513319	-0.252496	1.28978	1.03989	-0.413936	-0.062292	-0.340573	-0.457545	2.8018	-0.428773	-0.370993	-0.451866	-0.290181	0.13218	-0.0924137	0.950056	-0.105787	-0.37704	-0.472356	-0.525413	-0.536543	-0.352755	-0.499752	1.91608
MAP1A	0.0487468	-0.592437	-0.470197	-0.31526	-0.707079	-0.121385	-0.531656	-0.126676	-0.204416	-0.476844	-0.622284	-0.400868	-0.562996	1.06194	-0.714812	-0.672754	-0.700974	-0.610074	-0.38703	-0.708571	-0.579955	-0.711149	-0.702602	-0.434786	-0.452966	0.875664	-0.485392	-0.165207	-0.714812	-0.446861	-0.671126	-0.662714	-0.457036	-0.542509	-0.389336	-0.390015	-0.571407	-0.221104	-0.578869	-0.164664	-0.702466	0.192966	-0.030214	-0.680623	0.0427772	-0.714812	-0.554042	-0.602883	-0.69826
MAPT	0.0394164	-0.0968735	0.0478669	-0.257467	-0.257467	-0.230797	0.505918	-0.257467	0.448624	-0.195947	-0.0248075	0.0421543	-0.250436	-0.119791	-0.257467	-0.0385311	12.1587	0.253519	-0.126687	0.380783	-0.257467	1.65336	-0.18557	-0.0826766	0.224347	-0.257467	-0.0594884	0.616113	-0.242357	-0.257467	-0.247867	-0.0579335	-0.217682	0.577173	-0.257467	-0.257467	-0.257467	-0.170055	0.334677	-0.0652686	0.231784	-0.257467	-0.107183	-0.0889638	-0.248915	-0.257467	-0.0278497	-0.257467	-0.257467
MB	-0.355068	1.04203	0.917839	-0.340541	-0.355062	-0.354836	0.601123	-0.35476	2.94533	-0.353739	4.76606	1.03612	-0.132565	0.691999	-0.354839	4.5401	-0.355117	1.20408	1.27016	4.11138	-0.355117	-0.354449	-0.354786	-0.353048	4.02735	-0.355117	-0.353203	4.34711	-0.355117	-0.352657	-0.355117	2.22083	-0.35476	-0.353408	-0.354845	-0.33806	-0.354729	-0.354401	1.9585	-0.354841	3.98128	-0.345297	-0.234638	-0.354992	-0.354205	-0.355117	0.222291	-0.354391	-0.35489
METTL7A	-0.0277823	-0.166912	-0.00933761	-0.179158	-0.32372	-0.131468	0.194601	-0.187583	-0.183059	-0.144806	0.00531507	-0.0324262	-0.276609	-0.251843	-0.106246	-0.246512	-0.348516	-0.308014	-0.158666	-0.133347	-0.30504	1.08053	-0.271883	-0.0683032	-0.0274947	-0.215906	-0.0619931	-0.228194	5.0753	-0.0845213	-0.327251	-0.188936	0.0200051	0.358007	-0.152756	-0.254413	-0.188188	-0.279217	-0.258048	-0.0985538	-0.280293	-0.1531	-0.310823	-0.348516	-0.266548	-0.190038	-0.260114	-0.19686	3.31584
MFAP4	-0.24655	-0.342074	-0.253873	-0.281299	-0.336307	1.63542	0.123031	1.32879	-0.278566	-0.186065	-0.347282	-0.312741	-0.219409	1.08597	1.75909	-0.344642	-0.347282	-0.337628	-0.335964	-0.317046	-0.17872	-0.27158	-0.280052	3.73477	-0.147033	0.0358057	-0.24141	-0.342654	-0.313616	-0.0621616	1.11532	-0.332144	-0.337241	0.816218	-0.0295794	1.02596	-0.180498	-0.247077	-0.27095	-0.141924	-0.335931	0.912338	-0.00675831	-0.166728	-0.281545	0.859139	0.162547	-0.107459	-0.325662
MGST1	-0.133677	-0.211486	-0.20816	-0.211643	-0.217653	-0.199965	-0.095229	-0.116245	-0.207268	-0.0562514	-0.215183	-0.213088	-0.214844	-0.197416	-0.0624985	-0.217127	-0.218359	-0.218159	-0.218359	-0.218359	-0.215408	-0.0548183	-0.212193	-0.140442	-0.214059	-0.180175	-0.105467	-0.218359	4.54549	-0.189038	-0.212143	-0.218359	-0.216224	0.121563	-0.202428	-0.0879706	-0.195167	-0.218359	-0.218359	-0.155721	-0.218359	-0.144535	-0.191573	-0.1692	-0.215898	-0.0801549	-0.218359	-0.205626	3.82917
MPC2	-0.287304	-0.305101	0.0585461	-0.341163	-0.35247	0.235879	-0.35804	-0.303529	-0.126046	0.0530265	-0.246776	-0.354477	-0.25151	3.57332	-0.221804	-0.00248823	-0.378496	-0.0811187	-0.230502	-0.173481	-0.378496	3.77	-0.378496	-0.148593	-0.351717	-0.378496	0.587115	0.0649523	1.05838	-0.211634	-0.378496	-0.366319	0.0329047	1.50429	-0.338771	0.010575	-0.378496	-0.216301	-0.17308	-0.294747	-0.15811	-0.344642	-0.323684	-0.364011	-0.322864	-0.378496	0.338327	-0.378496	10.1813
MYH14	0.0759348	0.0556654	0.402549	-0.261165	-0.269113	-0.153707	-0.167766	-0.13838	1.39605	-0.0594061	0.525368	0.0137908	-0.267443	0.508538	0.652528	0.540929	0.241997	-0.244602	-0.190506	-0.0134243	-0.249411	-0.107358	-0.266308	-0.0711938	0.00323873	-0.2622	1.35027	0.00597694	-0.107558	0.0976401	-0.262601	-0.222997	-0.267643	-0.16102	-0.26918	-0.230277	-0.239159	-0.265807	-0.0862873	0.203929	-0.234518	-0.268979	-0.090428	-0.262635	-0.26918	0.14065	-0.135241	-0.254053	0.130165
MYH6	-0.297089	0.813304	0.622922	-0.296941	-0.297089	-0.297023	3.42896	-0.296493	2.2849	-0.292974	2.43815	0.318958	-0.100537	4.63435	-0.29707	2.73105	-0.297089	0.927432	0.639137	1.01723	-0.297089	-0.295133	-0.295762	-0.297089	0.735032	-0.297089	-0.297089	1.79681	-0.297089	-0.297008	-0.297089	0.0920506	-0.296721	-0.297089	-0.297089	-0.206765	-0.297075	-0.295483	1.26187	-0.296151	1.04508	-0.296946	0.344691	-0.297033	-0.297089	-0.297089	1.59337	-0.297089	-0.296961
MYL1	-0.337334	5.83052	1.15077	-0.333477	-0.337334	-0.326834	0.484792	-0.337334	4.27003	-0.335022	1.8455	2.15156	0.484169	-0.330031	-0.337334	2.05528	-0.337334	0.170601	1.32709	3.65254	-0.337188	-0.33594	-0.336527	-0.336462	5.57261	-0.337334	-0.337298	2.01521	-0.337334	-0.335856	-0.337296	3.32569	-0.337334	-0.336306	-0.33721	-0.316964	-0.337162	-0.337334	1.54744	-0.337334	2.0584	-0.312271	0.500874	-0.336746	-0.336715	-0.337334	1.57753	-0.336991	-0.337226
MYL3	-0.352921	0.685241	0.698329	-0.352921	-0.352921	-0.347766	2.01271	-0.352921	1.89628	-0.352167	2.5571	0.0683783	-0.0147894	3.54014	-0.352921	3.50397	-0.352614	3.96404	2.41571	2.10272	-0.352888	-0.352313	-0.352795	-0.352921	2.58007	-0.352921	-0.352921	2.27057	-0.352873	-0.352338	-0.352921	-0.0154046	-0.352921	-0.352921	-0.35264	-0.33397	-0.352921	-0.351965	5.52619	-0.352921	4.21851	-0.351686	-0.292077	-0.352677	-0.352921	-0.352921	2.61895	-0.352921	-0.352921
MYLK2	0.0297223	1.46581	1.32152	-0.401871	-0.249636	0.946964	1.47255	-0.229276	0.521685	-0.0978261	4.5164	-0.486005	-0.352568	-0.0303631	-0.486005	1.108	-0.486005	1.23881	-0.00936514	2.00374	-0.222111	-0.419677	0.0424913	-0.282835	0.89908	-0.449755	1.03578	2.30062	-0.486005	-0.081652	-0.319582	1.32642	-0.113716	-0.486005	-0.265881	-0.37307	-0.419393	0.00971747	0.843038	-0.386974	5.92164	-0.121165	-0.12833	-0.446704	-0.36704	-0.486005	-0.486005	-0.4411	-0.31795
ND4	0.0610104	0.140543	-0.0484543	-0.429662	-0.430765	-0.402896	0.0358268	-0.283981	1.41459	0.177287	-0.4512	-0.187804	-0.434411	6.30122	-0.225171	0.209042	-0.470963	0.434639	0.611308	1.74078	-0.456525	8.09779	-0.441127	0.0460921	0.895571	-0.347971	-0.202098	3.03426	-0.24858	-0.343222	-0.360875	0.144188	-0.235101	1.07325	-0.385915	-0.417142	-0.420692	-0.30101	1.34355	-0.0565131	0.600659	-0.325426	-0.197733	-0.446307	-0.406541	-0.290936	1.21332	-0.470963	-0.122566
ND5	-0.072699	0.2802	0.389351	-0.501358	-0.47223	-0.424629	-0.353132	-0.440841	0.585499	0.00499826	4.56892	0.0184322	-0.541014	7.40406	-0.288482	0.236605	-0.56194	1.25022	1.15489	3.77386	-0.552833	4.46875	-0.56194	-0.0872309	1.5138	-0.0479625	0.116603	4.19761	-0.35352	-0.541401	0.570386	0.385282	-0.363789	-0.432832	-0.50252	-0.401378	-0.249019	-0.195607	0.460525	-0.213109	0.116668	-0.227448	-0.214207	-0.56194	-0.504587	-0.342476	1.52607	-0.56194	-0.56194
NDRG2	-0.225197	1.73707	1.25491	-0.558889	-0.482649	-0.0333072	2.2925	-0.363477	0.922424	0.416672	1.2319	0.124997	-0.306803	-0.308384	-0.392486	1.00295	1.51712	0.0214114	0.315278	1.01442	-0.552759	-0.198628	-0.540876	-0.285254	1.26622	-0.571771	-0.430468	3.14154	1.02168	-0.34147	-0.14628	0.789427	-0.436694	-0.125023	-0.00696016	-0.528215	-0.522308	-0.417253	1.54276	-0.181183	1.80968	-0.299232	-0.29105	-0.556185	-0.562217	-0.513142	1.64109	-0.488833	0.705727
NDUFA1	0.545531	0.760834	0.227421	-0.460373	-0.345087	-0.254952	2.75487	-0.415558	0.752788	-0.0952167	-0.460373	-0.160025	-0.460373	4.28042	-0.25502	-0.460373	-0.460373	-0.452162	-0.460373	0.0247677	-0.32601	0.614497	-0.351828	-0.286644	0.626739	-0.460373	0.286916	-0.133948	-0.128599	-0.209943	-0.460373	-0.0798953	-0.460373	6.84668	-0.315632	-0.32556	-0.41812	-0.319074	-0.413431	0.580885	0.840692	-0.460373	-0.37401	-0.460373	-0.460373	-0.19049	0.929917	-0.413642	0.642414
NDUFA11	-0.47919	-0.370398	-0.523377	-0.628625	-0.568682	-0.426181	-0.534472	0.280892	-0.222079	1.96956	1.65771	0.206541	0.0113	3.61797	-0.628625	0.0440456	-0.628625	0.82235	-0.485585	5.36242	-0.628625	0.140626	-0.616259	0.388914	0.659084	0.270568	0.0134574	-0.255403	-0.120607	-0.420248	-0.267769	-0.628625	0.324733	2.76274	2.404	2.50162	-0.601543	-0.0402454	2.36455	-0.355681	1.51555	-0.528	-0.524302	-0.621652	-0.52226	-0.628625	-0.628625	-0.628625	-0.435927
NDUFA2	0.281165	0.384863	0.576501	-0.484484	-0.519668	0.724784	-0.432292	-0.143709	-0.179055	-0.140691	4.69285	0.441509	-0.25487	4.37575	-0.536009	6.10226	0.332288	1.16073	0.381166	2.05184	-0.501685	2.34095	-0.516074	-0.473224	-0.544081	0.200921	1.97231	2.24428	-0.472458	-0.452253	-0.278539	-0.15186	-0.227743	-0.0683703	-0.0863142	-0.142339	-0.492782	-0.303491	1.24002	0.230057	0.751973	-0.0199545	-0.121774	-0.528049	-0.517231	-0.518477	-0.328779	-0.466872	0.285185
NDUFA5	0.375741	0.44207	-0.196889	-0.575045	-0.590983	-0.0901015	-0.621097	-0.458863	1.67364	-0.430709	4.10222	0.265168	-0.54489	5.77653	-0.441924	3.12488	-0.418212	0.66256	1.43596	0.875703	-0.606721	3.42676	-0.593299	-0.396787	1.93616	0.0449392	0.651002	2.0606	0.220354	-0.379075	-0.55988	-0.341298	-0.0229201	3.07249	-0.471369	-0.519743	-0.581039	-0.519556	1.14816	0.384682	-0.113545	-0.534028	-0.38615	-0.617562	-0.574687	-0.655446	1.10113	-0.612671	0.262935
NDUFA6	0.450414	0.902928	0.270607	-0.524279	-0.48622	0.346042	0.856265	0.122492	0.424498	-0.114347	0.791465	1.05127	-0.486236	8.58979	-0.587965	1.40258	-0.570058	0.431073	-0.0587482	0.922967	-0.46762	3.04647	-0.378481	-0.390746	0.350198	-0.603342	0.317777	1.85305	-0.515221	-0.0496531	-0.449094	-0.0790535	-0.205356	1.2551	0.184788	-0.408382	-0.55922	-0.19958	0.336111	0.272376	0.398199	-0.483391	0.152233	-0.506877	-0.487163	-0.588125	-0.385498	-0.594311	0.515363
NDUFB3	0.0512824	0.412547	0.288591	-0.251034	-0.224131	-0.138216	-0.13277	0.33039	0.0983125	0.189435	0.590095	-0.101679	-0.0578495	0.420278	-0.193271	0.403137	12.8973	0.490374	-0.161241	-0.0663368	-0.0956361	0.416051	-0.251034	0.0170468	0.102039	0.0924686	0.773279	0.0381296	-0.185118	-0.201448	-0.194951	0.0254863	-0.217125	0.0673572	-0.173399	-0.141185	-0.251034	-0.188192	0.653327	-0.108232	-0.0691871	-0.14109	-0.0363846	-0.235166	-0.233924	-0.251034	-0.203932	-0.21402	-0.0907237
NDUFB4	-0.0310872	-0.40247	0.665752	-0.636834	-0.559896	-0.374759	-0.551949	0.399169	-0.181187	0.1488	1.08902	-0.38281	-0.626108	0.301673	-0.602753	1.6508	-0.199993	1.89323	1.96789	0.671599	-0.497164	1.66275	-0.562599	-0.150755	0.926464	-0.198433	0.822342	3.69521	0.0101343	-0.276305	-0.175856	-0.116268	-0.118879	0.464441	0.397562	-0.317352	-0.570407	-0.250531	1.12127	-0.245641	0.124367	0.0679117	0.394702	-0.66078	-0.523634	-0.658483	0.656493	-0.676971	-0.511446
NDUFB7	0.677925	0.276953	0.0993965	-0.55032	-0.431651	-0.209404	-0.181197	-0.462839	0.395185	-0.363613	1.64189	0.888635	-0.522436	6.51712	-0.324874	1.61398	2.50478	0.122995	-0.203567	0.801148	-0.548933	0.623548	-0.513885	-0.46564	1.98514	-0.406431	-0.265997	0.425118	1.10165	-0.390274	-0.491876	-0.179553	-0.404694	5.74202	-0.354828	-0.499083	-0.51822	-0.549343	-0.148213	0.00532482	0.234654	-0.416237	-0.437024	-0.557309	-0.526749	-0.278878	0.183198	-0.532886	-0.233002
NDUFB8	0.4984	0.587983	0.22079	-0.442029	-0.484413	0.0858297	-0.404197	-0.383806	0.540638	-0.200514	0.747289	-0.17164	-0.519375	7.51843	-0.22528	2.54648	-0.357156	0.781087	0.564021	0.443736	-0.466582	2.68616	-0.491854	0.106885	1.38124	-0.144917	0.159715	1.60486	-0.276458	-0.351397	-0.0579848	0.00907458	-0.410766	3.28998	-0.174047	-0.307989	-0.460506	-0.421943	-0.0268075	-0.0637864	0.149214	-0.444594	-0.183999	-0.556116	-0.429889	-0.364585	2.23586	-0.52801	0.265362
NDUFB9	0.714191	1.90921	1.08473	-0.590017	-0.453515	0.598331	-0.206285	0.230866	0.304655	0.227093	2.1087	-0.092206	-0.48122	6.11143	-0.552987	2.25335	-0.210691	1.28347	0.235091	3.32906	-0.540372	0.659415	-0.528934	-0.223426	-0.269903	-0.590017	1.43062	3.37862	-0.43082	-0.394514	-0.50648	0.54766	-0.073223	0.0619812	-0.186155	-0.550663	-0.536448	-0.392402	2.54458	-0.31656	1.54856	-0.400701	-0.258223	-0.546227	-0.405137	-0.590017	2.29185	-0.583438	0.0121548
NDUFS4	0.254768	0.640136	0.23279	-0.340781	-0.43146	1.17231	-0.436077	0.0173851	0.879341	-0.0660641	1.43332	0.528877	-0.436077	7.2387	-0.436077	6.90682	-0.230428	-0.109895	1.76466	-0.0479033	-0.436077	1.96667	-0.308517	0.081459	0.524645	-0.436077	0.636917	-0.383889	-0.232105	-0.241927	-0.436077	0.325059	-0.0259252	5.21814	-0.0773617	-0.151894	-0.317376	-0.184167	0.119092	0.297182	-0.180572	-0.087435	0.230245	-0.365901	-0.314561	-0.420644	-0.436077	-0.351134	0.0707302
NDUFS7	-0.182327	0.0439719	0.474443	1.25101	-0.189577	-0.140482	-0.224217	1.17605	-0.0790644	-0.173148	-0.1747	-0.199505	-0.253804	0.698086	-0.275617	-0.173521	-0.0742396	0.531538	11.9878	-0.0385021	0.209606	0.154403	-0.219552	1.74369	-0.253132	-0.271062	-0.190239	-0.275777	-0.279802	-0.280949	-0.285825	-0.0553716	0.0411995	-0.213509	-0.181489	1.6653	-0.266483	-0.256417	0.593264	-0.180881	-0.06589	-0.266664	-0.242044	-0.285825	0.181204	-0.285825	-0.285825	0.326123	-0.200799
NDUFS8	-0.19725	1.40085	0.0117704	-0.499303	-0.603305	-0.486526	1.02794	0.200484	0.445663	0.20707	-0.378448	0.417698	-0.543978	1.46956	-0.548505	1.43238	9.05382	0.292063	-0.122397	-0.145961	-0.307204	0.209143	-0.613247	0.155527	1.53341	-0.63763	0.523591	0.0880062	-0.498555	-0.259285	-0.614319	0.0216842	0.27067	1.4682	-0.112088	-0.236186	-0.629366	-0.318176	0.463657	0.246711	0.268527	-0.397923	-0.0703741	-0.445108	-0.414916	0.0539638	2.92695	-0.598694	-0.0628859
NDUFV2	-0.185626	0.720049	-0.089987	-0.517636	-0.515582	0.142385	0.188016	-0.353719	0.456086	-0.316671	3.7668	-0.10877	-0.506709	6.76867	-0.534359	3.94094	-0.292026	0.717003	1.39711	2.06885	-0.532943	2.95841	-0.499383	-0.221802	1.32612	-0.299158	0.713835	3.18612	-0.419961	-0.433308	-0.587629	-0.00602706	-0.254282	2.33347	-0.331642	-0.377952	-0.552249	-0.285001	2.12738	-0.138722	0.517247	-0.433539	-0.0956159	-0.551515	-0.527972	-0.558753	-0.0896301	-0.553712	-0.116075
NIPSNAP3B	0.354126	-0.526594	1.2443	-0.601307	-0.411764	-0.524038	0.212978	-0.350082	0.00396422	0.116545	2.40078	-0.045453	-0.57136	4.51912	-0.601307	1.87379	-0.601307	1.12983	-0.0280777	1.12523	-0.507379	1.09411	-0.35095	1.13494	1.87911	-0.601307	0.901855	2.60325	-0.530426	-0.305264	-0.258351	-0.086387	-0.525316	-0.060273	-0.317324	-0.0393716	-0.408851	-0.310834	0.523535	0.274047	1.29929	-0.601307	-0.343285	-0.403945	-0.58337	-0.4991	0.309615	-0.560015	0.196523
NOL3	-0.497084	3.21176	1.87942	-0.556503	-0.556503	-0.454313	3.83828	-0.287966	0.86823	-0.350007	1.22116	0.320163	-0.511065	0.241428	-0.323747	0.744332	-0.556503	-0.101889	0.02371	0.457582	-0.454083	-0.301579	-0.556503	-0.0635795	5.86333	-0.556503	-0.262672	3.12415	-0.368955	-0.324528	-0.46719	0.69871	-0.528173	-0.27049	-0.128472	-0.494876	-0.424787	-0.29744	0.804119	-0.140199	2.60285	-0.443781	-0.416831	-0.556503	-0.556503	-0.311651	3.35203	-0.524402	-0.370243
OGN	-0.499465	-0.369247	-0.24776	-0.390111	-0.539664	-0.479426	0.67048	3.30386	-0.422396	0.0394568	-0.532045	-0.480749	1.3409	-0.0704228	-0.374508	-0.506942	-0.38626	0.375571	-0.487755	-0.447774	0.53217	-0.52246	-0.309982	4.55046	-0.488509	0.29043	-0.489214	-0.498635	-0.519938	-0.498046	0.0583677	-0.488402	-0.534239	-0.478098	0.22122	2.31211	0.510647	-0.113192	-0.423276	-0.228627	-0.412648	2.39951	-0.0772003	0.801331	-0.392355	-0.519802	0.334288	0.0902367	-0.522966
OLFML1	-0.17259	-0.292475	-0.076837	-0.16143	-0.294653	-0.0341637	-0.29727	1.34607	-0.0779572	0.563273	-0.306682	-0.292109	-0.178966	-0.180547	0.0663635	-0.301793	-0.204082	-0.123635	-0.298799	-0.270636	-0.0782818	-0.178432	-0.171135	2.23186	-0.296852	0.857599	-0.254377	-0.267453	-0.266333	-0.223901	-0.234056	-0.301929	-0.284519	-0.108517	-0.153986	0.161991	0.226399	-0.0233279	-0.221618	-0.0805013	-0.274143	1.58698	0.0301603	-0.232611	-0.236223	-0.221702	0.203136	-0.124996	-0.301699
OPLAH	0.493478	0.00817991	-0.352426	-0.573225	-0.586601	0.601861	-0.586876	-0.0114262	0.354769	0.373001	0.0735032	0.193522	-0.486371	0.976485	-0.501671	5.36496	0.474146	-0.343723	-0.462917	-0.391364	-0.654581	1.6092	-0.647068	0.245836	-0.266856	-0.10396	0.343958	0.0111117	2.88149	-0.268596	-0.585959	-0.612254	-0.268322	3.43733	-0.107533	-0.279591	-0.642121	-0.178262	-0.0640147	0.333697	-0.453939	-0.299472	-0.205564	-0.605657	-0.635433	-0.495625	0.399387	-0.64771	3.08717
PACSIN3	-0.0173387	1.44918	1.42316	-0.380906	-0.527388	-0.0212744	3.69367	-0.085887	1.6975	-0.287851	4.41188	3.73003	-0.100674	2.14058	-0.518481	0.912684	-0.363745	0.410618	0.685034	4.38121	-0.514545	0.045059	-0.47812	-0.163916	4.13509	-0.532534	-0.532534	4.27343	0.0408365	-0.529794	-0.355236	1.45599	-0.532534	-0.465627	-0.464209	-0.532534	-0.529443	-0.525045	2.27962	-0.235476	1.07735	-0.532534	-0.238137	-0.532534	-0.526543	-0.531212	0.147802	-0.532534	0.100255
PADI2	-0.337016	1.47037	2.37661	-0.349645	-0.342731	-0.339182	0.890948	-0.295356	3.53328	-0.327669	3.2011	2.43379	-0.253141	-0.323246	-0.342344	1.57553	-0.350226	0.559652	1.99012	2.63955	-0.347059	-0.328908	-0.347706	-0.341842	1.6222	-0.350226	1.272	5.03182	-0.350226	-0.336802	-0.350226	1.08396	-0.350226	-0.349332	-0.303662	-0.340565	-0.350226	-0.343349	2.42725	-0.226091	1.01059	-0.350226	0.486821	-0.349592	-0.341817	-0.346581	0.0122462	-0.350226	-0.350226
PDK2	-0.505333	-0.347664	-0.0378392	-0.505333	-0.505333	-0.136127	1.66775	-0.328627	0.197923	-0.344932	2.06901	0.383475	-0.490835	3.60234	-0.28393	0.738461	-0.505333	0.264575	-0.376984	-0.335344	-0.47643	1.94742	-0.488751	-0.223114	0.483384	-0.320429	0.0428015	0.247947	-0.0593774	-0.505333	-0.285088	-0.298798	-0.505333	1.2846	-0.505333	-0.350351	-0.475133	-0.464202	0.243963	-0.216629	-0.077488	-0.372584	-0.505333	-0.323347	-0.505333	-0.505333	-0.027047	-0.505333	-0.0105112
PDLIM3	-0.376216	2.62107	2.06906	-0.448931	-0.4736	-0.197511	0.666407	-0.465266	3.65971	-0.459831	6.69981	1.32036	-0.225603	0.0947331	-0.475712	2.54994	-0.482343	0.338211	0.992611	3.13331	-0.295918	-0.476475	-0.424678	-0.455063	2.96315	-0.479926	-0.059925	3.85246	-0.473417	-0.428468	-0.00208809	0.661124	-0.474248	-0.42985	-0.456722	-0.468504	-0.4762	-0.477879	1.64138	0.653989	0.84951	-0.430569	-0.276965	-0.470175	-0.472542	-0.481721	4.01738	-0.465495	-0.477013
PDLIM5	-0.267422	0.831796	1.53233	-0.389442	-0.398515	-0.119615	2.13591	-0.39144	1.48122	-0.31078	3.87887	0.032177	-0.25755	0.127808	-0.390746	5.93859	-0.387943	0.909483	1.52458	5.51655	-0.392038	-0.322489	-0.394462	-0.389492	3.77479	-0.398888	-0.195981	5.15181	-0.381168	-0.378403	0.163445	1.21652	-0.379765	-0.0946671	-0.356729	-0.294416	-0.357824	-0.290135	1.80529	-0.363366	2.61009	-0.130124	-0.0268816	-0.396161	-0.396903	-0.401664	1.91695	-0.388159	-0.374663
PDLIM7	-0.0023556	3.90054	0.260517	-0.409202	-0.349741	2.44284	-0.317034	-0.297795	-0.149886	-0.442429	1.78771	1.6571	-0.415623	-0.00807521	-0.522641	0.223609	-0.547401	-0.333577	0.289568	4.27613	-0.0753076	-0.532937	0.520526	-0.438319	4.11156	-0.470845	0.836	2.72674	-0.545097	-0.399856	0.203396	1.29599	-0.529339	0.0797627	-0.436466	-0.527381	-0.469359	-0.351912	0.0661886	5.93444	0.493348	-0.218212	-0.336468	-0.512122	-0.508711	-0.540145	-0.502782	-0.485355	-0.547401
PGM5	-0.364991	-0.393566	-0.185024	-0.399452	-0.397614	-0.211467	-0.286542	-0.115605	-0.281967	-0.185373	-0.243641	-0.360908	-0.379875	0.487009	-0.28252	-0.0391274	-0.301858	-0.286015	-0.293033	-0.3274	0.0728695	-0.342855	-0.327924	-0.318733	-0.320868	-0.355765	0.040148	-0.135494	-0.401403	-0.378425	0.732168	-0.393327	-0.348628	-0.343748	-0.380831	-0.395831	-0.365757	-0.362481	-0.1308	1.62017	-0.283508	-0.265103	-0.372879	-0.397447	-0.374507	-0.368751	-0.344099	-0.34055	-0.343826
PHKB	0.114102	1.13501	0.883026	-0.457071	-0.374271	-0.403661	-0.227692	-0.457071	1.37043	0.359967	3.17555	-0.0620165	-0.235972	0.0829213	-0.387698	0.255235	-0.117217	-0.0500067	0.399353	3.32161	-0.457071	3.38255	-0.29244	-0.410822	0.438068	3.24753	0.727048	2.77199	-0.30997	-0.457071	-0.457071	0.938002	-0.388294	-0.457071	-0.378523	-0.440362	-0.451999	0.225547	0.108657	-0.439989	0.858857	-0.451253	1.02901	-0.457071	-0.457071	-0.424249	-0.39732	-0.457071	2.18142
PHYHD1	-0.29241	-0.339365	-0.012767	0.353145	-0.496065	2.11588	-0.488355	0.868533	-0.276018	0.596252	-0.457168	-0.458696	-0.460293	0.135251	-0.355271	-0.550174	8.70486	-0.474394	-0.306511	-0.456612	-0.363467	0.525473	-0.460224	0.835331	-0.461405	-0.208295	-0.329502	-0.053748	0.439135	0.583889	-0.399794	-0.489536	0.147753	6.14987	1.38739	-0.0507613	-0.210934	0.577429	-0.299773	-0.219825	-0.550174	0.736282	0.0562061	-0.311373	0.26771	-0.14217	-0.550174	-0.363884	-0.116609
PHYKPL	0.354114	-0.226277	1.54485	1.828	-0.597997	0.304624	-0.600278	-0.0607483	4.51752	-0.682397	0.504071	0.224587	-0.256129	-0.0803856	-0.69896	2.75522	1.85875	-0.642528	3.67232	-0.629535	3.62918	1.29284	-0.40331	0.0460666	-0.548308	0.649566	-0.142074	0.960886	-0.579351	0.590158	-0.69896	0.649566	1.08387	-0.69896	-0.058368	0.862105	-0.214871	0.215165	0.986474	-0.494851	-0.297784	1.44676	0.445556	-0.51548	-0.378218	-0.662165	-0.69896	-0.673273	2.99543
PI16	-0.11973	0.0885645	-0.0387359	-0.126487	-0.142365	-0.0955711	-0.047004	0.77016	-0.131495	-0.0709799	-0.130703	-0.115922	-0.0824529	-0.113978	-0.136065	-0.142773	-0.142773	-0.12397	-0.142773	-0.127724	-0.0652464	-0.129363	-0.121954	0.358964	-0.0172155	2.47013	-0.134633	-0.107513	-0.142773	-0.138624	-0.142773	-0.137436	-0.10072	-0.0815755	-0.0489233	0.0872911	-0.0756775	0.109549	-0.0687864	-0.110103	0.0171366	0.141829	0.0714372	-0.0819777	-0.0431533	-0.140958	-0.111736	-0.0973137	-0.142773
PKLR	0.257182	3.38841	-0.095739	-0.489348	-0.355827	0.305991	-0.285793	-0.412569	-0.597763	-0.0367216	1.69479	0.27794	-0.442022	0.451721	-0.559986	1.34161	0.104417	-0.135878	1.75097	3.00584	-0.515494	0.791844	-0.505402	-0.208639	-0.61528	-0.547075	-0.00722301	2.09583	2.42284	-0.362161	-0.582623	1.07183	-0.0828131	1.5724	-0.61528	-0.341154	-0.454938	-0.209502	1.03346	-0.605879	0.910229	-0.198182	0.114758	-0.565466	-0.333109	-0.590409	-0.593487	-0.484401	1.01821
PLIN1	-0.198799	-0.1045	-0.135196	-0.0841256	-0.198799	-0.198799	0.322465	0.907686	-0.102831	-0.144115	-0.189983	-0.197142	-0.17099	-0.174338	-0.198799	-0.139295	-0.19355	-0.176078	-0.181408	-0.184969	0.0718315	-0.198799	-0.119799	-0.198799	-0.19597	0.282331	-0.191058	-0.196885	-0.196632	-0.198799	-0.198799	-0.190644	-0.183058	-0.195516	-0.146535	0.982804	0.120942	-0.169574	-0.160965	-0.196586	-0.198799	0.482991	-0.133301	0.388126	-0.186598	-0.198799	-0.179327	-0.0135119	-0.198175
PLIN4	-0.395262	-0.266158	-0.101125	-0.224559	-0.395262	-0.395262	2.5394	1.30692	0.306632	0.404551	0.320535	-0.0788264	-0.254818	0.180799	-0.395262	0.0277063	0.118537	-0.237698	-0.159898	0.0301597	-0.11759	-0.395262	-0.0772453	-0.395262	0.20348	0.381816	-0.395262	0.0706138	-0.395262	-0.395262	-0.296908	-0.2733	-0.350828	-0.395262	-0.151993	0.371784	0.61718	-0.240206	0.232975	1.1656	-0.300615	9.16258	-0.0463868	1.21412	-0.395262	-0.395262	-0.296798	0.0371928	-0.379833
PMP2	-0.325515	-0.257996	-0.249366	-0.161525	-0.336118	-0.327679	-0.0116997	1.72517	-0.125787	-0.262395	-0.283777	-0.20199	-0.274242	-0.204344	-0.334908	-0.268408	-0.332146	-0.187214	-0.282009	-0.223936	-0.0481865	-0.336118	-0.109974	-0.310164	-0.333934	1.12201	-0.303564	-0.30391	-0.336118	-0.18635	-0.332726	-0.309287	-0.0560156	-0.335288	-0.148937	2.93464	0.426088	-0.239658	-0.275159	-0.314935	-0.316788	0.823043	-0.19475	0.605055	-0.00636441	-0.33557	-0.331158	-0.0523705	-0.325997
PODN	-0.0545559	-0.211574	-0.0817231	-0.0139139	-0.224714	1.11582	1.29061	0.460082	-0.0525665	0.549357	-0.230415	-0.197647	-0.0883435	0.0805108	-0.214215	-0.230415	-0.230415	-0.190626	-0.192415	-0.215302	-0.15204	-0.230415	-0.155517	0.405129	-0.208531	2.97513	-0.202011	-0.203248	-0.193786	-0.142845	-0.193067	-0.221488	-0.230415	-0.213413	0.07267	0.148604	-0.00955039	0.444099	-0.134269	-0.00853058	-0.230415	0.681482	0.0280991	-0.143347	0.247225	-0.225116	-0.0631658	-0.0512457	-0.159129
PPIF	0.540692	0.268263	0.490654	-0.436231	0.0866709	-0.257164	-0.427467	-0.411812	-0.566533	0.58447	3.94002	-0.566533	-0.498978	3.23616	-0.566533	0.760948	-0.527479	1.02061	1.03692	1.80649	-0.566533	-0.486805	-0.272125	0.335018	-0.566533	-0.566533	2.97944	2.58347	-0.566533	-0.254902	-0.566533	-0.32413	0.177845	-0.566533	-0.369939	0.278994	-0.438903	-0.427457	1.04026	-0.566533	0.857488	-0.566533	-0.240405	-0.47842	-0.29909	-0.566533	-0.566533	-0.566533	1.20407
PRELP	0.240923	-0.358738	0.720144	-0.293929	-0.428998	5.01899	0.0578556	1.12249	-0.110153	0.454498	-0.414683	-0.369171	0.771221	0.281076	-0.231076	-0.338448	-0.102767	0.248308	-0.36979	-0.357921	-0.236794	-0.260147	-0.207818	2.72334	-0.423945	0.181748	-0.306309	-0.34986	-0.4332	-0.350307	-0.0712	-0.414021	-0.393016	-0.0336785	-0.0801116	1.86999	1.83278	0.133487	-0.27961	0.130145	-0.407986	9.26605	-0.178604	-0.260897	0.136511	-0.36643	2.44497	-0.236186	-0.401826
PRG2	-0.274279	-0.316997	-0.267491	-0.32368	3.66813	-0.216293	-0.309121	-0.134731	-0.32368	-0.297704	-0.32368	-0.113707	-0.32368	-0.202069	-0.250453	-0.32368	-0.32368	-0.32368	-0.32368	-0.32368	-0.318827	-0.32368	-0.250572	-0.0350371	-0.319942	-0.32368	6.90353	-0.32368	-0.26618	0.454568	0.527808	-0.32368	-0.234846	-0.293343	-0.192973	-0.247843	-0.192225	-0.10126	-0.32368	8.01876	-0.309521	-0.32368	0.614655	-0.144647	-0.286595	-0.273197	-0.32368	-0.0582786	-0.32004
PRTN3	-0.107329	-0.240694	0.0171745	-0.0066171	0.807903	-0.134424	-0.233371	-0.215132	-0.232621	-0.230467	-0.242662	-0.108253	-0.166923	1.17676	0.887448	-0.242662	-0.242662	-0.242662	-0.159873	-0.242662	-0.158072	-0.227349	-0.00747601	-0.242662	-0.242662	-0.24013	0.0176262	-0.242662	0.485224	0.0318613	-0.242662	-0.238907	-0.177127	-0.168968	0.174582	-0.133476	-0.21508	-0.225488	-0.242662	0.000905625	-0.242662	-0.239587	-0.153719	-0.0371637	-0.242662	0.0188322	0.0840977	-0.00794715	0.0933286
PTGR2	0.519899	1.28158	0.700039	-0.686707	-0.686707	-0.165884	0.530847	-0.499023	0.236257	0.251529	0.907595	-0.16064	-0.411897	0.798849	-0.654598	1.62935	2.38285	0.254473	0.128891	1.92689	-0.686707	1.85006	-0.686707	0.138183	1.0973	-0.686707	0.0755295	1.45915	-0.391564	-0.550084	-0.686707	0.0341286	-0.567564	-0.0248446	-0.47087	-0.447686	-0.5637	-0.457346	1.03483	-0.327071	0.571144	-0.318423	-0.242889	-0.609885	-0.686707	-0.667294	0.226229	-0.651746	1.41324
PYGM	-0.285166	4.64163	0.941143	-0.301122	-0.30209	-0.294085	1.20599	-0.277652	3.63627	-0.25951	3.53134	0.425113	-0.140073	-0.21198	-0.300081	1.39024	-0.302237	0.1718	0.601413	5.45188	-0.299114	-0.298999	-0.298401	-0.293063	2.23155	-0.299014	-0.292721	1.84665	-0.3021	-0.30234	-0.288291	3.47945	-0.29132	-0.300505	-0.285249	-0.262316	-0.302085	-0.29699	1.11494	-0.280845	2.46507	-0.296838	-0.189409	-0.300347	-0.302107	-0.301877	1.23357	-0.296991	-0.296416
QDPR	-0.0905446	0.156842	0.178613	-0.170449	-0.349351	2.10777	-0.328552	1.78533	-0.241745	7.1018	0.274842	-0.228047	-0.178939	-0.231828	-0.330518	0.222	1.35417	-0.161995	-0.31562	-0.280719	-0.169517	1.35005	-0.365287	5.0367	-0.279441	-0.372871	-0.129833	-0.287924	0.112592	-0.288487	-0.3644	-0.284677	-0.117302	0.297638	4.62137	-0.0353222	-0.343551	5.19342	-0.325092	-0.253415	-0.102492	1.44423	2.12613	0.047185	-0.364792	-0.309118	-0.319905	-0.113499	0.575308
RBKS	0.867695	-0.164513	-0.182624	-0.327703	-0.210075	-0.227177	2.42904	-0.28151	-0.243963	-0.256205	0.0985714	-0.0323084	-0.290218	-0.142742	-0.327703	-0.30448	1.64976	-0.30549	-0.317985	-0.327703	-0.300063	1.6709	-0.281889	-0.259676	-0.314451	-0.327703	0.177137	-0.271855	0.48042	-0.198969	-0.327703	-0.199032	-0.327703	0.975794	-0.219288	-0.254564	-0.243016	-0.247812	-0.297412	-0.327703	-0.258224	-0.327703	-0.132267	-0.298296	-0.307699	-0.318805	-0.327703	-0.327703	5.22579
RETSAT	-0.0981988	-0.261702	-0.292743	-0.137032	-0.385743	-0.385743	-0.290481	1.18532	-0.337609	1.47349	-0.185166	-0.341379	-0.385743	-0.251396	-0.385743	-0.276908	-0.176745	-0.285454	0.446224	-0.233048	-0.100964	0.425865	-0.348794	-0.197356	-0.25215	0.670679	1.06266	0.0512285	-0.144321	-0.17951	-0.154627	-0.385743	-0.199241	-0.349046	-0.071053	2.72056	-0.242348	-0.352062	-0.385743	-0.385743	-0.385743	-0.0984501	-0.284826	-0.272258	-0.3219	-0.385743	-0.385743	-0.293623	1.48053
RHCE	-0.212909	-0.304863	-0.0808264	1.3783	0.529832	-0.209059	-0.398446	-0.201655	-0.271398	-0.398446	-0.398446	0.590099	0.298984	0.144839	4.92024	-0.336995	-0.398446	0.323565	0.176231	-0.398446	0.337188	-0.398446	0.856632	-0.398446	-0.138872	-0.398446	-0.398446	-0.228901	2.34848	0.326378	-0.398446	0.253229	-0.125397	-0.175742	-0.398446	-0.232455	-0.307232	0.148393	-0.241487	0.144099	-0.231566	-0.398446	-0.0714977	0.798587	0.778745	0.674501	-0.398446	0.562409	-0.281911
RHD	-0.211897	-0.304136	-0.0795064	1.38293	0.532527	-0.207918	-0.397822	-0.200683	-0.270496	-0.397822	-0.397822	0.592934	0.265938	0.14657	4.93251	-0.336329	-0.397822	0.325803	0.178039	-0.397822	0.339367	-0.397822	0.859885	-0.397822	-0.137744	-0.397822	-0.397822	-0.227993	2.35506	0.328516	-0.397822	0.255267	-0.124179	-0.174639	-0.397822	-0.23143	-0.306487	0.150187	-0.240653	0.145846	-0.230525	-0.397822	-0.0701017	0.801829	0.781934	0.677396	-0.397822	0.470853	-0.281166
RILP	1.54346	-0.0456145	-0.282253	0.995603	0.811245	1.82236	-0.423017	-0.423017	0.9366	0.073185	0.0727674	-0.40598	-0.395833	1.16109	-0.14341	-0.271563	-0.423017	0.197956	0.101079	-0.19569	-0.327977	-0.423017	0.21445	-0.380717	-0.0915475	-0.423017	-0.24868	0.050302	-0.0454475	1.11273	-0.423017	-0.175313	-0.423017	-0.326015	-0.39625	-0.398422	-0.320586	-0.387273	0.254286	0.528005	-0.121613	-0.345307	-0.347895	-0.1693	0.54546	-0.40694	-0.352363	-0.387941	0.757462
RNASE2	-0.284459	-0.269414	-0.253136	-0.260525	0.743143	-0.0862965	-0.284459	0.857658	-0.284459	-0.284459	-0.284459	-0.284459	-0.284459	-0.118391	-0.284459	-0.284459	-0.284459	-0.284459	-0.270043	-0.284459	-0.0996479	-0.000583077	-0.284459	-0.106706	-0.284459	-0.243385	7.19521	-0.284459	-0.284459	0.821461	0.692137	-0.284459	0.011034	-0.284459	-0.176427	-0.226009	-0.277834	-0.256356	-0.284459	1.0146	-0.284459	-0.284459	0.10002	-0.109841	-0.284459	-0.284459	-0.284459	-0.249906	-0.156224
RNASE3	-0.189614	-0.324079	-0.288501	-0.256014	-0.268463	-0.287968	-0.333892	-0.313694	-0.330705	-0.317569	-0.333892	-0.101069	-0.331263	0.00197317	-0.121233	-0.330308	-0.333892	-0.330883	-0.288341	-0.329453	0.00401976	-0.333892	-0.156245	-0.237313	-0.321256	-0.314422	2.74536	-0.331828	-0.269555	0.7474	4.82632	-0.329979	-0.060658	-0.333892	-0.199722	-0.287865	-0.321204	-0.222819	-0.32874	4.29794	-0.333892	-0.327202	-0.0564449	-0.291074	-0.327296	-0.115548	-0.292908	-0.270685	-0.316909
RNF170	0.1966	0.152363	0.163009	-0.661499	-0.440475	0.0972303	-0.661499	-0.419346	0.538536	-0.661499	3.31958	1.16851	-0.500559	0.151702	-0.168775	0.465907	0.0959097	-0.0572722	1.10141	1.4979	-0.545209	5.40817	-0.661499	1.58869	2.00293	0.27476	0.456416	1.15572	2.7997	-0.661499	-0.661499	0.0781651	-0.1937	3.51741	-0.661499	-0.335987	-0.661499	-0.165556	-0.0558691	1.27952	0.185211	-0.0784833	0.167384	-0.661499	-0.54752	-0.36834	-0.661499	-0.533737	1.45202
S100A1	-0.305466	1.47949	1.30798	-0.358495	-0.360058	-0.313907	3.00729	-0.333057	2.60013	-0.345604	1.98127	3.07033	-0.280698	3.82584	-0.360058	0.786407	-0.360058	0.189788	0.674983	2.08899	-0.360058	0.114861	-0.359438	-0.356802	8.07525	-0.360058	-0.357279	1.80756	-0.359069	-0.360058	-0.360058	1.9624	-0.360058	-0.068347	-0.358876	-0.352775	-0.360058	-0.35738	0.374473	-0.351452	0.698093	-0.338271	-0.060466	-0.351407	-0.360058	-0.360058	3.7679	-0.360058	-0.359632
S100B	-0.232179	-0.272494	-0.285168	-0.236819	-0.280607	-0.274934	0.341306	-0.0930539	-0.226476	-0.0260585	-0.285168	-0.285168	-0.285168	-0.168298	-0.262627	-0.285168	-0.285168	-0.285168	-0.285168	-0.285168	-0.194632	-0.285168	-0.173524	0.334672	-0.285168	-0.285168	0.13747	-0.285168	-0.285168	-0.266479	-0.285168	-0.276237	-0.285168	-0.256675	-0.15468	1.00518	-0.061004	-0.171657	-0.285168	0.750204	-0.2792	0.818228	-0.114128	1.16761	-0.279714	-0.285168	-0.200542	0.897476	-0.268077
SDR39U1	-0.579317	-0.291148	0.439987	-0.613169	-0.601921	-0.543859	0.494728	2.21967	-0.5505	-0.592708	0.0421208	-0.331749	-0.575782	-0.348139	-0.569997	-0.252047	-0.621953	1.28018	-0.274758	-0.226658	0.53008	-0.31568	-0.57139	2.61936	-0.299611	-0.621953	-0.496616	1.13341	-0.10882	-0.511828	-0.621953	-0.477119	-0.468442	0.377532	3.52843	1.34177	-0.590351	-0.589173	2.76173	-0.621953	1.17776	-0.541073	-0.621953	-0.621953	-0.621953	-0.550393	-0.500365	-0.621953	-0.49758
SH3BGRL2	1.47153	-0.419705	-0.375266	-0.461138	-0.120802	0.845758	0.0146921	0.251104	-0.392733	-0.0969009	-0.461138	-0.0773543	-0.401783	-0.461138	-0.322996	-0.461138	-0.461138	-0.434377	-0.461138	-0.461138	-0.284796	-0.0507071	0.0298355	-0.0386347	-0.404935	-0.461138	3.30786	-0.461138	-0.326343	0.739527	0.13566	-0.461138	-0.327724	6.24428	-0.342721	0.0171294	-0.40942	-0.239999	-0.382887	-0.191092	-0.461138	0.241225	-0.169449	-0.257759	-0.3992	-0.388297	-0.373885	-0.124133	2.73501
SIRT5	0.834924	0.244178	1.00888	-0.480561	-0.432388	-0.246475	-0.298931	-0.354776	0.0893097	-0.254683	0.751424	0.247032	-0.403306	5.90274	-0.0898232	0.439547	0.155325	0.662928	0.138553	1.22548	-0.417579	1.19515	-0.480561	-0.480561	1.35002	-0.480561	0.554984	1.80767	0.486293	0.244891	-0.480561	1.3122	-0.390995	1.46367	-0.290188	-0.480561	0.3523	-0.480561	-0.128897	0.0837787	0.620107	-0.480561	-0.480561	-0.480561	-0.480561	-0.480561	-0.260749	-0.480561	1.9231
SLC25A11	-0.049057	1.06209	0.800479	-0.67453	-0.610066	-0.386616	-0.142938	-0.13744	1.26251	0.0881282	2.6171	0.377502	-0.597412	5.45941	-0.679435	1.52054	0.623962	1.21742	1.47645	1.93375	-0.64017	3.43937	-0.58619	0.187148	0.389274	-0.494338	0.954751	2.44769	-0.582261	-0.346422	-0.657565	0.123823	0.00557437	0.817355	-0.14924	-0.260598	-0.50911	-0.433974	0.674894	0.146182	0.498373	-0.428375	0.0506265	-0.665154	-0.637821	-0.640892	1.98641	-0.671787	0.833825
SLC25A20	-0.160801	-0.314575	10.2373	-0.341662	-0.388515	-0.205458	0.241002	0.452574	-0.407915	0.151908	0.305023	-0.442104	-0.349788	-0.0259515	-0.451621	0.306341	0.620257	0.841859	0.155715	0.014496	-0.401107	-0.394189	-0.393933	2.02293	-0.431269	-0.451621	-0.395507	0.328376	-0.0508789	-0.402681	0.0989051	-0.436137	-0.212523	-0.412857	-0.230349	-0.178847	-0.320102	-0.400155	3.61513	-0.432184	0.354585	-0.402864	-0.310292	-0.375118	-0.436833	-0.451621	-0.451621	-0.344883	2.8433
SLC2A1	-0.265342	-0.213724	-0.290103	1.99615	2.10474	-0.229668	-0.646011	-0.360403	-0.607599	0.0115565	-0.541601	2.87216	-0.209635	-0.176023	-0.14209	-0.414954	-0.646011	0.713508	1.31078	-0.420447	0.597349	-0.449615	0.936158	-0.399614	-0.61798	-0.646011	-0.204143	-0.631027	-0.511063	0.467982	-0.539024	1.72738	-0.13658	-0.609608	-0.365558	0.148655	1.00066	0.106688	-0.481753	-0.497323	-0.298724	-0.282246	0.900608	1.79922	-0.575231	-0.344761	0.447683	4.72738	-0.472225
SLC4A1	-0.454113	-0.373408	-0.237916	1.27193	2.26437	-0.360267	-0.523853	-0.436117	-0.43548	-0.145975	-0.623169	2.78544	0.807604	0.00704646	3.13106	-0.51307	-0.597981	-0.0126929	-0.390908	-0.581648	0.779258	-0.540109	1.79213	-0.603571	-0.500147	-0.473724	-0.55693	-0.593357	2.91963	0.305731	0.230286	0.383988	-0.202347	-0.505707	-0.611682	-0.417694	0.444411	0.0214781	-0.548964	-0.175467	-0.429421	-0.499925	-0.0625862	2.3915	1.06776	2.01477	0.428663	2.24661	-0.475818
SNCA	-0.305987	-0.305987	0.816724	-0.305987	0.0372804	-0.305987	-0.305987	0.260421	-0.305987	-0.305987	-0.305987	-0.272224	0.130717	-0.301846	0.378043	-0.305987	-0.305987	-0.265062	-0.253892	-0.305987	0.117713	-0.305987	1.05374	0.248625	-0.305987	-0.305987	-0.305987	-0.305987	-0.0641083	-0.295421	-0.269148	-0.185652	3.19917	1.00373	-0.305987	-0.203357	-0.114786	-0.296936	-0.305987	-0.232661	-0.305987	-0.305987	-0.285667	-0.20093	1.6777	-0.264832	-0.305987	-0.156183	-0.305987
SNCG	0.251064	-0.277407	0.765639	-0.259205	-0.367678	-0.272678	-0.183173	3.7509	-0.228877	-0.0582674	-0.451081	-0.451081	-0.324801	-0.372064	-0.354813	-0.208323	1.74732	-0.322477	-0.366701	-0.451081	0.858209	-0.0270938	0.00701214	-0.210859	-0.451081	1.06858	-0.271938	-0.293707	-0.394413	-0.203779	-0.340256	-0.451081	0.499845	-0.05515	0.0302074	0.742048	0.197224	-0.40263	-0.148671	-0.451081	-0.291514	5.98515	0.343264	0.0378951	-0.130865	-0.325911	-0.451081	0.14901	-0.451081
SOD3	-0.403137	-0.359087	-0.01125	-0.434957	-0.543474	0.962794	-0.48389	6.10728	-0.445031	0.155674	-0.548733	-0.438015	-0.225337	0.125874	-0.543112	-0.441825	-0.550356	-0.0683041	-0.534855	-0.53674	2.26507	-0.353285	-0.38247	1.14688	-0.521072	-0.345804	-0.239096	-0.497899	-0.542439	-0.265461	-0.237397	-0.543113	-0.418677	-0.109856	0.821123	2.35474	2.01776	0.281126	-0.151148	0.562798	-0.46047	3.56946	0.764268	-0.103635	-0.452426	-0.543028	-0.468739	0.300109	-0.472768
SORBS1	-0.0705485	-0.469243	-0.242065	-0.348451	-0.470043	0.205753	0.0161605	0.220227	-0.408013	-0.253338	-0.370561	-0.329975	-0.490387	0.404717	-0.406846	6.57993	0.0355699	-0.365659	-0.377431	0.291695	0.207754	-0.21822	-0.252237	-0.0813537	3.81178	-0.490387	0.934908	-0.448833	-0.457837	-0.483383	0.410619	-0.486318	-0.412048	-0.0943267	-0.43546	1.10332	-0.15619	-0.462006	-0.376864	4.9536	-0.466308	0.358294	-0.474545	-0.101597	-0.453402	-0.486051	-0.445831	-0.362991	-0.407346
SORBS2	0.381872	-0.249971	0.0943664	-0.340821	-0.0642353	1.77287	-0.145447	2.16616	0.00859663	-0.00381898	-0.370495	-0.321972	-0.179988	10.4407	-0.370495	-0.284962	1.34514	-0.296547	-0.262363	-0.311835	0.169762	0.00254313	1.01191	-0.101553	-0.370495	-0.331278	-0.28152	-0.297877	-0.363919	-0.342601	0.177549	-0.370495	-0.334744	-0.20724	-0.234873	-0.364014	-0.24406	-0.302791	0.0458197	0.801035	-0.311076	0.809843	-0.347444	-0.32653	-0.279123	-0.370495	-0.319693	0.0937492	-0.18127
SPON1	0.778242	-0.263459	1.09966	0.944595	-0.302869	0.910177	0.0026277	0.58099	-0.156369	-0.0630606	-0.330247	-0.0148234	-0.0770848	0.106757	-0.199578	-0.330247	-0.182778	-0.238335	-0.313801	-0.330247	-0.19047	-0.255823	-0.30082	1.37489	-0.330247	0.639918	0.147619	-0.330247	-0.325237	-0.00605128	-0.0827653	-0.330247	1.98622	0.0371946	0.826386	1.79104	-0.278582	-0.0883526	-0.222057	-0.0202058	-0.330247	-0.247051	-0.120387	-0.198293	0.13961	-0.330247	-0.187826	0.212171	-0.304116
SPTA1	-0.47696	-0.419621	-0.133838	3.02859	-0.102894	-0.422807	-0.457847	-0.442678	-0.432515	0.835003	-0.510028	0.54027	1.11715	-0.180407	0.227183	-0.366833	-0.510028	1.15325	1.12367	-0.387311	0.661318	-0.510028	1.05313	-0.510028	-0.500775	-0.510028	-0.510028	-0.454662	0.359153	0.00556448	-0.200885	2.00241	-0.348934	-0.510028	-0.510028	-0.445712	1.21605	0.154827	-0.491219	-0.505326	-0.49046	-0.383368	0.436514	7.17805	0.579861	0.237043	-0.478629	1.17509	-0.506236
SPTB	-0.567935	-0.252523	1.12093	2.66415	0.417391	-0.624746	0.954212	-0.511416	0.764892	-0.447969	0.011038	2.69091	0.404264	0.176511	1.57906	-0.446292	-0.608848	1.22142	0.652292	0.141797	3.3073	-0.617453	0.720917	-0.589741	0.303697	-0.624746	-0.620152	0.482078	0.344537	-0.284903	-0.477797	2.0008	-0.493403	-0.608994	-0.602722	-0.561153	1.49118	-0.413766	0.0738288	-0.566331	-0.208766	-0.581792	2.15489	1.81454	0.348621	1.18641	0.221872	0.818421	-0.610525
STBD1	-0.48904	3.27722	4.25969	-0.469394	-0.48904	-0.48904	1.25242	-0.415539	0.929535	-0.445596	1.39725	0.220248	0.0903513	0.00674892	-0.48904	3.14819	-0.0875129	1.40841	1.26896	1.29623	-0.408102	-0.48904	-0.48904	-0.48904	1.22193	-0.48904	-0.443427	1.84712	0.70891	-0.223545	-0.48904	1.19181	-0.452165	-0.47776	-0.48904	-0.310866	-0.335717	-0.456256	2.07803	-0.482285	0.882436	-0.260605	0.246339	-0.432706	-0.48904	-0.475282	-0.241517	-0.456194	0.292509
SULT1A1	0.0325654	-0.362932	-0.20841	-0.408554	-0.304852	-0.224914	-0.399491	-0.289667	-0.381871	-0.418971	-0.422387	0.171631	-0.416761	-0.381138	-0.320905	-0.429038	-0.388285	-0.411519	-0.379774	-0.430548	-0.416671	0.443146	-0.407833	0.601625	-0.416288	0.361866	2.60799	-0.410358	-0.279397	0.547378	-0.400133	-0.435306	0.381809	-0.273051	-0.357904	-0.0518707	-0.372052	-0.421124	-0.394925	0.157562	-0.438034	-0.266106	-0.415521	-0.404248	-0.419444	-0.400167	-0.436918	-0.408025	5.75063
SULT1A3	-0.0676408	-0.310321	-0.32327	-0.282385	-0.302214	-0.265965	-0.337684	-0.313873	-0.33504	-0.308139	-0.339325	0.189454	-0.325165	-0.294442	-0.257905	-0.350824	-0.28538	-0.319973	-0.313395	-0.327825	-0.313698	0.33877	-0.190534	0.638453	-0.330119	0.772655	2.66939	-0.335088	-0.250659	-0.106025	-0.314765	-0.343816	0.386471	-0.102696	-0.321868	-0.277496	-0.308458	-0.308745	-0.309955	0.60765	-0.348291	-0.280888	0.337703	-0.338178	-0.319495	-0.210793	-0.346221	-0.323382	0.119773
SULT1A4	-0.0676408	-0.310321	-0.32327	-0.282385	-0.302214	-0.265965	-0.337684	-0.313873	-0.33504	-0.308139	-0.339325	0.189454	-0.325165	-0.294442	-0.257905	-0.350824	-0.28538	-0.319973	-0.313395	-0.327825	-0.313698	0.33877	-0.190534	0.638453	-0.330119	0.772655	2.66939	-0.335088	-0.250659	-0.106025	-0.314765	-0.343816	0.386471	-0.102696	-0.321868	-0.277496	-0.308458	-0.308745	-0.309955	0.60765	-0.348291	-0.280888	0.337703	-0.338178	-0.319495	-0.210793	-0.346221	-0.323382	0.119773
SUSD2	0.893635	-0.416936	0.602235	-0.4277	-0.422443	-0.139261	0.155852	0.609369	-0.426114	0.861137	-0.445388	0.0321164	-0.317689	0.0211028	1.42458	-0.445388	-0.0564927	-0.436878	-0.393699	-0.445388	-0.192327	1.17177	-0.266251	-0.0867383	-0.445388	-0.0956659	-0.312683	-0.445388	-0.244808	0.212755	0.13662	-0.445388	-0.397454	1.49951	0.165489	-0.0171526	-0.24752	-0.17881	-0.391322	-0.0685075	-0.441675	0.554676	-0.0415159	-0.357613	-0.25749	0.707323	-0.245392	0.652547	-0.331081
SYNM	-0.332129	0.260293	0.367177	-0.359996	-0.372452	-0.351533	0.367935	-0.29373	0.198631	-0.099042	1.02099	-0.0537591	-0.311426	0.0884872	-0.350711	0.58263	-0.372452	0.0268292	0.236237	0.896755	-0.127812	-0.367439	-0.224294	-0.0950008	0.556266	-0.368901	0.263869	1.26391	-0.366471	-0.353372	-0.251075	0.0447067	-0.354619	-0.368451	-0.353242	-0.209676	-0.351647	-0.298468	0.624362	5.23705	0.0431963	-0.266446	-0.142454	-0.356271	-0.365021	-0.368556	-0.158542	-0.303404	-0.371039
SYNPO2	1.48955	-0.0257143	0.517352	-0.491956	-0.479239	0.313925	0.59114	-0.242025	0.895143	-0.347749	0.627465	-0.203043	-0.319064	-0.128638	-0.423577	-0.228691	-0.499975	0.163525	-0.345803	0.407643	-0.165461	-0.494684	-0.333299	-0.372424	0.304434	-0.499975	-0.102895	1.30874	-0.485075	-0.477127	0.414927	-0.208785	-0.4483	-0.416103	-0.467447	-0.470484	-0.483106	-0.48498	0.126061	1.91781	-0.250851	-0.170847	-0.343051	-0.489678	-0.42837	-0.49058	0.233161	-0.302645	-0.499904
TBC1D17	-0.0933493	0.677964	0.735028	-0.41927	-0.544604	0.0823253	-0.206788	0.663741	-0.489867	3.75511	0.727098	0.0456905	-0.622356	0.0604307	-0.482626	0.44014	-0.526071	-0.550121	0.199557	-0.218683	-0.571412	-0.625373	-0.490298	1.92993	0.350837	-0.500814	0.5853	-0.106538	-0.69347	-0.450991	-0.167567	-0.365826	-0.0552491	-0.69347	2.30989	-0.497366	-0.405305	0.668568	0.0210375	-0.27161	-0.446336	-0.0247345	3.15534	-0.60253	0.212745	-0.396082	0.0550863	1.00018	-0.069472
TGM1	-0.103253	0.00662685	-0.0585343	-0.354443	-0.269606	-0.28366	-0.354443	1.55746	-0.310747	3.2951	-0.234597	-0.103253	-0.0759107	-0.0600675	-0.290559	-0.212621	-0.354443	-0.290815	-0.3363	-0.354443	-0.229487	-0.261939	-0.331445	4.31263	-0.182468	-0.354443	-0.202145	-0.298736	-0.298225	-0.280593	-0.354443	-0.354443	-0.167903	-0.30998	3.22252	7.04991	-0.247119	1.5567	-0.354443	-0.250185	-0.282127	0.309435	0.661561	-0.0618563	-0.0730998	-0.348821	-0.354443	2.83718	-0.32429
TGM3	-0.291773	0.211383	-0.175428	-0.215465	-0.328798	-0.38264	-0.287632	2.7721	-0.31813	1.85565	-0.38264	-0.327041	0.551256	-0.348628	-0.38264	-0.3603	-0.161246	1.40357	-0.38264	-0.38264	0.682912	-0.296166	-0.374106	5.49735	-0.342352	-0.246089	-0.366575	-0.38264	-0.38264	0.132816	-0.38264	-0.38264	-0.26253	-0.38264	4.73603	5.66854	-0.0383751	1.39868	0.250165	-0.344737	-0.30081	1.26162	1.51113	0.288068	0.0411962	-0.370591	-0.38264	-0.0451525	-0.369838
TINAGL1	10.1155	-0.263761	-0.204477	-0.341192	-0.17994	4.73349	-0.04288	0.219407	-0.253532	-0.234742	-0.296148	-0.092964	-0.27877	1.87639	-0.11853	-0.287706	0.213507	-0.316525	-0.318917	-0.294737	-0.0221596	1.36991	-0.00323909	-0.0707271	-0.0918267	-0.286221	0.184532	-0.309532	-0.259126	-0.199109	-0.2499	-0.334085	-0.295298	3.30599	-0.186955	-0.234264	-0.103987	-0.278126	-0.270279	0.397118	-0.328758	0.71197	-0.223196	-0.300054	-0.270837	-0.143529	0.0567496	0.0691646	-0.0514021
TMOD1	-0.40189	2.50208	1.04444	-0.493547	-0.627538	-0.271283	1.73886	-0.457594	0.629147	0.0163952	0.724966	0.884313	0.336475	3.58522	-0.486445	-0.00019419	-0.700443	0.318444	0.508028	0.877044	0.603459	-0.478678	-0.359667	-0.494823	0.825445	-0.700443	-0.421142	0.55186	-0.0551222	-0.529389	0.292367	0.188059	-0.575384	-0.483671	-0.700443	-0.616275	-0.663103	-0.575551	0.357503	0.0329845	0.54326	0.624487	0.00158126	4.91042	-0.620658	-0.0228312	0.757257	-0.239491	-0.467803
TNXB	-0.0249969	-0.299181	1.3979	-0.359907	-0.424472	1.10801	-0.321626	0.075428	0.0293163	-0.0310826	-0.348455	-0.249492	0.756765	0.0980694	-0.297327	-0.3786	0.0807939	-0.202311	-0.303281	-0.36307	-0.300577	-0.324461	-0.285679	0.180434	-0.37066	0.804883	-0.308909	-0.229511	-0.303107	-0.324243	-0.00178839	-0.378753	-0.398886	0.0719816	-0.403881	-0.221942	2.47036	0.251673	0.134998	-0.1745	0.400762	9.38059	0.697173	-0.293662	-0.130068	-0.401721	0.256428	-0.312224	-0.348826
TPSAB1	-0.168281	-0.147472	-0.290375	-0.306438	-0.362841	-0.31528	-0.322521	6.63028	-0.290512	3.25086	-0.324115	-0.150883	-0.137394	-0.278736	-0.332821	-0.298799	-0.365194	-0.310757	-0.332744	-0.352447	-0.207307	-0.345838	-0.208709	2.69322	-0.330215	0.399063	-0.0445835	-0.332162	-0.363167	0.38935	-0.119163	-0.361603	-0.28555	-0.215577	1.04185	-0.0868951	-0.138318	1.77604	0.337759	0.699618	-0.317076	2.17778	1.14905	-0.185228	-0.0271064	-0.346337	-0.34731	-0.176143	-0.354586
TPSB2	-0.168281	-0.147472	-0.290375	-0.306438	-0.362841	-0.31528	-0.322521	6.63028	-0.290512	3.25086	-0.324115	-0.150883	-0.137394	-0.278736	-0.332821	-0.298799	-0.365194	-0.310757	-0.332744	-0.352447	-0.207307	-0.345838	-0.208709	2.69322	-0.330215	0.399063	-0.0445835	-0.332162	-0.363167	0.38935	-0.119163	-0.361603	-0.28555	-0.215577	1.04185	-0.0868951	-0.138318	1.77604	0.337759	0.699618	-0.317076	2.17778	1.14905	-0.185228	-0.0271064	-0.346337	-0.34731	-0.176143	-0.354586
TPSD1	-0.00671076	-0.14911	-0.227208	-0.245199	-0.274833	-0.207833	-0.270958	2.89524	-0.178636	2.10054	-0.220719	0.0222897	-0.166514	-0.159062	-0.257503	-0.246112	-0.278149	-0.264571	-0.268452	-0.260319	-0.215452	-0.251732	-0.0630748	1.46511	-0.229483	0.6404	0.171212	-0.232393	-0.27544	0.262183	-0.182537	-0.273336	-0.199415	-0.0850015	0.462008	-0.162657	-0.109962	1.01778	-0.045786	1.20703	-0.259508	1.41761	0.672228	-0.224405	-0.133789	-0.266824	-0.27136	-0.213056	-0.263293
UQCR10	0.578489	1.93511	0.910025	-0.437152	-0.379858	0.0427114	-0.398242	-0.231264	0.281525	0.121883	2.80163	0.436644	-0.322323	9.22799	-0.500376	2.18958	-0.5023	0.721674	0.192637	3.59858	-0.452296	0.561882	-0.424532	-0.256	-0.449744	-0.37515	1.96074	2.49735	-0.489512	-0.380218	-0.495323	0.190151	-0.175089	-0.397337	0.0192557	-0.333276	-0.399857	-0.132133	1.03552	-0.437444	1.13231	-0.178551	-0.179451	-0.454338	-0.440342	-0.500139	-0.422118	-0.459754	2.36436
UQCRB	-0.191366	1.00324	0.477203	-0.510374	-0.372928	-0.0570849	-0.159806	-0.2563	2.22423	-0.303425	1.111	0.141432	-0.454212	5.52013	-0.458327	1.12058	0.595485	0.05019	0.609114	0.0570599	-0.435101	3.98171	-0.502912	-0.186098	0.451443	-0.478979	0.183133	0.729041	-0.114175	-0.385446	-0.4831	0.279052	-0.214071	5.01835	-0.244933	-0.25735	-0.45978	-0.389146	-0.218021	0.0622084	0.295367	-0.290926	-0.225429	-0.529844	-0.477656	-0.331201	-0.41136	-0.501605	0.0596285
UQCRC2	-0.227484	1.07401	1.23484	-0.526974	-0.509049	0.152694	-0.294144	-0.413084	1.93345	0.102016	4.56546	0.846189	-0.486969	3.23519	-0.606432	2.82083	0.632503	1.74527	1.62018	1.90568	-0.580103	3.1867	-0.542373	-0.324765	-0.181569	-0.456581	0.544986	4.88937	-0.587502	-0.301618	-0.58781	-0.0783869	-0.312162	-0.0394639	-0.34414	-0.568381	-0.523575	-0.352445	2.14256	0.0108253	1.5809	-0.449579	-0.26123	-0.522215	-0.306165	-0.593245	-0.452808	-0.575981	0.202278
UQCRQ	0.382287	0.673785	0.568953	-0.286669	-0.344419	-0.103185	-0.208069	0.209852	-0.243638	1.01213	0.099331	-0.0908099	-0.142411	11.0066	-0.265661	1.34722	1.5201	-0.420819	-0.0787269	1.01446	-0.430035	1.14821	-0.156703	-0.265613	-0.277083	-0.430035	0.0363805	3.25891	-0.319117	-0.151805	-0.298603	0.48964	-0.282451	-0.166011	-0.146931	0.368867	-0.368729	1.76395	-0.336722	-0.0814972	-0.340379	-0.316979	-0.430035	-0.36418	-0.366701	-0.383707	-0.364914	0.244342	0.875899
[truncated: 131 more columns]

## Sheet: sfigure4C
ID	ACLY	CDK4	DPYSL2	HPGDS	PGD	PPIA	PPIB	SERPINA6	TTR	TYMP
SS-231	1.10759	6.61359	2.05887	0.170713	-0.976151	-0.544332	3.12811	3.55744	0.20389	2.88317
SS-229	1.44202	12.8686	2.85438	0.362345	0.00483288	1.39945	-0.672788	-0.181561	-1.44109	0.468726
SS-244	4.67324	5.6501	1.84873	-1.6741	1.57985	2.83438	3.2359	2.39665	0.923174	3.57959
SS-230	1.40143	7.25929	2.01377	17.4819	-0.867867	-1.23182	1.88577	16.007	1.21397	-0.0841402
SS-205	-2.28525	2.23683	-2.11856	-1.77721	-3.75483	1.61917	1.35048	-0.621141	0.00572446	-5.45408
SS-196	0.863327	9.76915	-0.352962	3.11014	2.68798	0.692615	0.580346	-2.57323	1.69028	3.62471
SS-200	0.889854	4.93816	-0.0429258	2.7971	-3.75084	4.15916	-0.984149	-11.224	0.496466	3.41435
SS-197	3.73456	0.804791	-0.796622	2.67218	0.28683	0.494387	2.87232	1.01525	-0.224885	2.48739
SS-210	1.71889	7.1655	1.01099	3.44388	2.86762	0.561764	1.55437	-2.80693	0.88655	1.6275
SS-223	4.35508	3.40705	2.48809	6.22258	2.29385	4.45278	3.46042	-0.0344717	1.54909	5.24549
SS-239	6.26541	4.33777	1.51813	3.54512	-0.300644	3.38476	3.60928	15.6199	2.68695	6.72537
SS-193	6.56294	13.6964	1.4933	6.34344	3.22183	0.795483	4.45376	-10.3095	1.77534	6.27659
SS-260	0.151635	16.7187	1.02895	15.5855	-1.3396	1.16254	0.838653	19.8145	4.75478	1.23616
SS-287	-2.65695	3.26946	0.31533	-14.4291	-2.67282	0.142401	-0.0962292	-3.13982	-3.37662	2.35072
SS-282	6.35468	17.0256	4.20271	2.97963	16.8642	3.06896	4.36006	3.2515	1.31435	7.87209
SS-281	3.24705	1.40317	1.06501	2.55996	-0.0919894	-0.458475	1.20457	1.5602	2.34306	1.8016
SS-265	3.6667	15.3404	1.3688	3.69051	2.63769	2.35237	4.41172	2.4557	1.24583	5.25398
SS-247	4.0084	14.8418	3.44071	6.90996	4.84654	3.4985	5.33488	-0.941338	4.1035	6.42848
SS-198	1.41035	2.66696	-0.619584	-3.59026	0.112005	0.703393	2.1741	-0.932808	-2.05717	0.961949
SS-226	1.10316	6.24173	1.65892	-12.5807	1.15786	1.39837	0.276864	2.6831	1.48227	0.302567
SS-267	2.21109	11.3993	2.46499	4.84668	6.17149	-0.724044	0.338753	4.64974	3.40432	0.28688
SS-250	1.73155	3.76347	0.71912	4.78331	1.04395	-0.156176	1.99668	16.6606	3.83219	-2.75894
SS-306	5.02835	1.42946	3.7162	4.23552	20.049	0.686011	3.046	5.18245	3.25707	4.34157
SS-263	3.56052	3.85814	0.778281	0.377225	0.854776	0.256765	-0.621552	2.85532	1.03431	0.054243
SS-191	1.33183	7.63687	2.36738	2.38352	1.83525	1.29504	1.32469	1.92538	1.2168	4.9478
SS-201	0.85279	-0.0060802	1.95444	-3.62012	0.774935	3.34178	2.4135	4.6846	5.34226	-1.10177
SS-286	-0.364724	3.39662	-0.631914	2.20507	1.44392	-1.36247	1.09674	-0.801827	1.34105	1.80949
SS-272	16.0544	11.7582	4.64687	5.38588	7.72451	3.53225	7.98614	4.58905	1.28188	8.95313
SS-309	2.93141	12.9764	-0.270541	-1.87791	2.15122	2.12575	3.82487	-2.81222	-1.40602	4.27521
SS-278	9.20616	4.11953	2.76169	9.28687	6.21298	3.73652	4.02782	6.67902	7.20974	7.96902
SS-254	4.82449	5.83652	3.55526	4.35606	2.15495	4.14756	0.920322	2.48903	1.5276	1.20304
SS-75	-0.418597	-2.15665	3.92645	2.95341	-0.860796	3.00115	1.04311	4.15645	0.562665	-4.81621
SS-167	0.617235	-2.14536	0.0492877	-14.6787	-0.337127	-0.231813	-0.160927	1.0495	-1.20203	0.0173851
SS-121	-2.76273	1.672	0.746027	3.95336	-2.05114	3.83746	-0.852692	3.77691	2.27576	-1.46767
SS-137	2.92829	-12.0192	1.73735	-1.76702	1.13058	2.30155	0.288155	-12.341	-1.39047	0.0458164
SS-187	-2.96485	-2.68473	-0.585089	-1.13474	0.208535	1.01546	-0.256003	-6.51433	-0.686852	-2.38924
SS-104	-2.30433	-11.7993	-6.00125	-4.49874	-1.40867	-2.88294	-2.65264	-5.25567	-3.04049	-2.93546
SS-126	5.46014	2.00635	2.11799	-0.833209	3.93626	4.56202	6.28117	3.26253	3.65906	4.41092
SS-82	4.04063	11.6724	3.75731	4.29481	4.59973	3.3807	2.60052	3.72925	1.89632	9.41682
SS-85	3.32967	-1.16678	2.28053	0.151015	4.91663	0.717714	4.57267	0.569473	-1.69099	3.69476
SS-175	-0.453447	1.19372	1.50725	1.20615	-1.03377	-1.88056	2.77825	1.75186	-0.422042	3.55593
SS-98	1.77852	0.142107	1.4665	1.32871	1.28805	1.03367	-0.363653	0.774251	-0.228784	3.8197
SS-172	2.52287	1.21789	1.31225	1.40283	1.81682	-0.0408329	0.505598	0.115448	-2.15252	3.51184
SS-120	2.20011	-0.243446	-0.215966	-1.01513	1.71191	0.207767	-0.360669	1.90657	-1.36462	3.91676
SS-27	2.2141	2.32543	1.96292	3.07516	0.0941859	2.28031	0.774091	1.76725	0.973808	3.17895
SS-29	0.0961398	-1.71821	3.34627	1.5005	-1.73613	-1.56007	1.99766	16.1577	0.142776	-0.424544
SS-45	4.3604	-1.00636	2.7852	1.43027	16.678	2.11623	5.90904	1.03909	-1.6731	2.13543
SS-160	0.61033	1.61298	0.457272	-12.7347	-1.64974	-0.898736	-0.438507	-12.3842	-2.84908	-4.74823
SS-66	1.43892	11.6533	-0.176115	-2.55399	-1.62701	0.028794	0.000413249	0.782668	-1.20044	-3.35104
SS-114	-0.188006	2.32256	1.38133	-15.0195	-1.56073	0.940936	-0.832106	2.55331	-0.38463	-0.0634772
SS-34	-0.743841	-0.38217	-1.20754	-0.575571	-1.54554	-0.234821	-2.1867	-1.83657	-0.762619	0.556162
SS-55	3.09897	-0.404513	0.467542	1.47027	-0.882354	-0.895557	-0.293681	2.23829	-0.0749939	0.586023
SS-152	1.07011	-1.05129	0.283513	-0.120668	1.42438	-0.577398	0.786882	0.282511	1.08822	2.34837
SS-166	1.20518	1.03928	-0.362785	0.393991	1.11135	0.628811	6.05327	11.6707	1.4597	-2.54316
SS-88	2.28544	12.7912	1.53331	7.50327	8.80255	0.411582	-1.68993	0.206997	1.51224	3.06615
SS-3	-1.03273	-0.710415	0.492242	0.571317	-0.560809	0.914744	-2.25265	2.55976	-1.69368	1.21639
SS-144	4.37354	3.56198	3.26201	5.52672	4.87347	0.180192	-2.07465	3.93689	2.52148	2.18026
SS-28	4.25478	3.05597	1.5464	4.58348	1.55183	-0.913828	0.141103	3.06522	2.07171	4.42809
SS-142	4.18195	2.08562	2.01476	3.95091	1.3419	0.380876	0.473187	-0.229416	-0.759563	5.61478
SS-9	4.75059	2.3571	3.47043	3.17401	4.8513	2.21281	0.69091	6.02569	3.56354	2.61355
SS-58	0.251757	2.08988	0.598874	4.72977	0.850158	0.544499	-2.54891	2.86628	2.4544	2.50635
SS-150	5.41169	4.51408	3.14059	3.91562	2.79793	4.08615	1.33409	0.391063	-0.218341	4.0425
SS-90	6.22283	6.84466	3.58282	8.01601	1.99726	4.17561	4.95361	2.15101	2.18943	3.60099
SS-168	3.52052	4.34891	0.472341	4.02931	1.62525	1.20931	1.76105	3.48069	2.35617	2.94818
SS-41	5.21613	7.02025	1.60853	3.34249	1.4491	2.6039	3.81266	1.4565	1.12989	3.95609
SS-38	4.65401	8.96466	2.69055	-9.45121	2.79516	1.34977	1.2842	3.96833	2.55618	1.27078
SS-158	-4.04934	1.76894	0.847834	-0.0331074	-1.89517	-0.88778	-0.3603	-1.15501	2.07089	-1.49034
SS-94	-0.607658	-0.188614	-0.14282	-2.73741	-0.718958	-0.0265598	-0.820502	-1.19086	-1.75479	-2.15375
SS-60	0.815522	1.91968	0.808063	1.63245	2.87349	0.714032	-0.60314	-2.25706	-0.808955	1.46429
SS-110	2.4203	4.33032	-0.158418	-6.36761	-0.753119	0.201197	-0.671603	-1.07195	-1.63619	-0.230232
SS-50	4.41909	12.7713	3.52431	0.975844	2.22793	2.68015	3.38857	3.70218	3.1285	3.33844
SS-275	5.22057	12.2819	5.99374	5.43305	3.47421	4.39809	3.37575	5.59692	2.10953	9.33782
SS-283	-1.89328	-0.11383	0.249762	2.80476	0.00124967	-0.64926	-0.472092	-1.39023	-1.3164	-0.972474
SS-268	2.41154	-0.410593	3.52416	-1.30859	1.07169	-0.481618	-2.10513	3.67494	0.890594	2.49757
SS-264	0.677449	6.97114	1.42868	4.43647	3.04327	1.16673	2.32792	-2.57011	1.59193	2.66535
SS-146	1.11213	1.14139	-0.176469	0.0216399	-1.24904	-0.0844933	-3.66594	3.62161	2.18463	-0.710739
SS-296	2.7731	-10.5216	3.24035	-12.1302	-0.653808	0.364623	-3.56839	0.402888	-1.36667	1.5905
SS-18	2.534	-0.0184197	-1.41781	-15.8579	0.294616	0.446635	-0.672845	-1.84462	-3.08834	0.476139
SS-118	2.84168	2.60022	2.05893	0.862278	0.658917	1.9677	2.26596	-1.45025	-0.702064	1.69776
SS-311	4.66828	17.7682	1.53246	5.07428	2.35937	0.322826	1.70626	4.99449	3.41907	4.84039
SS-209	2.18834	9.31469	1.93768	0.660119	1.98125	0.514585	0.0854562	-0.00911665	-1.26798	-2.26735
SS-259	-2.63444	3.41819	-0.838621	0.0828856	0.502765	-0.100492	-2.62857	-0.112372	1.94519	-1.09661
SS-310	-0.0927627	0.993748	-1.8483	-2.64205	-0.964314	0.615142	1.75719	2.6519	2.247	-2.3938
SS-214	-0.667931	2.1726	-0.794426	-0.614839	0.575593	-0.477617	-0.979891	0.604127	-1.03315	-0.835339
SS-253	-3.03279	1.28228	-2.13275	-2.00582	0.602562	1.36786	2.04332	-1.10915	-0.64023	-0.843214
SS-221	0.449747	12.9905	1.48665	1.76313	1.01836	1.24962	2.95177	-2.31321	0.379101	2.06602
SS-251	3.38749	0.755176	1.23929	-12.4445	2.53602	1.14162	-1.61435	7.23542	2.85553	3.17112
SS-174	-2.79204	0.680637	1.80995	2.22598	-3.44334	-0.0615043	-0.81822	1.33143	0.965378	-2.03811
SS-181	-0.120957	0.935781	-0.954959	-1.82364	0.748423	-1.13365	-1.15896	-1.14039	-0.97786	0.697173
SS-297	3.21585	6.16842	1.8781	4.36514	0.949532	0.810279	-1.9884	3.67066	1.74198	-0.118446
