# Supplementary material for: Proteomic characterization identifies clinically relevant subgroups of soft tissue sarcoma
Source: Nat Commun. 2024 Feb 15;15:1381. doi: 10.1038/s41467-024-45306-y (PMC10869728; doi:10.1038/s41467-024-45306-y)
Supplement: Supplementary file 10 — Source Data [file 41467_2024_45306_MOESM10_ESM.zip › Source Data/supplementary_figure5.xlsx]

## Sheet: sfigure5A
ID	SS-231	SS-229	SS-244	SS-230	SS-205	SS-196	SS-200	SS-197	SS-210	SS-223	SS-239	SS-193	SS-260	SS-287	SS-282	SS-281	SS-265	SS-247	SS-198	SS-226	SS-267	SS-250	SS-306	SS-263	SS-191	SS-201	SS-286	SS-272	SS-309	SS-278	SS-254	SS-75	SS-167	SS-121	SS-137	SS-187	SS-104	SS-126	SS-82	SS-85	SS-175	SS-98	SS-172	SS-120	SS-27	SS-29	SS-45	SS-160	SS-66
his_short	DDLPS	MLPS	LMS	DDLPS	LMS	DDLPS	LMS	UPS	WDLPS	MFS	LMS	MFS	WDLPS	LMS	RMS	DDLPS	UPS	UPS	LMS	DDLPS	MLPS	SS	MFS	WDLPS	DDLPS	MLPS	MPNST	UPS	UPS	MLPS	RMS	LMS	LMS	LMS	AS	AS	SS	MFS	UPS	UPS	UPS	UPS	UPS	UPS	LMS	LMS	UPS	SS	SS
HALLMARK_TGF_BETA_SIGNALING	2.07614	-0.173524	0.154544	-0.178885	0.618653	0.224717	-0.899955	-0.0765799	-1.35023	1.86408	-0.849598	-0.953376	-0.0150138	1.80178	0.235725	-1.67857	-2.07037	-0.226501	-2.09915	-0.110951	-0.728972	-0.365292	-0.221281	0.533344	0.781062	-0.599396	-1.13562	-0.39798	-0.268848	-0.0667315	-0.65459	0.725695	1.32365	-0.891219	1.38985	0.0508281	-0.843438	2.42143	1.2662	0.847017	0.701861	1.0311	0.340659	0.586387	-2.05689	-0.193214	1.1121	-0.706294	-0.00130678
HALLMARK_APICAL_JUNCTION	0.59946	-0.423862	-0.56006	-0.419568	-0.337704	-1.25515	-0.302286	-0.992272	-0.130498	0.292398	0.503461	-0.813631	0.384185	1.78416	0.26381	1.07013	-0.471701	-0.870604	-1.49479	-1.25162	-1.35682	-0.132737	-0.462961	0.994392	1.08684	-0.640492	0.116613	0.818178	0.622214	0.301549	0.401739	1.89541	0.60033	1.83868	0.571258	-0.611592	-0.839448	-0.272248	-0.705197	0.0190932	0.92012	0.445601	-1.36245	0.815574	1.27239	2.17147	-0.215709	0.529444	-0.964696
HALLMARK_NOTCH_SIGNALING	-0.48324	-0.135554	-0.238421	-0.539289	-0.257976	-0.286079	0.0100395	1.28342	-0.155289	1.53466	-1.79633	0.484298	0.819539	-0.257724	-2.18379	0.849302	0.0897806	-1.04307	-0.470052	-0.743813	-1.62766	-0.527777	0.525849	-0.555115	-0.649409	1.04251	0.553146	-0.055788	1.50467	-0.561709	-0.178596	-1.07831	-0.189146	-0.820194	1.38366	-0.300585	0.892899	1.6736	-2.24964	-0.889499	0.898371	-0.597316	-0.565006	2.08459	0.195064	-0.972008	1.26574	-0.537128	-0.730572
HALLMARK_P53_PATHWAY	-0.345211	-0.451546	-2.14871	0.463371	-0.573387	0.70661	-1.06247	-0.21221	-0.0194979	-0.206983	-1.78064	0.129576	0.558418	0.120203	1.03165	-0.21379	-0.182721	0.0260582	1.05756	-1.00438	0.63846	1.28476	0.328325	0.000156128	0.343525	-1.43974	-0.139243	-0.974408	-1.90569	0.0487174	-1.90267	-0.611487	1.05105	0.891892	1.32371	1.28709	-0.358228	-0.316347	1.46048	-1.08134	1.19918	0.228697	0.97912	0.285566	-1.02012	-0.29542	0.479081	-1.4199	-1.1252
HALLMARK_ADIPOGENESIS	-0.403648	0.0740084	1.07249	1.68908	-0.251961	0.112342	0.795889	-0.848627	1.67926	-1.86826	-1.00523	-1.12546	-0.223751	-0.0609101	-1.49839	-1.40166	-1.49341	-1.46955	0.322132	0.102799	1.30394	1.12285	-1.24548	1.79347	-1.15544	0.856599	0.457399	-1.92006	0.267793	-1.36765	-0.276878	-1.33116	-0.271614	-0.927753	-0.642752	1.89088	0.196069	-1.38323	-0.456117	0.31289	-0.75729	1.79468	0.402614	0.57621	1.05011	-0.9185	-0.73226	0.80534	0.94568
HALLMARK_FATTY_ACID_METABOLISM	-0.560598	0.330022	1.32907	1.24959	-0.417801	-0.284853	1.36053	-0.245168	1.84693	-1.11197	-1.09376	-0.543325	-0.854594	-0.0938087	-1.10284	-0.807263	-1.1909	-1.19897	0.690358	0.120887	1.66765	0.406859	-0.819838	1.8658	-1.45813	1.01009	0.101709	-1.07882	1.09216	-1.15287	-0.197675	-1.52232	-0.400671	-1.38108	-0.865151	1.25645	-0.52282	-1.33394	-0.848095	0.475524	-1.26527	1.51122	-0.272141	1.04853	1.43839	-1.35902	-1.03001	0.866593	0.999388
HALLMARK_OXIDATIVE_PHOSPHORYLATION	-0.705699	0.0813823	1.57024	0.985315	-0.782545	-0.473309	1.46493	-0.623184	1.82547	-1.27293	-1.0335	-0.804691	-1.11612	-0.517635	-1.21702	-0.577218	-1.47215	-1.18724	0.172082	-0.0147656	1.77572	1.02642	-1.12334	1.24481	-1.30625	1.48805	-0.244956	-1.38548	1.12562	-1.19166	1.35469	-0.624117	-0.786109	-0.742025	-1.22967	1.84473	-0.777746	-1.02238	-0.790938	0.69483	-1.26575	1.09957	-0.40087	0.719142	1.6978	-0.775956	-0.878656	1.20871	1.01158
HALLMARK_PI3K_AKT_MTOR_SIGNALING	-0.868459	-0.899276	1.02377	-1.12374	-0.113617	0.248532	0.615636	1.86363	0.513657	0.641495	1.9778	1.27317	-0.457291	0.272836	0.824491	-0.143905	0.502754	1.46117	-0.299697	-0.0199669	-1.79446	-0.882733	0.73401	0.713702	0.264626	-0.507847	1.52427	1.32528	0.338628	0.785756	2.04008	-0.468677	-1.13688	0.661596	0.248358	-1.83192	-0.307207	-1.08955	-0.210722	-1.03103	-0.686905	0.581128	-1.87093	1.36813	0.665909	-0.845051	-1.36924	-0.581004	-0.522741
HALLMARK_DNA_REPAIR	-1.60594	-0.653246	1.0039	-0.714165	0.693718	-1.36154	0.13044	0.296557	-0.873198	-0.732028	-0.383013	-0.733534	-0.803938	0.503259	-1.25482	1.73274	-0.0130509	1.4514	1.01492	-1.31045	-0.390411	-0.0111863	0.46556	-1.20345	-1.4403	-1.09786	1.05812	-0.483463	-0.956744	0.628742	1.5312	0.28939	0.792662	-0.268244	1.67795	0.23267	0.293548	-0.442073	0.30617	-0.187385	0.0525035	-0.00133317	1.13781	-0.192122	-1.79275	1.31663	1.49001	-2.3214	-0.221982
HALLMARK_MITOTIC_SPINDLE	0.248479	0.0487148	-0.346735	0.106555	-0.355147	-1.1719	-0.108264	1.24138	-0.936374	0.983087	1.02846	0.0858717	-1.74624	0.198626	0.896837	-0.0728479	0.53579	-0.502149	-1.11109	-0.828008	-0.996173	0.879801	-1.13006	-0.556861	-0.742666	-0.962861	-0.690564	1.07799	-0.37306	0.693237	0.957061	1.3912	-0.764124	1.49912	0.581091	-1.7202	-1.01367	0.43416	-0.960338	0.142208	-0.867955	0.157768	-1.02009	1.4741	1.00138	1.07525	0.979757	1.01173	-0.144189
HALLMARK_MYC_TARGETS_V1	-1.69885	-1.44781	1.75458	-1.1803	-0.205285	-0.804965	1.52543	1.26716	0.628926	0.62322	0.484636	0.28674	-1.39543	-0.976276	-0.596592	-0.365317	0.376027	0.450352	-0.214657	0.97026	1.70266	-0.575472	-0.457906	-0.408476	-1.49244	1.30368	-0.695622	1.07708	1.88998	-0.490325	2.10516	-0.0684059	-1.14723	-0.843678	-0.234505	-0.942892	-1.02617	-0.525453	0.899854	0.298989	-0.903397	-0.368075	-0.435525	-0.105584	0.781492	-1.1097	0.948519	0.800634	0.740333
HALLMARK_MYOGENESIS	1.08187	0.645101	0.570551	1.37517	0.570817	0.113326	0.164164	-1.58699	-0.0604707	-1.42644	-0.467534	-1.68959	0.448704	1.70556	-1.16632	-0.000938182	-1.5862	-1.73901	-0.774744	-0.315879	-0.6884	0.281676	-1.73316	1.19427	0.747074	-0.490163	0.779519	-0.614009	0.130318	-0.933786	-0.290051	1.8924	0.987291	1.82806	0.26335	1.02212	-0.239892	-0.89355	-0.842335	-0.378565	0.847214	0.753463	-0.654238	-0.233818	0.931602	1.53191	-2.04367	0.571994	0.0703726
[truncated: 41 more columns]

## Sheet: sfigure5B_unpaired
Case.ID	his_abbr	HALLMARK_ADIPOGENESIS	HALLMARK_ALLOGRAFT_REJECTION	HALLMARK_ANDROGEN_RESPONSE	HALLMARK_ANGIOGENESIS	HALLMARK_APICAL_JUNCTION	HALLMARK_APICAL_SURFACE	HALLMARK_APOPTOSIS	HALLMARK_BILE_ACID_METABOLISM	HALLMARK_CHOLESTEROL_HOMEOSTASIS	HALLMARK_COAGULATION	HALLMARK_COMPLEMENT	HALLMARK_DNA_REPAIR	HALLMARK_E2F_TARGETS	HALLMARK_EPITHELIAL_MESENCHYMAL_TRANSITION	HALLMARK_ESTROGEN_RESPONSE_EARLY	HALLMARK_ESTROGEN_RESPONSE_LATE	HALLMARK_FATTY_ACID_METABOLISM	HALLMARK_G2M_CHECKPOINT	HALLMARK_GLYCOLYSIS	HALLMARK_HEDGEHOG_SIGNALING	HALLMARK_HEME_METABOLISM	HALLMARK_HYPOXIA	HALLMARK_IL2_STAT5_SIGNALING	HALLMARK_IL6_JAK_STAT3_SIGNALING	HALLMARK_INFLAMMATORY_RESPONSE	HALLMARK_INTERFERON_ALPHA_RESPONSE	HALLMARK_INTERFERON_GAMMA_RESPONSE	HALLMARK_KRAS_SIGNALING_DN	HALLMARK_KRAS_SIGNALING_UP	HALLMARK_MITOTIC_SPINDLE	HALLMARK_MTORC1_SIGNALING	HALLMARK_MYC_TARGETS_V1	HALLMARK_MYC_TARGETS_V2	HALLMARK_MYOGENESIS	HALLMARK_NOTCH_SIGNALING	HALLMARK_OXIDATIVE_PHOSPHORYLATION	HALLMARK_P53_PATHWAY	HALLMARK_PANCREAS_BETA_CELLS	HALLMARK_PEROXISOME	HALLMARK_PI3K_AKT_MTOR_SIGNALING	HALLMARK_PROTEIN_SECRETION	HALLMARK_REACTIVE_OXYGEN_SPECIES_PATHWAY	HALLMARK_SPERMATOGENESIS	HALLMARK_TGF_BETA_SIGNALING	HALLMARK_TNFA_SIGNALING_VIA_NFKB	HALLMARK_UNFOLDED_PROTEIN_RESPONSE	HALLMARK_UV_RESPONSE_DN	HALLMARK_UV_RESPONSE_UP
SS-231	DDLPS	-0.152111	-0.450384	0.0723693	-0.338262	0.0249348	0.278796	-0.228364	-0.014595	-0.141988	-0.193716	-0.00954106	-0.356472	-0.400577	-0.120684	-0.158523	-0.352453	-0.121678	-0.385423	-0.0438832	-0.0422792	-0.143248	-0.111561	0.035899	-0.0243959	0.145429	-0.347645	-0.284533	-0.346004	-0.109605	0.129714	0.128504	-0.261518	-0.444036	-0.376639	0.385905	-0.0408965	-0.210106	-0.129577	-0.0880464	-0.0902769	0.488189	-0.26938	0.10535	-0.198558	-0.0729017	0.206771	-0.20194	-0.355029
SS-229	MLPS	0.164009	-0.603851	-0.133164	-0.242948	-0.13026	-0.302629	-0.209707	0.0750859	-0.0766794	-0.544885	-0.393067	-0.218623	-0.307115	-0.384629	-0.0146816	0.0357035	0.250199	-0.00747412	-0.0230423	-0.118587	0.190171	-0.182874	-0.169581	-0.379622	-0.368686	-0.335987	-0.452077	-0.196663	-0.207371	-0.0713309	-0.082993	-0.247436	-0.20825	-0.305509	-0.318829	0.238698	-0.254462	-0.301354	0.132228	-0.0362288	-0.218822	-0.186414	0.0662855	-0.132763	-0.193194	0.0306815	-0.0647943	-0.169925
SS-244	LMS	0.151296	-0.602051	0.041095	0.295513	0.0895938	-0.11466	-0.0411218	-0.0168147	0.0244882	-0.153012	-0.322772	-0.176344	-0.224656	0.506185	0.0421028	-0.0483079	0.18817	-0.158492	0.000357427	0.108836	-0.155654	-0.00684358	0.171795	-0.107253	-0.158045	-0.461731	-0.513993	-0.26682	-0.293811	0.0976136	0.0216222	-0.106592	-0.0937962	0.349781	-0.153421	0.130337	-0.214426	-0.319222	-0.00754295	0.000435555	-0.0142594	-0.402012	-0.148786	0.162032	-0.178592	0.141263	0.0814711	-0.260841
SS-230	DDLPS	-0.0640367	-0.50192	-0.105239	0.341247	0.00955573	-0.0513245	-0.158679	0.153851	0.0653784	-0.164299	-0.175603	-0.261767	-0.301086	0.0621727	0.0937171	0.0441247	-0.0406019	-0.253417	-0.316796	0.354311	0.154135	-0.23999	-0.0868538	-0.0506467	0.0406802	-0.264572	-0.367542	0.134014	0.0702523	0.162706	-0.289227	-0.406274	-0.281372	0.0800217	0.128493	-0.318782	0.00762284	-0.330571	-0.0702172	-0.249186	0.0262842	-0.391787	0.0465399	-0.0360065	0.0566262	-0.211565	0.224976	-0.331651
SS-205	LMS	-0.118901	-0.641211	-0.0210456	-0.550035	-0.0369979	0.051029	-0.160983	-0.267195	0.209852	-0.480174	-0.408068	-0.0162803	0.381262	-0.147931	0.0856686	0.195352	-0.0816791	0.345118	-0.202783	-0.458144	-0.183711	-0.24094	-0.229358	-0.326217	-0.1506	-0.51776	-0.608148	-0.231349	-0.410031	-0.0104231	-0.22119	-0.0627769	-0.0512064	0.0896796	0.020503	-0.307213	-0.232102	-0.00993964	-0.258006	-0.146803	-0.271306	-0.392716	0.0967848	-0.0885413	-0.101503	-0.0386385	-0.0920449	-0.262124
SS-196	DDLPS	-0.00210023	-0.40811	0.0378001	-0.593944	-0.427829	-0.0424809	-0.111163	0.0238269	0.0859914	-0.521862	-0.251095	-0.0501013	0.240503	-0.441841	-0.081241	-0.0505794	0.0431676	0.0321554	0.00741245	-0.269655	-0.0137605	-0.199682	0.0393611	0.0686137	0.0222261	-0.236318	-0.286609	-0.198515	-0.306091	-0.235228	0.265882	0.0655218	0.500195	-0.408703	0.460193	0.0874266	-0.0683892	-0.155782	0.202553	0.0884312	0.130364	-0.0448107	-0.226009	-0.159036	0.0294878	0.158482	-0.237375	-0.212019
SS-200	LMS	-0.0106885	-0.541836	0.302743	-0.0858843	-0.0724431	0.358371	-0.169191	-0.145681	0.206975	-0.469537	-0.361405	0.0618291	0.259098	-0.105235	0.00603985	0.0675268	-0.00220498	0.143714	-0.119813	-0.159866	-0.192589	-0.171303	-0.166516	-0.0172619	-0.0900652	-0.452614	-0.46599	0.00840199	-0.406972	-0.194258	-0.0926583	0.00640567	-0.155518	0.166952	-0.524911	-0.0788141	-0.0854405	-0.335902	-0.0394495	0.0483948	-0.298977	-0.309279	-0.0180302	-0.0442387	0.000208425	-0.263205	-0.0831019	-0.155985
SS-197	UPS	-0.229527	-0.514101	0.092974	0.188258	0.00391922	0.0270884	-0.102368	-0.22398	0.0280071	-0.426246	-0.292218	-0.011724	0.102695	0.231299	-0.146827	-0.138899	-0.0994966	-0.0397307	0.162692	-0.254085	-0.237771	0.0512962	0.075894	-0.241039	-0.0251865	-0.374845	-0.483635	-0.236826	-0.428797	-0.167305	0.0910495	-0.0323733	0.0520066	-0.0734724	-0.14041	-0.218679	0.00585279	0.0153988	-0.140567	-0.122658	0.0496896	-0.269583	-0.184969	0.198375	0.0377975	0.272139	-0.263965	-0.240225
SS-210	WDLPS	0.352882	-0.575459	-0.112007	0.0330565	-0.339365	-0.164799	-0.106552	0.320541	0.0442597	-0.0643334	-0.0636476	-0.16671	-0.306965	-0.0324326	0.160455	0.243832	0.346819	-0.348407	-0.127869	-0.0666079	0.196022	-0.148235	-0.100534	0.0589678	0.00560499	-0.348628	-0.443286	0.388427	-0.0427504	-0.432611	-0.260665	-0.426644	-0.0315066	0.0973826	-0.317578	0.223473	-0.0167676	-0.415982	-0.0141455	-0.313158	-0.285062	-0.0380839	-0.365533	-0.161953	-0.112434	-0.338656	-0.0302451	-0.307375
SS-223	MFS	-0.230839	-0.468727	0.055031	0.108685	-0.0646681	-0.162494	-0.0382924	-0.135237	-0.271447	-0.308553	-0.101431	-0.19914	-0.304575	0.0902167	0.100025	-0.0830037	-0.013783	-0.175161	-0.0566353	0.0818012	-0.00162666	-0.189367	0.0828645	0.20916	0.322135	-0.173319	-0.33475	0.109273	-0.095185	0.0375926	-0.16127	-0.403475	-0.321988	-0.131911	0.34469	-0.203912	-0.0946742	-0.40762	-0.126566	0.0161126	0.117764	-0.0563802	-0.29613	0.122255	0.165763	-0.316061	-0.00886591	-0.357139
SS-190	DDLPS	-0.192711	-0.419183	0.0718185	-0.207033	-0.117528	-0.376352	0.0601804	-0.26247	-0.338372	-0.421182	-0.0427438	-0.019248	0.0266791	-0.105892	-0.178453	-0.113907	-0.17872	-0.0327719	-0.0869488	-0.461559	-0.225916	-0.10302	-0.0325764	0.326943	0.2328	-0.290725	-0.335029	-0.109899	-0.182171	-0.411755	-0.104435	-0.0560913	0.242984	-0.318959	-0.135508	-0.428968	0.154897	-0.119885	-0.0571268	0.00472879	-0.179335	-0.236741	-0.29072	-0.151272	0.38573	0.0108424	-0.176107	-0.213367
SS-317	RMS	-0.167632	-0.67138	-0.190246	-0.408274	-0.4068	-0.132346	-0.374228	-0.140002	-0.258125	-0.55121	-0.584319	0.156871	0.410208	-0.438396	-0.124715	-0.238989	-0.296304	0.504091	-0.381608	0.144424	-0.256734	-0.442602	-0.504592	-0.275635	-0.415229	-0.650301	-0.660669	0.0211533	-0.415026	-0.0237703	-0.137069	0.187685	0.557128	-0.295697	-0.12526	0.014047	-0.289551	0.155114	-0.111107	-0.254714	-0.319059	-0.489463	-0.0782102	-0.112731	-0.406518	0.356261	-0.266175	-0.289746
SS-242	DDLPS	-0.174221	-0.468819	0.25435	0.060817	0.0576915	-0.164054	0.015899	-0.188779	-0.183693	-0.370834	-0.0711191	-0.250457	-0.266275	0.24078	0.0261268	-0.153693	-0.202798	-0.197148	-0.0453617	0.218647	-0.188949	0.0507994	-0.0262067	-0.156109	0.234606	-0.442567	-0.440057	0.100799	0.148746	0.117241	0.0948489	-0.0882364	-0.282896	-0.109485	0.454134	-0.390585	-0.0757653	0.181801	-0.153843	0.214657	0.33347	-0.203222	0.027398	0.171156	0.172301	0.314457	0.0596263	-0.236319
SS-255	MFS	-0.250593	-0.564778	0.00884517	0.329593	-0.00972861	-0.239099	-0.0306667	0.106157	-0.11333	0.13775	-0.0410202	0.0356819	0.0574602	0.255298	0.0910459	0.0387611	-0.169467	0.167005	-0.13509	0.0273535	0.116609	-0.121105	0.0617301	0.103852	0.0941312	-0.385339	-0.409051	0.250314	-0.00142712	-0.124596	-0.138782	-0.227167	-0.363634	-0.125758	0.361175	-0.399746	0.0215507	0.00703544	-0.0716954	-0.204663	-0.130879	-0.262603	-0.283849	-0.243512	0.0551015	-0.333973	0.268716	-0.310644
SS-189	MLPS	0.301865	-0.488071	-0.18889	-0.0266477	-0.411613	-0.0347795	-0.165552	0.255493	0.083176	0.00204193	-0.238811	0.123567	-0.196768	-0.307848	-0.0430167	0.109975	0.284721	-0.0877671	0.0191403	0.14434	-0.00476147	-0.148453	-0.240017	0.0317256	-0.286838	-0.333105	-0.380627	0.153998	-0.142602	-0.439321	-0.0729393	-0.195799	0.162852	-0.0730637	-0.316884	0.303231	-0.11944	-0.0775302	0.137682	-0.219184	-0.376623	-0.043927	-0.391973	0.0307151	-0.172721	-0.350484	-0.222626	-0.294146
SS-239	LMS	0.227108	-0.56531	0.17227	-0.407204	-0.0535531	-0.131933	-0.120772	0.169036	-0.0854089	-0.359383	-0.320046	0.0235096	0.0884838	0.272286	-0.0193319	0.0337157	0.222998	0.199347	0.00345132	-0.100871	-0.136055	0.113351	0.0257673	-0.120339	-0.077952	-0.210812	-0.366133	-0.00769723	-0.302008	0.0715943	0.116759	-0.0721919	-0.319144	0.385394	-0.208507	-0.00106969	-0.0920898	-0.0995831	-0.154659	0.0154924	-0.244627	-0.0904856	0.218325	-0.0317931	0.153743	-0.114558	-0.0405554	0.00331328
SS-193	MFS	-0.0119118	-0.451889	0.00557384	-0.517596	-0.21786	0.142353	-0.0944675	-0.0713721	-0.146877	-0.562768	-0.241605	-0.182749	0.0696052	-0.427716	-0.223783	-0.135945	0.193953	-0.162466	-0.043139	-0.0489077	-0.191293	-0.156638	0.0751392	0.312579	0.0830105	-0.0849509	-0.234225	-0.126524	-0.275262	0.0854409	0.221473	0.00905998	0.117688	-0.367445	-0.464971	0.133748	-0.00409214	-0.320914	-0.0788472	0.152126	0.18863	-0.119001	-0.0572055	-0.238796	0.084505	0.209972	-0.350348	-0.128558
SS-260	WDLPS	0.108815	-0.599184	0.0665442	0.515917	-0.0568024	0.558484	0.115116	0.419724	0.164555	0.146298	-0.0166973	-0.358858	-0.392964	0.338069	0.0830896	0.173935	0.172846	-0.283211	-0.0694276	0.293636	0.147032	-0.0452824	-0.0115665	0.0255991	-0.0758296	-0.42756	-0.485508	0.343163	-0.124512	-0.116474	-0.227892	-0.522234	-0.305526	0.236443	-0.343268	-0.306636	0.0508349	-0.437416	0.0320352	-0.2629	0.105609	-0.233534	-0.061057	-0.216056	-0.117138	-0.0776258	0.213696	-0.351461
SS-287	LMS	0.324904	-0.561313	0.193053	-0.101729	-0.0648309	0.0100985	-0.110178	-0.00355201	0.25809	-0.454241	-0.332612	-0.0994956	0.0715694	0.252266	-0.155199	-0.0795184	0.364326	0.0214755	0.0120068	-0.0271321	-0.233814	0.144406	0.119171	-0.0947736	-0.124801	-0.209203	-0.410496	-0.0395359	-0.311167	0.0781709	-0.0590665	-0.244088	0.176205	0.407997	-0.548718	0.241415	-0.219087	-0.0525976	0.0535936	-0.199445	-0.292257	-0.000311058	-0.0148912	-0.135356	-0.0621381	-0.1755	-0.00287405	-0.0899797
SS-282	RMS	-0.106463	-0.491953	0.184164	0.182611	0.0295272	0.276177	0.0143105	-0.0725302	-0.0543195	-0.428206	-0.158041	-0.371728	-0.433917	0.329693	-0.208208	-0.136672	-0.0647052	-0.20924	-0.122848	0.202879	-0.308568	0.135302	0.182507	0.00546548	0.179786	-0.233296	-0.333668	-0.126416	-0.193462	0.270609	-0.0378711	-0.317734	-0.368414	0.136555	-0.232298	-0.197168	-0.0327431	-0.186119	-0.0167874	0.0193729	0.282875	-0.141201	0.0582309	0.0297555	0.16491	0.0557379	0.0370811	-0.315008
SS-281	DDLPS	-0.30894	-0.562905	0.0355061	0.499528	-0.0284194	-0.153161	-0.197761	0.0127415	-0.204079	-0.0906625	-0.388902	-0.293465	-0.24792	0.448013	-0.0885645	-0.270872	-0.242315	-0.0510091	-0.00794933	0.28642	-0.291378	-0.0445503	0.0605206	-0.201681	-0.37371	-0.538655	-0.508538	-0.00995927	-0.320248	0.191794	-0.0268687	-0.112312	-0.102077	0.0399734	-0.200009	-0.358122	-0.257239	0.26011	-0.0750505	-0.160461	0.273439	-0.395025	-0.253846	-0.124789	-0.316499	0.287428	0.0117889	-0.420957
SS-265	UPS	-0.287922	-0.53089	-0.0772724	-0.421355	-0.12164	-0.191004	-0.262496	-0.359482	0.0185728	-0.579055	-0.49353	0.0296885	0.441469	-0.120776	-0.266768	-0.373965	-0.261115	0.469368	-0.272659	-0.380923	-0.369245	-0.297291	-0.235286	-0.353474	-0.292898	-0.472878	-0.486627	-0.394828	-0.329153	0.170558	0.0590564	0.0470094	0.248759	-0.264423	0.225053	-0.353945	-0.27235	-0.0947305	-0.0499292	-0.0575535	0.113732	-0.256852	0.0200514	0.0183981	-0.267166	0.273149	-0.152842	-0.335702
SS-247	UPS	-0.0882688	-0.558742	0.0299842	-0.554542	-0.331309	0.163337	-0.132575	-0.00908934	-0.203666	-0.519208	-0.349462	0.0126439	0.321699	-0.43593	-0.326027	-0.121027	0.0174546	0.435776	-0.128013	-0.069073	-0.20427	-0.190787	-0.16514	0.159208	0.0124379	-0.138484	-0.27477	-0.37212	-0.3804	0.156334	0.075299	-0.0522948	0.0140505	-0.0288279	-0.24836	-0.203504	-0.105585	-0.124045	-0.0410722	0.0105446	0.0181348	-0.336109	0.0272312	-0.252227	0.127061	0.070431	-0.328647	-0.23197
SS-198	LMS	-0.156641	-0.615237	0.0714441	-0.433087	-0.0360242	0.00128488	-0.243243	-0.171786	-0.0137313	-0.471361	-0.474369	-0.0230185	0.491013	0.0705977	0.0445883	-0.0480349	-0.105736	0.411218	-0.338053	-0.104379	-0.233696	-0.277622	-0.219491	-0.131801	-0.245887	-0.318952	-0.479436	-0.240831	-0.324703	0.0788966	-0.16807	0.0487194	0.0741142	0.054197	-0.272063	-0.377248	-0.255577	-0.154324	-0.0718694	-0.253174	-0.225659	-0.470171	-0.245447	-0.368666	-0.333637	-0.060375	0.022937	-0.292461
SS-199	LMS	-0.143939	-0.551684	-0.00771076	0.166989	-0.17494	0.0955128	-0.0999162	-0.126653	-0.237709	-0.321276	-0.385999	0.0434372	0.331537	0.192423	-0.29808	-0.342359	-0.00158741	0.182861	0.0548443	0.317026	-0.194732	-0.0899101	0.0225005	-0.34442	-0.103296	-0.28414	-0.425264	-0.0952175	-0.206084	-0.0392956	0.170077	0.0660502	0.414272	-0.273258	-0.160034	-0.115947	-0.0973306	-0.134999	0.0211846	-0.203983	0.116439	-0.229798	0.0270848	-0.228425	-0.164626	0.310877	-0.123134	-0.0899252
SS-236	DDLPS	-0.137979	-0.539336	0.011996	0.139032	-0.125405	0.192336	-0.0378481	0.128317	-0.130212	-0.0936055	-0.114078	-0.205962	-0.247319	0.16315	0.0281819	0.0588083	-0.298146	-0.0960432	-0.279606	-0.0558709	-0.214101	0.0098313	-0.0849704	0.0892389	0.0669956	-0.443221	-0.470292	0.232002	0.0750089	-0.120912	-0.236987	-0.357777	-0.0282764	0.300415	0.100026	-0.454851	-0.152832	-0.321702	-0.146264	-0.116119	-0.00417918	-0.445398	-0.24773	-0.168069	-0.0875011	0.0642815	0.200098	-0.400445
SS-226	DDLPS	-0.152461	-0.666029	-0.0381867	-0.321058	-0.354648	-0.236508	-0.291479	-0.35482	-0.341911	-0.316015	-0.396899	0.0507573	0.313887	-0.373683	0.00784417	-0.0569023	-0.263033	0.434232	-0.132984	0.324819	-0.116869	-0.0768476	-0.309779	-0.371054	-0.414424	-0.66398	-0.692225	0.0173819	-0.407959	0.0224188	-0.0676007	0.133547	0.383615	-0.302511	0.582763	-0.183349	-0.337026	0.0343924	-0.176812	-0.164958	-0.125309	-0.490005	-0.0399857	-0.0102907	-0.393978	0.187374	-0.207955	-0.359265
SS-219	MLPS	0.142165	-0.497074	-0.309755	-0.324951	-0.352637	-0.297589	-0.132017	0.227845	0.0427655	-0.107082	-0.112578	-0.110756	0.0532289	-0.387628	-0.307636	-0.157908	0.124411	0.073986	-0.0726233	-0.211256	0.118934	-0.0927601	-0.0977684	-0.0259637	-0.102591	-0.325763	-0.437572	-0.0477956	-0.110205	-0.302043	-0.0116914	-0.0552854	0.0282037	-0.169712	0.189919	-0.111801	0.0237612	-0.391416	0.136108	-0.261889	-0.0823614	-0.134849	-0.0187226	-0.361356	0.109922	0.0836839	-0.203241	-0.219313
SS-220	UPS	-0.137691	-0.411947	0.101629	-0.467447	-0.116559	-0.176251	-0.11053	-0.0559922	0.0327575	-0.54493	-0.327399	-0.331973	-0.0552906	-0.350298	-0.142468	-0.0391995	0.0994925	0.139506	-0.00112843	-0.197737	-0.241089	-0.0431719	0.040276	0.257077	0.0722129	-0.309489	-0.320598	-0.440275	-0.194012	-0.085998	0.273878	0.00914104	0.282032	-0.330862	0.133887	0.00425612	-0.0252067	-0.0456398	0.116127	0.00999132	0.211768	-0.0488401	-0.101982	0.0393634	0.0863451	0.192334	-0.32417	-0.241536
SS-271	DDLPS	-0.1847	-0.361685	0.182137	-0.169898	-0.0366393	0.101929	-0.181331	-0.326464	-0.137542	-0.294491	-0.145386	-0.21364	-0.100694	-0.0659625	-0.0406415	-0.253338	-0.0767915	-0.125324	0.101224	-0.327795	-0.243012	0.13215	0.106537	0.0155992	0.27139	-0.333815	-0.334625	-0.35828	-0.0319348	-0.246829	0.244773	0.129969	0.24418	-0.353446	0.26021	-0.23676	-0.0252087	0.00431551	-0.0633935	-0.00876314	0.15944	-0.159834	0.0124674	-0.306557	0.186012	0.372189	-0.341741	-0.0626073
SS-128	ES	-0.221265	-0.346441	0.180038	-0.234925	-0.209006	0.16163	-0.229269	-0.325391	-0.0761197	-0.413085	-0.273315	0.137829	0.285432	-0.393237	-0.0254415	-0.197994	-0.260966	0.305474	-0.158882	-0.158843	-0.32816	0.0794542	0.0893744	-0.022259	0.135268	-0.263882	-0.259721	-0.266364	-0.0770089	-0.121698	0.19633	0.275094	0.503128	-0.436405	-0.496571	-0.368088	-0.000181827	-0.0347507	-0.140562	-0.158032	-0.0588533	-0.226812	0.021381	0.109499	0.000336672	0.28607	-0.470645	-0.171517
SS-267	MLPS	0.274192	-0.500623	-0.332171	0.0247659	-0.378116	-0.462963	-0.185776	0.293631	-0.183336	-0.0905393	-0.380964	0.0417921	0.104408	-0.335449	-0.279969	-0.0791399	0.117686	0.170643	-0.317222	0.187474	-0.0264618	-0.339577	-0.310546	-0.169465	-0.377102	-0.516167	-0.547941	0.0433694	-0.152728	-0.176668	-0.189733	0.0646362	0.309565	-0.267586	-0.112977	0.201708	-0.0849961	-0.297187	-0.0125256	-0.428579	-0.432008	-0.156926	-0.305601	-0.372546	-0.403174	0.00494746	-0.278672	-0.363668
SS-308	LMS	0.113517	-0.550219	0.0141577	0.420384	0.146385	0.0344085	-0.0892374	-0.0499414	-0.132509	-0.271026	-0.381324	-0.156535	0.117545	0.284741	0.150299	-0.0424947	0.219065	0.194239	-0.121863	0.379741	0.212072	0.112961	-0.0901505	-0.215431	-0.11888	-0.469866	-0.463417	0.0252552	-0.15097	0.261017	-0.119282	-0.319636	-0.138551	0.276871	-0.166246	-0.0225234	-0.274126	-0.285708	0.05957	-0.175841	-0.248098	-0.279271	-0.036593	-0.217293	-0.200114	-0.168024	0.0810551	-0.114962
SS-250	SS	-0.168765	-0.649702	-0.299461	-0.4909	-0.425249	-0.347632	-0.249431	-0.36381	-0.442939	-0.424905	-0.508922	0.142844	0.273325	-0.491102	-0.366283	-0.292633	-0.255289	0.368824	-0.112873	0.357073	-0.304716	-0.348555	-0.338369	-0.474963	-0.50364	-0.617588	-0.622728	-0.11805	-0.330043	-0.134942	-0.230488	0.133956	0.245365	-0.408202	-0.475122	0.023903	-0.261543	-0.237776	-0.282416	-0.15606	-0.22287	-0.353746	0.266104	-0.0816777	-0.476035	0.137906	-0.194222	-0.437565
SS-280	DDLPS	-0.169757	-0.636331	0.19636	-0.18536	-0.0591614	-0.208371	-0.399747	-0.110589	-0.172306	-0.21802	-0.276176	-0.00948704	0.422058	0.017762	-0.161628	-0.185707	-0.226377	0.461354	-0.208009	0.420961	-0.00985694	-0.208484	-0.130014	-0.128969	-0.318608	-0.512792	-0.516444	-0.218583	-0.251468	0.21576	0.0675252	-0.0157431	0.348912	-0.24783	-0.0324024	-0.251349	-0.243122	-0.19207	-0.153094	0.0280954	0.0285016	-0.297683	-0.253611	-0.20426	-0.270469	0.184404	-0.0130596	-0.274444
SS-306	MFS	0.124488	-0.463133	0.194071	0.31043	0.0711907	0.134738	-0.0751952	0.185077	-0.337257	-0.0311314	-0.108105	-0.214822	-0.230683	0.130635	-0.0890748	-0.116232	-0.024767	-0.275734	-0.116643	0.0858768	0.010268	-0.0688038	0.0611691	0.178628	-0.130572	-0.373548	-0.378835	0.0529695	-0.161629	0.242918	-0.0946237	-0.320323	-0.38163	0.0743538	0.0629379	-0.0559766	-0.120786	0.0456159	0.220016	-0.22772	0.263783	-0.131833	-0.209392	-0.161223	-0.106869	0.115927	0.0827466	-0.353353
SS-289	WDLPS	0.302802	-0.543428	0.036459	0.427687	-0.0190318	0.192756	-0.0669624	0.384565	0.29133	-0.0307017	-0.0383511	-0.136041	-0.241526	-0.0214854	0.0621552	0.196044	0.365036	0.0486611	-0.0626382	-0.0204544	0.279206	-0.0164409	-0.0177124	-0.069406	-0.204368	-0.480504	-0.55233	0.277179	-0.0138807	-0.148549	-0.203183	-0.301011	0.137339	0.132513	-0.239405	0.0739098	0.0922158	-0.509872	0.151831	-0.340069	-0.402904	-0.307179	-0.229772	0.00136758	-0.181597	-0.0702552	0.0691535	-0.301068
SS-261	WDLPS	0.0618839	-0.467425	0.140489	-0.251385	-0.129784	0.228189	-0.0942223	0.191255	-0.243803	-0.363093	-0.106748	-0.106586	-0.0674182	-0.395818	-0.0749705	-0.0773423	0.0233042	-0.193743	-0.0677909	-0.116616	-0.239035	-0.226495	0.0168877	0.219331	0.132003	-0.180004	-0.263482	0.0130687	-0.142334	-0.177769	0.0417808	-0.134511	-0.151633	-0.29529	-0.065855	0.0980494	-0.159593	-0.151229	0.00843643	-0.191249	0.380288	-0.0175987	-0.241849	-0.160168	0.0963901	0.147561	-0.300943	-0.208609
SS-303	DDLPS	0.15292	-0.526304	0.0683319	0.3142	-0.131363	-0.127162	-0.105118	0.152129	-0.145822	-0.0322945	-0.0482483	-0.308247	-0.166989	0.180316	-0.243954	-0.0908649	0.154834	0.0853876	-0.186756	0.104164	-0.281646	-0.15946	-0.0118389	-0.154777	0.0308952	-0.284682	-0.343969	0.0543479	0.0375451	0.150713	-0.0862943	-0.225497	-0.223761	0.0734532	0.0278712	-0.282775	-0.167811	-0.00897222	0.206963	0.03626	0.179972	-0.225687	0.0133151	-0.18482	-0.0565036	0.0937485	0.140632	-0.237382
SS-263	WDLPS	0.209316	-0.579704	-0.0693299	0.414905	-0.0780965	0.0353384	0.0303954	0.337277	0.0504754	0.179662	0.00750317	-0.243706	-0.391611	0.354507	0.115637	0.188621	0.0958814	-0.351116	-0.156237	0.171199	0.199423	-0.0510942	-0.128088	0.161391	-0.176792	-0.52777	-0.509817	0.265851	0.0259335	-0.206934	-0.368796	-0.499232	-0.280165	0.27332	-0.00916836	-0.197092	0.0125635	-0.194589	0.0148604	-0.342324	-0.283048	-0.350184	-0.257829	-0.128128	-0.145891	-0.394167	0.191513	-0.267877
SS-269	RMS	0.193944	-0.471283	0.0587939	0.466335	-0.0481607	0.173834	0.130975	0.34092	0.0808915	0.324498	0.0520841	-0.35524	-0.438782	0.380713	0.298928	0.228662	0.106464	-0.343275	-0.237557	0.194427	0.46113	0.120331	0.0648997	0.303643	0.282933	-0.387579	-0.416143	0.497072	0.0670486	-0.208232	-0.402765	-0.623344	-0.0951429	0.405471	0.0408485	-0.151279	0.19051	-0.254297	0.100311	-0.274498	-0.442633	-0.0712931	-0.269453	-0.170035	0.103361	-0.42828	0.275091	-0.251071
SS-252	RMS	-0.251278	-0.6181	-0.244637	-0.374357	-0.417615	-0.390904	-0.375837	-0.248148	-0.357288	-0.556507	-0.553078	0.220592	0.486813	-0.49569	-0.22199	-0.34511	-0.351044	0.439029	-0.309938	-0.444988	-0.189351	-0.416172	-0.363402	-0.436487	-0.541711	-0.677648	-0.665509	-0.121529	-0.351194	-0.312964	-0.149242	0.276321	0.580938	-0.374886	-0.0980298	-0.240633	-0.344444	-0.109235	-0.15131	-0.436176	-0.375559	-0.380428	-0.0647971	-0.277332	-0.463595	0.324963	-0.319174	-0.316447
SS-212	UPS	-0.153785	-0.401962	0.123998	-0.0804974	-0.187732	0.374901	0.0492822	-0.17865	0.189722	-0.487138	-0.344012	-0.1649	-0.255226	0.0209158	-0.162321	-0.23117	-0.00521655	-0.0522029	-0.023098	-0.0267447	0.0830137	-0.0413673	0.0663565	-0.0725943	-0.131106	-0.229488	-0.322197	-0.341066	-0.235606	0.227296	0.170386	-0.0898603	0.0339065	-0.167053	0.0310748	-0.212045	-0.08921	-0.142108	-0.151506	-0.120638	0.314099	-0.217146	-0.128735	-0.123574	-0.0642623	0.118279	-0.236554	-0.100837
SS-191	DDLPS	-0.0541979	-0.504072	0.304988	0.466586	-0.174213	-0.114288	0.10834	-0.0065137	-0.299195	0.000319924	0.018758	-0.3417	-0.419896	0.332855	0.107351	-0.0633573	0.0500319	-0.320223	0.221729	-0.103765	-0.196226	0.250921	0.0889336	0.0574474	0.187463	-0.442271	-0.414085	0.178993	-0.174516	0.0463049	0.0757671	-0.14195	-0.302557	-0.148408	0.286147	-0.0785241	-0.0485705	-0.423734	-0.053497	0.00571254	0.321054	-0.2536	-0.0112623	-0.104607	0.181567	0.0613407	0.134993	-0.198955
SS-201	MLPS	0.317993	-0.536573	-0.226045	0.0386113	-0.141405	0.205575	-0.117648	0.357796	0.0511662	-0.073867	-0.1807	-0.157917	-0.217334	-0.232055	-0.158486	-0.0381581	0.206693	0.0632333	0.0153287	-0.130037	0.196287	-0.180237	-0.159487	-0.173903	-0.285608	-0.371976	-0.460295	-0.0140058	-0.200909	-0.34856	-0.297527	-0.218222	0.162757	0.0731035	-0.497083	0.230231	-0.0242844	-0.560864	0.0842939	-0.42995	-0.416294	-0.235269	-0.110805	-0.0361021	-0.295969	-0.291872	-0.143259	-0.353383
SS-215	RMS	-0.237696	-0.484333	-0.135687	-0.0765337	-0.195401	-0.148391	-0.134431	-0.254417	-0.161884	-0.419067	-0.384091	0.127695	0.311425	-0.162076	-0.209892	-0.342959	-0.28674	0.373781	-0.206861	0.0701134	-0.483991	-0.313599	-0.233709	-0.35335	-0.322325	-0.383113	-0.456104	-0.101727	-0.347579	0.0558019	-0.00684532	0.196038	0.476714	-0.323171	-0.0639649	-0.23755	-0.179627	-0.335572	-0.187376	-0.343411	-0.124521	-0.414435	0.0339741	0.0770811	-0.146719	0.383382	-0.244853	-0.131344
SS-276	WDLPS	-0.0601177	-0.632839	-0.134284	0.577747	-0.0811682	-0.0108321	-0.20406	-0.0731185	0.0210546	0.146369	-0.0836354	0.0720036	-0.132343	0.220967	0.081535	0.0842299	-0.340694	0.070382	-0.23543	0.426077	-0.252132	-0.236536	-0.136559	-0.0290001	-0.173004	-0.556301	-0.555091	0.122532	-0.159929	-0.22875	-0.376409	-0.312596	-0.138266	0.0190881	-0.382254	-0.426665	-0.156541	-0.217785	-0.178433	-0.267028	0.0189331	-0.546301	-0.0852817	-0.179191	-0.234253	0.0413763	0.182126	-0.387588
SS-307	UPS	-0.0576283	-0.490012	0.125275	0.316686	0.0453321	0.404447	-0.0699225	0.00124518	-0.161934	-0.305027	-0.410452	-0.180517	0.0367123	0.355476	0.0857264	-0.176626	-0.087675	0.262405	-0.0830165	0.368018	0.0220451	-0.0377893	0.00527289	0.221526	-0.0881946	-0.512016	-0.433653	-0.0333462	-0.325875	0.183918	0.0661241	-0.0844121	0.115826	-0.0431119	0.234926	-0.245455	-0.162218	-0.0154456	0.105705	-0.0410654	0.031556	-0.358657	-0.133704	0.30096	-0.138759	0.286275	-0.0289329	-0.222892
SS-279	MFS	0.315823	-0.452491	0.29332	-0.0111096	0.0740374	0.481365	0.0472524	0.195924	-0.0151712	-0.107038	-0.0399919	-0.406191	-0.518632	0.29425	0.190387	0.168245	0.30032	-0.369566	0.166818	-0.000204577	-0.173442	0.155945	0.0962523	0.0656286	0.298253	-0.234511	-0.284917	0.185121	0.168058	0.194277	0.0468309	-0.425794	-0.311337	0.0571123	-0.27881	0.103764	-0.113087	-0.582176	0.147149	-0.0347302	0.27663	-0.312544	0.0682411	-0.129761	0.128997	0.205339	0.0360512	-0.228965
SS-286	MPNST	-0.16706	-0.461149	-0.0561413	-0.419642	-0.151727	-0.0652123	-0.195609	0.0856744	0.121662	-0.323286	-0.142556	-0.206338	0.0518618	-0.0788964	-0.0753891	-0.313528	-0.00652415	0.130965	0.0530833	-0.0166064	-0.19664	-0.114346	-0.123274	0.245756	-0.0572812	-0.166699	-0.206443	-0.399085	-0.323822	-0.0743723	0.107339	0.0665252	0.28846	-0.151101	0.704161	-0.327221	-0.0662388	0.112293	-0.0683722	0.0539026	-0.141194	-0.436662	-0.263574	-0.11292	-0.112487	0.103575	-0.235724	-0.323789
SS-284	UPS	-0.14319	-0.472062	0.0649032	-0.258902	-0.308718	0.158536	-0.0414894	0.241351	-0.0734576	-0.370006	-0.000899718	-0.299493	-0.158534	-0.220982	0.0730341	0.0070834	-0.0218039	-0.0796383	0.0954828	-0.0623974	0.038942	0.0123715	0.0770312	0.351382	0.391363	-0.19746	-0.217255	-0.109205	-0.039219	-0.00775945	0.0533977	-0.346551	-0.112909	-0.260908	0.355041	-0.218501	0.0511427	-0.363225	-0.00762421	-0.101913	0.198999	-0.0322103	-0.2359	-0.271649	0.182225	-0.0840495	-0.206433	-0.214167
SS-272	UPS	-0.245411	-0.460536	-0.0395001	0.27129	0.098435	-0.169936	0.00962903	-0.366467	0.0288149	-0.44395	-0.364424	-0.0658603	0.206125	0.38105	-0.298735	-0.232048	-0.0844697	0.327011	-0.014262	-0.122485	-0.322812	0.0599383	-0.0134464	-0.215818	0.0113862	-0.466073	-0.455362	-0.166896	-0.411476	0.0690641	-0.00435738	0.0502305	-0.0858372	0.111594	0.361167	-0.085073	-0.180793	0.318555	-0.302768	0.0114718	0.297446	-0.353296	-0.0583179	-0.0658269	0.18493	0.175327	0.0348326	-0.207108
SS-298	AS	0.34178	-0.531948	0.138343	0.226155	0.283174	0.101156	-0.0327307	0.209774	0.0687929	0.148748	-0.0708385	-0.291154	-0.482624	0.347461	0.164879	0.229013	0.193651	-0.372144	-0.0555881	0.151638	0.251646	0.143726	0.098708	0.0591545	0.0686963	-0.478287	-0.485359	0.300343	-0.0817821	0.0859728	-0.209012	-0.515915	-0.332691	0.470375	-0.17401	0.281715	0.0456806	0.0593543	-0.12404	-0.240401	-0.251225	-0.0381644	-0.0346497	0.103559	-0.0344132	-0.167583	0.256625	-0.274334
SS-309	UPS	-0.209048	-0.535221	0.155015	-0.507253	-0.242828	0.126229	-0.147701	0.137439	-0.076495	-0.555438	-0.290488	-0.250536	0.304314	-0.306953	-0.108194	-0.212578	0.0525346	0.130728	0.060462	-0.355195	-0.0801213	-0.0832144	0.0332873	0.0895281	0.0299205	-0.240172	-0.263791	-0.425376	-0.222479	0.103726	0.326197	0.0724878	0.288439	-0.348612	0.535627	-0.320641	-0.165508	-0.176402	0.058538	0.0223057	0.193607	0.0751195	0.100683	-0.189353	0.0434111	0.223654	-0.331746	-0.209518
SS-313	UPS	-0.114254	-0.427157	0.308819	0.154088	-0.0449903	0.154704	0.019576	0.187365	-0.267689	-0.0790138	0.0329221	-0.176145	-0.109234	0.329883	0.0998815	-0.0311431	-0.0230312	0.214772	0.126676	0.0295252	-0.144461	0.249373	0.220858	0.265019	0.201097	-0.104253	-0.189861	-0.219019	-0.0620128	0.0754983	0.195842	-0.116342	0.266707	-0.273362	-0.0256981	-0.121353	0.10393	-0.234746	0.082905	0.0596625	0.149329	-0.147735	-0.129443	0.124849	0.0480889	0.0690691	-0.103371	-0.150138
SS-245	RMS	-0.383176	-0.596138	-0.181748	-0.49739	-0.379655	-0.120391	-0.38206	-0.318215	-0.207711	-0.587225	-0.504977	0.0810635	0.531502	-0.306021	-0.257774	-0.1962	-0.390774	0.507047	-0.350131	-0.0212563	-0.33714	-0.412946	-0.441086	-0.368006	-0.398983	-0.659306	-0.649456	-0.293941	-0.48112	0.0620755	-0.0208852	0.069847	0.420713	-0.240309	0.215561	-0.402096	-0.167255	0.0351202	-0.329101	-0.160123	-0.362619	-0.457325	0.134184	-0.0168445	-0.449027	0.203691	-0.30075	-0.375263
SS-314	MLPS	-0.026404	-0.417902	0.170894	0.305695	-0.0441647	0.259053	0.0657534	0.0812176	-0.0141612	-0.122626	0.159396	-0.366212	-0.469749	0.214339	0.0638155	0.0343861	0.0689414	-0.220427	-0.00156041	0.280849	-0.233065	0.0459476	0.134744	0.189437	0.246304	-0.14297	-0.232047	-0.156843	-0.0642631	0.145733	0.0883353	-0.360266	-0.102335	-0.0773918	0.378958	-0.244206	0.0938012	-0.101594	0.0672334	-0.0668563	0.364008	-0.0329492	0.0877739	-0.00758623	0.0188786	0.0657903	0.0968759	-0.35976
SS-312	LMS	-0.000288293	-0.536415	0.0833775	-0.455672	-0.111364	0.188213	-0.0958759	-0.139403	-0.168202	-0.356434	-0.388405	-0.128175	0.282361	0.0372039	0.0802183	-0.0729727	-0.021634	0.301046	-0.124155	-0.188758	-0.316176	-0.150122	-0.143381	-0.113529	-0.199246	-0.447858	-0.46998	-0.274507	-0.242844	0.036222	0.0438657	0.0933832	0.469501	0.0212007	0.442648	-0.118063	-0.202044	0.0309458	0.00470723	0.0557258	-0.221815	-0.198407	-0.0964508	-0.0629251	-0.071177	0.144471	-0.0766763	-0.182975
SS-302	LMS	0.135341	-0.595958	-0.128732	0.223863	0.0713851	-0.0468994	-0.117088	0.0863593	-0.0103103	-0.442772	-0.362259	-0.161401	-0.0547602	0.16178	-0.137901	-0.166092	0.0860951	0.189382	-0.198089	-0.170624	-0.25661	-0.137045	-0.162901	0.0594578	-0.116337	-0.392151	-0.46994	-0.328853	-0.200619	-0.0235654	-0.185563	-0.255098	-0.0244741	0.114081	0.242676	0.0216489	-0.1053	-0.17735	0.0723568	-0.0973384	-0.188176	0.0723261	-0.0999376	-0.308313	-0.0853084	-0.121552	0.0223991	-0.249203
SS-288	LMS	0.00799988	-0.475623	0.229668	0.452729	0.168689	-0.0455142	-0.086275	0.0790294	-0.266726	-0.122151	-0.227264	0.048508	0.222488	0.370894	0.0772842	0.041327	0.00544025	0.220642	0.0625909	0.219029	-0.13508	0.278632	-0.101819	-0.0621349	-0.0743875	-0.174121	-0.366791	0.0763256	-0.280828	-0.0422749	0.1423	-0.133751	-0.126652	0.286516	0.235779	-0.186807	0.100149	-0.095049	-0.130311	0.0212955	-0.206738	-0.256641	0.0357246	-0.0963628	-0.118292	0.0303535	0.0638558	-0.125777
SS-258	UPS	-0.227182	-0.547621	0.148977	0.544802	-0.0621159	0.0985774	-0.20727	-0.349283	0.0632928	-0.264653	-0.264774	-0.0439492	-0.114402	0.291245	-0.231754	-0.234165	-0.179101	0.20356	-0.0334078	-0.110306	-0.298554	-0.0376236	0.00233546	-0.245266	-0.328471	-0.561144	-0.555163	-0.0352044	-0.44139	-0.13101	0.148398	0.120528	-0.127462	0.192739	0.619056	-0.287649	-0.153117	0.243448	-0.145208	0.0433369	0.220277	-0.419616	-0.182789	-0.00957866	-0.298173	0.143246	0.136706	-0.234931
SS-278	MLPS	0.199969	-0.500963	0.117389	0.524203	-0.0414372	0.0967458	-0.14937	0.304406	-0.0255261	-0.0939677	-0.191925	-0.172061	-0.1396	-0.0567056	-0.0829308	-0.0944126	0.0325691	0.102406	-0.243184	0.356155	-0.0310907	-0.123836	-0.0978302	0.106594	-0.238553	-0.571255	-0.548943	0.146946	-0.0574293	0.0586979	-0.0573628	-0.270796	0.0303501	-0.190014	0.626098	-0.275633	-0.143971	-0.455773	0.157082	-0.0404675	0.0551254	-0.218675	-0.270391	-0.230048	-0.253427	-0.0642406	-0.0536402	-0.335916
SS-254	RMS	-0.174639	-0.600337	-0.260756	0.123929	-0.416137	0.102138	-0.357793	-0.123486	-0.0179975	-0.325147	-0.44166	0.136937	0.15266	-0.284448	-0.208996	-0.213096	-0.332886	0.39048	-0.252911	0.0692939	-0.345157	-0.0876003	-0.354148	-0.452341	-0.50994	-0.68325	-0.677617	-0.161327	-0.366493	-0.0773283	-0.0670828	0.185679	0.391865	-0.231987	0.263189	-0.0221251	-0.276163	0.18969	-0.284233	-0.116535	-0.32365	-0.466512	0.0965197	-0.074462	-0.458682	0.066129	-0.176316	-0.333688
SS-277	DDLPS	-0.0277029	-0.494185	0.229374	0.248304	-0.112273	-0.248932	-0.0356437	0.149687	-0.136464	-0.0922457	-0.0704052	-0.223448	-0.411015	0.283832	-0.0273301	-0.13394	0.0270948	-0.0628115	-0.00975501	0.400518	-0.126783	-0.00321246	0.0840734	-0.106891	-0.0110794	-0.262896	-0.399714	0.133815	0.0184621	-0.0786853	0.152986	-0.140364	-0.0824967	-0.142727	0.519171	-0.312989	-0.0655395	0.0090792	0.19772	-0.0331445	0.37307	-0.0710958	-0.105616	-0.0942302	-0.198517	0.0434578	0.121663	-0.348367
SS-87	UPS	-0.0868511	-0.474464	0.0707741	-0.373657	-0.343499	0.0750094	-0.0405056	0.0760512	0.128529	-0.11583	-0.0207634	-0.154171	-0.248931	-0.12719	0.0226068	0.00236933	-0.0770298	-0.15929	-0.0833895	0.1918	-0.0352066	0.0448968	0.0989486	0.0877468	0.0713779	-0.427564	-0.415333	-0.0273806	-0.033764	-0.188217	-0.0670387	-0.233507	-0.0538603	-0.246184	-0.0759822	-0.335336	0.108694	-0.261688	0.126016	0.136714	0.0219038	-0.18053	-0.249539	0.153332	0.391571	-0.156885	-0.197713	-0.152235
SS-53	otherFS	-0.286778	-0.540731	0.0126806	0.437715	-0.0638832	0.0424495	-0.228993	0.0448626	-0.196713	-0.0354203	-0.259813	-0.0620011	-0.094561	0.407472	-0.00273076	-0.059338	-0.29102	-0.030426	0.110247	0.435499	-0.288234	-0.126085	0.0119171	0.0905224	-0.0425728	-0.530776	-0.558834	0.126909	-0.0678861	-0.168736	-0.137329	-0.126679	-0.135143	0.256937	0.174446	-0.27828	-0.0901562	0.0630078	-0.25338	-0.177208	0.0597895	-0.214887	-0.229626	0.163405	-0.337995	0.0982061	-0.0500386	-0.382116
SS-23	otherFS	-0.299695	-0.576023	0.165675	0.185625	0.0348324	-0.0415197	-0.00284194	-0.349918	-0.274116	-0.270543	-0.214459	-0.0876788	-0.0487069	-0.00923478	-0.10568	-0.0806201	-0.259984	0.210466	-0.155691	0.0558186	-0.340768	-0.10428	0.120117	0.103714	0.102799	-0.460045	-0.457763	0.121389	-0.280363	0.1961	-0.088202	-0.138282	0.0443546	-0.250724	-0.0724251	-0.202881	-0.0872589	0.0383563	-0.250385	-0.125071	-0.0902362	-0.0366313	-0.18437	0.335399	-0.171249	0.083982	-0.0614212	-0.357614
SS-156	DDLPS	-0.0659619	-0.503214	0.0819685	-0.0497994	-0.0315491	-0.0832563	-0.017497	0.0958271	-0.330969	-0.0220197	-0.00879333	-0.240327	-0.446788	-0.0547845	-0.133321	-0.00246824	-0.0548011	-0.247713	-0.0215541	0.364201	0.073118	-0.076472	0.0674033	0.139016	0.146705	-0.295153	-0.336013	-0.0900991	-0.0677755	-0.20356	0.0577667	-0.369909	-0.419314	-0.318971	0.408007	-0.0103503	0.0776041	-0.110346	0.0764125	-0.187063	0.254534	-0.124329	-0.233499	-0.204166	-0.150712	-0.0196044	-0.108905	-0.309639
SS-159	DDLPS	-0.215206	-0.576914	0.113385	0.395724	0.141761	-0.000220849	-0.184185	0.127014	-0.309661	-0.0274338	-0.11732	-0.125923	-0.303626	0.269987	0.0847507	0.0412749	-0.255627	-0.133634	-0.144604	0.329525	-0.0174604	-0.240876	0.120073	0.0733059	0.112366	-0.251758	-0.363685	0.0590076	-0.154817	0.0930178	-0.210118	-0.449493	-0.405268	0.140241	0.109191	-0.277304	-0.0683296	-0.525251	-0.112756	-0.147896	-0.00965814	-0.244145	-0.320569	0.100876	-0.37062	-0.334317	0.277063	-0.397563
SS-97	DDLPS	-0.368971	-0.468046	0.145471	0.270112	-0.150445	0.242006	0.0614531	-0.0518756	-0.171007	0.000672397	-0.0721549	-0.217629	-0.342259	0.34297	0.181675	0.160405	-0.33878	-0.214888	0.0171587	-0.044658	-0.023914	0.206698	0.250385	0.106846	0.306664	-0.50108	-0.333327	-0.0729477	0.116108	-0.152497	-0.0374445	-0.303575	-0.341211	0.0352088	0.159473	-0.43982	0.0552415	-0.257072	-0.180811	-0.200488	-0.0691587	-0.249009	-0.220568	0.36462	-0.0109494	-0.0768173	0.129759	-0.301215
SS-143	DDLPS	-0.37053	-0.591759	-0.0782861	0.321643	-0.227556	0.170948	-0.165857	-0.019289	-0.0149646	-0.0213694	-0.241481	-0.0796178	0.0642889	0.35442	-0.0607962	0.0312135	-0.19127	0.238168	0.161962	0.228133	-0.158645	0.112574	0.0529722	-0.326233	-0.300241	-0.564821	-0.561876	-0.0877694	-0.247219	-0.0857251	0.00854104	-0.148817	-0.0385443	0.0158897	-0.24947	-0.413178	-0.154078	-0.0855432	-0.193938	-0.340176	-0.00572662	-0.444638	0.00803598	0.0286817	-0.262289	0.115648	-0.127206	-0.305915
SS-83	otherFS	-0.171347	-0.550199	0.011463	-0.480165	-0.355963	-0.409766	-0.255608	-0.118683	0.0541413	-0.399394	-0.273648	-0.11579	0.103379	-0.332594	-0.251765	-0.16203	-0.0292151	0.158201	0.0559258	-0.359588	-0.0471783	-0.0639416	0.146397	-0.205112	0.120357	-0.364819	-0.421604	-0.421631	-0.347583	-0.210424	0.155526	-0.0598149	0.116926	-0.326134	0.308192	-0.281194	-0.133591	-0.15752	-0.0408635	-0.0388357	-0.0428302	-0.221017	-0.123243	-0.155842	0.0418596	-0.0582188	-0.231439	-0.350735
SS-178	MFS	-0.0280277	-0.409433	-0.0184359	0.22831	-0.176781	0.169227	-0.186988	0.263558	0.057491	0.0425307	-0.0711583	-0.274956	-0.248125	0.0648897	-0.124999	-0.00327355	0.119318	-0.128344	0.0714968	0.489981	-0.0104155	0.0200766	0.0657539	0.160208	-0.095093	-0.410693	-0.403072	-0.23251	-0.00042452	-0.164808	-0.0361084	-0.150363	-0.237157	-0.112522	0.118246	-0.0181068	-0.240104	-0.505372	0.181854	-0.0995191	0.103198	-0.160578	-0.144819	0.139814	-0.0533786	-0.237358	0.0433478	-0.394482
SS-130	DDLPS	-0.251255	-0.454744	-0.125062	0.231649	-0.0239965	0.191762	-0.0548879	-0.379151	-0.11535	-0.00372173	-0.0977241	-0.123589	-0.124605	0.0675717	-0.239382	-0.229735	-0.0921062	0.0388592	-0.29607	0.0576634	-0.135054	-0.222274	-0.173394	-0.0907948	0.0946298	-0.105982	-0.196093	0.213384	-0.0506452	0.0229393	-0.126824	-0.246435	-0.179114	0.0109392	-0.145957	-0.320106	-0.226018	-0.30551	-0.099325	-0.151816	0.10975	-0.422294	0.174864	0.279048	0.0562421	0.15387	-0.103921	-0.226323
SS-39	MFS	-0.00329967	-0.544723	-0.139451	0.483407	-0.0308851	0.383184	0.245825	-0.000740175	0.138524	0.134918	0.0689138	-0.219522	-0.407673	0.278086	0.137587	0.24233	-0.0332021	-0.344672	0.0738075	0.286115	0.162911	0.232218	-0.000307186	0.251719	0.0884271	-0.177277	-0.33322	0.400508	-0.0603542	0.0473049	-0.198177	-0.445897	-0.341776	0.367106	-0.101104	-0.226055	0.1029	-0.167525	-0.218112	-0.042695	-0.0567547	-0.286754	-0.0667481	-0.284469	0.2028	-0.26528	0.180438	-0.253987
SS-75	LMS	-0.118478	-0.588363	-0.109724	-0.0405486	0.00308838	0.124848	-0.181977	-0.163776	-0.0562458	-0.20846	-0.354987	0.122768	-0.0284098	0.270757	-0.0322408	0.00699385	-0.0295492	-0.0998425	-0.139008	-0.16946	-0.0462079	-0.16142	-0.0231096	0.239412	-0.216691	-0.509226	-0.492459	-0.203598	-0.335006	-0.209322	-0.328371	-0.366432	-0.320344	0.313506	-0.317492	-0.0244493	-0.25625	-0.154363	-0.197807	-0.25673	-0.401027	-0.011207	-0.0785624	-0.0676763	-0.285182	-0.326654	0.129493	-0.37438
SS-163	LMS	-0.0285902	-0.627259	-0.349441	-0.526344	-0.36615	-0.201293	-0.0793081	0.116745	0.0140634	-0.492934	-0.378069	-0.0258324	0.178313	-0.270637	-0.204332	-0.153089	0.0234959	0.340766	-0.0711053	-0.234693	-0.0665307	-0.226712	-0.248669	0.138789	-0.252358	-0.396173	-0.475096	-0.0215975	-0.255119	-0.153286	-0.0449488	0.0749225	-0.114186	-0.210891	0.229405	-0.137801	0.105122	-0.127935	0.0500792	-0.343315	-0.18104	-0.151717	-0.175973	-0.00611765	-0.449747	-0.110582	-0.313222	-0.196735
SS-167	LMS	-0.250924	-0.504533	0.0784122	0.232149	0.123077	-0.198297	-0.0482154	-0.303734	0.104727	-0.285737	-0.249643	-0.0586694	0.216711	0.282962	-0.0279544	-0.0156177	-0.159951	0.367172	-0.044744	-0.13589	-0.114172	-0.0428976	-0.0333763	0.0307078	0.0399205	-0.373735	-0.420683	-0.226994	-0.192876	-0.0180931	0.106448	-0.0341738	-0.221775	0.149925	0.308492	-0.287121	-0.12081	0.11655	-0.062111	-0.124543	-0.0746118	-0.0955109	-0.0479389	0.183357	-0.106615	0.065222	-0.0346324	-0.222897
SS-13	SS	-0.256921	-0.575902	-0.213961	-0.412853	-0.327253	-0.199267	-0.0324572	-0.163207	0.0396842	-0.366126	-0.330635	0.112411	0.0464423	-0.247631	-0.157681	-0.172251	-0.309881	0.140878	-0.0861015	0.26329	-0.0322709	-0.210966	-0.234289	-0.17051	-0.326334	-0.516142	-0.539445	-0.12919	-0.199189	-0.256073	-0.170179	-0.092127	-0.156383	-0.0245466	-0.254128	-0.150371	0.0318615	-0.0745399	-0.178986	-0.269764	-0.224566	0.0322031	-0.247766	0.302218	-0.334754	0.0200068	-0.0445988	-0.300381
SS-19	UPS	-0.0105803	-0.476913	0.139681	-0.449761	-0.198741	0.223668	-0.194364	-0.162209	-0.0567872	-0.382002	-0.20131	-0.199868	-0.036416	-0.190783	-0.147987	-0.155492	0.0804894	0.0442102	-0.155509	0.0776726	-0.141968	-0.0796086	-0.209937	-0.213368	0.0183489	-0.439719	-0.407453	-0.279222	-0.306139	0.0166775	0.0246561	-0.0701686	0.150197	-0.225332	-0.00396007	-0.0384937	-0.310188	-0.335671	-0.0386177	-0.0982931	0.0288127	-0.132515	0.0155935	-0.0302322	0.0773609	0.091012	-0.170344	-0.292531
SS-36	WDLPS	-0.0510475	-0.584816	-0.031016	0.1776	-0.128643	0.181977	0.0482491	-0.122463	0.272099	-0.142023	-0.191025	-0.181301	-0.239852	0.365751	-0.0507555	-0.0767241	-0.0197017	-0.106974	0.0517807	-0.114312	-0.0773717	0.0861064	0.161993	-0.232251	-0.0661987	-0.38047	-0.515419	-0.207657	-0.168313	-0.153269	-0.0520324	-0.253347	-0.255629	0.220007	-0.145786	-0.17916	0.0418089	-0.382509	-0.176254	-0.27482	0.294769	-0.131284	-0.362397	0.24885	-0.304222	0.171778	0.0230253	-0.365696
SS-42	SS	0.10183	-0.584922	-0.232123	-0.448101	-0.233721	0.0571683	-0.11492	0.155722	0.118333	0.08799	-0.0176715	-0.125095	-0.253478	-0.173264	0.102304	0.0824146	0.209167	-0.104054	-0.217004	-0.250735	0.103578	-0.15575	-0.315899	0.0334706	-0.240019	-0.269302	-0.460723	0.211046	0.0322033	-0.244475	-0.271665	-0.294727	0.111582	-0.148118	-0.00593143	0.124765	0.0422013	-0.148196	0.0203507	-0.297456	-0.00442793	-0.152423	-0.207184	-0.176066	-0.0703588	0.0462259	-0.0476338	-0.240584
SS-154	UPS	-0.160554	-0.451052	0.239756	-0.320141	-0.243262	0.22844	-0.148023	0.115922	-0.0445058	-0.395134	-0.20145	-0.0337665	0.0980447	0.0895569	-0.00658794	-0.109069	-0.00694436	0.23973	0.12642	0.116137	-0.139483	0.154848	0.0413082	-0.0340838	0.0470997	-0.29472	-0.354098	-0.298998	-0.0230466	-0.15022	0.249581	0.0939051	0.131788	-0.0826174	0.393356	-0.295449	0.0346095	-0.140276	-0.0736134	0.151783	0.0246026	-0.173835	0.0105587	-0.0332058	0.141061	0.0123282	-0.157001	-0.0988911
SS-35	LMS	-0.0699782	-0.546604	0.0041875	-0.253875	0.0342015	-0.312989	-0.141772	-0.0899435	0.114353	-0.285893	-0.362618	-0.116998	0.0763575	0.143499	-0.016257	-0.0405249	0.0135488	0.181556	0.0186128	-0.164321	-0.16459	0.0805289	0.0568583	0.0252123	-0.126944	-0.374113	-0.444829	-0.110237	-0.292278	0.121111	-0.0587431	-0.277526	-0.259438	0.360991	-0.361995	-0.198233	-0.138196	-0.118799	-0.103309	0.112263	-0.299526	-0.202582	0.0833165	-0.0662776	-0.247792	-0.237856	-0.0601092	-0.118163
SS-112	LMS	0.0304378	-0.568452	0.142649	0.0477622	0.0297277	0.0909075	0.0145709	-0.000228191	0.117869	-0.101894	-0.240794	-0.162443	-0.352259	0.406029	0.0513761	0.00461838	-0.0087272	-0.195075	-0.0793705	-0.310576	0.0214301	0.101698	-0.0487054	0.213568	-0.0418578	-0.485668	-0.49118	0.17974	-0.190579	-0.103463	-0.263259	-0.39035	-0.444806	0.356189	-0.125828	-0.178014	-0.123255	-0.181543	-0.0459582	-0.136819	-0.216517	-0.103766	-0.0109461	-0.0550456	-0.00853037	-0.147246	-0.0291713	-0.213346
SS-95	LMS	-0.0817102	-0.534964	-0.0495631	0.146648	0.0420097	0.540938	-0.00826299	-0.228169	-0.0576815	-0.271945	-0.325819	-0.0116693	0.0186734	0.289119	-0.0175159	-0.125477	-0.233926	0.165237	-0.0852137	0.0296479	-0.232891	-0.13703	-0.122842	-0.0816732	0.235826	-0.473213	-0.525857	-0.00130011	-0.10099	0.10112	-0.0117374	-0.100688	-0.0157808	-0.0355424	0.45678	-0.217139	-0.220973	-0.333097	-0.233484	-0.388834	-0.0456948	-0.17437	-0.108058	-0.0365474	-0.12849	0.142041	0.0216642	-0.348362
SS-115	LMS	0.218348	-0.595588	0.067162	-0.494212	-0.000110635	-0.144509	-0.254942	0.057435	0.109414	-0.397492	-0.44815	-0.1022	0.121956	0.0911593	-0.247086	-0.0827197	0.158617	0.105645	-0.0473141	-0.294153	-0.139488	-0.0726459	-0.160529	0.0252627	-0.23698	-0.459009	-0.554902	-0.11346	-0.382363	-0.0828042	-0.233449	-0.258708	-0.230471	0.234272	-0.101526	0.21537	-0.213943	-0.06625	0.0305423	-0.198431	-0.145535	-0.316344	-0.100232	0.0747014	-0.222806	-0.326822	0.0350739	-0.353018
SS-141	LMS	-0.135539	-0.56436	-0.198231	-0.202884	-0.0649439	0.08014	-0.254193	-0.149351	-0.0929913	-0.196227	-0.255369	-0.0795825	-0.067221	-0.0159613	-0.245461	-0.120949	-0.176317	0.159475	-0.257769	0.0851701	-0.239674	-0.3007	-0.204792	-0.367744	-0.428252	-0.534916	-0.528978	-0.193967	-0.16593	-0.12582	-0.302386	-0.133051	-0.093534	0.292452	-0.294561	-0.205837	-0.178584	-0.126326	-0.108789	-0.219257	-0.317715	-0.322253	-0.178321	0.0802253	-0.382567	-0.161684	-0.0945476	-0.338371
SS-164	LMS	0.205599	-0.50242	-0.0339272	-0.157197	0.0476793	-0.440078	-0.0514898	-0.0135357	-0.0912477	0.104949	-0.0364452	-0.0600981	0.178071	0.16109	-0.0322351	0.0776499	0.156177	0.0788729	-0.158455	0.136852	-0.00235626	-0.162243	-0.0503426	0.267535	-0.132811	-0.444359	-0.385127	-0.137015	-0.167335	-0.121785	-0.00881304	-0.0751589	-0.254444	0.159408	0.120023	0.0689942	-0.0834488	-0.141599	-0.090064	-0.0945652	-0.165065	-0.288458	-0.234813	-0.295101	-0.177051	-0.104418	-0.0155103	-0.16072
SS-57	LMS	0.0587568	-0.500812	-0.0881964	0.167562	0.144789	0.187727	-0.0282756	-0.135844	0.235977	0.219678	-0.0318238	-0.0208197	0.09523	0.24391	0.0580268	0.077842	-0.0907163	0.120162	-0.102594	0.046422	-0.146331	0.0388685	-0.0794891	-0.00568834	-0.0112277	-0.459199	-0.433233	-0.0163498	-0.150901	-0.0288386	-0.073279	-0.238513	-0.376002	0.316245	0.304597	-0.137543	-0.0591087	-0.223201	-0.191819	-0.191244	-0.121448	-0.105222	0.122855	0.0487252	-0.0582584	-0.145133	-0.138343	-0.249028
SS-121	LMS	-0.152328	-0.525709	0.171504	-0.092289	-0.0844048	-0.0377604	-0.175071	0.0790461	0.0276531	-0.215071	-0.260773	-0.15537	0.211369	0.0137635	0.109126	0.111548	0.00344587	0.257348	0.0534406	-0.357214	0.0925132	-0.12267	-0.0276877	-0.210019	-0.285773	-0.389036	-0.477424	-0.200901	-0.173761	0.0205278	-0.195164	-0.184712	-0.148902	0.192022	0.249726	-0.0816791	-0.149442	-0.153762	-0.0417345	0.0278354	-0.363453	-0.170379	-0.120497	-0.0870124	-0.111564	-0.320069	-0.153327	-0.196775
SS-100	LMS	0.212626	-0.506266	-0.0898882	-0.472898	-0.409557	-0.289801	-0.259406	0.281917	0.040393	-0.452922	-0.409118	-0.031067	0.363727	-0.404755	-0.222014	-0.0688858	0.376493	0.37292	0.00757293	-0.255348	0.0206238	-0.0699284	-0.288256	-0.419614	-0.409855	-0.510791	-0.516193	-0.235031	-0.392474	-0.319323	0.00461956	0.084052	0.28167	-0.14262	-0.135289	0.455666	-0.132098	-0.337948	0.186149	-0.368011	-0.300657	-0.169541	0.0998914	-0.114535	-0.431347	-0.154921	-0.238291	-0.187002
SS-188	LMS	-0.226865	-0.575069	0.0341074	-0.540534	-0.161539	-0.117334	-0.35738	-0.115351	0.11162	-0.393822	-0.319405	-0.189753	0.285358	-0.0983684	-0.0601154	-0.184314	-0.140047	0.370689	-0.0955674	-0.319555	-0.133263	-0.188862	-0.16902	0.0660184	-0.190252	-0.402185	-0.476815	-0.190289	-0.290053	-0.179533	-0.0042428	0.0573476	0.217081	-0.0452929	0.359304	-0.166455	-0.191097	-0.296934	-0.092964	0.00824243	-0.385583	-0.313442	-0.220859	-0.377645	-0.295232	-0.0628589	-0.26004	-0.289851
SS-67	LMS	SS-182	NA	NA	NA	female	41	2017	leiomyosarcoma	leiomyosarcoma	LMS	yes	low	Intraabdominal/pelvis/retroperitoneum/visceral	G2	NA	no	no	NA	NA	no	NA	no	NA	no	NA	-0.0948795	-0.554822	-0.124402	-0.358742	-0.0949035	-0.436408	-0.238752	0.133122	-0.30708	-0.393426	-0.446709	-0.0289768	-0.0330716	-0.00882234	0.185254	0.202302	-0.00056895	0.206337	-0.252214	0.192765	0.309073	-0.301311	-0.197784
SS-183	LMS	-0.0636796	-0.578724	0.174809	-0.379463	-0.0577418	-0.407529	-0.140415	0.0748021	0.0576207	-0.393529	-0.345779	-0.0960593	0.198328	0.0472282	-0.179467	-0.131794	0.091154	0.234974	-0.0417108	0.140866	-0.163127	-0.0530711	-0.0728388	-0.0761371	-0.195671	-0.449052	-0.506001	-0.0521014	-0.275086	-0.0397563	-0.174062	-0.163973	-0.28074	0.270621	-0.112129	-0.090118	-0.218876	0.173991	-0.0641731	-0.142673	-0.201445	-0.227417	-0.175197	-0.189921	-0.117182	-0.250791	0.037529	-0.251436
SS-105	LMS	-0.0815821	-0.553435	-0.27541	-0.545584	-0.208618	-0.287979	-0.180498	-0.136889	-0.0391512	-0.520962	-0.479204	0.155538	0.278166	-0.348708	-0.219125	-0.250651	-0.187023	0.399286	-0.197272	-0.155748	-0.136569	-0.271226	-0.242497	-0.221787	-0.412455	-0.490384	-0.540328	-0.328848	-0.358901	-0.00306506	-0.227804	-0.129808	0.266597	-0.100347	-0.0252719	-0.0451056	-0.190177	-0.177561	-0.157761	-0.162602	-0.342933	-0.1933	-0.142239	-0.315033	-0.439945	-0.13906	-0.0804227	-0.272187
SS-89	LMS	-0.169563	-0.544277	-0.337976	0.0135364	-0.292773	0.355734	-0.0950971	-0.282282	-0.188085	0.0968917	-0.146554	0.039478	0.0622246	0.0427137	0.0630313	-0.0053953	-0.267692	0.0562495	-0.269911	-0.0837816	0.087696	-0.14072	-0.0660368	-0.0423537	-0.241489	-0.347279	-0.356556	0.131381	0.0571953	-0.325623	-0.34325	-0.23949	0.0844998	-0.0293837	-0.636613	-0.262856	-0.100027	-0.140327	-0.307864	-0.323849	-0.311503	-0.0522478	-0.218488	-0.147862	-0.165265	-0.0717712	-0.159662	-0.315521
SS-31	UPS	-0.335822	-0.382214	-0.0193639	0.0422931	-0.0386165	0.223435	0.0743482	-0.27017	-0.0845487	-0.13467	0.100534	-0.192902	-0.323414	0.0505386	-0.12024	-0.0856638	-0.38823	-0.270204	0.183306	0.26029	-0.327886	0.0881261	0.185709	0.165964	0.294015	-0.132666	-0.251217	-0.23896	0.0726735	-0.0281842	0.155879	-0.183946	-0.279155	-0.192951	-0.279871	-0.286598	0.048388	-0.296348	-0.188176	-0.06401	0.238165	0.165303	0.0224302	0.0357952	0.300897	0.190246	-0.315753	-0.138645
SS-179	MFS	0.0867529	-0.576585	0.231546	0.177772	-0.0943918	-0.177939	-0.0509553	0.32661	-0.148377	0.0337867	-0.176841	-0.190217	-0.0727936	0.0637768	0.144451	0.093323	0.18463	-0.0546146	-0.275035	0.414216	0.158097	-0.0307251	-0.00697882	0.282296	0.0443053	-0.426356	-0.413976	0.140162	-0.0253282	-0.0878364	-0.0140938	-0.108098	0.0543655	0.074425	0.358884	0.02918	-0.110713	-0.361406	0.0309396	-0.195599	-0.19479	-0.238247	-0.0756339	-0.233553	0.0439852	-0.178198	0.0327425	-0.321319
SS-137	AS	-0.251975	-0.538433	-0.110774	-0.202889	0.0820082	0.118628	-0.188055	-0.189913	-0.185951	-0.299313	-0.0933572	-0.146537	-0.178736	-0.325119	-0.0198543	-0.153917	-0.221096	0.0496504	-0.259035	0.105312	0.309577	-0.289264	0.0516218	-0.0775866	-0.0478391	-0.386928	-0.474571	-0.0481032	-0.0901122	-0.011968	-0.241451	-0.305812	-0.28277	-0.00723066	0.154888	-0.155988	-0.0347139	-0.358159	-0.21561	-0.101781	-0.316653	-0.100815	-0.173261	0.327051	-0.232687	-0.0988383	-0.148258	-0.408064
SS-187	AS	0.385976	-0.501005	0.0399717	0.347336	0.147373	0.488794	0.129231	0.288178	-0.119501	0.135706	0.00207819	-0.274559	-0.525273	0.232653	0.142918	0.164919	0.363468	-0.471383	0.167999	0.0492782	0.299095	0.177682	-0.0867051	0.24802	0.0634563	-0.444929	-0.415853	0.152547	-0.062017	-0.234658	-0.0768815	-0.526958	-0.281921	0.494949	-0.448725	0.48421	0.0709506	-0.327143	0.030521	-0.236288	-0.258409	0.0674107	-0.185568	0.0349698	-0.0721779	-0.40757	0.253277	-0.25405
SS-104	SS	-0.212768	-0.432991	-0.0863389	0.102197	-0.225575	0.0694559	-0.192246	0.21902	-0.134669	-0.0123871	-0.260086	-0.0739698	-0.253441	0.151025	0.165121	0.110682	-0.330964	-0.144711	-0.230297	0.0719602	0.429016	-0.156724	0.0214079	0.273135	0.248648	-0.421818	-0.372105	0.302629	0.120338	-0.348341	-0.374121	-0.594834	0.158266	0.173399	0.0734015	-0.526391	0.17946	0.0111637	-0.142158	-0.394652	-0.508398	-0.108898	-0.300971	-0.0944655	0.151941	-0.311488	0.0209605	-0.297746
SS-65	MFS	-0.156582	-0.57075	-0.043747	0.583	0.0900408	-0.0823912	-0.234934	0.103157	-0.303465	0.11406	-0.20988	-0.125309	-0.0562344	0.314588	0.051933	-0.0871527	-0.233861	0.18647	0.070148	0.315923	-0.137077	0.0221577	-0.0115992	0.102528	-0.211033	-0.584141	-0.609409	0.0472791	-0.162435	-0.002785	-0.0968804	-0.171087	-0.0353486	-0.0299008	0.12799	-0.200971	-0.213069	-0.207515	0.0275375	-0.069718	-0.0751902	-0.471354	-0.45553	0.192387	-0.32299	-0.131428	0.256243	-0.308961
SS-126	MFS	-0.235988	-0.600432	-0.100703	0.212044	0.0393932	0.0131242	-0.0940965	-0.171541	-0.101894	0.195231	0.00693604	-0.065557	-0.1304	0.325071	-0.00163741	-0.135779	-0.305997	-0.0346925	-0.0113731	0.153099	0.0751035	-0.0156472	0.0933128	0.195043	0.300436	-0.362901	-0.388806	0.0861018	-0.00890005	-0.180034	-0.164626	-0.254864	-0.196797	-0.0764495	-0.0304025	-0.303478	-0.0796655	-0.147436	-0.0359665	-0.269293	0.155731	-0.0470962	-0.243482	0.230545	0.0558165	0.0214207	0.0376819	-0.284474
SS-316	DDLPS	-0.0919118	-0.537226	0.237732	0.18686	-0.241937	0.0200404	-0.235807	0.0447639	-0.354996	0.0859587	0.0279932	-0.11237	-0.41665	0.0558802	-0.0852164	0.0190907	-0.096348	-0.200395	0.00075862	0.0393094	-0.0735316	-0.0159319	0.0505567	0.305949	0.144402	-0.304524	-0.392372	0.0150669	0.118267	-0.327993	0.0108939	-0.344181	-0.416739	-0.0255079	0.434076	-0.201506	-0.02463	-0.247755	-0.12616	-0.114783	0.196451	-0.101524	-0.200607	-0.181423	-0.0644789	-0.0827578	-0.0768658	-0.311856
SS-14	DDLPS	0.228988	-0.53256	-0.0996445	0.352273	-0.182524	0.0420109	0.115044	0.278764	-0.02361	0.054517	-0.0372631	-0.264064	-0.42185	0.361285	0.19452	0.227233	0.0849592	-0.311554	0.139108	0.186471	0.285641	0.151392	0.0431331	0.280229	0.0147304	-0.295543	-0.367013	0.359255	-0.0556631	-0.237378	-0.195539	-0.50132	-0.292169	0.411559	-0.116477	-0.334132	0.20567	0.0682824	-0.0365446	-0.173367	-0.225409	0.0578492	-0.350154	0.142906	-0.214649	-0.3688	0.213609	-0.295988
SS-48	AS	-0.205729	-0.509694	0.0113733	0.449987	0.207521	0.441205	0.0826677	0.106887	-0.0200092	0.232218	0.00370694	-0.271405	-0.459712	0.449194	0.252793	0.196352	-0.281995	-0.260417	-0.200021	0.511022	0.285094	0.0472299	0.249691	0.22658	-0.0966848	-0.431893	-0.417098	0.325543	-0.0856816	0.0453169	-0.354141	-0.56693	-0.436808	0.3816	-0.189971	-0.343745	-0.0583887	-0.488439	-0.162422	-0.360706	-0.26698	-0.0354	-0.444093	0.341437	-0.122369	-0.380365	0.159158	-0.357255
SS-203	WDLPS	0.197906	-0.457352	-0.0242288	0.486875	-0.0921303	-0.0841242	0.192303	0.375864	0.105148	0.15924	-0.0739928	-0.195217	-0.464154	0.421987	0.134975	0.153498	0.06341	-0.398089	0.0482527	0.0974776	0.331144	-0.00526257	0.0328863	0.120923	0.388083	-0.294759	-0.310833	0.289621	0.156184	-0.286083	-0.300174	-0.528127	-0.376392	0.275471	-0.290977	-0.131233	0.132061	0.0775177	-0.0515973	-0.328946	-0.116332	0.0487569	-0.268699	-0.252231	0.0669955	-0.421239	0.221556	-0.342345
SS-74	MLPS	-0.52981	0.0608327	0.398512	-0.320608	0.132489	-0.178633	0.319094	0.099926	0.154611	-0.0138543	-0.295192	-0.269028	0.0220945	0.104758	0.156176	0.123551	-0.0345508	0.139867	-0.312905	0.208202	0.00905667	0.150144	-0.0644996	-0.13025	-0.147433	-0.337261	0.250841	-0.0802833	-0.340653	-0.200923	-0.376232	0.136264	0.108789	-0.00938664	-0.17741	-0.0791251	-0.290429	0.0179898	-0.383652	-0.257159	-0.250669	-0.11658	-0.228583	-0.192899	-0.0719956	-0.118156	-0.308748	-0.40731
SS-202	WDLPS	0.361303	-0.405325	-0.0963064	0.343612	-0.22051	0.254732	0.182997	0.472766	-0.0240127	0.0537711	-0.0869169	-0.237339	-0.470562	0.271299	0.0131686	0.0720054	0.263106	-0.269665	0.13768	0.0158603	0.319965	0.135441	0.278183	0.250126	-0.00820844	-0.299339	-0.385364	0.120704	0.0419054	-0.24875	-0.131955	-0.572066	-0.351825	0.205008	-0.23178	0.174064	0.282977	-3.03196e-05	0.172889	-0.230711	-0.0689533	0.148097	-0.258741	-0.014241	0.124887	-0.410554	0.211626	-0.28144
SS-194	MLPS	0.26406	-0.438989	-0.0409397	0.258149	-0.327712	-0.316052	-0.0966486	0.369605	0.00245877	0.0866683	-0.211318	-0.133619	-0.301964	-0.0721669	-0.0327388	0.170665	0.0158034	-0.203027	-0.021181	0.289296	0.147378	-0.132345	-0.171179	0.236852	0.0834604	-0.360883	-0.376619	0.315963	-0.058777	-0.391676	-0.416368	-0.449387	-0.0955487	0.035275	-0.479125	0.0594246	0.131221	-0.167629	0.00809144	-0.334638	-0.457929	-0.025252	-0.319243	-0.338708	-0.173266	-0.416576	-0.0356556	-0.38036
SS-218	MLPS	0.442322	-0.50305	-0.183647	-0.0364396	-0.477626	0.218793	-0.101752	0.525486	0.155013	-0.172675	-0.221864	-0.116035	-0.363113	-0.35103	-0.205621	-0.0653017	0.394178	-0.168566	0.226326	0.000830813	-0.0036038	-0.0380734	-0.19416	0.0710231	-0.191262	-0.187003	-0.453521	0.0516974	-0.153962	-0.419269	0.137865	-0.0919769	0.122028	-0.148676	0.0136357	0.417176	-0.145546	-0.417653	0.185607	-0.353248	-0.2774	0.00624087	-0.128071	-0.319718	-0.244665	0.0955716	-0.308366	-0.247459
SS-234	WDLPS	0.10786	-0.478829	-0.137543	0.46729	-0.0700785	-0.140655	-0.0725285	0.366596	0.18731	0.218798	0.0325917	-0.174905	-0.320525	0.284252	-0.0732332	0.173653	0.0684853	-0.215319	0.0761296	0.356808	-0.0804738	-0.0516254	0.0847141	0.0821104	-0.02281	-0.400194	-0.442861	0.236438	-0.0340234	-0.289967	-0.2722	-0.458929	-0.456275	0.165651	-0.181644	-0.351744	-0.00742272	-0.022054	-0.0142579	-0.14473	-0.210857	-0.206483	-0.233477	-0.0852819	-0.24172	-0.267038	0.303378	-0.372934
SS-222	WDLPS	0.226244	-0.484387	0.0124729	0.3253	-0.166153	-0.255951	0.0239268	0.182258	-0.165993	-0.0157676	-0.122478	-0.199919	-0.470361	0.102618	0.0737949	0.054022	0.160848	-0.207068	0.0592955	0.142795	-0.0593337	-0.0810783	0.0185647	0.0612535	0.0372078	-0.377567	-0.400975	0.263768	-0.0152621	-0.16208	-0.276457	-0.488275	-0.406371	0.0788409	0.405492	-0.121818	-0.0357641	-0.0753245	-0.0939722	-0.237596	-0.065638	-0.0739755	-0.195565	0.221444	-0.198189	-0.400291	0.38351	-0.336424
SS-248	WDLPS	-0.0655171	-0.541869	-0.134144	0.189208	-0.206104	0.226829	-0.0167671	0.268922	0.0198615	0.131164	-0.0956713	0.00361404	-0.176716	-0.175577	-0.00618406	0.0683403	-0.136285	-0.0297907	-0.0397389	0.27658	0.000462926	-0.174157	-0.0878214	-0.0237616	-0.00993962	-0.490652	-0.502668	0.0426034	-0.213791	-0.114802	-0.249743	-0.401448	-0.379073	0.0326311	0.253132	-0.389911	-0.098978	-0.267593	0.0742649	-0.0496336	0.046669	-0.23167	-0.306547	-0.1504	-0.319409	-0.319522	0.25714	-0.360981
SS-211	WDLPS	0.438963	-0.520613	0.0166696	0.370913	-0.101318	0.210373	-0.00272318	0.511129	0.0644332	-0.0501074	-0.227412	-0.276904	-0.491718	0.252196	0.0706924	0.228033	0.459264	-0.467611	0.172573	-0.235671	0.340607	0.0635902	-0.0753501	0.0380512	0.0346402	-0.312693	-0.377838	0.169636	0.18645	-0.29147	-0.169249	-0.594285	-0.10818	0.320293	0.213964	0.310905	0.170119	0.00405013	0.18819	-0.360268	-0.104261	0.174055	-0.301253	-0.0258863	-0.0819713	-0.409206	0.12083	-0.313047
SS-213	WDLPS	0.28266	-0.475975	0.105382	0.241164	-0.0557637	-0.000480923	-0.0348184	0.360635	-0.167041	0.0863896	-0.0843764	-0.183452	-0.464973	0.0870664	0.202236	0.217577	0.138686	-0.417162	-0.0513666	-0.098249	0.461119	0.0545557	0.0151688	0.442526	0.221714	-0.276182	-0.2785	0.245161	0.0427486	-0.324247	-0.339859	-0.597864	-0.23028	0.266993	-0.319808	-0.168815	0.109399	-0.231541	0.0834091	-0.347016	-0.423445	-0.00221457	-0.2485	-0.206839	0.00850383	-0.380277	0.25742	-0.292415
SS-273	WDLPS	0.348828	-0.571228	-0.0505557	0.370173	-0.198152	0.0558051	0.251805	0.480601	0.206275	0.191931	-0.0993679	-0.196452	-0.486037	0.303647	0.218379	0.174306	0.309386	-0.44054	0.17145	-0.0206787	0.337509	0.154192	0.0928753	0.246107	0.0153715	-0.486799	-0.496283	0.33286	-0.112683	-0.307638	-0.235229	-0.548654	-0.394478	0.33506	0.163485	0.171787	0.123032	-0.308546	0.154184	-0.384381	-0.0951291	0.211734	-0.239077	-0.198018	-0.101992	-0.39931	0.189707	-0.370952
SS-305	WDLPS	0.217212	-0.397122	0.13307	0.433081	-0.250049	0.103515	-0.00508439	0.371355	0.0669883	0.183518	0.0662678	-0.249685	-0.371289	0.151054	0.0728063	0.248685	0.181688	-0.404152	0.132203	0.0981874	0.274169	0.10172	-0.0199315	0.3041	0.124526	-0.267529	-0.341973	0.22753	0.0592461	-0.372258	-0.0206741	-0.460488	-0.339525	0.0220162	-0.518954	0.0319717	-0.0552079	-0.107948	0.0627835	-0.267848	0.0477068	0.204385	-0.431194	-0.184087	-0.0379179	-0.132328	-0.0505833	-0.321827
SS-6	WDLPS	-0.333767	-0.520204	-0.170595	0.412219	-0.384391	0.0980256	-0.100057	-0.0643434	-0.255504	0.0482926	-0.204148	-0.00302195	0.0134524	0.0468016	-0.0526357	0.103839	-0.472399	0.190444	-0.254025	0.216836	-0.0638675	-0.2957	-0.32849	-0.0741108	-0.0481939	-0.534834	-0.532797	0.0976048	-0.113186	-0.306472	-0.400419	-0.2523	0.213335	-0.244691	-0.667921	-0.497045	0.00982516	0.209353	-0.332747	-0.287813	-0.169765	-0.4068	-0.337319	-0.124525	-0.324662	-0.0887973	0.21876	-0.380675
SS-93	AS	-0.184093	-0.575685	0.100794	-0.00558843	-0.229765	0.219464	-0.287274	0.278414	-0.0967335	-0.0443753	-0.167414	-0.146788	-0.177572	0.081223	0.240509	0.11319	-0.0151939	-0.150033	-0.0995171	0.323339	0.0978995	-0.089679	-0.12551	0.216256	-0.0989931	-0.403503	-0.483062	-0.0588984	0.0977617	-0.270303	0.0361906	-0.278532	0.232791	-0.198832	0.152403	-0.33826	-0.136741	-0.158333	0.0822521	-0.138985	-0.237345	-0.475813	-0.129543	-0.305547	-0.231606	0.157792	-0.185671	-0.125823
SS-119	LMS	-0.0635391	-0.501555	-0.114603	-0.238853	-0.145983	-0.108336	-0.071803	0.0769601	-0.052839	-0.0981076	-0.233801	-0.00409795	0.08525	0.0900619	-0.0246178	0.0208163	-0.0471787	0.282512	0.00784033	-0.460176	-0.163772	0.0266577	-0.0252933	0.183832	-0.0798074	-0.295729	-0.428144	-0.28865	-0.180785	-0.108819	-0.151398	-0.260462	-0.220258	0.269332	-0.267573	-0.180554	-0.105319	-0.158378	-0.0568104	-0.226101	-0.322028	0.217598	-0.138986	0.0103253	-0.287714	-0.127346	-0.240022	-0.206622
SS-86	LMS	-0.0428302	-0.565988	0.00883989	-0.653987	-0.12381	0.0970015	-0.218999	0.0041198	-0.339982	-0.584208	-0.492009	-0.0776668	-0.14759	-0.368613	0.114084	-0.0988304	0.0881648	0.168236	-0.19948	-0.206391	-0.0209729	-0.302836	-0.0241226	-0.0526066	-0.460579	-0.297197	-0.439353	0.0358953	-0.306298	-0.21952	-0.160601	-0.213317	0.322153	0.0129102	0.0121603	0.31445	-0.265467	-0.296806	-0.0824035	-0.207733	-0.20513	-0.174691	-0.196756	0.0823356	-0.204525	0.0616301	-0.22202	-0.315163
SS-46	MFS	-0.0905846	-0.452139	-0.0793342	0.458647	-0.174247	0.282963	0.13399	-0.170418	-0.315641	-0.0607576	-0.220181	0.000165918	-0.398795	0.47384	0.0634085	-0.0211235	-0.303912	-0.260637	0.0132124	0.430181	0.174555	0.144416	0.0866057	0.249943	-0.0792841	-0.382818	-0.436669	0.173171	-0.0894511	-0.34589	-0.325852	-0.48415	-0.475516	0.187637	-0.155789	-0.0905673	0.000578169	-0.189412	-0.120783	-0.251234	-0.155005	-0.0296744	-0.327071	0.160114	-0.247399	-0.444795	0.270394	-0.402849
SS-145	MFS	-0.161519	-0.498442	0.173273	-0.257911	-0.340948	-0.252214	-0.28534	0.0123165	-0.0261555	-0.115464	-0.225396	0.10293	0.130728	-0.19287	-0.0303775	-0.202826	-0.0643057	0.155977	-0.0447552	-0.101324	-0.0413399	0.0220039	0.111745	-0.168926	0.0797365	-0.44567	-0.489743	-0.204966	-0.0999582	-0.247798	0.075716	0.0554129	0.367146	-0.334123	0.424953	-0.242345	-0.0486657	-0.298969	0.0787854	-0.265638	-0.0840486	-0.132502	0.0424084	-0.179937	0.212889	-0.0659626	-0.301884	-0.178747
SS-113	LMS	0.0514893	-0.568447	0.021292	0.41526	0.124068	0.492648	-0.138799	-0.137886	-0.0893985	-0.234094	-0.317354	-0.137368	-0.0758073	0.422148	0.120994	-0.00616168	0.0491807	-0.201238	-0.155974	0.298194	-0.102279	0.0814394	-0.032683	0.211255	-0.125546	-0.434835	-0.50854	0.068091	-0.285732	-0.019924	-0.119174	-0.31049	-0.219755	0.31488	-0.0395818	-0.1294	-0.124152	-0.310786	-0.166975	-0.0673954	-0.160328	-0.304663	-0.132445	-0.136362	-0.00947359	-0.211187	0.0729194	-0.234871
SS-136	LMS	0.174873	-0.521115	-0.0056673	-0.0205027	0.0435772	-0.0192026	-0.00183792	-0.132268	-0.263226	-0.30867	-0.331122	-0.376436	-0.335121	0.175364	0.0783643	0.00968574	-0.00184297	0.0829453	-0.106724	0.301865	-0.337257	0.0330289	0.057363	-0.295539	-0.383844	-0.552915	-0.549141	-0.0883152	-0.243884	0.0958541	-0.328453	-0.312392	-0.281628	0.309749	0.0344805	0.0204802	-0.0435656	0.0167032	-0.283189	-0.195224	-0.342829	0.059478	0.0118888	0.00117023	-0.224445	-0.244397	0.238838	-0.276962
SS-69	LMS	0.160892	-0.490045	0.0519508	0.156909	0.127716	0.0958745	0.10226	0.192199	0.0831444	-0.0808669	-0.226204	-0.18499	-0.2855	0.328866	0.0244661	-0.0196449	0.120149	0.0328595	-0.0500827	0.164672	-0.183884	0.168865	0.14583	0.221944	-0.0638364	-0.246374	-0.329829	0.309874	-0.178677	-0.165706	-0.211593	-0.371042	-0.421354	0.432363	-0.0422329	-0.147251	0.0689904	-0.219093	0.0338626	-0.0108704	-0.248135	-0.174675	-0.052467	-0.334106	0.09226	-0.324188	0.108919	-0.164278
SS-2	LMS	-0.294993	-0.58271	-0.154622	-0.0699161	-0.0413498	-0.285462	-0.128195	-0.402115	-0.201019	-0.193559	-0.280775	-0.0089864	0.273411	0.147992	-0.124333	-0.0760026	-0.273783	0.387845	-0.217476	0.255265	-0.247579	-0.283103	-0.224838	0.13134	-0.166258	-0.242599	-0.41762	0.0322736	-0.221521	-0.19113	-0.173204	0.0352274	0.0932025	-0.0786229	0.0727181	-0.315165	0.105126	-0.0702755	-0.34606	-0.301968	-0.428572	-0.350012	-0.215462	-0.337376	-0.0705573	0.0389648	0.00685504	-0.285549
SS-20	LMS	0.105722	-0.574285	0.0321415	-0.414773	-0.0959331	-0.245155	-0.0469646	-0.169295	0.067162	-0.472036	-0.465713	-0.0294993	0.0563351	0.017435	-0.151739	-0.0597937	0.196131	0.166799	-0.00728968	-0.186688	-0.14691	0.0923449	-0.177716	-0.0435906	-0.203029	-0.40337	-0.502817	0.0369973	-0.34075	-0.0256765	-0.0898966	-0.243875	-0.033568	0.258391	0.172007	0.178502	-0.0793985	-0.275571	-0.0290625	-0.172703	-0.339529	-0.154174	0.0212999	-0.112788	-0.191116	-0.397692	0.00234813	-0.249397
SS-68	UPS	-0.180836	-0.450702	-0.121537	-0.168354	-0.241734	0.313898	0.015175	-0.0987402	-0.20943	-0.515073	-0.275203	-0.184934	-0.299381	-0.215375	-0.189613	-0.156254	-0.042266	-0.0976869	0.0196491	-0.414853	-0.0877617	-0.24669	-0.154109	-0.217245	0.160607	-0.354823	-0.392737	-0.291158	-0.286288	-0.00677282	0.092707	-0.141442	-0.043923	-0.259861	0.513124	-0.134948	0.14256	0.0982495	0.0289436	-0.0446664	0.148839	-0.140529	-0.0606401	-0.175468	-0.0346697	-0.0372297	-0.024556	-0.270349
SS-102	UPS	-0.243053	-0.590127	-0.0357462	-0.0276217	-0.35967	-0.0895168	-0.22182	-0.153353	0.216026	-0.0703111	-0.276655	-0.0338039	0.0195826	0.0804609	-0.280563	-0.344319	-0.131981	0.163563	0.0127418	-0.0295747	-0.0639031	-0.0517088	-0.115399	-0.467777	-0.136613	-0.642571	-0.616744	-0.0807351	-0.290346	-0.294934	-0.0330783	-0.0437055	0.0706918	-0.295679	-0.0220353	-0.304935	-0.223788	-0.526648	0.0210109	-0.381423	0.336712	-0.275823	-0.0927833	-0.13834	-0.188788	0.065144	-0.221288	-0.366088
SS-82	UPS	-0.134495	-0.474786	-0.0438277	0.277336	-0.221904	-0.0256006	0.211564	-0.210831	0.122061	0.034973	0.0565016	-0.138145	-0.253335	0.18252	-0.0563132	-0.13544	-0.156836	-0.151819	0.0400287	0.183622	-0.197527	0.160991	0.255786	0.31245	0.299846	-0.261954	-0.259651	-0.0670019	-0.202468	-0.135547	0.0788844	0.00540208	0.135328	-0.0679336	-0.540214	-0.219988	0.15801	-0.143489	-0.238937	-0.20763	0.0578109	-0.190633	-0.100306	-0.162879	0.276475	0.115907	-0.247926	-0.262462
SS-85	UPS	-0.115787	-0.423823	0.0700765	0.188947	-0.0557415	0.179548	0.0264525	-0.252712	-0.126601	-0.32682	0.0298386	-0.313461	-0.397493	0.261056	-0.162608	-0.203033	-0.244413	-0.254939	-0.0513504	-0.182721	-0.168093	-0.0511594	0.152712	-0.0409213	0.321032	-0.206268	-0.204392	-0.101213	0.092084	-0.107779	-0.00969774	-0.37603	-0.388512	-0.198059	-0.00445912	-0.292	-0.028623	-0.196666	-0.223823	-0.286409	0.2647	-0.159169	-0.1153	0.104475	0.129125	-0.0563569	-0.143023	-0.26333
SS-84	UPS	0.115372	-0.495223	-0.113267	0.542275	-0.0131172	0.0659088	0.0591024	-0.144416	0.226494	-0.182924	-0.0954804	-0.303756	-0.43658	0.417055	0.01851	-0.14277	0.152961	-0.37212	0.0655854	-0.0918441	0.169199	0.245969	-0.0360855	-0.121908	-0.0304105	-0.343084	-0.385179	0.0302092	-0.0751761	-0.120358	-0.176688	-0.410942	-0.473778	0.407037	-0.549406	-0.005214	0.0446454	-0.120438	-0.0956521	-0.269854	0.0768142	0.170895	-0.129424	-0.0817784	0.0109737	-0.217979	-0.124862	-0.231988
SS-175	UPS	-0.028442	-0.499057	-0.0744219	0.159304	-0.175836	0.361876	0.196494	-0.0700957	0.263549	0.014648	-0.0265668	-0.221648	-0.352821	0.416337	-0.0983454	-0.162373	-0.0216861	-0.276671	0.328004	0.340142	-0.220003	0.29987	0.256518	-0.0121075	0.0622514	-0.496674	-0.486297	0.195955	-0.255952	-0.21556	0.061283	-0.136858	-0.0522204	0.142985	0.115327	-0.177521	-0.022105	-0.0127732	-0.107411	-0.298868	0.308354	-0.348729	0.153686	0.0272126	-0.197316	0.21326	-0.250637	0.0341542
SS-98	UPS	-0.160372	-0.511838	0.155242	-0.156072	-0.265412	-0.448377	-0.0218182	-0.137841	0.0140942	-0.452194	-0.177796	-0.0686969	0.0960346	-0.325053	-0.259761	-0.169719	0.1665	0.0470589	-0.0448319	-0.299104	-0.229245	-0.188837	-0.00282419	0.137735	0.0517049	-0.478635	-0.446475	-0.286247	-0.282428	-0.0638973	0.0142155	-0.182753	-0.19271	-0.29054	0.0349317	-0.229514	-0.190828	0.11326	0.0358368	-0.162986	0.107284	-0.304847	-0.0720041	-0.177416	-0.084644	0.000679561	-0.202219	-0.244362
SS-172	UPS	-0.311283	-0.453907	-0.203949	-0.3648	-0.346689	-0.0523439	0.010232	-0.284649	0.0172315	-0.375244	-0.113598	0.0433547	0.15769	-0.227114	-0.22369	-0.337649	-0.385841	0.0552106	-0.116026	-0.439148	-0.127778	-0.0521696	-0.25235	-0.0230817	0.0840552	-0.357161	-0.335879	-0.24156	-0.291268	-0.226446	0.0233734	-0.0558149	0.119317	-0.377191	0.000925873	-0.42072	-0.246314	-0.401292	-0.245621	-0.252925	0.266586	-0.35815	-0.0691384	-0.307156	-0.277739	0.0478892	-0.393702	-0.0928972
SS-186	UPS	-0.23498	-0.683375	0.0418859	-0.433632	-0.213636	-0.279872	-0.316474	0.00693325	-0.0609039	-0.315497	-0.393622	0.102584	0.429937	-0.273116	-0.135633	-0.33489	-0.31595	0.415593	-0.0476884	-0.085784	-0.240955	-0.134256	-0.259806	-0.433689	-0.460943	-0.654266	-0.678453	-0.245796	-0.391412	-0.0831762	0.115078	0.0130312	0.314506	-0.308512	-0.217673	-0.221311	-0.344105	0.0257199	-0.0940974	-0.14309	-0.124132	-0.354864	0.138887	-0.163223	-0.436094	0.271527	-0.305258	-0.250782
SS-120	UPS	-0.211694	-0.464467	0.0772075	0.140036	0.0604794	-0.0473362	-0.139439	-0.318052	0.183607	-0.318161	-0.00698003	-0.179229	0.00627754	0.316669	0.0588776	-0.199031	0.0442674	0.124865	0.0592435	0.304945	-0.243381	0.0682736	0.0864357	0.0198178	0.0735377	-0.342232	-0.375133	-0.0708266	-0.153426	-0.0723139	0.0927519	-0.138515	-0.204956	0.0705072	0.357298	-0.0176521	-0.137864	-0.299347	-0.277124	-0.328476	0.00798674	-0.142999	-0.142836	-0.133801	-0.112494	-0.0904142	-0.299907	-0.208996
SS-173	UPS	-0.202963	-0.478698	-0.0456448	-0.266354	-0.180374	-0.185745	0.110689	-0.392215	0.0749006	-0.45112	-0.227878	-0.0734461	-0.0495147	-0.00664057	-0.251005	-0.129188	-0.180572	0.117688	-0.0080348	0.0665698	-0.235755	0.103383	0.263137	-0.305073	0.382415	-0.366673	-0.407006	-0.232922	-0.194179	-0.267171	0.116835	-0.147413	0.176869	-0.285285	0.188009	-0.344209	-0.0321339	0.0209687	-0.228831	-0.318646	0.119799	-0.21092	-0.286275	-0.11403	0.0946204	-0.0894804	-0.0826669	-0.257017
SS-106	UPS	0.0699061	-0.49618	-0.294128	-0.310387	-0.180675	-0.310136	-0.0438906	-0.0357146	-0.091994	-0.0772614	-0.0403781	-0.15671	-0.1358	-0.115703	0.0763913	-0.017867	0.0532842	0.160883	0.0389853	-0.433769	-0.00904944	0.0563818	-0.16922	-0.231126	-0.0988146	-0.239083	-0.347731	-0.118365	-0.185346	-0.219494	-0.111435	0.0339934	0.2304	-0.0539683	0.332328	0.277056	-0.117281	-0.203154	-0.0364345	-0.391572	-0.274216	-0.103273	-0.0352572	-0.180731	-0.26848	0.0919651	-0.295607	-0.208357
SS-147	UPS	-0.170722	-0.515409	-0.130205	-0.132731	-0.187629	-0.0814829	-0.0702399	-0.284409	-0.129853	-0.327212	-0.154869	0.00917973	-0.0985054	0.183174	0.0681375	-0.0594207	-0.0369568	0.0417049	0.0408913	0.0957668	-0.0793733	0.0345016	0.159726	0.103904	0.187346	-0.280501	-0.331135	-0.284245	-0.0520564	-0.239379	0.00400854	-0.114257	0.185996	-0.0776392	-0.571999	-0.0404677	0.0279232	-0.288167	-0.17366	-0.370183	-0.1049	-0.389095	-0.155161	-0.175919	0.0789882	0.0873342	-0.248275	-0.227508
SS-180	UPS	0.029669	-0.481282	0.0412008	0.0927855	-0.153176	-0.253166	0.0626606	0.0624454	-0.104692	0.00894638	0.129772	-0.258406	-0.311	0.105499	-0.21054	-0.199994	0.139148	-0.0646917	0.0523771	0.315051	-0.102815	-0.0629015	0.0957386	0.00380799	0.15866	-0.19596	-0.351515	-0.108116	-0.162568	-0.0393432	0.142415	-0.324237	-0.302712	-0.102538	-0.0872978	0.129573	-0.0756621	-0.368516	-0.00374001	-0.173189	0.144152	-0.185297	-0.225301	-0.287287	0.0192193	0.0115316	-0.233111	-0.289948
SS-165	UPS	-0.160333	-0.589605	-0.112661	-0.294285	-0.183412	-0.334542	-0.205498	0.038254	-0.2668	-0.54065	-0.306574	0.0100637	0.0733064	-0.285373	-0.13864	-0.200199	-0.080116	0.10417	-0.170188	-0.00327508	0.299442	-0.0570796	0.0636818	0.0520339	0.0635705	-0.253131	-0.447513	-0.465073	-0.228445	0.0168919	0.0228224	-0.24289	0.108359	-0.360978	-0.0707025	-0.230787	-0.254167	-0.309845	-0.0536682	-0.211585	-0.0737401	0.0737353	-0.304549	0.185676	0.0383156	-0.00852833	-0.222473	-0.308918
SS-185	UPS	-0.185434	-0.487504	-0.153587	-0.318399	-0.196201	-0.129458	-0.030468	-0.26849	-0.199319	-0.534775	-0.286292	0.13164	-0.0920331	-0.305401	-0.385625	-0.33492	0.0315899	0.119044	-0.0422801	-0.322851	-0.265726	-0.252811	0.0226774	-0.311963	0.1143	-0.278196	-0.335129	-0.553436	-0.0975778	0.0253194	0.0612001	-0.0185848	0.0521869	-0.467077	0.100482	0.0918385	-0.0632094	-0.240915	-0.0728276	-0.0919112	0.169702	-0.291595	-0.288921	-0.00635456	0.0179302	0.0140897	-0.201647	-0.149778
SS-169	UPS	-0.278731	-0.492448	0.274341	0.515558	-0.0609238	-0.262668	0.103307	-0.26995	-0.370523	-0.0226503	-0.213347	-0.161179	-0.181397	0.320026	-0.129121	0.0235158	-0.231449	-0.0277762	0.250015	0.128893	-0.18427	0.219363	0.218216	-0.267987	0.187311	-0.426352	-0.483699	-0.241195	-0.101	-0.064244	0.231398	-0.0138981	-0.0992048	-0.220864	-0.340291	-0.253317	-0.156586	-0.253449	-0.345953	-0.330522	0.116995	-0.306554	-0.211171	0.139078	-0.191881	0.295215	0.0311342	-0.231962
SS-32	UPS	-0.459838	0.130332	0.292619	0.016076	0.0256605	0.231807	-0.15411	-0.0372928	0.00290726	0.033976	-0.270471	-0.501227	0.375988	-0.00772008	-0.0141935	-0.239406	-0.376955	0.054656	0.145085	0.0706681	-0.059389	0.111313	0.169656	0.17799	-0.288556	-0.292567	-0.0420759	-0.000838727	-0.269563	-0.213713	-0.485733	-0.533973	0.279931	-0.656376	-0.181713	0.047642	-0.247942	-0.110349	-0.261449	0.199066	0.0245358	-0.29735	0.224727	-0.0340655	-0.0883267	0.0607444	-0.368191	-0.302823
SS-27	LMS	0.107695	-0.542774	0.0172587	0.126561	0.0993338	0.255456	-0.141338	-0.25548	0.265234	-0.248864	-0.218524	-0.0982759	-0.0168247	0.294801	-0.120173	-0.038481	0.122771	-0.2128	-0.0797248	-0.099419	-0.0992008	0.125685	-0.099355	-0.0940472	-0.0155066	-0.501348	-0.483681	0.00233417	-0.275486	-0.00905633	-0.165094	-0.328537	-0.394504	0.325632	0.180882	0.073459	0.0459239	-0.105147	-0.118957	-0.140793	-0.19021	-0.0983578	-0.101958	-0.207848	0.0328631	-0.197798	0.121516	-0.0420012
SS-29	LMS	0.314352	-0.541045	0.0702807	-0.10749	0.000110393	-0.166872	-0.194279	0.279761	0.266033	-0.253794	-0.218405	-0.0583332	0.0299353	0.186333	0.0347802	0.0205278	0.372908	0.0664227	-0.0253182	-0.208805	-0.0487773	-0.0260407	-0.260451	0.0685936	0.0961737	-0.472854	-0.458713	0.0800011	-0.202282	-0.129821	-0.0691916	-0.222962	-0.283334	0.307348	-0.45616	0.00122277	-0.0657116	0.176531	0.0958558	-0.0767638	-0.351787	-0.203317	0.277351	-0.188653	-0.147838	-0.348151	0.00153568	-0.13719
SS-132	LMS	-0.168275	-0.570535	-0.115129	0.223979	0.0696968	-0.337567	-0.0760377	-0.373854	-0.106075	-0.130092	-0.156717	0.0442194	0.401478	0.314139	-0.233565	-0.226185	-0.201684	0.288045	-0.00198357	0.266578	-0.24183	0.176938	0.114515	-0.0434221	0.101686	-0.454509	-0.468246	-0.189371	-0.106058	-0.021668	-0.00408676	0.00835909	-0.343734	0.0249081	-0.321715	-0.323601	-0.0859713	0.143357	-0.288504	-0.114372	-0.180361	-0.100484	-0.115359	0.084998	-0.163549	-0.233958	0.0352472	-0.271186
SS-76	LMS	0.135181	-0.534733	-0.0440172	0.30755	0.00699523	-0.0723091	0.0379524	-0.115817	0.262655	-0.0665235	-0.222011	-0.0445904	0.131666	0.377503	0.0236542	0.0460004	0.0818808	-0.0218788	-0.167419	0.369082	-0.117097	0.018757	0.10462	0.119293	0.21353	-0.429922	-0.465492	0.193872	-0.162999	-0.111065	-0.208621	-0.31469	-0.242679	0.333295	0.0695788	-0.0400092	0.0243414	-0.0387271	-0.284026	-0.207416	-0.349668	-0.0751202	-0.00999209	0.0656348	-0.215306	-0.444336	0.121758	-0.331998
SS-26	UPS	-0.0969849	-0.453705	-0.114249	0.0952472	-0.260452	-0.386688	0.0325364	0.0102884	-0.183869	-0.358485	-0.168024	-0.169937	-0.296457	-0.190067	0.0349711	-0.035413	-0.12923	-0.0376906	-0.319467	-0.0495615	0.200279	-0.217575	-0.102565	0.108294	0.18511	-0.28333	-0.313918	0.203844	-0.214934	0.0014473	-0.30306	-0.34897	-0.155179	-0.212122	0.0770165	-0.395019	-0.0531564	-0.0199194	0.146111	-0.265502	0.00535296	-0.249418	0.0740858	0.0647798	-0.0263108	-0.202332	0.148463	-0.195634
SS-49	UPS	-0.601756	0.14076	0.330669	-0.0177762	0.508711	-0.0678711	-0.30681	0.108962	-0.161501	-0.173238	-0.254361	-0.486343	0.496264	-0.052781	-0.0925962	0.0415722	-0.383805	0.0632953	-0.161515	-0.189285	0.171668	-0.0548143	-0.401618	-0.130685	-0.546254	-0.570357	0.137565	-0.19869	-0.20626	-0.178438	-0.301535	-0.400243	0.503502	-0.649971	0.108841	0.0413603	0.150272	-0.324443	-0.249038	0.230005	-0.307767	-0.151416	0.00839288	0.0277616	0.0600587	-0.0655581	-0.160685	-0.380196
SS-45	UPS	-0.163828	-0.50969	-0.0523904	-0.443879	-0.328522	-0.0476254	0.00766623	-0.403782	-0.175341	-0.357303	-0.205525	-0.144423	0.0803484	0.0136323	-0.165805	-0.239345	-0.11638	0.141974	-0.1507	0.18582	-0.29445	-0.0114058	0.169488	-0.214006	-0.0119454	-0.481757	-0.460848	-0.387147	-0.1271	-0.0510692	0.210202	0.172907	0.262683	-0.220866	-0.257603	-0.301807	-0.135632	-0.169105	-0.17719	-0.238185	0.30972	-0.313103	-0.0272007	0.0494134	0.0571355	0.105013	-0.210632	-0.128183
SS-15	UPS	SS-71	NA	NA	NA	male	56	2014	tumor of uncertain differentiation	undifferentiated pleomorphic sarcoma	UPS	no	no	Extremity	G3	NA	yes	no	NA	NA	no	NA	no	NA	no	NA	-0.308068	-0.45277	-0.103709	0.14557	-0.182531	0.0721022	-0.0214042	-0.0914509	-0.0467501	-0.028722	-0.123755	-0.165639	-0.275293	0.266972	-0.104437	-0.044094	-0.287669	-0.0495656	-0.23684	0.387332	0.220741	-0.0568441	0.0324361
SS-61	UPS	-0.082906	-0.530221	-0.00529498	0.412727	-0.222587	0.13195	-0.121151	0.10002	0.0851753	0.203524	-0.147259	-0.157305	0.0293224	0.301041	0.136162	-0.00983787	-0.246862	0.0278999	0.121105	0.054946	0.320598	0.247527	0.0513586	0.0544451	0.0899384	-0.536951	-0.464765	0.0112716	-0.153085	-0.0888628	0.00581104	-0.304147	0.21239	-0.0727107	0.396623	-0.207227	0.186572	0.238579	0.0614218	-0.276308	0.0538047	-0.416336	-0.053051	-0.197176	0.0839115	0.16108	-0.0793117	-0.0430975
SS-148	SS	-0.275435	-0.609512	-0.342946	-0.65872	-0.465979	-0.252197	-0.266222	-0.305338	-0.346844	-0.543347	-0.522517	0.247427	0.287325	-0.599512	-0.320522	-0.317859	-0.322653	0.448494	-0.239193	0.0850452	-0.302742	-0.467638	-0.412241	-0.428532	-0.581347	-0.688951	-0.652845	-0.268501	-0.529761	-0.137135	-0.0425227	0.111724	0.412273	-0.518472	-0.438894	-0.21035	-0.0348821	-0.0836854	-0.241166	-0.221374	-0.070987	-0.297344	0.0623944	-0.38328	-0.627982	0.223635	-0.327772	-0.382902
SS-78	SS	0.173661	-0.715438	-0.414851	-0.645092	-0.402005	-0.34875	-0.399931	-0.144524	-0.283391	-0.60408	-0.596101	0.114054	0.194095	-0.605512	-0.370138	-0.326938	0.14335	0.265842	-0.110888	0.0784759	-0.259928	-0.362316	-0.422723	-0.438674	-0.51389	-0.661656	-0.698291	-0.133077	-0.513689	-0.225589	-0.224862	0.0958203	0.373237	-0.467918	-0.420876	0.241417	-0.318499	-0.206835	0.055888	-0.328381	-0.136324	-0.43195	-0.0621939	-0.323963	-0.512136	0.225539	-0.381667	-0.362995
SS-160	SS	-0.155549	-0.698928	-0.260513	-0.474335	-0.0850221	-0.00929235	-0.429956	-0.356817	-0.39559	-0.509288	-0.549914	-0.067138	0.0450537	-0.324447	-0.175728	-0.363442	-0.234361	0.349303	-0.228997	0.605477	-0.262508	-0.372518	-0.379726	-0.427058	-0.4105	-0.651192	-0.675595	-0.364585	-0.41329	0.146086	-0.314158	-0.0789251	0.219952	-0.342196	0.356014	-0.162039	-0.388169	-0.194841	-0.239805	-0.317991	0.0375261	-0.51642	-0.0831624	-0.0144854	-0.448198	0.322719	0.0174219	-0.405697
SS-66	SS	-0.155104	-0.720062	-0.34648	-0.601977	-0.391243	-0.233858	-0.331335	-0.336349	-0.490705	-0.528109	-0.515397	0.148523	0.0945377	-0.56061	-0.2574	-0.308896	-0.336819	0.394735	-0.11215	0.368895	-0.105422	-0.259151	-0.379043	-0.461441	-0.503265	-0.650869	-0.666171	-0.234542	-0.383999	-0.231957	-0.288905	-0.0534449	0.187036	-0.445272	-0.0354366	-0.270698	-0.285731	0.19342	-0.315896	-0.272494	-0.129302	-0.441956	0.102354	-0.0374935	-0.454828	-0.0404052	-0.252651	-0.391596
SS-114	SS	-0.313402	-0.626592	-0.278803	-0.438957	-0.256389	-0.0763798	-0.273974	-0.313847	-0.165713	-0.521144	-0.472052	0.110342	0.149863	-0.452767	-0.182568	-0.18751	-0.300898	0.369355	-0.295883	0.575154	-0.33627	-0.338831	-0.260182	-0.525968	-0.417956	-0.48653	-0.589911	-0.0903941	-0.434779	-0.160193	-0.314303	0.0185336	0.211522	-0.415393	0.415549	-0.282958	-0.14771	-0.0574048	-0.200432	-0.203498	-0.0834999	-0.464592	-0.0674268	0.0259312	-0.386505	0.13013	-0.0740793	-0.23146
SS-34	SS	-0.127817	-0.517002	-0.0658141	0.386592	0.017398	0.618483	-0.00633633	-0.095392	-0.074205	0.114921	0.029675	-0.257075	-0.490742	0.404819	0.0449113	0.119422	-0.16273	-0.380387	-0.0575907	-0.0119827	0.137584	0.0534812	-0.0146798	0.0278988	-0.219394	-0.356884	-0.427872	0.224766	0.0243857	-0.336337	-0.231946	-0.454715	-0.310538	0.326053	-0.531422	-0.165839	0.186653	-0.265361	-0.214567	-0.314789	-0.270936	-0.108172	-0.210504	-0.213088	-0.0358698	-0.296579	-0.123141	-0.26282
SS-55	SS	-0.232755	-0.676425	-0.261325	-0.150215	-0.392056	-0.530283	-0.353369	-0.311632	-0.343562	-0.431435	-0.503476	0.158369	0.317114	-0.44609	-0.338515	-0.334697	-0.244286	0.351253	-0.307584	0.467928	-0.205984	-0.444449	-0.403495	-0.53894	-0.584728	-0.66239	-0.676621	-0.187536	-0.393922	-0.189028	-0.315209	0.0640209	0.307398	-0.481147	-0.199003	0.00693999	-0.327727	0.0700674	-0.281077	-0.313412	-0.191133	-0.469802	0.0921525	-0.146237	-0.515908	0.0856733	-0.259154	-0.397622
SS-162	SS	-0.46	-0.71042	-0.321321	-0.264535	-0.264312	-0.239622	-0.280526	-0.389766	-0.195802	-0.491035	-0.490485	0.134978	0.369705	-0.291738	-0.228389	-0.313871	-0.479206	0.478267	-0.261063	0.0872245	-0.359551	-0.21942	-0.360689	-0.276661	-0.392075	-0.592523	-0.664661	-0.228393	-0.401765	-0.105436	-0.358378	-0.0807818	-0.112438	-0.383885	0.144569	-0.606365	-0.200544	0.163141	-0.207627	-0.207211	-0.309958	-0.525123	0.112126	-0.0294537	-0.468655	-0.100671	0.0234582	-0.420934
SS-116	MPNST	-0.134587	-0.590415	-0.0224281	0.104346	-0.23673	-0.3701	-0.122517	-0.0709947	-0.391442	-0.18585	-0.250683	-0.150773	-0.259379	-0.252401	-0.251973	-0.323606	-0.275433	0.268395	-0.277593	0.367522	-0.19258	-0.285229	-0.291573	-0.278483	-0.210241	-0.575918	-0.519794	-0.393758	-0.185689	-0.113059	-0.25848	-0.0866699	-0.228715	-0.155777	-0.134939	-0.107248	-0.207208	0.228258	-0.42611	-0.280198	0.0792374	-0.394918	-0.168388	0.237208	-0.376727	-0.195584	-0.140949	-0.39192
SS-111	MPNST	0.0319445	-0.460971	-0.0828304	0.0101163	-0.224886	0.116598	0.0527606	0.121493	0.0619675	-0.306971	-0.27597	-0.220435	-0.371976	-0.295307	-0.17289	-0.270172	-0.151377	-0.00336436	-0.134203	-0.0810892	-0.304475	0.0219755	-0.176005	-0.386605	-0.144363	-0.438689	-0.451087	0.0535478	-0.284801	0.150204	0.0381981	-0.224012	-0.301079	-0.0235951	-0.0384718	-0.0501839	0.0122611	0.0537509	-0.13788	-0.22546	0.0421884	-0.351431	-0.10353	-0.0143195	-0.22643	-0.0737158	-0.0965341	-0.32195
SS-62	DDLPS	-0.154725	-0.577171	-0.0284826	-0.0550931	-0.296768	-0.240366	-0.155292	0.140266	-0.0255237	-0.0627298	-0.352966	0.0406801	-0.198023	-0.190789	-0.285671	-0.313537	-0.277067	0.261273	-0.146737	0.278878	-0.274593	-0.214245	-0.317006	-0.373015	-0.373692	-0.58432	-0.543341	-0.0940716	-0.22828	-0.1614	-0.177355	-0.162814	-0.152489	-0.262573	0.723751	-0.329345	-0.226852	-0.0718391	-0.0996299	-0.238031	0.300757	-0.438518	-0.286641	0.195303	-0.523172	0.0566753	0.125952	-0.413254
SS-99	AS	-0.356945	-0.491122	-0.205686	0.0191862	-0.0113412	0.0865043	-0.118291	-0.304194	-0.183319	-0.29172	-0.293372	-0.0492843	-0.155591	-0.271468	0.0577492	-0.118301	-0.382622	0.0892277	-0.33901	0.227158	0.252127	-0.353451	-0.161886	-0.0230874	0.152129	-0.350465	-0.381882	-0.128469	0.0558546	-0.00300474	-0.262639	-0.364991	0.18695	-0.043559	0.373576	-0.38975	0.0372504	-0.00205595	-0.314003	-0.223526	-0.240162	-0.248291	-0.138467	0.187662	-0.201745	-0.193024	0.0377725	-0.286911
SS-59	UPS	-0.305109	-0.455339	-0.0506956	0.374212	0.013321	0.169929	-0.127842	-0.250851	-0.124625	-0.0951314	-0.090274	-0.399604	-0.430619	0.326736	0.0574877	-0.143514	-0.183999	-0.201015	-0.00708057	0.185691	-0.183746	-0.0250821	-0.0687331	-0.329683	-0.0708461	-0.15226	-0.327356	0.157897	-0.0998913	0.0750212	-0.192374	-0.320244	-0.390625	-0.0267628	-0.575901	-0.378375	-0.121744	-0.143571	-0.232481	-0.253855	0.312457	-0.478151	-0.143592	-0.134992	-0.123683	-0.0124172	-0.051814	-0.285608
SS-22	LMS	0.159142	-0.590317	-0.13827	-0.586881	-0.0342257	-0.170197	-0.253405	0.00867824	0.0350148	-0.474635	-0.436027	-0.11809	-0.290301	-0.0505188	0.0429131	-0.0136557	6.38435e-05	-0.0157168	-0.189809	-0.434899	-0.136073	-0.144334	-0.287037	-0.0795019	-0.14307	-0.575289	-0.593028	-0.0675106	-0.353811	-0.134602	-0.358815	-0.276086	0.0315612	0.117232	0.0181003	0.264187	-0.272416	0.288309	-0.0742919	-0.181493	-0.445414	-0.0894977	-0.122878	-0.185636	-0.320713	-0.287435	0.103617	-0.350045
SS-152	AS	0.0163004	-0.496437	0.0386451	0.283304	0.0816857	-0.0256055	0.0682873	0.0560209	0.0322283	0.115462	0.0138363	-0.234395	-0.467367	0.313714	0.171849	0.212271	-0.232327	-0.340185	-0.154179	0.119232	0.376619	0.0150263	-0.0342292	0.180946	0.0568431	-0.390547	-0.441827	0.323079	0.0248794	-0.192518	-0.274018	-0.577801	-0.39084	0.368339	-0.228138	-0.165929	0.0883585	0.00271654	-0.27633	-0.24457	-0.207138	-0.181348	-0.255101	0.145972	-0.112732	-0.273935	0.23288	-0.34583
SS-166	SS	0.044852	-0.666399	-0.208197	-0.543431	-0.393344	-0.375114	-0.312784	0.0299174	-0.3866	-0.625259	-0.571169	0.0449163	-0.120181	-0.574177	-0.322792	-0.264806	-0.0686203	0.0939583	0.0471106	0.010599	-0.157411	-0.404305	-0.332734	-0.479402	-0.473867	-0.567317	-0.610312	-0.228789	-0.464072	-0.106328	-0.118272	0.0170196	0.0737172	-0.4576	0.176456	0.224373	-0.0845151	0.219263	-0.157242	-0.305726	0.0775203	-0.194291	0.0846406	-0.14385	-0.534073	0.0401477	-0.184815	-0.394976
SS-139	SS	-0.704366	-0.194836	-0.564528	-0.439202	-0.280977	-0.353422	-0.360654	0.00323561	-0.566763	-0.527194	0.0672463	-0.0206527	-0.546015	-0.00335116	-0.199375	-0.192004	0.263316	-0.0114357	-0.3351	-0.288397	-0.147462	-0.485467	-0.351135	-0.41675	-0.638709	-0.650374	-0.0700365	-0.512503	-0.201342	-0.128159	0.0373559	0.0709826	-0.469	-0.183454	-0.0537239	-0.180896	-0.250842	-0.293143	-0.274143	-0.0172539	-0.314309	0.0219568	-0.36592	-0.442348	-0.0998395	-0.351186	-0.433398	0.181722
SS-151	DDLPS	0.00200488	-0.396655	0.104881	0.381133	-0.00106475	-0.0186652	0.0264382	-0.011165	-0.0878989	-0.110048	0.0224408	-0.241201	-0.329405	-0.131063	0.0440849	0.0586299	-0.0513074	-0.127522	-0.125824	0.180987	-0.219728	-0.125378	0.0840243	-0.13382	0.0769639	-0.305658	-0.309725	0.0169478	-0.174775	0.228955	-0.0573146	-0.311812	-0.360533	-0.17224	0.0261092	-0.000591477	-0.126294	-0.0511649	0.102394	0.00329506	0.332826	0.040753	-0.0208893	-0.317289	-0.110728	-0.104356	0.164066	-0.229604
SS-109	WDLPS	0.0833969	-0.460317	-0.0013554	0.144938	-0.158963	0.12968	0.0617653	0.21297	0.0760908	0.0608659	0.0417274	-0.187388	-0.305578	0.00750484	0.0891493	0.0660316	0.0120792	-0.190093	-0.245581	0.194967	0.193669	-0.0844608	-0.144844	0.180341	-0.00552804	-0.327667	-0.369028	0.196414	0.162948	-0.280924	-0.219816	-0.392309	-0.286196	-0.00766331	-0.0483323	-0.235847	-0.0896389	-0.296527	0.0299952	0.0784389	-0.119573	-0.151694	-0.230628	-0.137078	0.140133	-0.0172323	0.208058	-0.224354
SS-70	AS	-0.0944597	-0.477432	0.0217126	0.451444	-0.149298	0.0712688	-0.0146016	0.347126	-0.0984347	0.177666	-0.0146993	-0.313016	-0.361362	0.23522	0.206198	0.110074	-0.255686	-0.2168	-0.298574	0.292539	0.412823	-0.0262197	-0.0645198	0.146631	0.0721689	-0.268543	-0.368415	0.217718	0.284538	-0.229107	-0.257177	-0.385049	0.0144633	0.152566	0.0632554	-0.475714	0.159567	-0.208554	-0.0548842	-0.101663	-0.336946	-0.0785092	-0.254387	-0.17113	0.0225272	-0.252899	0.0463201	-0.27888
SS-30	AS	-0.130208	-0.571994	-0.12169	0.434593	0.112605	0.278136	0.0146817	0.114471	-0.0634846	0.0917625	0.016552	-0.205266	-0.42247	0.283625	0.166229	0.118428	-0.308877	-0.384802	-0.365175	0.489193	0.42992	-0.12849	0.106123	0.176135	0.000809956	-0.393075	-0.424971	0.390431	0.116745	-0.117068	-0.452315	-0.605865	-0.173131	0.245554	-0.139219	-0.415358	0.040919	-0.431496	-0.240548	-0.400075	-0.444372	-0.209328	-0.129687	0.120727	0.0331015	-0.373585	0.145134	-0.375188
SS-108	AS	-0.226149	-0.431013	-0.140442	0.237165	-0.125048	0.309054	-0.0333479	0.183834	0.0100316	0.0571238	-0.148782	-0.0852556	-0.107564	0.215972	0.268018	0.0373805	-0.357431	-0.238164	-0.281564	0.0759833	0.356206	-0.14045	-0.0848699	0.07754	0.0784419	-0.489183	-0.427832	0.24986	0.0883906	-0.211442	-0.218634	-0.391273	0.141321	0.0896817	-0.0982096	-0.45167	0.106039	-0.0281757	-0.0710859	-0.109024	-0.46007	0.00940458	-0.312142	-0.146508	0.103232	-0.00414761	-0.0914304	-0.212743
SS-88	AS	-0.324799	-0.570919	-0.158973	-0.257148	-0.259289	0.346495	0.0628715	-0.0153741	0.124926	-0.242203	-0.264252	0.035135	0.118551	-0.248115	0.0757708	-0.103851	-0.174604	0.18534	-0.262227	-0.193161	0.25617	-0.0613745	-0.158317	0.00206583	-0.124471	-0.443418	-0.471791	0.0464649	-0.182811	-0.120686	-0.246143	-0.198532	0.152423	-0.149523	-0.251991	-0.507477	0.0269255	-0.417281	-0.192105	-0.072437	-0.270395	-0.187759	-0.090514	0.137021	0.15793	-0.261814	0.0231073	-0.194132
SS-3	SS	-0.199735	-0.623224	-0.294874	-0.542886	-0.321982	-0.0480648	-0.320886	-0.394261	-0.135774	-0.524995	-0.465796	-0.00259361	0.121795	-0.381052	-0.152868	-0.216093	-0.16149	0.23005	-0.11592	0.40329	-0.10264	-0.121035	-0.384733	-0.22096	-0.273321	-0.486436	-0.574373	0.134115	-0.320179	-0.196745	-0.210354	-0.00362306	0.328768	-0.304632	0.338683	-0.250162	-0.173548	-0.283535	-0.264873	-0.347304	-0.145226	-0.306811	-0.0749368	-0.0835205	-0.193054	0.21246	-0.248757	-0.345309
SS-144	MFS	0.0716725	-0.641817	-0.106083	-0.141358	-0.267264	-0.20394	-0.157753	0.120854	-0.226784	-0.265759	-0.265377	-0.110932	0.20722	-0.251881	-0.187696	-0.0774946	0.233714	0.193938	-0.307634	-0.117249	-0.167233	-0.317783	-0.116963	-0.186819	-0.219718	-0.501115	-0.569835	-0.217663	-0.182065	0.060207	-0.193738	-0.0805297	0.190093	-0.259547	0.358803	-0.0794233	-0.19124	-0.363209	-0.0306911	-0.081206	-0.137221	-0.387163	0.20484	-0.252159	-0.281728	-0.121584	0.0193103	-0.323496
SS-134	otherFS	-0.0122521	-0.627085	0.12909	-0.0143999	-0.152047	-0.41144	-0.201115	0.0584042	-0.0839542	0.154619	-0.0684148	-0.194155	-0.158539	0.206756	-0.0719166	-0.164773	-0.0275331	0.0314459	-0.17457	0.187929	-0.147383	-0.129755	-0.225812	-0.0594008	-0.259347	-0.324197	-0.509853	-0.120534	-0.174504	0.00248795	-0.0116452	-0.160598	0.113058	-0.0766281	-0.0343385	-0.0930866	-0.275983	-0.208185	0.0454079	-0.0713179	0.245239	-0.43938	-0.167932	-0.220655	-0.172994	0.154237	0.0420337	-0.26231
SS-28	otherFS	-0.177552	-0.399361	0.105418	0.051535	0.00458457	0.627368	0.0316096	-0.120722	0.199784	0.0794329	0.0536283	-0.197332	-0.441847	0.283827	0.0384307	-0.186715	-0.409637	-0.358232	-0.164536	0.467839	-0.310703	-0.0244807	0.0360086	0.182533	0.116259	-0.404051	-0.320037	-0.0792408	-0.0602512	-0.248833	-0.189502	-0.329202	-0.362002	-0.0030166	-0.331992	-0.369546	-0.0810873	-0.290198	-0.323123	-0.200167	0.0503265	-0.273432	-0.210909	0.0823979	0.239261	0.0226922	-0.212381	-0.191924
SS-142	MFS	0.147966	-0.445186	0.0702197	-0.325222	0.00453194	0.439128	-0.0391849	0.137921	-0.209418	-0.345836	-0.117547	-0.257075	-0.190379	-0.15356	0.162502	-0.124501	0.173159	-0.198968	-0.215658	-0.0658503	-0.147479	0.0349685	-0.0437328	-0.20034	0.178242	-0.193856	-0.265068	0.225105	-0.289003	0.0954354	0.0887642	-0.137488	0.247461	-0.152343	0.0172148	0.129037	-0.151544	0.192234	0.0265243	-0.137553	0.208148	-0.319715	-0.00764046	-0.346371	0.142162	0.0418029	-0.124174	-0.296252
SS-9	MFS	SS-24	NA	Exp119847	NA	female	47	2011	fibroblastic/myofibroblastic tumors	low-grade myofibroblastoma	otherFS	no	no	Trunk	G1	NA	no	no	NA	NA	no	NA	no	NA	no	NA	-0.287531	-0.542399	-0.052718	0.659317	-0.206179	-0.17972	0.000800891	0.100365	-0.0414858	0.216463	-0.101594	-0.0791713	-0.2282	0.500374	-0.020772	-0.085493	-0.29862	-0.357417	0.21829	0.132286	0.112285	0.194206	0.185177
SS-171	MFS	-0.139274	-0.497723	-0.0289355	-0.0731181	0.000379824	-0.103145	0.00259184	0.00474804	-0.00211672	-0.0533274	-0.151315	-0.0195984	-0.11035	0.288624	-0.0100169	-0.029557	-0.173429	-0.220588	-0.0523062	-0.128905	-0.273603	-0.115452	0.0967198	0.0340651	0.0191249	-0.29319	-0.424104	-0.183655	-0.128746	-0.155724	-0.0952619	-0.376016	-0.307889	0.0278852	0.0754768	-0.201959	0.010349	-0.261251	0.016496	0.0163049	0.194921	-0.0784647	-0.353784	0.0783266	-0.205076	-0.0718749	0.0692241	-0.250401
SS-117	DDLPS	-0.264844	-0.452931	-0.0413852	-0.215412	-0.245609	0.270493	-0.168661	-0.00573447	-0.314604	-0.318575	-0.200345	-0.116975	-0.0266107	0.0964505	-0.0387572	-0.0875722	-0.230684	0.0904032	-0.21117	-0.0930755	-0.0229877	-0.133123	0.095592	0.175843	0.0773755	-0.303645	-0.348136	0.0565432	-0.184226	-0.0741516	-0.124652	-0.290072	0.250997	-0.180465	-0.0935001	-0.381961	-0.0306464	-0.568874	-0.0731157	0.000758053	-0.13863	-0.442171	0.0214141	-0.0307919	0.292615	0.156256	0.0431701	-0.390582
SS-58	DDLPS	0.0561229	-0.496992	-0.0940504	-0.203015	-0.197531	-0.29732	-0.116686	0.229984	0.0320104	0.000769165	-0.121281	-0.15871	-0.180097	0.102001	-0.0704357	-0.0480882	0.146828	-0.101037	-0.0552423	0.10932	-0.000103431	-0.0794807	0.0610708	-0.00392102	-0.0236707	-0.510647	-0.462388	0.233567	-0.0946049	-0.059887	-0.0489995	-0.15996	0.175701	-0.02573	0.536361	-0.160226	0.171154	-0.551663	0.0913805	-0.134721	0.0596112	-0.340679	-0.0266534	-0.113552	0.196382	0.0338964	-0.0508935	-0.227147
SS-150	DDLPS	-0.17368	-0.540917	-0.185579	-0.487856	-0.189919	0.291892	-0.218696	-0.00769818	0.125102	-0.447304	-0.27454	-0.156231	0.0883685	-0.385292	-0.038245	-0.249181	0.0370601	0.145408	0.0111702	-0.482888	0.117587	-0.104814	0.0880318	-0.0806375	0.0248252	-0.443059	-0.520438	-0.139383	-0.308727	-0.00234816	0.204088	-0.133982	0.11713	-0.340883	0.329315	-0.155493	-0.0702173	-0.518495	0.0577951	-0.203397	0.162286	-0.185829	-0.196794	-0.112735	-0.0508786	0.113525	-0.319247	-0.160828
SS-90	DDLPS	-0.318456	-0.570749	-0.0707222	-0.210284	-0.13545	0.218378	-0.0177689	-0.328638	0.08887	-0.233988	-0.25054	-0.250564	-0.114659	0.081354	-0.0480849	-0.0117717	-0.395579	-0.00507473	-0.0683717	0.225161	-0.22924	-0.136882	0.215336	0.0449135	-0.134793	-0.324004	-0.457985	0.0394318	-0.139535	-0.0487214	-0.166077	-0.310738	-0.321054	-0.0894562	0.237993	-0.383667	0.0537556	-0.0796758	-0.19144	-0.159593	0.244273	-0.138141	-0.216085	0.0172296	-0.0927953	0.161185	0.022872	-0.308362
SS-184	DDLPS	-0.299121	-0.607352	-0.252857	-0.377616	-0.207097	-0.140027	-0.213443	-0.157204	-0.2298	-0.531527	-0.432742	-0.0828935	0.172403	-0.343369	-0.141504	-0.217246	-0.2957	0.343082	-0.25314	0.0540593	-0.147988	-0.347983	-0.133883	-0.184326	-0.0404759	-0.45507	-0.523677	-0.110195	-0.330538	0.101593	-0.142452	-0.15876	-0.0281087	-0.313958	0.475695	-0.468039	-0.192068	-0.232181	-0.0445641	-0.0733225	-0.131202	-0.324321	0.100701	-0.211396	-0.117851	-0.0185148	-0.253848	-0.335736
SS-168	DDLPS	-0.102119	-0.503537	0.239708	0.206367	-0.010815	0.282561	-0.141205	0.212837	-0.334376	0.0979614	0.00820777	-0.274868	-0.259544	-0.0455463	0.00744514	-0.00990641	-0.157228	-0.167866	-0.204535	0.219419	-0.0298327	-0.0607864	0.111606	0.367394	0.145688	-0.167428	-0.312654	0.325076	0.0788905	-0.118315	-0.208495	-0.440145	-0.14751	0.0138761	0.0720807	-0.352457	-0.0132183	-0.569178	0.0397125	-0.059075	0.161618	-0.154728	-0.438275	0.0220644	0.113451	-0.0379709	0.129009	-0.29614
SS-41	DDLPS	-0.189132	-0.487889	0.0512154	0.373937	0.102513	0.0449541	-0.00386226	-0.222636	0.0639336	-0.247348	-0.201914	-0.164516	-0.323466	0.401777	-0.0694924	-0.230176	-0.175985	-0.245221	0.161913	0.332392	-0.0952084	0.0521697	0.123101	-0.15132	-0.0462858	-0.15177	-0.180108	-0.00132541	-0.184353	-0.0969748	0.162367	-0.200997	-0.0613994	0.021394	0.0318757	-0.175586	-0.113215	0.198319	-0.13505	-0.00292539	0.326734	-0.200068	-0.228692	0.03152	-0.0636417	0.351986	0.1071	-0.181295
SS-38	DDLPS	-0.0380449	-0.560073	-0.123052	0.127155	0.0862275	0.558228	-0.167419	-0.0726199	-0.160139	0.0464812	-0.0809452	-0.271884	-0.293548	0.284498	-0.0541043	-0.118706	-0.0352416	-0.130412	-0.0945861	0.177945	-0.157357	-0.0234517	0.0613678	-0.0970376	-0.393758	-0.415208	-0.494251	0.167903	-0.13003	0.0438082	-0.249852	-0.322801	-0.0106488	0.0728483	-0.145452	-0.0853091	-0.114412	-0.37983	-0.129068	0.0236552	0.205275	-0.259578	-0.226406	0.243642	-0.0947135	-0.063199	0.140287	-0.359095
SS-158	AS	-0.138121	-0.566143	0.0646724	0.268938	0.138102	0.322148	0.0228221	-0.0984756	0.0019307	0.0891272	0.0133853	-0.246535	-0.374583	0.269873	0.0999225	0.00347326	-0.208575	-0.137086	-0.123726	0.579461	0.192702	-0.0235429	0.132157	0.297821	-0.0243768	-0.39408	-0.421255	0.130069	0.00567151	0.240769	-0.333557	-0.493322	-0.191123	0.243219	0.578815	-0.0294187	-0.0711048	-0.222182	-0.314671	-0.282008	-0.148125	-0.0567417	-0.115041	0.196464	-0.118873	-0.0580723	0.313577	-0.363104
SS-94	AS	-0.301293	-0.470472	-0.212879	0.168463	0.0527754	0.282438	-0.00849096	-0.209119	-0.274215	0.0763569	-0.159758	0.00149013	-0.294397	-0.001991	0.132865	-0.107846	-0.424308	-0.0192914	-0.276298	0.381194	0.184082	-0.24449	-0.122466	0.149735	0.182552	-0.251428	-0.358414	-0.0452441	0.0156263	-0.162514	-0.231839	-0.415649	-0.168875	-0.064889	-0.0886835	-0.3036	-0.132713	-0.152095	-0.255927	-0.090284	-0.28798	0.134283	-0.422227	0.200214	0.0827861	-0.0285133	0.0965289	-0.285211
SS-52	WDLPS	-0.5674	0.0534108	-0.218197	-0.228162	0.357213	-0.0906145	0.260948	0.0585669	-0.389472	-0.216952	-0.221368	-0.327957	-0.215365	0.121237	-0.0164288	0.0491936	-0.184785	-0.144124	0.176708	0.0631702	-0.13266	0.0336003	-0.0873246	0.0210957	-0.46166	-0.471701	0.0332419	-0.160357	-0.0703582	0.0249604	-0.302135	0.0962665	-0.0326938	0.280875	-0.191112	-0.0236749	-0.0679054	0.0777624	-0.153004	0.0138628	-0.348304	0.0593891	-0.403192	-0.0522369	0.0673976	-0.00875307	-0.333946	-0.0275303
SS-21	MFS	SS-8	NA	Exp119827	NA	female	40	2010	fibroblastic/myofibroblastic tumors	myxoid fibrosarcoma	MFS	yes	high	Extremity	G2	NA	no	no	NA	NA	no	NA	no	NA	no	NA	0.164476	-0.517617	-0.272279	-0.258108	-0.134099	0.118788	-0.00779803	-0.0726267	-0.0348023	-0.105425	-0.0561866	-0.140662	-0.0545006	-0.12422	-0.269145	-0.165709	0.107212	-0.0439009	-0.0379441	-0.0205245	-0.257128	-0.184346	0.0841012
SS-176	WDLPS	-0.108015	-0.475253	0.091607	-0.412606	-0.0407283	0.440476	-0.12735	0.0383663	-0.0360815	-0.43901	-0.21048	-0.131671	-0.162866	-0.250421	-0.0604397	-0.00135916	-0.111207	0.0373158	0.000712149	-0.0246573	-0.0594859	-0.0941881	-0.0411582	0.0313848	0.0348437	-0.363648	-0.449181	-0.0663899	-0.238315	-0.0737326	0.0338234	-0.297592	-0.0886976	-0.230561	0.597427	-0.220223	-0.0803546	-0.502501	-0.138027	-0.248872	0.213261	-0.250784	0.104783	0.0266019	0.0466236	0.174472	-0.191104	-0.288799
SS-54	MFS	-0.230335	-0.603858	-0.106349	0.0805976	-0.120004	0.174099	-0.393723	0.0857986	-0.0463543	0.106333	-0.0640723	-0.077048	0.0278347	0.21743	0.221795	0.0683138	-0.285494	0.110959	0.0337768	0.284702	-0.0955827	-0.0241002	-0.0422196	0.10406	-0.281162	-0.475897	-0.506653	0.176687	-0.14744	-0.138577	-0.0346793	-0.264085	0.0585925	-0.0134284	0.481176	-0.371873	-0.100644	-0.37377	0.0923148	-0.28874	-0.171111	-0.320997	-0.0247705	-0.0219456	-0.345451	0.151585	-0.215569	-0.298171
SS-56	RMS	-0.28989	-0.580384	-0.0957149	0.510741	-0.2695	0.166327	-0.0913662	0.324014	0.01811	0.144854	-0.094584	-0.206943	-0.357915	0.342362	0.139426	0.0238479	-0.34876	-0.100376	-0.0746505	0.414443	0.205164	-0.0779292	0.286348	-0.0443401	-0.193383	-0.394899	-0.481443	0.212862	0.0407112	-0.0852603	-0.262196	-0.417023	-0.0801659	0.14087	0.255372	-0.447392	-0.096768	-0.591028	-0.0327137	-0.327966	-0.128354	-0.388558	-0.216638	0.115591	-0.28754	-0.359724	0.014698	-0.447472
SS-37	WDLPS	-0.1853	-0.515019	-0.132355	0.381689	-0.282851	0.43999	0.162663	0.200605	-0.190454	0.173294	0.085207	-0.0381157	-0.309132	0.265049	0.167658	0.147123	-0.218509	-0.359878	-0.12375	0.476541	0.33335	-0.0774479	0.159188	0.316995	0.223675	-0.23451	-0.391338	0.2856	0.0198138	-0.156204	-0.255717	-0.506944	-0.300421	0.0924424	-0.430338	-0.428924	0.155147	-0.389391	0.0491743	-0.296665	-0.0644066	0.00475266	-0.411571	0.0820937	0.144966	-0.341533	0.241637	-0.32818
SS-17	WDLPS	-0.257998	-0.472619	0.125157	0.235055	-0.316963	0.0481266	0.140698	-0.00477679	-0.168008	0.145918	-0.000149733	-0.0766704	-0.460986	0.162916	0.20404	0.215331	-0.315509	-0.398794	-0.0241346	0.140174	0.229705	-0.0702189	0.142433	0.297057	0.184738	-0.206074	-0.316944	0.192334	0.0292378	-0.370542	-0.153323	-0.524438	-0.40871	-0.00222843	0.160058	-0.271556	0.10826	-0.014831	-0.326207	-0.141932	-0.0416656	-0.0620348	-0.421129	-0.0109741	0.0202955	-0.170443	0.0498028	-0.263045
SS-60	otherFS	-0.348557	-0.536165	-0.0427985	-0.566386	-0.346878	-0.372501	-0.00833206	-0.294096	-0.406378	-0.497919	-0.285427	0.0512325	-0.0238445	-0.438039	-0.0556151	-0.0674463	-0.255944	-0.207002	-0.0380449	-0.418208	-0.228638	-0.190881	0.00456932	0.0832017	0.194195	-0.243646	-0.35955	-0.393775	-0.368221	-0.108205	0.146892	-0.0709223	0.28197	-0.434767	-0.110377	-0.219299	-0.0141409	0.318316	-0.208854	0.0905896	0.0885294	0.020136	-0.286803	0.140265	0.184321	0.108131	-0.230287	-0.210872
SS-124	RMS	-0.28383	-0.609307	-0.349173	-0.545636	-0.374413	-0.0928015	-0.441011	-0.124234	-0.331616	-0.55378	-0.493876	0.161574	0.440683	-0.414584	-0.164951	-0.155472	-0.346925	0.470967	-0.252925	-0.144996	-0.160319	-0.348852	-0.478603	-0.417499	-0.360809	-0.627757	-0.628297	-0.0328081	-0.450607	0.0124571	0.0527725	0.143841	0.529201	-0.377627	0.305727	-0.255308	-0.229772	-0.292023	-0.0605651	-0.323981	-0.341218	-0.330162	0.138237	-0.289632	-0.380668	0.216366	-0.195831	-0.300666
SS-122	MPNST	-0.0392889	-0.592092	-0.0729766	0.177019	-0.030691	-0.0829743	-0.0676466	-0.0322475	-0.151259	-0.0485843	-0.107408	-0.134155	-0.30881	-0.172527	0.0109173	-0.196245	-0.0854751	-0.0825977	-0.2398	0.175299	-0.233156	-0.249084	0.0874291	-0.143642	-0.135074	-0.425242	-0.501241	0.193656	-0.131922	-0.0248634	-0.231522	-0.218781	0.0470627	0.0792109	0.345775	-0.0905364	-0.0919806	-0.401827	-0.0343017	-0.115939	-0.00391759	-0.219735	-0.380958	0.294223	-0.127249	-0.201671	-0.179526	-0.387219
SS-72	RMS	-0.279353	-0.539607	0.0992012	0.361791	-0.0556553	0.275945	-0.100511	-0.0365076	-0.264197	0.0693582	-0.0127534	-0.179593	-0.212953	0.382372	0.128987	0.0520398	-0.302653	-0.218078	0.00583144	0.137639	0.278081	-0.0020651	0.219019	0.349838	0.300907	-0.148185	-0.259504	0.0613079	-0.219593	-0.0629504	-0.0338089	-0.359207	-0.0340375	0.00237555	0.0478403	-0.239761	-0.178193	-0.198653	-0.0557345	-0.270924	-0.301653	-0.242929	-0.348634	0.0875744	0.0922104	-0.0324837	-0.128721	-0.28898
SS-127	MPNST	-0.119806	-0.549083	0.13536	0.0472703	-0.174742	-0.416185	-0.243597	-0.0896666	-0.104338	-0.292183	-0.331569	0.00520593	0.176819	-0.31464	-0.0726331	-0.124188	0.00935319	0.286979	-0.203859	-0.157336	-0.124847	-0.387639	0.0482939	-0.0981979	-0.102132	-0.438519	-0.539623	-0.00501704	-0.215739	-0.104333	-0.15275	-0.0165	0.0584055	-0.209161	0.42745	-0.0592216	0.0415125	-0.4846	0.0120727	-0.0589431	0.0430483	-0.117787	-0.357063	0.0726209	0.200755	-0.0401893	-0.0345375	-0.343875
SS-110	MFS	-0.383342	-0.591652	-0.0610689	-0.125809	-0.174265	-0.0461447	-0.318579	-0.360707	-0.20078	-0.343946	-0.296851	0.0789187	0.335352	-0.149895	-0.153864	-0.182742	-0.33469	0.343113	-0.208258	0.0289257	-0.321447	-0.353745	-0.231202	-0.0662879	-0.344587	-0.483109	-0.565878	0.121267	-0.391702	-0.0702308	0.00484903	0.0989842	0.379293	-0.278473	0.00656736	-0.381682	-0.253566	-0.474442	-0.254772	-0.251503	-0.197661	-0.339858	-0.289507	0.131842	-0.277768	0.21006	-0.196263	-0.224813
SS-5	otherFS	-0.258398	-0.59242	-0.135498	-0.162502	-0.138746	0.256349	-0.277796	-0.216048	-0.0743401	-0.406747	-0.314226	-0.00980527	0.0195973	0.0431372	-0.0853973	-0.182714	-0.287716	0.071293	0.152464	-0.295082	-0.141776	0.139762	-0.164101	0.0196173	-0.137514	-0.436919	-0.530491	-0.288784	-0.200157	-0.121893	0.109409	-0.0274485	0.453558	-0.276456	-0.135612	-0.334431	-0.0557195	-0.302415	-0.123147	-0.201031	0.0416525	-0.136911	-0.259077	0.252574	0.0574798	0.271953	-0.240247	-0.26478
SS-299	RMS	-0.213993	-0.476542	0.23995	-0.549357	-0.272989	0.370695	-0.293185	0.116939	-0.40351	-0.407682	-0.0811672	-0.135801	0.137521	-0.47753	-0.126819	-0.0907173	0.00387452	0.0638101	-0.0606124	-0.434272	0.121588	0.0249794	0.00364489	0.286895	0.0492635	-0.307228	-0.407219	-0.145678	-0.189748	-0.219783	0.0900257	0.01234	0.348963	-0.42152	0.342497	-0.166535	-0.0508389	-0.422268	0.0400178	-0.0405057	-0.114445	-0.231044	-0.0451412	-0.377185	0.122968	0.149919	-0.416524	-0.198139
SS-50	MFS	-0.20432	-0.433492	0.100713	0.140978	-0.238156	0.022808	-0.00101841	-0.0113922	-0.14707	-0.19917	-0.263764	-0.0280982	-0.279703	0.179432	-0.101298	-0.061373	-0.110522	-0.257103	0.10912	0.162885	0.167797	0.0833449	0.0728393	0.066327	0.403094	-0.456598	-0.45478	0.14712	0.0281277	-0.330219	-0.112081	-0.384641	-0.00299454	0.0194263	-0.144301	-0.0555099	-0.0269662	0.0874599	-0.00809394	-0.33971	-0.132539	-0.123455	-0.306735	-0.00451908	0.0180267	-0.19421	-0.101415	-0.3277
SS-40	WDLPS	0.190662	-0.498323	-0.229312	0.408027	-0.0204461	0.376206	0.00960418	0.309256	0.0661738	-0.0390917	-0.0733203	-0.274085	-0.432131	0.245498	0.165313	0.233883	0.0946791	-0.305856	-0.0545687	0.230202	0.414388	0.0657221	0.0369973	0.22882	0.0843123	-0.290018	-0.362817	0.325424	0.233774	-0.148486	-0.198751	-0.605606	-0.371947	0.356518	-0.383514	-0.23211	0.045852	-0.0264193	-0.179236	-0.260507	-0.314378	-0.0208732	-0.119617	-0.0173589	-0.268535	-0.435696	0.277635	-0.261859
SS-300	MLPS	-0.160921	-0.535955	-0.00254894	0.0803027	0.0361407	0.411228	-0.0531773	0.0925851	-0.121524	-0.396238	-0.208074	-0.311372	0.0233636	-0.050842	-0.0745364	-0.251648	-0.136208	0.22998	-0.0697438	-0.0705844	0.0619582	-0.182314	0.115542	-0.085631	0.0816101	-0.313452	-0.473528	-0.296956	-0.300414	0.20531	0.0384684	-0.207451	0.0507121	-0.22748	0.145061	-0.316965	-0.0769127	-0.438686	-0.0328715	-0.288317	0.192283	0.0374387	-0.16825	-0.206578	0.0443275	0.145239	-0.0770189	-0.182865
SS-291	WDLPS	0.038136	-0.51281	0.118808	0.085072	-0.0870336	0.175844	0.0853912	0.266488	-0.113892	-0.172293	-0.0434592	-0.21244	-0.426505	0.151454	0.147218	0.0688958	0.0608022	-0.299858	0.012414	-0.0664297	0.141618	0.069909	0.173637	-0.000978519	0.000139934	-0.117223	-0.326018	0.100507	0.115966	-0.0343466	-0.123512	-0.462714	-0.494046	0.295677	-0.097032	-0.289137	0.0495664	-0.220659	0.000530209	-0.209681	0.0221819	-0.0265105	-0.227359	0.133707	-0.00498211	-0.198033	0.178658	-0.280954
SS-275	MFS	-0.247242	-0.471193	0.0383737	-0.290687	-0.249624	-0.0159923	-0.147654	-0.0390231	-0.245326	-0.508332	-0.220057	-0.0864235	-0.0717503	-0.417302	-0.0781819	-0.0794725	-0.0300548	-0.107836	-0.142102	-0.325628	0.116963	-0.049779	0.055365	0.159563	0.154806	-0.270298	-0.408383	-0.298364	-0.151775	0.0657771	0.0853195	-0.256422	0.181006	-0.397275	0.335623	-0.274804	0.0335108	-0.579768	-0.120007	-0.175059	-0.0499924	-0.0997988	-0.186375	-0.092478	0.17318	0.0204628	-0.245648	-0.172087
SS-283	MPNST	-0.230796	-0.500821	0.104211	0.531485	0.0130249	0.226749	0.044094	0.0150395	-0.185665	-0.00222937	0.0439685	-0.198957	-0.361465	0.366147	-0.136094	-0.0968221	-0.237189	-0.25566	-0.106074	0.182971	-0.145608	0.00692366	0.0857025	0.048438	0.0243216	-0.0942743	-0.275228	0.225657	0.0339219	0.04016	-0.281662	-0.463524	-0.266259	0.22207	0.0677863	-0.383209	0.0790653	0.024558	-0.195887	-0.155862	-0.0473964	-0.0628005	-0.173777	-9.09961e-05	-0.0232701	-0.383941	0.261913	-0.398937
SS-268	AS	-0.186391	-0.519443	0.0687816	-0.224405	-0.159739	0.0303058	0.00939078	0.089948	-0.143419	-0.207403	-0.113718	-0.0804891	-0.13247	-0.076978	0.102088	-0.0309396	-0.0171481	0.0313371	-0.0500567	-0.0266183	-0.0783594	0.0779617	0.0964883	0.0731071	-0.0437155	-0.368275	-0.459637	-0.293439	-0.0964993	-0.191383	0.0475939	-0.0767132	0.296053	-0.325117	0.468463	-0.253967	0.119277	-0.397387	0.103938	-0.257521	-0.0596327	-0.301693	-0.244485	0.190112	0.00122828	0.264728	-0.299487	-0.165224
SS-264	WDLPS	0.261002	-0.515947	-0.0972931	0.0515118	-0.119883	0.118645	0.0437903	0.270097	0.0163409	-0.104279	-0.0179434	-0.114551	-0.492143	0.128377	-0.0277411	0.142686	0.233688	-0.407901	0.09947	0.0112228	0.225846	0.0526838	-0.0158345	0.156083	0.078774	-0.256652	-0.416797	0.46557	-0.0135796	-0.35153	-0.25323	-0.530112	-0.40928	0.420422	-0.477149	0.0347138	0.146292	0.0445659	0.0660681	-0.265088	-0.205536	0.0313023	-0.207977	-0.169103	-0.0887762	-0.453653	-0.0327859	-0.178696
SS-146	ES	0.191352	-0.534957	0.126775	-0.0999457	-0.320222	-0.0411892	-0.042631	0.277001	-0.0321718	-0.361626	-0.195653	-0.191601	-0.375389	-0.304196	0.267339	0.158052	0.182596	-0.361951	-0.207599	-0.257829	0.193815	0.0959423	0.0907304	-0.134388	0.016933	-0.462186	-0.518436	0.214097	-0.162157	-0.293558	-0.120093	-0.409705	-0.170237	-0.0397476	0.484732	0.0577069	0.0795764	-0.441457	0.105147	-0.122467	-0.243449	-0.255188	-0.0645694	-0.252779	-0.0169087	-0.225588	-0.279952	-0.226559
SS-135	ES	-0.138057	-0.580521	0.0239369	0.140269	-0.158178	-0.159673	0.147157	0.0357402	0.259669	0.180377	-0.00761673	-0.0356315	-0.236387	0.0627687	0.268242	0.0650289	-0.220707	-0.244603	0.0396152	-0.39156	0.317214	0.0939712	0.135374	0.29136	-0.103518	-0.139537	-0.311882	0.226104	-0.142416	0.0418747	-0.030917	-0.444434	0.0747457	0.340222	0.601658	-0.276587	0.0881718	0.21801	-0.0785533	-0.0794475	-0.331802	-0.0547317	-0.292435	0.294014	-0.0389572	-0.0168207	0.0394936	-0.320141
SS-296	AS	-0.139416	-0.550136	0.0213946	0.457257	0.0341446	0.449887	-0.0296165	0.0682096	-0.255351	0.0973467	0.0513674	-0.201155	-0.261154	0.0610579	0.213675	0.204517	-0.259165	-0.00383241	-0.240162	0.302508	0.467125	-0.183653	-0.0404132	0.267028	0.040545	-0.359751	-0.448747	0.299958	0.0724262	0.07715	-0.226638	-0.485362	-0.0322213	0.0292649	0.362001	-0.406502	0.163608	-0.412637	-0.198696	-0.181888	-0.426255	-0.141441	0.00766104	0.205748	0.170577	-0.0847065	0.062604	-0.198281
SS-238	SS	-0.0626336	-0.530666	-0.139485	-0.115498	-0.170235	-0.0735451	-0.132413	0.0383517	-0.268155	-0.370088	-0.42669	0.0193457	-0.287857	-0.117019	-0.0280715	-0.176541	-0.0400304	-0.0119585	-0.152016	0.527011	0.0599151	-0.214023	-0.188743	-0.161436	-0.213954	-0.590634	-0.529465	0.0569673	-0.198699	-0.0472406	-0.278473	-0.304737	-0.0628964	-0.203459	-0.0799379	0.168383	-0.20423	-0.233291	-0.0854931	-0.236507	-0.197016	-0.139862	-0.079091	-0.313709	-0.375005	-0.265125	-0.0222164	-0.263439
SS-195	AS	-0.133172	-0.613442	-0.388594	-0.398782	-0.00574046	0.365282	-0.20496	-0.223467	-0.275843	-0.472046	-0.188859	-0.0392192	-0.0935675	-0.423838	-0.171111	-0.320667	-0.105575	0.160815	-0.235175	0.197775	0.124823	-0.221425	-0.075015	-0.205029	-0.324339	-0.369776	-0.534243	-0.242315	-0.152585	0.0328175	-0.186461	-0.158228	0.241949	-0.180826	0.153723	-0.0992497	-0.0118344	-0.324298	-0.239684	-0.206259	-0.13526	-0.275519	-0.0929502	0.0200587	-0.250135	-0.00804601	-0.181119	-0.366147
SS-125	RMS	-0.36442	-0.590158	-0.338805	-0.0694883	-0.187494	-0.0589407	-0.365097	-0.373578	-0.290226	-0.312015	-0.327939	-0.0228738	0.332329	-0.213675	-0.208543	-0.301467	-0.382242	0.259757	-0.248505	-0.02242	-0.217688	-0.278828	-0.280333	-0.284063	-0.383068	-0.515934	-0.557143	-0.0957711	-0.272035	-0.0668368	0.0210889	0.0746341	0.356369	-0.359786	0.182107	-0.450972	-0.284768	-0.457817	-0.242599	-0.322668	-0.269749	-0.312213	-0.0261991	-0.0503216	-0.349904	0.231604	-0.159676	-0.285049
SS-18	ES	-0.183233	-0.549937	0.164944	-0.359438	-0.0972626	0.032706	-0.192863	-0.147309	-0.101643	-0.358521	-0.0865734	-0.138403	-0.12303	-0.232166	0.209783	0.0198328	-0.328634	-0.0521403	-0.0353458	-0.302815	-0.0397836	-0.0475204	0.0187136	0.147281	0.00458506	-0.285575	-0.41817	0.0920636	-0.0391507	-0.146783	0.0761455	-0.0576016	0.386827	-0.329021	0.142399	-0.329321	0.0485363	-0.24959	-0.145814	-0.138037	-0.0161641	-0.166572	-0.28344	0.0976501	0.117716	0.289181	-0.420031	-0.234418
SS-118	ES	-0.265563	-0.501466	-0.167625	0.0332751	0.133599	-0.336337	0.205105	-0.224384	0.0809819	-0.0895988	-0.351881	-0.151904	-0.423246	0.337335	0.108549	-0.153807	-0.270331	-0.410974	0.0544325	0.0684524	-5.67431e-05	0.102438	0.0201466	0.0757961	0.0440701	-0.392817	-0.455179	0.249874	-0.255877	-0.15288	-0.0317577	-0.281023	-0.149744	-0.0018559	0.36905	-0.247793	0.126185	-0.381465	-0.015963	-0.0979619	0.100581	-0.124726	-0.217493	0.255206	0.0634936	0.126867	0.107423	-0.229586
SS-92	WDLPS	0.0700861	-0.489014	-0.105083	0.358927	-0.205706	0.383143	0.0588564	0.387797	0.104017	-0.0133061	-0.0299563	-0.207487	-0.510886	0.287854	0.206252	0.174179	0.10622	-0.34394	-0.0764124	0.276918	0.261659	-0.0114185	0.146703	0.210583	0.0571574	-0.295375	-0.322798	0.274574	0.0591834	-0.253959	-0.286009	-0.529077	-0.439802	0.226275	-0.232086	-0.271965	0.171277	-0.26734	0.0605905	-0.274503	-0.259377	0.0153976	-0.227323	-0.00980019	-0.323545	-0.496714	0.23797	-0.36255
SS-157	WDLPS	0.204075	-0.464502	-0.193723	0.261622	-0.189212	0.0442046	0.171403	0.27665	-0.136152	0.0877758	-0.0428548	-0.152019	-0.51388	0.21394	0.171174	0.259203	-0.0575796	-0.456431	-0.0876092	-0.015692	0.347976	-0.0366845	0.090932	0.0790625	0.10592	-0.308338	-0.425543	0.259913	0.133078	-0.28572	-0.295916	-0.581412	-0.479885	0.211756	-0.542164	-0.240509	0.268046	-0.0693536	-0.158544	-0.254871	-0.173934	0.191235	-0.151824	-0.0071951	-0.208593	-0.51227	0.251255	-0.322179
SS-123	WDLPS	-0.21009	-0.517815	-0.0989964	0.323236	-0.26127	-0.0260662	0.0947193	-0.322081	-0.211178	0.0411253	-0.148154	-0.208814	-0.315744	0.271883	-0.00786232	-0.0873077	-0.26017	-0.199657	-0.00801127	0.0887455	-0.205198	-0.266115	-0.010352	0.329255	0.153044	-0.298796	-0.435918	0.21739	0.0665656	-0.10104	-0.264199	-0.465615	-0.387195	-0.0895788	-0.115981	-0.248029	0.0214367	-0.0867961	-0.158415	-0.111419	0.262636	-0.302229	-0.292929	0.0467049	0.0591699	-0.171279	0.174338	-0.315354
SS-177	WDLPS	0.214375	-0.538043	-0.0532692	0.437769	-0.25754	0.100192	0.00897834	0.333326	0.213122	0.145912	-0.173494	-0.179327	-0.425925	0.233293	0.142577	0.169149	0.138856	-0.326003	0.0369135	0.399512	0.326851	-0.100475	0.0905094	0.273951	-0.136197	-0.533795	-0.498918	0.245692	-0.0726436	-0.299518	-0.256377	-0.576022	-0.257771	0.257666	-0.550151	-0.178885	0.0768524	-0.106427	0.100123	-0.324962	-0.308401	0.226359	-0.364641	-0.202057	-0.167275	-0.420467	0.0991224	-0.344623
SS-170	WDLPS	0.0730599	-0.465271	-0.171251	0.189887	-0.115875	0.442029	0.126171	0.0543484	0.170237	0.0644019	0.0512311	-0.222671	-0.446167	0.333247	0.0725427	0.169289	-0.123806	-0.312898	0.0730572	0.104308	0.15819	0.0894665	0.200834	0.0780394	0.185789	-0.103231	-0.309365	0.365009	0.12694	-0.237042	-0.199806	-0.45938	-0.227385	0.317296	-0.0488072	-0.231081	0.172142	0.00540975	-0.186725	-0.293845	-0.0586945	-0.0155696	-0.32301	-0.17592	-0.0720907	-0.225437	0.152253	-0.350107
SS-257	RMS	-0.103402	-0.345032	-0.0643545	0.583863	-0.102449	0.249323	-0.00923149	0.142494	-0.245815	0.142562	-0.195741	-0.119601	-0.406429	0.396271	0.270734	0.157313	-0.35735	-0.217292	-0.303043	0.0480117	0.390291	-0.090101	0.0240331	0.177665	0.190407	-0.388377	-0.437167	0.422223	-0.0135344	-0.300262	-0.335644	-0.563732	-0.0108572	0.304529	-0.443048	-0.351416	0.23582	0.140108	-0.22277	-0.441374	-0.393768	-0.0765646	-0.275687	-0.211206	-0.0508176	-0.34922	0.178243	-0.381909
SS-155	WDLPS	0.228474	-0.511684	-0.133639	0.421853	-0.187713	0.0547443	-0.011735	0.365272	0.00224661	0.127908	-0.0555941	-0.175003	-0.503032	0.267941	0.230592	0.245338	0.00593746	-0.408515	-0.132939	0.282191	0.316288	-0.13413	-0.051796	0.378475	0.0683893	-0.390096	-0.373387	0.232222	0.0387176	-0.332879	-0.411692	-0.582237	-0.398238	0.211877	-0.0867701	-0.266096	0.153096	-0.307431	0.119009	-0.404478	-0.162871	0.0636554	-0.232488	0.00211287	-0.241136	-0.476194	0.215585	-0.382388
SS-63	WDLPS	0.367281	-0.487277	-0.114629	-0.201875	-0.16647	0.38043	-0.00960249	0.091662	0.00507671	-0.375984	-0.24459	-0.274942	-0.447736	-0.084299	0.119742	0.0998451	0.300491	-0.274854	0.00178733	-0.0817197	0.00532392	-0.076545	0.117924	0.205768	0.0295541	-0.386637	-0.436941	0.140658	-0.060422	0.0825216	-0.127467	-0.444508	-0.328493	0.206237	0.019957	0.0437102	0.0629599	-0.340405	0.0443732	-0.246346	-0.0584383	0.193198	-0.207276	-0.126277	-0.31744	-0.322907	0.0627646	-0.350544
SS-77	WDLPS	0.173528	-0.492449	-0.22299	-0.354973	-0.205636	-0.110984	-0.141212	0.00246487	-0.199308	-0.262203	-0.157256	-0.198275	-0.444997	-0.246896	0.087305	0.0666521	0.123718	-0.274235	-0.0652151	-0.473849	0.10333	-0.243775	-0.0830402	0.19406	0.105005	-0.297094	-0.385258	0.166782	-0.114881	-0.302395	-0.199838	-0.458269	-0.419217	-0.0394768	-0.0645523	-0.0777761	0.0914382	-0.206566	-0.133685	-0.130752	0.00266398	-0.0527828	-0.264724	-0.0207452	-0.0628704	-0.250288	-0.212739	-0.360013
SS-11	WDLPS	Exp108101	NA	NA	female	50	2018	adipocytic tumor	dedifferentiated liposarcoma	DDLPS	yes	low	Trunk	G2	NA	no	no	NA	NA	yes	NA	yes	NA	no	NA	-0.179502	-0.472862	0.183655	0.243214	-0.0710948	0.0347435	-0.00100092	0.306908	-0.173995	0.0821622	0.033848	-0.310506	-0.394332	0.151983	0.14713	0.00697023	-0.102268	-0.317385	0.0624829	0.0369119	0.378552	0.0887637	0.0420016	0.465715
SS-204	LMS	0.0784658	-0.65097	0.121379	0.0668285	0.0536275	-0.0487816	-0.217217	0.110212	-0.299343	-0.108111	-0.283098	-0.12216	0.0954016	0.324736	0.314967	0.14751	-0.0496543	-0.0123381	-0.0247514	0.0319035	0.28403	0.127408	0.0617663	-0.0099786	-0.317242	-0.59408	-0.553705	0.0976039	-0.254982	0.0399309	-0.131386	-0.224989	-0.215121	0.278348	-0.0631487	-0.28145	-0.206192	-0.332807	-0.00157856	-0.219382	-0.344636	-0.412859	0.127379	-0.365226	-0.22994	-0.165782	-0.0220594	-0.220566
SS-206	MFS	0.00744043	-0.574064	0.136447	0.127378	-0.187596	0.0576306	-0.0827115	0.289807	-0.350204	-0.00617672	-0.0526673	-0.130626	0.0582747	-0.202963	0.0789731	0.021035	0.0263788	-0.0186046	-0.0996827	0.300324	-0.042855	-0.0729097	0.147345	0.441716	0.0349187	-0.169501	-0.274081	0.0933853	-0.0881574	-0.0102228	-0.0569043	-0.20791	0.195476	-0.150977	0.471327	-0.218396	-0.048912	-0.398386	0.164334	-0.130097	-0.045254	-0.31964	0.113263	-0.21503	-0.0231823	0.0464492	-0.0338795	-0.25756
SS-209	DDLPS	-0.0328749	-0.654149	0.00100999	-0.0723777	-0.150967	0.0844217	-0.28517	-0.050695	-0.0707284	-0.317875	-0.356433	-0.209663	-0.0732365	0.0569129	0.114968	-0.0213909	-0.0572527	0.0685411	-0.0396785	-0.130616	-0.0160675	-0.194572	-0.147843	-0.256197	-0.289873	-0.519975	-0.583137	0.103538	-0.350802	0.0583551	-0.079541	-0.210227	-0.103549	-0.0616084	0.177772	-0.187548	-0.229923	-0.520794	-0.24242	-0.0315853	-0.00334207	-0.418187	0.109896	0.138167	-0.36439	0.120175	0.170911	-0.326743
SS-225	MFS	0.0818596	-0.570547	-0.0561499	-0.0373628	-0.166281	0.359511	0.066243	0.19013	-0.080528	-0.327827	-0.261055	-0.234864	-0.274365	-0.114842	-0.0637492	-0.00470418	-0.0252963	-0.229335	-0.0948208	-0.01791	0.0635593	0.0343264	-0.0233857	0.253252	0.045708	-0.313148	-0.441094	0.00742131	-0.200104	0.0427195	0.037109	-0.330524	0.030359	-0.181704	0.458831	-0.338865	-0.00834995	-0.625517	0.226654	0.0241403	0.248054	-0.228298	-0.0179259	-0.0912394	0.0985204	-0.042725	-0.0977552	-0.0252893
SS-233	LMS	0.244118	-0.598997	-0.0574047	-0.296525	0.208202	0.276942	0.0104574	0.0559187	-0.0587299	-0.31098	-0.321407	-0.111789	-0.0477561	0.218021	0.0253186	0.00931057	0.00417604	-0.0488873	-0.126871	0.107536	-0.0402208	0.114888	0.122177	0.38976	-0.143563	-0.443001	-0.520407	-0.0214842	-0.369503	0.0524854	-0.242567	-0.311988	-0.120934	0.364548	0.28078	-0.0524662	-0.0489498	-0.0191516	-0.110224	0.0295027	-0.351298	-0.224616	0.168195	-0.167912	-0.0616493	-0.285317	0.214866	-0.211718
SS-232	LMS	0.101952	-0.603275	-0.0851196	-0.0688237	-0.314708	-0.132491	-0.200482	0.283618	-0.0880794	0.018403	-0.142194	-0.120534	-0.0872553	-0.233263	0.033826	-0.0220709	-0.0444864	-0.0352751	-0.217693	-0.34452	0.159079	-0.281195	-0.293664	-0.0798556	-0.317264	-0.409409	-0.470934	0.117205	-0.268153	-0.0664112	-0.185176	-0.373543	-0.074516	-0.143198	0.728583	-0.190304	-0.214758	-0.186913	0.122314	-0.229202	-0.0881077	-0.384836	-0.0372263	-0.43382	-0.343692	0.0791237	0.00743583	-0.308431
SS-228	DDLPS	-0.0153897	-0.596256	0.141238	0.253817	0.0115914	-0.0522603	-0.201883	0.0254017	-0.222459	-0.315945	-0.11413	-0.296424	-0.223789	-0.249793	0.0960522	0.0725626	-0.0651957	-0.108832	0.0127302	-0.0259599	-0.0243582	-0.064643	-0.10024	0.108114	0.101718	-0.394175	-0.462022	0.105799	-0.294114	0.124581	0.0807398	-0.158263	-0.00254748	-0.246673	0.357446	-0.0122416	0.00106819	-0.545573	-0.144003	-0.184365	-0.0381454	-0.278074	-0.311353	-0.329998	-0.149844	0.190229	-0.110573	-0.259091
SS-262	RMS	-0.271543	-0.594056	0.248146	0.434055	-0.237675	0.13872	-0.126188	0.350355	-0.0892668	0.135182	-0.118557	-0.223629	-0.195028	0.162748	0.233538	0.175343	-0.249972	-0.0971544	-0.176909	-0.020165	0.309647	-0.00308834	-0.104162	0.47914	-0.0910385	-0.516828	-0.513352	0.216296	-0.115993	-0.228646	-0.153399	-0.453949	-0.138347	-0.0107555	0.276713	-0.511276	0.0238816	-0.171036	0.10676	-0.280742	-0.0878703	-0.434632	-0.0147528	-0.455726	-0.0907252	-0.22975	-0.0717063	-0.230235
SS-259	LMS	-0.0811973	-0.668719	-0.107221	-0.335095	-0.0678711	0.242785	-0.377818	-0.0156532	0.11505	-0.385063	-0.386493	-0.0668365	0.160405	-0.0687531	-0.0543877	-0.07169	-0.0423919	0.167483	-0.256051	-0.0320285	-0.124663	-0.153576	-0.217887	-0.143362	-0.231546	-0.549563	-0.581664	-0.0479621	-0.346476	-0.137899	-0.183984	-0.0793443	0.0991766	0.0374373	0.154685	-0.376937	-0.21464	-0.199071	0.046452	-0.0642806	-0.195127	-0.451932	-0.0933114	-0.129397	-0.34044	0.121284	-0.0211475	-0.24584
SS-149	RMS	-0.287175	-0.55963	-0.210116	0.379304	-0.250826	-0.146361	0.0135009	-0.0489852	-0.130684	0.116432	-0.129094	-0.201333	-0.39116	0.255972	-0.0643322	-0.110201	-0.348663	-0.278811	-0.0934678	0.207676	0.166468	-0.00904593	0.0880037	-0.124502	-0.21674	-0.482831	-0.515953	0.0341517	-0.278772	-0.359741	-0.216082	-0.377455	-0.219474	0.0310334	0.0709075	-0.272602	-0.0959449	0.144558	-0.0754899	-0.297605	-0.294776	-0.0915046	-0.143842	0.0162091	-0.400142	-0.220087	-0.00475461	-0.378461
SS-140	LMS	0.067979	-0.588593	0.100129	0.316872	0.152909	0.304275	0.0167508	-0.0136581	0.177391	0.0242822	-0.139746	-0.121916	-0.166584	0.380531	0.0400892	-0.0215236	0.00701175	-0.0759137	-0.0489494	0.209091	0.030699	0.265103	0.151416	0.249011	-0.15592	-0.441221	-0.463428	0.321655	-0.196498	0.032828	-0.145583	-0.326855	-0.18599	0.344581	0.0869448	-0.354501	-0.061703	-0.423287	-0.0226854	-0.00998819	-0.0462565	-0.168544	0.0210074	-0.356537	0.238558	-0.183966	0.0708871	-0.00589054
SS-310	SS	-0.321637	-0.674655	-0.25638	0.060983	-0.224096	-0.265469	-0.327844	-0.0633129	-0.208819	-0.137066	-0.363895	-0.105352	-0.0386684	-0.0870925	0.0736586	-0.152773	-0.317381	-0.0289721	-0.113127	0.00876942	0.0320628	-0.258681	-0.332438	-0.175913	-0.388212	-0.550229	-0.599957	0.344292	-0.265632	-0.365241	-0.31576	-0.136044	0.0651569	-0.164148	0.229224	-0.457811	-0.151994	-0.140501	-0.235805	-0.305528	-0.113913	-0.402226	-0.165924	-0.0517194	-0.426389	-0.00286513	-0.137587	-0.313985
SS-1	WDLPS	0.288396	-0.504996	0.00433632	0.391213	-0.00569372	0.420996	0.0827335	0.297063	0.098387	0.117782	-0.0392621	-0.264808	-0.442951	0.281305	0.127665	0.209042	0.253246	-0.271778	-0.0956762	0.161692	0.282482	0.0993981	0.199508	0.184474	0.245343	-0.426741	-0.422414	0.319742	-0.12091	-0.183213	-0.307283	-0.577589	-0.447259	0.453701	-0.363284	-0.131052	0.115009	0.193451	-0.0435381	-0.366282	-0.0796278	-0.215156	-0.0864844	-0.108126	-0.0925523	-0.331668	0.346915	-0.309012
SS-214	MFS	-0.155862	-0.583597	0.0678762	0.0618588	-0.0331437	0.210658	-0.0822883	-0.00524531	-0.126009	0.129694	0.0113288	-0.2207	0.109198	0.301233	0.125976	0.185197	-0.200491	0.0675033	-0.212131	0.121262	0.0951862	-0.145098	0.0212764	0.224563	-0.0307793	-0.080293	-0.328972	0.37699	-0.0031844	0.129761	-0.161173	-0.410971	-0.0481911	0.0243046	0.306162	-0.3654	-0.0548259	0.00739511	-0.0794298	-0.186084	-0.0971974	-0.167408	-0.093579	-0.160317	-0.125015	-0.166376	0.0701524	-0.36318
SS-253	LMS	-0.0678051	-0.423895	0.00632606	0.428204	0.00458213	0.405569	0.106665	-0.000536446	0.0368291	0.204578	-0.0544411	-0.0278362	-0.0017801	0.332307	0.160697	0.227803	-0.177749	0.0221087	-0.236548	0.319471	0.33427	-0.0707576	-0.00578562	0.343615	0.145843	-0.241187	-0.336485	0.165822	-0.100027	-0.0707041	-0.323684	-0.41271	-0.0565299	0.171797	-0.431525	-0.229704	0.000287376	0.232587	-0.0879765	-0.0633256	-0.306033	0.0033875	-0.334257	-0.129945	-0.122479	-0.295735	0.13973	-0.247943
SS-73	UPS	NA	NA	female	71	2017	vascular tumors of soft tissue	angiosarcoma	AS	no	no	Intraabdominal/pelvis/retroperitoneum/visceral	G3	sarcoma	NA	NA	NA	NA	NA	NA	NA	NA	NA	NA	0.146556	-0.538927	-0.086743	0.274751	0.12151	0.154129	-0.215232	-0.0387543	-0.118347	-0.0745372	-0.0689687	-0.172756	-0.437739	0.238596	0.0884327	0.0684365	0.100828	-0.215449	-0.0609569	-0.210225	0.123685	-0.00982453	0.141656	0.254733	0.0997649
SS-251	LMS	0.281059	-0.66655	0.251131	-0.261143	-0.0266729	-0.069222	-0.114893	0.011688	0.11119	-0.169875	-0.326475	-0.244713	0.0748194	0.0752986	0.0282919	-0.0223475	0.253424	-0.0153517	-0.0345822	-0.0705765	-0.00569254	0.161294	-0.0989756	-0.0621045	-0.368036	-0.624848	-0.63137	0.0485372	-0.253274	-0.083456	-0.0521928	-0.140472	-0.0964633	0.300959	-0.316712	0.0107235	-0.00263923	-0.458609	-0.11159	-0.0819035	-0.227364	-0.279158	-0.0661493	-0.172127	-0.0263811	0.0205829	-0.0710638	-0.103986
SS-174	LMS	-0.012532	-0.568175	-0.1241	-0.310528	-0.0195249	-0.159107	-0.158966	-0.0237498	0.16388	-0.467762	-0.429041	-0.033152	0.104935	0.109104	0.112571	-0.00648921	-0.0867002	0.199883	-0.213004	0.0600696	-0.132937	-0.0371876	-0.0823675	0.0227964	-0.25573	-0.470849	-0.524406	0.105206	-0.361965	-0.0505808	-0.260721	-0.214454	-0.21597	0.297083	-0.317235	-0.314018	-0.245099	-0.222305	-0.11393	0.059623	-0.336251	-0.0451679	-0.0404179	-0.0681131	0.000757893	-0.181994	-0.0466441	-0.18433
SS-101	LMS	0.0599162	-0.599184	0.123184	0.525055	0.131679	0.263432	0.0435636	0.101892	-0.00856047	0.163956	-0.0581216	-0.262931	-0.215032	0.533466	0.13787	0.128079	0.0812921	-0.283508	-0.0410241	0.375386	-0.0810429	0.152251	0.0492733	0.337117	-0.0343411	-0.466777	-0.481611	0.365764	-0.0690314	-0.0673561	-0.0282404	-0.366923	-0.262501	0.362103	-0.501664	-0.222575	-0.0634294	-0.307788	-0.125377	-0.0643223	-0.0995885	0.0146644	-0.0489192	0.0110617	0.0264694	-0.273767	0.132452	-0.0534606
SS-290	DDLPS	0.157825	-0.567991	0.118305	-0.121561	-0.00287865	-0.191359	0.111964	0.19374	-0.193556	0.0828803	0.0021487	-0.212697	-0.186375	-0.272766	-0.134798	-0.000550141	0.124955	-0.0763442	-0.0542696	0.0813453	0.125536	-0.119816	0.0571024	0.0658411	-0.0861818	-0.381094	-0.403989	-0.16142	-0.0909272	-0.0121542	0.0572795	-0.357498	-0.163327	-0.191503	0.196175	-0.000171285	-0.216094	-0.560433	0.183594	0.0417397	0.117908	-0.0448737	-0.181468	-0.185871	0.0843123	0.0947899	-0.0134827	-0.10412
SS-91	LMS	-0.149217	-0.561767	-0.00566158	0.0911516	0.109814	-0.350095	0.0135113	-0.15398	-0.0162814	-0.314494	-0.330729	0.0335559	0.148009	0.29197	0.192994	0.0839075	-0.192575	-0.0654374	-0.0616914	0.147889	-0.0231544	0.0520926	0.138894	0.111851	-0.197901	-0.515062	-0.48881	-0.0250508	-0.384707	-0.142304	-0.0870031	-0.303612	-0.222393	0.281127	-0.257173	-0.217784	-0.138341	0.00573145	-0.162171	-0.155508	-0.382762	-0.106607	0.0516446	0.368873	-0.110255	-0.286382	0.112768	-0.181441
SS-25	UPS	-0.353042	-0.503778	-0.0892863	-0.182903	-0.206504	-0.282355	-0.120854	-0.0812217	-0.216853	0.0260069	0.0316568	0.10246	-0.213821	0.14675	-0.0772637	-0.0113449	-0.365274	-0.204648	-0.0944244	-0.227466	0.180194	-0.0517868	0.15417	0.0659013	0.0757378	-0.408537	-0.416352	-0.222355	0.0541805	-0.332509	-0.0756646	-0.413233	-0.0459856	-0.173309	-0.154769	-0.396961	0.106245	-0.0879925	-0.198652	-0.185949	-0.160499	-0.0604878	-0.341017	0.254519	0.0408239	-0.138223	-0.29748	-0.16292
SS-243	LMS	0.0123846	-0.598449	0.155351	-0.0104186	0.0559472	0.289163	-0.0543467	0.302222	0.221556	-0.204787	-0.0917112	-0.0929814	-0.0534341	0.175187	0.0687851	-0.0106313	0.0776693	-0.0214067	0.0362222	-0.488712	0.323828	0.189616	0.104609	0.0425512	-0.0283502	-0.238766	-0.468775	0.180921	-0.0235188	0.0108969	-0.154736	-0.490509	-0.280342	0.272229	0.572818	-0.123428	0.19211	-0.385893	0.0874123	-0.272967	-0.210916	0.0111255	-0.228507	-0.049758	0.127462	-0.222257	-0.00627916	0.00483971
SS-181	MFS	-0.147739	-0.458965	0.0863029	0.483196	-0.138151	-0.034636	0.0402478	-0.0560117	-0.248737	0.208343	0.0237476	-0.212434	-0.315613	0.413416	0.211777	0.177455	-0.248228	-0.244152	-0.304088	0.289165	0.468368	-0.145438	0.146703	0.24561	0.239207	-0.0994092	-0.20806	0.401152	0.193479	-0.238408	-0.343495	-0.574096	-0.138996	0.175068	-0.23383	-0.455817	0.16075	0.167767	-0.19035	-0.391706	-0.302133	0.0349813	-0.238292	-0.039303	0.0981296	-0.379126	0.111295	-0.311963
SS-249	DDLPS	-0.365557	-0.549795	0.134249	0.362049	0.248821	-0.0240432	-0.0966103	-0.424997	0.10916	-0.160101	-0.0978655	-0.310341	-0.359794	0.506724	-0.140911	-0.1312	-0.381424	-0.364942	0.0490811	0.0500676	0.0302157	0.006968	0.256278	0.0575677	-0.0381486	-0.436291	-0.422982	-0.173521	-0.318978	-0.0256749	0.032245	-0.354322	-0.402164	0.226882	-0.289881	-0.406012	-0.168664	0.298358	-0.341715	-0.0689802	0.227323	-0.126837	-0.24397	0.215864	-0.118756	0.0888642	0.22109	-0.329594
SS-297	WDLPS	-0.177471	-0.574405	-0.109654	0.566382	-0.213681	-0.13329	-0.0367649	0.173494	-0.114998	0.0640178	-0.138502	0.092984	0.188396	0.120068	-0.171579	-0.0674312	-0.314233	0.138359	-0.315489	0.113572	0.221062	-0.253927	-0.223059	0.204043	-0.0546315	-0.43713	-0.54486	0.113555	-0.26737	-0.0973647	-0.276271	-0.291518	0.051999	-0.14224	-0.0282126	-0.410788	-0.092233	-0.306923	0.0446641	-0.336888	-0.155222	-0.257825	-0.367638	0.241853	-0.18816	-0.100932	0.120262	-0.310712
SS-33	UPS	-0.129572	-0.469806	0.206794	-0.0331885	-0.157465	0.277118	0.122587	-0.0752877	-0.258913	-0.317872	-0.136385	-0.0172505	-0.357076	0.0768427	-0.111976	-0.255674	-0.150278	-0.125492	-0.226476	0.175762	-0.220134	-0.166007	0.101751	0.108648	0.0708884	-0.357373	-0.350119	-0.126191	-0.158034	0.113259	0.0450276	-0.268866	0.0867211	-0.238223	0.25136	-0.196932	0.0225849	-0.00960968	-0.125785	-0.0175069	0.360587	-0.236899	0.222098	0.0144543	0.115508	0.278281	-0.0781614	-0.168593
SS-81	yes	-0.353584	-0.693317	-0.279677	-0.41115	-0.372575	-0.241865	-0.359061	-0.234203	-0.269579	-0.571522	-0.544725	0.174749	0.318644	-0.437791	-0.253787	-0.259485	-0.421425	0.390122	-0.355988	-0.0130971	-0.187606	-0.486407	-0.393325	-0.389969	-0.455682	-0.666227	-0.67103	-0.129022	-0.408924	-0.174568	-0.477427	-0.0951636	0.231108	-0.392522	-0.0253604	-0.416785	-0.114707	0.0675666	-0.260591	-0.224435	-0.245463	-0.512099	-0.0464486	-0.0188364	-0.386735	0.0659174	0.00455031	-0.469504
[truncated: 2 more columns]

## Sheet: sfigure5B_paired
Case.ID	his_abbr	HALLMARK_ADIPOGENESIS	HALLMARK_ALLOGRAFT_REJECTION	HALLMARK_ANDROGEN_RESPONSE	HALLMARK_ANGIOGENESIS	HALLMARK_APICAL_JUNCTION	HALLMARK_APICAL_SURFACE	HALLMARK_APOPTOSIS	HALLMARK_BILE_ACID_METABOLISM	HALLMARK_CHOLESTEROL_HOMEOSTASIS	HALLMARK_COAGULATION	HALLMARK_COMPLEMENT	HALLMARK_DNA_REPAIR	HALLMARK_E2F_TARGETS	HALLMARK_EPITHELIAL_MESENCHYMAL_TRANSITION	HALLMARK_ESTROGEN_RESPONSE_EARLY	HALLMARK_ESTROGEN_RESPONSE_LATE	HALLMARK_FATTY_ACID_METABOLISM	HALLMARK_G2M_CHECKPOINT	HALLMARK_GLYCOLYSIS	HALLMARK_HEDGEHOG_SIGNALING	HALLMARK_HEME_METABOLISM	HALLMARK_HYPOXIA	HALLMARK_IL2_STAT5_SIGNALING	HALLMARK_IL6_JAK_STAT3_SIGNALING	HALLMARK_INFLAMMATORY_RESPONSE	HALLMARK_INTERFERON_ALPHA_RESPONSE	HALLMARK_INTERFERON_GAMMA_RESPONSE	HALLMARK_KRAS_SIGNALING_DN	HALLMARK_KRAS_SIGNALING_UP	HALLMARK_MITOTIC_SPINDLE	HALLMARK_MTORC1_SIGNALING	HALLMARK_MYC_TARGETS_V1	HALLMARK_MYC_TARGETS_V2	HALLMARK_MYOGENESIS	HALLMARK_NOTCH_SIGNALING	HALLMARK_OXIDATIVE_PHOSPHORYLATION	HALLMARK_P53_PATHWAY	HALLMARK_PANCREAS_BETA_CELLS	HALLMARK_PEROXISOME	HALLMARK_PI3K_AKT_MTOR_SIGNALING	HALLMARK_PROTEIN_SECRETION	HALLMARK_REACTIVE_OXYGEN_SPECIES_PATHWAY	HALLMARK_SPERMATOGENESIS	HALLMARK_TGF_BETA_SIGNALING	HALLMARK_TNFA_SIGNALING_VIA_NFKB	HALLMARK_UNFOLDED_PROTEIN_RESPONSE	HALLMARK_UV_RESPONSE_DN	HALLMARK_UV_RESPONSE_UP
SS-231	DDLPS	-0.0561624	-0.408794	0.0799607	0.334431	-0.0328498	0.137797	0.0784883	0.00878594	0.135341	0.167806	-0.0359622	-0.265494	-0.40265	0.394692	0.0495123	0.0291435	-0.141174	-0.313177	-0.119171	0.373807	0.0326859	0.0294585	-0.00905298	0.207702	0.252735	-0.384728	-0.321288	0.117134	-0.0818258	-0.0440262	-0.0572166	-0.461357	-0.296735	0.235112	-0.0225141	-0.330276	-0.11738	-0.212725	-0.123277	-0.209142	0.0787171	-0.0150601	-0.366166	0.334535	0.141035	-0.299297	0.0992544	-0.0276902
SS-229	MLPS	0.0359519	-0.505169	0.135413	0.18748	-0.195602	0.274755	0.154304	-0.0758373	0.102366	-0.0993922	-0.207779	-0.165349	-0.439923	0.107618	0.0696899	0.0984476	0.0700685	-0.191739	0.0230072	0.170272	0.361332	-0.063611	-0.138964	-0.16222	-0.0945975	-0.502026	-0.442177	0.190962	-0.177074	-0.0718393	-0.0492498	-0.419821	-0.0922978	0.145355	0.0764116	-0.102073	-0.129952	-0.297723	-0.321669	-0.212855	-0.0872118	-0.164195	-0.265107	-0.0950903	0.0885212	-0.356149	-0.0692298	0.0712196
SS-244	LMS	0.228506	-0.480262	0.0155437	-0.0550906	-0.217263	-0.398689	-0.147553	0.149813	-0.112822	-0.261536	-0.245604	0.00884676	-0.0322114	0.0300873	-0.0573643	-0.132498	0.307029	0.139311	0.151699	0.0734145	-0.0811624	0.0226035	0.0331063	-0.0780347	-0.333389	-0.529168	-0.477293	-0.125013	-0.368219	-0.126897	0.229044	0.110027	0.223008	0.130035	0.0471434	0.329599	-0.330608	-0.211028	0.100268	0.0188691	0.253714	-0.120886	0.0916931	-0.0324383	0.023219	0.240105	-0.073518	-0.127524
SS-230	DDLPS	0.347413	-0.488221	0.0702469	0.219768	-0.194919	0.253317	0.084307	0.287625	0.0467173	0.0436243	-0.118744	-0.171752	-0.324505	0.226878	0.219953	0.245653	0.288176	-0.298379	0.0321153	-0.0395967	0.151441	0.0327722	0.106637	-0.286885	0.0331363	-0.546873	-0.497881	0.254983	-0.107264	-0.0637862	-0.080841	-0.375561	-0.112189	0.295385	-0.0384615	0.160008	-0.021781	-0.287078	0.0706973	-0.239903	0.208713	-0.0799395	0.173548	-0.0961141	-0.0404803	-0.165411	0.000538915	-0.199581
SS-205	LMS	-0.0269102	-0.484583	0.0393576	0.0772523	-0.181899	0.533564	0.00336611	-0.0584626	-0.0785476	-0.194791	-0.341179	-0.0237584	-0.111494	-0.0226581	-0.0185302	0.0201129	-0.107305	0.128465	-0.136977	-0.262696	0.0271489	-0.312075	-0.021728	-0.243297	0.0783132	-0.527452	-0.500446	0.106853	-0.240493	-0.128069	-0.112282	-0.21424	-0.0600668	0.130089	0.0415794	-0.352556	-0.144357	-0.349128	-0.3204	-0.118184	0.0114621	-0.120361	-0.221095	0.056194	0.0971304	-0.227612	-0.060228	-0.147332
SS-196	DDLPS	0.0433445	-0.453848	-0.0739875	0.44303	-0.327812	-0.332126	-0.00409594	0.154747	-0.16791	-0.217791	-0.23003	-0.239803	-0.375866	0.0546519	-0.075486	-0.00350309	-0.0757713	-0.107737	0.0387532	0.0533946	0.293546	-0.0828609	0.110493	0.0895657	0.17166	-0.408821	-0.433834	0.00465684	-0.149073	-0.241785	0.0440083	-0.31346	-0.144495	0.0360746	0.0335835	-0.262898	0.00697725	-0.387019	-0.00529405	-0.0745459	-0.089917	0.147915	-0.439542	-0.0190371	0.0467169	-0.367403	0.0614487	-0.105182
SS-200	LMS	0.175164	-0.507198	0.0181947	-0.392604	-0.176266	0.373594	-0.16216	0.0317639	0.119823	-0.42851	-0.324472	-0.0829691	0.112942	-0.29561	-0.0894352	0.0360687	0.31449	0.184398	-0.00163506	-0.147226	-0.252788	-0.0129082	-0.266538	-0.188698	-0.338193	-0.355661	-0.424325	0.0240607	-0.287144	-0.0936953	0.119025	0.0721136	0.101791	0.046522	0.117837	0.299064	-0.202182	-0.197119	0.17591	-0.0303103	-0.133985	-0.0723873	0.105369	-0.233819	-0.0346342	0.280077	-0.160265	-0.133479
SS-197	UPS	-0.141975	-0.49301	0.0657483	-0.00451855	-0.286004	0.158201	-0.0653117	-0.0819571	-0.261887	-0.373937	-0.258823	-0.0655072	0.166791	-0.308747	-0.0706491	-0.0725166	-0.0663584	0.189309	-0.126195	-0.135707	-0.0457125	-0.183657	0.0875784	-0.0287636	-0.126227	-0.463769	-0.458334	-0.0622826	-0.169557	0.0942151	-0.0850123	0.0293822	0.29146	-0.313343	0.480149	-0.306352	-0.101655	0.000827218	-0.0594832	0.120072	0.12174	-0.181794	-0.162811	-0.0765767	0.0821616	0.314256	-0.111571	-0.159038
SS-210	WDLPS	0.34552	-0.529765	-0.0559981	-0.282106	-0.148944	-0.316056	-0.138741	0.423562	0.0857485	-0.300682	-0.207591	-0.188469	-0.284083	-0.318625	0.0235033	0.12758	0.429857	0.00229392	0.102132	-0.521255	0.166147	0.0966404	-0.083055	-0.256999	-0.316329	-0.432032	-0.433613	0.370729	-0.278797	-0.208992	0.232528	-0.0762162	-0.036009	0.000359248	0.0707966	0.403597	-0.0788707	-0.605231	0.331089	-0.0425986	0.103989	0.0415742	-0.00689825	-0.31981	0.0176792	0.0719223	-0.358386	-0.126285
SS-223	MFS	-0.338608	-0.498311	0.147034	0.153654	-0.0816857	0.0865131	0.0355512	0.00686539	-0.107081	0.139193	0.0562662	-0.17363	-0.249587	0.0597222	0.109075	-0.0224212	-0.271952	-0.134961	-0.048577	0.41676	0.0344834	-0.0922474	0.160981	0.219393	0.101274	-0.21972	-0.235932	0.0463955	0.12377	0.0582526	-0.0845155	-0.0771602	-0.321591	-0.280348	0.551633	-0.494734	-0.101037	-0.320403	-0.0735469	-0.0271943	0.234909	-0.127616	-0.248982	0.294037	0.187154	0.0279573	-0.0509301	-0.349107
SS-239	LMS	-0.172176	-0.506444	0.159237	-0.245656	-0.0481177	0.345135	-0.202909	-0.148499	0.01883	-0.238629	-0.121624	-0.136942	-0.0207521	0.0700159	-0.0610827	-0.112566	-0.267632	0.0398058	-0.0732906	-0.118652	-0.0638208	0.0351878	0.159342	0.230081	-0.237966	-0.292834	-0.388051	-0.341129	-0.271617	0.0645694	0.0969306	-0.10009	-0.301387	-0.0832926	-0.396123	-0.425316	-0.28709	0.129387	-0.174485	0.133829	0.20469	-0.119191	0.00462963	-0.224202	0.164326	0.268999	-0.171097	-0.19565
SS-193	MFS	-0.195362	-0.430822	0.0850077	-0.337834	-0.257592	-0.220861	-0.0501385	-0.0279354	-0.0114439	-0.423601	-0.245455	-0.173788	0.00924207	-0.292019	0.0583525	0.0242041	-0.137077	-0.0986146	-0.111909	0.450475	-0.000105255	-0.0742312	-0.0867518	0.11325	0.0473555	-0.241322	-0.283271	-0.29289	-0.0460492	-0.0666659	0.0942883	-0.132832	0.015106	-0.334425	0.252776	-0.358977	-0.0612456	-0.36462	0.129987	0.0489214	0.244882	-0.201242	-0.288048	-0.244021	0.157896	0.111359	-0.244324	-0.208372
SS-260	WDLPS	-0.02147	-0.502504	0.0852369	0.312519	-0.0670877	0.491279	0.0219885	0.251999	0.0646479	0.221694	0.14839	-0.181189	-0.289837	0.238036	0.0569867	0.115304	-0.210906	-0.171789	-0.170665	-0.12339	0.149735	-0.162357	-0.0914438	-0.0505475	0.183695	-0.469665	-0.466763	0.140265	0.0523215	-0.321749	-0.160354	-0.411154	-0.366405	0.104995	0.348161	-0.449272	-0.0105435	-0.452209	-0.146216	-0.159597	0.0774875	-0.0841373	-0.211126	-0.0648192	-0.06525	-0.129972	-0.0891128	-0.212941
SS-287	LMS	0.00993333	-0.458258	0.0613986	0.143815	0.155568	0.0235143	0.147283	-0.214921	0.0168825	-0.170858	-0.207727	-0.0437791	-0.0797655	0.452561	-0.0787043	-0.00341338	-0.0304582	0.08453	0.047534	-0.116543	-0.0204194	-0.0725789	-0.112878	-0.195546	0.161284	-0.390659	-0.36255	0.0869791	-0.0715719	-0.0509672	-0.0941302	-0.341804	-0.271763	0.36328	0.041651	-0.275749	-0.0623538	-0.131392	-0.271439	-0.0716173	-0.160768	-0.130136	-0.182512	0.282139	0.163381	-0.255405	0.00865076	0.0520401
SS-282	RMS	-0.267279	-0.467893	0.110114	0.0439179	-0.0862325	0.231179	-0.0589311	-0.113766	-0.206397	-0.0447262	0.072707	-0.228585	-0.372035	0.285402	-0.0933442	-0.235946	-0.269787	-0.0471962	-0.255643	0.530957	-0.184339	-0.0250952	0.147583	-0.12302	0.162349	-0.145691	-0.269378	-0.0309635	0.200482	0.0462441	-0.134552	-0.278983	-0.458275	-0.226893	-0.506366	-0.478525	0.0454071	-0.318953	-0.272575	-0.0051436	0.379466	-0.238773	-0.197824	-0.0169349	0.151412	0.1671	-0.127956	-0.27033
SS-281	DDLPS	-0.248626	-0.533732	0.19531	-0.0308987	0.0420074	-0.291894	-0.106008	0.0988048	-0.368295	-0.0978509	-0.313399	0.0854617	-0.0476369	0.118129	0.0366524	-0.0153368	-0.19968	-0.0248484	-0.112699	0.0426914	-0.0286528	-0.273535	0.016041	0.0220032	-0.115105	-0.422245	-0.455369	-0.113695	-0.300409	-0.0887643	0.115792	-0.240718	-0.301854	0.0125932	0.356629	-0.293025	-0.101842	-0.235754	-0.115978	-0.121834	0.157742	-0.288126	-0.18336	-0.382513	-0.168637	0.0021173	0.0968882	-0.169575
SS-265	UPS	-0.26632	-0.435054	0.177876	-0.00243469	-0.20321	-0.0198703	-0.0640778	-0.230174	-0.0829983	-0.284004	-0.260095	-0.0980526	0.0910566	0.173211	0.116207	-0.119716	-0.290672	0.258144	-0.20681	0.422559	0.0268134	-0.331257	-0.0753261	-0.116965	-0.143044	-0.436435	-0.45697	-0.052902	-0.0567194	-0.00402424	-0.0160694	-0.11806	0.0461153	-0.313179	0.140525	-0.552496	-0.0981686	0.0178155	-0.122791	-0.0439125	0.180723	-0.0872932	-0.321177	-0.457338	-0.125178	0.225042	0.128465	-0.331274
SS-247	UPS	-0.261718	-0.511269	0.087958	-0.296751	-0.266653	0.385269	-0.1231	-0.118762	-0.226491	-0.298249	-0.0601307	0.0558875	0.244294	-0.29597	-0.148964	-0.136747	-0.292588	0.267576	-0.243752	0.386653	-0.208628	-0.314026	0.0700302	0.27951	-0.285039	-0.334933	-0.392426	-0.448566	-0.03863	-0.148536	-0.105084	-0.105762	-0.100997	-0.344583	-0.181799	-0.46989	-0.0734846	0.344899	-0.178324	0.0715757	0.188767	-0.198441	-0.0782704	-0.105207	0.0544029	0.217181	-0.186628	-0.22143
SS-198	LMS	0.0838016	-0.510982	0.0524588	-0.0196914	-0.365926	0.0160051	-0.0773787	-0.0985243	-0.0635424	-0.401513	-0.328753	0.0100054	-0.0386994	-0.289549	0.086819	0.0884093	0.155535	0.0730003	-0.0411599	-0.390911	0.0058793	-0.270141	-0.24034	-0.0157154	-0.190036	-0.435877	-0.446172	-0.1055	-0.316533	-0.233318	0.0382214	-0.215791	0.120736	-0.146424	-0.0187617	-0.0757766	0.0484701	-0.291117	-0.0633343	-0.140607	-0.0384117	-0.0653324	-0.098345	-0.462833	-0.265844	-0.198044	-0.14503	-0.049484
SS-226	DDLPS	0.0415041	-0.412762	0.0571084	0.0317021	-0.327251	-0.321461	-0.104678	-0.190333	-0.197245	-0.190878	-0.235369	-0.234432	-0.0727286	-0.135265	-0.116711	-0.192728	0.0204646	0.20713	0.0199418	0.00764688	0.0324468	0.0551245	-0.294145	-0.248769	-0.0886211	-0.600871	-0.573147	-0.318014	-0.2841	-0.193905	0.0529546	-0.0197411	-0.0845803	-0.0521274	-0.096654	-0.12995	-0.195314	-0.138346	-0.0457766	-0.1069	-0.0355173	-0.213338	0.0448964	-0.0831406	-0.25329	-0.171095	-0.108081	-0.212622
SS-267	MLPS	0.27314	-0.503917	-0.00477562	0.100812	-0.343982	-0.365337	-0.0871949	0.383891	-0.0224261	-0.176363	-0.334519	-0.13772	-0.303306	-0.24034	-0.0864045	0.0742032	0.387336	-0.142447	-0.0211142	-0.27595	-0.026414	0.00775554	-0.28389	0.101313	-0.422266	-0.461116	-0.47514	-0.0378464	-0.141753	-0.217318	0.0202444	0.101437	0.165099	-0.128681	-0.348133	0.389172	-0.00108014	0.0472467	0.0292729	-0.320723	-0.15472	-0.129514	-0.170189	-0.201166	-0.416087	0.237477	-0.234484	-0.243776
SS-250	SS	0.238217	-0.538364	0.127006	0.18353	-0.1493	0.09837	0.0190286	0.202641	-0.190738	-0.0267334	-0.201429	-0.0978566	-0.310639	0.295712	0.0392801	0.156689	0.0882932	-0.086639	0.12736	-0.118239	0.0862811	-0.00742517	0.22084	-0.275887	0.0756664	-0.500177	-0.484663	0.135858	-0.0827141	0.0438722	0.011159	-0.275489	-0.0980019	0.0706708	-0.035186	0.171926	0.075332	-0.286668	-0.0839316	-0.210862	-0.0357929	-0.0272588	-0.0974497	-0.131713	-0.278651	-0.207477	0.0611083	-0.158411
SS-306	MFS	-0.218507	-0.473011	0.151924	-0.13026	-0.20182	-0.388406	0.00957612	0.181388	-0.238176	0.0757901	0.103338	-0.047742	-0.336515	-0.00915615	0.0240304	-0.0406374	-0.202662	-0.220425	-0.275787	0.323969	0.213252	-0.295911	-0.195763	-0.303156	-0.0389804	-0.377946	-0.435689	-0.195299	-0.0750073	-0.23596	-0.108177	-0.256037	-0.38596	-0.343379	0.264598	-0.451363	-0.0377475	-0.00945668	0.0980105	-0.0160464	0.144749	-0.122709	-0.504452	-0.104211	0.0082396	-0.0483225	0.0155395	-0.309649
SS-263	WDLPS	0.367544	-0.473072	0.0528761	-0.150281	0.0299614	-0.0949636	0.0957963	0.276947	0.208124	-0.0647648	-0.0835344	-0.223185	-0.337122	-0.0273161	0.105999	0.262418	0.434334	-0.182627	0.000249355	-0.297653	0.132777	0.0563318	-0.16745	-0.136407	-0.172235	-0.530041	-0.459003	0.298246	-0.0978813	-0.156153	0.0451529	-0.247859	-0.333099	0.25821	-0.0429644	0.235245	-0.076547	0.042371	0.157863	-0.0184935	0.107026	-0.113109	-0.140978	0.0399024	0.0417437	-0.228105	-0.118573	-0.0319609
SS-191	DDLPS	-0.201144	-0.438344	0.196542	0.587245	0.0446654	0.102981	0.0223632	-0.097048	0.0207021	0.123112	0.103327	-0.248082	-0.300247	0.528773	0.0203219	0.0591592	-0.354057	-0.0292021	0.0399151	0.147105	-0.169727	0.203013	0.0290555	0.400704	0.183524	-0.423013	-0.293561	0.35767	-0.124151	-0.182023	0.053875	-0.427206	-0.491408	0.166311	-0.0697936	-0.504395	-0.0359504	-0.0361875	-0.182034	-0.0726066	0.0483389	-0.23092	-0.522441	0.0872097	0.0650536	-0.258991	0.110973	-0.189732
SS-201	MLPS	0.186872	-0.523108	0.114499	-0.256127	-0.230055	-0.0256018	-0.282308	0.240429	-0.191937	-0.204657	-0.298286	-0.212085	-0.183972	-0.298872	-0.195405	-0.148626	0.231371	0.0960297	-0.0498072	-0.45212	0.070359	-0.10246	-0.148042	-0.437175	-0.198015	-0.416578	-0.523035	-0.0882442	-0.261714	-0.21268	-0.00638795	0.035425	-0.155811	-0.0879428	0.411602	0.305768	-0.246786	-0.520987	0.0341163	-0.165689	-0.139021	-0.252023	-0.0124022	-0.17642	-0.338889	-0.0322966	-0.0670119	-0.331538
SS-286	MPNST	0.109887	-0.515847	0.0880061	-0.164578	-0.109643	-0.468441	0.0253513	-0.0577543	-0.0875758	-0.181613	-0.142649	0.0145465	-0.297984	-0.00240119	-0.0212683	0.0943575	0.0159159	-0.0816818	0.0741587	-0.139636	0.22718	0.0231029	-0.0472604	0.0241501	-0.0985301	-0.335357	-0.383094	-0.00786598	-0.264273	-0.174769	-0.0075315	-0.295368	-0.314545	0.172978	0.272365	-0.19669	-0.0930282	0.141027	-0.194238	0.0791794	0.215064	-0.145644	-0.317557	-0.278824	0.212654	-0.239737	-0.0175738	-0.219645
SS-272	UPS	-0.348597	-0.398897	0.0905727	-0.0492466	0.00193576	-0.0382767	-0.0055505	-0.266507	0.0758675	0.0299274	-0.135571	-0.147501	0.105671	0.382083	-0.195641	-0.0588112	-0.264089	0.288696	-0.0421274	0.14193	-0.0955547	-0.0655939	0.199236	0.27773	0.0319385	-0.475887	-0.447376	-0.284101	-0.13625	0.0714661	-0.0196031	-0.00206739	-0.236942	-0.113393	0.0991072	-0.527368	-0.19177	0.39636	-0.28165	0.0552003	0.371977	-0.366762	-0.337613	-0.137955	0.0605986	0.355624	0.00617022	-0.163391
SS-309	UPS	0.0733226	-0.500265	-0.0344432	-0.236228	-0.0292308	0.218935	-0.192634	-0.131948	-0.102469	-0.384206	-0.296482	-0.197252	0.0665999	-0.0439583	-0.244895	-0.164467	0.250837	0.0947495	0.291485	-0.410133	-0.175477	0.119437	0.0684942	0.172111	-0.16708	-0.360151	-0.345952	0.0689489	-0.265869	-0.130563	0.251335	0.132431	0.281235	0.0395665	0.5431	0.200686	-0.301875	-0.515805	-0.000681777	-0.0636895	0.171993	0.06504	-0.0408892	-0.113295	0.0170893	0.244914	-0.271569	-0.0565601
SS-278	MLPS	-0.242066	-0.470446	0.0261028	0.467572	-0.0802304	0.0535107	0.0482449	0.270916	-0.16441	0.108931	0.00168564	-0.0305886	-0.242149	0.202012	0.0830864	-0.0375514	-0.281653	-0.156546	-0.275123	0.262716	0.254604	-0.198695	-0.0833394	0.0827119	-0.113484	-0.441373	-0.439868	0.1733	-5.57446e-05	0.0178971	-0.120857	-0.261401	-0.221463	-0.179108	-0.0448405	-0.471173	-0.0708056	-0.200398	-0.0332587	-0.00981105	0.157831	-0.0787632	-0.464036	-0.0746959	-0.0930666	-0.0244451	-0.0670689	-0.291575
SS-254	RMS	-0.0317154	-0.496416	-0.0279389	0.0525732	-0.0642958	-0.0276705	-0.169823	-0.120894	-0.152315	-0.273475	-0.32256	0.0642762	-0.151453	-0.286001	-0.2114	-0.182081	-0.0550938	0.0392697	-0.0597523	-0.114263	-0.268445	0.02655	-0.192335	-0.184133	-0.41938	-0.587798	-0.535497	-0.385259	-0.400666	0.0546291	0.0991747	0.168033	0.141676	-0.0468198	0.0641651	0.267101	-0.301519	-0.249319	-0.285074	0.141333	0.0800214	-0.384799	0.100848	-0.186961	-0.367047	0.20988	-0.162943	-0.222209
SS-75	LMS	-0.23503	-0.477536	0.0404743	0.392235	0.173263	0.0815957	-0.00940534	-0.345013	-0.211122	-0.145817	-0.184204	-0.0662606	0.0802183	0.448528	-0.118399	-0.131717	-0.369281	0.145661	-0.16566	0.114366	-0.229543	-0.170554	0.103426	-0.00333629	0.0991575	-0.483686	-0.502194	0.118026	-0.260709	0.115074	-0.241782	-0.191593	-0.348614	0.401676	-0.191827	-0.306622	-0.148862	-0.233184	-0.365516	-0.160969	-0.138459	-0.129093	-0.203021	0.076636	0.00115061	-0.199051	0.0460301	-0.193368
SS-167	LMS	-0.0307003	-0.400057	0.127894	0.380178	-0.0327114	0.119847	0.0579136	-0.130556	-0.248781	-0.144375	-0.314879	-0.0133577	-0.375531	0.272648	-0.0736146	-0.0792952	-0.103242	-0.0302211	-0.214891	-0.217241	0.134564	-0.221305	-0.214937	-0.0168387	-0.0529394	-0.486167	-0.498685	0.0457548	-0.175274	-0.18501	-0.154465	-0.370089	-0.473143	0.215675	0.0611632	-0.353589	0.047701	-0.337155	-0.300315	-0.241486	-0.216723	-0.136508	-0.437588	0.190829	-0.0259835	-0.328521	0.226858	-0.122983
SS-121	LMS	-0.157234	-0.548048	0.167315	0.405328	0.16424	0.0498897	0.128824	-0.12069	-0.21533	0.0197356	-0.155984	-0.124878	-0.0283881	0.469953	-0.0267437	-0.0476692	-0.335781	0.143241	-0.0881172	-0.0270097	-0.020987	-0.179999	0.109855	0.224147	0.0522437	-0.541466	-0.471688	0.017464	-0.225486	0.1301	-0.156367	-0.319865	-0.444829	0.388453	-0.118386	-0.340808	0.0288831	-0.274057	-0.310943	-0.0247722	-0.184902	-0.134147	-0.150196	-0.232151	0.142287	-0.213101	-0.0670326	-0.177266
SS-137	AS	-0.102273	-0.433612	-0.0727014	0.104843	-0.0373351	-0.225003	-0.0324955	-0.123594	-0.0341031	-0.0963833	-0.133093	0.0797017	-0.238197	-0.0840899	-0.0606274	-0.0218335	-0.21341	0.187424	-0.233261	0.197031	0.230205	-0.3421	0.125976	-0.490583	-0.114719	-0.522557	-0.44203	-0.102766	-0.243461	0.00228306	-0.117861	-0.219075	-0.39225	0.0669047	0.508669	-0.482194	0.0799366	-0.0594008	-0.140599	-0.0745668	0.0783815	-0.204789	0.0462238	0.203472	-0.298403	-0.143685	0.024219	-0.0705312
SS-187	AS	0.38633	-0.526652	0.0496082	0.287145	-0.225459	-0.121308	0.0565441	0.262477	-0.0232628	-0.275003	-0.367685	-0.0722229	-0.448009	-0.0989071	-0.0658776	0.0683046	0.289805	-0.226907	0.0264312	-0.250575	0.235045	-0.0393081	-0.177155	-0.114936	0.160123	-0.503465	-0.495083	0.0827469	-0.264816	-0.318124	-0.0323638	-0.33628	-0.353459	0.222833	0.0294559	0.409181	0.0756072	-0.228596	0.129996	-0.325238	-0.0589867	0.0649831	-0.213231	-0.0522452	-0.0671897	-0.373588	-0.0501782	-0.109014
SS-104	SS	0.0594908	-0.492034	0.0749156	0.127926	-0.261698	-0.38475	0.00501803	0.042086	-0.0599225	-0.175022	-0.269379	-0.0658235	-0.350248	-0.18031	0.00154166	0.109208	-0.132214	-0.125024	-0.204695	-0.134085	0.413577	-0.372036	-0.176325	-0.35776	0.0978305	-0.510989	-0.500749	0.0288988	-0.165437	-0.219754	-0.135338	-0.35006	-0.242847	-0.036512	0.369034	-0.351165	-0.118919	-0.0397127	-0.210912	-0.141512	-0.0252783	-0.0881153	-0.374737	-0.223026	-0.0336483	-0.298035	0.00675901	-0.116976
SS-126	MFS	-0.245071	-0.504844	0.0438845	0.317646	-0.171489	-0.480222	-0.0347832	-0.0832031	-0.119275	0.208025	-0.141016	-0.14315	-0.267835	0.181643	-0.0492472	0.0290454	-0.3246	-0.00585866	-0.0400763	-0.0755146	0.21431	-0.210468	0.122412	-0.216781	0.125965	-0.511612	-0.461684	0.331781	0.0155031	-0.018174	-0.190884	-0.267213	-0.340419	-0.170839	0.591164	-0.422093	-0.113967	-0.145119	-0.0329665	-0.235783	0.175564	-0.0495707	-0.258058	0.400476	-0.249346	-0.0228622	0.14777	-0.351935
SS-82	UPS	-0.0662809	-0.423426	-0.155693	0.257345	-0.240346	-0.444345	0.226077	0.00318981	-0.0992848	0.0129603	0.0914784	-0.0644967	-0.0543254	0.16127	-0.0978685	-0.189997	-0.209364	0.144018	-0.0204341	0.317911	-0.153267	0.0712773	0.197627	-0.24005	0.15703	-0.307582	-0.321089	-0.0285707	0.0603951	-0.212329	-0.0152602	-0.03139	-0.236547	-0.160315	-0.525102	-0.354989	0.0961079	-0.104515	-0.126588	-0.129885	0.211098	-0.398262	-0.270681	0.179858	0.127959	0.206555	-0.103585	-0.316255
SS-85	UPS	0.0820193	-0.517441	-0.197224	-0.0893514	-0.125153	0.273332	0.0265789	-0.217901	-0.130088	-0.363686	-0.085207	-0.116378	-0.383384	-0.0762817	-0.200421	-0.269381	0.10458	0.166616	0.172986	-0.113241	-0.195148	0.0430848	0.0100205	-0.219089	-0.07142	-0.295477	-0.344973	-0.249031	-0.192171	-0.0588223	0.103472	-0.130806	-0.457332	-0.0650095	-0.138106	0.0757862	-0.204412	0.0243609	-0.165188	-0.228732	0.227721	-0.0426437	-0.173527	0.0998053	-0.170549	-0.107172	-0.0649278	-0.218029
SS-175	UPS	-0.124361	-0.430379	-0.0896438	0.374839	0.0181489	-0.215352	0.0475954	-0.230774	0.0246733	0.117323	-0.0363908	-0.0911616	-0.176626	0.492739	-0.157717	-0.0733342	-0.308312	-0.00972267	-0.0108038	0.165509	-0.0539319	0.153704	-0.112753	-0.0876989	0.235875	-0.473283	-0.430258	0.0762185	-0.0682164	-0.199466	-0.0688776	-0.329746	-0.254834	0.186889	0.370591	-0.492655	0.0652144	-0.325864	-0.370408	-0.187265	-0.102715	-0.242046	-0.18368	0.0720846	-0.0369707	-0.192526	0.0156291	-0.133292
SS-98	UPS	0.367778	-0.40986	0.00844383	-0.0566713	-0.0573198	0.0360242	0.00335885	0.129133	-0.0995819	-0.392038	-0.128841	-0.0968208	-0.25893	-0.245373	0.00186108	-0.0807071	0.350231	-0.125955	0.0811321	-0.248128	0.121537	0.0875	-0.0199019	-0.21698	0.0742596	-0.428101	-0.392058	-0.195074	-0.171221	-0.0566559	0.0801076	-0.241174	-0.158961	0.167623	-0.0549719	0.193135	-0.0495266	-0.0348612	0.0216858	-0.0344685	-0.109374	0.0526744	-0.0904586	0.134959	-0.0291021	-0.304761	-0.116825	0.00942227
SS-172	UPS	0.0993223	-0.455017	0.049256	-0.0189583	-0.344877	-0.143742	0.0202044	-0.0967748	-0.176599	-0.310451	-0.314497	0.0229238	-0.116287	-0.14984	-0.0915718	-0.0324546	-0.0727562	0.0509306	-0.0738816	-0.0817267	0.203741	-0.0784046	-0.319762	-0.302591	0.145815	-0.414777	-0.329478	-0.283573	-0.212583	-0.220648	0.03658	-0.252334	-0.221937	-0.121661	-0.0457786	-0.241895	0.0391962	-0.148192	-0.158847	-0.329938	-0.0189729	0.0396787	-0.289541	0.00310461	-0.175477	-0.244624	-0.0117838	-0.199067
SS-120	UPS	0.1328	-0.475374	0.209867	-0.37389	0.00152169	-0.0287169	-0.014593	-0.0885959	-0.0791294	-0.41389	-0.206102	-0.116876	-0.214702	-0.0136991	-0.0633173	-0.0870991	0.24049	-0.0742836	0.0468684	0.117495	0.0310867	0.168939	-0.16882	0.122341	0.0645177	-0.245904	-0.292992	-0.142377	-0.221921	0.126616	0.116531	-0.197744	-0.196065	-0.0352638	0.7081	0.0828351	-0.0428029	-0.237312	-0.00224537	0.0603646	-0.139317	0.0444575	-0.387044	0.0500321	0.143987	-0.0137356	-0.105582	0.0425864
SS-27	LMS	0.22419	-0.524715	0.0976068	-0.46565	0.0741745	0.408759	-0.144967	0.0301781	0.0448448	-0.342318	-0.203364	-0.285131	-0.114272	-0.125371	-0.0810697	-0.0128131	0.332958	-0.0729506	0.110776	-0.021143	-0.151162	0.208566	-0.0305637	-0.479993	-0.245771	-0.399879	-0.452778	-0.131604	-0.366485	0.0607995	0.0612785	-0.0509735	-0.246149	0.204231	0.170481	0.366582	-0.197174	-0.23038	0.0692988	-0.0242525	0.0680541	-0.21961	0.252056	-0.454763	-0.171669	0.0726561	-0.231378	-0.0893995
SS-29	LMS	-0.15545	-0.509381	0.0161241	0.491258	0.217167	0.290981	-0.00119354	-0.314094	-0.155249	-0.00883311	-0.112978	0.0417206	0.0997535	0.506359	-0.0914666	-0.125836	-0.330547	0.242199	-0.118429	0.333078	-0.119592	-0.118297	-0.110991	-0.0867221	-0.049535	-0.435362	-0.439876	0.296767	-0.12076	0.071085	-0.245737	-0.36388	-0.420686	0.327594	-0.161582	-0.350646	-0.111493	0.0215737	-0.390845	-0.206321	-0.158969	-0.163118	0.000367694	-0.0988507	-0.224353	-0.274215	0.174005	-0.310822
SS-45	UPS	-0.119534	-0.532809	0.181011	-0.177476	-0.162497	0.284766	-0.13484	-0.396252	-0.327078	-0.150508	0.0235448	0.0599463	0.0441027	-0.340638	-0.154417	-0.316112	-0.252512	0.14731	-0.228538	0.342378	-0.240106	-0.162088	0.0423669	-0.00207111	0.0590242	-0.349651	-0.473301	-0.436879	0.0870339	0.0577891	0.0182779	-0.0233382	0.0139013	-0.407189	0.475118	-0.380422	-0.0199236	-0.0874229	-0.108091	-0.269485	0.218179	-0.270363	-0.119496	0.15043	-0.162656	-0.117264	-0.0410613	-0.206214
SS-160	SS	0.176987	-0.503407	0.137019	-0.16791	-0.0439852	0.25161	-0.0771668	-0.222428	-0.199538	-0.342369	-0.375486	-0.340701	-0.286987	-0.0383501	-0.195945	-0.153874	0.197336	0.10122	0.0300138	0.0784331	-0.0922725	-0.0236115	-0.0469781	-0.284746	-0.271541	-0.546494	-0.567469	-0.247381	-0.337976	0.0622412	0.0174924	-0.0478064	-0.0595946	0.130331	-0.0378466	0.224777	-0.244441	-0.0646997	-0.443846	-0.174504	0.0583498	-0.312402	-0.112402	-0.196835	-0.228642	0.103121	-0.306448	-0.0847301
SS-66	SS	0.204051	-0.451622	0.16314	-0.348908	-0.281618	0.0460881	-0.0171903	-0.13331	-0.206262	-0.412412	-0.366467	-0.120015	-0.225977	-0.255322	-0.10323	-0.0641391	0.228833	0.230556	0.0498951	-0.214303	0.0440991	-0.0715723	-0.174419	-0.482611	-0.186434	-0.545498	-0.535543	-0.0973408	-0.276403	-0.0986972	-0.00208264	-0.0577834	-0.0375304	0.0272477	-0.0928867	0.167624	-0.209598	-0.0717859	-0.264908	-0.167483	-0.0943655	-0.147996	0.123041	-0.0622015	-0.321007	-0.103197	-0.0859594	-0.114268
SS-114	SS	0.126794	-0.472423	0.0326858	-0.356864	-0.0764382	-0.0020545	-0.117296	-0.190868	-0.154471	-0.35221	-0.336748	0.158092	-0.0394518	-0.404926	-0.0836367	-0.113296	0.227852	0.321872	0.0663965	0.552824	-0.119189	-0.0750613	-0.115658	-0.522563	-0.28929	-0.484281	-0.512733	-0.265951	-0.314409	0.224185	0.113642	0.0448265	0.253063	-0.103169	0.00854637	0.14155	-0.0938144	0.0219667	-0.217226	-0.223562	-0.101787	-0.317962	-0.00570987	-0.0701081	-0.222868	0.187817	0.00330028	-0.166529
SS-34	SS	0.250378	-0.507901	0.152011	0.237347	0.00736593	-0.038182	0.105544	0.156234	0.0459546	-0.130193	-0.124415	-0.0410559	-0.491702	-0.13993	-0.131338	-0.0360017	0.236724	-0.179264	-0.031233	-0.163738	0.407963	-0.0714213	-0.10434	-0.384369	-0.0721559	-0.461182	-0.496416	0.100749	-0.172998	0.00907465	-0.127418	-0.404925	-0.321526	0.248502	0.0317073	0.157187	-0.078077	-0.0590909	-0.0737156	-0.366069	-0.134993	-0.132702	-0.215607	-0.165111	-0.00381829	-0.375658	0.0391179	-0.0499832
SS-55	SS	-0.0113343	-0.485227	0.0926249	0.197945	-0.32778	-0.160021	-0.13017	-0.292543	-0.116292	-0.156795	-0.331297	0.0152099	0.0497258	-0.100367	0.0747369	0.00116106	-0.249383	0.147733	-0.227677	-0.223028	0.0846764	-0.409435	-0.286076	0.00452888	-0.0847832	-0.513397	-0.519884	-0.184759	-0.216142	-0.162111	-0.185238	-0.0103374	0.0129073	-0.129627	0.0340554	-0.233604	-0.146308	0.0706232	-0.476034	-0.168588	-0.0350675	-0.300959	-0.251645	-0.285413	-0.192341	0.0778143	-0.188181	-0.110871
SS-152	AS	-0.142625	-0.393399	0.0639162	0.306056	-0.238589	-0.48944	0.0729553	-0.0694727	-0.107539	0.0105116	-0.104421	0.0508704	-0.35045	0.154975	-0.0385853	0.0463855	-0.188563	-0.0106594	-0.22835	-0.267405	0.268268	-0.1996	-0.192731	0.119463	0.275911	-0.343319	-0.410679	-0.231404	-0.0120302	-0.261583	-0.169803	-0.419871	-0.470902	-0.0919733	-0.0444653	-0.507507	0.165212	-0.278154	-0.221699	-0.149736	0.0336457	-0.105216	-0.336409	-0.0295228	-0.148702	-0.221259	0.0131891	-0.275429
SS-166	SS	0.133917	-0.500315	0.0436684	-0.292534	-0.0684951	-0.280846	-0.240047	-0.192959	-0.337994	-0.333059	-0.339563	0.0181573	-0.261355	-0.156909	-0.341301	-0.226142	0.175559	0.16862	0.0221284	-0.483532	-0.078884	-0.151	-0.060276	-0.0159622	-0.2031	-0.510502	-0.491687	0.174583	-0.342726	-0.139864	-0.0750158	-0.0497594	0.11999	0.0369992	-0.356644	0.199938	-0.100344	0.125508	-0.192363	-0.292057	0.0431575	-0.112467	0.00893144	0.24897	-0.263544	0.132405	-0.109828	-0.214934
SS-88	AS	0.208401	-0.536875	0.214229	0.145246	-0.171877	0.215726	0.106107	0.0247643	0.0928563	-0.124469	-0.243187	-0.170965	-0.251618	0.0744465	-0.0421879	-0.0927573	0.333464	0.105256	-0.0100343	-0.048478	0.135565	0.137542	-0.160261	-0.307803	-0.40954	-0.516238	-0.513579	-0.211426	-0.309213	-0.0967881	0.106803	-0.0670279	0.0574722	0.168753	-0.226192	0.115589	-0.00744166	-0.280579	-0.123215	-0.0945645	-0.025923	0.0286191	-0.0920106	0.246831	-0.197436	-0.165642	0.078232	-0.218138
SS-3	SS	-0.0124349	-0.444353	0.013932	-0.135273	-0.29902	-0.211303	-0.0538254	-0.365729	0.0402241	-0.185983	-0.2652	-0.059066	0.000325422	-0.114164	-0.127118	-0.00746843	-0.143874	0.260298	-0.140002	0.147114	0.116784	-0.0441282	-0.265723	-0.0762145	0.0134037	-0.546827	-0.513461	-0.0640293	-0.239797	-0.195297	-0.0937186	-0.111791	0.0170732	-0.0148179	0.0547966	-0.390093	-0.0691858	-0.256425	-0.227101	-0.224738	-0.0245096	-0.214288	-0.173161	-0.0834496	-0.188531	-0.0260017	-0.127312	-0.0727179
SS-144	MFS	0.18437	-0.490218	0.126604	-0.00704013	-0.151725	-0.12705	0.000420576	0.213269	-0.0315894	-0.224142	-0.185894	0.0321931	-0.0520702	-0.230232	0.0964124	-0.101879	0.159808	0.0539728	-0.202286	0.0764366	-0.0898638	-0.26906	0.0224721	-0.407041	-0.283145	-0.400279	-0.446347	-0.0563357	-0.205857	-0.0383553	0.0994153	-0.0527491	0.09719	-0.234247	0.498031	0.0334819	-0.0709695	-0.460022	0.00702741	0.0392607	0.0330966	-0.0790791	0.138191	-0.299359	-0.187133	0.121636	0.152746	-0.239557
SS-28	otherFS	0.145607	-0.479264	-0.00765217	-0.0938623	-0.395646	-0.00451758	0.0159239	0.0785657	-0.13166	0.0126227	-0.103265	-0.216753	-0.308018	-0.0817196	0.147094	0.0150367	-0.0320263	-0.08645	-0.219779	0.202795	0.0986375	0.145729	-0.0484049	-0.247377	-0.0405057	-0.470582	-0.408326	0.0198097	-0.0184198	-0.314479	-0.0355882	-0.192923	-0.0604473	-0.148036	-0.200569	-0.0708989	0.0887906	-0.129755	-0.091551	-0.234915	0.134255	-0.134949	-0.342629	-0.173665	0.122197	0.0633833	-0.0915816	-0.207234
SS-142	MFS	0.123626	-0.460185	0.194217	-0.505456	-0.0363144	0.266675	-0.147544	0.179698	-0.000115671	-0.284938	-0.177159	-0.0656859	-0.189852	-0.315565	0.167792	0.0451339	0.27258	-0.0586744	0.103188	0.281216	-0.114762	0.147557	-0.0874539	-0.465	-0.116663	-0.353836	-0.402551	0.153614	-0.257655	-0.00697428	0.145086	-0.0190692	-0.0498707	0.147877	0.590344	0.283532	0.0666307	0.214753	-0.0210346	-0.0305677	0.018768	-0.333555	0.101412	-0.038767	0.0492218	0.165358	-0.0662848	-0.118956
SS-9	MFS	SS-58	Exp109814	NA	NA	male	78	2013	adipocytic tumor	dedifferentiated liposarcoma	DDLPS	yes	low	Extremity	G2	other	NA	NA	NA	NA	NA	NA	NA	NA	yes	NA	0.178807	-0.521301	0.115419	-0.00786502	-0.261989	-0.112061	-0.0978066	0.210953	-0.0886646	-0.111949	-0.129923	-0.0373786	-0.0684987	-0.21089	-0.0569644	0.11973	0.224023	0.0652951	0.0676664	-0.320847	0.0669433	-0.00403558	-0.122123
SS-150	DDLPS	0.158749	-0.489771	-0.000123387	-0.579031	-0.218494	0.0707961	-0.15008	0.172406	0.250862	-0.451317	-0.247263	-0.228531	0.00447686	-0.466628	-0.0631375	-0.244462	0.196032	0.274727	0.0644831	-0.398904	-0.216626	-0.0910367	-0.14337	-0.230632	-0.382139	-0.386577	-0.461837	-0.353518	-0.278324	0.0141402	0.185067	0.131443	0.0711122	-0.336741	0.483118	0.145356	-0.230873	-0.209592	0.227504	0.0289695	0.0435893	-0.155058	-0.0806069	-0.401405	-0.0726286	0.340698	-0.133243	-0.12396
SS-90	DDLPS	-0.340418	-0.554472	-0.202992	-0.0437018	-0.20763	0.0190091	-0.17277	-0.257285	-0.0114345	-0.17993	-0.196211	-0.32581	-0.0840995	-0.028012	-0.096038	0.095452	-0.367277	0.199368	-0.237791	0.0518452	-0.0205884	-0.214115	0.224498	-0.158883	-0.273987	-0.401771	-0.434658	-0.154094	0.00200637	0.030587	-0.15039	-0.162745	-0.258146	-0.138869	0.644891	-0.501811	-0.0883584	-0.407434	-0.155232	-0.181533	0.229147	-0.255153	-0.233169	0.0552747	-0.10947	0.224802	-0.000697624	-0.370139
SS-168	DDLPS	0.0234281	-0.429862	0.0708105	-0.0582928	-0.0911542	0.0298648	-0.196211	0.163942	-0.0998813	-0.0246592	-0.153484	-0.0666662	-0.193458	-0.30034	-0.254884	0.0143556	0.232553	-0.0818404	0.158346	0.025828	0.0062423	-0.00648679	0.172845	-0.0310804	-0.359167	-0.382303	-0.397492	-0.142786	-0.121578	-0.0920653	0.0631036	0.0202276	0.0556556	-0.0756623	0.267275	0.170856	-0.383397	-0.362569	0.190618	0.000260521	0.173661	-0.262237	-0.116787	0.00321222	-0.128309	0.110352	-0.107764	-0.0856763
SS-41	DDLPS	-0.251007	-0.539662	0.179983	0.155073	-0.259289	-0.185521	0.0219236	0.108921	0.106783	-0.123571	-0.0253244	-0.0812176	-0.00502177	-0.0759682	-0.178094	-0.102447	-0.115377	0.124781	-0.00754249	0.516756	0.0373453	-0.136471	0.0995322	0.0248962	-0.091023	-0.28513	-0.322873	-0.03596	-0.258242	-0.0908228	0.102071	-0.00194842	0.061404	-0.312604	0.53145	-0.358761	-0.189448	-0.502531	0.149933	-0.103495	0.276206	-0.255789	-0.23327	-0.240016	0.131978	0.348297	-0.0444385	-0.202701
SS-38	DDLPS	-0.0872245	-0.516653	0.123605	0.498666	0.211553	0.123794	0.104385	-0.264291	-0.119198	0.154474	0.0652838	-0.215382	-0.165696	0.474162	0.0312532	-0.0364896	-0.365081	0.178171	-0.173723	0.208547	-0.191002	-0.0125886	0.175687	-0.0639746	-0.0504745	-0.559166	-0.44252	0.0744882	-0.115837	0.154056	0.0120786	-0.21134	-0.399927	0.288648	0.0159298	-0.202164	-0.130786	-0.507195	-0.266611	0.13221	0.0656323	-0.25701	-0.0478568	0.0711514	0.0712911	0.0491473	0.0244157	-0.23544
SS-158	AS	0.182658	-0.495144	0.147887	0.267915	0.195503	0.276691	0.118317	0.269805	0.125563	0.0559597	-0.122095	-0.143447	-0.455592	0.0974867	-0.152443	0.0488833	0.0365808	-0.273155	-0.193638	0.423302	0.33342	-0.155334	0.147506	-0.230058	0.0994424	-0.527219	-0.493851	-0.0333085	-0.0882956	0.193465	-0.238735	-0.417216	-0.165283	0.342201	0.184794	-0.0737444	-0.141285	-0.10623	-0.0339624	-0.288545	0.00801045	-0.0282055	-0.228326	0.197444	0.0809657	-0.409345	0.10612	0.00156224
SS-94	AS	0.0804448	-0.535305	0.0512882	0.233484	-0.177247	-0.335225	-0.0803949	0.024883	-0.000136611	-0.0955014	-0.277967	-0.128058	-0.377256	0.0109915	-0.107514	0.079031	-0.138	-0.118343	-0.189818	-0.140531	0.315583	-0.277283	-0.298094	-0.305016	0.224111	-0.533865	-0.526591	0.127097	-0.0864218	-0.213116	-0.139427	-0.376615	-0.125623	0.0394007	0.25079	-0.235108	-0.0214211	-0.125263	-0.19375	-0.259565	-0.0845596	0.0042577	-0.308892	-0.133484	-0.0722782	-0.29082	0.0185661	-0.0346777
SS-60	otherFS	0.139288	-0.487162	-0.0201422	0.0225229	-0.284894	-0.295824	0.0623351	0.138624	-0.291421	-0.333944	-0.234639	-0.125996	-0.427266	-0.279035	0.016328	0.0821101	0.209613	-0.259055	-0.0588052	-0.185761	0.192744	-0.171242	0.0315361	0.166844	0.144674	-0.419533	-0.420592	-0.225775	-0.304131	-0.255604	0.0836579	-0.183525	-0.206393	-0.135784	-0.00337711	0.129015	0.108057	-0.0312427	0.0538899	-0.0183687	-0.0184243	-0.00707391	-0.353267	-0.0544679	0.0911672	-0.301048	0.0237568	0.0512093
SS-110	MFS	0.0460499	-0.414453	0.0220606	-0.124416	-0.272517	0.0993556	-0.217922	-0.244902	0.033835	-0.277155	-0.27595	-0.0996474	-0.200504	-0.3152	-0.137968	-0.0597352	0.0492691	0.132985	-0.121915	-0.0302332	0.131376	-0.141501	-0.00742901	-0.436132	-0.0309367	-0.427107	-0.479783	0.255088	-0.0290426	-0.132632	0.108729	0.00506301	0.244256	-0.119057	-0.253919	0.095508	-0.134867	-0.250422	-0.206348	-0.231136	0.0638784	-0.33155	0.0575641	-0.285342	-0.15805	0.0708806	-0.166326	-0.208704
SS-50	MFS	-0.235255	-0.456196	0.271037	0.15324	-0.370976	-0.196353	-0.0965951	0.0180972	-0.0743525	0.00210531	-0.102392	0.0269923	0.0596997	-0.0785986	-0.132773	-0.0370402	-0.319908	0.176613	-0.125032	0.109074	0.0315471	-0.151768	0.228663	-0.00253135	0.187172	-0.430441	-0.335903	0.319173	-0.0591727	-0.0617865	0.00114698	-0.214111	-0.173422	-0.243875	0.226415	-0.481156	-0.20225	-0.0653874	0.0584594	-0.0384747	0.118647	-0.153014	-0.287237	0.154157	-0.132815	0.0953867	-0.181773	-0.40277
SS-275	MFS	-0.222339	-0.467652	0.0819303	-0.155701	-0.0850365	-0.115343	-0.145781	0.0101514	0.122812	-0.142198	-0.0659757	-0.150726	-0.213183	-0.164836	-0.167299	-0.100812	-0.0568234	0.116122	-0.226516	0.205594	-0.101222	-0.224035	-0.10361	-0.0324804	-0.096947	-0.379339	-0.356786	-0.374404	0.144011	0.0997667	-0.0931155	-0.0359831	-0.121196	-0.269339	0.0433223	-0.402359	0.0437007	0.0887409	-0.0813046	-0.0327646	0.254529	-0.0432183	-0.210024	0.0941192	0.0316369	0.294158	-0.131745	-0.257661
SS-283	MPNST	0.0567683	-0.503794	0.0794242	0.273826	-0.24099	-0.0350454	-0.035453	0.115717	-0.132601	-0.228935	-0.200517	0.0149325	-0.381265	-0.125318	-0.250024	-0.0376171	0.0653586	-0.244691	-0.130959	-0.409585	0.279184	-0.140424	-0.221612	-0.340378	0.0408782	-0.513498	-0.482273	0.182494	-0.169868	-0.29792	-0.209004	-0.437766	-0.235936	0.20065	0.493805	-0.138908	0.112835	-0.44568	0.0748821	-0.265099	-0.237404	-0.0477227	-0.295905	0.153431	-0.0475731	-0.386339	0.0134921	-0.0992409
SS-268	AS	-0.131876	-0.5406	-0.0254861	0.44215	0.201969	0.430382	0.19484	-0.311907	0.0118259	0.0854046	-0.0853327	-0.120429	-0.107824	0.540049	0.0328065	0.0559678	-0.364981	0.349553	-0.0727849	0.527904	0.0549018	0.0896011	0.0775112	-0.160803	0.116971	-0.456152	-0.456165	-0.175618	0.038318	0.125032	0.0564667	-0.255251	-0.328239	0.267514	0.0938702	-0.352484	0.0697801	-0.220364	-0.391817	-0.0212489	-0.148076	-0.191006	-0.113528	0.109383	0.0936148	-0.102423	0.178084	-0.149322
SS-264	WDLPS	0.0725813	-0.38578	-0.019054	0.393235	-0.152992	-0.209603	0.158656	0.328193	0.00428626	0.0889801	-0.0420359	-0.134452	-0.401218	0.0725332	0.00319619	0.139474	-0.0353598	-0.120323	-0.223771	-0.0281587	0.331888	-0.251474	-0.0239131	-0.470485	0.261697	-0.433062	-0.402607	0.304387	-0.0949795	-0.357384	-0.266494	-0.454268	-0.376521	-0.0905027	0.252146	-0.417509	0.194585	-0.0195794	0.102043	-0.11196	0.163834	-0.065702	-0.193934	-0.0770877	0.0463534	-0.405591	-0.0446419	-0.238283
SS-146	ES	0.367579	-0.517382	0.180339	0.45372	-0.203613	0.29287	0.252561	0.273139	0.0110356	0.163234	-0.123837	-0.222579	-0.50433	0.300413	0.331316	0.265741	0.211715	-0.322512	-0.0730867	-0.240412	0.235789	0.0063012	0.183148	-0.129599	0.19233	-0.529692	-0.510262	0.255605	-0.16367	-0.141863	-0.0833669	-0.362388	-0.247331	0.306316	0.115879	0.107684	0.0294296	-0.285428	-0.014211	-0.151137	0.0195438	0.0239292	-0.26067	0.0341046	0.167185	-0.363644	0.18921	-0.10821
SS-296	AS	0.237001	-0.494385	0.197179	-0.0961408	0.0886318	0.300874	-0.0155053	0.23706	0.0685703	-0.208301	-0.169357	-0.218439	-0.44756	-0.137516	-0.0394074	-0.0165121	0.354972	0.0171829	0.0334054	0.245933	0.296802	0.130752	0.0288274	-0.435187	-0.0233491	-0.428008	-0.428537	0.144859	-0.239518	-0.00536525	0.153481	-0.0141451	-0.315381	0.293721	-0.175742	0.24934	-0.203923	-0.0318855	0.00998255	-0.0838559	-0.248825	-0.0289409	0.0653058	0.235239	0.0750947	-0.0109265	-0.133913	-0.034514
SS-18	ES	0.22942	-0.48248	0.285196	-0.148002	0.0897244	-0.121728	0.131278	0.0544637	0.158105	-0.317866	-0.236667	-0.00327723	-0.480067	-0.198387	0.114456	-0.0406414	0.182032	-0.150257	-0.00107132	-0.173843	0.370081	0.00156192	-0.104329	-0.243719	-0.180071	-0.461916	-0.41076	-0.0735556	-0.192085	0.0805231	0.214008	-0.212126	0.0544733	0.0695573	0.0547524	0.125883	-0.191671	-0.0390867	0.133783	0.0345208	-0.123799	-0.0739888	-0.216076	-0.246871	-0.122741	-0.133039	0.066113	0.0123182
SS-118	ES	0.0741692	-0.497953	0.22887	-0.119407	0.108207	0.123628	-0.057155	0.0724324	0.0325337	-0.303887	-0.270927	-0.0430691	-0.177984	-0.12657	-0.10318	-0.193336	0.189575	-0.152645	0.119118	0.152889	-0.0274241	0.17818	-0.00231323	-0.375481	-0.190514	-0.480902	-0.470683	0.256076	-0.347096	0.083867	0.119589	-0.0893198	-0.127167	0.150374	0.366151	0.262064	-0.181582	-0.425474	0.0668974	0.0270559	-0.0382579	-0.178145	-0.0256241	-0.0340283	-0.306656	0.0527875	0.0159411	-0.20117
SS-311	DDLPS	-0.25265	-0.487658	0.124908	0.102814	-0.166685	-0.168097	-0.0630159	0.279533	-0.254477	0.103229	-0.00652623	-0.320405	-0.269813	-0.0106915	-0.0377813	-0.0344688	-0.18057	-0.0305855	-0.178801	0.165495	0.358417	-0.260846	0.054698	0.273684	0.0899125	-0.235155	-0.288715	0.261079	0.0675965	-0.0260663	-0.227946	-0.31878	-0.148955	-0.143228	0.398475	-0.428645	-0.149656	-0.369253	0.0247043	-0.00993744	0.269053	-0.173879	-0.422436	-0.0518778	-0.126161	0.0317199	-0.0877104	-0.320032
SS-209	DDLPS	-0.208736	-0.493452	0.10796	0.0988588	-0.349389	-0.0373167	-0.186275	-0.0787628	-0.091019	-0.193483	-0.134525	-0.0145938	0.0468667	-0.301485	-0.0835807	-0.0599467	-0.21285	0.05814	-0.212937	0.142207	0.206632	-0.332195	0.171286	-0.318107	-0.0741913	-0.372706	-0.455067	-0.366229	-0.235071	-0.00263373	-0.142951	-0.228505	-0.142305	-0.284129	0.498257	-0.323165	-0.287284	-0.405094	-0.136591	-0.0923294	0.132497	-0.291088	-0.0723723	0.139816	-0.337343	0.10775	0.0772534	-0.270007
SS-259	LMS	-0.0431484	-0.506413	0.0690087	0.137675	0.0918026	-0.0165925	0.0890887	-0.173837	0.0569116	-0.0683666	-0.109942	-0.125345	-0.147633	0.305472	0.222693	0.222799	-0.270008	0.124324	-0.220387	-0.0715269	0.0845807	-0.0797386	-0.0680042	-0.134568	0.0202369	-0.481404	-0.486029	0.0596735	-0.228454	-0.00298971	-0.147522	-0.248001	-0.0897892	0.260333	0.0476956	-0.441667	-0.183564	-0.162243	-0.291302	-0.106313	-0.200592	-0.214006	-0.0325171	-0.326771	0.120002	-0.106477	0.10444	-0.0883533
SS-310	SS	0.0264601	-0.449374	-0.189848	0.298397	-0.182116	0.0404566	-0.0350818	-0.13476	-0.267996	-0.119997	-0.197718	-0.195175	-0.430393	0.0219999	-0.192585	-0.0829365	-0.0611395	-0.183437	-0.0312748	-0.00730559	-0.022032	-0.0920895	-0.136427	-0.0824212	-0.2185	-0.608973	-0.54998	0.353978	-0.25308	-0.352467	-0.202965	-0.10567	-0.368942	0.0374322	-0.116039	-0.045203	-0.0400858	-0.276066	-0.184029	0.0300862	0.245062	-0.147741	-0.044944	-0.224303	-0.169611	-0.0859731	-0.140709	-0.148378
SS-214	MFS	0.0724121	-0.490681	-0.00495784	0.0153992	-0.317835	0.0788658	0.110061	-0.00673847	-0.102703	-0.228993	-0.320631	0.0748671	-0.286962	-0.220805	-0.0494032	0.047735	0.0353056	-0.24403	-0.207628	-0.357105	0.329049	-0.232501	-0.149811	-0.00141637	0.0903504	-0.426655	-0.455511	0.274311	-0.144506	-0.228035	-0.244436	-0.489727	-0.0776541	0.0182997	0.529431	-0.0522797	0.0196975	0.0636278	-0.169739	-0.317095	-0.0703507	-0.186949	-0.208218	0.0305553	0.0237523	-0.277213	0.098249	-0.199042
SS-253	LMS	0.134417	-0.456663	0.148056	0.28524	-0.258735	0.0511566	0.0223708	0.275286	-0.15938	-0.0892529	-0.16065	-0.0409468	-0.299327	-0.220859	0.0551299	0.231207	0.0931169	-0.29265	-0.0453778	-0.445802	0.315112	-0.121076	0.00105112	0.213778	0.155389	-0.418304	-0.377088	0.199417	-0.0323287	-0.193805	-0.185004	-0.38963	-0.115789	-0.0554163	0.442789	-0.0501182	0.0408333	-0.197007	0.0559823	-0.178299	-0.0158632	-0.00403132	-0.21473	-0.212882	0.0366881	-0.335378	-0.175028	-0.0734616
SS-221	AS	-0.0848662	-0.467482	-0.0223684	0.473532	-0.185415	-0.436955	0.00758173	-0.058966	-0.114205	-0.128267	-0.0564106	0.0542783	-0.344602	0.246571	0.0701386	-0.134552	-0.0440461	0.0170476	-0.19799	-0.240107	0.0215079	-0.118291	0.195219	-0.201964	-0.0245471	-0.442274	-0.419477	0.182357	-0.157608	-0.238053	-0.0683739	-0.201885	-0.170805	0.102902	-0.345855	-0.197233	-0.0358466	0.280724	-0.143441	-0.257051	0.0716297	-0.234419	-0.214696	-0.263566	-0.226652	-0.00656959	-0.0780299	-0.193022
SS-251	LMS	0.272114	-0.497448	0.235408	-0.159294	-0.406408	-0.389137	-0.059411	0.143845	-0.0461388	-0.345084	-0.363706	-0.0213775	0.060634	-0.263451	0.0918906	0.120814	0.373235	0.0347588	0.0920779	-0.31666	-0.0419032	0.0516214	-0.133877	-0.207449	-0.225546	-0.546849	-0.522155	-0.216843	-0.13869	-0.278853	0.11571	0.022914	-0.0373145	-0.00910313	-0.205032	0.0765286	0.0202482	-0.036855	-0.0836926	-0.0855856	-0.19418	-0.254111	-0.0329881	-0.2442	-0.0479585	0.118578	-0.228759	-0.0744734
SS-174	LMS	-0.0769661	-0.521569	-0.106362	0.182174	0.224654	0.324695	-0.0418161	-0.259692	-0.136503	-0.131628	-0.189667	-0.0353491	0.137073	0.245775	-0.0146616	0.0579927	-0.40468	0.220173	-0.146746	0.497886	-0.154021	-0.150571	-0.052442	-0.166003	-0.0654424	-0.503552	-0.534084	0.161981	-0.240745	0.128614	-0.196754	-0.375157	-0.407778	0.395175	0.501888	-0.408699	-0.124262	0.0310111	-0.442609	0.00648198	-0.110867	-0.086847	-0.100383	0.114202	0.232397	-0.171313	0.0560464	0.0419396
SS-181	MFS	0.329572	-0.527705	0.0939378	0.350658	-0.184425	-0.254111	0.103303	0.208095	-0.0743537	-0.12048	-0.181201	-0.159243	-0.361332	-0.0995469	0.0894951	0.177175	0.200121	-0.155155	-0.0333424	-0.284271	0.256938	-0.147449	-0.0886132	0.083021	0.123023	-0.397056	-0.402491	0.249997	-0.146936	-0.141618	-0.0776042	-0.357607	-0.19811	0.161279	0.0775095	0.00581198	0.0685208	-0.169348	-0.0308774	-0.196597	-0.0615491	0.0556314	-0.24589	-0.0314861	0.120566	-0.178813	-0.0325507	-0.0188183
SS-297	WDLPS	0.216333	-0.475307	0.133107	-0.00655894	-0.125581	-0.132073	0.0216615	0.332547	0.0663787	-0.135263	-0.186233	-0.137548	-0.0540505	-0.21483	-0.103239	0.143423	0.171811	0.24797	0.000869237	-0.398676	0.103907	-0.0765161	0.00936314	0.17406	-0.106588	-0.527554	-0.532209	-0.0451858	-0.204542	-0.13453	-0.028508	-0.0993445	0.0544219	0.250341	-0.280452	0.234737	-0.0715497	-0.353268	0.146953	-0.130538	-0.11861	-0.147284	0.0685097	-0.258484	-0.0938227	-0.122397	0.00637159	-0.0532606
[truncated: 2 more columns]
