# Supplementary material for: Proteomic characterization identifies clinically relevant subgroups of soft tissue sarcoma
Source: Nat Commun. 2024 Feb 15;15:1381. doi: 10.1038/s41467-024-45306-y (PMC10869728; doi:10.1038/s41467-024-45306-y)
Supplement: Supplementary file 10 — Source Data [file 41467_2024_45306_MOESM10_ESM.zip › Source Data/supplementary_figure6.xlsx]

## Sheet: sfigure6c
ID	OS	os.time(month)	CDK4	CDKN2A	S100B	TLE1	DES	VCL	CNN1	ACTC1	CDK4.level	CDKN2A.level	S100B.level	TLE1.level	DES.level	VCL.level	CNN1.level	ACTC1.level
SS-231	1	11.5667	6.9428	4.1026	0.0001	0.0001	56.4046	28.1333	6.5739	443.342	high	high	low	low	high	high	high	high
SS-229	0	42.4667	0.7479	0.0001	0.0001	0.0394	152.999	24.113	1.1663	238.5	low	low	low	high	high	high	high	low
SS-244	1	33.5333	17.9877	2.8455	0.0001	0.0975	3183.01	90.6629	400.976	841.989	high	high	low	high	high	high	high	high
SS-230	0	42.3667	9.0389	2.6524	0.4391	0.0001	155.868	11.2668	12.1558	226.504	high	high	high	low	high	high	high	low
SS-205	1	10.1	1.5503	0.3593	0.0001	0.0001	1590.35	11.7578	1270.15	1036.8	low	low	low	low	high	high	high	high
SS-196	0	47	59.8593	12.1911	0.6587	0.0534	1061.3	3.8218	1.549	417.14	high	high	high	high	high	low	high	high
SS-200	0	46.2333	5.2976	3.0765	0.0001	0.0001	1547.12	22.6597	605.879	899.241	low	high	low	low	high	high	high	high
SS-197	1	13.4	0.5059	16.6061	0.0001	0.0001	124.464	9.8001	1.6035	806.101	low	high	low	low	high	high	high	high
SS-210	0	44.9333	26.3431	28.4823	64.6166	0.0001	28.6642	2.2002	0.3707	281.591	high	high	high	low	high	low	low	low
SS-223	1	37.0667	1.0088	0.2163	8.7246	0.0001	10.2697	7.9604	1.8787	559.936	low	low	high	low	low	high	high	high
SS-190	1	7.2	40.5497	9.6511	2.7246	0.0001	14.2034	6.5109	0.0001	656.596	high	high	high	low	low	high	low	high
SS-317	1	3.36667	0.352	0.8407	2.3384	0.0522	210.861	5.4046	18.3607	214.826	low	high	high	high	high	high	high	low
SS-242	1	29.6333	45.0133	3.9766	2.9243	0.0098	76.7414	38.1545	25.9635	428.408	high	high	high	high	high	high	high	high
SS-255	0	38.2333	1.6275	4.0048	0.1258	0.0257	48.8181	7.0802	0.335	238.818	low	high	low	high	high	high	low	low
SS-189	0	47.8333	0.7681	1.0408	2.1847	0.0001	24.2496	1.9731	0.0001	217.407	low	high	high	low	high	low	low	low
SS-239	0	41.6667	1.1263	1.8929	0.0001	0.0973	6290.83	177.182	1411.98	1366.41	low	high	low	high	high	high	high	high
SS-193	1	40.4333	1.3275	2.4215	0.0001	0.0085	111.143	19.22	0.1857	459.836	low	high	low	low	high	high	low	high
SS-260	0	36.9	10.7854	2.4918	1.3243	0.0001	160.187	10.0758	11.2199	356.919	high	high	high	low	high	high	high	low
SS-287	0	33.3	1.1475	0.1229	0.0001	0.0242	2856.28	108.993	966.725	851.098	low	low	low	high	high	high	high	high
SS-282	0	33.7667	13.3415	3.2489	0.0001	0.0077	837.893	39.9091	16.3576	566.817	high	high	low	low	high	high	high	high
SS-281	0	33.8	43.9487	8.6594	0.0001	0.07	118.618	35.631	4.1856	444.534	high	high	low	high	high	high	high	high
SS-265	0	35.8667	4.1488	1.7121	0.0001	0.037	53.4196	37.5351	5.2184	441.683	low	high	low	high	high	high	high	high
SS-247	0	39.5667	2.9365	5.5343	0.0001	0.0572	266.346	10.0692	0.5489	492.055	low	high	low	high	high	high	high	high
SS-198	1	4.3	5.8898	2.3929	0.0001	0.0001	299.983	35.5009	511.521	558.822	high	high	low	low	high	high	high	high
SS-199	0	46.3333	46.8138	14.9617	0.0001	0.0612	131.359	33.7051	1.7201	312.041	high	high	low	high	high	high	high	low
SS-236	0	42	28.2944	9.3221	0.0001	0.0141	390.165	5.2764	4.8575	307.04	high	high	low	high	high	high	high	low
SS-226	1	7.16667	59.828	3.3184	0.0001	0.0421	11.6792	6.6335	0.1838	105.926	high	high	low	high	low	high	low	low
SS-219	0	43.3	1.9469	2.4464	3.9848	0.0001	14.3521	10.058	0.7404	152.167	low	high	high	low	low	high	high	low
SS-220	1	7.63333	0.0001	0.0001	0.0001	0.0001	80.0547	14.8903	0.0001	455.817	low	low	low	low	high	high	low	high
SS-271	1	2.63333	10.279	0.4793	4.4589	0.0001	23.6132	4.8988	4.0801	234.225	high	high	high	low	low	high	high	low
SS-128	1	40.4667	0.2292	0.0001	0.0001	0.0057	56.7937	16.6574	1.1587	190.552	low	low	low	low	high	high	high	low
SS-267	0	35.4333	0.2701	0.0001	0.6925	0.0001	63.1603	5.3065	0.0001	87.8532	low	low	high	low	high	high	low	low
SS-308	1	13.7333	0.3083	0.2958	0.0001	0.0001	713.645	147.934	774.88	577.407	low	low	low	low	high	high	high	high
SS-250	0	39.3333	1.172	0.0001	0.0001	0.8702	30.2292	6.4074	1.1483	124.423	low	low	low	high	high	high	high	low
SS-280	0	33.8333	29.9477	1.7285	3.3254	0.1047	24.6452	22.7359	3.7073	234.238	high	high	high	high	high	high	high	low
SS-306	0	31.0333	0.6801	0.0001	0.0001	0.0114	141.419	27.5206	7.3942	405.317	low	low	low	high	high	high	high	high
SS-289	0	33.2333	9.3294	15.3343	0.3163	0.0001	70.6852	9.8233	5.4418	345.46	high	high	high	low	high	high	high	low
SS-261	0	36.8333	0.85	3.995	0.0001	0.008	53.6567	15.8016	0.6329	351.121	low	high	low	low	high	high	high	low
SS-303	0	31.0667	20.1745	0.993	0.0001	0.0616	120.053	21.8025	21.1829	236.357	high	high	low	high	high	high	high	low
SS-263	0	36.3	18.3561	1.1957	12.1996	0.0001	63.9088	11.1416	14.5359	180.56	high	high	high	low	high	high	high	low
SS-269	0	35.3667	0.0724	0.0001	1.1495	0.0001	157.967	9.9063	38.5502	67.9311	low	low	high	low	high	high	high	low
SS-252	0	38.6667	3.8869	2.9577	0.2209	0.0637	111.691	5.5783	0.2798	123.964	low	high	low	high	high	high	low	low
SS-212	0	44.7	0.7946	0.0001	0.8643	0.0001	104.209	15.3165	0.6872	356.584	low	low	high	low	high	high	high	low
SS-191	0	47.6333	33.8358	4.2915	0.0001	0.0079	122.957	11.4521	0.0001	434.102	high	high	low	low	high	high	low	high
SS-201	0	45.9333	0.2131	0.3066	0.0001	0.0141	28.928	6.3647	0.9453	335.495	low	low	low	high	high	high	high	low
SS-215	0	43.8333	0.5177	0.2538	0.3278	0.0001	89.6136	24.724	4.5925	247.611	low	low	high	low	high	high	high	low
SS-276	0	34.6667	18.7358	4.5741	0.0001	0.033	36.5223	13.6387	0.0623	104.838	high	high	low	high	high	high	low	low
SS-307	1	31.8	1.0355	0.0001	0.0001	0.0158	44.2362	28.4106	1.5933	267.037	low	low	low	high	high	high	high	low
SS-279	0	33.8333	0.1374	0.0001	0.0001	0.0114	80.8211	18.8399	5.691	188.403	low	low	low	high	high	high	high	low
SS-286	0	33.5	1.5955	0.0001	214.792	0.0001	36.3795	6.8316	0.0001	245.24	low	low	high	low	high	high	low	low
SS-284	1	5.6	0.7871	0.0247	4.0208	0.0001	40.0998	3.0562	0.0001	291.373	low	low	high	low	high	low	low	low
SS-272	0	34.9667	0.3464	1.4494	0.0001	0.0159	83.7558	13.7115	2.7312	414.66	low	high	low	high	high	high	high	high
SS-298	0	32	0.3815	0.0001	0.0001	0.0039	368.393	38.7457	98.4939	336.177	low	low	low	low	high	high	high	low
SS-309	0	30.8	0.8059	0.3173	10.0061	0.0136	56.5155	14.894	0.0001	483.826	low	low	high	high	high	high	low	high
SS-313	1	8.46667	0.1594	0.0001	4.5618	0.0245	83.3208	19.1981	0.4839	512.575	low	low	high	high	high	high	low	high
SS-245	0	40.3333	0.3491	0.5003	0.0001	0.076	72.0948	4.5405	1.7304	196.511	low	high	low	high	high	low	high	low
SS-314	0	30.2667	0.9382	4.592	0.419	0.0198	74.7957	21.5651	5.7834	576.561	low	high	high	high	high	high	high	high
SS-312	0	30.3333	4.6817	2.8109	0.0001	0.0142	198.493	126.012	91.0617	861.531	low	high	low	high	high	high	high	high
SS-302	0	31.3	27.2515	2.0509	0.0001	0.0127	2863.22	48.5142	341.153	614.258	high	high	low	high	high	high	high	high
SS-288	0	33.2667	2.0645	0.8317	0.0001	0.0217	323.536	23.953	215.523	562.766	low	high	low	high	high	high	high	high
SS-258	0	37.7667	2.6695	2.4765	0.5129	0.0001	527.795	15.7676	2.9176	535.965	low	high	high	low	high	high	high	high
SS-278	0	34.2333	0.9873	0.0001	1.0957	0.0152	65.784	15.4076	1.2665	183.741	low	low	high	high	high	high	high	low
SS-254	0	38.6333	6.7601	2.896	28.9673	0.0435	160.49	3.1647	2.831	358.502	high	high	high	high	high	low	high	low
SS-277	0	34.6667	59.6044	5.4032	0.2296	0.0187	83.1517	38.3636	38.1706	447.122	high	high	low	high	high	high	high	high
SS-87	0	60.8667	2.5845	0.4367	0.0001	0.0001	5.6354	3.0552	1.0957	318.12	low	high	low	low	low	low	high	low
SS-53	1	15.2	0.4774	0.0001	0.0001	0.0956	99.0391	9.1983	0.0001	613.783	low	low	low	high	high	high	low	high
SS-23	0	60.8667	0.3545	0.2821	8.4472	0.4376	67.7552	4.7339	1.0317	559.168	low	low	high	high	high	low	high	high
SS-156	0	54.9667	0.8808	3.7472	0.0001	0.0001	94.1629	9.5207	0.0001	389.13	low	high	low	low	high	high	low	high
SS-159	0	54.3667	3.2075	8.6507	0.0001	0.0605	84.1553	15.7617	1.0173	348.747	low	high	low	high	high	high	high	low
SS-97	1	26.1	1.8016	2.4475	0.0001	0.0001	42.2353	5.2965	0.334	295.114	low	high	low	low	high	high	low	low
SS-143	1	47.6	53.0558	1.073	0.0001	0.0601	50.2641	17.0497	0.3122	119.784	high	high	low	high	high	high	low	low
SS-83	1	19.9	5.7162	0.0001	1.7699	0.0001	85.8369	6.8383	0.0001	204.781	high	low	high	low	high	high	low	low
SS-178	0	50.0667	2.551	0.0001	0.0001	0.0001	56.3446	6.0379	0.6092	255.318	low	low	low	low	high	high	high	low
SS-130	1	60.2667	16.0229	3.4487	0.0001	0.1706	201.111	18.4317	2.0385	298.015	high	high	low	high	high	high	high	low
SS-39	0	60.8667	25.4475	4.3433	0.643	0.0001	587.947	15.4266	0.0001	298.634	high	high	high	low	high	high	low	low
SS-75	0	60.8667	0.0279	1.1957	2.1787	0.0001	1896	18.1624	837.553	809.544	low	high	high	low	high	high	high	high
SS-163	0	53.1667	3.4843	2.8358	0.0001	0.0501	50.0083	21.7347	0.0001	298.887	low	high	low	high	high	high	low	low
SS-167	0	52.0667	0.1191	1.5154	0.0001	0.0001	253.048	18.679	161.148	865.16	low	high	low	low	high	high	high	high
SS-13	0	60.8667	2.5261	7.3582	0.0001	0.0949	8.4647	11.7755	0.0001	243.708	low	high	low	high	low	high	low	low
SS-19	0	60.8667	0.2157	0.0001	0.0001	0.0001	25.3522	14.9113	14.2614	70.6008	low	low	low	low	high	high	high	low
SS-36	1	43.7333	26.3025	27.2017	0.0001	0.0001	27.08	6.8114	1.5337	524.568	high	high	low	low	high	high	high	high
SS-42	0	60.8667	0.8079	0.0001	0.0001	0.0001	2.2747	3.674	0.0001	138.568	low	low	low	low	low	low	low	low
SS-154	0	55.4333	11.1683	45.2249	1.6541	0.0001	7.1174	12.073	1.0179	156.907	high	high	high	low	low	high	high	low
SS-35	NA	NA	1.4926	4.8247	0.0001	0.0281	4478.35	69.0364	465.484	1142.29	low	high	low	high	high	high	high	high
SS-112	1	22.5	1.9202	0.0001	0.8139	0.0001	1583.83	57.3746	1248.38	969.436	low	low	high	low	high	high	high	high
SS-95	1	29.0333	0.7223	0.0001	0.0001	0.0092	267.913	43.5405	19.5578	249.806	low	low	low	low	high	high	high	low
SS-115	0	60.8667	3.3646	6.602	0.0001	0.0312	3369.95	45.3851	1185.06	703.405	low	high	low	high	high	high	high	high
SS-141	1	35.5667	0.8229	2.2775	0.0001	0.0879	1324.73	30.5527	402.279	996.038	low	high	low	high	high	high	high	high
SS-164	1	32.3	0.6239	1.3778	0.0001	0.057	651.755	22.4997	303.438	837.71	low	high	low	high	high	high	high	high
SS-57	1	42.3667	0.9635	2.3528	0.0001	0.0275	281.962	25.0751	861.92	850.588	low	high	low	high	high	high	high	high
SS-121	0	60.8667	2.1009	0.0876	0.0001	0.0106	942.57	29.411	625.902	753.059	low	low	low	high	high	high	high	high
SS-100	1	54.3	1.8856	1.5151	0.0001	0.1846	44.0324	11.9891	2.8924	147.267	low	high	low	high	high	high	high	low
SS-188	1	13.3333	6.519	1.5115	0.2406	0.0079	883.305	16.4966	89.6777	839.983	high	high	low	low	high	high	high	high
SS-67	0	60.8667	0.0001	0.4244	0.0001	0.0001	389.961	226.332	1615.49	1398.83	low	high	low	low	high	high	high	high
SS-182	0	49.2333	0.1695	0.5349	0.0001	0.0612	1505.28	37.8732	112.386	433.065	low	high	low	high	high	high	high	high
SS-183	0	49.1667	7.0517	4.2737	0.5078	0.0953	2677.44	80.8463	1064.4	1059.22	high	high	high	high	high	high	high	high
SS-105	1	19.7333	6.5451	2.5053	0.0001	0.0672	850.916	27.1616	199.834	651.88	high	high	low	high	high	high	high	high
SS-89	0	60.8667	1.9234	1.064	0.0001	0.0001	96.0974	15.6647	32.9033	232.778	low	high	low	low	high	high	high	low
SS-31	0	60.8667	2.0144	15.933	0.4571	0.2816	62.1855	9.249	1.9167	535.394	low	high	high	high	high	high	high	high
SS-179	0	49.8667	1.0634	0.0001	2.7599	0.0001	15.1197	6.5542	4.1375	64.2889	low	low	high	low	low	high	high	low
SS-137	0	60.8667	0.0001	0.0001	0.0001	0.0001	7.2656	17.9203	0.0001	505.361	low	low	low	low	low	high	low	high
SS-187	0	47.8667	0.1271	0.0001	0.8037	0.0001	1097.77	28.1394	65.0693	640.806	low	low	high	low	high	high	high	high
SS-104	0	60.8667	0.0001	0.0001	0.0001	0.028	0.286	0.7318	0.0001	23.8665	low	low	low	high	low	low	low	low
SS-65	1	13.6333	13.5738	1.1006	0.0001	0.0748	3.9241	9.935	0.4394	377.516	high	high	low	high	low	high	low	high
SS-126	0	60.8667	0.5235	4.906	0.0001	0.0001	24.1488	5.171	2.5219	363.555	low	high	low	low	high	high	high	low
SS-316	0	30	28.6152	4.2537	20.0024	0.0001	53.8798	7.8057	0.4825	453.876	high	high	high	low	high	high	low	high
SS-14	1	33.0667	31.7375	18.4201	24.2613	0.0573	113.371	16.2487	14.5067	205.182	high	high	high	high	high	high	high	low
SS-48	0	60.8667	0.4225	1.2979	0.0001	0.0001	17.1283	37.4604	37.7136	322.619	low	high	low	low	low	high	high	low
SS-203	0	45.7667	1.4015	1.1225	6.313	0.0001	91.0494	7.3904	5.6735	124.06	low	high	high	low	high	high	high	low
SS-74	0	60.8667	1.0732	5.9216	16.1306	0.0001	10.3717	4.7091	1.8807	154.402	low	high	high	low	low	low	high	low
SS-202	0	45.9	19.5389	13.9098	21.8907	0.0001	125.985	19.9668	0.9206	138.221	high	high	high	low	high	high	high	low
SS-194	0	47.1667	0.7077	0.6765	0.0001	0.0514	62.2722	7.1293	0.1812	94.8195	low	high	low	high	high	high	low	low
SS-218	0	43.3667	2.3214	0.4241	0.0001	0.2093	20.2531	7.5247	0.0001	164.244	low	high	low	high	low	high	low	low
SS-234	0	42.2	42.4294	29.493	24.9562	0.0562	125.908	19.0524	5.0609	235.358	high	high	high	high	high	high	high	low
SS-222	0	42.9	2.8692	8.6747	3.5343	0.1691	148.814	30.5823	5.0692	189.585	low	high	high	high	high	high	high	low
SS-248	0	39.4333	23.7216	8.5195	0.0001	0.1193	58.9767	6.6663	0.0001	108.716	high	high	low	high	high	high	low	low
SS-211	0	44.7667	9.2176	9.167	2.1227	0.0001	143.965	21.0196	109.8	345.464	high	high	high	low	high	high	high	low
SS-213	0	43.8333	2.7535	1.1409	3.7137	0.0001	21.4116	6.0458	3.0217	64.9191	low	high	high	low	low	high	high	low
SS-273	0	34.9667	0.6454	0.0001	1.5498	0.0001	58.8437	7.8882	5.9572	71.1342	low	low	high	low	high	high	high	low
SS-305	0	31.0333	2.215	3.0523	0.9212	0.0001	17.3476	5.7773	6.6048	133.224	low	high	high	low	low	high	high	low
SS-6	1	21.7667	49.5457	102.893	0.0001	0.0837	65.2056	4.3276	0.2134	86.91	high	high	low	high	high	low	low	low
SS-93	1	1.8	5.5348	0.0536	0.1759	0.0001	21.6093	8.3086	0.1864	65.6412	high	low	low	low	low	high	low	low
SS-119	0	60.8667	0.6186	0.4242	0.0001	0.0001	1245.65	29.7337	803.593	293.398	low	high	low	low	high	high	high	low
SS-86	0	60.8667	0.0783	0.4443	0.0001	0.0001	153.119	42.964	595.742	846.459	low	high	low	low	high	high	high	high
SS-46	0	60.8667	0.4702	3.8083	0.0001	0.1283	39.4105	2.7049	15.5298	239.129	low	high	low	high	high	low	high	low
SS-145	0	57.8	0.8178	0.0001	0.0001	0.0001	14.6485	6.5847	0.1457	97.9802	low	low	low	low	low	high	low	low
SS-113	0	60.8667	3.1286	0.0001	0.0001	0.0001	2139.77	155.023	1690.07	556.48	low	low	low	low	high	high	high	high
SS-136	0	60.8667	0.5503	0.0001	0.0001	0.0578	1554.65	127.989	2198.54	1384.34	low	low	low	high	high	high	high	high
SS-69	0	60.8667	1.687	3.27	0.0001	0.0879	789.724	62.1008	1009.18	892.198	low	high	low	high	high	high	high	high
SS-2	1	8.23333	4.596	3.6573	0.0001	0.1394	551.47	61.3337	57.8476	480.471	low	high	low	high	high	high	high	high
SS-20	0	60.8667	0.6898	1.0982	0.1633	0.0651	443.501	70.9262	1120.33	1123.56	low	high	low	high	high	high	high	high
SS-68	0	60.8667	1.6477	1.504	0.2835	0.0536	83.553	5.5453	1.3513	349.662	low	high	high	high	high	high	high	low
SS-102	0	60.8667	1.3116	2.0868	0.0001	0.0759	81.1221	3.4012	1.7694	335.832	low	high	low	high	high	low	high	low
SS-82	1	20.4333	0.3264	0.0001	3.4776	0.0127	69.5783	6.3331	0.0001	458.398	low	low	high	high	high	high	low	high
SS-85	0	60.8667	3.5923	2.7606	0.5827	0.0098	91.7456	17.1162	0.6349	476.765	low	high	high	high	high	high	high	high
SS-84	0	60.8667	0.3471	0.4493	0.0001	0.0001	229.089	15.4271	22.037	557.037	low	high	low	low	high	high	high	high
SS-175	1	14.0667	0.6725	0.3258	0.0001	0.0873	61.3354	9.5863	3.5686	466.138	low	low	low	high	high	high	high	high
SS-98	0	60.8667	0.678	3.5299	0.0653	0.0606	115.05	11.0524	1.0373	341.502	low	high	low	high	high	high	high	low
SS-172	0	50.9	2.0381	6.7232	0.0001	0.0001	52.6096	15.3164	1.5492	329.211	low	high	low	low	high	high	high	low
SS-186	0	48.9667	0.2818	0.0001	0.0001	0.1511	27.8187	10.9457	0.2753	378.619	low	low	low	high	high	high	low	high
SS-120	0	60.8667	0.5685	0.0001	0.0001	0.0322	90.9245	25.0317	20.9405	659.371	low	low	low	high	high	high	high	high
SS-173	1	17.6667	0.0102	0.0001	0.0001	0.0539	171.072	8.4265	0.0001	425.114	low	low	low	high	high	high	low	high
SS-106	0	60.8667	0.0849	0.3434	0.5495	0.0001	21.0673	9.0817	30.4534	256.895	low	low	high	low	low	high	high	low
SS-147	1	5.2	0.1217	0.0001	0.5886	0.0699	87.177	15.9498	0.36	389.376	low	low	high	high	high	high	low	high
SS-180	0	49.8333	4.7992	11.4089	0.3157	0.0754	64.7294	4.7008	0.4743	691.808	low	high	high	high	high	low	low	high
SS-165	0	52.5333	0.151	0.0001	0.081	0.007	77.3624	5.3548	0.0001	221.559	low	low	low	low	high	high	low	low
SS-185	0	49	0.3502	0.0001	0.3522	0.0172	57.2117	16.3565	0.3903	483.858	low	low	high	high	high	high	low	high
SS-169	0	51.6	22.9236	16.9172	0.0001	0.0001	104.71	24.0728	5.4865	465.495	high	high	low	low	high	high	high	high
SS-32	0	60.8667	0.3848	2.9598	0.0001	0.0001	241.81	16.5685	17.0422	575.861	low	high	low	low	high	high	high	high
SS-27	0	60.8667	0.4947	0.8231	0.0001	0.0238	1251.9	58.9835	1681.24	760.064	low	high	low	high	high	high	high	high
SS-29	0	60.8667	0.3166	3.8593	0.0001	0.0062	1474.77	75.2861	951.32	756.152	low	high	low	low	high	high	high	high
SS-132	0	60.8667	1.0724	3.3349	0.1797	0.0352	55.4008	53.1414	91.9489	677.435	low	high	low	high	high	high	high	high
SS-76	1	48.3333	0.8329	1.2942	0.0001	0.0564	556.678	66.5469	783.865	1197.68	low	high	low	high	high	high	high	high
SS-26	1	21.9	15.9626	6.4013	0.0001	0.0456	44.1465	10.2191	4.5102	219.445	high	high	low	high	high	high	high	low
SS-49	0	60.8667	22.4661	3.3035	0.0001	0.0001	617.571	40.38	25.4943	509.237	high	high	low	low	high	high	high	high
SS-45	0	60.8667	0.1019	0.0001	0.0001	0.1205	100.76	24.6004	0.0001	378.106	low	low	low	high	high	high	low	high
SS-15	0	60.8667	0.752	5.522	1.0172	0.071	42.0432	6.0272	1.0404	315.79	low	high	high	high	high	high	high	low
SS-71	0	60.8667	0.1876	0.0001	0.5423	0.0001	98.3128	10.2031	4.0337	349.357	low	low	high	low	high	high	high	low
SS-61	0	60.8667	0.2541	1.4092	0.0001	0.016	24.4215	13.7427	0.1691	122.762	low	high	low	high	high	high	low	low
SS-148	0	57.1	1.5141	0.0001	0.0001	1.4478	9.2301	8.1498	0.7466	170.583	low	low	low	high	low	high	high	low
SS-78	0	60.8667	0.2026	0.0424	0.0001	1.0594	4.9093	21.0693	2.587	91.226	low	low	low	high	low	high	high	low
SS-160	1	3.3	0.598	0.0001	0.0001	0.3302	26.572	32.9228	6.2138	180.444	low	low	low	high	high	high	high	low
SS-66	1	45.0667	0.3221	0.0001	0.0001	0.2154	33.2046	5.2598	9.1429	123.667	low	low	low	high	high	high	high	low
SS-114	0	60.8667	1.5992	0.0001	0.9386	1.2309	7.4823	14.7667	0.164	147.357	low	low	high	high	low	high	low	low
SS-34	0	60.8667	0.3363	0.0001	0.0001	0.0001	107.081	12.5475	1.9852	645.22	low	low	low	low	high	high	high	high
SS-55	1	49.9667	0.3405	0.0001	0.4227	0.5123	10.6052	6.1563	12.791	159.505	low	low	high	high	low	high	high	low
SS-162	1	16.8	0.8224	0.0001	0.0001	0.4615	62.6238	12.3907	9.1157	172.828	low	low	low	high	high	high	high	low
SS-116	0	60.8667	1.332	0.0001	9.9433	0.0721	42.4366	17.5211	0.9777	250.86	low	low	high	high	high	high	high	low
SS-111	0	60.8667	1.425	0.6155	567.205	0.1121	304.117	8.981	138.869	398.793	low	high	high	high	high	high	high	high
SS-62	0	60.8667	67.3407	16.7191	0.1902	0.15	80.9811	12.9277	0.0001	269.807	high	high	low	high	high	high	low	low
SS-99	1	12.7333	0.3459	0.376	0.0001	0.0264	38.7865	13.8198	0.9513	194.909	low	low	low	high	high	high	high	low
SS-59	1	11.5667	31.1342	9.4086	0.0001	0.0163	166.1	31.2526	10.3317	375.411	high	high	low	high	high	high	high	high
SS-22	0	60.8667	0.2517	0.0001	0.0001	0.0211	1937.6	34.7059	1169.63	2673.39	low	low	low	high	high	high	high	high
SS-152	0	56	0.3136	0.0001	0.0001	0.0119	163.302	15.4523	22.6489	340.54	low	low	low	high	high	high	high	low
SS-166	0	52.1667	0.633	0.938	0.2841	1.6702	30.7442	10.6828	0.2762	148.452	low	high	high	high	high	high	low	low
SS-139	0	58.9667	0.0957	0.0001	0.0001	0.2433	14.0037	7.9276	0.4007	204.937	low	low	low	high	low	high	low	low
SS-151	0	56.2333	49.1764	9.2267	0.0001	0.1843	246.098	58.5651	10.6155	590.747	high	high	low	high	high	high	high	high
SS-109	0	60.8667	17.8976	1.0195	1.1055	0.0001	6.3733	14.2206	6.2933	71.5763	high	high	high	low	low	high	high	low
SS-70	0	60.8667	0.5254	0.0001	3.5766	0.0001	7.9518	6.4271	0.5177	32.7937	low	low	high	low	low	high	high	low
SS-30	0	60.8667	0.232	0.0001	0.0001	0.0001	2.2993	15.927	5.6216	171.919	low	low	low	low	low	high	high	low
SS-108	0	60.8667	0.2504	0.0001	0.4306	0.0001	49.7126	1.8332	0.712	23.109	low	low	high	low	high	low	high	low
SS-88	1	6.33333	0.7088	0.7023	3.7335	0.0001	7.4295	1.925	0.4458	59.3914	low	high	high	low	low	low	low	low
SS-3	0	60.8667	0.5111	0.0001	0.0001	0.4904	18.7817	7.5805	1.8293	48.4328	low	low	low	high	low	high	high	low
SS-144	0	57.9	3.412	2.6935	0.0001	0.0296	12.2947	10.2247	1.669	105.433	low	high	low	high	low	high	high	low
SS-134	1	13.6333	1.5628	0.0001	0.0001	0.0001	16.2232	10.5351	6.5845	71.184	low	low	low	low	low	high	high	low
SS-28	0	60.8667	2.0367	0.0001	2.3369	0.0169	161.442	15.0221	45.8875	207.399	low	low	high	high	high	high	high	low
SS-142	1	14.2	1.4699	0.0001	0.0001	0.0001	116.278	11.3051	5.4557	159.923	low	low	low	low	high	high	high	low
SS-9	0	60.8667	1.5278	3.3103	0.0001	0.0001	3.1772	5.3056	0.3018	260.29	low	high	low	low	low	high	low	low
SS-24	0	60.8667	0.4149	0.0001	0.0001	0.0001	38.4397	9.7924	0.2223	197.851	low	low	low	low	high	high	low	low
SS-171	0	51.2667	1.8539	4.8386	0.7392	0.0001	83.2596	6.9765	7.483	313.223	low	high	high	low	high	high	high	low
SS-117	1	55.3	165.693	1.2042	0.2134	0.0001	49.234	11.5797	0.1055	45.8324	high	high	low	low	high	high	low	low
SS-58	1	3.9	20.6245	15.7418	1.6638	0.0001	21.0252	13.4501	0.0001	145.064	high	high	high	low	low	high	low	low
SS-150	0	56.2667	1.7434	0.0336	0.0001	0.0001	9.2846	25.4881	1.4932	463.866	low	low	low	low	low	high	high	high
SS-90	1	43.7333	26.1935	1.5899	0.605	0.1836	18.7645	7.559	0.0001	214.259	high	high	high	high	low	high	low	low
SS-184	1	23.7	37.6138	0.2922	0.0001	0.0001	2.3839	7.0199	0.0001	62.2319	high	low	low	low	low	high	low	low
SS-168	0	51.7333	23.3711	3.9522	5.4098	0.0001	37.9911	8.7209	18.6271	313.928	high	high	high	low	high	high	high	low
SS-41	1	13.2	68.4613	68.4394	0.0001	0.032	74.5289	23.1435	1.295	358.361	high	high	low	high	high	high	high	low
SS-38	1	2.73333	31.4256	25.0911	0.0001	0.0001	21.9727	13.3644	20.7486	510.488	high	high	low	low	low	high	high	high
SS-158	0	54.6333	1.384	0.4428	0.0001	0.0189	57.6328	49.7118	2.9605	403.842	low	high	low	high	high	high	high	high
SS-94	1	2.03333	0.3315	0.3859	0.0001	0.1043	27.8181	13.9466	0.3256	159.911	low	low	low	high	high	high	low	low
SS-52	0	60.8667	39.0133	1.6159	2.5911	0.0001	219.302	9.7103	0.0346	60.1359	high	high	high	low	high	high	low	low
SS-21	0	60.8667	1.5187	0.2122	0.0001	0.0001	17.1765	10.6959	0.0001	281.354	low	low	low	low	low	high	low	low
SS-8	0	60.8667	0.0001	0.0481	0.0001	0.0001	16.3026	8.6803	2.0118	511.229	low	low	low	low	low	high	high	high
SS-176	0	50.4333	17.0385	0.2692	0.0001	0.0001	23.2098	46.7531	32.1354	142.654	high	low	low	low	low	high	high	low
SS-54	0	60.8667	6.266	0.0001	0.5677	0.0001	83.4558	6.6266	27.1895	184.75	high	low	high	low	high	high	high	low
SS-56	0	60.8667	1.0592	2.8168	0.8583	0.0113	25.7802	5.977	16.7641	326.175	low	high	high	high	high	high	high	low
SS-37	0	33.8	60.152	37.5866	16.3254	0.0555	153.444	3.7972	4.179	201.359	high	high	high	high	high	low	high	low
SS-17	0	60.8667	36.292	6.1522	1.436	0.0001	39.0993	4.3994	8.2132	314.635	high	high	high	low	high	low	high	low
SS-60	0	60.8667	4.1935	0.5677	1.6954	0.0717	48.8015	7.1007	0.0001	271.551	low	high	high	high	high	high	low	low
SS-124	1	0.166667	5.7132	0.3615	0.0001	0.0001	21.6799	4.7626	4.9972	88.2857	high	low	low	low	low	low	high	low
SS-122	0	60.8667	1.4123	0.0001	1271.18	0.0474	4.0059	12.9061	9.708	532.402	low	low	high	high	low	high	high	high
SS-72	NA	NA	0.3773	0.0001	0.331	0.0949	11.2724	4.149	0.1053	269.382	low	low	high	high	low	low	low	low
SS-127	1	4.03333	7.0887	3.5018	0.0001	0.0001	18.5339	8.5113	0.1765	483.456	high	high	low	low	low	high	low	high
SS-110	0	60.8667	12.762	10.9272	0.0001	0.2982	123.102	2.9618	0.7905	327.303	high	high	low	high	high	low	high	low
SS-5	1	9.8	69.3102	4.5156	0.0001	0.0001	14.0885	17.1347	5.5209	418.872	high	high	low	low	low	high	high	high
SS-299	0	31.9667	2.2247	0.1642	1.116	0.0001	629.603	3.8717	0.0412	163.148	low	low	high	low	high	low	low	low
SS-50	1	41.5667	0.6991	0.0001	0.0001	0.0274	89.3823	11.9732	1.418	416.668	low	low	low	high	high	high	high	high
SS-40	0	54.3333	19.347	0.5233	23.2348	0.0061	54.8012	18.5078	0.262	141.939	high	high	high	low	high	high	low	low
SS-300	0	31.7333	3.0527	1.1398	1.0628	0.0001	37.8114	15.7594	0.0001	349.94	low	high	high	low	high	high	low	low
SS-291	0	33.1	31.8937	17.0494	34.8467	0.0001	72.8651	35.1852	11.4323	266.202	high	high	high	low	high	high	high	low
SS-275	0	34.7667	0.498	0.0001	0.5356	0.0001	7.7238	7.2199	0.4364	372.395	low	low	high	low	low	high	low	low
SS-283	0	33.6	0.9099	0.0001	136.837	0.0605	201.46	24.3076	9.6683	311.962	low	low	high	high	high	high	high	low
SS-268	1	3.26667	0.3007	0.0001	0.1789	0.0001	3.1045	16.6967	0.0459	419.371	low	low	low	low	low	high	low	high
SS-264	0	36.2667	12.7221	8.5596	54.371	0.0285	273.532	13.374	3.2236	448.628	high	high	high	high	high	high	high	high
SS-146	0	57.7667	0.4606	0.0001	0.5423	0.0001	24.3569	9.9964	0.0825	35.0312	low	low	high	low	high	high	low	low
SS-135	0	60.8667	0.3287	0.0001	0.3068	0.0001	95.2766	9.731	1.9662	213.709	low	low	high	low	high	high	high	low
SS-296	1	4.83333	0.0001	0.0001	0.0001	0.0001	6.6963	20.8584	3.8585	77.0703	low	low	low	low	low	high	high	low
SS-238	0	41.7333	0.7225	1.5871	30.1715	0.5724	56.594	16.1436	18.1112	306.059	low	high	high	high	high	high	high	low
SS-195	1	2.4	0.5359	0.0001	0.2165	0.0001	115.278	17.1148	0.0317	477.353	low	low	low	low	high	high	low	high
SS-125	1	14	7.9315	16.3355	0.0001	0.1706	119.283	9.123	10.5465	215.938	high	high	low	high	high	high	high	low
SS-18	1	2.43333	0.7549	0.0001	0.0001	0.0001	15.6349	22.6119	17.0006	637.765	low	low	low	low	low	high	high	high
SS-118	0	60.8667	0.7701	1.5558	0.1828	0.0001	29.2113	15.99	14.0249	292.081	low	high	low	low	high	high	high	low
SS-92	0	60.8667	13.8027	9.2998	19.4301	0.0098	163.896	16.1324	19.1469	214.676	high	high	high	high	high	high	high	low
SS-157	0	54.8	1.7995	1.6483	29.3041	0.0001	126.539	16.567	17.0105	239.122	low	high	high	low	high	high	high	low
SS-123	0	60.8667	22.0883	2.3559	1.2105	0.0308	116.12	5.5062	0.6977	261.156	high	high	high	high	high	high	high	low
SS-177	0	50.3667	19.4177	6.089	62.7289	0.1039	56.2074	8.4747	13.3363	127.494	high	high	high	high	high	high	high	low
SS-170	0	51.6	21.0466	24.8561	5.3827	0.0243	178.652	8.0913	32.4578	289.674	high	high	high	high	high	high	high	low
SS-257	1	11.8667	0.0001	0.4329	0.0001	0.0001	60.4775	3.9746	0.1868	75.7834	low	high	low	low	high	low	low	low
SS-155	0	55.0333	2.9747	1.9093	30.3301	0.0182	49.5646	9.0363	18.2153	130.542	low	high	high	high	high	high	high	low
SS-63	1	45	16.6297	13.8002	1.4683	0.0164	93.6255	19.2173	7.29	306.884	high	high	high	high	high	high	high	low
SS-77	0	60.8667	17.0287	18.5697	0.9511	0.0465	54.5961	9.632	6.6504	363.287	high	high	high	high	high	high	high	low
SS-11	0	60.8667	2.9758	6.3779	0.4698	0.084	91.7104	4.4458	0.5562	195.869	low	high	high	high	high	low	high	low
SS-311	0	30.4667	22.3241	10.6442	0.2425	0.0001	119.064	8.4587	0.053	244.399	high	high	high	low	high	high	low	low
SS-204	1	22.3	1.0811	0.0813	0.0001	0.0001	361.913	46.2578	264.747	287.699	low	low	low	low	high	high	high	low
SS-206	1	17.7333	3.5281	1.9832	0.0001	0.0001	6.1588	16.0678	0.0981	37.6671	low	high	low	low	low	high	low	low
SS-209	0	44.9333	230.648	1.0825	3.233	0.0001	55.3589	73.9216	7.1836	75.0328	high	high	high	low	high	high	high	low
SS-225	1	30.5667	2.359	0.0001	0.0001	0.0001	5.3866	20.8545	0.0001	26.5203	low	low	low	low	low	high	low	low
SS-233	0	42.2	5.9104	0.0001	0.0001	0.0001	2447.55	144.507	973.4	841.138	high	low	low	low	high	high	high	high
SS-232	0	42.2333	3.8999	0.0001	0.0001	0.0001	2459.12	7.3605	121.552	151.64	low	low	low	low	high	high	high	low
SS-228	0	42.6	24.5936	1.3253	6.8502	0.0001	13.4585	34.1607	14.1887	353.524	high	high	high	low	low	high	high	low
SS-262	0	36.5667	0.4346	0.0001	0.0001	0.0001	30.5244	3.9983	0.9794	16.7127	low	low	low	low	high	low	high	low
SS-259	0	37.7	7.9149	1.1439	0.0001	0.0001	683.154	29.6958	697.454	325.101	high	high	low	low	high	high	high	low
SS-149	0	56.9333	0.7324	0.0001	56.1582	0.0001	47.3102	5.6638	1.1997	116.418	low	low	high	low	high	high	high	low
SS-140	1	43.7333	2.0739	2.1903	0.0001	0.0001	2133.28	97.4588	1250.31	265.876	low	high	low	low	high	high	high	low
SS-310	1	9.3	1.1512	0.2714	132.163	0.0933	1.2499	5.934	18.4934	248.163	low	low	high	high	low	high	high	low
SS-1	0	60.8667	8.3353	9.4497	117.644	0.0461	97.896	27.9283	5.4316	171.676	high	high	high	high	high	high	high	low
SS-214	0	43.8333	1.3755	4.4937	0.7366	0.0503	29.9222	12.931	5.9757	267.76	low	high	high	high	high	high	high	low
SS-253	0	38.6333	1.4034	0.8838	0.0001	0.1173	1392.67	34.6166	324.023	895.223	low	high	low	high	high	high	high	high
SS-73	0	60.8667	1.2843	2.0004	0.0001	0.0001	4.704	4.2753	0.0001	51.461	low	high	low	low	low	low	low	low
SS-221	1	0.3	0.8138	0.2417	1.6164	0.0001	418.293	10.8411	1.5827	937.979	low	low	high	low	high	high	high	high
SS-251	0	39.1	2.0622	0.5986	0.0001	0.0001	13.2632	29.3654	1091.61	270.027	low	high	low	low	low	high	high	low
SS-174	0	50.8	0.7995	0.0001	0.0001	0.0001	2592.37	58.5986	1522.61	1058.31	low	low	low	low	high	high	high	high
SS-101	0	60.8667	6.0308	0.6108	1.8046	0.0001	1148.91	61.6067	1239.48	833.415	high	high	high	low	high	high	high	high
SS-290	1	25.0333	20.8268	5.4188	2.5993	0.0001	77.8273	15.4755	2.7144	328.023	high	high	high	low	high	high	high	low
SS-91	0	60.8667	3.3538	5.299	0.0001	0.3322	841.191	26.1512	817.266	1052.41	low	high	low	high	high	high	high	high
SS-25	1	12.3667	1.0437	0.0001	0.0001	0.0001	18.196	8.3561	3.8137	263.643	low	low	low	low	low	high	high	low
SS-243	0	40.7667	1.7565	0.2372	0.4205	0.0001	264.835	22.1709	225.784	299.469	low	low	high	low	high	high	high	low
SS-181	0	49.3667	0.3537	0.0001	0.0001	0.0116	22.6903	4.0843	0.1439	83.4766	low	low	low	high	low	low	low	low
SS-249	0	39.4	29.0152	21.4577	1.1473	0.0061	524.172	25.6434	8.8858	440.595	high	high	high	low	high	high	high	high
SS-297	1	28.6	27.684	19.0619	0.0001	0.0001	47.0083	6.3212	6.1591	171.946	high	high	low	low	high	high	high	low
SS-33	1	14.9333	13.3121	3.7051	0.3337	0.0642	102.564	15.5475	12.858	430.347	high	high	high	high	high	high	high	high
SS-81	0	60.8667	0.2272	0.0001	0.0001	0.1636	7.0498	7.1885	7.7631	98.1609	low	low	low	high	low	high	high	low
