# Supplementary material for: Proteomic characterization identifies clinically relevant subgroups of soft tissue sarcoma
Source: Nat Commun. 2024 Feb 15;15:1381. doi: 10.1038/s41467-024-45306-y (PMC10869728; doi:10.1038/s41467-024-45306-y)
Supplement: Supplementary file 10 — Source Data [file 41467_2024_45306_MOESM10_ESM.zip › Source Data/supplementary_figure7.xlsx]

## Sheet: sfigure7A
Protein	AS	DDLPS	LMS	MFS	MLPS	MPNST	SS	UPS	WDLPS	ES
PECAM1	5.6058	1.42541	0.69329	1.32188	1.09797	0.7588	0.750428	1.37258	0.913039	0.5019
ICAM2	3.98672	0.827477	0.296673	0.905765	0.67	0.35985	0.533094	0.338874	0.823581	0.51008
NOS3	1.03491	0.122409	0.0279423	0.0156269	0.0089	0.0056	0.0513444	0.0962349	0.0510944	0.01096
CDK4	0.718124	40.0482	3.9319	3.34047	1.18424	2.2939	0.754556	3.65025	18.1439	0.5087
MYL6	280.485	218.168	1059.51	143.985	142.581	147.305	101.739	242.573	109.458	168.514
LMOD1	1.32805	0.373591	30.5225	0.266038	0.138155	0.590017	0.0874722	0.0564698	0.544942	0.06508
CNN1	14.1862	6.49178	701.95	3.53238	1.08765	26.5665	5.04271	4.73716	10.2457	6.84658
FLNA	25.9987	26.8848	208.666	21.5299	26.089	16.9079	17.6977	35.5563	18.7135	20.5901
PGM5	3.74166	1.35493	88.1824	0.758546	0.896409	3.408	1.90266	0.587051	2.88372	0.6323
TAGLN	286.425	186.736	2565.8	67.7323	48.3482	153.316	92.4968	116.708	90.0079	217.163
MYL9	75.0006	52.0462	612.702	37.4033	17.0585	52.8941	30.9333	79.1798	27.4229	58.1781
SYNPO2	0.441035	0.404054	12.8412	0.291385	0.0472909	0.6252	0.0320778	0.135965	0.312067	0.10266
CSRP1	28.2089	7.19431	144.355	3.51275	4.31614	34.0999	3.56899	4.62029	7.59874	11.874
WDR1	16.9105	22.729	63.1019	21.1029	13.1015	34.2705	9.48144	24.1434	10.5097	17.7101
IGFBP6	0.1438	2.51482	0.293417	9.5864	1.26905	2.65172	0.371594	1.15161	2.19095	2.7899
FABP4	117.328	208.139	32.4641	74.9575	4854.81	67.7504	4.86681	113.639	1536.23	125.262
CD36	2.92048	1.0751	0.313115	0.308392	20.3427	0.802883	0.0469889	0.283423	10.8954	0.01958
PTX3	17.6058	27.5026	5.45826	50.1334	381.185	3.96728	5.78935	14.589	13.4962	4.18202
GNAT3	0.0228294	0.16196	0.101954	0.0989692	1.30623	0.0530167	0.109706	0.201777	0.0293222	0.06078
S100B	0.631353	2.31944	0.121413	0.570546	2.32459	366.659	9.11005	0.703926	15.1747	0.20642
ABCA8	0.0756059	0.145374	0.001025	0.0739808	0.0286636	0.95175	0.00962778	0.0034186	0.258417	0.0001
PRKCA	0.0646235	0.295734	0.0661077	0.202965	0.268973	2.69697	0.0720722	0.438772	0.0255583	0.12648
ABCD3	0.311553	0.31908	0.462956	0.535269	0.583691	9.2332	0.365056	0.413574	0.0966694	0.15622
DAP3	0.656041	0.338483	0.379206	0.543235	0.626355	3.65588	0.81165	0.598302	0.260042	0.59392
FRMD8	0.157306	0.390214	0.08915	0.335246	0.129282	3.10935	0.265856	0.284144	0.160764	0.06184
CAPN5	0.215159	0.440483	0.34351	1.15304	0.328473	4.95273	0.422283	0.19977	0.176517	0.09262
TLE3	0.0137412	0.0342743	0.0374712	0.0181962	0.0357636	0.0568333	0.397867	0.0472767	0.0255833	0.00122
TLE1	0.0098	0.0368143	0.0382904	0.0261038	0.0317909	0.0487167	0.526889	0.034593	0.0261444	0.00122
TLE4	0.0098	0.0332257	0.0347481	0.0182115	0.0255545	0.0408333	0.256989	0.034593	0.0232889	0.00122
PSPC1	3.28784	5.38701	6.24579	5.7782	11.2821	3.61553	30.0319	5.79207	3.26583	3.38358
TSPYL5	0.0970294	0.159069	0.0702346	0.191685	0.577473	0.092	3.56971	0.117688	0.0660528	0.0001
ZCCHC3	0.0170941	0.0612629	0.032	0.0870231	0.123627	0.19295	1.71111	0.130826	0.115053	0.0001
H2AFY2	3.00394	7.69499	9.15358	4.30442	7.28382	13.2517	25.4049	5.80007	3.90274	2.9598
MSI2	0.833665	2.3337	0.972725	1.40193	3.63621	3.70433	13.9957	1.25046	0.899583	1.20336
NFIA	0.412294	1.11939	1.33008	1.14704	1.72543	0.694517	6.40694	0.470833	0.644892	0.29594
GALC	0.179353	0.711091	0.0923019	0.727792	0.00869091	0.33395	3.80567	0.469772	0.432617	0.45078
IFI30	0.158159	0.449326	0.220869	0.210292	0.294664	0.387767	0.132872	2.07267	0.0604583	0.35644
PLIN1	0.364406	5.45638	0.0357269	0.408315	24.4331	0.998267	0.00245	0.247816	59.3556	0.05536
ADD3	2.02901	3.36152	0.257065	2.84476	2.44053	3.07095	2.13602	0.887767	4.69426	2.00612
ECHDC1	1.51394	4.52461	0.89315	2.32839	13.6927	3.94007	1.28497	1.74266	12.5277	2.13118
CDKN2C	0.2314	1.96721	1.87098	0.678104	0.458191	1.24332	0.425078	0.751558	5.48341	0.3074
ACSL1	2.70052	4.50168	1.99628	1.87605	22.9591	7.08967	1.24147	4.1749	29.0342	1.93668
RETSAT	0.149382	0.204626	0.151423	0.141062	0.262764	0.133217	0.11575	0.163651	1.46674	0.34316
LIPE	0.0559941	1.29812	0.0314769	0.0775615	2.44899	0.216033	0.0008	0.00679767	8.58194	0.02728
PLIN4	0.0851765	0.517983	1.02515	0.0290615	1.03905	0.1775	0.0001	0.0111581	5.14215	0.00254
PNP	42.6649	23.5603	12.2507	29.2973	10.7279	35.774	13.0414	29.5713	9.87471	187.953
KRT8	11.1375	11.1522	22.4087	11.9976	12.5902	20.5799	32.0592	13.2151	10.2569	344.849
ALDH1A1	12.1413	27.2727	11.9673	21.6878	35.1321	14.026	6.85818	11.1653	32.1758	199.87
KRT18	5.99816	0.857414	5.33372	0.996831	0.680745	1.01047	13.4978	3.568	0.944294	220.466

## Sheet: sfigure7B
proteins	95.low	auc	95.up
PECAM1	0.833657	0.895502	0.957347
ICAM2	0.851316	0.908074	0.964831
NOS3	0.805445	0.893541	0.981637
CDK4	0.859991	0.90862	0.957248
MYL6	0.914291	0.951923	0.989555
LMOD1	0.975432	0.988986	1
CNN1	0.918469	0.960708	1
FLNA	0.929924	0.957692	0.98546
PGM5	0.933043	0.966958	1
TAGLN	0.944383	0.972552	1
MYL9	0.944476	0.970629	0.996783
SYNPO2	0.923419	0.962937	1
CSRP1	0.939573	0.963024	0.986476
WDR1	0.869495	0.915122	0.96075
IGFBP6	0.767033	0.847248	0.927464
FABP4	0.636181	0.819923	1
CD36	0.530913	0.736503	0.942093
PTX3	0.547074	0.752525	0.957976
GNAT3	0.697264	0.8403	0.983335
S100B	0.633456	0.866228	1
ABCA8	0.678007	0.880952	1
PRKCA	0.817097	0.911028	1
ABCD3	0.474266	0.748747	1
DAP3	0.921303	0.958647	0.99599
FRMD8	0.774514	0.905388	1
CAPN5	0.846144	0.925439	1
TLE3	0.707531	0.845801	0.98407
TLE1	0.766833	0.881124	0.995415
TLE4	0.719071	0.8493	0.979529
PSPC1	0.778266	0.886045	0.993825
TSPYL5	0.89407	0.940945	0.987819
ZCCHC3	0.707114	0.834864	0.962614
H2AFY2	0.663588	0.816054	0.96852
MSI2	0.847789	0.926947	1
NFIA	0.706001	0.838364	0.970727
GALC	0.694142	0.819554	0.944965
IFI30	0.789346	0.853458	0.91757
PLIN1	0.80627	0.882533	0.958796
ADD3	0.761747	0.82274	0.883733
ECHDC1	0.710608	0.804496	0.898384
CDKN2C	0.757835	0.838983	0.920131
ACSL1	0.723571	0.81556	0.90755
RETSAT	0.695117	0.792432	0.889746
LIPE	0.86877	0.920845	0.97292
PLIN4	0.765446	0.841808	0.91817
PNP	0.897378	0.955805	1
KRT8	0.971583	0.986517	1
ALDH1A1	0.360276	0.709363	1
KRT18	0.967786	0.98427	1
