# Supplementary material for: Proteomic characterization identifies clinically relevant subgroups of soft tissue sarcoma
Source: Nat Commun. 2024 Feb 15;15:1381. doi: 10.1038/s41467-024-45306-y (PMC10869728; doi:10.1038/s41467-024-45306-y)
Supplement: Supplementary file 10 — Source Data [file 41467_2024_45306_MOESM10_ESM.zip › Source Data/supplementary_figure8.xlsx]

## Sheet: sfigure8A
	AS	ES	MLPS	WDLPS	MFS	DDLPS	otherFS	MPNST	RMS	SS	UPS	LMS
2023-03-02	0.19178	-0.382293	1.02848	0.930458	-0.290708	0.0892075	-0.276489	0.60284	-0.304851	-0.302583	-0.473157	-0.245432
2023-09-02	-0.487417	-0.235637	-0.187838	-0.34931	0.283083	0.598613	0.410471	-0.0609365	-0.253108	0.476374	-0.251393	-0.0210057
2023-09-09	-0.523796	-0.309019	-0.382561	-0.570779	0.314527	0.408579	0.386819	0.440628	-0.137628	0.242221	-0.049384	0.131106
A1BG	-0.575983	-0.629602	0.691929	0.989084	0.31717	0.360365	0.329338	0.188876	-0.552936	-0.496683	-0.391335	-0.400845
A2M	-0.323229	-0.359803	0.168469	0.683905	-0.0164718	0.41869	0.221019	0.444905	-0.20042	-0.478087	-0.408327	-0.166795
AAAS	-0.17727	0.935519	0.0966028	-0.508322	-0.166058	0.311626	0.198924	0.228755	0.494719	0.693739	0.139533	-0.382468
AACS	-0.285389	1.72329	0.757709	-0.237401	-0.11	0.148643	0.810467	-0.190421	0.265586	-0.222506	-0.130571	-0.107712
AAMDC	-0.269664	-0.500877	0.0937991	0.950431	-0.362166	-0.256661	-0.214464	0.0940911	-0.132979	0.0244697	-0.114268	-0.0411585
AARS	-0.62364	-0.217453	0.54947	-0.451836	0.0584837	0.66327	0.140087	1.81933	-0.477699	0.113359	0.197691	-0.350699
AARS2	-0.327224	2.23196	0.156682	-0.303631	0.344014	0.00294176	0.100492	-0.10348	-0.0651006	0.210596	-0.0710802	-0.103421
AARSD1	-0.151994	-0.188816	0.0461908	-0.311319	-0.160668	-0.0153935	-0.177179	1.99911	-0.0498015	0.502967	0.0450797	-0.0361251
AASDHPPT	-0.39094	0.0147344	-0.252811	-0.422356	-0.112425	0.0933953	0.0511355	0.144288	1.17693	0.21491	0.268168	-0.194541
ABAT	-0.0925972	-0.215829	0.260295	-0.155528	-0.128671	-0.0523088	-0.127893	-0.0397999	1.46314	0.137927	-0.171752	-0.100331
ABCA8	-0.0563041	-0.342147	-0.234014	0.635764	-0.0624563	0.207819	-0.113443	3.26052	-0.31065	-0.306078	-0.329584	-0.338646
ABCB10	-0.171241	-0.315183	-0.149124	-0.220483	-0.0818362	-0.173953	0.519879	1.64048	-0.279296	-0.376981	-0.049615	0.411298
ABCB6	-0.0311162	-0.213392	-0.18556	-0.0589939	-0.15622	0.517889	0.579685	-0.291129	0.589662	0.477601	-0.323346	-0.28331
ABCD3	-0.118392	-0.182938	-0.00530918	-0.207684	-0.0254301	-0.115264	-0.0572057	3.58886	0.131065	-0.0961598	-0.0759985	-0.0554788
ABCF3	-0.261566	-0.293771	0.090646	-0.234681	0.801947	0.145822	-0.0699153	0.694405	0.0784835	-0.139439	0.081596	-0.35328
ABHD14B	-0.370808	-0.450673	0.671574	0.633588	-0.37498	0.227338	0.267929	-0.278513	-0.714429	0.84263	-0.094384	-0.398298
ABHD5	-0.247742	-0.16795	1.74489	0.706009	-0.21899	-0.171304	-0.119094	-0.236456	-0.184017	-0.257385	-0.131319	-0.239577
ABI1	-0.450001	-0.224866	-0.400555	0.117929	-0.225437	0.308166	0.347898	-0.296344	-0.462303	-0.118765	0.594847	-0.259628
ABI2	-0.31046	-0.345247	-0.36087	-0.30335	-0.320038	0.0974449	-0.205199	1.36786	-0.246792	0.889945	-0.0682555	0.208788
ABRACL	-0.244095	-0.0627233	-0.293508	-0.127765	-0.0731811	0.528988	-0.10037	-0.259941	-0.268908	-0.326434	0.642485	-0.378372
ACAA2	-0.244099	-0.452401	1.07609	0.872978	0.0884199	-0.0248793	0.0226189	-0.0403567	-0.285267	-0.275647	-0.267015	-0.336485
ACADS	-0.108565	-0.143128	0.665835	0.61398	0.197876	0.076353	-0.403359	0.0351998	-0.368465	-0.480035	-0.313434	-0.0773541
ACADVL	0.52994	0.128995	1.10683	0.509042	-0.117288	0.00324445	-0.305043	0.508151	-0.432619	-0.181094	-0.29485	-0.296149
ACAT2	-0.398314	-0.357326	-0.10048	-0.270788	-0.180696	-0.174106	1.34002	0.616487	-0.254067	-0.244474	-0.158104	0.592199
ACBD3	-0.36914	-0.242846	0.0179505	-0.117814	-0.20587	0.721876	0.704798	0.306279	-0.433896	0.222235	0.165958	-0.393916
ACE	-0.260422	0.129019	-0.22584	0.0910361	0.541814	0.590263	-0.335104	-0.256717	-0.234735	-0.294554	0.0165137	-0.373525
ACLY	-0.467603	0.32019	-0.265128	-0.324987	0.295263	0.81522	0.370484	0.235414	-0.0285649	-0.354157	0.277368	-0.475869
ACO1	-0.557625	-0.290136	1.76158	-0.261812	0.0344673	0.367643	0.52436	0.0752104	-0.326406	-0.430307	0.191063	-0.250111
ACOT1	-0.454624	-0.481569	0.474699	0.186764	-0.282353	-0.274619	-0.391069	-0.441662	-0.446048	-0.312735	-0.334761	0.916103
ACOT2	-0.456958	-0.484011	0.459241	0.174922	-0.279338	-0.272585	-0.391354	-0.446045	-0.447623	-0.316738	-0.338361	0.931058
ACOT7	-0.284926	2.75916	0.129362	-0.504145	0.256893	-0.0261563	0.820476	0.496252	0.0948613	-0.15849	-0.10913	-0.027085
ACOT8	-0.248773	0.0218782	-0.239665	-0.302943	0.0048132	0.159739	2.00249	-0.245682	-0.0478208	-0.19855	0.070858	-0.0260671
ACOT9	0.301434	0.374578	-0.282898	-0.626768	-0.0910999	0.0494734	0.299239	0.119586	-0.356847	-0.364986	0.288407	0.3024
ACOX3	-0.147087	3.03405	-0.0998605	-0.0362108	-0.0376706	-0.0523397	0.177086	-0.142458	-0.0591847	0.0255515	-0.125401	-0.0422737
ACSF2	-0.381226	-0.425396	0.953471	0.623871	-0.0638757	-0.071064	-0.268161	-0.302611	-0.340069	0.560529	-0.287243	-0.170534
ACSL1	-0.262808	-0.306685	0.900921	1.2499	-0.310168	-0.159342	-0.0922959	-0.0106791	-0.319584	-0.346621	-0.178114	-0.303262
ACSL3	-0.432205	0.363098	0.716705	-0.56166	0.409395	0.295971	0.44095	0.285483	0.31267	-0.531001	0.227183	-0.25532
ACSL4	-0.276103	1.12338	0.41794	-0.520419	0.345401	0.0853476	-0.0315011	0.184427	0.00457917	-0.446848	0.513028	-0.26333
ACSL5	-0.363886	-0.286698	0.829279	0.549879	-0.106571	0.193471	-0.39803	0.375906	-0.470168	-0.48757	0.0993754	-0.24643
ACSL6	-0.0237827	-0.239039	-0.17193	0.977523	-0.223756	0.0230802	-0.25978	0.164621	-0.274997	-0.215929	-0.15559	-0.209571
ACSS1	1.45955	-0.394663	-0.120217	-0.0391083	0.110695	-0.0883504	-0.342185	1.6469	-0.0343446	-0.0696121	-0.239419	-0.287987
ACTA1	-0.203476	-0.308457	-0.468886	-0.517851	-0.342415	-0.166598	-0.168386	0.00261206	-0.586483	-0.645113	0.130836	1.14712
ACTA2	-0.237173	-0.330806	-0.464887	-0.517653	-0.36809	-0.204466	-0.200746	-0.0786135	-0.572482	-0.626056	0.0250322	1.28883
ACTB	-0.480676	-0.240276	-0.310777	-0.783034	-0.0600116	0.246898	-0.0812589	-0.322886	-0.438421	-0.580511	0.703545	0.447307
ACTBL2	-0.128383	-0.124831	-0.461698	-0.473032	-0.0960423	0.0218228	0.44149	-0.062797	-0.42434	-0.66997	0.0206576	0.789018
ACTC1	-0.241459	-0.340974	-0.477781	-0.532679	-0.369193	-0.194423	-0.195267	-0.0227771	-0.573559	-0.643447	0.0604934	1.26786
ACTG1	-0.480676	-0.240275	-0.310776	-0.783035	-0.06001	0.2469	-0.0812574	-0.322886	-0.438421	-0.580511	0.70355	0.447302
ACTG2	-0.237907	-0.33826	-0.467532	-0.5142	-0.373828	-0.207684	-0.210594	-0.0845424	-0.571355	-0.623811	0.0193138	1.29882
ACTN1	-0.272799	-0.107278	-0.454624	-0.600231	-0.303937	-0.228916	-0.135003	-0.24798	-0.434392	-0.463812	-0.106457	1.34053
ACTN4	-0.14196	0.195607	-0.438166	-0.690681	-0.0628521	-0.0444231	-0.0745328	0.233179	-0.433684	-0.558377	-0.0309992	0.988361
ACTR1B	-0.164163	-0.496984	-0.411551	-0.443913	-0.268881	0.0235584	0.516336	-0.190725	-0.0730652	1.20893	-0.00452477	0.163336
ACTR2	-0.140768	-0.248775	-0.402194	-0.520973	0.153733	0.585363	0.662781	0.526825	-0.509652	-0.730438	0.364063	-0.0191127
ACTR3	-0.309606	0.310397	-0.280356	-0.37174	0.212761	0.649847	0.321718	-0.316797	-0.416755	-0.498167	0.44008	-0.239936
ACY1	-0.281556	-0.0198039	0.95433	0.848111	-0.21507	-0.200129	0.868878	-0.218059	-0.61881	0.243467	-0.182911	-0.315877
ACYP1	-0.392574	-0.359886	-0.272102	-0.327323	-0.0311925	-0.137066	0.10896	-0.198043	-0.116282	-0.275142	-0.246477	0.893657
ACYP2	0.356984	0.0504718	-0.0224635	0.748295	-0.24833	0.0377837	-0.198438	0.0691878	-0.420599	-0.342165	-0.0211187	-0.256346
ADA	-0.183946	-0.0993725	-0.0695278	0.398944	0.251313	0.608595	0.133614	0.787479	-0.0971769	-0.457682	-0.187453	-0.497031
ADAM10	-0.203106	-0.168918	0.108241	0.922734	-0.133108	-0.169921	-0.30501	0.0509932	-0.309625	-0.233384	-0.138211	-0.072715
ADAMTS4	0.323972	0.975375	-0.243993	-0.184931	-0.0890248	0.034366	0.835407	2.08904	-0.210331	-0.235716	-0.110482	-0.134616
ADAMTSL4	-0.138167	-0.269192	-0.197714	0.912032	0.0269393	-0.00641329	-0.124934	-0.0298248	-0.18319	-0.29649	-0.0861534	-0.278304
ADAR	-0.542954	-0.516031	-0.244782	0.0526856	0.191877	0.114923	-0.177031	1.9034	0.0716561	0.152806	0.162818	-0.331451
ADCK4	-0.23859	0.164509	-0.0651895	-0.290177	-0.0414476	-0.0520841	-0.101155	0.29015	-0.0647576	2.05549	-0.166045	-0.240801
ADD1	-0.336745	-0.491669	0.303958	0.462048	0.5494	0.740503	-0.220356	0.425204	-0.316546	0.111516	-0.306897	-0.7086
ADD3	-0.0248034	-0.034323	0.146327	1.08355	0.314429	0.529326	-0.243308	0.40849	-0.433578	0.019695	-0.499394	-0.761673
ADH1A	-0.213231	-0.296722	-0.0339409	1.14616	-0.123036	-0.164624	-0.288676	0.0486014	-0.253317	-0.299578	-0.189769	-0.143253
ADH1B	-0.209025	-0.308501	-0.0777555	1.21366	-0.16343	-0.140533	-0.294721	0.207546	-0.266791	-0.308896	-0.206926	-0.173087
ADH1C	-0.203674	-0.332665	0.0653057	1.0751	-0.181272	-0.188174	-0.324653	0.0373765	-0.260729	-0.332652	-0.151167	-0.0812525
ADH5	-0.446048	-0.605998	0.136835	0.178542	-0.550284	-0.129874	-0.232993	0.207381	-0.424022	-0.12432	-0.277771	0.821058
ADNP	-0.152507	-0.152718	-0.14824	-0.153455	-0.148602	-0.1117	-0.143436	-0.0654711	0.126117	1.52579	-0.0533431	-0.139183
ADPGK	-0.425031	-0.211694	-0.128047	-0.340207	0.340671	0.833715	0.848523	0.095751	-0.333516	0.0436489	0.207412	-0.541575
ADSL	-0.349127	0.107273	-0.227245	-0.700572	-0.172012	-0.0929358	-0.272961	-0.0496544	0.290532	-0.0438621	0.601213	0.267406
AEBP1	-0.000384439	0.79726	-0.219007	-0.332411	-0.0274995	-0.115041	1.02598	-0.306235	0.374666	-0.259445	0.439003	-0.212692
AES	-0.167956	-0.258629	-0.259864	-0.23187	-0.228678	0.0124346	-0.381136	0.808458	0.106856	1.11681	-0.229375	0.138858
AFM	-0.279041	-0.194131	0.404389	0.851755	0.272858	0.186853	0.628914	0.0565679	-0.27398	-0.32813	-0.433267	-0.379912
AGL	-0.292832	-0.40182	-0.0214495	-0.346033	-0.315942	0.0873294	-0.223292	-0.0720878	-0.444308	0.165224	0.00382767	0.588138
AGO1	-0.292774	-0.581047	-0.140428	-0.245161	-0.280327	0.292719	-0.15923	0.344244	-0.419639	1.22718	-0.252726	0.184179
AGO2	-0.566661	-0.0633372	-0.420655	-0.396217	-0.207313	0.175705	-0.0776548	-0.0173721	0.368543	0.993309	-0.161736	0.237574
AGO3	-0.619575	-0.538616	-0.34118	-0.369578	-0.227058	0.420821	-0.327163	-0.511531	-0.494596	1.04686	0.172597	0.159589
AGRN	1.6146	-0.162507	-0.0473394	-0.48682	-0.0672979	-0.412384	0.270829	0.0878063	-0.445235	0.75692	-0.238587	0.157954
AGT	-0.326062	-0.329904	0.996812	0.476664	0.518589	0.159398	0.273026	0.199697	-0.184554	-0.338417	-0.383202	-0.346911
AHCTF1	-0.242827	0.481716	-0.159228	-0.363068	-0.201181	0.213923	0.175484	-0.0712279	0.487269	0.967604	-0.102497	-0.134811
AHCYL1	-0.771492	-0.702126	0.182604	-0.273694	-0.152093	0.307988	-0.229323	0.250768	-0.324253	-0.107909	0.502956	0.0606574
AHSA1	-0.352515	0.561446	-0.392322	-0.653946	0.217828	0.193313	0.379629	-0.277043	0.230613	0.162963	0.341101	-0.0734809
AHSG	-0.465723	-0.485074	1.44782	0.191383	0.973974	0.105899	-0.164412	0.392349	-0.194768	-0.356847	-0.319964	-0.373818
AIF1	-0.260082	-0.469148	0.244664	0.00426826	0.298418	0.422184	0.113836	0.075268	-0.392896	-0.608977	0.559847	-0.522959
AIFM2	-0.293775	-0.0418465	0.458702	0.822703	-0.237638	0.00246932	-0.100541	-0.224647	-0.397621	-0.422418	0.0437449	-0.183239
AIMP1	-0.287412	0.0354647	0.459123	-0.0323129	-0.153655	0.934252	-0.00636114	0.302473	-0.148173	-0.0567615	-0.225452	-0.321296
AK1	-0.138694	-0.297193	-0.430801	0.665052	0.0502131	0.379173	0.569641	-0.495756	-0.536234	-0.407156	0.0118593	-0.32031
AK5	0.0688501	0.141789	-0.23835	0.803641	0.11039	0.271223	0.148049	-0.257944	-0.368826	-0.218688	-0.301462	-0.341474
AKAP1	-0.312204	-0.090613	0.399567	-0.349193	-0.417723	-0.365793	-0.357336	-0.106212	-0.174925	-0.239416	-0.219886	1.10546
AKR1A1	-0.351371	-0.249263	0.216991	0.248717	0.256459	0.634724	0.104659	0.0290166	-0.471588	-0.0350191	-0.018562	-0.490642
AKR1B1	-0.556395	-0.445772	0.0224716	-0.0747759	0.232504	0.439859	1.09954	0.421569	0.685189	-0.499624	0.212309	-0.558604
AKR1B15	-0.467435	-0.443113	-0.0126528	-0.32844	0.0294608	-0.148991	0.225083	0.162533	0.231669	-0.290221	0.882847	-0.238763
AKR1C3	-0.27487	-0.535816	0.515566	0.517769	0.277157	0.212976	0.439579	-0.228241	-0.418318	-0.414121	0.00880331	-0.392616
AKR7A2	-0.453314	-0.408339	0.568641	0.319355	-0.307711	0.0734784	0.118957	0.347971	-0.315997	0.824968	-0.137292	-0.188854
AKT2	-0.505856	-0.188569	0.17298	0.628397	-0.142127	0.145872	-0.330248	1.0855	-0.34064	0.267689	-0.233683	-0.190854
AKT3	-0.0738382	-0.152343	-0.450682	-0.408225	-0.0351413	-0.231705	0.261039	0.708682	0.29491	0.394956	-0.310374	0.503207
AKTIP	-0.392041	0.0101916	-0.209451	-0.460877	-0.0786526	0.264434	-0.0471904	-0.0107503	0.0490034	1.05668	0.0838818	-0.0888685
ALB	-0.491039	-0.629674	0.488431	1.04412	0.617818	0.410008	-0.185298	0.299618	-0.337491	-0.494177	-0.502759	-0.51188
ALDH1A1	-0.195627	3.79816	0.293485	0.230592	0.00746663	0.126281	-0.293668	-0.155532	-0.220794	-0.308022	-0.216392	-0.199328
ALDH1A3	-0.345153	-0.16205	-0.15133	-0.335256	0.583724	0.368815	0.11954	2.05372	-0.307504	-0.128766	0.0420882	-0.304455
ALDH1B1	-0.358858	-0.29204	-0.329443	-0.354602	-0.341637	-0.313249	-0.299551	-0.313511	-0.244839	-0.371271	-0.297503	1.36966
ALDH1L1	-0.263495	-0.324011	1.22516	0.796393	-0.297129	-0.0870036	-0.281122	-0.309815	-0.283049	-0.293948	-0.3183	0.0395111
ALDH1L2	-0.132065	-0.220011	-0.141938	0.0110962	-0.0439608	0.812142	0.374142	-0.101729	-0.207595	-0.279539	-0.0900998	-0.252651
ALDH3A1	-0.477156	-0.635656	-0.0773075	0.667268	-0.254411	-0.231115	-0.140332	-0.125798	-0.454659	-0.356946	0.016581	0.331381
ALDH4A1	-0.0924553	-0.360471	0.253822	-0.00277466	-0.230301	-0.181461	-0.328803	-0.533936	-0.280979	0.180214	-0.31739	0.643722
ALDH5A1	0.133369	-0.308858	0.854021	-0.0509142	-0.278701	-0.185319	-0.0925419	0.0345709	-0.13849	1.17042	-0.329379	0.0221951
ALDH6A1	-0.20893	-0.362479	-0.011913	0.877572	0.00632772	-0.130407	-0.300409	0.580207	-0.327097	-0.0344448	-0.242807	-0.130932
ALDH7A1	-0.309859	-0.463743	-0.0485174	-0.050401	-0.158187	0.213661	-0.167998	0.109053	-0.197545	1.61485	-0.239332	-0.164498
ALDH9A1	-0.532974	-0.428089	0.330988	0.498397	-0.0348591	0.521952	-0.239341	0.174321	-0.432955	-0.254879	-0.122664	-0.202282
ALDOA	-0.527198	-0.0440602	0.0102445	-0.7528	0.0285608	-0.0927258	0.0714628	-0.13105	-0.365494	-0.414621	0.271856	0.772
ALG10	-0.369474	-0.258706	-0.42383	-0.0919081	0.118094	0.363464	0.236405	-0.0606793	-0.202396	1.04398	-0.0882947	-0.264085
ALKBH5	-0.459028	-0.441505	-0.383277	-0.326039	-0.0324602	-0.343	-0.42342	0.0511823	0.260958	0.0916081	0.0847614	0.62857
ALOX5	-0.206107	-0.183885	-0.0802152	-0.256605	-0.0429445	0.179031	-0.013423	0.831513	-0.142064	-0.355609	0.692127	-0.321488
ALOX5AP	-0.321968	0.236945	0.000698982	-0.260355	-0.119532	0.312692	0.0905481	0.0983946	-0.339999	-0.523759	0.917067	-0.392377
ALYREF	-0.439744	-0.389991	-0.060181	-0.32659	0.31107	0.0397692	0.90646	0.148789	-0.0783502	1.23632	-0.113896	-0.230004
AMPD2	-0.609639	-0.469567	-0.471463	0.221234	-0.194467	0.63009	0.063167	0.118109	-0.24081	0.370314	0.266998	-0.438693
ANAPC10	-0.270428	-0.288736	-0.307366	-0.364975	-0.336557	-0.195663	-0.228373	0.0745745	0.321476	-0.0666179	-0.0162448	0.704131
ANAPC13	-0.446646	-0.159123	-0.222761	-0.117822	0.352952	0.142295	1.03946	-0.317373	-0.0426301	0.703631	-0.101964	-0.252488
ANAPC2	-0.430992	-0.108416	-0.0025617	-0.000475026	0.287784	0.0651413	1.34729	0.776319	0.251137	-0.111794	0.0570041	-0.413275
ANAPC4	-0.170778	-0.0741237	-0.121353	-0.365139	-0.0724955	0.0481341	1.08471	2.63826	0.221807	0.245008	-0.0520753	-0.231757
ANK1	1.35765	0.158983	-0.232623	0.324254	-0.0482692	-0.320675	-0.369004	-0.231122	0.300981	-0.159762	-0.137359	-0.228932
ANKFY1	-0.392408	-0.377455	-0.116991	0.865197	-0.0449255	0.240983	-0.340367	-0.0590979	-0.226834	0.155207	-0.0992944	-0.396391
ANKHD1	-0.337074	-0.264841	-0.20889	-0.452071	0.189623	0.0196515	-0.301968	0.600358	0.163628	1.43427	-0.0343193	-0.15333
ANKHD1-EIF4EBP3	-0.285213	-0.259239	-0.153972	-0.386292	0.136103	0.016597	-0.313088	0.78189	-0.00825694	1.56913	-0.124004	-0.141335
ANKRD13D	-0.0903092	1.52438	-0.0446854	-0.425492	-0.337266	0.0362549	-0.106402	0.108377	0.425544	1.02763	-0.216973	0.0360166
ANKRD17	-0.316149	0.150681	-0.125513	-0.469136	-0.0934521	-0.0193585	0.376995	0.916116	-0.00259921	1.25632	0.221501	-0.281037
ANKRD28	-0.0825376	-0.24954	0.699082	-0.296878	0.332844	0.330772	0.757191	-0.0603101	0.417376	-0.18943	0.084928	-0.515018
ANO6	-0.274764	-0.328501	1.08811	-0.258983	-0.008141	0.486498	-0.495201	-0.116046	0.0611146	0.391721	-0.0687495	-0.259647
ANP32A	-0.211232	-0.273244	0.00493592	-0.392341	-0.269349	-0.111073	-0.240577	-0.286972	-0.0707317	0.587329	-0.173918	0.60638
ANP32B	-0.507906	-0.0745545	0.189695	-0.393602	0.717472	-0.175102	1.36357	0.57536	-0.11793	0.116736	0.0763273	-0.180973
ANP32C	0.045247	-0.217106	-0.171548	-0.462611	-0.20453	-0.0553087	-0.145662	-0.227371	0.0524952	1.56177	0.0672243	-0.0605672
ANP32D	-0.363538	-0.352348	-0.297677	-0.279226	-0.322697	-0.0848783	-0.374391	0.611623	-0.0957961	1.66921	0.114209	-0.0300965
ANPEP	-0.0971615	1.00626	-0.310048	-0.189474	0.515418	0.0868895	0.106892	-0.155269	-0.250201	-0.275798	0.439269	-0.378551
ANXA1	-0.446519	0.275504	-0.280591	0.0318843	0.62058	0.406902	0.373922	0.740837	-0.517429	-0.66293	0.287038	-0.42903
ANXA11	-0.364646	0.00372015	-0.309435	-0.00670674	0.236153	0.45431	1.02989	-0.276784	-0.334075	-0.356001	0.509389	-0.563042
ANXA2	-0.372416	0.718163	0.164678	-0.0226946	0.790963	0.32938	0.457617	0.351309	-0.296031	-0.591201	0.381173	-0.719706
ANXA4	-0.444634	0.79961	0.229841	-0.144476	0.527227	0.373351	0.172262	0.481007	-0.580437	-0.737402	0.0849946	-0.124628
ANXA5	-0.75215	-0.304017	-0.293485	0.146798	0.361965	0.473409	0.411886	1.54189	-0.72875	-1.00272	0.177619	-0.0948851
ANXA6	-0.177697	-0.350326	0.109703	-0.286495	-0.383417	0.278538	-0.21836	-0.15223	-0.133682	-0.666884	-0.383815	0.909096
ANXA7	-0.409856	-0.0562719	-0.43156	-0.174937	0.347076	0.32012	0.358382	0.763329	-0.517586	-0.0322389	0.336139	-0.29791
AOC2	-0.228571	-0.308629	-0.242419	-0.110768	-0.304435	-0.244992	-0.308629	-0.2414	-0.251457	-0.308629	-0.253418	1.01374
AOC3	-0.263012	-0.367415	-0.173777	0.264584	-0.322292	-0.267449	-0.351976	-0.253149	-0.273109	-0.347685	-0.33787	0.877946
AOX1	-0.281099	-0.338359	-0.0956202	0.276102	0.832661	0.308255	-0.315592	-0.161572	-0.324781	-0.339073	-0.124327	-0.289234
AP1B1	-0.264536	-0.457009	0.410753	-0.252966	0.548405	0.581241	-0.187823	-0.274048	-0.292374	-0.377575	0.240757	-0.370289
AP1G1	-0.325212	0.463831	-0.282557	-0.139094	0.00592949	0.316017	-0.0184735	1.31352	-0.103386	-0.178479	0.415327	-0.398438
AP1S1	-0.537963	0.265125	-0.0189044	0.0475434	0.160533	0.465278	0.928861	0.150847	-0.310931	-0.0574374	0.0906538	-0.397667
AP2A1	-0.391496	-0.302175	-0.003364	-0.128332	0.284762	0.722729	0.0797625	-0.132633	-0.339539	0.186558	0.172779	-0.488708
AP2A2	-0.315925	-0.425094	0.13287	-0.223884	0.303345	0.575042	0.253545	-0.133032	-0.286033	-0.396438	0.49247	-0.478827
AP2B1	-0.382655	-0.164114	-0.0790419	-0.513711	0.314336	0.642567	-0.0656285	0.135009	-0.0686984	-0.0767798	0.373178	-0.344096
AP3B1	-0.488352	-0.0315429	0.0817795	-0.0212929	-0.340043	0.54587	0.369192	0.00283574	-0.450716	0.369684	0.367337	-0.396101
AP3M1	-0.596185	-0.396227	-0.0864805	-0.190263	0.073195	0.896278	1.34562	-0.1126	-0.319565	-0.0791988	0.0235286	-0.350727
AP5Z1	-0.211442	0.268678	-0.215589	-0.0092387	0.253729	0.284072	1.60316	-0.273567	-0.238635	0.110333	-0.0310302	-0.381544
APAF1	-0.356266	-0.125588	-0.227889	-0.237738	0.294951	0.685827	-0.148623	-0.283652	0.0676334	0.319674	-0.0151427	-0.329797
APCS	0.950266	-0.204264	-0.0738489	0.279571	0.291371	0.0179022	-0.146399	0.40929	-0.127901	-0.315254	-0.205099	-0.335766
APEH	-0.506057	2.15864	0.124579	-0.166575	-0.218063	0.12222	0.814436	0.0586168	-0.396475	-0.374137	0.403001	-0.14782
APEX1	-0.67153	-0.187127	-0.298408	-0.522177	-0.0257919	0.0944551	-0.0562978	-0.383335	0.0391048	1.12743	0.0900272	0.188385
API5	-0.206237	-0.128979	-0.0894715	-0.411198	0.772971	0.0360419	0.0319821	0.791621	-0.13556	-0.193802	-0.315178	0.243239
APMAP	-0.599982	-0.428234	-0.105786	0.373465	-0.152737	0.249093	0.0237706	0.336642	-0.234638	-0.361141	0.420285	-0.287489
APOA1	-0.374066	-0.470341	0.889432	0.680034	0.447433	0.367247	-0.121178	0.158978	-0.206616	-0.362493	-0.441705	-0.411693
APOA4	-0.416496	-0.578011	1.45695	0.734186	0.377418	0.074863	-0.342364	1.13806	-0.191642	-0.491047	-0.333784	-0.441211
APOB	-0.0121136	-0.0819363	0.420141	0.565536	-0.00369536	0.563326	-0.262178	-0.275215	-0.0131212	-0.317857	-0.284614	-0.42462
APOC1	-0.267832	-0.265922	0.293564	0.767452	0.202982	0.155035	-0.164763	0.187194	-0.118363	-0.27431	-0.283058	-0.319212
APOC2	-0.153404	-0.12478	0.379615	1.03054	-0.100766	0.0592577	-0.127206	0.22154	-0.265961	-0.271607	-0.29497	-0.312445
APOC3	-0.311065	-0.243652	0.684438	0.995571	-0.0974196	0.164784	-0.178088	0.718083	-0.13083	-0.318303	-0.357014	-0.38342
APOD	-0.199895	-0.238348	-0.0765213	0.398675	-0.224074	0.144153	1.01413	2.19484	-0.179122	-0.241022	-0.208567	-0.258241
APOL1	-0.320752	-0.208138	0.313232	0.622719	-0.129951	0.44084	-0.0451529	-0.0259617	-0.259493	-0.313937	-0.174821	-0.266213
APOM	-0.29432	-0.285935	0.0692928	1.04448	-0.12055	0.0321742	-0.350657	1.04239	-0.191108	-0.16373	-0.247635	-0.325176
APPL1	-0.437757	-0.722826	-0.349744	0.255686	-0.0232616	0.510213	-0.114736	0.896665	-0.34996	-0.14096	0.137178	-0.271696
APPL2	-0.173903	-0.0279767	-0.116661	-0.123165	0.234841	0.666975	0.157762	0.184926	-0.365555	-0.106327	0.255636	-0.511604
ARAP1	-0.254893	0.59035	0.325336	0.0210296	0.574408	0.951606	0.265005	0.42303	-0.394748	-0.707222	-0.0139726	-0.703872
ARAP3	0.956132	0.365446	-0.260992	-0.181723	0.170329	0.0922969	-0.0324539	2.03386	0.00258784	-0.172809	-0.242429	-0.28413
ARCN1	-0.397005	-0.0552953	-0.0336604	-0.0236759	0.245486	0.741236	0.5574	0.0536368	-0.274497	-0.196399	0.304441	-0.659559
ARF1	-0.232746	0.823334	-0.31948	-0.255511	0.371561	0.743639	1.81236	0.513464	-0.346158	-0.35837	-0.0390249	-0.526805
ARF3	-0.233687	0.823277	-0.318702	-0.254322	0.372495	0.743681	1.81253	0.514828	-0.346708	-0.359216	-0.0396443	-0.527195
ARF4	-0.354033	0.729419	-0.110155	-0.144573	0.263583	0.57503	1.90366	0.405451	-0.21101	-0.498444	0.00581076	-0.460886
ARF5	-0.286468	0.841985	-0.257185	-0.335423	0.417675	0.714237	1.77634	0.450069	-0.322633	-0.276019	-0.131724	-0.417938
ARF6	-0.481165	0.683753	-0.228167	0.150756	0.527699	0.253753	1.17357	0.272806	-0.425772	-0.668068	-0.0322504	-0.230475
ARFGAP1	-0.491543	1.34401	-0.332255	-0.125803	-0.0412362	0.552347	0.404877	0.288014	0.0217504	-0.242153	0.374444	-0.489919
ARFGAP3	-0.362542	-0.125848	-0.499278	-0.220327	-0.0179668	0.721788	0.185865	0.099506	-0.227468	-0.232633	0.468974	-0.369799
ARG1	-0.0559529	0.43471	-0.166751	0.860194	-0.0919281	-0.120826	0.427545	0.0340863	-0.00718029	-0.119982	-0.332737	-0.207419
ARHGAP1	-0.325326	-0.204608	-0.308363	-0.487563	0.0134852	0.267295	0.194449	-0.297517	-0.41083	-0.51191	0.18758	0.487159
ARHGAP17	-0.147291	-0.140199	0.232826	-0.274989	0.252532	0.490992	-0.258569	0.671002	-0.422079	0.313406	0.309218	-0.53406
ARHGAP18	-0.226031	-0.382534	0.0133721	-0.29769	0.171191	0.384564	-0.200352	-0.182792	-0.265676	-0.366263	0.647054	-0.310224
ARHGAP4	-0.289961	0.0755618	-0.168771	-0.175792	-0.0467308	0.143991	-0.0737637	-0.0470948	0.0437157	-0.426951	0.757302	-0.302886
ARHGAP9	-0.120008	-0.327443	-0.172781	-0.0683246	0.0468563	0.172409	-0.11231	-0.0683906	-0.15909	-0.383571	0.735036	-0.388885
ARHGDIA	-0.469863	-0.344555	-0.15573	-0.419019	-0.0169351	0.401954	0.000547011	1.04945	-0.433122	-0.290704	0.505902	-0.0662554
ARHGDIB	0.155327	-0.39084	-0.158382	-0.173022	-0.0662662	0.294909	-0.136371	-0.0179017	-0.381129	-0.573466	0.653485	-0.234162
ARHGEF1	-0.160701	0.110852	-0.24305	-0.36173	0.3152	0.0508676	0.213028	0.29957	0.0255547	-0.0974389	0.639762	-0.418133
ARHGEF10	-0.348947	-0.160161	-0.574193	-0.0157816	0.282897	0.664677	-0.189748	0.812813	-0.265901	-0.25833	-0.0690204	-0.168354
ARHGEF11	-0.177943	-0.123802	0.139575	-0.285687	0.815206	0.331977	-0.215143	0.224459	-0.233711	0.259729	-0.138067	-0.293833
ARHGEF2	-0.659163	-0.315399	-0.224359	-0.451623	-0.0927922	0.0890293	-0.279262	0.221082	0.225849	-0.436877	0.719257	0.101179
ARHGEF6	-0.435507	-0.492554	0.00560673	0.743961	0.496267	0.203103	-0.203637	0.402681	-0.223259	-0.335343	-0.0107708	-0.53708
ARL1	-0.558415	-0.000654401	-0.197793	-0.257791	0.177377	0.538206	0.876055	0.0696663	-0.321441	0.0508256	0.288862	-0.354562
ARL2BP	-0.207915	0.49568	-0.359786	0.232819	-0.205265	0.685517	0.449932	0.33734	-0.285497	0.477895	-0.339988	-0.333607
ARL6IP5	-0.230679	1.8863	-0.202299	-0.00853407	0.331074	0.280395	-0.175836	-0.414343	-0.506909	-0.260082	0.368556	-0.405178
ARL8B	-0.68917	-0.467516	-0.406725	-0.285614	-0.0425389	0.265931	-0.0656458	-0.0294969	-0.480102	-0.0739669	0.472649	0.183061
ARMC1	-0.589385	0.133673	0.0700092	-0.407138	-0.0814666	-0.0518718	-0.234736	0.212928	-0.137662	0.580106	-0.153431	0.499857
ARMCX2	-0.136458	-0.519799	0.686086	-0.494279	0.0680806	-0.023376	-0.54153	0.0227883	0.457609	0.360904	-0.280985	0.32945
ARPC1A	-0.533263	-0.638971	-0.021269	-0.432621	-0.392946	-0.014941	-0.345443	0.518116	-0.0987213	0.348159	-0.00643366	0.652954
ARPC1B	-0.32132	-0.34157	-0.197531	-0.124203	-0.181805	-0.0710765	0.0676582	1.52621	-0.346175	-0.327793	0.749454	-0.188521
ARPC2	-0.499479	-0.26974	-0.473945	-0.636808	0.153871	0.558873	0.938739	0.365223	-0.519744	-0.705998	0.664315	-0.064338
ARPC3	0.0363846	-0.0925388	-0.224984	-0.121892	-0.173235	0.213356	0.300148	-0.177867	-0.404642	-0.379175	0.722253	-0.302929
ARPC4	-0.189156	0.270823	-0.246197	0.0434395	0.0624441	0.51903	1.64373	0.234088	-0.523494	-0.735121	0.0291489	-0.221286
ARPC4-TTLL3	-0.130085	-0.0503378	0.0204817	-0.068311	0.305555	0.393995	1.41699	0.438709	-0.36683	-0.630872	0.0642808	-0.325217
ARPC5	-0.326576	-0.588648	-0.248763	-0.273689	-0.208123	-0.0784941	0.862996	0.367757	-0.805092	-0.309403	0.67574	0.167712
ARRB1	1.00673	0.573007	0.183405	-0.161552	0.385979	0.0968385	-0.592048	0.449182	-0.215653	-0.181309	-0.0101155	-0.396753
ARRB2	-0.181124	0.127833	-0.145106	-0.36654	0.0210168	0.444207	0.361729	-0.0586234	-0.217697	-0.543831	0.618314	-0.287256
ASAH1	0.45987	0.707612	-0.104157	0.161761	-0.203528	0.12595	-0.101256	0.0034148	-0.458919	0.776494	0.0943911	-0.490624
ASAP3	-0.415095	0.150323	0.0729357	0.133883	0.475138	0.861173	-0.275203	-0.277188	-0.303485	-0.194771	-0.187435	-0.419791
ASL	-0.043591	2.02158	-0.184341	0.0924215	0.0727571	-0.0876305	0.139158	-0.450916	-0.467696	-0.049923	0.332742	-0.274856
ASNS	-0.239438	2.4642	-0.146738	-0.280557	-0.153152	0.0385706	0.538751	0.367854	-0.0389366	-0.335175	0.414643	-0.223731
ASPA	-0.242526	-0.358635	-0.228534	1.10217	-0.179513	0.132359	-0.305002	0.203663	-0.358635	-0.302417	-0.312714	-0.110108
ASPSCR1	-0.288326	-0.347568	0.256215	-0.410378	-0.135413	0.0786385	-0.224922	0.118041	-0.310937	0.117432	0.664015	-0.106696
ASS1	-0.382641	-0.518314	1.36451	0.126012	-0.150498	0.590016	-0.363403	-0.547787	-0.0516796	0.251082	-0.315722	-0.214643
ASUN	-0.487202	-0.166165	-0.0614628	-0.48022	0.258396	0.13217	-0.165016	0.50465	0.515711	1.11552	-0.14489	-0.145375
ATAD1	0.111454	0.91042	-0.0737566	-0.240819	-0.132869	0.00329701	0.0793242	2.87366	-0.12771	0.369368	-0.197349	-0.149044
ATF7	-0.270533	-0.153789	-0.185521	0.0147536	-0.165378	0.184309	-0.191863	-0.147917	-0.0858232	1.51918	-0.133434	-0.253292
ATG3	-0.152656	2.96372	-0.0945482	-0.0415448	-0.0743611	0.137251	-0.213473	-0.0396717	-0.0612791	-0.216813	-0.000855312	-0.11065
ATG4B	-0.338247	0.609474	-0.254449	-0.533759	-0.0120436	0.486979	0.262376	-0.565807	0.206957	1.09301	-0.0229105	-0.240607
ATG7	-0.399196	-0.0587198	0.179623	0.0545674	0.496205	0.170093	-0.0643282	0.0936447	-0.116593	-0.340426	0.385881	-0.47074
ATIC	-0.664194	0.359322	-0.456263	-0.586625	-0.215152	-0.0690412	0.466299	0.553056	0.108266	1.0062	0.448429	-0.0466216
ATL1	-0.470441	-0.373579	-0.366817	-0.155285	-0.0633719	0.0604292	-0.130959	0.0214463	-0.17527	-0.125153	-0.36874	0.782306
ATL3	-0.637389	0.0257495	-0.15193	-0.474172	0.379473	0.312308	-0.234576	0.308977	-0.710211	-0.352624	0.180036	0.344861
ATOX1	-0.539331	-0.386721	-0.00537455	0.0144997	-0.383723	-0.321541	0.419451	0.0930478	-0.490817	0.176764	0.673727	0.0608929
ATP13A1	-0.441647	-0.405678	0.0498495	-0.337089	0.127516	0.349712	0.343878	0.18734	-0.0245027	0.217095	0.57685	-0.512535
ATP1B3	-0.359089	0.213848	-0.0390794	-0.35205	0.405544	-0.150742	0.540142	0.75032	-0.582643	0.0653968	0.498775	-0.189176
ATP2A3	0.991272	0.934436	-0.362357	-0.0992428	-0.118238	0.412741	-0.191168	-0.0364	-0.27157	0.333776	-0.284696	-0.255416
ATP2B4	-0.4405	-0.503022	0.185451	-0.184448	-0.300091	-0.136789	-0.119099	-0.16923	-0.4653	0.0777915	-0.244844	0.870566
ATP5E	-0.331789	-0.22216	-0.120196	-0.361335	-0.257038	-0.182896	-0.322418	-0.357744	-0.22292	0.0275726	0.758001	0.175866
ATP6AP1	-0.471393	1.20154	0.33602	-0.255644	0.0285432	0.301079	0.234768	0.29361	-0.101423	-0.378963	0.376784	-0.293572
ATP6V0A1	-0.306403	-0.306152	0.229387	-0.296152	0.1683	0.196982	0.512409	1.09517	-0.404661	-0.291035	0.529268	-0.356012
ATP6V1A	-0.467553	-0.29058	-0.271645	-0.347352	0.327177	0.508586	0.580343	0.0139129	-0.0968184	-0.199305	0.389808	-0.343486
ATP6V1B1	-0.288605	-0.284602	-0.238909	-0.300855	-0.0319177	0.335421	-0.0274402	0.114536	-0.220994	-0.237102	0.675497	-0.251022
ATP6V1B2	-0.395733	-0.224492	0.161244	-0.180643	0.0580942	0.508048	0.49203	0.0807638	-0.189832	-0.422528	0.442821	-0.379268
ATP6V1E1	-0.432861	-0.556032	-0.068454	-0.129169	0.232939	0.453654	-0.0231435	-0.21748	-0.168219	-0.109287	0.640858	-0.537862
ATP6V1G1	-0.336214	-0.343367	-0.260549	0.127365	0.0245087	0.013308	1.56724	0.0673801	0.608701	-0.455282	0.17251	-0.32087
ATP6V1H	-0.43496	-0.427578	-0.200228	-0.495708	0.0738707	0.149758	0.363821	0.624305	-0.0834649	-0.579922	0.608963	0.0243611
ATP9A	-0.370699	-0.190091	0.318527	-0.220061	-0.147983	-0.115424	-0.165515	-0.24311	-0.373941	0.329391	-0.211323	0.598229
ATPAF1	-0.109763	0.268282	0.609826	-0.416098	0.143314	-0.133636	0.787477	-0.158232	0.00158617	0.745861	-0.368621	0.130733
ATRN	-0.5566	-0.521536	0.443865	0.653461	0.552385	0.292581	0.22034	-0.0226459	-0.0912073	0.116123	-0.37877	-0.519257
AVEN	-0.314266	-0.224738	-0.230163	-0.447223	0.239072	0.196961	-0.00819978	-0.0298516	0.0921878	1.19419	-0.0452023	-0.167331
AZGP1	-0.403934	-0.469554	0.695142	1.10107	0.271417	0.367527	-0.0775082	0.229236	-0.356004	-0.404265	-0.444124	-0.519842
B2M	-0.451073	-0.325539	-0.256396	-0.40201	-0.0960887	0.0619329	0.000379429	-0.357418	-0.315744	-0.400028	0.749408	0.16871
B4GALT1	-0.32914	0.510106	-0.125984	-0.290904	0.521558	0.0590546	0.6302	0.583347	-0.134508	-0.280198	0.369606	-0.348034
BAG2	-0.415589	-0.350344	-0.435234	-0.327219	0.261181	-0.0874087	-0.107705	-0.394838	-0.457285	-0.42628	-0.158301	0.888899
BAG3	-0.191062	-0.0831052	-0.299922	-0.257863	-0.0673882	0.0186679	0.117843	-0.19526	-0.439598	-0.468894	-0.0902863	0.701725
BAG5	-0.162092	0.152946	-0.381927	-0.337749	0.690657	0.587815	-0.0969807	-0.410116	-0.194895	0.150512	-0.202314	-0.154411
BAIAP2	-0.296741	0.13867	-0.151122	-0.0562637	-0.149577	0.049532	0.307293	-0.189725	-0.128047	1.86982	-0.128075	-0.333738
BANF1	-0.600301	-0.0172391	-0.104368	-0.40094	0.103401	-0.0445617	0.0158684	-0.461901	0.0236364	1.21448	0.183343	-0.052115
BASP1	-0.424868	-0.412683	1.39401	-0.262243	-0.0114552	-0.00238202	-0.249724	-0.274215	-0.185308	0.0965834	0.312681	-0.0959054
BAX	-0.160918	0.61687	-0.0995035	-0.348323	0.0292108	0.650494	0.759036	-0.111554	-0.541037	0.531011	-0.0528105	-0.284925
BCHE	-0.349504	-0.349504	0.699329	-0.147111	-0.205325	-0.0744361	-0.153595	0.30898	-0.146473	-0.342124	-0.284686	0.638612
BCL2	-0.18789	-0.266029	-0.0315782	-0.171032	-0.0764405	0.0485517	-0.199086	-0.190955	-0.195884	1.80925	-0.216683	-0.120299
BCL2L11	-0.215371	-0.427933	0.0113565	-0.318674	-0.237807	-0.183977	-0.286302	-0.197785	-0.0358681	1.94558	-0.0705023	0.0345542
BDH1	-0.00733952	-0.284503	-0.0262362	-0.170966	-0.321315	-0.258066	-0.314565	-0.214867	-0.30844	-0.0370521	-0.137771	0.776933
BID	-0.0696287	0.498108	0.220577	-0.35746	-0.00259952	0.348728	0.470237	-0.165773	-0.164924	0.045074	0.546483	-0.530885
BIN1	-0.495849	-0.263748	0.128734	0.0176942	0.645994	0.416318	0.196878	0.462183	-0.313688	-0.328871	0.134437	-0.445688
BIN2	-0.139369	-0.171723	-0.0706983	-0.115712	-0.1446	0.0741871	-0.204466	-0.283558	-0.148183	-0.251533	0.737998	-0.236774
BIRC6	-0.0307733	0.641184	0.0944911	-0.414939	0.392994	0.12924	0.0692153	-0.0695438	0.330821	-0.0484158	0.356123	-0.443581
BLK	-0.448718	-0.339175	0.130662	1.03526	-0.308106	0.022768	0.082477	0.297416	-0.188923	-0.156238	-0.152116	-0.238962
BLOC1S1	-0.0761298	-0.269308	-0.0752637	0.147848	0.411614	0.384375	1.29658	0.676638	-0.223197	-0.370984	-0.142382	-0.46718
BMP1	-0.250266	1.23919	-0.15778	-0.18669	0.311283	0.241451	1.29531	-0.327287	-0.139963	-0.383042	0.0311148	-0.207145
BOP1	-0.517212	0.973876	-0.401466	0.00351063	-0.284429	-0.0369062	0.10008	-0.196242	0.937795	0.361869	0.201914	-0.230504
BPGM	0.644411	0.254975	0.378004	0.407709	-0.160294	-0.22408	-0.350943	-0.532818	0.402406	-0.0901174	0.096234	-0.415434
BPNT1	-0.385401	-0.265427	0.589441	-0.267912	-0.213963	0.00568407	-0.231275	-0.0855522	-0.524672	1.50578	-0.0674501	0.046805
BST1	0.393067	0.0872426	-0.394191	0.577248	0.667393	-0.0839304	-0.145814	0.58168	-0.2841	-0.198094	-0.318785	-0.360894
BTAF1	-0.159631	0.636662	-0.258155	-0.448148	0.162351	0.372478	0.0897329	0.58759	0.0622269	0.66087	-0.0213089	-0.286742
BTD	-0.544344	-0.249869	1.04333	0.765465	0.464146	0.140933	0.406172	-0.136211	-0.365668	-0.279831	-0.356217	-0.425451
BTF3	-0.0908208	1.10775	-0.113478	-0.544421	-0.0560972	-0.115279	0.0736454	-0.16864	0.924174	0.465255	0.306666	-0.243371
BTF3L4	-0.495433	-0.175087	0.102199	-0.522196	-0.171593	0.0270566	-0.369519	-0.642932	0.0704739	0.67886	0.717168	-0.131038
BUB3	-0.696554	-0.516052	-0.110943	-0.502602	-0.172361	-0.00752832	0.19417	1.33058	-0.0893243	0.557824	0.43878	0.026448
BZW1	-0.392977	0.279642	-0.175969	-0.504206	0.227153	0.0371748	0.796624	1.37655	-0.0037131	0.340712	0.275384	-0.276704
BZW2	-0.269009	0.341726	-0.058391	-0.450392	0.160156	-0.0575007	0.629975	1.14135	0.660864	0.0857587	0.438517	-0.47368
C11orf31	-0.161813	-0.515432	-0.145948	-0.372132	-0.374627	0.128694	0.13811	1.32218	-0.111589	0.939439	0.145414	-0.0953978
C11orf68	-0.601553	1.68546	-0.368012	-0.208312	0.28039	0.558581	0.530765	-0.194965	-0.469123	-0.130065	0.122033	-0.239226
C12orf10	-0.355247	-0.203492	0.164219	-0.286309	0.112322	-0.0110262	0.876183	0.115525	-0.149139	1.2509	0.103471	-0.373232
C12orf23	-0.286793	0.631005	-0.127042	0.0359008	-0.191436	0.24023	0.500982	1.80835	-0.379653	0.515542	-0.0390366	-0.353261
C12orf44	-0.423126	0.439909	-0.449281	-0.430788	0.502534	0.266526	0.970948	0.301053	-0.0509951	-0.037017	0.0630467	-0.150076
C12orf57	-0.521166	-0.385068	0.4937	-0.504586	-0.197135	-0.160485	0.362399	-0.226311	-0.187206	0.566705	-0.0842365	0.556736
C14orf159	0.126428	-0.473724	-0.036903	-0.0721853	0.0464564	-0.0469353	-0.0893058	0.219796	-0.423322	1.16592	-0.455053	0.15356
C14orf166	-0.574041	-0.114758	-0.0937359	-0.6496	-0.0758894	0.0954641	0.318796	0.71734	0.0351711	0.76922	0.206448	0.0629975
C16orf70	-0.115319	-0.125924	-0.129963	-0.188567	-0.0612748	0.0281315	1.11333	2.05661	0.0467137	0.206608	-0.163859	-0.138529
C17orf49	-0.0915774	0.231666	-0.19171	-0.265579	0.0283325	0.403049	0.402072	0.447372	-0.22907	0.567811	0.203096	-0.465264
C19orf10	-0.582394	0.248003	-0.419729	-0.0808464	0.480566	0.666736	0.54535	-0.347921	-0.31257	-0.437889	0.0437757	-0.21595
C19orf70	-0.318913	-0.370919	-0.040789	-0.554732	-0.238056	0.0441258	-0.360277	0.320388	-0.139203	0.000614005	0.225866	0.493555
C1QBP	-0.317926	0.485664	0.136514	-0.514035	0.543019	0.0355404	-0.0690344	-0.239327	0.357778	0.945184	-0.173218	-0.160111
C1R	-0.28485	-0.270497	0.208818	0.0666565	0.118809	0.789177	0.269231	0.0121486	0.135309	-0.450225	-0.230074	-0.297521
C1RL	0.0466407	-0.268983	0.972989	0.260894	0.542335	-0.0193352	-0.191294	0.535905	-0.0735621	-0.246795	-0.28591	-0.323311
C1S	-0.272209	-0.344409	0.260662	0.260133	0.211809	0.657084	0.531381	0.347761	-0.126914	-0.568993	-0.125237	-0.446044
C2	-0.13774	-0.0939126	1.01295	0.0677208	0.554798	0.538431	0.0781806	0.694662	-0.0455586	-0.498009	-0.248089	-0.548406
C21orf2	-0.453623	-0.499454	-0.278056	-0.0274707	-0.316286	0.310823	-0.046726	0.58978	-0.287378	1.19442	0.0621727	-0.219735
C2orf49	-0.282817	-0.289586	-0.362942	-0.174789	-0.213975	-0.3474	-0.225732	0.0720697	0.283033	1.02159	0.259657	0.035328
C3	-0.0268548	-0.416405	0.580356	0.25277	0.352467	0.565026	0.386392	-0.016709	0.0258679	-0.425201	-0.355354	-0.429427
C4orf33	-0.313723	-0.27701	0.205614	-0.201944	-0.0180171	0.376115	0.554389	0.163551	-0.218253	1.04953	-0.130531	-0.315199
C7orf55-LUC7L2	-0.266432	-0.0374873	0.0719978	-0.514301	0.161575	-0.00494474	0.264077	-0.0490452	0.700043	0.797973	-0.0195059	-0.142923
C8orf82	-0.407865	-0.272358	0.776891	-0.384713	-0.003655	-0.220941	0.00437558	-0.412976	0.361845	0.349976	-0.310828	0.490549
C9orf41	-0.157983	0.457701	0.0821304	-0.324351	0.395267	-0.115247	1.14751	1.47274	-0.0126459	0.116664	-0.0594579	-0.239287
C9orf64	-0.706275	-0.40453	-0.240419	-0.351779	-0.13545	0.212581	0.39182	0.803911	-0.549178	0.0832328	0.158039	0.334713
CA1	1.69761	0.479511	-0.138346	0.0543964	-0.0119404	-0.311528	-0.398583	-0.421784	0.232529	-0.261544	-0.189792	-0.103446
CAB39	-0.502195	0.0365178	-0.32777	-0.476464	0.0115547	0.359928	-0.250151	-0.279421	-0.300484	0.00118526	0.621476	-0.0450922
CACNG6	-0.37999	-0.217441	-0.159521	-0.385885	-0.205841	-0.0651479	0.235082	0.645528	-0.117894	-0.295584	0.70464	0.0357927
CAD	-0.463753	0.0403344	-0.302158	-0.393853	0.249082	0.303582	0.71621	-0.209997	0.0700338	0.857626	0.125863	-0.351664
CALB2	-0.272205	0.270228	0.185782	0.788673	-0.258211	-0.101089	-0.218708	-0.246567	0.0187614	0.399895	-0.160232	-0.274392
CALCRL	0.421578	-0.092978	1.20905	-0.250877	-0.166259	-0.0920722	-0.131444	-0.315291	-0.0550319	0.790669	-0.021137	-0.249596
CALD1	-0.259897	-0.355309	-0.281017	-0.307005	-0.234417	-0.207512	-0.220389	-0.213301	-0.326096	-0.37815	-0.154671	1.05938
CALR	-0.465235	-0.157469	0.0945202	-0.561028	-0.179564	0.36803	0.0077431	0.674663	-0.170402	-0.278697	0.629046	-0.0758673
CALU	-0.520873	-0.0810575	-0.0541887	-0.609148	0.406681	0.10485	-0.16242	-0.319098	-0.287771	-0.528304	0.287916	0.426956
CAMK1	-0.424564	-0.492033	1.26175	0.192251	-0.197984	0.0537641	-0.194122	-0.550475	-0.407937	-0.393855	-0.0241537	0.216273
CAMK2G	-0.247807	-0.00858069	-0.288826	-0.224521	-0.142594	-0.098826	-0.181256	-0.411431	-0.210703	-0.137362	-0.288465	0.858414
CAND1	-0.317011	-0.30757	-0.0771743	-0.189579	0.120386	0.956336	-0.224712	-0.125533	0.09694	0.0167671	-0.234397	-0.213979
CAP1	-0.0630408	0.980002	0.111333	-0.642076	0.0509928	0.189219	0.222552	0.68867	-0.393166	-0.666153	0.3068	0.17109
CAP2	-0.269373	-0.35169	0.420986	-0.443709	-0.355829	-0.316977	-0.451274	-0.612603	0.414134	-0.451693	-0.251388	1.11616
CAPG	-0.319008	0.444187	-0.0939556	-0.270189	0.266969	-0.157927	0.602395	-0.334952	0.0500637	-0.390467	0.831561	-0.379622
CAPN1	-0.557421	-0.0722078	-0.146715	-0.527899	0.115536	0.399553	0.344457	-0.231727	-0.456841	-0.102132	0.829625	-0.286174
CAPN5	-0.184069	-0.26728	-0.107123	-0.21031	0.452801	-0.0310624	-0.0216628	3.033	-0.0873261	-0.0434208	-0.194519	-0.0969124
CAPN7	-0.371018	-0.19282	-0.188106	0.832277	-0.0834734	0.0690133	-0.129022	-0.0645031	-0.228077	-0.337986	0.0030968	-0.193762
CAPNS1	-0.548124	0.248482	-0.436085	-0.207008	-0.0324218	0.279764	-0.212842	-0.383191	-0.716749	-0.444645	0.614957	0.14788
CAPNS2	-0.608174	-0.58229	-0.502464	0.835079	-0.423675	-0.231735	-0.354459	-0.148097	-0.619142	-0.336127	0.275718	0.28936
CAPRIN1	-0.527369	0.152817	-0.244702	-0.652927	-0.245593	0.0916009	0.617188	0.126416	1.04978	0.382674	0.355041	-0.115767
CAPZA1	-0.32365	0.0330124	-0.00264947	-0.313686	0.527009	0.271239	0.413583	-0.00260202	-0.179307	-0.0289248	0.384527	-0.445273
CAPZA2	-0.425612	-0.278329	0.151213	-0.477416	0.641865	0.439615	0.187046	-0.0295667	-0.367862	-0.467156	0.0820611	0.0222082
CAPZB	-0.585896	-0.578897	-0.0968296	-0.514011	-0.331247	-0.0901469	-0.222107	-0.0393748	-0.41801	-0.182153	0.645852	0.538119
CARS	0.0360066	1.16495	-0.171399	-0.367053	0.134228	0.440007	-0.269223	0.485955	0.447157	-0.604236	0.323329	-0.398537
CASC4	-0.379454	0.0691846	0.474792	-0.061629	0.0293009	0.88233	0.0984659	0.454233	-0.508722	0.335638	-0.161353	-0.452467
CASKIN2	0.73939	-0.0659435	0.107261	-0.257849	-0.343527	-0.109159	0.555554	0.389994	-0.360436	0.186292	-0.297615	0.320796
CASP1	-0.267703	-0.253812	0.0890549	0.794912	-0.105386	-0.087481	-0.245486	-0.198409	-0.378061	-0.411818	0.194919	-0.194578
CASP7	0.0626733	-0.164282	0.0670841	-0.597643	-0.306961	0.749459	-0.0312921	0.946017	-0.33732	-0.0395564	0.304275	-0.201051
CAST	-0.388112	-0.361259	-0.212831	-0.424788	0.443524	0.494016	-0.536194	-0.267612	-0.301745	-0.317513	0.437554	-0.105052
CAT	0.955489	0.0231594	0.950967	0.89522	0.0164845	-0.0473351	-0.424914	-0.606737	-0.140827	-0.535055	-0.254858	-0.539952
CAV1	0.094652	0.0423034	0.329378	-0.155095	-0.0798868	-0.26233	-0.414692	-0.19335	-0.368346	-0.418731	-0.176084	0.702113
CBFB	-0.400444	-0.479949	0.107189	-0.311167	-0.261559	0.1545	-0.183386	0.670785	-0.476423	0.842418	0.744714	-0.422582
CBLL1	0.202313	0.799738	1.51151	-0.233915	-0.103995	-0.0319507	-0.0485591	0.21256	0.675659	0.101429	-0.233388	-0.281411
CBR1	-0.78222	-0.53305	-0.253325	-0.457487	0.0205295	0.136972	0.270693	0.829137	-0.660772	-0.310159	0.5913	0.246529
CBX1	-0.234383	-0.0710414	-0.248219	-0.642567	0.198753	0.0779389	-0.145475	0.189522	0.653771	0.980227	-0.178798	0.0494501
CBX3	-0.264499	-0.0657126	-0.254187	-0.667475	0.223726	0.0888601	-0.0470722	0.193094	0.677201	0.942677	-0.177727	0.0472556
CBX5	-0.461975	-0.201229	-0.199333	-0.307839	-0.0771234	-0.00420468	-0.265428	0.0379628	0.224987	1.22929	-0.0256314	0.0342837
CBX8	-0.334897	0.495838	0.5058	-0.357323	-0.194987	-0.0742599	-0.0380997	-0.137086	-0.0525939	1.45685	-0.191799	0.0408269
CC2D1A	-0.547871	0.251382	-0.21774	-0.588585	0.123867	-0.0646198	-0.330867	0.831956	-0.358079	0.14214	0.244618	0.39676
CCDC102A	-0.348492	-0.415117	-0.0519068	-0.444191	0.396725	0.0641396	-0.0476965	-0.0724399	-0.368203	1.16147	-0.0641814	0.00374318
CCDC25	-0.281914	-0.260959	-0.235133	-0.221782	-0.0130071	-0.235558	-0.107461	1.90652	-0.00124575	0.0929056	0.0245865	0.230007
CCDC51	-0.371733	-0.502924	-0.167538	-0.387934	-0.38744	-0.195193	-0.442424	0.392699	-0.232287	1.61793	0.0582955	0.280496
CCDC53	-0.317096	1.02102	-0.252412	0.780561	0.0869384	0.0534368	0.821895	-0.450591	0.24446	-0.286278	-0.219651	-0.425179
CCDC6	-0.54132	-0.45471	-0.217282	-0.540907	-0.146574	-0.036131	-0.184559	-0.10941	-0.438242	0.415147	-0.00761119	0.768758
CCT2	-0.528726	-0.13611	-0.243111	-0.424721	0.0998353	0.80552	-0.15896	-0.555403	0.337	-0.0864176	0.228686	-0.228552
CCT3	-0.619862	-0.389	0.0333949	-0.66565	0.399958	0.417416	0.41416	-0.235314	0.37091	-0.0180719	0.208862	-0.0971263
CCT4	-0.627407	0.0817	-0.189194	-0.761298	-0.159915	0.335962	0.145701	-0.357566	0.299224	0.229306	0.443279	0.104756
CCT5	-0.60132	0.388832	-0.277675	-0.793136	-0.0255354	0.239359	-0.0221157	1.17282	-0.111552	-0.0173637	0.460563	0.144106
CCT6A	-0.526225	-0.314473	0.130362	-0.561406	0.156911	0.30785	-0.10712	-0.151443	0.163631	-0.182546	0.651976	-0.211492
CCT6B	-0.644382	-0.189986	-0.29765	-0.594589	0.231486	-0.0254103	0.196784	-0.180843	-0.116051	-0.0881938	0.395041	0.332823
CCT8	-0.511485	-0.199838	0.331308	-0.764449	0.221513	0.439576	0.0914988	-0.0641861	0.215576	-0.235345	0.425376	-0.100187
CD14	-0.413799	-0.148138	0.0958099	0.0932279	0.626488	0.308395	0.448406	0.0395581	-0.27311	-0.578605	0.346399	-0.537031
CD163	-0.387237	-0.416213	0.659617	-0.0689986	0.20621	0.0961212	-0.0641144	-0.386072	-0.176103	-0.496308	0.730426	-0.419949
CD248	-0.390652	-0.453979	-0.262702	0.748803	0.215361	0.100451	1.25863	-0.102142	-0.431214	-0.297465	-0.0111973	-0.41199
CD2BP2	-0.383014	-0.0468769	-0.114964	-0.520594	0.267602	0.3974	0.759129	0.120692	0.0916402	0.559722	-0.192757	-0.0783326
CD34	0.463603	0.00761416	-0.0245394	0.782588	0.154255	0.0396553	-0.377772	-0.134785	-0.365167	-0.114124	-0.343919	-0.289807
CD36	0.0191965	-0.32539	2.08871	0.966505	-0.291083	-0.200008	-0.318256	-0.232344	-0.294081	-0.322134	-0.294049	-0.290522
CD4	-0.160619	-0.391196	0.125936	-0.150932	0.537711	0.589755	0.339372	-0.116916	0.152887	-0.498326	-0.00059614	-0.407662
CD44	-0.190005	0.568232	-0.23072	-0.211469	0.610175	0.0966953	1.41556	-0.0896418	-0.315201	-0.509881	0.141282	-0.224328
CD59	-0.243711	-0.313154	-0.359982	-0.218342	-0.185657	-0.196216	0.0643349	-0.281915	-0.231956	-0.207062	0.91953	-0.0371716
CD81	-0.208255	-0.217088	1.13974	0.580146	-0.31941	-0.0571918	-0.104403	0.176914	-0.248563	-0.0584523	-0.210135	-0.094234
CD9	-0.0694891	-0.342054	-0.367766	-0.229442	-0.0689775	-0.4471	-0.194633	0.521805	0.0810532	0.0571695	-0.151186	0.679254
CD93	1.63457	-0.410019	0.139822	0.209087	-0.128796	-0.26135	-0.299098	0.442071	-0.394209	0.154984	-0.148332	-0.251245
CD97	-0.381699	0.209195	-0.370257	-0.384898	-0.078444	-0.151106	-0.239398	-0.298545	-0.338616	-0.582305	-0.0221803	0.979255
CD99	-0.448559	-0.575496	-0.188637	-0.459098	-0.207197	-0.110939	-0.33934	-0.252999	-0.427323	0.165069	0.338148	0.605894
CDC23	-0.331994	-0.468557	1.04488	-0.296355	0.342593	0.167795	0.28596	1.46242	0.133792	-0.248578	-0.0460858	-0.273683
CDC37	-0.244736	-0.0461443	-0.232935	-0.512752	-0.0589956	0.619528	-0.215484	-0.392798	-0.0290966	-0.101459	0.599121	-0.272228
CDC42	-0.539048	-0.228927	-0.138192	-0.547588	0.0347867	0.347866	-0.225892	0.22903	-0.377581	-0.431361	0.557048	0.160963
CDC42EP2	-0.164801	-0.181248	-0.155405	0.140493	0.233898	0.0120891	-0.122112	2.54405	-0.225417	-0.170768	-0.101122	-0.185173
CDC42EP4	-0.363709	-0.389264	-0.314396	-0.0766868	0.00960523	0.073068	-0.062474	0.0667044	-0.396746	1.1429	-0.191698	0.101211
CDH5	1.55983	-0.24897	0.195729	0.129849	0.464908	-0.0885391	0.245134	-0.0977568	-0.114984	-0.000213579	-0.41258	-0.442183
CDIPT	-0.446268	-0.397916	0.147462	0.338812	-0.291362	0.102477	0.0560447	0.88186	-0.671065	0.752203	-0.223681	0.00289652
CDK20	-0.450615	-0.341051	0.128851	1.03343	-0.309955	0.0209297	0.0806423	0.295567	-0.190815	-0.130009	-0.153977	-0.240843
CDK2AP1	-0.25794	-0.0685951	0.233429	-0.40728	-0.471594	-0.135489	-0.295254	0.267888	0.730975	0.395821	0.30939	0.0612956
CDK4	-0.419909	-0.429512	-0.398535	0.379161	-0.299659	1.3836	0.0290254	-0.347651	-0.319085	-0.418239	-0.285454	-0.272539
CDK6	-0.173305	-0.0263645	-0.199361	-0.241677	-0.0807354	-0.181427	0.540514	0.0222466	1.29659	0.0519181	0.244078	-0.248384
CDK9	-0.304059	0.15876	-0.0479591	-0.354764	-0.152322	0.465698	0.15823	0.202451	-0.125712	0.881292	-0.043668	-0.177792
CDKAL1	-0.221232	-0.304155	-0.305541	-0.370932	0.706203	-0.0152691	-0.263813	-0.0584887	1.21547	0.161264	0.00871511	-0.286128
CDKN1C	-0.238123	-0.288436	-0.00754924	0.200708	0.00921556	-0.118528	-0.19952	-0.219808	0.0315262	1.4213	-0.225225	-0.215383
CDKN2A	-0.412118	-0.401089	-0.276107	0.868247	-0.235033	0.437323	-0.363431	-0.361803	-0.218543	-0.374342	-0.0184022	-0.240728
CDKN2C	-0.506248	-0.480308	-0.428843	1.28629	-0.353785	0.0861919	-0.346414	-0.160875	-0.0920078	-0.440144	-0.328715	0.0533512
CDR2	-0.277057	-0.167	-0.215766	-0.263395	-0.187261	-0.0249485	-0.157284	-0.217222	-0.0905528	-0.208179	-0.119517	0.691326
CEACAM1	-0.0505398	4.19605	-0.118487	-0.084471	-0.127787	-0.0660671	-0.0936908	-0.112541	-0.15567	-0.144939	0.00427042	-0.0760933
CEACAM5	-0.0283798	3.44036	-0.144091	-0.109513	-0.152139	-0.0548152	-0.122653	-0.138964	-0.176291	0.317569	-0.0230572	-0.107369
CEACAM8	-0.105252	2.90474	-0.234871	-0.19708	-0.189205	-0.0685891	0.991714	-0.240378	-0.104258	0.0577264	0.173354	-0.176094
CECR5	-0.186858	-0.055482	0.0977486	-0.1397	0.041468	-0.133824	1.93697	-0.0741041	0.19959	0.142738	-0.0799673	-0.118501
CENPV	-0.211191	-0.171013	-0.060866	-0.246354	-0.161582	-0.193528	-0.287886	-0.271874	0.301441	1.21146	-0.262153	0.2661
CEP41	-0.305481	0.0964179	-0.171066	-0.132604	-0.272333	-0.108308	-0.291547	0.418834	0.0643356	-0.317777	0.803265	-0.148617
CEP44	-0.351914	-0.227892	-0.0528826	-0.352302	0.0579933	-0.0937855	0.482719	1.88681	0.349051	0.025884	-0.209264	0.197602
CERCAM	-0.331726	-0.304442	-0.190317	0.288898	-0.0545202	0.660746	0.447809	-0.22231	-0.221267	-0.203091	0.0283207	-0.372031
CFD	-0.410049	-0.489366	0.157031	0.908021	0.762224	0.198912	-0.139113	0.382269	-0.388135	-0.531389	-0.352943	-0.430679
CFH	0.239984	-0.365002	0.370466	0.558077	0.0055373	0.391822	0.110805	0.00889146	0.0343052	-0.375887	-0.324661	-0.403968
CFI	-0.231488	-0.143488	0.546663	0.360765	0.338218	0.462263	0.314308	0.379741	-0.0541734	-0.193241	-0.384473	-0.447895
CFL2	-0.501383	-0.298253	-0.332648	-0.495963	-0.342525	-0.224329	-0.103211	-0.121385	-0.404684	-0.463396	0.31214	0.977483
CHAMP1	-0.336045	-0.463715	0.36676	-0.262139	0.426199	0.0599956	-0.0676109	0.139604	0.331486	1.07094	-0.201389	-0.300641
CHD3	-0.324009	-0.368648	-0.235507	-0.416446	-0.223819	-0.0912989	-0.0636254	-0.215018	0.721783	1.77976	-0.0666261	-0.0817224
CHD4	-0.345395	0.988225	-0.130376	-0.335111	-0.138273	-0.0761419	1.30714	0.251057	0.547354	0.0806076	0.173189	-0.161213
CHERP	-0.519673	0.466395	0.284872	-0.297231	-0.164188	-0.0891964	0.374778	2.54748	0.284307	1.09786	-0.0775416	-0.336823
CHKB	0.11127	0.109357	0.603582	0.224821	-0.229915	0.466208	0.324567	-0.43431	-0.252656	0.543466	-0.192173	-0.485204
CHMP1A	-0.339144	-0.290007	-0.402174	-0.354454	-0.452079	0.11106	-0.406082	0.127223	-0.254111	0.260681	0.561001	0.18747
CHMP2A	-0.450516	-0.0280723	0.0332365	-0.364951	-0.108261	-0.170396	-0.577789	-0.17154	-0.228414	-0.192641	0.43548	0.445578
CHMP6	-0.223604	-0.577569	0.0426694	-0.0589478	0.130295	0.438553	0.743786	1.59043	0.00251928	-0.00370155	-0.202726	-0.329653
CHORDC1	-0.117679	-0.0707515	-0.347794	-0.435502	-0.0770594	-0.0385472	0.0624693	-0.0707616	0.0392378	-0.426414	0.72455	0.0205163
CHP1	-0.284781	0.412754	-0.00738865	0.1697	0.762954	0.186277	0.192285	-0.271291	-0.211092	-0.0435638	0.0221547	-0.509992
CHST14	-0.426091	-0.0227574	-0.402236	-0.55687	-0.194222	0.110125	0.241468	0.632926	-0.230617	0.186008	0.474862	0.134373
CIAPIN1	-0.469609	-0.345751	0.107083	-0.468492	-0.160487	0.00508984	0.111828	0.295248	0.191585	0.16667	0.75622	-0.224288
CIRBP	-0.561417	-0.457327	0.226933	-0.389624	0.0880043	0.253322	-0.138266	-0.22648	0.417928	0.98203	0.0477426	-0.217824
CIRH1A	-0.386579	0.814787	-0.358672	-0.394113	-0.153469	0.0602712	0.212202	0.215238	1.20383	0.177484	-0.0983351	0.0480623
CKAP4	-0.41131	-0.418153	-0.254778	-0.185081	-0.259339	0.906581	0.713862	-0.162702	-0.22493	-0.0073663	0.281809	-0.38048
CKB	-0.486517	-0.450017	-0.326599	-0.265452	-0.155231	-0.240394	-0.367064	-0.478703	-0.377096	0.00498985	-0.346473	1.19987
CLEC3B	0.145383	-0.318939	0.0865002	0.332071	0.738146	0.195052	-0.279506	0.688904	-0.0113198	-0.069605	-0.345212	-0.489078
CLIC1	0.228962	1.33663	-0.14934	-0.224646	0.34294	0.262013	0.877723	0.0393702	-0.338343	0.0408369	0.128234	-0.526239
CLIC4	-0.639078	-0.521271	-0.109798	-0.516206	-0.199026	0.0853893	-0.209511	-0.191207	-0.342352	-0.582377	0.0134294	1.02523
CLIC6	-0.240978	-0.0236331	-0.0674787	-0.211926	0.128944	0.839511	-0.196087	-0.174469	-0.0956924	-0.254101	-0.0313071	-0.195733
CLIP2	-0.365281	-0.297284	0.291487	-0.423467	-0.0993491	-0.0212096	-0.11981	0.180969	0.0297416	-0.0232097	0.745945	-0.17637
CLP1	-0.29058	-0.183282	-0.468344	-0.223856	-0.251566	-0.218069	0.340951	0.816872	0.574657	0.864194	-0.066147	0.0823103
CLSTN1	-0.475667	0.410545	-0.399763	-0.478673	-0.0606594	-0.0571006	0.0823549	-0.367423	0.149565	-0.0921953	-0.0167779	0.633117
CLTA	-0.693713	-0.467981	0.0224162	-0.438466	-0.0175804	0.181436	-0.0262489	-0.289399	-0.437879	-0.120441	1.03	-0.189027
CLTB	-0.220576	-0.459704	-0.0232384	-0.343357	-0.336954	-0.0772153	-0.460265	-0.199384	-0.340333	0.0500111	0.685246	0.187418
CLTC	-0.513395	-0.290806	-0.0595365	-0.395302	0.330948	0.820252	0.282017	-0.0310249	-0.403987	-0.350378	0.489396	-0.44218
CLTCL1	-0.475416	-0.052286	-0.223403	-0.222235	0.377394	0.631045	0.705625	0.26363	-0.393023	-0.439037	0.220107	-0.307516
CLUH	-0.0868916	1.30767	0.714418	-0.0303494	0.00144596	-0.120422	0.567263	-0.00309429	0.78029	-0.06912	-0.0942147	-0.35728
CMPK1	-0.61801	0.0483405	0.387678	-0.561622	0.0242812	0.110853	0.209522	-0.424398	-0.43102	0.23402	0.469004	0.0896769
CNDP2	-0.264511	-0.0296929	0.475257	-0.190743	0.436989	0.642376	-0.021471	-0.0941476	-0.320511	-0.425691	0.353847	-0.568644
CNN1	-0.347533	-0.367791	-0.383687	-0.35841	-0.376939	-0.368771	-0.366248	-0.313363	-0.365064	-0.37277	-0.373614	1.55075
CNN2	-0.378059	0.270106	-0.550831	-0.515068	0.199037	0.129985	0.97796	-0.493943	-0.0766461	0.326202	0.455536	-0.177239
CNN3	-0.239488	-0.0476233	-0.405967	-0.581146	-0.234533	0.157645	-0.0904276	-0.222388	0.333696	0.165358	0.53647	0.0246969
CNOT11	-0.341502	-0.205089	-0.0886817	-0.302463	-0.127606	0.0895552	0.203225	-0.295585	0.107792	1.53671	0.121118	-0.297298
CNP	-0.757222	-0.588978	0.033991	0.076857	-0.0457933	-0.00106674	0.0982639	1.52004	-0.433072	0.769178	0.0150149	-0.0768508
CNPY4	-0.518136	-0.456194	-0.25233	-0.188889	-0.183067	0.410401	0.162004	-0.513773	-0.289605	1.43104	-0.0151723	-0.152213
CNTFR	-0.319298	-0.336007	0.610356	0.43926	-0.0825754	0.341843	-0.132421	-0.336007	-0.186446	0.561736	-0.336007	-0.288991
COASY	-0.618079	-0.252485	-0.0945728	-0.329542	0.516268	0.311517	0.619425	0.0253928	-0.567154	0.701496	0.0852329	-0.241248
COG1	-0.347674	0.139337	-0.0692001	0.0144192	0.00475346	0.501812	1.23886	0.329849	-0.237459	0.457887	-0.0872106	-0.481752
COG4	-0.261945	-0.0316519	-0.0249138	-0.334732	0.26165	0.251751	0.632224	0.768129	-0.263784	0.735131	-0.00222539	-0.337017
COG6	-0.503235	0.156299	-0.0330699	-0.375398	0.0933064	0.690077	0.327071	0.518554	-0.264666	0.785661	-0.138227	-0.286213
COL14A1	-0.397007	-0.375013	-0.27968	0.62053	0.0863347	0.518404	-0.134616	-0.181752	0.217413	-0.43756	-0.404524	-0.131738
COL15A1	0.890004	0.019843	0.144744	0.48103	-0.0693306	-0.143356	-0.146276	0.953901	-0.34474	-0.393474	-0.466761	0.00870448
COL18A1	1.2648	-0.273249	-0.170111	0.0323352	-0.175073	-0.325958	0.318088	1.18446	-0.406453	-0.0200253	-0.328659	0.143659
COL1A1	-0.554495	-0.381566	-0.209086	1.09193	-0.0783374	0.282638	0.410144	-0.164102	-0.304004	-0.371159	-0.0332184	-0.445348
COL1A2	-0.534691	-0.519404	-0.135347	1.14803	0.0598541	0.179229	-0.150657	-0.0715809	-0.176929	-0.43548	-0.0945681	-0.380561
COL4A2	0.641432	-0.538723	-0.0317505	-0.155936	-0.304255	-0.472713	-0.350498	0.0855775	-0.484401	-0.204452	-0.353434	0.973887
COL5A1	-0.324138	0.334139	-0.219166	0.425633	-0.0399621	0.258195	1.5104	0.122783	-0.0394677	-0.238936	-0.091715	-0.404873
COL5A3	-0.150444	0.465489	-0.210409	0.144147	-0.0535963	0.315568	1.65683	0.122824	-0.201996	-0.312482	-0.059474	-0.289916
COL6A6	-0.357568	-0.391253	-0.129948	1.18934	-0.158425	0.282669	-0.28349	0.396013	-0.0478925	-0.403451	-0.348637	-0.312738
COL8A1	-0.143845	-0.193901	-0.268179	-0.203969	0.0181542	-0.0115274	-0.0865047	2.76046	-0.140357	0.0657662	-0.181598	0.124976
COLGALT1	-0.414838	-0.514917	-0.20693	-0.384662	-0.105916	0.178396	-0.1319	0.629986	-0.377553	-0.64158	0.720817	0.11063
COMT	-0.422232	-0.38466	-0.0350088	-0.407171	-0.122335	0.161742	-0.382778	-0.0512375	0.276309	-0.53	0.65014	0.0475623
COPA	-0.427651	-0.472174	0.194495	-0.137302	0.266286	0.475735	0.36164	0.977189	-0.579104	-0.0146704	0.403872	-0.54446
COPB1	-0.535644	-0.166081	-0.207616	-0.361416	0.28552	0.845989	0.224287	0.0915506	-0.186985	-0.283723	0.525743	-0.554631
COPB2	-0.666358	0.466833	-0.185552	-0.27523	0.231225	0.739705	0.34551	0.498557	-0.230728	-0.469636	0.459289	-0.472091
COPE	-0.649676	0.219354	-0.191884	-0.295466	0.11176	0.718823	0.607516	-0.49235	-0.159797	0.207514	0.273701	-0.391977
COPG1	-0.435107	-0.277981	-0.223637	-0.250143	-0.121642	0.730238	0.344184	0.558455	-0.225608	-0.16124	0.359099	-0.334669
COPG2	-0.187901	-0.430914	-0.100929	-0.437623	-0.328661	0.0390601	-0.107321	0.315393	-0.319924	0.436994	0.66105	-0.0602759
COPS2	-0.493668	-0.420397	-0.0820411	-0.312336	-0.328802	0.087564	0.0647621	1.3972	-0.3625	0.63449	0.33881	-0.0255482
COPS3	-0.557084	-0.502254	0.165839	-0.595313	0.134275	0.626716	-0.216975	0.373343	-0.338455	0.230103	0.121891	0.025999
COPS4	-0.563735	-0.4558	-0.21295	-0.484352	0.513564	0.25981	0.161475	0.0654826	-0.321277	0.562682	0.154066	-0.0850579
COPS8	-0.649954	0.250797	-0.0282549	-0.674301	-0.398646	0.0836987	0.442323	-0.215435	-0.452393	1.26934	0.37013	0.146009
COPZ1	-0.361216	0.305741	-0.00931497	-0.127088	-0.0198939	0.247117	1.85594	-0.0709326	-0.131473	0.350209	0.0272482	-0.360914
CORO1A	-0.134892	0.45555	-0.00432275	0.0146967	0.185727	0.327632	0.359272	0.344379	-0.220779	-0.560006	0.402644	-0.492778
CORO1C	-0.553786	-0.607607	-0.174131	-0.519607	0.0224051	-0.173187	0.0802216	-0.100168	-0.346885	-0.70275	0.402583	0.751031
CORO2B	-0.203003	-0.179533	0.142433	-0.17529	0.657618	0.324706	-0.239201	2.38208	-0.367852	-0.252206	-0.27809	-0.187191
CORO7	-0.235511	-0.142551	-0.041352	-0.113912	0.321837	0.421978	0.0736922	0.310747	0.246052	-0.431414	0.471457	-0.625323
CORO7-PAM16	-0.285915	-0.139668	-0.0580807	-0.16817	0.316009	0.400789	0.113636	0.250293	0.259206	-0.32606	0.503567	-0.616831
COTL1	-0.215023	-0.243199	-0.0062657	-0.332291	-0.18384	0.123843	0.0789103	1.67388	-0.273795	-0.303903	0.539893	-0.133936
COX15	-0.104527	0.72456	1.73712	-0.0677462	0.0244159	-0.22364	-0.106784	-0.160523	0.0977227	-0.245863	-0.0526501	-0.0823387
COX5A	-0.40161	-0.424606	-0.0819955	-0.40747	-0.429212	-0.352859	-0.0598185	0.574163	0.0756627	0.289232	0.474022	0.352699
COX6B1	-0.247523	-0.423667	-0.344037	-0.403545	-0.350201	-0.223537	-0.367329	-0.0950104	0.08235	0.214953	0.355859	0.474415
CP	-0.200315	-0.318325	0.225442	0.461984	0.252072	0.592042	-0.0292723	-0.0212289	-0.261278	-0.341251	-0.302974	-0.344972
CPM	-0.201961	-0.244166	-0.215153	0.76617	-0.128975	0.31367	-0.243058	-0.226273	-0.236544	-0.243446	-0.142759	-0.20799
CPNE1	-0.446115	0.477433	-0.270692	-0.351444	-0.033981	0.052925	1.63716	-0.0770285	0.194134	0.308279	0.193842	-0.184113
CPNE3	-0.832243	-0.138905	-0.222539	-0.194917	0.156677	0.039955	0.179663	1.083	-0.200614	-0.024735	-0.168093	0.415053
CPOX	-0.197762	1.35007	-0.0305804	-0.534819	0.537555	-0.00226727	0.066995	-0.00886255	-0.0289333	-0.133276	0.387725	-0.231107
CPQ	-0.571822	-0.642967	-0.309561	0.326493	0.222927	0.00357023	0.853779	0.22042	-0.418164	0.728443	-0.340135	-0.0326975
CPSF2	-0.55984	0.156637	0.0891238	-0.49629	0.00170831	0.0789192	-0.162866	0.254584	0.445311	0.299675	0.532372	-0.238015
CPSF3	-0.378388	-0.158762	-0.162971	-0.479898	0.244252	0.0103541	0.324379	0.532836	0.766206	0.238159	0.308349	-0.293242
CPSF6	-0.561482	-0.272027	0.268739	-0.208984	-0.16509	0.24897	0.46634	-0.148012	0.299122	1.45524	-0.208089	-0.260096
CPT1A	-0.375675	-0.393174	-0.510428	-0.506033	-0.356418	-0.101594	-0.0517662	0.745642	-0.580132	0.301214	-0.0479782	0.890199
CPVL	0.165083	-0.175737	-0.314898	-0.0372368	-0.0707823	0.497862	0.163364	0.556466	-0.251581	-0.241034	0.380978	-0.492761
CRABP1	-0.122587	-0.132243	-0.129924	-0.117376	-0.0930802	-0.105909	-0.122333	-0.128268	-0.111893	1.27858	0.0320183	-0.123803
CRABP2	-0.335243	-0.207758	-0.142846	-0.16669	0.378363	-0.00640052	0.039853	-0.159294	-0.182082	1.22607	-0.0591575	-0.220398
CREB1	-0.143131	-0.248964	-0.0781458	-0.0963025	0.131524	-0.00586917	-0.00501531	0.151918	-0.0284119	1.41622	-0.197445	-0.243399
CRIP1	-0.212116	-0.325814	-0.395608	-0.486021	-0.107846	-0.269259	-0.0193398	-0.121297	-0.204785	1.16652	0.0608259	0.377941
CRIP2	0.384209	0.0826647	-0.314767	-0.303468	-0.215376	-0.1959	-0.174365	-0.222154	0.0922349	1.68391	-0.198493	-0.0102356
CRK	-0.268042	-0.523066	0.00509321	0.0598062	-0.132823	0.314611	1.45873	0.105014	-0.371333	0.539474	-0.146418	-0.24499
CRKL	-0.614798	-0.377579	-0.285232	-0.0519744	0.159887	0.329185	0.139403	-0.18407	0.211874	1.16697	0.0416294	-0.467592
CRLF3	-0.0608543	0.376068	-0.328808	-0.186392	-0.0523314	0.490828	-0.253282	0.206856	0.187862	-0.274525	0.464801	-0.450288
CRTAC1	-0.0502578	-0.488295	-0.0287011	0.231953	-0.0419403	-0.0324855	-0.257165	-0.2131	-0.270942	1.29249	-0.308316	-0.0984332
CRTC1	-0.349596	-0.33725	-0.142919	-0.184138	0.0072371	0.12122	0.360569	0.0182576	0.162203	1.34493	-0.110333	-0.259459
CRYAB	0.309794	1.24084	-0.0204137	0.47334	-0.291767	-0.310453	-0.423711	-0.147877	-0.430536	-0.416478	-0.245282	0.364311
CRYZL1	-0.468745	-0.528772	-0.509404	0.62808	-0.162461	0.129825	0.303206	-0.112629	-0.342596	0.290874	0.116241	-0.260767
CSAD	-0.225909	-0.239629	0.340319	1.20145	-0.221108	-0.14802	-0.222427	-0.181442	-0.237472	-0.105814	-0.239629	-0.238247
CSNK1E	-0.10514	-0.201008	-0.191753	-0.398855	-0.0446513	0.0871667	0.311702	2.09265	0.451763	0.194947	0.0294576	-0.177522
CSNK1G3	0.287189	0.695084	-0.2778	-0.308707	0.299436	0.267159	-0.0838527	0.208632	0.822328	0.0754645	-0.281108	-0.259825
CSNK2A1	-0.365831	-0.412914	-0.367968	-0.677273	0.150621	0.204927	0.122992	-0.126261	0.655567	0.796157	-0.0841411	0.093307
CSNK2A2	-0.267578	0.0993115	0.234763	-0.292382	0.611364	0.462527	0.099731	0.560072	0.407983	-0.235868	-0.109111	-0.412095
CSNK2A3	-0.35158	-0.35052	-0.356966	-0.560656	0.244466	0.141563	0.188348	-0.0998213	0.545441	0.893182	-0.086664	-0.0175253
CSPG4	-0.190171	-0.474463	-0.269751	-0.233274	-0.396958	-0.0894268	0.0451545	1.41318	-0.420454	-0.350538	-0.20597	0.827964
CSRP1	-0.0757785	-0.285772	-0.382932	-0.340732	-0.39326	-0.345932	-0.350255	-4.69571e-05	-0.400485	-0.392537	-0.379022	1.41733
CSTB	-0.545512	0.238918	-0.418662	0.363371	-0.273074	0.0552384	1.11187	-0.136369	-0.593794	-0.233134	0.363305	-0.112036
CSTF1	-0.476211	0.430419	-0.0473066	-0.489113	0.309217	-0.00787616	0.270353	-0.169055	1.01315	0.797283	-0.18213	-0.126103
CSTF3	-0.436046	-0.13503	-0.363856	-0.456329	-0.123069	0.155471	0.0503985	0.223559	1.03259	0.770198	0.0318002	-0.118997
CTAGE5	-0.234236	0.267679	-0.169806	-0.111167	0.0541738	0.122909	-0.170303	-0.341138	-0.159019	1.0885	0.110867	-0.303127
CTBP1	-0.786754	-0.260007	0.0542726	-0.533456	0.135443	0.0765157	0.125873	1.16794	0.269559	0.985358	-0.0504176	-0.0104579
CTBP2	-0.37514	0.387912	0.210127	-0.414859	0.306995	-0.086586	0.171064	1.22259	0.191363	0.991086	-0.277985	-0.102898
CTBS	-0.082839	-0.0970026	0.117943	-0.02744	-0.0884096	-0.0551102	1.91622	0.179411	-0.207338	0.0232777	0.0802303	-0.218343
CTDSPL2	-0.337183	-0.327357	-0.357297	-0.18304	-0.0891651	-0.142637	0.112337	0.391734	0.836512	1.11494	-0.207211	-0.0337787
CTF1	-0.280207	-0.267671	-0.298502	-0.0919654	-0.292213	-0.184351	0.765343	-0.263037	-0.390827	0.308642	-0.334991	0.709863
CTNNA3	0.298603	0.198368	-0.176427	-0.0708194	-0.00177479	-0.0879717	0.249174	2.13402	-0.153502	0.122045	-0.1538	-0.125598
CTNNB1	-0.317144	-0.504433	-0.411588	-0.387238	-0.410182	-0.0557554	0.221178	0.588454	-0.165904	1.35067	-0.0999127	0.310969
CTNNBL1	-0.294753	0.175966	0.0405046	-0.357466	0.403103	0.131278	0.394574	0.652154	0.975708	0.0453877	-0.198388	-0.240628
CTPS1	-0.48252	0.338287	-0.554388	-0.429483	-0.312864	-0.101215	0.325253	-0.516368	-0.0593867	-0.238133	0.0246977	0.853066
CTSA	-0.335061	-0.412685	-0.288362	-0.106416	-0.0151472	0.366664	1.73037	0.478461	-0.154493	-0.199851	0.282659	-0.396737
CTSB	-0.27514	-0.129319	-0.193864	-0.462916	-0.273364	-0.115455	0.156024	0.326886	-0.213821	-0.353921	1.11843	-0.124119
CTSC	-0.421609	-0.280635	-0.328006	0.378169	-0.162589	0.376767	0.155861	0.203985	-0.403378	-0.457512	0.500715	-0.386744
CTSD	-0.0135912	-0.0603377	-0.327453	0.139763	-0.339708	0.0542181	0.649712	-0.297468	-0.279782	-0.171385	0.684197	-0.375263
CTSG	-0.225109	0.361372	-0.0209786	0.855434	-0.165176	0.0436136	0.142232	-0.174194	-0.257488	-0.255798	-0.112423	-0.241704
CTSH	-0.151839	-0.335277	-0.182831	-0.169367	-0.198039	0.0117147	1.4112	-0.168065	-0.308869	0.34123	0.356191	-0.192337
CTSZ	-0.39131	-0.303788	0.041472	-0.137067	-0.307802	-0.0523727	-0.03849	0.18375	-0.267207	-0.288853	0.977312	-0.213966
CUL2	-0.221143	0.146127	-0.186025	-0.413304	0.0461362	0.231209	1.38346	-0.122056	-0.06552	-0.369006	0.497392	-0.258386
CUL5	-0.255911	-0.451034	0.607108	-0.287356	-0.150893	0.249631	-0.431371	-0.152752	-0.166749	0.94457	0.0239875	-0.109743
CUL7	-0.475097	-0.49611	-0.22593	0.133438	0.237372	0.21551	0.962647	0.0391518	0.361462	0.844299	-0.271718	-0.429757
CUTA	-0.25814	0.4488	-0.0383148	-0.222769	-0.0611444	0.0139269	0.204841	-0.326614	-0.161495	1.20452	-0.110188	-0.0483084
CWC15	-0.325811	0.13503	-0.235767	-0.214707	-0.24928	-0.168746	-0.236534	2.15324	-0.00218126	0.0581295	0.273021	0.0729476
CWF19L1	-0.274877	2.56241	-0.327347	-0.149534	0.105854	-0.0610219	0.0485109	0.30661	0.25654	0.580971	-0.0780709	-0.248997
CXorf38	-0.346877	0.113497	-0.405773	-0.119659	-0.00226256	0.529945	1.23509	-0.151368	0.0457234	0.323999	0.0656815	-0.436601
CYB5A	-0.170049	-0.155656	-0.175257	1.1319	-0.216365	-0.17518	-0.147288	-0.167129	-0.295448	-0.365707	-0.205584	-0.0261334
CYB5B	-0.329267	1.67567	0.0136199	-0.611077	0.261582	-0.146864	0.728984	1.43171	-0.490329	0.348792	0.151545	-0.047206
CYB5R2	-0.360845	0.031846	-0.357042	-0.313687	-0.227225	-0.215747	0.691595	0.290495	-0.147814	0.805343	-0.2115	0.465272
CYBA	-0.364	-0.306171	-0.160567	0.0404244	0.358302	-0.138159	-0.42657	-0.222249	-0.313993	-0.373029	0.845171	-0.31966
CYBB	-0.253366	-0.0692754	-0.148914	-0.171005	0.301135	0.308171	0.289452	-0.135552	0.0104467	-0.539473	0.518208	-0.39229
CYBRD1	-0.310019	-0.295679	-0.202872	0.100961	-0.183721	0.597433	-0.267586	-0.369325	-0.295453	0.692321	-0.33077	-0.00457491
CYGB	1.05645	-0.275173	0.000780765	-0.00722523	-0.0912612	-0.0398774	1.2501	0.331031	-0.246333	0.0122784	-0.16376	-0.269906
CYHR1	-0.166891	-0.0374589	-0.101374	-0.354872	0.125308	0.0076823	-0.00393319	2.09528	0.0962623	0.404362	0.0212204	-0.168982
CYP20A1	-0.418242	-0.52506	0.363539	-0.164697	-0.13948	0.696847	0.29083	0.201165	-0.269995	-0.211296	0.155321	-0.220322
CYTH1	0.944986	0.251327	0.298771	-0.232388	0.184291	0.222268	0.00764339	0.219848	0.00940956	-0.268767	-0.0129129	-0.402715
CYTH2	0.740903	0.858552	-0.0845057	-0.315651	0.518248	-0.106616	0.36387	1.837	-0.192477	0.132945	-0.224108	-0.348849
DAG1	-0.0734726	-0.198518	-0.169162	-0.245742	-0.109213	-0.2039	-0.241455	1.15005	-0.0606611	-0.423385	-0.461697	0.89116
DAGLB	-0.302973	-0.0298748	-0.248162	-0.349425	0.231521	0.681388	0.0757837	0.591432	-0.294008	-0.539387	0.508168	-0.406656
DAK	-0.509708	-0.043654	0.262916	-0.28845	-0.240511	0.119435	-0.0333986	-0.111389	-0.277534	1.73902	-0.0884965	-0.0759625
DAP	-0.378154	-0.512122	-0.349166	-0.390507	-0.248522	0.210492	-0.16967	0.16584	-0.362716	0.722435	0.50557	-0.0568763
DAP3	0.114188	0.046827	0.0819972	-0.315211	-0.0081333	-0.230154	0.00317409	3.36704	-0.0886074	0.282921	0.0515789	-0.185997
DARS	-0.596597	0.199328	0.00161423	-0.575963	0.232689	0.147904	0.581194	0.395785	-0.180403	-0.00285087	0.753445	-0.346715
DAZAP1	-0.404896	-0.229369	-0.0265741	-0.401541	0.0802303	-0.205586	0.827061	0.17594	0.966814	0.344579	-0.0675462	0.0464445
DBI	-0.238597	-0.184359	1.11288	0.441328	-0.160452	-0.0955567	-0.0509459	1.11863	-0.385621	-0.353264	-0.0312615	-0.162541
DBN1	-0.247554	-0.204992	0.131143	-0.325186	0.302799	0.200295	-0.164237	0.319379	1.16796	-0.0711217	-0.00773256	-0.305667
DBNL	-0.756383	0.340661	-0.226283	-0.199877	0.17432	0.248983	-0.254594	-0.142536	-0.474937	-0.0113393	0.785389	-0.306893
DBR1	-0.42396	-0.267121	-0.232004	-0.487524	0.339006	0.218655	0.464678	0.215914	0.0351366	0.811085	0.0570182	-0.200241
DCAF7	-0.382037	-0.0470818	-0.193888	-0.484333	0.444949	0.322671	-0.12718	0.0650432	0.409651	0.981752	-0.398258	-0.0505265
DCAKD	-0.563363	-0.636722	0.229859	0.270941	-0.271117	0.00949781	0.455219	0.701146	-0.149255	1.1591	-0.382034	-0.0548275
DCHS1	-0.300872	-0.553028	0.581145	-0.1952	-0.140354	0.109639	0.523881	-0.197012	-0.108344	0.9356	-0.298399	0.0564032
DCN	-0.37279	-0.389366	-0.193332	0.966859	0.172915	0.206146	-0.181286	0.784602	-0.295543	-0.348866	-0.245273	-0.348168
DCPS	-0.517922	-0.282834	-0.0228214	-0.0627462	-0.136224	-0.167975	0.573192	0.751328	-0.214471	1.09738	-0.0952392	0.0118416
DCTD	-0.398161	0.747599	-0.252793	-0.187231	0.292506	0.503309	0.704455	1.28779	-0.233929	-0.233075	0.0170855	-0.366576
DCUN1D5	-0.378888	0.45664	-0.0890811	-0.263762	-0.0289455	-0.146883	0.15973	0.868808	0.995449	0.453531	0.130523	-0.28215
DCXR	-0.172034	-0.197076	1.02289	0.514882	-0.375189	-0.25951	-0.241472	-0.0118401	-0.331181	0.630724	-0.0269034	-0.197412
DDAH2	-0.237588	-0.257026	0.104984	0.814381	0.0216871	0.149462	0.100743	0.211692	-0.211919	0.188166	-0.363853	-0.338117
DDI2	0.173346	1.10213	0.28866	0.229154	0.326312	0.3113	0.0105031	-0.130817	-0.261777	-0.161125	-0.058546	-0.561859
DDOST	-0.679015	0.163296	-0.128821	-0.374121	0.3085	0.651254	0.984267	-0.0537636	-0.0835824	-0.158659	0.277725	-0.395902
DDX1	-0.632955	-0.0195256	-0.144129	-0.771904	0.156789	0.12319	0.506614	0.819534	-0.0386827	0.624846	0.433044	-0.123352
DDX17	-0.566454	-0.427172	0.0116337	-0.671652	0.275981	0.176092	0.200008	0.203787	0.487301	1.43239	-0.111823	-0.165936
DDX18	-0.335812	1.18361	-0.0630854	-0.464447	-0.174555	-0.186118	-0.130372	-0.299321	0.747958	0.25072	0.300327	0.0471126
DDX19A	-0.474914	-0.0825126	-0.0637605	-0.454272	-0.268808	0.204229	-0.0878746	1.32409	-0.11068	0.927859	0.242578	-0.140989
DDX19B	-0.460431	-0.0688266	-0.0333799	-0.443454	-0.248691	0.209518	-0.130626	1.01868	-0.102662	0.949684	0.240344	-0.140776
DDX39A	-0.576755	-0.226989	-0.0069927	-0.573797	0.211709	-0.0315592	0.878332	0.757151	0.667071	0.380125	0.0824923	-0.0902211
DDX39B	-0.535673	-0.442181	-0.0272896	-0.697393	-0.113381	0.0401854	0.493622	1.40364	0.318729	0.769172	0.247747	-0.0650935
DDX3X	-0.498915	-0.094933	0.13093	-0.829149	0.473902	0.148834	0.483522	0.442872	0.304599	0.227565	0.331781	-0.185047
DDX3Y	-0.475099	-0.125727	-0.070051	-0.874486	0.537911	0.165856	0.676344	0.153275	0.368441	0.264161	0.35758	-0.208099
DDX4	-0.475757	0.334067	-0.457769	-0.326432	-0.375289	-0.252141	-0.0383838	0.170831	-0.135232	0.286458	0.388779	0.40815
DDX47	-0.291468	0.367029	-0.252737	-0.447599	0.219779	0.141142	0.199861	-0.124209	1.20792	0.248677	-0.0772789	-0.168583
DDX49	-0.231078	-0.133403	-0.347361	-0.294426	0.282205	0.0181972	0.451789	0.401543	1.24917	0.312835	-0.153072	-0.245552
DDX5	-0.323273	-0.230304	-0.129721	-0.537673	0.388805	-0.0369757	0.760896	1.01737	0.531123	0.245876	0.153861	-0.24201
DDX51	-0.173435	0.233706	0.0219482	-0.237683	0.250559	-0.295095	0.0830811	-0.336695	0.460402	1.0396	-0.0708121	-0.140571
DDX6	-0.419922	-0.0191047	-0.0724635	-0.673944	0.498926	0.0709478	0.435496	-0.152933	0.554201	0.708881	0.205745	-0.300928
DEK	-0.35617	-0.401354	-0.426003	-0.511905	-0.371587	-0.185434	0.376236	0.743597	0.205538	0.19896	0.417468	0.293092
DENND4B	-0.121721	-0.181959	-0.0240384	-0.177912	0.0425032	0.224002	-0.190958	2.19483	-0.0788353	-0.253763	0.0871317	-0.171819
DERA	-0.079745	-0.0724822	-0.0312347	0.0952147	0.749449	0.444048	0.639351	0.55278	-0.274448	0.0922912	-0.19497	-0.653572
DERL2	-0.272047	-0.0609687	-0.124419	-0.39789	0.241755	0.153096	0.582336	-0.0461236	-0.232224	0.812059	0.198452	-0.289823
DES	-0.252515	-0.385064	-0.376641	-0.32378	-0.353719	-0.28016	-0.354897	-0.307739	-0.210872	-0.412635	-0.302631	1.33286
DESI1	-0.456856	-0.194045	0.306022	-0.115827	-0.264841	-0.103434	0.308801	0.159262	-0.290159	-0.303467	0.902967	-0.238316
DFFA	-0.354253	-0.0253626	0.0406929	-0.599887	-0.391667	0.270644	-0.350149	0.209833	0.00126125	1.15413	0.16937	0.0283523
DFFB	-0.146363	1.18324	0.191761	-0.381592	0.197647	0.112323	0.651092	0.998228	0.296698	0.253804	0.0383395	-0.437228
DHCR7	-0.329704	0.493749	1.73711	0.105933	-0.326484	-0.206633	0.13195	0.270239	-0.181809	0.535837	0.0738024	-0.323717
DHODH	-0.263629	-0.190212	1.63968	0.0755396	-0.0173983	-0.193132	0.0928386	-0.18226	-0.0717278	0.508377	-0.108882	-0.214486
DHRS3	-0.234199	-0.260211	1.68918	-0.111307	-0.0271406	0.146856	-0.104109	-0.035565	-0.229241	0.212135	-0.10318	-0.16582
DHRS7	-0.526732	0.29849	-0.341708	-0.338864	0.34161	0.273538	0.0783272	-0.0462197	-0.260476	-0.0100995	0.659975	-0.378366
DHTKD1	-0.334298	-0.345614	1.1639	-0.305275	0.0533441	0.0686831	0.422184	0.43072	0.369488	0.431102	-0.0984625	-0.254285
DHX15	-0.419955	-0.374809	-0.0291496	-0.770973	-0.0845621	0.159452	0.0238926	1.21974	0.38764	0.63738	0.271166	-0.0528923
DHX16	-0.0958303	0.135461	-0.252577	-0.414749	0.0857939	-0.137285	0.364048	0.00203608	1.11191	0.320269	0.213946	-0.25639
DHX29	-0.199579	-0.355425	-0.198044	-0.292988	0.0842155	-0.00373165	0.00629575	-0.142975	0.0440878	1.15223	0.166586	-0.229233
DHX30	0.237763	0.682493	0.0169407	-0.42267	-0.00861857	0.077208	0.0224241	0.157032	0.377284	1.08754	-0.235197	-0.214346
DHX32	-0.22107	-0.388367	0.975101	-0.153215	-0.145858	0.17134	0.574364	0.435952	0.350163	-0.0925494	0.250226	-0.447535
DHX9	-0.510922	-0.239523	-0.0815445	-0.718506	-0.0861508	0.131183	-0.0596933	0.100314	0.860295	1.00783	0.014746	0.047906
DIP2B	-0.212746	0.323375	0.483223	-0.121517	0.0238635	0.111713	0.623929	0.342071	-0.358273	0.703153	0.126292	-0.446703
DIS3	-0.273687	-0.178581	-0.142844	-0.40671	0.481281	-0.0535537	-0.0806781	0.78622	0.809739	0.29871	0.136219	-0.31409
DLG1	-0.51952	-0.247929	-0.0230571	-0.333165	-0.2004	0.211444	0.622908	0.696338	-0.172461	0.806515	-0.146971	0.10302
DLG4	-0.256504	-0.222312	0.225901	-0.240814	-0.204327	-0.066919	-0.0656896	-0.229519	-0.189284	1.99187	-0.177432	-0.0802097
DMD	-0.140999	-0.331063	-0.523348	-0.178979	-0.356416	-0.337432	-0.409143	1.06031	0.0240595	-0.446991	-0.332644	1.08133
DNAJB14	-0.305562	0.328048	-0.212858	-0.434646	-0.191123	0.251136	0.162718	1.20145	-0.33805	-0.299575	0.0694361	0.32095
DNAJB8	-0.381442	-0.332641	-0.235749	-0.443918	0.118506	0.651218	0.423157	-0.103316	0.490144	-0.346544	-0.0028608	-0.0559329
DNAJC13	-0.388747	0.0303224	0.0833534	-0.311724	0.13056	0.583737	0.153157	0.340783	-0.330763	-0.397749	0.38346	-0.28271
DNAJC5	-0.502925	-0.100066	0.448826	-0.347931	0.188187	0.461858	0.108441	-0.43277	-0.112174	0.16623	0.321818	-0.343039
DNASE2	-0.486781	-0.31698	-0.438131	0.181053	-0.268517	-0.00824886	-0.277912	0.225123	-0.368685	-0.0789595	0.883175	-0.283088
DNM1	-0.661692	-0.445409	-0.21774	0.217343	0.48532	0.694752	0.929708	-0.0703885	-0.587617	-0.463773	0.127149	-0.465551
DNM1L	-0.262749	-0.319445	0.0734787	-0.666733	0.434997	0.179954	0.693386	0.651041	-0.00304807	0.26423	0.0822376	-0.116351
DOCK1	-0.105174	-0.544039	0.506187	-0.0938109	-0.17514	0.521104	-0.43642	1.25303	-0.193917	0.841923	-0.181255	-0.381662
DOCK10	-0.116269	0.373024	-0.346821	-0.192589	0.0526265	0.254296	0.201962	-0.000300048	0.202958	-0.330909	0.547683	-0.416562
DOCK2	-0.222216	-0.214746	0.0178646	-0.0569074	0.154243	0.441988	-0.0823297	0.141846	-0.221536	-0.503909	0.496544	-0.421669
DOK2	0.030302	-0.258434	-0.141725	0.199712	0.459675	0.61547	0.236029	-0.134497	-0.256426	-0.643751	0.179182	-0.609592
DOK3	-0.226329	0.102715	-0.216776	-0.229733	0.564041	0.0515506	0.241458	-0.354351	-0.0497252	-0.202242	0.496504	-0.370181
DPH6	-0.240949	0.607875	-0.275576	-0.308146	0.164939	-0.0953606	-0.0814492	-0.0040549	-0.136506	1.46551	0.00201401	-0.182917
DPP3	-0.438461	-0.0214474	-0.198749	-0.451124	0.334577	0.364363	-0.0253849	-0.391589	-0.255601	-0.32714	0.751628	-0.298246
DPP7	-0.388238	0.277111	-0.209424	0.212993	0.114446	0.238496	1.0958	0.85785	-0.307058	0.323712	-0.0723527	-0.451843
DPP9	-0.468686	0.136305	-0.169236	-0.454096	0.0775245	0.019605	0.00317236	0.870492	-0.0956995	-0.520352	0.751007	-0.0758928
DPT	-0.2504	-0.404302	0.0615905	1.05325	-0.173073	0.467493	-0.324899	-0.193315	-0.181071	-0.424945	-0.241024	-0.378663
DPY19L1	0.118908	1.30841	0.12338	-0.146205	-0.117704	0.2269	0.289265	1.59814	0.209354	0.0526346	-0.162427	-0.356631
DPY30	-0.670036	-0.369171	0.170062	-0.0580886	-0.180039	-0.165411	-0.142374	-0.401749	-0.14728	1.15375	0.0399774	0.138452
DPYS	-0.512897	-0.584412	-0.374918	0.0377314	-0.141902	-0.132825	-0.492285	-0.226765	-0.0662643	-0.508645	-0.0109581	0.743558
DPYSL2	-0.267562	-0.701632	0.342401	0.0113143	1.07588	0.379305	-0.262935	0.29914	-0.265644	-0.37323	-0.0510615	-0.464584
DPYSL3	-0.189697	-0.393553	-0.321721	-0.463065	0.0563504	0.163298	-0.195332	-0.57556	-0.456944	-0.789014	-0.0267973	0.873963
DPYSL4	-0.16982	-0.240714	0.101221	-0.166595	0.0468362	-0.136277	-0.155289	0.140889	1.43345	0.4052	-0.188021	-0.149749
DR1	-0.305554	-0.34179	-0.345616	-0.438253	-0.258486	-0.128348	-0.320783	0.650364	-0.33137	0.852255	0.488577	0.0957751
DRG2	-0.520602	-0.0167964	0.0111479	-0.203798	-0.00373043	0.50519	1.18987	0.416951	-0.304014	-0.221347	0.0106336	-0.103266
DSC1	-0.122518	0.103687	0.125132	0.67747	0.251125	0.0475997	0.12262	0.727723	-0.0821394	-0.111407	-0.342729	-0.380169
DSG1	-0.236953	-0.228525	0.175407	0.990153	0.326351	-0.10296	-0.0663763	0.204697	-0.227265	-0.0657748	-0.349663	-0.35297
DSP	-0.129952	-0.169472	0.0963019	0.869648	0.0424258	-0.0171323	-0.153251	-0.0673506	-0.160851	-0.0351574	-0.254999	-0.272555
DSTN	-0.121522	-0.108754	-0.43804	-0.374499	-0.186767	-0.248823	-0.00550647	-0.242895	-0.344016	-0.393528	-0.370428	1.23362
DTD1	-0.424509	0.754543	0.0218597	0.0360317	0.241291	0.216111	0.950202	0.764765	1.03069	-0.268688	-0.353184	-0.376123
DTNA	-0.108652	0.110069	-0.345173	-0.356111	-0.359094	-0.26888	-0.217182	-0.0363804	-0.223045	-0.200425	-0.336253	1.1544
DTX3L	-0.183833	2.03569	0.235459	-0.418984	0.0047713	0.27781	-0.256815	0.235249	-0.367802	-0.509621	0.34081	-0.0717102
DYNC1H1	-0.401486	-0.457026	-0.0615972	-0.189701	-0.105446	0.721584	-0.224184	0.608787	-0.492377	-0.303997	0.408316	-0.239535
DYNC1LI2	-0.201139	0.202614	0.0212194	0.515268	-0.00106549	0.667292	0.221735	0.372655	-0.427019	-0.208253	-0.35722	-0.349996
DYRK1A	-0.197183	-0.111988	-0.0235378	-0.148468	-0.00688633	-0.0982426	-0.291768	2.08106	0.132101	0.815611	-0.220094	-0.0811023
DYSF	1.08416	0.494346	-0.0955823	-0.272735	-0.131248	-0.00165112	0.650149	-0.536179	-0.330035	-0.434389	-0.105545	0.16849
EBF1	-0.405832	-0.575125	0.57483	0.0280917	0.334487	0.221169	-0.231215	0.242439	-0.0459031	1.22401	-0.310696	-0.415115
EBF2	-0.218262	-0.283681	0.263466	-0.0622493	-0.0673829	0.066877	-0.119586	-0.0218021	-0.0760462	1.5059	-0.193392	-0.243832
EBF3	-0.328757	-0.394771	0.993635	0.255599	0.0606878	-0.106799	-0.239299	0.0406735	0.0631586	1.02982	-0.233808	-0.349399
EBF4	-0.330971	-0.418949	0.700182	-0.0674462	0.151748	0.0222654	-0.0787558	0.095963	0.256021	0.954792	-0.145151	-0.327082
EBNA1BP2	-0.437111	0.204018	-0.0312505	-0.345481	-0.114063	-0.188122	-0.0327157	-0.262322	0.522175	0.698955	0.490804	-0.210403
ECH1	0.336788	-0.582609	1.7414	0.0871381	-0.0117831	0.0409235	-0.281044	-0.19025	-0.42098	0.186277	-0.225862	-0.195521
ECHDC1	-0.344151	-0.256963	1.37615	1.21158	-0.229106	0.0811189	-0.0242339	-0.0014508	-0.377157	-0.376494	-0.311843	-0.43184
ECHDC2	0.746778	-0.344995	1.02821	0.261242	-0.151209	-0.169899	-0.291896	-0.285063	-0.32024	0.336045	-0.250368	-0.158484
ECHDC3	-0.310472	-0.311544	0.474635	0.00593451	-0.312424	-0.310543	-0.3121	0.626957	-0.143419	1.24653	0.0457998	-0.0601426
ECI1	-0.330109	-0.353132	0.495058	-0.257844	0.245282	-0.232085	-0.0785984	-0.0161083	-0.429071	0.0695126	-0.362792	0.662889
ECM1	-0.376413	-0.169195	-0.238908	-0.209368	0.23081	0.265597	0.653927	1.96336	-0.0787229	-0.432829	-0.0386535	-0.0820083
EDF1	-0.690394	-0.289804	-0.00628135	-0.440673	-0.392256	-0.151407	-0.27254	-0.279122	0.0836895	0.369962	0.540166	0.333273
EEA1	-0.418118	-0.0846052	-0.104443	-0.0151065	0.42765	0.3985	0.152693	-0.307089	-0.500121	-0.437435	0.387559	-0.31752
EEF1A1	-0.797496	-0.424365	-0.102453	-0.486495	-0.16839	0.370506	0.350027	0.289031	-0.214856	-0.0612254	0.695499	-0.0843362
EEF1A2	-0.746158	-0.479439	-0.150544	-0.459448	-0.303431	0.0752435	0.506182	1.02331	-0.392919	0.0851726	0.681772	0.0651702
EEF1D	-0.474633	-0.0448844	-0.0104492	-0.301669	0.102011	0.136167	0.656357	0.0400324	-0.326168	-0.318972	0.699531	-0.251669
EEF1G	-0.404476	0.481685	-0.220345	-0.606403	0.152997	0.228061	0.0922853	0.1149	0.270146	-0.309946	0.620321	-0.188706
EEF2	-0.58762	0.323198	-0.0696238	-0.646121	-0.0739682	0.576166	0.490319	-0.316884	0.331441	-0.177502	0.672289	-0.356713
EEFSEC	-0.510055	-0.666819	-0.224097	-0.563131	-0.0572078	0.177307	-0.123842	0.442827	-0.172516	0.349309	0.374447	0.164561
EFEMP1	0.156195	-0.461088	-0.38991	0.185534	0.560356	0.425913	0.395255	0.323966	-0.270291	-0.415022	-0.140636	-0.379809
EFHD1	0.0828839	0.549723	-0.489987	-0.315305	0.543949	0.495048	-0.203192	-0.416579	-0.112103	-0.139419	0.211426	-0.378104
EFHD2	-0.248629	0.452401	-0.423789	-0.429229	0.255566	0.0713566	-0.0749578	0.970627	-0.107409	-0.111587	0.668477	-0.334857
EFTUD1	-0.630368	-0.104241	-0.270695	-0.493016	0.624863	0.202179	-0.0918269	-0.26852	-0.0979679	-0.0874882	0.0957165	0.190677
EFTUD2	-0.514977	-0.331947	0.154775	-0.65151	0.124023	0.147979	-0.12343	1.46765	0.158075	0.478884	0.271414	-0.129192
EHD2	0.0244913	-0.460129	-0.0326341	0.761425	-0.190583	-0.243686	-0.53373	-0.247385	-0.459516	-0.588146	-0.352324	0.513453
EHD4	-0.0271371	-0.0585424	0.0254543	-0.076879	0.138642	0.154937	0.0136176	0.417191	-0.455503	-0.4806	0.5787	-0.342282
EHHADH	-0.120939	-0.420535	0.216314	0.830035	-0.159916	-0.0201917	0.0494487	-0.455353	-0.111803	-0.130008	-0.0832724	-0.255829
EHMT1	-0.289417	-0.230203	-0.286983	-0.356056	-0.243913	0.207203	-0.0054278	-0.40834	0.544793	1.19011	-0.0424218	-0.0796281
EIF2S1	-0.35343	-0.187749	-0.268898	-0.773449	0.239443	-0.00270821	0.14006	-0.299634	0.0846647	-0.00506348	0.518143	0.169937
EIF2S3	-0.233816	-0.584903	-0.339484	-0.160122	-0.303104	-0.165432	-0.343068	0.070901	-0.218532	0.106988	0.716497	0.0563643
EIF3A	-0.393603	0.20462	0.00519925	-0.219581	-0.0422768	0.436065	-0.155277	0.342658	0.829259	0.0871305	0.22314	-0.481984
EIF3C	-0.365733	0.178083	0.338536	-0.491558	-0.141196	0.168117	0.469333	0.463151	0.356439	0.0197123	0.434686	-0.266159
EIF3D	-0.438896	0.582372	0.00922353	-0.58127	0.233479	0.209201	0.262666	-0.139886	0.201015	0.523271	0.374498	-0.342661
EIF3G	-0.352827	0.160138	-0.437614	-0.506872	0.303941	0.00430451	0.58525	-0.216384	0.0858548	0.277932	0.714902	-0.388648
EIF3H	-0.550968	-0.292693	-0.128954	-0.577221	-0.147633	0.0174204	0.163463	0.980818	0.280413	0.317798	0.498288	-0.0440086
EIF3I	-0.40664	-0.272375	-0.24746	-0.416421	-0.176534	0.0543339	0.771546	1.58953	-0.056141	-0.130435	0.306219	0.0574838
EIF3L	-0.338043	0.854957	0.440422	-0.311891	0.345108	0.279356	-0.00419514	0.0252641	0.186377	-0.121728	0.338219	-0.503093
EIF3M	-0.345451	0.447415	-0.139395	-0.716856	0.0351519	0.371518	0.141675	0.0973816	0.43624	0.0228302	0.375052	-0.148862
EIF4A1	-0.325079	0.451942	0.0345933	-0.582421	0.166537	0.454127	0.622834	0.164876	0.0659482	0.125684	0.306994	-0.361449
EIF4A3	-0.723838	-0.437222	-0.106247	-0.554504	-0.179446	0.143948	-0.0341337	-0.242978	0.494021	1.29198	0.382378	-0.194762
EIF4B	-0.425125	0.319693	-0.0958095	-0.595816	-0.252198	0.0562866	0.0368538	0.0933328	-0.0570377	0.486426	0.690598	-0.110223
EIF4EBP2	-0.201291	-0.274737	0.126962	-0.138407	-0.0943129	0.104425	0.0916152	-0.207159	0.0114376	1.47865	-0.24328	-0.166099
EIF4G1	-0.452365	0.204667	-0.13373	-0.668324	0.0329736	0.23763	0.143477	0.259329	0.0382472	-0.0426668	0.846107	-0.305171
EIF4G3	-0.142709	0.0534948	-0.172557	-0.559949	0.430723	0.214328	-0.0987487	0.560661	0.268618	-0.0255662	0.405389	-0.347312
EIF5	-0.404072	0.363113	-0.285606	-0.402342	0.233226	0.619136	0.167464	0.957139	0.162337	-0.60934	0.342286	-0.352341
EIF5B	-0.455457	-0.182183	-0.188377	-0.579429	0.110491	0.065767	0.473071	0.375788	0.275096	0.0062422	0.824997	-0.371968
ELAVL1	-0.612267	-0.346161	0.219101	-0.336627	0.146228	0.0433364	0.441292	0.271042	0.141891	1.12553	-0.146432	-0.0907442
ELAVL2	-0.13151	-0.161303	-0.0721288	-0.137771	0.00471971	-0.101115	0.00484321	-0.144836	1.51936	-0.0166081	-0.108982	-0.0916033
ELMO1	-0.124873	-0.173653	0.261637	-0.14461	0.472011	0.512048	-0.180302	0.528681	0.0445549	-0.318656	0.26159	-0.63049
ELMO2	-0.292148	-0.0489242	0.082182	-0.234407	0.314462	0.791002	0.252776	-0.21861	-0.00461322	0.0212434	0.11835	-0.562078
ELP3	-0.566393	-0.15841	-0.0247708	-0.446126	0.315584	0.537417	0.706019	0.10848	0.387556	0.399846	-0.0577656	-0.328591
ELP6	-0.280481	-0.119144	-0.282106	-0.593874	-0.355479	-0.0913102	-0.103383	0.557018	-0.292781	0.774715	0.582014	0.0998087
EMC1	-0.586096	-0.18952	-0.299948	-0.610824	-0.0317072	0.423021	-0.484976	0.439839	-0.105622	0.073662	0.110568	0.364687
EMD	-0.605184	-0.562971	-0.182863	-0.323908	-0.505983	-0.325441	-0.308378	-0.0922091	-0.415095	0.106865	0.460581	0.74691
EMG1	-0.190124	0.903116	-0.266787	-0.321213	0.0514093	-0.0619632	1.36481	-0.0242423	0.820429	0.472278	-0.0545388	-0.292084
EMILIN1	-0.236306	-0.284442	-0.414715	-0.301792	-0.0849227	0.151785	0.773721	1.18586	-0.410786	-0.533398	-0.354	0.681564
EML3	-0.0195549	-0.0797377	-0.277488	0.26959	-0.187954	0.57071	0.693162	0.607962	-0.532416	-0.277804	0.0398735	-0.364052
EMP3	-0.266174	0.00296788	-0.288282	0.717769	0.049486	0.201812	0.460038	-0.318921	-0.316906	-0.353767	-0.239269	-0.132025
ENAH	-0.27907	-0.382599	-0.593631	-0.478129	-0.589044	-0.0678031	-0.325707	0.654938	0.0270803	-0.140428	0.524196	0.506637
ENDOD1	0.23732	1.42199	-0.569116	-0.00687806	-0.345225	0.0458886	-0.296109	0.466009	-0.346938	-0.430073	-0.334157	0.56962
ENO1	-0.48922	0.843964	0.0538266	-0.745533	0.27531	0.115169	0.0439502	-0.270605	-0.193373	-0.153701	0.386132	0.182512
ENO2	-0.563393	-0.161212	-0.406714	-0.587688	0.0629593	-0.139863	-0.289989	-0.480627	-0.301802	-0.159887	0.0936956	0.920239
ENO3	-0.47762	0.143104	-0.239884	-0.463328	0.182094	0.0428428	-0.257958	-0.583502	0.324634	-0.257498	0.608926	-0.00702029
ENOPH1	-0.322559	-0.265676	0.129895	-0.527044	0.142075	0.275962	-0.0111313	0.00788213	-0.445394	0.837112	-0.229667	0.241045
ENTPD1	0.24917	-0.409179	0.046406	-0.302781	-0.175547	-0.0561431	-0.0322945	0.66618	-0.242843	-0.624145	-0.131665	0.606327
EOGT	-0.148447	-0.132547	-0.319496	-0.390362	-0.0788673	-0.0792368	-0.0948031	-0.350842	-0.301074	-0.414174	-0.168669	0.916638
EPB41L2	-0.651834	-0.69946	-0.135618	0.318073	-0.0925053	0.670486	-0.311266	0.16302	-0.477603	0.211536	0.228824	-0.411793
EPB41L3	-0.677736	-0.539704	0.361411	-0.155272	0.701261	0.819316	-0.438587	-0.380841	-0.450695	-0.246518	0.21984	-0.452619
EPB42	1.18825	0.475842	-0.312874	0.0873911	-0.158641	-0.193019	-0.421939	-0.485358	0.278441	-0.298193	0.0525244	-0.118917
EPHX1	-0.416825	-0.626739	0.228127	1.21419	-0.0363077	-0.143909	-0.300478	-0.454604	-0.381793	0.262973	-0.206032	-0.289144
EPHX2	-0.416936	-0.589583	0.230849	0.202514	-0.0954644	-0.0503582	-0.0132183	-0.493046	-0.286104	0.477081	-0.46958	0.450205
EPM2A	-0.0335088	-0.381037	-0.188667	0.0854231	-0.21104	0.0077963	-0.312501	0.186141	-0.303149	-0.317976	-0.34331	0.636642
EPM2AIP1	-0.408562	-0.274718	0.0676304	-0.351872	-0.100148	-0.0873937	-0.209824	0.0795834	-0.189744	1.95941	-0.381206	0.21298
EPN1	-0.255034	-0.0302014	-0.145721	0.155432	-0.0244941	0.490915	0.22257	-0.32061	-0.282177	0.205827	0.280024	-0.527334
EPPK1	-0.325925	-0.24904	-0.343882	-0.246643	-0.144801	-0.220227	-0.0328556	-0.251653	-0.290906	0.592638	-0.16344	0.642641
EPS15	-0.297537	0.278129	0.0862501	0.269946	0.227293	0.356332	0.111368	-0.155804	-0.385127	-0.510085	0.337793	-0.478911
EPS8	0.14373	-0.220798	-0.295781	-0.133178	-0.0868713	0.676042	0.713186	0.531756	-0.351171	-0.387602	-0.0108955	-0.209179
EPS8L2	-0.262626	1.08494	-0.269012	-0.153479	0.208832	-0.114234	-0.0804816	-0.195765	-0.267276	1.12925	-0.185177	-0.00852571
EPX	0.815311	1.74268	0.0211177	-0.176463	-0.0177568	-0.0739235	0.179147	-0.273477	-0.234361	-0.160567	-0.0702651	-0.0724925
ERGIC1	-0.226523	-0.312573	-0.134944	-0.533975	-0.0859337	0.512294	0.149307	-0.117115	-0.35078	0.400272	0.498333	-0.258425
ERGIC3	-0.286338	-0.065425	-0.486027	-0.391166	-0.472259	0.530187	-0.224078	-0.0929964	-0.258275	0.595487	0.207196	0.0950362
ERH	-0.595574	-0.308571	-0.305434	-0.246883	-0.437685	-0.201628	0.16563	-0.137861	0.00800381	0.302036	0.610233	0.19341
ERO1L	-0.439203	1.54608	-0.404387	-0.551353	0.754418	0.372069	0.523086	-0.408356	-0.251686	-0.577865	0.2131	-0.102408
ESAM	1.68754	-0.153078	0.16066	0.0552713	-0.211249	-0.18692	-0.229898	-0.18634	-0.259924	0.12434	-0.14755	-0.166973
ESYT1	-0.539259	-0.132545	0.488713	0.110999	-0.15661	0.00258628	-0.190244	-0.246463	-0.159	0.0449002	-0.425721	0.525446
ESYT2	-0.554197	-0.137446	-0.171276	-0.321423	-0.109824	-0.0371709	-0.446949	0.157414	-0.399089	-0.484226	-0.130885	0.97465
ETHE1	-0.454942	0.472886	-0.273424	-0.45134	0.688841	-0.108657	0.225197	-0.233712	-0.252523	-0.393828	0.511824	-0.0194692
EVI2B	-0.140159	0.290415	-0.328539	0.239496	0.230013	0.584604	-0.350726	-0.42534	-0.458995	-0.058604	0.117003	-0.427928
EWSR1	-0.478049	0.026918	0.0596252	0.0804316	0.682859	-0.130554	0.410488	1.38882	0.0880145	0.738099	-0.298458	-0.42564
EXOC4	-0.0439373	-0.0656731	0.0932494	-0.406821	0.637763	0.533408	0.175355	-0.00688024	-0.0743759	0.0785845	-0.0957304	-0.348077
EXOC6B	-0.0369126	-0.502447	0.349692	-0.14603	0.122433	0.651074	-0.163219	-0.292482	-0.319609	0.740456	-0.0764493	-0.453976
EXOG	-0.2683	-0.26309	-0.219528	-0.366236	0.128603	-0.195046	-0.17999	1.90465	-0.19624	0.79417	-0.020975	0.0869471
EXOSC4	-0.36081	0.593929	-0.46002	-0.515256	-0.213831	0.311398	0.876243	0.10527	0.477484	0.558475	0.165534	-0.202695
EXOSC5	-0.16768	0.0181023	-0.327282	-0.50952	-0.339696	0.0697859	0.498327	0.399739	0.953563	0.632608	0.084	-0.0883649
EXOSC7	-0.326765	0.0737051	-0.391296	-0.432336	-0.0229542	-0.0935491	0.406003	0.774773	0.188894	1.11368	0.156742	-0.1652
EXT2	-0.196106	-0.189384	-0.194309	-0.201074	-0.0906744	-0.116288	0.00121812	-0.14777	0.0261206	1.45086	-0.101008	-0.0231295
EZR	0.044425	0.943278	-0.146109	-0.385962	0.282763	0.0897707	0.780104	0.890059	-0.27043	-0.581314	0.203677	-0.120823
F11R	0.294136	0.77124	0.172861	0.921091	-0.0877503	-0.142749	0.0396153	-0.113156	-0.257865	0.0679707	-0.22666	-0.459359
F13A1	-0.361757	-0.445014	0.486848	-0.0889472	0.490583	0.645907	-0.0699624	-0.33421	-0.241743	-0.48296	0.185233	-0.427324
F8A1	-0.446988	-0.131455	-0.12399	-0.289322	-0.0124926	0.190747	0.200951	0.151347	-0.298931	0.123057	0.647821	-0.277285
F8A2	-0.446988	-0.131455	-0.12399	-0.289322	-0.0124926	0.190747	0.200951	0.151347	-0.298931	0.123057	0.647821	-0.277285
F8A3	-0.446988	-0.131455	-0.12399	-0.289322	-0.0124926	0.190747	0.200951	0.151347	-0.298931	0.123057	0.647821	-0.277285
F9	1.76015	-0.122154	0.0567326	-0.0976605	-0.144852	-0.166242	0.226077	-0.171794	-0.0343987	-0.24723	-0.214336	-0.0659749
FABP4	-0.223718	-0.218756	2.73923	0.663701	-0.250218	-0.166923	-0.281561	-0.254725	-0.239571	-0.294054	-0.226025	-0.276794
FABP5	-0.0806174	-0.016192	2.45126	0.22793	-0.142985	-0.0495179	-0.198923	-0.252184	0.209345	-0.226367	-0.144626	-0.346332
FAF1	-0.46672	-0.0861836	-0.221467	-0.643518	-0.420932	-0.125794	-0.28141	-0.049238	-0.186716	0.457392	0.554154	0.43463
FAF2	-0.623857	-0.166548	0.385641	-0.43671	0.352687	0.0166791	0.0896012	0.0548028	0.142692	0.191444	0.449644	-0.246201
FAHD1	-0.352396	-0.227744	-0.0826418	-0.519713	0.0811728	-0.13168	0.186491	0.448823	-0.30334	-0.117615	0.110595	0.518716
FAHD2B	-0.457834	-0.437464	-0.116354	-0.488967	-0.206567	0.0795792	0.255572	-0.331266	-0.311146	0.656867	0.100682	0.382615
FAM115A	-0.471003	0.0865247	-0.0349871	-0.0324577	0.387732	0.130847	1.0343	0.868598	0.46162	0.144931	-0.213837	-0.37225
FAM120A	-0.606806	0.174407	-0.096969	-0.625304	-0.00373602	0.531255	0.824257	0.226519	-0.348876	0.302279	0.507598	-0.297371
FAM120C	-0.340899	-0.326023	0.0484216	-0.290301	0.0959019	0.00935761	-0.0551492	0.245858	-0.185948	1.25234	-0.0259155	-0.0990349
FAM129A	-0.399079	-0.543094	-0.379355	-0.398393	-0.143633	-0.0575337	-0.380901	0.663156	-0.546228	-0.655299	0.0782488	0.951065
FAM129B	-0.285953	0.442829	-0.283864	0.00654336	0.0570735	0.35884	1.01947	1.0847	-0.464997	-0.507726	0.436742	-0.496908
FAM162A	-0.44762	-0.352017	-0.174508	-0.442972	-0.270367	-0.19876	-0.352189	-0.114818	0.119334	0.843006	0.0418907	0.499295
FAM195B	-0.443361	0.41008	0.261328	-0.168336	0.0207752	-0.198528	0.97706	0.42822	-0.128448	0.0597665	0.542862	-0.342258
FAM213A	-0.231341	-0.319704	1.47723	0.687934	-0.0226716	0.114026	-0.413269	-0.27785	0.371599	-0.344867	-0.334183	-0.363627
FAM3C	-0.418517	0.534637	0.0921587	0.104726	0.112766	0.715677	0.278487	-0.18711	-0.426469	0.408389	-0.0229568	-0.565288
FAM63A	-0.0875734	0.325068	-0.152192	0.023845	-0.259695	0.200178	-0.35949	2.17125	-0.250707	0.203747	-0.327965	0.0859428
FAM96A	-0.417649	0.45018	-0.271797	-0.111707	0.554744	0.416056	0.949784	0.423994	-0.260272	-0.605311	0.0664833	-0.294736
FAM96B	-0.035641	1.16287	0.0378306	-0.218413	0.379611	0.0308032	1.02368	0.362509	-0.107839	0.0508784	0.145588	-0.473707
FAM98A	-0.165635	0.397185	-0.0532563	-0.407413	-0.248807	-0.0159534	1.26642	1.02566	0.0454744	0.416286	0.0238438	-0.0456909
FAM98B	-0.733959	-0.842697	-0.387637	-0.384489	-0.220899	-0.138768	0.213884	1.41919	-0.25322	0.956263	0.250461	0.211271
FARSA	-0.159675	-0.174414	-0.260039	-0.622153	0.31099	0.349833	0.0762906	-0.464228	0.333632	0.748112	-0.133574	-0.0391771
FARSB	-0.501976	0.565556	-0.0256427	-0.617599	-0.0190752	0.392537	0.282849	0.120668	0.433022	0.599327	-0.112257	-0.00893013
FBLIM1	-0.0207965	-0.115111	-0.368068	-0.252182	-0.360419	-0.0755545	-0.215203	-0.290501	-0.362619	0.131766	-0.0584301	0.675314
FBLN5	0.308134	-0.267564	-0.37434	0.787129	0.213043	0.253595	-0.324185	0.21857	0.0484805	-0.390342	-0.447833	-0.301855
FBN1	-0.224785	-0.582498	-0.196814	0.550295	0.484447	-0.0101416	-0.171181	0.462766	-0.382606	-0.439501	0.153364	-0.336619
FBN2	-0.351746	-0.384895	-0.239892	0.629798	-0.0721994	-0.0253141	-0.226629	1.43442	-0.268213	-0.220053	0.0922677	-0.233528
FBXL20	0.183168	0.430779	1.18597	0.0639783	0.114157	0.0351718	0.472555	0.668655	-0.222589	-0.0781213	-0.366584	-0.232692
FBXO22	-0.470032	0.187684	-0.0771482	-0.418187	-0.378159	0.193585	-0.118215	-0.449262	0.0777482	1.91461	-0.137149	-0.00150582
FCER1G	-0.275295	-0.24811	0.51475	-0.253563	0.00269304	0.155335	-0.171024	-0.0971847	-0.298454	-0.445224	0.643956	-0.180157
FCGR2B	-0.198354	-0.278218	-0.0160185	-0.240882	0.0342493	0.483043	-0.243617	1.64144	-0.185409	-0.221719	0.220644	-0.284639
FCGRT	-0.175531	-0.522026	0.612122	0.514474	0.441559	0.416066	0.0320277	0.318221	-0.439129	-0.348436	-0.0810736	-0.606225
FCHO2	-0.100915	-0.177401	0.186284	-0.388296	0.683289	0.208417	0.728603	-0.294728	-0.136881	0.0538963	0.296836	-0.505179
FCN3	-0.145233	-0.134966	0.146177	0.816461	-0.023966	-0.104432	0.563379	0.522876	-0.0324423	-0.0785099	-0.25861	-0.350053
FDFT1	-0.0718152	0.0582421	0.268951	-0.124427	-0.0627323	-0.120003	-0.0764023	-0.123573	1.38255	-0.153039	-0.0928546	-0.0837768
FDPS	-0.219655	0.00899221	-0.185948	-0.179718	-0.209643	-0.183327	1.32405	0.60245	-0.371303	-0.286268	0.0701988	0.337854
FDX1	-0.331261	-0.298455	-0.198001	-0.381646	-0.19447	-0.236203	-0.411086	0.022307	-0.248618	0.184329	1.03695	-0.0895851
FEN1	-0.442556	0.0748048	-0.418352	-0.483174	-0.133757	-0.261437	-0.243588	-0.142743	0.289448	-0.316996	0.358693	0.586906
FERMT1	0.0482252	2.28456	0.482768	0.251128	0.00150033	0.0893384	-0.194204	-0.273962	-0.391251	-0.462094	-0.438371	0.124506
FERMT2	-0.412981	-0.455052	-0.156797	-0.390465	-0.084965	-0.183624	-0.302646	-0.280284	-0.483287	-0.515825	-0.390839	1.36839
FERMT3	0.200663	0.585911	0.196077	-0.146674	0.371141	0.574109	0.337522	0.00329943	-0.161884	-0.673149	0.0322737	-0.433148
FES	0.0384573	0.0272656	0.0166036	-0.526791	0.347668	0.222259	0.138298	0.0441602	-0.416782	-0.613139	0.387933	0.00786689
FETUB	-0.200396	-0.131818	0.283169	0.892056	0.0356862	-0.076663	0.396824	-0.0192705	-0.0611733	-0.293487	-0.282286	-0.271692
FGF2	-0.433947	1.17925	-0.300905	0.47215	-0.247096	0.299409	-0.123208	1.41911	-0.36727	-0.0427403	-0.192676	-0.177442
FGFR1	-0.503739	-0.397219	0.101034	1.07014	-0.275285	0.0636912	0.199395	0.355043	-0.123441	-0.128754	-0.212277	-0.280516
FGFR2	-0.480463	-0.37418	0.263431	0.997215	-0.285045	0.0284827	0.220715	0.354728	-0.115184	-0.177978	-0.189814	-0.252792
FGFR3	-0.480959	-0.373376	0.130317	1.02099	-0.282911	0.0369951	0.229717	0.365627	-0.106485	-0.151181	-0.186376	-0.265078
FGFR4	-0.474705	-0.389244	0.0150132	0.804915	-0.317532	0.0629926	0.0892577	0.197034	0.546994	-0.205226	-0.24095	-0.175405
FHIT	-0.222504	-0.579023	0.508747	-0.24369	-0.187374	-0.0340574	-0.205799	-0.271733	-0.187831	1.92577	-0.44559	0.125171
FHL1	0.243807	-0.15897	-0.409576	0.452918	-0.408418	-0.2662	-0.387488	-0.310778	-0.396596	-0.440258	-0.363129	0.754595
FHL2	0.206328	-0.268866	-0.333547	-0.600797	-0.20063	0.0190275	-0.208995	-0.123829	-0.0322983	-0.440675	0.193373	0.580797
FHL3	-0.437607	-0.469439	-0.203064	-0.600069	-0.340316	-0.177641	-0.197386	0.082672	-0.217157	-0.33972	0.252428	0.92864
FHOD1	0.87847	0.197163	-0.124061	-0.160765	0.0645729	0.0562763	0.0181586	0.045707	-0.423691	-0.0364581	0.349062	-0.400649
FIBP	-0.363057	0.102631	-0.259008	-0.484858	0.61906	0.0520837	0.163409	-0.365348	0.222563	0.832864	-0.177584	-0.033937
FILIP1L	-0.157025	-0.290161	-0.304724	-0.352928	-0.329013	0.279025	-0.0494646	-0.319399	-0.224752	-0.36349	-0.246428	0.803628
FIP1L1	-0.401218	-0.229155	-0.140457	-0.579896	-0.0490488	0.275789	-0.067848	-0.0899095	0.44097	0.868508	0.343635	-0.267911
FKBP10	-0.483248	-0.464306	-0.397867	-0.24448	-0.352346	0.484945	0.818295	-0.166442	-0.331873	0.566876	0.445267	-0.269565
FKBP11	-0.359895	-0.170915	-0.281898	0.108909	-0.232176	0.459992	1.20911	-0.319813	-0.106855	-0.241519	0.240782	-0.308993
FKBP14	-0.383523	-0.389628	-0.294285	0.0682371	0.0670053	0.591465	0.561271	-0.0416918	-0.326053	-0.240728	0.241906	-0.35794
FKBP15	-0.419153	-0.10644	0.225359	-0.364531	0.448941	0.377001	0.337218	-0.327311	-0.386812	-0.232329	0.682244	-0.512534
FKBP4	-0.411586	-0.337606	-0.417687	-0.541206	-0.0194832	0.0475776	0.436468	0.461345	-0.082745	0.311644	0.571268	-0.0690088
FKBP7	-0.487769	-0.397583	-0.118194	-0.102956	0.0759681	0.824815	0.844739	-0.392265	-0.238767	0.274369	-0.112666	-0.316808
FKBP9	-0.412557	-0.222254	-0.309989	-0.0982183	0.171566	0.652817	0.558933	-0.305463	-0.347034	-0.270915	0.410842	-0.431957
FLAD1	-0.403496	1.32932	0.462769	-0.465217	0.355581	-0.239261	-0.308942	-0.223572	0.0920948	-0.186586	0.40891	-0.0152667
FLI1	1.0666	0.154451	0.0867493	-0.101255	-0.157863	0.103097	-0.00440258	0.145573	-0.29026	0.310141	0.0697237	-0.399662
FLJ44635	-0.524413	-0.414887	-0.351401	-0.451849	-0.367294	-0.0139321	-0.457025	0.203772	-0.288153	-0.0373977	1.01056	0.0987279
FLNA	-0.353081	-0.408405	-0.352157	-0.427602	-0.398792	-0.344016	-0.231407	-0.446072	-0.379486	-0.437992	-0.255314	1.51545
FLNB	-0.226391	2.81809	-0.501493	-0.321482	0.414034	0.329768	0.353007	-0.288499	-0.467544	0.457188	-0.00393837	-0.338438
FLNC	-0.484368	-0.162582	-0.527387	-0.270657	0.11584	0.176837	-0.329628	-0.76275	0.9679	-0.538877	-0.189238	0.498518
FLYWCH2	-0.422398	-0.512268	-0.26031	-0.467424	-0.196413	-0.311762	0.245477	0.18692	-0.316258	0.773416	0.347476	0.3509
FMNL1	-0.304725	-0.212698	0.241391	-0.269615	0.486119	0.296	0.200323	1.51634	-0.276769	-0.537297	0.438807	-0.48944
FN1	-0.00897624	0.268078	-0.503543	-0.564587	-0.399575	-0.071638	1.03978	-0.24676	-0.00342279	-0.274963	0.117266	0.590252
FN3KRP	-0.394034	-0.287719	0.171313	-0.522768	-0.258123	0.106238	-0.585832	-0.0151066	-0.259672	0.534231	-0.0247015	0.541993
FNDC3B	-0.225348	0.216685	-0.156607	-0.452544	0.0516544	0.970818	0.950919	-0.489882	-0.118359	-0.528609	0.277157	-0.381833
FNTB	-0.073083	0.974599	-0.241025	-0.185121	0.0850649	-0.0679914	1.64953	0.372807	0.211857	-0.214082	0.0910387	-0.24652
FPR1	-0.376778	-0.376846	-0.125772	-0.148221	-0.195264	0.253041	-0.32998	-0.322939	-0.292859	-0.402697	0.873816	-0.194728
FRMD8	-0.142721	-0.25216	-0.174847	-0.138757	0.061265	0.124279	0.114705	3.24142	-0.26701	-0.0182825	0.0026831	-0.220853
FRYL	0.37752	1.58967	-0.0656889	-0.315829	0.539121	0.321013	-0.252288	0.528388	-0.0673395	-0.312295	-0.184516	-0.2714
FSCN1	0.0383989	-0.117736	-0.05058	-0.279161	-0.0505464	0.157093	0.860815	0.871248	0.395123	0.176554	0.355525	-0.579776
FSTL1	-0.494392	-0.206282	0.157634	0.101733	0.756777	0.47285	0.337846	-0.03658	-0.27516	-0.526208	-0.0259376	-0.383751
FUBP1	-0.505071	-0.604511	0.0607066	-0.429273	-0.258964	0.0611336	1.39223	0.959586	0.555113	0.764212	0.163346	-0.288723
FUBP3	-0.452355	-0.260183	-0.276304	-0.469499	-0.176439	-0.129276	1.03407	1.93105	-0.100276	0.856919	0.279503	-0.149109
FUCA1	-0.263604	-0.0988533	-0.162563	-0.164436	0.365986	0.556888	0.453641	-0.390679	-0.394859	0.547515	0.0624912	-0.465921
FUK	-0.40645	-0.429419	0.788949	-0.239568	0.652037	0.220452	0.746893	0.274736	-0.246742	0.129883	-0.265844	-0.201829
FUS	-0.367102	-0.163068	0.167208	-0.318052	0.594109	-0.0122441	0.700671	0.760823	0.471919	0.808605	-0.405038	-0.24498
FUT11	-0.298717	0.555434	-0.132178	-0.0676071	0.311058	0.498243	0.394797	0.718953	-0.302848	0.428317	-0.257856	-0.363239
FUT8	-0.280686	0.240828	-0.168095	-0.337372	-0.184886	0.277394	0.0470049	1.61557	-0.345833	-0.270242	0.061331	0.19241
FXR2	-0.403956	-0.332965	0.926759	-0.416774	-0.00643978	0.0195996	-0.010723	0.138123	0.141969	0.902708	-0.0433644	-0.0852606
FYN	-0.214857	-0.26135	-0.224983	0.564976	0.348623	0.626718	-0.214638	-0.411661	-0.345086	-0.40363	-0.0691869	-0.467319
G3BP1	-0.415045	0.208845	0.0948574	-0.0286045	0.155702	0.0388473	0.397434	0.224281	0.093859	0.616156	0.333909	-0.592153
GAA	-0.344701	-0.306323	-0.32524	-0.48365	-0.0372105	0.209341	1.72393	1.09795	-0.330971	-0.0839076	0.343417	-0.127886
GAK	-0.3952	-0.21828	-0.127238	-0.289336	0.578599	0.176592	0.648502	0.570771	-0.0807363	0.154893	0.239147	-0.424458
GALC	-0.297448	-0.119704	-0.409206	-0.131598	0.0616975	0.0507609	0.182784	-0.19621	-0.207877	2.07724	-0.107267	-0.354453
GALE	-0.355634	0.226781	0.365819	-0.253476	-0.00326378	0.170044	1.1659	-0.390061	-0.39726	0.00574177	0.373032	-0.250488
GALK2	-0.178677	0.0583944	-0.0766938	-0.0955958	0.381321	0.21208	0.33312	1.62768	-0.44355	0.017423	0.210054	-0.489044
GALNS	-0.231751	0.114748	-0.208998	-0.242969	-0.00139841	0.278814	1.72776	-0.17397	-0.232583	0.841127	0.136201	-0.492243
GALNT1	0.0144972	0.92328	0.0920598	-0.41863	0.337902	0.464152	1.00542	-0.396804	0.253606	-0.236143	0.231831	-0.596546
GALNT13	0.0529797	1.0337	0.354452	-0.375016	0.529325	0.293062	0.79805	-0.404003	0.317632	-0.0979688	0.0372397	-0.558651
GALNT2	-0.464168	-0.0462744	-0.215388	-0.558527	-0.14511	0.746603	0.7674	0.822056	-0.206154	-0.185939	0.366616	-0.233779
GANAB	-0.631209	-0.0889566	-0.061816	-0.616955	0.251685	0.645254	0.0147581	0.0109884	-0.53146	0.0951065	0.274037	-0.0147996
GAPDH	-0.620047	-0.106684	-0.143343	-0.788781	0.0397475	-0.0348827	0.526277	-0.159601	-0.226129	-0.355137	0.53982	0.472194
GAPVD1	-0.107083	-0.154865	0.4145	-0.226397	0.510194	0.382001	0.225481	1.11053	0.0176922	-0.129327	-0.250575	-0.309217
GARS	-0.495999	0.0192723	-0.187972	-0.401394	0.0623964	0.470335	0.516954	1.51361	-0.29238	-0.352989	0.585625	-0.401735
GART	-0.575529	0.376318	0.0346289	-0.689361	-0.0489729	-0.129421	-0.162693	0.0775516	0.0780911	0.550678	0.604916	0.0362072
GATM	0.24704	-0.235361	-0.162099	-0.0612708	0.104896	0.162554	-0.230738	2.62504	0.338446	-0.434259	-0.0860365	-0.286837
GBA	-0.496018	-0.381901	-0.67964	-0.392199	0.0950876	0.267564	0.164968	-0.00314634	-0.390441	0.543667	0.444489	-0.0816021
GBAS	-0.251983	-0.705515	0.105091	-0.205563	-0.195432	-0.326511	-0.0715266	0.470178	-0.15393	0.0230149	-0.119652	0.679915
GBE1	-0.384716	-0.148584	-0.0118765	-0.408742	0.312058	-0.0720255	-0.258519	-0.195219	-0.443814	-0.512509	0.0912026	0.610306
GBF1	-0.360272	-0.0428641	-0.164732	-0.0619002	-0.249132	0.543062	1.69236	0.77896	-0.145164	-0.299428	0.223557	-0.430937
GBP1	-0.433383	-0.437285	-0.309532	-0.460033	0.186423	0.0270603	-0.044017	-0.198153	-0.337033	-0.598983	0.435579	0.430274
GC	-0.320742	-0.436809	0.31834	0.787417	0.213519	0.247629	0.424976	0.195491	-0.271066	-0.490252	-0.351219	-0.288662
GCHFR	-0.275238	0.135165	-0.0967531	-0.0829894	-0.0549698	-0.115646	-0.280811	-0.326456	-0.302894	1.26313	-0.163528	0.12646
GDI1	-0.719188	-0.572665	0.0200474	-0.358875	-0.132668	0.633479	0.174192	1.46312	-0.458426	0.44864	-0.120359	0.0551953
GDI2	-0.555998	-0.000461585	-0.058878	-0.371639	0.388826	0.691494	0.336358	-0.274356	0.0717274	0.0081962	0.281316	-0.484531
GEMIN5	-0.419091	-0.364125	0.614189	-0.303907	0.0496522	0.27202	-0.355216	-0.355516	0.13241	0.957699	-0.249989	-0.0227368
GFPT1	-0.407942	0.555914	-0.190684	-0.129161	-0.0822618	0.577344	0.801538	-0.426662	-0.108307	-0.524551	0.375217	-0.309338
GFPT2	-0.247602	-0.378474	-0.206578	-0.359899	0.827318	0.0865656	1.29746	-0.20848	-0.356093	-0.322983	0.357168	-0.318108
GGT5	1.21492	-0.269946	-0.388859	0.327339	0.0153433	-0.108958	-0.150955	1.75399	-0.239164	-0.170697	-0.289925	-0.261261
GIGYF2	-0.269038	0.132199	-0.408576	-0.447006	-0.445083	0.605888	1.39309	0.731194	0.353324	0.330735	-0.0972712	-0.148789
GIMAP4	0.425954	-0.301976	0.0184431	0.193921	-0.0784017	0.421433	0.419453	0.0079614	-0.389692	-0.514977	0.313482	-0.526832
GIPC3	-0.228019	0.153966	-0.0615576	-0.326323	0.059129	-0.104843	-0.328912	-0.479727	-0.151584	-0.276967	-0.352198	0.876476
GIT2	-0.164729	-0.532637	0.109265	-0.412313	0.520572	0.423054	-0.153351	0.879678	0.0115899	-0.438232	0.25033	-0.314191
GK	-0.206308	-0.351151	-0.274662	-0.426292	-0.131496	0.548772	0.0218548	-0.155075	-0.334838	-0.419606	0.384141	0.0895332
GLB1	-0.0652641	-0.154111	-0.25064	-0.255585	0.149617	0.401927	1.22692	-0.019402	-0.238602	0.197553	0.181123	-0.415067
GLG1	-0.332483	-0.173472	-0.349972	-0.179562	-0.0145176	0.388356	0.21482	1.33269	-0.31322	0.891836	-0.0643495	-0.282383
GLIPR1	-0.178732	-0.117388	-0.0693273	-0.261881	-0.0460356	0.808	0.306447	-0.34189	-0.235234	-0.35776	0.140081	-0.186979
GLIPR2	-0.51392	-0.391295	-0.249241	-0.142971	0.2652	-0.0220218	-0.25764	-0.318504	-0.125738	-0.620546	-0.0834776	0.636055
GLRX	0.343078	-0.0522091	-0.220983	0.63166	-0.21608	0.387382	0.0409727	-0.0561737	-0.334907	-0.333911	-0.159171	-0.306402
GLUD1	-0.400602	0.527223	0.269994	-0.286868	0.491157	0.344903	0.610635	0.932864	-0.478478	-0.257106	0.286096	-0.467107
GLUD2	-0.401175	0.74195	0.273086	-0.16786	0.373533	0.112691	0.95377	1.81131	-0.413564	-0.251506	0.15213	-0.419535
GMFB	-0.433074	-0.415334	-0.0764387	-0.347367	-0.0617585	0.230479	0.204293	0.0605855	0.252773	0.682426	0.463044	-0.41654
GMFG	-0.119836	-0.0036719	-0.0855945	-0.149539	-0.349417	0.0614572	-0.180434	0.574762	-0.409033	-0.17436	0.859205	-0.276203
GMIP	-0.0976149	-0.0576894	0.0894454	-0.0823459	0.212876	-0.203412	0.272578	0.6542	0.224553	-0.516571	0.636035	-0.423312
GMPPA	-0.576844	0.0275326	-0.262895	-0.0199841	-0.136253	0.312847	1.17187	-0.343242	-0.399483	-0.26073	0.435158	-0.182097
GNA11	-0.464227	-0.937044	0.0635435	-0.169641	-0.0536098	0.107742	-0.375688	0.153029	-0.318985	-0.165253	-0.39322	0.814676
GNA12	-0.521724	-0.603357	-0.171121	0.835998	-0.273752	0.0389344	-0.265158	0.188363	-0.615756	-0.280969	0.217425	-0.0891748
GNA13	-0.675245	-0.667686	0.185449	0.716448	-0.11984	0.169107	0.0751278	0.440996	-0.675589	-0.292087	0.182211	-0.221308
GNA14	-0.594359	-0.683022	-0.125584	0.0711863	-0.343013	-0.201534	-0.0369468	-0.0221389	-0.4681	0.274103	-0.136623	0.705785
GNAI1	-0.377761	-0.099674	0.131665	-0.356215	0.446756	0.790639	0.346254	-0.148527	-0.182945	-0.525063	-0.0688411	-0.148379
GNAI3	-0.402234	-0.122218	0.152835	-0.334687	0.45141	0.789673	0.327474	-0.178372	-0.189735	-0.503931	-0.0726961	-0.155105
GNAO1	-0.376659	-0.138088	0.203591	-0.330252	0.393376	0.771193	0.24796	-0.212165	-0.209256	-0.50527	-0.13719	-0.0587343
GNAQ	-0.0651647	-0.688558	-0.239977	0.275923	-0.249616	0.231595	-0.269863	0.396809	-0.664058	-0.0227858	-0.528258	0.548182
GNAS	-0.470869	-0.611291	0.166535	0.935561	-0.118721	0.0294228	-0.104105	0.543019	-0.397474	-0.0312556	-0.353429	-0.0595579
GNAT3	-0.285755	-0.203239	2.50473	-0.271637	-0.120204	0.0167566	-0.203603	-0.220119	-0.213154	-0.0968601	0.10333	-0.113715
GNAZ	-0.28862	-0.324123	-0.152216	-0.22	-0.235518	-0.236816	-0.31064	-0.246451	0.158237	0.0565607	-0.246244	0.801812
GNB1	-0.773733	-0.213105	-0.00571744	0.224858	0.197753	0.371238	0.51405	1.03534	-0.565224	-0.410655	-0.0655282	-0.0689326
GNB1L	-0.275338	-0.18205	-0.15121	-0.21453	0.0601004	-0.152926	1.7807	0.156998	0.2364	-0.164584	0.240669	-0.141398
GNB2	-0.809592	-0.284428	-0.0105244	0.159498	0.15931	0.393492	0.582095	1.04734	-0.599405	-0.308869	-0.0492328	-0.0505439
GNB2L1	-0.294715	1.75097	-0.255279	-0.263573	-0.0578126	0.224971	1.66693	0.0640389	0.0586062	0.120638	0.196693	-0.44321
GNB3	-0.512672	-0.632693	-0.154295	-0.589624	-0.241609	0.181859	-0.286857	0.0699802	-0.44655	-0.260687	0.468101	0.535704
GNB4	-0.675983	-0.185326	0.0260052	0.227487	0.251277	0.460957	0.668291	1.05395	-0.554415	-0.472531	-0.0906674	-0.186028
GNE	-0.621787	0.237212	0.229261	-0.212177	0.485628	0.471178	0.228137	0.455928	-0.15452	0.315831	0.0753778	-0.495881
GNG2	-0.137985	-0.456825	0.630612	0.920252	-0.207293	0.046625	-0.308561	0.55847	-0.43452	-0.286325	-0.169558	-0.261498
GNG5	-0.0672833	-0.351643	0.464845	-0.276306	-0.0445634	-0.263906	0.179422	-0.287106	-0.320596	-0.0155682	0.794932	-0.20528
GNL3	-0.195134	0.102514	-0.0770327	-0.470776	-0.174918	-0.031104	0.499393	0.557126	0.861218	0.25586	0.429103	-0.328396
GNPDA1	-0.644234	-0.140201	0.212107	0.0201808	0.231265	0.381023	-0.150948	0.550032	-0.511232	-0.495883	0.450628	-0.300588
GNPNAT1	-0.21404	2.81182	-0.225391	-0.312067	0.361308	0.155743	0.139623	-0.14469	-0.185037	-0.211269	0.150732	-0.22507
GOLGA2	-0.441418	-0.171235	-0.188432	-0.48367	0.171625	0.571633	1.07639	-0.278663	-0.216751	0.687795	0.221588	-0.427322
GOLIM4	-0.297537	-0.330073	-0.246927	-0.208942	0.191418	0.823176	0.255548	-0.293188	-0.305643	-0.356109	0.22488	-0.303882
GOLM1	-0.430102	0.153994	-0.0228362	-0.130631	-0.237043	0.25659	1.67447	0.627342	-0.456341	0.106181	0.487835	-0.471628
GOLT1B	-0.482746	-0.0594839	0.139265	-0.589353	0.259425	0.464579	0.32377	0.0471631	-0.137107	-0.237139	0.527444	-0.270088
GPC1	-0.366139	-0.179643	-0.363083	-0.485536	-0.051444	-0.0551032	1.55268	-0.0356078	0.224623	0.036838	-0.187335	0.455329
GPC4	-0.406837	0.445805	1.15653	0.149125	-0.337776	-0.213497	-0.148466	-0.447343	0.0517891	0.43694	-0.177866	0.110186
GPD1	-0.231944	-0.237306	0.761886	1.13301	-0.234	-0.136338	-0.233339	-0.189248	-0.226536	-0.236026	-0.232934	-0.240746
GPD2	-0.272023	0.0537218	-0.159146	-0.330349	0.598136	0.184456	-0.270923	1.41429	-0.312113	-0.0143904	-0.00238823	-0.101605
GPLD1	0.197094	1.77527	0.203293	0.596004	0.0137597	-0.118922	0.116048	0.330433	-0.146179	-0.302019	-0.220125	-0.344834
GPS1	-0.6791	-0.293664	0.2193	-0.46356	0.0382357	0.467992	-0.105963	-0.0814403	-0.117746	0.636827	0.25065	-0.177371
GPSM1	-0.37308	0.196228	-0.143788	-0.384913	-0.0307834	0.346228	0.715876	0.157277	0.68541	0.470201	-0.0755293	-0.243953
GPX1	-0.175532	-0.426394	0.201082	0.145745	0.11142	0.229973	0.972945	0.315134	-0.463861	-0.286019	0.292025	-0.450266
GPX7	-0.326714	-0.315648	-0.117546	-0.143886	-0.304869	0.628089	0.267892	-0.314231	-0.240431	0.293359	0.304797	-0.29787
GRHPR	-0.599625	-0.167863	0.0791037	-0.453471	-0.30619	-0.206764	-0.0849362	0.202081	-0.617447	0.695364	0.0556874	0.68275
GSN	-0.652768	-0.332752	-0.404494	-0.0108441	0.146166	-0.143714	-0.0471425	0.642337	-0.169403	-0.527181	0.0494875	0.485688
GSPT1	-0.510756	-0.396664	-0.22116	-0.595896	-0.149947	0.0610015	0.313248	1.08376	-0.166031	0.047585	0.386143	0.237231
GSS	-0.617497	-0.260076	-0.236395	-0.0497282	-0.119243	0.55804	0.379094	-0.323377	-0.61143	0.683977	-0.0339211	-0.0580136
GSTA4	-0.240123	-0.457457	-0.363989	0.133188	-0.388765	0.197927	-0.00414589	-0.33301	0.43185	1.03309	-0.387532	0.045783
GSTK1	-0.259852	0.286297	0.32048	-0.18535	0.261589	0.36416	0.733526	0.631881	-0.531312	-0.507923	0.416521	-0.459062
GSTM2	-0.412555	-0.561556	0.324616	0.663932	-0.21316	0.383461	-0.38589	-0.0741038	-0.237006	0.568526	-0.421234	-0.203147
GSTO1	-0.404912	0.0617799	-0.176029	-0.374106	-0.0182429	0.0277783	1.55053	0.374251	-0.366223	-0.470058	0.820873	-0.279078
GSTP1	-0.545495	-0.0447758	-0.0536652	-0.325727	-0.109873	0.360044	-0.0190798	0.0312176	-0.508354	0.885991	-0.176241	0.217117
GSTT2	-0.135158	-0.427493	-0.407247	-0.385977	-0.161653	-0.157579	0.767851	0.154447	-0.218542	0.272007	-0.0588978	0.507181
GSTT2B	-0.135158	-0.427493	-0.407247	-0.385977	-0.161653	-0.157579	0.767851	0.154447	-0.218542	0.272007	-0.0588978	0.507181
GTDC2	-0.43473	-0.417718	0.0967295	-0.213304	0.0552526	-0.150781	-0.350644	-0.336461	-0.198679	0.223263	-0.372163	0.763905
GTF2A1	-0.379017	-0.0620812	0.218031	-0.109926	0.0744074	0.0955924	0.337224	-0.268988	-0.153487	1.2081	-0.0832773	-0.267579
GTF2F2	-0.395067	0.181279	-0.138389	-0.741138	0.0288349	0.187728	0.418978	0.279765	0.560836	0.690301	0.231692	-0.175737
GTF2I	-0.192781	-0.0650819	0.263439	-0.284213	-0.122258	0.00259139	0.0185292	0.206179	0.794855	1.03066	-0.17157	-0.201114
GTF3C2	-0.135081	0.291456	0.0738092	-0.437973	0.0453531	-0.153332	0.166415	0.438691	0.489868	1.08582	-0.152166	-0.0832976
GTF3C3	0.0525702	-0.128948	-0.358511	-0.322171	-0.135979	-0.0742781	0.0263718	2.60237	0.473015	0.273801	-0.0627018	-0.0716283
GTF3C4	-0.397673	0.155087	0.170806	-0.512704	0.45118	0.228289	0.890005	0.267931	0.198369	0.692621	-0.111277	-0.31813
GTPBP1	-0.474505	-0.199498	-0.174933	-0.510934	-0.0687229	0.179593	0.0650112	0.324782	0.341807	0.670043	0.367415	-0.203317
GTPBP4	-0.34924	0.448528	0.061996	-0.554222	0.0387532	0.0920013	0.147975	-0.17211	0.376539	0.365324	0.458705	-0.256971
GUSB	-0.172792	0.285216	-0.255254	-0.111253	0.554559	0.0933511	0.433037	1.61258	-0.422834	-0.0717716	0.0294684	-0.310269
GYPA	0.875704	0.282427	-0.173436	0.0994489	-0.0123315	-0.347862	-0.335375	-0.407253	1.03295	-0.122614	-0.0324663	-0.235389
GYS1	0.109702	-0.101295	0.6389	0.779852	-0.32679	0.113345	-0.0666222	-0.45752	-0.301657	-0.355452	-0.253443	-0.131393
H1F0	-0.0277411	-0.456603	-0.119806	-0.367569	-0.317513	0.0770454	-0.434143	-0.136155	-0.249431	1.30675	-0.107958	0.231075
H2AFJ	-0.758671	-0.722616	-0.359458	0.0778454	-0.508103	-0.293042	-0.561114	0.626457	0.0155783	0.890412	0.281813	0.259238
H2AFV	-0.725026	-0.767554	-0.420637	0.187594	-0.560858	-0.350076	-0.480009	0.913349	-0.127224	0.804217	0.261592	0.296458
H2AFX	-0.7324	-0.750598	-0.396022	0.154729	-0.577157	-0.317081	-0.509663	0.628438	-0.119098	0.78707	0.331394	0.284032
H2AFY	-0.413709	-0.731805	-0.25368	-0.430969	-0.443306	-0.18443	-0.463338	0.581857	-0.185082	0.556726	0.0892314	0.694466
H2AFY2	-0.517499	-0.522457	-0.0367289	-0.416535	-0.371413	0.00945958	-0.490266	0.633661	0.000648104	1.99886	-0.203403	0.173307
H2AFZ	-0.734331	-0.773502	-0.435502	0.136927	-0.561864	-0.341553	-0.479585	0.974579	-0.128902	0.83247	0.263308	0.315214
H3F3A	-0.412517	-0.341519	-0.253617	-0.413964	-0.32072	-0.222904	-0.338719	-0.210646	0.0597569	0.349833	0.76737	0.121858
H3F3B	-0.412517	-0.341519	-0.253617	-0.413964	-0.32072	-0.222904	-0.338719	-0.210646	0.0597569	0.349833	0.76737	0.121858
H3F3C	-0.423878	-0.359119	-0.250343	-0.429114	-0.321183	-0.229605	-0.347976	-0.20825	0.0523161	0.361794	0.764685	0.143175
H6PD	-0.438432	0.204583	-0.194071	0.635815	-0.209663	0.581794	0.221455	0.977236	-0.567597	-0.358463	-0.0650344	-0.367461
HAAO	-0.2327	0.0443005	-0.0937743	0.564196	-0.302648	0.187713	-0.196262	0.654716	-0.44348	-0.14837	-0.579682	0.339322
HACE1	-0.338741	-0.373817	-0.316824	-0.236625	-0.307568	0.709007	-0.325923	0.113829	-0.217063	-0.185284	-0.102819	0.302873
HADH	-0.400876	-0.58166	0.725806	-0.253893	-0.208219	-0.2096	-0.321444	0.324753	-0.319176	-0.0674198	-0.351366	0.872348
HADHA	-0.0977966	-0.332602	1.17454	-0.0281336	0.523152	0.398231	-0.187714	-0.0407635	-0.296346	-0.0370365	-0.32414	-0.294719
HARS	-0.511563	0.17525	0.0834584	-0.83535	0.217382	0.180981	0.082812	0.199284	-0.290534	0.172931	0.468838	0.0810699
HARS2	-0.421572	-0.182033	0.256925	-0.760466	0.234443	0.286654	-0.0439638	0.223196	-0.0568786	0.44366	0.234827	-0.0330515
HAX1	-0.393955	-0.0947136	0.255046	-0.430275	-0.158258	-0.161707	0.219468	0.445109	-0.0581275	-0.285471	-0.121773	0.700959
HBA1	1.57492	0.734827	0.108141	0.135631	0.0996054	-0.344387	-0.531186	-0.646337	0.670663	-0.227182	-0.175573	-0.33365
HBA2	1.57492	0.734827	0.108141	0.135631	0.0996054	-0.344387	-0.531186	-0.646337	0.670663	-0.227182	-0.175573	-0.33365
HBB	1.3629	0.384032	0.221046	0.538131	0.0103877	-0.415822	-0.480226	-0.55996	0.309906	-0.177615	-0.0772192	-0.452683
HBD	1.26178	0.599311	0.458982	0.348763	0.0719149	-0.354812	-0.413053	-0.453652	0.476371	0.107148	-0.234327	-0.47066
HBQ1	0.98898	0.57572	-0.02141	0.255388	-0.0897218	-0.274759	-0.451992	-0.438352	0.636204	-0.0114423	-0.206302	-0.210009
HCK	-0.379561	-0.0193651	-0.0395763	0.287876	0.265696	0.579355	0.0349167	-0.152772	-0.0690351	-0.539321	0.275635	-0.596847
HCLS1	-0.402558	-0.435246	0.173209	-0.0758016	0.233367	0.282974	-0.0505479	0.026731	-0.270187	-0.514827	0.712919	-0.446542
HDAC3	-0.497775	-0.578339	-0.00990062	-0.619149	-0.0412179	0.070545	-0.0427211	0.609033	0.367473	0.223136	0.0156545	0.36232
HDGF	-0.400962	-0.38675	-0.0281325	-0.470387	-0.0946239	0.00996079	0.950318	0.713526	-0.308181	0.605416	0.0395274	0.158595
HDGFRP2	-0.396279	-0.388253	-0.281484	-0.367788	-0.189598	-0.0703479	-0.267159	1.05483	0.0150332	0.377895	-0.0855432	0.478183
HDGFRP3	-0.47678	-0.575242	0.0190208	-0.448935	-0.198829	0.277111	-0.531837	1.39744	-0.413488	0.852634	-0.3802	0.489964
HDLBP	-0.330376	-0.183809	-0.236023	-0.41947	-0.0560469	0.726518	0.644891	-0.308382	-0.10851	-0.0930943	0.520018	-0.425087
HECTD1	-0.392522	-0.23272	0.0731126	-0.357229	0.432934	0.392256	0.729526	0.0820924	-0.144827	-0.38959	0.306837	-0.29674
HEXA	-0.447819	-0.0325456	-0.40625	-0.213816	0.432256	0.445767	1.31219	0.360302	-0.389342	0.339231	0.248867	-0.587026
HEXB	-0.498924	-0.220575	-0.440024	-0.202162	0.121294	0.464745	0.861902	0.177015	-0.555231	0.532356	0.386967	-0.453229
HGFAC	-0.178984	-0.146063	0.394715	0.786608	0.0308903	0.0132974	0.072543	0.699168	0.0229584	-0.316426	-0.275291	-0.341189
HIBCH	-0.151906	-0.236967	0.363457	-0.119121	0.280047	-0.146643	-0.113602	-0.0575127	-0.356597	1.39166	-0.368724	-0.0131351
HINT1	-0.370509	-0.273182	-0.0445834	-0.560521	0.00516751	-0.149216	-0.133686	0.436814	-0.0588662	-0.392323	-0.0235231	0.785132
HIST1H1B	-0.423308	-0.473253	-0.401245	-0.225613	-0.446283	-0.138789	-0.345034	-0.301605	-0.142483	0.0646493	0.496361	0.437676
HIST1H1C	-0.364076	-0.381424	-0.32042	-0.258118	-0.379603	-0.20439	-0.420947	-0.116532	-0.0954102	0.234257	0.315908	0.492959
HIST1H1D	-0.351802	-0.374277	-0.317279	-0.25954	-0.375029	-0.205051	-0.415366	-0.127937	-0.105672	0.170058	0.341173	0.491485
HIST1H1E	-0.35308	-0.372959	-0.327999	-0.256428	-0.365944	-0.204855	-0.412262	-0.135494	-0.0861098	0.19541	0.330115	0.482334
HIST1H2AA	-0.733293	-0.749346	-0.393808	0.152013	-0.57651	-0.315894	-0.507947	0.625156	-0.115412	0.794031	0.322743	0.288288
HIST1H2AB	-0.756468	-0.720097	-0.35778	0.0770004	-0.507627	-0.292059	-0.561173	0.642097	0.0150666	0.90399	0.281282	0.251696
HIST1H2AC	-0.758511	-0.720028	-0.357542	0.0757749	-0.508015	-0.292417	-0.560459	0.626648	0.0211939	0.891349	0.279732	0.259154
HIST1H2AD	-0.756611	-0.720071	-0.357269	0.0754092	-0.508548	-0.292102	-0.563297	0.639788	0.0150117	0.904062	0.28363	0.251866
HIST1H2AE	-0.756468	-0.720097	-0.35778	0.0770004	-0.507627	-0.292059	-0.561173	0.642097	0.0150666	0.90399	0.281282	0.251696
HIST1H2AG	-0.758654	-0.720001	-0.357031	0.0741837	-0.508935	-0.29246	-0.562583	0.624341	0.0211378	0.891422	0.28208	0.259322
HIST1H2AH	-0.758654	-0.720001	-0.357031	0.0741837	-0.508935	-0.29246	-0.562583	0.624341	0.0211378	0.891422	0.28208	0.259322
HIST1H2AI	-0.758654	-0.720001	-0.357031	0.0741837	-0.508935	-0.29246	-0.562583	0.624341	0.0211378	0.891422	0.28208	0.259322
HIST1H2AJ	-0.758653	-0.720001	-0.357031	0.0741842	-0.508935	-0.292459	-0.562583	0.624341	0.0211383	0.891423	0.282078	0.259323
HIST1H2AK	-0.758654	-0.720001	-0.357031	0.0741837	-0.508935	-0.29246	-0.562583	0.624341	0.0211378	0.891422	0.28208	0.259322
HIST1H2AL	-0.758654	-0.720001	-0.357031	0.0741837	-0.508935	-0.29246	-0.562583	0.624341	0.0211378	0.891422	0.28208	0.259322
HIST1H2AM	-0.758654	-0.720001	-0.357031	0.0741837	-0.508935	-0.29246	-0.562583	0.624341	0.0211378	0.891422	0.28208	0.259322
HIST1H2BA	-0.455297	-0.382723	-0.555406	0.187275	-0.566304	-0.185496	-0.102415	0.506721	0.363313	0.536201	-0.0148453	0.260644
HIST1H2BB	-0.458213	-0.383697	-0.609376	0.116112	-0.566661	-0.171217	-0.102926	0.429137	0.407828	0.554117	0.00360883	0.287671
HIST1H2BC	-0.45944	-0.441688	-0.56081	0.124592	-0.570045	-0.169506	-0.13292	0.507983	0.363968	0.570501	0.0239893	0.263688
HIST1H2BD	-0.459421	-0.441693	-0.560801	0.124621	-0.57004	-0.169506	-0.132885	0.507986	0.364009	0.570335	0.0240427	0.263654
HIST1H2BE	-0.45944	-0.441688	-0.56081	0.124592	-0.570045	-0.169506	-0.13292	0.507983	0.363968	0.570501	0.0239893	0.263688
HIST1H2BF	-0.45944	-0.441688	-0.56081	0.124592	-0.570045	-0.169506	-0.13292	0.507983	0.363968	0.570501	0.0239893	0.263688
HIST1H2BG	-0.45944	-0.441688	-0.56081	0.124592	-0.570045	-0.169506	-0.13292	0.507983	0.363968	0.570501	0.0239893	0.263688
HIST1H2BH	-0.459415	-0.441688	-0.560793	0.124615	-0.570032	-0.169506	-0.132886	0.507973	0.363949	0.570395	0.0240458	0.263645
HIST1H2BI	-0.45944	-0.441688	-0.56081	0.124592	-0.570045	-0.169506	-0.13292	0.507983	0.363968	0.570501	0.0239893	0.263688
HIST1H2BJ	-0.458207	-0.383692	-0.609448	0.116215	-0.566648	-0.171181	-0.102874	0.429182	0.407927	0.553793	0.00346874	0.287767
HIST1H2BK	-0.459385	-0.441668	-0.560826	0.12469	-0.569985	-0.169472	-0.132844	0.507963	0.363954	0.570504	0.0238054	0.263696
HIST1H2BL	-0.459393	-0.441665	-0.560775	0.124661	-0.570014	-0.169472	-0.132851	0.508034	0.363959	0.570236	0.0239453	0.263691
HIST1H2BM	-0.459396	-0.441668	-0.560778	0.124657	-0.570017	-0.169475	-0.132854	0.50803	0.363963	0.570263	0.0239433	0.263691
HIST1H2BN	-0.459393	-0.441667	-0.560762	0.124586	-0.57	-0.169509	-0.132892	0.50791	0.363861	0.570826	0.0239436	0.263604
HIST1H2BO	-0.458237	-0.383715	-0.609415	0.116141	-0.566696	-0.171215	-0.102918	0.429194	0.407921	0.553684	0.00371038	0.287715
HIST1H3A	-0.41369	-0.342887	-0.254514	-0.41517	-0.320641	-0.222699	-0.338195	-0.210592	0.0693554	0.348175	0.767315	0.120984
HIST1H3B	-0.41369	-0.342887	-0.254514	-0.41517	-0.320641	-0.222699	-0.338195	-0.210592	0.0693554	0.348175	0.767315	0.120984
HIST1H3C	-0.41369	-0.342887	-0.254514	-0.41517	-0.320641	-0.222699	-0.338195	-0.210592	0.0693554	0.348175	0.767315	0.120984
HIST1H3D	-0.41369	-0.342887	-0.254514	-0.41517	-0.320641	-0.222699	-0.338195	-0.210592	0.0693554	0.348175	0.767315	0.120984
HIST1H3E	-0.41369	-0.342887	-0.254514	-0.41517	-0.320641	-0.222699	-0.338195	-0.210592	0.0693554	0.348175	0.767315	0.120984
HIST1H3F	-0.41369	-0.342887	-0.254514	-0.41517	-0.320641	-0.222699	-0.338195	-0.210592	0.0693554	0.348175	0.767315	0.120984
HIST1H3G	-0.41369	-0.342887	-0.254514	-0.41517	-0.320641	-0.222699	-0.338195	-0.210592	0.0693554	0.348175	0.767315	0.120984
HIST1H3H	-0.41369	-0.342887	-0.254514	-0.41517	-0.320641	-0.222699	-0.338195	-0.210592	0.0693554	0.348175	0.767315	0.120984
HIST1H3I	-0.41369	-0.342887	-0.254514	-0.41517	-0.320641	-0.222699	-0.338195	-0.210592	0.0693554	0.348175	0.767315	0.120984
HIST1H3J	-0.41369	-0.342887	-0.254514	-0.41517	-0.320641	-0.222699	-0.338195	-0.210592	0.0693554	0.348175	0.767315	0.120984
HIST1H4A	-0.716668	-0.557402	-0.632318	-0.160074	-0.147277	0.160972	0.198062	0.56257	0.0766542	0.932838	-0.183848	0.209391
HIST1H4B	-0.716668	-0.557402	-0.632318	-0.160074	-0.147277	0.160972	0.198062	0.56257	0.0766542	0.932838	-0.183848	0.209391
HIST1H4C	-0.716668	-0.557402	-0.632318	-0.160074	-0.147277	0.160972	0.198062	0.56257	0.0766542	0.932838	-0.183848	0.209391
HIST1H4D	-0.716668	-0.557402	-0.632318	-0.160074	-0.147277	0.160972	0.198062	0.56257	0.0766542	0.932838	-0.183848	0.209391
HIST1H4E	-0.716668	-0.557402	-0.632318	-0.160074	-0.147277	0.160972	0.198062	0.56257	0.0766542	0.932838	-0.183848	0.209391
HIST1H4F	-0.716668	-0.557402	-0.632318	-0.160074	-0.147277	0.160972	0.198062	0.56257	0.0766542	0.932838	-0.183848	0.209391
HIST1H4H	-0.716668	-0.557402	-0.632318	-0.160074	-0.147277	0.160972	0.198062	0.56257	0.0766542	0.932838	-0.183848	0.209391
HIST1H4I	-0.716668	-0.557402	-0.632318	-0.160074	-0.147277	0.160972	0.198062	0.56257	0.0766542	0.932838	-0.183848	0.209391
HIST1H4J	-0.716668	-0.557402	-0.632318	-0.160074	-0.147277	0.160972	0.198062	0.56257	0.0766542	0.932838	-0.183848	0.209391
HIST1H4K	-0.716668	-0.557402	-0.632318	-0.160074	-0.147277	0.160972	0.198062	0.56257	0.0766542	0.932838	-0.183848	0.209391
HIST1H4L	-0.716668	-0.557402	-0.632318	-0.160074	-0.147277	0.160972	0.198062	0.56257	0.0766542	0.932838	-0.183848	0.209391
HIST2H2AA3	-0.758626	-0.719969	-0.35703	0.0741477	-0.508851	-0.292467	-0.56258	0.624049	0.0212896	0.891318	0.281984	0.259403
HIST2H2AA4	-0.758626	-0.719969	-0.35703	0.0741477	-0.508851	-0.292467	-0.56258	0.624049	0.0212896	0.891318	0.281984	0.259403
HIST2H2AB	-0.697715	-0.732793	-0.364007	0.300061	-0.549379	-0.373194	-0.49069	0.6482	-0.123459	0.731649	0.277275	0.247468
HIST2H2AC	-0.758627	-0.722567	-0.359438	0.0778301	-0.508001	-0.29303	-0.561093	0.626188	0.0157525	0.89002	0.281738	0.259341
HIST2H2BE	-0.458262	-0.383716	-0.60943	0.116118	-0.566709	-0.171215	-0.102952	0.429206	0.40794	0.553791	0.00365411	0.287758
HIST2H2BF	-0.458389	-0.440616	-0.560029	0.127151	-0.569342	-0.170927	-0.153446	0.511499	0.367104	0.556889	0.0263208	0.266541
HIST2H3A	-0.413956	-0.34315	-0.254682	-0.415423	-0.320903	-0.222634	-0.337559	-0.21085	0.0691095	0.347941	0.767121	0.121638
HIST2H3C	-0.413956	-0.34315	-0.254682	-0.415423	-0.320903	-0.222634	-0.337559	-0.21085	0.0691095	0.347941	0.767121	0.121638
HIST2H3D	-0.413956	-0.34315	-0.254682	-0.415423	-0.320903	-0.222634	-0.337559	-0.21085	0.0691095	0.347941	0.767121	0.121638
HIST2H4A	-0.716668	-0.557402	-0.632318	-0.160074	-0.147277	0.160972	0.198062	0.56257	0.0766542	0.932838	-0.183848	0.209391
HIST2H4B	-0.716668	-0.557402	-0.632318	-0.160074	-0.147277	0.160972	0.198062	0.56257	0.0766542	0.932838	-0.183848	0.209391
HIST3H2A	-0.756468	-0.720097	-0.35778	0.0770004	-0.507627	-0.292059	-0.561173	0.642097	0.0150666	0.90399	0.281282	0.251696
HIST3H2BB	-0.458353	-0.383526	-0.609243	0.116403	-0.566612	-0.171034	-0.102672	0.429313	0.407895	0.552894	0.00340375	0.287837
HIST3H3	-0.413595	-0.342791	-0.254445	-0.415106	-0.320625	-0.222673	-0.338099	-0.210495	0.0694148	0.348277	0.767136	0.120929
HIST4H4	-0.716668	-0.557402	-0.632318	-0.160074	-0.147277	0.160972	0.198062	0.56257	0.0766542	0.932838	-0.183848	0.209391
HK2	0.124216	0.424921	1.07649	-0.179651	0.351251	-0.0699548	0.825275	0.463064	0.385696	-0.490567	-0.0521253	-0.392092
HK3	-0.0823105	0.662236	0.312438	-0.129098	0.337212	0.00223694	0.227996	-0.292025	-0.204766	-0.576436	0.572463	-0.399757
HLA-DQA1	-0.24288	-0.337545	-0.392788	0.0307395	0.0651916	0.289755	0.977742	0.911076	-0.159587	-0.454558	0.284638	-0.341493
HLA-DQA2	-0.177368	-0.180912	-0.371502	0.00192416	-0.165871	0.214998	0.896661	2.08858	0.0307546	-0.294568	0.0477527	-0.234471
HM13	-0.313879	0.897802	0.0763723	-0.312088	0.405748	0.356614	0.918166	-0.0724138	-0.0374892	-0.475337	0.337149	-0.463053
HMG20A	-0.496271	-0.0506853	-0.145174	-0.586522	-0.0960217	0.0255973	-0.12555	0.593553	0.762218	1.33152	0.093065	-0.17225
HMGB1	-0.494583	-0.424801	-0.340462	-0.477047	-0.453977	-0.112381	-0.205195	-0.0524171	0.146096	0.58103	0.326173	0.432078
HMGB2	-0.418933	-0.332228	-0.347353	-0.43389	-0.379279	-0.112415	-0.387118	-0.0188123	0.0146819	0.12368	0.0444033	0.786032
HMGB3	-0.323337	-0.137945	-0.156348	-0.432342	-0.151872	0.0309302	0.40727	-0.222619	0.571823	0.959843	0.0969817	-0.107894
HMGN1	-0.424796	0.12349	-0.178659	-0.379383	-0.177272	-0.146473	-0.397605	0.228017	-0.0744131	1.19831	0.328596	-0.0155297
HMHA1	-0.159313	0.394205	-0.019213	0.070949	0.203321	0.485653	0.392237	0.0906541	-0.305397	-0.632673	0.362875	-0.523194
HN1	-0.273816	0.109976	-0.218817	-0.413142	-0.0934744	0.215889	0.586878	-0.269762	0.42042	0.775606	0.239436	-0.334233
HN1L	-0.406203	0.397262	-0.258362	-0.163513	-0.511315	-0.305562	0.00887129	0.628197	-0.242092	0.253209	-0.0327175	0.659169
HNRNPA0	-0.395342	-0.275305	0.0050467	-0.485064	0.0828867	0.120052	0.293977	0.128298	0.504675	1.69703	-0.263334	-0.207069
HNRNPA1	-0.436447	-0.218679	-0.114759	-0.683062	0.219984	0.266913	0.387285	0.816015	0.857212	0.0910234	-0.120081	0.0380103
HNRNPA1L2	-0.419379	-0.201054	-0.103891	-0.664593	0.23706	0.269978	0.402314	0.809896	0.853793	0.053841	-0.14219	0.0355841
HNRNPA2B1	-0.485934	-0.102913	0.0772693	-0.665195	0.429116	0.148386	0.245165	0.683022	0.756728	0.369652	-0.0874078	-0.0919922
HNRNPA3	-0.55195	-0.166578	-0.155956	-0.624667	0.169446	0.378547	0.46681	1.238	0.335824	0.712252	-0.334298	0.0407557
HNRNPAB	-0.380079	-0.283306	-0.111486	-0.478527	0.263729	-0.161157	0.698553	0.923324	0.147659	-0.202657	-0.0762075	0.359543
HNRNPC	-0.417004	-0.247366	-0.191917	-0.526089	-0.222703	0.394796	-0.329767	-0.200123	0.245343	1.27237	0.151899	-0.152443
HNRNPCL1	-0.72072	0.652433	-0.200016	-0.458246	0.0572307	-0.0613883	1.23173	-0.319403	0.365543	1.01363	0.29126	-0.304662
HNRNPCP5	-0.720451	0.652535	-0.19981	-0.458008	0.0555041	-0.0611991	1.23176	-0.319182	0.36568	1.01369	0.291406	-0.304444
HNRNPD	-0.447274	-0.531855	0.128002	-0.345198	-0.0824096	0.136147	0.349806	2.27782	0.0757259	0.819367	-0.157142	-0.133332
HNRNPDL	-0.345644	-0.308298	0.116895	-0.316909	0.212695	0.0531645	0.698128	1.76581	0.333367	0.062928	-0.00699783	-0.228129
HNRNPF	-0.24941	0.189417	-0.131803	-0.792141	0.191831	0.173513	0.160158	-0.146317	0.311097	0.638956	0.165827	-0.0288914
HNRNPH1	-0.536249	-0.288082	-0.193387	-0.688264	0.158283	0.0554191	0.239788	-0.224964	0.482501	1.44168	-0.0757307	0.0174336
HNRNPH2	-0.58607	-0.122686	-0.104872	-0.693254	0.0807367	-0.226065	0.0804322	0.32705	0.16705	1.44657	0.288476	-0.0202655
HNRNPH3	-0.600895	-0.216718	-0.325733	-0.651356	0.0532556	0.0879792	0.255382	-0.0363493	0.708172	1.18318	0.00796876	-0.00424348
HNRNPK	-0.522505	-0.0593471	-0.213928	-0.654463	0.299168	0.131043	0.193433	0.00986774	0.48019	1.17412	-0.147959	-0.0164055
HNRNPL	-0.527386	-0.512833	-0.082483	-0.683534	-0.281631	-0.104989	-0.366091	0.703703	0.375972	0.819452	0.428492	0.152556
HNRNPLL	-0.0105623	-0.23364	0.00728523	-0.490154	0.0107548	0.116968	0.0161483	1.82268	0.435905	0.577071	-0.11287	-0.165347
HNRNPM	-0.476116	0.0644157	-0.0635103	-0.640619	0.392239	0.154504	0.656391	0.201061	0.530975	0.975763	-0.137434	-0.195179
HNRNPR	-0.734176	-0.452263	0.131149	-0.535754	0.206733	0.39602	0.00720773	0.0401623	0.639373	0.951694	-0.0274598	-0.240152
HNRNPUL1	-0.555336	-0.355079	0.193115	-0.340427	0.0663145	-0.131293	-0.0275911	1.69662	-0.0171251	1.07028	0.0936878	-0.168796
HOMER3	0.550888	1.1024	0.0459574	-0.330633	0.113582	0.23087	0.648709	-0.0784474	0.467409	-0.330721	0.0155215	-0.403039
HP	-0.205061	-0.267898	0.304948	0.0806495	-0.0499035	0.943744	-0.262411	0.0895425	-0.34453	-0.309628	-0.0954499	-0.322273
HP1BP3	-0.349952	-0.79357	0.139188	-0.407546	-0.248743	0.0073436	-0.466703	0.604874	-0.374203	1.2999	0.180831	0.0732957
HPCAL1	-0.0614379	-0.355431	-0.296805	-0.244772	-0.0227829	0.0483905	0.288115	-0.280311	-0.205451	1.5712	-0.125435	-0.127543
HPR	-0.153448	-0.173404	0.339695	-0.103307	0.0831692	0.945305	-0.232509	0.164479	-0.266709	-0.255852	-0.137681	-0.315204
HPRT1	0.112319	0.0975485	-0.119324	-0.350591	0.518387	-0.00118524	1.34396	0.264076	0.0079578	-0.299203	0.0816179	-0.239987
HPX	-0.358942	-0.49754	0.497936	0.902495	0.251329	0.576799	-0.134672	0.448623	-0.329898	-0.520344	-0.467631	-0.447913
HS1BP3	-0.317219	-0.339797	-0.308859	-0.0972238	-0.202296	0.086664	0.48907	0.295942	-0.535323	-0.682877	0.455225	0.216815
HSBP1	-0.32782	0.825161	-0.605526	-0.5535	-0.224906	-0.0449136	0.0203226	-0.509961	-0.121499	0.37691	0.614376	0.13405
HSD11B2	-0.0461747	-0.214042	2.43935	-0.000143912	-0.0826541	-0.00227111	-0.131279	-0.0803275	-0.198648	-0.109225	-0.193402	-0.15288
HSD17B11	-0.43391	-0.427474	-0.130911	-0.419916	0.208451	0.292184	-0.159955	0.852966	-0.23693	-0.548596	0.516023	-0.0418037
HSD17B4	-0.376961	-0.283809	0.544581	-0.264451	0.556994	0.682242	0.0421372	-0.345313	-0.0700321	-0.420388	0.0117763	-0.329947
HSDL1	-0.20308	-0.376856	-0.202184	-0.175237	-0.197812	0.202983	-0.0873323	2.27613	0.375481	0.50761	-0.27453	-0.0772044
HSP90AA1	-0.575056	0.00279242	-0.212194	-0.628136	0.238274	0.805437	0.346686	0.498633	-0.0892184	-0.155405	0.276289	-0.253588
HSP90AB1	-0.588156	0.322466	-0.297188	-0.605477	-0.106401	0.581562	0.366611	0.511386	0.139664	-0.0525181	0.522066	-0.264141
HSPA12A	-0.24877	-0.521503	0.326667	0.392514	0.205671	0.394458	-0.155681	1.15044	-0.239447	0.226003	-0.350963	-0.405439
HSPA12B	0.200793	-0.648444	0.00310184	0.617795	0.649529	0.507708	-0.415045	-0.32365	-0.441725	-0.293771	-0.342738	-0.484419
HSPA1A	-0.564545	0.154354	-0.37534	-0.414877	0.0136282	0.0871065	-0.0699055	-0.258205	-0.599312	0.647681	0.0712497	0.40121
HSPA1B	-0.564545	0.154354	-0.37534	-0.414877	0.0136282	0.0871065	-0.0699055	-0.258205	-0.599312	0.647681	0.0712497	0.40121
HSPA1L	-0.455567	0.207634	-0.205594	-0.437666	0.00664151	0.158087	-0.000955849	-0.315833	-0.552623	0.680454	0.00561709	0.321548
HSPA4	-0.530706	0.0876867	0.200487	-0.650021	0.176144	0.394193	0.278359	0.183152	0.114272	0.252081	0.201784	-0.131762
HSPA4L	-0.260682	-0.319674	-0.364347	-0.275001	-0.254785	0.150551	-0.351467	-0.400618	0.543978	0.934454	-0.123718	0.1317
HSPA5	-0.263971	-0.0604948	-0.020257	-0.418917	0.0758439	0.525145	0.177472	-0.386392	-0.308395	-0.308294	0.609322	-0.29587
HSPA6	-0.512317	0.122329	-0.342501	-0.248171	-0.273536	-0.00647133	-0.488471	-0.413682	-0.502562	0.782481	0.244158	0.336205
HSPA8	-0.458208	0.355708	0.257106	-0.485669	-0.161997	0.392793	0.425413	0.490919	0.314701	0.146362	0.3764	-0.360731
HSPB1	-0.212174	-0.181163	-0.00184387	-0.219113	-0.251363	-0.292445	-0.0418627	-0.194981	-0.473026	-0.623927	-0.291988	1.1842
HSPB6	-0.40441	-0.520766	0.0833679	0.0684606	-0.258181	-0.028311	-0.398508	-0.53647	-0.519203	-0.54048	-0.339744	1.00641
HSPB7	-0.147335	-0.304661	-0.311146	-0.19094	-0.276599	-0.184436	-0.244508	-0.354455	-0.308668	-0.303782	-0.0846937	0.880654
HSPB8	-0.37155	-0.482986	-0.454619	-0.157772	-0.398096	-0.2107	-0.283814	-0.100345	-0.48482	-0.436722	-0.0946345	1.13869
HSPG2	0.357171	-0.123844	-0.266476	-0.186319	-0.333549	-0.254432	0.00538574	-0.141942	-0.403658	-0.290341	-0.412301	0.991961
HSPH1	-0.0617229	0.54242	-0.164981	-0.45205	0.228365	0.721114	0.225773	-0.218004	0.246636	-0.1708	0.221205	-0.488189
HVCN1	-0.202679	-0.303638	-0.211687	-0.215814	0.0779537	0.0141313	-0.167656	0.585233	-0.27634	-0.297061	0.702516	-0.19896
HYI	0.0641205	1.33809	-0.0264634	0.0145921	-0.0863556	-0.1177	-0.0556565	1.24475	-0.142197	0.768019	-0.385723	-0.0726643
IAH1	-0.373028	-0.272052	-0.0489821	-0.435802	-0.147774	0.251115	0.135271	0.368954	-0.587365	0.308411	-0.111276	0.456357
IARS	-0.595795	0.15311	-0.0834572	-0.293889	0.0490997	0.659952	0.862486	0.680685	-0.315594	-0.165107	0.118031	-0.22822
IBA57	-0.304134	-0.37116	-0.0271731	-0.105024	-0.211522	-0.199409	-0.209075	0.0474316	-0.25224	1.16057	0.116836	0.0546569
ICAM2	2.11007	-0.172387	-0.0673976	0.0334297	0.087385	0.0359879	-0.0404889	-0.271015	-0.38177	-0.157278	-0.284785	-0.312491
ICK	-0.448729	-0.339133	0.130727	1.03528	-0.308108	0.022747	0.0824368	0.297455	-0.188914	-0.156226	-0.152115	-0.23898
ICOSLG	-0.314108	-0.319903	-0.0437544	0.230523	0.245159	-0.0912756	0.767111	2.02539	-0.308316	0.335469	-0.195195	-0.295523
IDH2	-0.0125292	-0.502715	-0.236242	-0.306691	-0.136139	-0.132918	-0.194913	-0.407217	-0.044928	-0.117458	-0.139742	0.718414
IDH3G	-0.315267	-0.417546	-0.0562512	-0.458783	0.0722085	-0.172969	-0.175176	0.21119	-0.354585	-0.11394	0.0993779	0.615182
IDUA	-0.423621	-0.286351	-0.395163	-0.23053	0.0192226	0.430444	0.694215	0.450526	-0.436803	1.43893	-0.0499087	-0.379723
IFI30	-0.290605	-0.139915	-0.186864	-0.364855	-0.250985	-0.0693243	-0.150795	-0.116108	-0.01155	-0.309822	1.16438	-0.242946
IFI35	-0.311486	0.520104	-0.302369	-0.266835	0.477102	0.14385	0.485067	-0.0715185	-0.380254	-0.605207	0.372525	-0.0900961
IFI44	-0.3989	-0.120313	0.844601	0.335685	0.207753	0.367514	0.0729929	-0.385631	-0.0587273	-0.436586	-0.0584883	-0.370628
IFIT5	-0.516352	0.102124	0.152825	-0.298666	0.295033	0.604186	0.33562	0.846075	0.0331288	-0.348401	0.117295	-0.35596
IGF2BP2	-0.450049	0.475964	-0.60521	-0.0953635	-0.186707	0.786564	0.236137	0.135044	0.504594	0.356191	-0.0161265	-0.448081
IGFBP6	-0.424108	0.10448	-0.199328	-0.0151667	1.46216	0.0495306	0.830234	0.0768768	-0.035511	-0.378604	-0.222786	-0.394221
IGJ	-0.290068	-0.387768	-0.171002	1.03986	-0.250929	0.0796283	-0.223811	0.000756383	-0.243202	-0.228972	-0.0820197	-0.228161
IGLL1	-0.299055	-0.471999	0.338386	1.03132	0.0267141	0.24165	-0.438631	0.129594	-0.21868	-0.171755	-0.35418	-0.350487
IGLL5	-0.311641	-0.399386	0.183317	0.974432	0.163636	0.341287	-0.184058	-0.273498	0.0154423	-0.256931	-0.389667	-0.418048
IGSF8	-0.431154	-0.315319	-0.314103	0.496407	-0.359052	-0.0367212	-0.38616	-0.200915	-0.325829	0.908018	-0.0568592	0.00757874
IL1RAP	-0.276117	-0.284478	-0.100379	0.511773	0.227525	0.0244567	-0.0403675	1.18086	0.348339	-0.312578	-0.210172	-0.294201
IL4I1	-0.0543914	1.27307	-0.244748	-0.0703653	0.588419	0.181093	0.693228	-0.0163536	-0.0804748	-0.41986	0.0649997	-0.410203
ILF2	-0.63969	-0.328352	0.190331	-0.369056	-0.178892	0.0247614	0.162374	0.901072	0.491506	1.3088	-0.0111494	-0.185838
ILF3	-0.611404	-0.462982	-0.236422	-0.666846	-0.213147	0.169194	-0.287748	0.188459	0.504116	1.28895	0.26206	-0.0370051
ILK	-0.057374	-0.256625	-0.372565	-0.218383	-0.280138	-0.117191	-0.158108	0.29427	-0.470482	-0.405729	-0.337685	1.03815
ILKAP	-0.425183	-0.10371	-0.336427	-0.434178	0.103682	-0.108942	0.296062	1.32179	0.643986	-0.184982	0.226322	0.0352648
IMP3	-0.351682	1.54049	-0.0285569	-0.371787	0.124431	-0.0433174	0.543333	0.0219334	0.264454	1.02475	0.13637	-0.43267
IMP4	-0.347733	1.32718	-0.113134	-0.303476	-0.2363	0.0740791	0.169335	-0.397418	0.734281	1.08657	0.0302148	-0.304723
IMPACT	-0.433647	-0.562521	-0.227592	-0.259479	-0.009317	0.270856	0.301196	1.26323	-0.0698883	0.841063	-0.204406	-0.0480518
INPP5D	-0.197943	0.0972677	-0.0913567	-0.153896	0.0879933	0.343072	-0.143047	-0.0192695	-0.344007	-0.415519	0.686994	-0.394477
INPPL1	-0.237577	0.251879	0.552089	-0.55108	-0.154974	0.407535	0.245218	0.167359	0.47667	0.20963	0.202688	-0.313346
INTS4	-0.143409	-0.0846003	0.0451121	-0.346476	0.054037	-0.0621943	0.424145	0.566132	0.0544522	1.29924	-0.138825	-0.181038
INTS5	0.0391874	-0.0436717	0.405652	-0.390418	0.34062	-0.144071	0.571904	1.92204	0.238892	0.640347	-0.148179	-0.375269
INTS6	-0.320997	0.142305	1.01549	-0.341782	0.278081	-0.144052	0.563404	1.64792	0.148176	0.357838	-0.149158	-0.249109
INTS8	-0.175258	-0.220624	1.42726	-0.18395	-0.0278066	-0.103378	-0.00317191	0.326987	0.191306	0.678405	-0.110763	-0.248242
IPO4	-0.671336	0.00336147	-0.0192348	-0.510515	0.291037	-0.00932258	0.318048	-0.214912	0.0893644	0.402982	0.650417	-0.289839
IPO9	-0.256031	0.203878	-0.219021	-0.165944	0.19658	0.0886614	1.51603	-0.19411	-0.139646	0.521276	-0.177415	-0.136941
IQGAP1	-0.491548	-0.074206	-0.180838	-0.460351	0.45482	0.680195	0.127854	-0.352483	-0.506166	-0.833256	0.545473	-0.15606
IQGAP2	-0.289432	-0.139345	-0.164869	-0.233684	0.444511	0.895795	-0.269814	-0.180253	-0.0817068	-0.307703	0.189687	-0.484983
IRAK4	-0.267789	-0.231419	-0.287743	-0.569892	0.170388	0.412845	0.775869	-0.156905	-0.410625	0.473222	0.0553816	0.00972301
IREB2	-0.196557	-0.326964	-0.362423	-0.304107	0.000998157	0.728712	0.130352	-0.227592	0.144104	-0.0530678	0.464354	-0.509056
IRF2BP2	-0.412907	-0.126359	0.27687	-0.465347	0.0313155	0.394453	0.111541	0.235379	0.410638	1.13422	-0.208259	-0.253595
IRGQ	-0.518902	-0.497745	-0.0782142	-0.574123	-0.277439	0.13729	-0.124128	-0.296784	-0.03196	0.31073	0.187374	0.477885
ISOC1	-0.329693	-0.375513	1.102	-0.302947	-0.217201	-0.280471	-0.284758	-0.308016	-0.353295	-0.242042	-0.354668	0.976214
ISOC2	0.0606168	0.356447	0.592208	-0.124365	0.497397	0.0512942	0.848916	0.695531	-0.393042	0.1188	-0.0408413	-0.481319
ISY1	-0.34184	-0.434324	-0.0335688	-0.593463	-0.0932519	0.379225	0.00197926	0.117824	0.784204	0.33438	0.038068	-0.0244828
ISY1-RAB43	-0.341843	-0.434327	-0.0335638	-0.593464	-0.0932515	0.379224	0.00198168	0.117814	0.784204	0.334378	0.0380722	-0.0244835
ISYNA1	-0.14364	-0.0318108	-0.220345	-0.297855	-0.187045	-0.101207	-0.0590069	-0.092085	-0.277338	1.62944	-0.296677	0.245475
ITFG3	-0.15713	-0.260721	0.115042	-0.302386	-0.145439	-0.220192	0.249676	0.221068	-0.175065	0.16169	-0.297785	0.659228
ITGA1	0.0529368	-0.425274	0.102961	-0.321683	-0.297079	-0.264054	0.327412	0.374239	-0.43494	-0.43527	-0.358913	1.03015
ITGA2	1.32809	1.52743	0.690961	-0.26019	-0.204718	-0.134587	-0.0297004	-0.15656	-0.179386	-0.206417	-0.0813512	-0.141035
ITGA2B	1.52114	-0.142949	-0.252834	-0.259143	-0.042846	-0.160743	-0.266231	-0.269273	-0.0613895	-0.219336	0.225738	-0.142052
ITGA3	-0.196263	1.13353	-0.381124	-0.330381	-0.272364	-0.283252	-0.114698	0.471275	-0.371053	-0.311471	-0.248638	0.975073
ITGA5	-0.414728	-0.38109	-0.446859	-0.333667	-0.21178	-0.1536	0.529075	-0.25258	-0.446055	-0.513911	-0.221172	1.14423
ITGA6	1.65291	1.07942	-0.123395	-0.028995	-0.104234	-0.277046	0.0833516	0.679526	-0.336332	-0.0572916	-0.351357	-0.0432314
ITGA7	-0.292661	-0.451716	-0.303285	0.144808	-0.426368	-0.359171	-0.447796	-0.248564	-0.256264	-0.419672	-0.448653	1.24572
ITGA9	0.246554	-0.501104	-0.0999644	-0.329642	0.173183	0.386077	-0.196246	-0.0853318	-0.375602	1.02179	-0.413347	0.00698187
ITGAM	-0.179808	0.835712	-0.342218	-0.0824639	-0.0264002	0.289456	0.227679	0.588499	-0.187455	-0.346327	0.476787	-0.396958
ITGAX	0.0098058	1.0946	-0.12993	-0.247104	0.0619096	0.132444	0.593875	0.852578	-0.0181422	-0.310546	0.39016	-0.429641
ITGB1	-0.0380874	0.129854	-0.362348	-0.432201	-0.293459	-0.355796	-0.173191	-0.103855	-0.436124	-0.488004	-0.289728	1.33498
ITGB2	-0.25939	0.371788	-0.381485	-0.178404	-0.10474	0.41332	0.730546	0.0254283	-0.277092	-0.596693	0.689618	-0.371674
ITGB3	0.812654	-0.43197	-0.458789	-0.456333	-0.0626364	-0.376172	-0.412517	-0.23483	-0.383324	-0.471095	-0.0487618	0.877874
ITGB4	0.410967	0.854489	-0.25413	-0.0732822	0.223471	-0.165042	-0.159758	2.15856	0.00132348	-0.0369276	-0.10957	-0.234154
ITIH1	-0.178926	-0.245009	1.14063	0.126488	0.577546	0.0119114	0.229389	0.461368	0.299657	-0.38773	-0.319497	-0.320144
ITIH2	-0.0420166	-0.0137755	1.97295	0.190291	0.179571	-0.039607	0.140972	0.150005	0.142705	-0.287615	-0.283224	-0.343559
ITIH5	-0.246063	-0.315526	1.20694	0.301475	-0.0999342	-0.256783	-0.315422	1.10363	-0.267941	0.0835159	-0.296406	0.0842277
ITM2C	-0.176534	-0.199315	-0.173499	-0.194891	-0.22117	-0.110518	-0.161755	-0.115459	-0.064283	1.38706	-0.173197	0.153313
ITPA	-0.378843	0.472635	0.81957	-0.337123	0.0840068	-0.211183	1.49198	0.492784	-0.126144	0.995315	0.131515	-0.464724
ITPR1	-0.378181	-0.464025	-0.209624	-0.437855	-0.287024	-0.336184	-0.334032	0.393459	-0.434204	-0.326897	-0.194713	1.29093
ITPR3	-0.301179	0.75625	-0.285208	-0.436924	0.374746	-0.228729	0.58717	2.55091	-0.207225	0.182566	0.0293121	-0.0571836
ITPRIPL2	-0.249056	-0.200951	-0.265456	-0.152376	0.0673498	0.166744	1.50431	1.0883	-0.184879	-0.131681	0.141742	-0.258819
ITSN1	-0.313977	-0.51464	0.775445	0.0823368	0.0145424	0.679417	-0.437321	0.0721284	-0.173899	-0.0780371	-0.107247	-0.30866
IWS1	0.0562865	-0.00768603	0.200967	-0.17991	0.0676783	-0.0232018	-0.173748	2.24862	-0.225553	0.342978	-0.0647991	-0.186645
JUNB	-0.299916	-0.235159	-0.34795	-0.326477	0.182436	-0.0278135	0.912214	-0.187915	-0.0537342	-0.259527	0.584564	-0.14892
KANK1	-0.414324	-0.313356	-0.383089	-0.243177	-0.259813	-0.280566	-0.36703	0.0486646	-0.450644	-0.234783	-0.2516	1.20389
KANK2	-0.279234	-0.390358	-0.295768	-0.212782	-0.269551	-0.260177	-0.388553	-0.052703	-0.449877	-0.473609	-0.428422	1.36244
KANK3	1.63637	-0.0296536	0.131874	0.0966821	-0.165353	-0.170438	-0.157649	-0.179914	-0.228726	-0.170301	-0.0956782	-0.180491
KBTBD11	-0.0766071	0.0805606	0.0894791	0.75799	0.0809081	0.19733	-0.316106	0.15138	-0.299992	0.0620227	-0.309286	-0.347677
KCNAB2	-0.417236	-0.445432	-0.212935	-0.350498	0.0690832	0.352537	-0.0471719	-0.0231951	-0.322606	-0.349015	0.630638	-0.102579
KCTD1	-0.242462	0.179145	0.117505	-0.211966	0.012587	0.110452	-0.270011	-0.171376	-0.133143	1.74656	-0.265575	-0.181952
KCTD12	-0.498191	-0.560433	0.90869	0.56141	0.264292	0.512456	0.287907	-0.00272435	-0.105404	-0.410187	-0.103248	-0.62741
KCTD8	-0.51474	-0.54727	0.641219	0.758942	-0.246284	0.152484	0.0420347	0.242523	-0.260981	-0.255117	-0.0184319	-0.275269
KDELC2	-0.525558	-0.296789	-0.236386	-0.280707	0.115563	0.725758	-0.503274	-0.390171	-0.35693	0.111401	-0.144834	0.205034
KDM1A	0.015299	-0.195671	0.143365	-0.404133	0.520853	0.376139	-0.237478	-0.0164051	0.314226	0.495466	-0.249161	-0.268011
KHDRBS1	-0.709281	-0.601337	-0.085488	-0.624075	-0.374511	0.0561449	-0.248177	0.11447	0.347084	1.09081	0.439815	0.0728738
KHSRP	-0.67542	-0.324485	0.355049	-0.546436	0.43902	0.0679793	0.718173	0.128599	0.424351	0.819127	-0.164169	-0.105583
KIAA0196	-0.489161	-0.0810815	0.332603	-0.152637	0.320495	0.53836	0.572187	-0.383411	-0.311504	-0.177289	0.342147	-0.495069
KIAA0368	-0.231264	1.12818	0.19704	-0.594375	0.206712	0.20803	0.468609	0.44101	0.151691	0.0534627	0.291655	-0.332859
KIAA1704	-0.092512	-0.12326	0.570367	-0.158328	-0.0349469	-0.17129	0.0565835	0.221235	0.0743055	1.08558	-0.00998006	-0.259372
KIAA1967	-0.488982	-0.485168	0.0903788	-0.478918	-0.296624	0.0590224	0.0254198	1.56153	0.777451	0.482931	0.191597	-0.10642
KIDINS220	-0.0914702	1.82761	-0.0670466	-0.120051	-0.0908433	-0.109244	1.71908	-0.112571	-0.0634515	-0.101323	-0.0567017	-0.0808018
KIF2A	-0.159831	-0.180994	0.710275	-0.131844	0.359035	0.0959323	0.176859	0.159422	0.772045	0.377507	-0.181777	-0.482074
KNG1	-0.364978	-0.437215	0.357197	0.637987	0.630461	0.142876	0.384876	0.100656	-0.208961	-0.374052	-0.391971	-0.324221
KPNA2	-0.254657	0.347886	-0.295247	-0.43689	0.768067	-0.120521	-0.114477	0.117487	0.588287	-0.315244	0.256504	-0.156822
KPNB1	-0.656036	-0.279922	-0.27444	-0.8024	0.253321	0.19917	-0.185828	0.277416	0.0179744	0.162567	0.203934	0.360718
KRT1	-0.229841	-0.134842	0.305564	1.15937	0.0803006	0.0242451	-0.277506	0.555118	-0.219582	-0.151225	-0.420956	-0.393214
KRT10	-0.156669	-0.180928	-0.104708	1.17923	0.0242323	-0.0183569	-0.213197	-0.208333	-0.172552	-0.256546	-0.312328	-0.271695
KRT18	-0.0322986	3.96642	-0.131441	-0.126527	-0.125548	-0.128147	0.0739351	-0.125294	-0.109812	0.107532	-0.0776086	-0.0446872
KRT2	-0.192153	-0.202239	-0.01121	1.05388	0.0541468	0.0331984	-0.218183	-0.137108	-0.171805	-0.0441972	-0.360658	-0.28191
KRT24	0.0332704	-0.248665	-0.0969627	1.04793	0.0186904	-0.18951	-0.197024	-0.234485	-0.137352	-0.171007	-0.249138	-0.211535
KRT25	-0.161077	-0.273003	-0.168643	1.09956	-0.0864049	0.0321503	-0.224801	-0.211312	-0.0531284	-0.282538	-0.246766	-0.248937
KRT27	-0.164206	-0.273981	-0.169252	1.10173	-0.0829444	0.031466	-0.225962	-0.212357	-0.0533608	-0.283697	-0.24667	-0.249773
KRT28	-0.162154	-0.262488	-0.159079	1.08915	-0.0871756	0.0281734	-0.221687	-0.229773	-0.065197	-0.272016	-0.239287	-0.246046
KRT6B	-0.245706	-0.00351348	0.570015	0.503654	0.298476	0.0395794	-0.216319	1.36593	-0.177517	-0.00628764	-0.349455	-0.346449
KRT77	-0.0996369	-0.265089	0.00998483	0.846719	-0.0765326	-0.151295	-0.261648	-0.0014509	-0.19312	-0.160337	-0.193698	-0.0783364
KRT8	-0.145033	4.28186	-0.125763	-0.156715	-0.133624	-0.144838	0.146741	-0.0197744	-0.13316	0.132507	-0.117473	0.00448565
KRT9	-0.294355	-0.419423	0.162551	0.927105	0.0411203	0.142951	-0.2442	0.0367827	-0.118995	-0.145385	-0.329536	-0.265966
LACTB	-0.213619	-0.393221	-0.150829	-0.316952	0.166739	0.132317	-0.284173	-0.388834	-0.0716383	-0.44223	0.753215	-0.17397
LAMA2	0.287888	-0.391104	0.30087	-0.256103	-0.0883033	0.0586083	0.279996	2.47004	-0.0914361	-0.0990573	-0.352158	0.0856406
LAMA3	-0.203766	-0.304475	-0.29891	-0.221822	-0.253585	-0.240292	-0.295332	-0.207306	-0.299561	-0.27053	-0.279813	1.08202
LAMA4	-0.00487212	-0.4517	-0.130536	-0.135278	-0.376246	-0.30404	-0.352619	-0.115838	-0.415041	-0.38605	-0.376892	1.19169
LAMA5	0.0605057	-0.263954	-0.327801	-0.289423	-0.118516	-0.353117	-0.378146	-0.217025	-0.367784	-0.201654	-0.354246	1.12429
LAMB1	0.0754603	-0.454366	-0.346007	-0.303744	-0.0155548	-0.245387	-0.0450681	0.284338	-0.439497	-0.17789	-0.187298	0.792801
LAMB2	-0.0600838	-0.427752	0.0382178	-0.0369918	-0.395501	-0.323641	-0.442809	-0.0521882	-0.452726	-0.348776	-0.463914	1.20298
LAMC1	0.0615512	-0.472627	-0.236775	-0.20448	-0.266217	-0.305232	-0.165522	0.00443948	-0.404631	-0.284621	-0.397488	1.12441
LAMP1	-0.390317	-0.374927	-0.392881	0.124599	-0.184335	0.140508	-0.400542	-0.0747649	-0.48164	-0.306467	0.836473	-0.218333
LAMP2	-0.449818	0.151855	0.0320722	-0.0953781	0.204517	0.305276	1.48454	0.554649	-0.23147	-0.625566	0.376652	-0.436571
LAMTOR3	-0.33002	0.0462194	0.209835	0.0825856	0.869596	0.0633608	0.542541	0.138228	-0.236817	0.0493425	-0.100837	-0.440361
LAMTOR4	-0.400605	-0.511071	0.109332	0.820557	-0.207343	-0.210508	0.0139691	-0.197757	-0.164629	0.033418	-0.0547201	-0.0638973
LANCL1	-0.573115	-0.389788	-0.059664	-0.200355	-0.427445	-0.086038	-0.249698	0.545296	-0.444914	1.81168	0.0304947	0.0993035
LAP3	-0.413342	-0.367247	-0.0695877	-0.137034	0.488807	0.412076	0.00129632	1.15175	-0.246582	-0.600669	0.280906	-0.328056
LARP1	-0.442613	0.292378	0.34041	-0.689802	0.225657	-0.179904	-0.239594	0.558278	0.646254	0.772072	0.385629	-0.269723
LARP7	-0.362999	-0.229529	-0.143236	-0.559472	0.026403	0.0856404	-0.345576	-0.137885	-0.0529034	1.06828	0.0136448	0.190789
LAS1L	-0.5308	0.699041	0.069592	-0.277406	-0.113948	0.0529859	0.433123	0.292264	0.473394	0.979533	0.128876	-0.377598
LBR	-0.204517	-0.032752	-0.229474	-0.344608	-0.367893	-0.226333	-0.368468	-0.11795	-0.231183	0.105688	0.251373	0.585947
LCAT	-0.178165	-0.0636572	0.0116978	0.723417	-0.0882125	0.273535	0.157805	0.770752	-0.0674902	-0.333203	-0.270969	-0.333271
LCK	-0.521251	0.041477	-0.0648994	0.892812	0.142958	0.0470554	0.105703	-0.0105043	-0.267256	-0.309201	-0.0496885	-0.330939
LCP1	-0.198237	0.675493	-0.244974	-0.0661207	0.241769	0.552235	0.198354	-0.148037	-0.370835	-0.633245	0.453725	-0.457585
LDB1	-0.214127	0.252693	-0.333324	-0.292644	0.368491	-0.112546	0.459766	1.65334	0.357639	0.607962	-0.158421	-0.233792
LDHB	-0.430953	-0.33036	-0.129739	-0.53301	0.153086	-0.0920004	0.688636	1.27318	-0.0716389	0.038443	0.128573	0.202674
LEMD2	-0.508259	-0.0149432	0.0286266	-0.365574	-0.324452	-0.0861152	-0.112358	0.960101	-0.406638	0.494823	0.24535	0.284455
LEMD3	-0.514344	0.0452885	-0.454828	-0.13658	-0.0193118	0.468541	0.308694	-0.140974	-0.168551	0.871166	-0.024739	-0.214848
LENG8	-0.142488	0.100305	-0.0909679	-0.386668	-0.0552753	-0.036144	-0.0877254	-0.312902	1.32192	1.3831	-0.24385	-0.233003
LEPRE1	-0.454628	-0.391541	-0.108149	0.195761	0.102542	0.569997	0.344401	-0.443328	-0.354247	-0.343689	0.384379	-0.459823
LEPREL2	-0.364646	0.120885	-0.447434	-0.195851	-0.161402	0.763456	1.33968	-0.356906	-0.202273	-0.0488352	0.079363	-0.250634
LEPREL4	-0.421221	0.415881	-0.523976	-0.0739884	-0.109724	0.654521	1.77955	0.25837	-0.129266	-0.13281	-0.034435	-0.317752
LETM1	-0.293703	0.139596	0.909152	-0.46632	0.760767	-0.0800972	0.172823	-0.00820275	0.121831	0.210939	0.106219	-0.334998
LETMD1	-0.176436	-0.237442	1.18954	0.42116	0.0533512	-0.00405261	0.268283	0.277717	-0.169692	-0.0115674	-0.26585	-0.287169
LGALS1	-0.752458	-0.574177	-0.585729	-0.183304	-0.0709494	-0.0383991	0.226687	-0.295793	-0.680733	-0.369917	0.426588	0.584246
LGALS3	-0.413354	-0.405	-0.152342	0.185281	-0.0671139	-0.205362	1.52182	2.1613	-0.481124	-0.469489	0.273995	-0.158965
LGALS3BP	-0.430401	-0.305643	0.470345	-0.161079	0.188392	0.366505	1.60795	0.354679	-0.38269	-0.28097	-0.00296914	-0.236961
LGALSL	0.0842498	0.292705	0.104476	0.15287	-0.199938	0.0734888	-0.0294896	-0.0488396	-0.295298	1.1687	-0.255268	-0.231226
LIG3	-0.127941	-0.267321	-0.217903	-0.332795	-0.0980909	-0.134323	-0.164018	-0.115407	0.819691	1.28435	-0.0255809	-0.137852
LILRB5	-0.22089	-0.447221	0.47315	0.537794	0.432076	0.275848	-0.0957555	-0.418544	-0.404548	-0.468083	0.0525911	-0.460636
LIMA1	-0.431407	-0.496443	-0.282145	-0.0858149	0.766232	0.587381	0.198087	0.141136	-0.284742	-0.225527	0.118538	-0.455179
LIPA	0.745314	0.468923	-0.434399	0.021294	-0.174413	-0.0482643	0.169357	-0.205337	0.0201064	-0.0460887	0.549897	-0.538838
LIPE	-0.256209	-0.261544	0.188344	1.32768	-0.252203	-0.0254558	-0.257237	-0.226478	-0.238261	-0.266463	-0.265349	-0.260764
LMAN1	-0.278484	-0.455506	-0.00587118	-0.338262	-0.180876	0.455643	-0.036155	0.998982	-0.393797	0.170133	0.529865	-0.33914
LMF2	-0.448145	-0.274131	-0.00124777	-0.428289	-0.16804	0.0336863	-0.18932	0.8632	-0.365672	0.217498	0.682955	-0.0740446
LMNA	-0.593424	-0.452385	-0.55608	-0.255615	-0.0841132	-0.150854	0.417688	1.02402	-0.275334	-0.487474	0.378199	0.428698
LMNB1	-0.305784	-0.287568	-0.190291	-0.448436	-0.335111	-0.109191	-0.285288	0.0637431	0.428378	0.0740185	-0.0653727	0.660779
LMNB2	-0.672025	-0.380586	-0.414365	-0.492483	-0.188415	0.726778	-0.0840674	0.227233	0.355685	1.31041	0.0351838	-0.308657
LMOD1	-0.311239	-0.393255	-0.388509	-0.362093	-0.380205	-0.37322	-0.366456	-0.359166	-0.387481	-0.391801	-0.393814	1.58461
LOC100508781	-0.50477	0.106529	-0.0508877	-0.0796766	0.323944	0.174943	1.04069	0.864158	0.374196	0.17216	-0.187537	-0.331292
LOC100509457	-0.207538	-0.250351	-0.415665	-0.0407134	-0.121159	0.309616	0.908389	1.98288	0.0185964	-0.33306	0.0860351	-0.269545
LOC100653057	-0.357313	-0.384492	-0.194014	0.340027	-0.25091	-0.0484916	-0.330395	-0.362423	-0.342442	-0.380734	-0.332319	0.715541
LOC100996643	-0.165453	1.47733	-0.481135	-0.39476	0.145264	-0.105923	0.347853	0.493566	0.665292	-0.22066	0.502379	-0.355648
LOC100996657	-0.236397	0.947629	0.221032	-0.202645	0.111914	-0.0486598	0.948822	0.933303	0.389638	0.595299	-0.280941	-0.283309
LOC100996725	-0.558983	-0.143594	-0.30974	-0.52563	-0.327167	-0.156692	-0.351586	-0.144307	-0.175088	-0.0801845	0.757778	0.417399
LOC100996752	-0.262391	-0.281147	0.445979	-0.348939	-0.116764	-0.105518	0.248523	0.120316	-0.287544	1.68276	-0.139743	-0.0466593
LOC100996754	-0.559166	-0.143776	-0.309922	-0.525812	-0.327349	-0.156874	-0.351768	-0.144489	-0.175269	-0.0791968	0.757598	0.417763
LOC100996792	0.445982	-0.214705	0.0933908	-0.017917	-0.0635106	0.311364	1.24992	-0.117651	-0.19668	0.328989	-0.220322	-0.364003
LOC100996820	-0.559108	-0.614956	-0.421934	-0.666341	-0.365116	-0.0849059	-0.250035	0.202804	-0.243893	-0.440608	0.806929	0.60286
LOC100996887	-0.725419	-0.739766	-0.38933	0.217677	-0.238993	-0.127693	-0.299927	0.160704	-0.27408	-0.179105	0.369876	0.30819
LOC101060261	-0.262391	-0.281147	0.445979	-0.348939	-0.116764	-0.105518	0.248523	0.120316	-0.287544	1.68276	-0.139743	-0.0466593
LOC101060285	-0.559166	-0.143776	-0.309922	-0.525812	-0.327349	-0.156874	-0.351768	-0.144489	-0.175269	-0.0791968	0.757598	0.417763
LOC101060301	-0.720248	0.653279	-0.199402	-0.457702	0.0560126	-0.0607366	1.23273	-0.318822	0.365996	1.01231	0.290409	-0.304423
LOC101060415	-0.559166	-0.143776	-0.309922	-0.525812	-0.327349	-0.156874	-0.351768	-0.144489	-0.175269	-0.0791968	0.757598	0.417763
LOC101060453	-0.312403	-0.299006	1.43903	0.484608	-0.305715	-0.072114	-0.167357	-0.297342	0.181521	-0.233559	0.123656	-0.321343
LOC101060511	-0.427146	-0.443034	-0.275311	-0.266482	-0.270558	0.420928	-0.0197822	-0.292174	-0.342077	-0.388799	-0.0268703	0.569167
LOC101060518	-0.559166	-0.143776	-0.309922	-0.525812	-0.327349	-0.156874	-0.351768	-0.144489	-0.175269	-0.0791968	0.757598	0.417763
LOC101060522	-0.749364	0.237736	-0.104564	-0.371754	0.090128	0.654046	-0.320596	0.325109	-0.143187	-0.134486	-0.0697431	0.173664
LOC101060541	-0.515338	-0.185238	-0.312242	-0.541588	-0.169446	0.125297	0.294994	-0.16202	0.733854	0.773083	0.141404	0.00475798
LOC101060723	-0.559166	-0.143776	-0.309922	-0.525812	-0.327349	-0.156874	-0.351768	-0.144489	-0.175269	-0.0791968	0.757598	0.417763
LOC101060751	-0.204692	-0.165476	-0.186624	-0.14007	-0.17614	-0.108029	1.74457	-0.090315	-0.199375	0.0247073	0.254752	-0.0396135
LOC101060798	-0.267508	-0.417929	0.954678	0.627712	0.184957	0.0408146	0.382728	-0.139413	-0.353613	-0.374547	-0.0387167	-0.407956
LOC101060835	-0.311059	-0.23273	-0.120941	-0.077963	-0.264711	-0.0768682	-0.162399	0.137095	-0.063521	-0.448788	0.748919	-0.0487371
LOC128322	-0.529303	-0.48704	-0.311151	-0.415548	-0.493107	-0.226972	-0.122705	0.312479	-0.288166	0.713084	0.488092	0.388199
LOC391722	-0.332673	-0.381621	-0.409028	-0.337585	-0.368183	-0.290567	-0.151712	-0.197202	-0.36865	-0.360034	-0.0600369	1.17206
LOC392288	-0.495276	-0.439471	-0.39663	-0.322533	-0.369675	-0.0646401	-0.301203	-0.00139968	-0.306381	-0.220779	0.522529	0.518927
LOC649330	-0.720518	0.653177	-0.199608	-0.45794	0.05774	-0.0609258	1.2327	-0.319042	0.365859	1.01225	0.290263	-0.304642
LOC728026	-0.400952	-0.404725	-0.202748	-0.450816	-0.255821	-0.182442	-0.112941	0.270328	-0.245992	1.63543	0.320801	0.00145218
LOC729454	-0.361237	-0.314252	-0.298499	-0.373099	-0.298181	-0.262053	-0.317954	0.685004	-0.34625	-0.317665	0.0808771	0.908068
LOX	-0.391503	0.862334	-0.112118	-0.063952	0.0227986	0.178371	-0.00262917	-0.481873	0.378534	-0.453366	0.607898	-0.417328
LOXL1	-0.13699	-0.206585	-0.273243	-0.220919	0.484978	0.647019	0.0958953	-0.274279	-0.251136	-0.305688	0.100773	-0.290766
LOXL3	-0.242277	0.0979942	-0.296607	-0.152129	-0.0140939	-0.0180968	0.255703	3.18662	0.0726587	-0.309378	-0.224481	0.12181
LPAR1	-0.379012	-0.347243	-0.254	0.482091	-0.0943656	0.250156	0.966195	1.43063	-0.145148	-0.268716	-0.14304	-0.304468
LPL	-0.146632	-0.223189	1.91492	0.310567	-0.218291	-0.139271	-0.19843	0.0807667	-0.197291	-0.188577	-0.199674	-0.0392929
LPP	-0.254738	-0.310391	-0.406995	-0.069635	-0.33551	-0.320637	-0.231219	-0.0796983	-0.373826	-0.35871	-0.306328	1.16108
LPXN	-0.375101	-0.140704	-0.0904619	-0.386195	0.636369	0.139006	0.100414	-0.284467	-0.296978	-0.394916	0.421523	-0.0979091
LRP1	-0.747405	-0.596342	-0.257542	0.0519944	0.3901	1.23897	0.801891	0.207157	-0.627261	0.00289522	-0.0898937	-0.601798
LRRC15	-0.212345	0.370339	-0.218886	-0.368056	-0.233654	0.101472	0.706485	-0.364404	0.0642067	-0.289905	0.793469	-0.2575
LRRC25	-0.0668294	-0.330576	-0.126659	0.252523	0.198206	0.671761	0.273505	0.00524209	-0.198034	-0.493202	0.0877264	-0.533022
LRRC47	-0.533074	-0.222909	0.0255025	-0.0550077	0.076824	0.25528	0.114659	0.453995	0.116985	0.801654	0.0886321	-0.436397
LRRC57	0.208916	0.116316	-0.0203293	0.558494	-0.0481739	0.185517	-0.0486033	0.231902	-0.377917	0.613679	-0.351871	-0.394336
LRRC59	-0.16364	0.0180212	-0.0174591	-0.427287	0.0292953	0.337428	1.31688	-0.302775	-0.00276306	-0.31424	0.58584	-0.433023
LRRFIP1	-0.27405	0.807751	-0.420565	-0.413704	0.0695477	0.60498	-0.358966	-0.430537	-0.190886	-0.283783	0.326157	-0.0661791
LRWD1	-0.148046	0.814101	-0.197438	-0.448435	0.185152	0.141647	0.0627645	-0.184471	0.585301	0.93408	-0.156027	-0.217095
LSG1	-0.32463	0.600696	-0.241537	-0.678502	0.0977058	0.106479	0.0968169	-0.0388605	0.234571	0.459456	0.306113	-0.041575
LSM14B	-0.366773	0.0314666	-0.202334	-0.391181	0.11792	0.00341494	0.0299069	-0.201035	0.960009	0.570776	0.0925567	-0.163202
LSM4	-0.425547	-0.061436	-0.119014	-0.39911	-0.188127	-0.091108	-0.010956	-0.330141	-0.24567	1.55135	0.323673	-0.0921141
LSM6	-0.569977	-0.41863	-0.234852	-0.498999	-0.484358	-0.219839	-0.445441	-0.271103	-0.366177	0.715503	0.75587	0.344598
LSP1	-0.245569	-0.241603	-0.343005	0.0068982	0.0140424	0.100405	0.438772	0.160759	-0.0893624	-0.51349	0.632837	-0.309141
LTA4H	-0.112979	0.19674	-0.282319	-0.153086	-0.136814	0.430416	0.192997	-0.266831	-0.310408	0.893483	0.0716554	-0.315473
LTBP4	0.188422	-0.183217	-0.364386	0.23835	0.324287	0.251886	-0.230864	1.41437	-0.290796	0.158504	-0.41645	-0.217884
LTV1	-0.382192	0.836693	-0.0673566	-0.287522	0.163318	0.148522	1.14009	0.385078	0.412158	0.451335	-0.0168683	-0.404833
LUC7L	0.0601839	0.398503	-0.239971	-0.43938	0.323831	0.111713	0.516178	0.0215331	0.311716	0.847531	-0.0536513	-0.360976
LUC7L2	-0.331657	-0.111442	-0.0306314	-0.557462	0.181999	-0.0738067	0.511526	0.249158	0.74092	0.935458	-0.0157605	-0.161717
LUM	-0.401016	-0.383176	-0.209666	0.8994	-0.0946174	0.525677	0.260081	0.390781	0.207384	-0.485411	-0.243795	-0.492174
LXN	0.0994703	-0.307105	-0.16145	-0.161398	0.170674	0.753637	0.810962	0.197624	-0.373497	-0.225558	-0.101993	-0.327101
LYN	-0.0238805	-0.393485	0.106083	0.505074	-0.0422365	0.606256	-0.15631	0.0154105	-0.0362352	-0.601784	0.0802082	-0.538697
LYPLA1	-0.492839	-0.600842	-0.145059	0.410527	-0.411011	-0.167462	-0.180119	0.84776	-0.351527	0.0216002	0.560439	-0.156034
LYPLA2	-0.223811	-0.301877	0.0902727	-0.410575	-0.358719	0.120014	-0.436391	-0.0596797	0.0736648	0.278964	0.767011	-0.212125
LYVE1	-0.171162	-0.338557	-0.0438583	0.710061	0.51408	0.319738	-0.25406	-0.17879	-0.331531	-0.373556	-0.247451	-0.37676
M6PR	-0.396591	-0.422426	0.0187534	-0.194658	-0.234632	0.361269	0.146322	-0.2931	-0.600916	-0.388282	0.672491	-0.0618211
MACF1	-0.196664	2.24875	-0.374985	-0.470557	-0.203892	0.172551	0.0574747	-0.43768	0.217699	-0.230048	-0.0774975	0.361546
MAFG	-0.371378	-0.0719034	-0.384693	-0.437261	-0.0774665	0.480024	0.370001	1.71373	-0.234475	-0.382233	0.249245	-0.0327566
MAK	-0.448729	-0.33915	0.130628	1.03532	-0.308129	0.0227835	0.0824633	0.297422	-0.188903	-0.156264	-0.152121	-0.23898
MAK16	0.0980693	0.593003	-0.0301875	-0.36843	-0.0656505	0.0817348	0.279218	0.196641	0.858823	0.740701	-0.0927706	-0.342882
MAMDC2	-0.18959	0.362376	-0.265316	-0.244842	-0.219989	0.0931464	-0.0674172	-0.25951	-0.21872	-0.30125	-0.175761	0.653096
MAN1B1	-0.368364	-0.254614	-0.358014	-0.441524	0.656705	0.280244	0.391684	-0.496168	-0.317065	0.171189	0.296745	-0.206856
MAN2A1	-0.30371	-0.345266	-0.216922	-0.297871	0.364409	0.542537	0.333936	-0.204308	-0.341792	-0.487556	0.316524	-0.184958
MAN2B1	-0.484516	-0.350236	-0.596639	-0.27715	0.0911737	0.290163	2.31226	0.665937	-0.439723	0.1006	0.490771	-0.477108
MAN2B2	-0.595067	0.0290372	-0.509528	-0.186595	0.409009	0.0839579	1.75922	0.466439	-0.347536	-0.0797032	0.209091	-0.20183
MAN2C1	-0.43842	-0.366969	-0.0997238	-0.136573	-0.0910974	0.705398	0.0677017	0.899013	-0.506488	0.524039	-0.0621237	-0.23305
MANF	0.13741	1.33933	-0.482334	-0.31548	-0.34709	0.612206	0.167373	-0.501086	0.0857178	-0.0467443	0.0524302	-0.111612
MAOA	-0.220587	0.0668632	-0.0130506	0.0624533	-0.190301	-0.202592	-0.288789	-0.335448	-0.27466	-0.237769	-0.306915	0.755183
MAOB	-0.148371	-0.304216	-0.135233	-0.156647	-0.279862	-0.233877	-0.286729	-0.19115	-0.246664	-0.291578	-0.275661	0.978363
MAP1B	-0.513535	-0.494614	-0.379105	-0.33685	0.0430335	0.317304	0.230682	-0.244675	-0.380934	-0.457462	-0.148099	0.677203
MAP2K6	0.0642092	-0.369596	0.437218	-0.128594	-0.181405	0.0139754	0.514321	-0.115408	-0.0281445	1.26253	-0.155213	-0.27399
MAP3K7	-0.493272	-0.182001	-0.250892	-0.311206	0.216967	0.815639	-0.103903	-0.0293128	0.387375	-0.282721	-0.171479	-0.0628962
MAP4	-0.542641	-0.403118	-0.430356	-0.486199	-0.0221032	0.392138	0.31128	-0.30764	-0.530229	-0.301285	0.537308	0.191449
MAP7D1	-0.311349	-0.39561	-0.143152	-0.23562	-0.0459432	0.0329773	0.0745601	0.15409	-0.231895	-0.210708	0.727477	-0.156982
MAPK1	-0.590519	-0.621424	-0.369416	-0.252155	0.0371759	0.69495	-0.313393	0.459461	-0.627128	-0.404995	0.104703	0.24889
MAPK14	-0.487276	-0.337825	0.117367	-0.137249	0.284107	0.474317	0.812881	0.869833	-0.130822	-0.540422	-0.0307069	-0.174556
MAPK3	0.077095	0.0490806	0.207383	0.413787	-0.0733959	0.452175	0.960983	-0.0359299	-0.317815	-0.454712	-0.17958	-0.374033
MAPRE2	0.133013	2.69714	-0.114676	-0.0738028	-0.183959	0.139909	-0.170774	-0.100488	-0.214771	-0.0859279	-0.046492	-0.0616519
MAPT	-0.261266	-0.374543	0.665373	-0.190917	-0.199688	-0.287176	-0.33936	-0.25517	0.0707758	0.288117	-0.304161	0.619005
MARCKS	-0.505325	-0.502079	0.0780241	0.585032	-0.155367	0.171067	-0.221916	0.361512	-0.202623	0.0613986	0.274647	-0.442994
MARCKSL1	-0.247699	-0.4558	0.0983336	-0.145399	-0.250297	-0.122384	-0.147546	-0.0981878	0.420913	1.56431	-0.0407251	-0.183016
MAT2A	-0.538929	-0.444019	0.12106	-0.590028	-0.00222752	-0.155124	0.827823	0.869384	-0.00156367	-0.122969	0.364419	0.221279
MATN2	-0.291934	-0.474633	-0.24189	-0.368728	0.0226362	0.0721316	0.384985	-0.182328	-0.299879	-0.365221	-0.229729	0.752356
MATR3	-0.457029	-0.363484	-0.0255582	-0.647222	-0.158133	-0.0491868	0.0569195	-0.01111	0.35504	1.59704	0.198548	-0.0768746
MBD3	-0.216357	-0.262712	-0.291924	-0.34451	0.151663	0.177726	-0.486014	-0.330635	0.940294	0.745235	-0.168539	-0.076116
MBLAC1	-0.385436	-0.396862	0.111513	-0.222424	-0.21723	-0.181926	-0.251102	-0.297834	-0.373688	0.0878273	-0.297589	0.922102
MBLAC2	-0.194328	-0.50092	0.101371	-0.139627	-0.041157	-0.211651	-0.441497	-0.520393	-0.32592	1.38115	0.0440043	0.057458
MBNL1	-0.553338	-0.293834	-0.335772	-0.415675	-0.0194859	-0.218017	-0.268718	0.680188	-0.56795	-0.0744118	0.321512	0.611023
MBNL2	-0.484895	-0.22802	-0.201345	-0.587792	-0.285552	-0.0436177	-0.215152	-0.180429	-0.36592	0.219517	0.421383	0.537143
MBNL3	-0.370914	-0.144899	-0.222363	-0.614491	-0.148568	-0.220766	-0.302454	0.587706	-0.362788	0.430142	0.299332	0.517474
MCAM	0.115634	-0.423273	-0.0900821	-0.111665	-0.335572	-0.401123	-0.356066	-0.199181	-0.327659	-0.281459	-0.434006	1.16563
MCL1	-0.531793	-0.41143	-0.185892	0.11227	-0.10079	-0.0870076	0.78571	0.397053	-0.0733403	-0.359511	0.585755	-0.221493
MCM2	-0.540511	-0.125955	-0.467117	-0.598336	0.186492	-0.170783	-0.152054	-0.307383	0.899021	-0.220827	-0.0730928	0.659976
MCM3	-0.449887	-0.113912	-0.177734	-0.600945	0.106749	-0.168175	0.0710093	0.300668	0.873063	-0.365074	-0.0662526	0.555183
MCM4	-0.47518	-0.125227	-0.230458	-0.484927	0.166472	-0.139939	0.350908	0.118387	0.657448	-0.395907	-0.0240094	0.462416
MCM5	-0.516472	-0.338423	-0.1939	-0.51463	-0.0157713	-0.208539	0.174341	0.142834	0.790399	-0.370334	0.0564948	0.557108
MCM6	-0.587812	-0.179791	-0.406085	-0.600365	-0.142002	-0.124633	-0.164434	0.254167	0.617676	-0.27275	0.108303	0.688535
MCM7	-0.606911	-0.154242	-0.355154	-0.596842	0.147699	-0.177307	0.402468	-0.211299	0.863667	-0.358883	-0.125042	0.68802
ME1	-0.497314	-0.551298	0.407215	0.236701	0.173542	0.157372	0.292915	-0.308873	-0.339853	-0.553688	0.510464	-0.368957
MECP2	-0.297594	-0.549449	-0.122788	0.429412	-0.416377	-0.0477352	-0.408791	1.25975	-0.374509	0.21587	-0.243438	0.271276
MED22	-0.594329	0.235492	0.0216584	-0.265818	0.227941	0.148488	0.40744	0.137676	0.479542	1.35343	-0.299585	-0.300471
MED8	-0.169595	-0.433851	-0.147856	-0.361646	-0.0337261	-0.237812	0.0479909	-0.190437	1.03262	0.556198	0.332568	-0.195083
MEIS1	-0.358075	-0.369434	-0.350395	-0.242429	0.0402429	-0.0640197	-0.125478	-0.369434	-0.0648958	0.423476	-0.328962	0.623601
MEIS2	-0.405153	-0.435612	-0.274135	-0.228153	-0.262181	0.102204	-0.317683	-0.384374	-0.245426	-0.0373659	-0.411925	0.970167
MEMO1	-0.12863	0.269629	-0.21468	-0.24374	-0.0986679	0.112489	0.487425	2.21736	-0.20874	-0.0374448	0.163813	-0.18922
MEST	-0.283613	-0.314057	0.210501	0.303548	-0.105416	-0.10135	0.254053	-0.0161457	1.71362	-0.263158	-0.208374	-0.278969
METTL13	-0.290442	-0.282397	-0.253741	-0.293664	-0.132548	0.605844	0.634064	0.604538	-0.10619	0.382539	0.0417877	-0.266061
METTL16	-0.387459	0.0311966	0.413707	-0.402752	0.0492262	0.0164282	-0.363671	-0.0082745	0.253925	1.12189	-0.135385	-0.0134247
METTL7A	0.000766286	0.196225	0.885474	0.692862	0.070648	0.171511	-0.26729	-0.12118	-0.384571	-0.422123	-0.37456	-0.214978
MEX3A	0.0308944	-0.363831	-0.0610666	-0.302979	-0.0679919	-0.152317	-0.321936	-0.332271	0.950689	1.56012	-0.100298	-0.259399
MEX3D	-0.414684	-0.455981	0.192479	-0.247558	0.0520282	-0.0203729	0.722318	-0.19224	0.507252	1.28207	-0.0937736	-0.303734
MFAP1	-0.262987	-0.432547	0.171752	-0.489449	-0.283566	0.0189402	-0.239501	0.794154	-0.070588	0.903524	0.0893917	0.138016
MFSD1	-0.420419	-0.169118	-0.128444	-0.268541	-0.239266	-0.0200578	-0.0925563	-0.0439421	-0.315145	0.0758898	1.01197	-0.252948
MGAT1	-0.300976	-0.188879	0.0828079	-0.216251	0.647424	0.439198	0.463711	-0.0611879	-0.215307	-0.488963	0.220229	-0.385602
MGEA5	-0.313956	2.62463	0.307158	-0.372132	0.0680454	0.0484565	0.0695464	0.00369054	0.309103	0.214658	-0.139009	-0.0833563
MGLL	-0.31246	-0.19537	0.0592298	0.363017	0.320426	-0.0596752	0.156984	2.2937	-0.216519	-0.361722	-0.139006	-0.249152
MGST1	-0.347458	-0.339112	1.10465	0.662454	-0.0719299	-0.168404	0.499504	-0.34247	-0.350056	-0.124199	-0.216036	-0.111501
MGST3	-0.228032	-0.270857	0.936136	-0.210581	0.0645644	0.258955	-0.220711	0.203235	-0.456862	-0.398786	-0.274602	0.349181
MICAL1	-0.336127	-0.0156824	-0.33939	-0.404904	-0.356959	-0.110185	0.120938	0.107064	-0.0500969	-0.474957	-0.182996	1.01537
MICALL1	-0.259867	0.549233	-0.196134	-0.40408	-0.158189	-0.115755	-0.19419	0.220701	-0.0853015	-0.265415	-0.184325	0.783702
MICALL2	0.179127	0.161448	-0.196923	-0.206448	0.0176526	-0.109595	-0.0762896	3.63041	-0.22006	-0.0417818	-0.0653025	-0.0997782
MKI67IP	-0.0629564	0.535791	-0.0206925	-0.492054	0.048564	0.137342	0.176466	0.801691	1.43565	-0.114634	-0.00219756	-0.294915
MLF2	-0.541368	-0.0971215	-0.217951	-0.468608	-0.229437	-0.091533	0.72091	-0.0586315	0.0195213	1.02412	0.41237	-0.0720986
MMP14	-0.539096	-0.358801	-0.289352	-0.21781	0.173783	-0.0929308	0.52906	0.262714	-0.532566	-0.300804	1.01194	-0.292354
MMP9	0.359949	1.54299	-0.261384	-0.22783	-0.159801	-0.154476	1.85716	-0.275912	-0.174742	-0.155158	0.234314	-0.212669
MMRN2	1.58963	-0.452864	-0.22278	0.101008	0.15777	-0.0891076	-0.135727	0.443971	-0.281127	-0.0279854	-0.375771	-0.146683
MNAT1	-0.288235	0.530031	-0.396144	-0.352963	0.340512	0.236128	-0.00962518	0.0326547	0.53454	0.6798	0.020683	-0.366664
MOCS2	-0.356475	-0.445544	0.545082	0.839276	-0.112775	-0.211247	-0.323676	-0.158991	-0.153927	-0.162647	0.0184889	-0.184834
MON2	-0.456391	0.242168	-0.239634	-0.39367	-0.0131691	0.529636	0.189722	0.0680708	-0.278481	-0.0240605	0.460858	-0.230226
MORF4L1	-0.173854	-0.277859	0.0061198	-0.418518	-0.216079	0.0631186	0.544163	0.0441392	0.709779	0.863332	-0.0522548	-0.111631
MORF4L2	-0.473409	-0.273416	-0.288482	-0.561556	-0.372521	-0.0467889	0.873798	0.169765	0.386294	0.0435321	0.022931	0.549126
MOSPD2	-0.209684	-0.208877	0.383479	-0.378958	-0.233935	-0.0243028	-0.0281018	2.08113	0.0541935	-0.293263	0.320296	-0.0115917
MOV10	-0.457158	-0.378154	0.0628997	-0.453527	0.0317298	-0.167986	0.291128	-0.0775987	0.0175159	1.37818	0.135886	-0.0466233
MPG	-0.0768135	0.948406	-0.495265	-0.341582	0.0149818	-0.230952	1.10409	0.337475	-0.266147	1.33651	-0.00867822	-0.164365
MPI	-0.38096	-0.355145	-0.0528225	-0.555306	-0.10181	0.427211	-0.139352	-0.412765	-0.401837	0.436009	-0.0412824	0.38586
MPP6	-0.515085	-0.438317	0.272532	0.730005	-0.0600612	0.0424872	0.0240218	-0.54506	-0.055282	0.291142	-0.0959021	-0.2974
MRC1	-0.273744	-0.403611	0.279076	0.261081	0.681811	0.567489	-0.0594739	-0.262885	-0.195645	-0.446141	-0.115749	-0.488283
MRC2	-0.443987	-0.298861	-0.170303	-0.189699	0.454342	0.791185	0.954918	-0.141576	-0.347216	0.357393	-0.0643844	-0.519346
MRPL28	-0.166084	0.533474	0.141795	-0.664232	0.203377	-0.222575	0.503917	0.470245	0.511237	0.372072	0.236927	-0.122991
MRPL46	-0.257981	-0.216376	0.156716	-0.403945	-0.206552	-0.204931	0.168218	1.97411	0.0389661	0.447202	0.0500916	0.131734
MRPS22	0.0655038	2.65175	0.017908	-0.318249	0.0800256	-0.129865	0.589751	0.156554	0.142424	-0.110726	0.0793114	-0.18959
MRTO4	-0.211658	0.611514	-0.101244	-0.579458	-0.138842	-0.0373754	0.178429	0.482003	0.760633	0.00720823	0.546308	-0.229176
MSH2	-0.536606	-0.404551	-0.288851	-0.492767	-0.246796	0.0521641	-0.380404	0.18852	0.611719	0.478797	0.175245	0.254527
MSI2	-0.312015	-0.241563	0.22206	-0.299453	-0.203721	-0.0261559	0.0511021	0.235042	0.303902	2.19624	-0.232587	-0.285514
MSN	-0.0964095	0.228923	-0.365331	-0.685748	-0.0647493	0.0642767	-0.179028	-0.40509	-0.533661	-0.815322	0.873197	0.339032
MSR1	-0.302322	-0.333359	0.0821379	-0.205589	0.0685622	0.238371	-0.112078	0.508431	-0.354267	-0.463762	0.758581	-0.344863
MSRB3	-0.313246	-0.363961	-0.289843	-0.129333	-0.274668	-0.223092	-0.268223	-0.20516	-0.363961	-0.182566	-0.0912506	0.884326
MST1	-0.0417738	-0.0329512	0.468165	0.365189	0.316828	-0.0541918	-0.307149	1.34305	0.106678	-0.368159	-0.353783	-0.175466
MTA1	-0.28366	-0.140776	-0.24249	-0.261746	0.0920392	0.606984	0.174305	0.0676083	0.716809	0.213513	-0.168347	-0.291878
MTA3	-0.219185	-0.0182151	-0.276272	-0.447226	-0.0204019	0.600007	0.313313	0.096078	0.266402	0.596441	-0.141725	-0.17758
MTAP	-0.303784	-0.117887	0.24641	-0.134303	-0.195376	0.0819155	-0.215981	-0.139928	-0.278005	1.24437	-0.321625	0.158837
MTCH1	-0.651788	-0.420439	0.126907	-0.548898	0.103495	0.0600013	0.0779537	0.678658	-0.142256	0.54407	0.111598	0.18466
MTCH2	-0.348229	-0.100969	-0.0483112	-0.132115	-0.262822	-0.0492984	0.380316	2.30001	-0.262154	-0.303806	0.120086	0.147417
MTDH	-0.57214	0.492683	-0.295051	-0.595785	-0.20464	-0.0155234	0.38693	0.0381412	0.251467	0.361382	0.655026	-0.075895
MTFR1L	-0.05852	-0.334809	0.966722	-0.497138	-0.297869	-0.165078	-0.368209	-0.418143	0.142348	0.575698	-0.117896	0.413086
MTHFD1L	-0.228907	1.53971	-0.450677	-0.381213	0.00868791	-0.0227204	0.995723	0.257448	0.41839	-0.294494	0.359463	-0.201905
MTOR	-0.49752	-0.137381	-0.110305	-0.44427	0.265123	0.728826	0.349088	1.1848	-0.277467	0.103192	-0.0531578	-0.218489
MUT	-0.167852	-0.363073	0.359922	-0.0424115	-0.0430928	0.28595	-0.218018	-0.177227	-0.163156	1.07667	-0.232569	-0.20723
MVD	-0.339449	0.270053	0.329941	-0.427706	-0.373927	0.0136716	-0.30631	-0.22616	-0.227509	0.341831	0.677004	-0.0502312
MVP	-0.508357	0.37181	-0.282131	-0.504585	0.496301	0.481209	0.627412	-0.196016	-0.453103	-0.479583	0.501103	-0.224157
MXRA7	-0.0949476	-0.302997	-0.323697	-0.235797	-0.0665966	-0.229659	-0.0854242	0.606716	-0.409933	-0.339718	-0.151391	0.78394
MYD88	-0.430602	0.937486	-0.47039	-0.0985577	0.535891	0.420273	0.862733	0.450455	-0.459694	-0.117412	-0.0182283	-0.328837
MYEF2	-0.371849	0.0173223	-0.209353	-0.333841	-0.198078	-0.0674239	-0.251379	0.0148353	0.438691	0.958473	-0.360549	0.416511
MYH10	-0.0716003	-0.305565	-0.163109	-0.329268	-0.237928	-0.187932	-0.228909	-0.299219	-0.312013	-0.195412	-0.238444	0.985267
MYH11	-0.196839	-0.219023	-0.211435	-0.208356	-0.211784	-0.209849	-0.213662	-0.194684	-0.212727	-0.214895	-0.214134	0.889679
MYL12A	-0.218482	-0.115041	-0.510067	-0.491556	-0.319381	-0.281367	0.272988	-0.300484	-0.469422	-0.503868	-0.0928289	1.25903
MYL12B	-0.218484	-0.115049	-0.510053	-0.491544	-0.319377	-0.281366	0.272959	-0.300482	-0.469411	-0.503855	-0.0928326	1.25902
MYL6	-0.15212	-0.40452	-0.462978	-0.537643	-0.459813	-0.292592	-0.17393	-0.452328	-0.522671	-0.555041	-0.237579	1.60393
MYL6B	-0.196381	-0.40042	-0.433111	-0.284602	-0.409424	-0.340974	-0.311167	-0.207766	-0.274813	-0.398816	-0.153523	1.24169
MYL9	-0.277666	-0.333147	-0.468761	-0.434579	-0.401663	-0.35337	-0.100615	-0.350574	-0.393898	-0.423001	-0.263882	1.4957
MYLK	-0.288395	-0.291211	-0.289974	-0.288588	-0.291527	-0.284545	-0.278338	-0.266723	-0.287978	-0.291071	-0.289753	1.21773
MYLK2	-0.113813	-0.178859	-0.280399	-0.234556	-0.31536	-0.227564	-0.128847	-0.0741178	-0.318092	-0.330914	-0.258261	1.0352
MYLK3	-0.0819609	-0.180803	-0.282216	-0.237875	-0.317147	-0.230572	-0.130851	-0.0761885	-0.319873	-0.332676	-0.260119	1.03378
MYLK4	-0.114067	-0.179121	-0.280688	-0.23626	-0.31565	-0.228955	-0.129104	-0.0743688	-0.30787	-0.331211	-0.258539	1.03508
MYO1B	0.655189	-0.277299	-0.0435688	-0.177824	0.012619	0.526174	0.508504	-0.0548616	-0.00913413	-0.1169	0.215704	-0.622845
MYO1C	0.0798667	-0.286442	-0.0111847	0.876253	-0.189806	-0.000759776	0.0510359	0.225828	-0.426732	-0.630909	-0.455645	0.176938
MYO1E	-0.295131	-0.31163	0.0165362	-0.599082	0.363412	0.482878	0.235681	0.269062	-0.46216	-0.422443	0.249322	0.0370524
MYO1F	-0.00437754	0.633539	0.0929292	-0.229212	0.177792	0.371424	0.115619	-0.17274	-0.330159	-0.56795	0.598986	-0.460688
MYO1G	-0.13164	0.144929	-0.155707	-0.066656	0.270071	0.459982	-0.0123492	0.360527	-0.201939	-0.585823	0.412264	-0.456028
MYO5A	0.0154073	-0.391789	0.0333701	-0.245985	0.394284	0.409265	0.495796	0.70299	-0.110755	-0.460713	0.248775	-0.448418
MYO6	0.247019	0.307941	0.510167	-0.308082	-0.25386	0.455116	-0.258271	-0.236587	-0.309384	0.789404	0.0118152	-0.311144
MYO9B	-0.432457	0.0987673	-0.116152	-0.443679	0.741608	0.128818	0.0362638	-0.31028	-0.039566	-0.496146	0.464803	-0.164869
MYOF	-0.242389	0.462303	0.471993	-0.328621	0.260414	0.728059	-0.132801	-0.165768	-0.433713	-0.654412	0.336751	-0.345067
N6AMT1	-0.381387	-0.175651	-0.146793	-0.196506	-0.279761	-0.180776	0.117866	0.332969	-0.120439	1.28369	0.0381232	0.0725351
NAA10	-0.492049	0.5448	0.217223	-0.696192	-0.0420872	-0.0438209	0.380277	0.0846511	-0.00603893	-0.135052	0.497426	0.16393
NAA15	-0.435893	0.05213	-0.0693065	-0.394323	-0.175928	-0.265455	0.213123	0.318626	0.131266	-0.156742	0.663823	0.0896884
NAA20	-0.480269	0.692134	-0.141103	-0.590293	0.218507	0.192248	0.793276	0.0929733	0.259635	0.0902904	-0.14677	0.17277
NAA25	0.0993883	1.29973	-0.163261	-0.641506	0.193862	0.512604	0.153786	-0.103881	0.177784	0.131632	0.0602092	-0.279074
NAA38	-0.372543	0.537283	-0.113887	-0.447957	-0.305842	-0.0402009	-0.00691631	-0.312421	-0.242693	1.04502	0.495286	-0.0798563
NAB1	-0.133602	0.127594	-0.21152	0.0672748	-0.240348	-0.0913645	0.178475	1.7666	-0.10375	0.638389	-0.145812	-0.0905257
NADK2	-0.619727	-0.794745	0.0252908	-0.313482	-0.141035	-0.222708	-0.465811	-0.450299	-0.142585	0.254999	0.318593	0.524144
NADSYN1	0.322495	1.63579	0.0916974	-0.284086	-0.0858257	0.463113	0.230288	0.461525	0.119059	-0.224671	-0.0841588	-0.329901
NAGA	-0.333665	-0.199695	-0.357766	0.024888	-0.0164083	0.148428	0.723405	-0.0990018	-0.373702	1.14845	-0.106047	-0.206884
NAGK	-0.510676	-0.494226	-0.288902	-0.265957	0.237539	0.667576	0.755707	-0.234016	-0.368468	-0.579576	0.483967	-0.290942
NAGLU	-0.345227	-0.514119	-0.248077	0.209218	0.32801	0.518609	0.615267	0.275207	-0.247209	0.310068	-0.252666	-0.396634
NAIP	-0.22549	-0.116535	0.204586	-0.226945	-0.000840785	0.0514279	-0.0598817	-0.118105	-0.087189	-0.347967	0.801642	-0.329889
NAMPT	-0.38629	0.46133	-0.0130667	-0.445114	0.156252	0.0976784	0.856098	-0.5015	-0.0927497	-0.535599	0.604352	-0.112463
NANS	-0.30084	-0.141374	0.832	-0.412318	0.308469	0.404947	0.731004	-0.125095	-0.400893	-0.202312	0.270654	-0.341564
NARS	-0.5325	-0.170733	-0.264344	-0.489811	0.256294	0.339876	1.25316	0.861454	-0.26403	0.229158	0.144651	-0.186356
NASP	-0.501431	-0.40045	-0.186486	-0.581988	-0.0715199	-0.0526106	-0.572583	-0.493286	0.102028	0.203381	0.369906	0.45526
NAT14	-0.40638	-0.132171	-0.172914	-0.312607	-0.149494	0.159686	0.370767	-0.0842398	-0.193981	0.983506	-0.247226	0.238455
NBAS	-0.120465	-0.130747	0.299398	-0.139723	0.158	0.635589	-0.105789	0.456341	-0.252598	0.241618	-0.0350204	-0.439641
NCAM1	-0.409019	-0.394153	-0.380954	-0.343738	-0.26487	-0.0676877	-0.393945	-0.406788	0.52287	0.48885	-0.308383	0.710677
NCAPD2	-0.243551	-0.10668	-0.264263	-0.309338	0.112671	-0.147675	0.957393	0.0904442	0.961297	-0.245836	0.193202	-0.10669
NCAPG	-0.200442	0.16506	-0.227001	-0.343265	0.222781	-0.17865	0.30232	-0.203105	0.980373	-0.161387	0.380141	-0.220181
NCBP1	-0.194583	-0.261942	-0.00890754	-0.455554	0.543238	-0.0243097	1.14462	1.08932	0.25561	0.0254342	-0.0352826	-0.204336
NCDN	-0.338551	0.0418902	-0.0438667	-0.413032	0.248412	0.435149	0.221569	-0.0776376	0.118347	0.908271	-0.11516	-0.293659
NCEH1	0.134294	2.25899	-0.305414	-0.0242472	0.0358622	0.28263	0.283292	-0.145756	-0.299361	-0.303338	0.217766	-0.40337
NCF4	-0.211249	0.380308	-0.245109	-0.0620923	0.544432	0.261739	0.581858	-0.14979	0.154387	-0.483081	0.288475	-0.50915
NCK1	-0.292951	0.032672	0.0474888	0.977259	-0.00597008	-0.101159	-0.16557	-0.252194	-0.302843	-0.0038281	-0.168227	-0.240539
NCL	-0.54097	0.0731737	0.0617357	-0.457055	-0.295354	0.230152	-0.0154684	0.429435	0.91538	0.413837	0.148661	-0.111455
NCLN	-0.715112	0.0635003	0.0772905	-0.325924	0.110908	0.736087	0.905394	0.18261	-0.236064	0.322648	0.302224	-0.567795
NCOA5	-0.342181	-0.213595	-0.0307394	-0.28842	-0.0900305	-0.0265981	0.459238	0.220653	0.322638	1.44844	-0.079385	-0.223416
NCSTN	-0.357079	-0.297321	-0.300991	-0.337261	0.384671	0.276301	0.666626	-0.112981	-0.0779923	0.057132	0.616038	-0.532038
ND1	-0.0388126	0.0263724	0.375219	-0.332748	0.762244	0.339121	-0.250186	-0.235304	-0.051548	0.0939574	-0.15956	-0.268303
NDE1	-0.0496589	-0.223522	-0.310775	-0.398404	-0.158884	0.0486205	0.00647895	2.08569	-0.264094	-0.141785	0.0245275	0.289328
NDUFAB1	-0.465801	-0.348942	-0.237642	-0.48537	-0.347925	-0.168832	-0.202771	0.908255	0.182166	0.671322	0.256583	0.289022
NDUFB11	0.0968645	-0.256508	0.992619	-0.420314	-0.230455	-0.253432	0.0758828	-0.325644	-0.30911	0.404269	0.385099	0.0164924
NECAP2	-0.33955	-0.37611	-0.232044	-0.293864	0.351381	0.524977	0.736544	-0.392643	-0.366098	-0.274239	0.58526	-0.480779
NEDD4	0.244025	1.5873	-0.490772	-0.399126	0.40877	0.188227	0.246757	0.0256933	-0.477417	-0.217876	-0.134904	0.10042
NEGR1	-0.298736	-0.379767	-0.266229	0.793955	-0.00650257	-0.176111	-0.379767	0.229977	-0.326459	0.247514	-0.276092	0.031314
NEK7	-0.411792	-0.212385	-0.24877	-0.258938	-0.156888	0.787184	0.884501	-0.10066	-0.29817	-0.214995	0.048137	-0.0682922
NELFA	-0.39077	-0.307509	-0.23432	-0.31192	0.19028	-0.0415806	0.0869189	-0.0808134	0.278911	1.5213	-0.153733	-0.128303
NELFCD	-0.174507	-0.000539086	2.01549	0.0224257	-0.0701524	-0.102305	-0.123034	-0.0250027	-0.0574948	-0.000444118	-0.105283	-0.155229
NEMF	-0.448381	-0.365049	0.11329	-0.50986	-0.146578	-0.152303	0.219372	0.484659	-0.1284	1.04014	0.323659	0.00617871
NENF	-0.417183	-0.199078	-0.0199833	-0.0437099	-0.304218	-0.161496	0.123401	0.283334	-0.410404	0.375606	-0.301526	0.636854
NES	0.341294	-0.184435	-0.0611637	-0.417061	-0.0981923	-0.0505357	0.30256	1.95995	1.34023	-0.313344	-0.40462	0.0746953
NEU1	-0.282703	0.0316799	-0.0112146	-0.022916	-0.0737867	-0.055793	1.60622	0.0894508	-0.265205	-0.259889	0.450079	-0.281091
NEXN	-0.227378	-0.232073	-0.261981	-0.296624	-0.250908	0.130209	-0.30035	-0.296083	-0.187337	-0.292399	-0.0706733	0.689304
NFIA	-0.369068	-0.41738	0.176158	-0.272491	-0.0639947	-0.075474	-0.110358	-0.251886	-0.0684229	2.11997	-0.344762	0.0120056
NFIB	-0.236087	-0.463034	0.0524451	-0.00433878	0.273354	-0.0449413	-0.108132	-0.413093	0.0385477	1.56588	-0.427357	-0.128276
NFIC	-0.586419	-0.588444	-0.0728347	-0.574953	-0.0849625	0.0873781	-0.301788	-0.240666	0.147774	0.143239	-0.0274165	0.650076
NFKB1	-0.249297	0.171823	0.173833	-0.25129	0.306797	0.463029	-0.286525	0.784434	-0.382648	0.0368647	0.298535	-0.458553
NFKBIE	-0.0149086	0.288478	-0.217136	-0.337555	0.3164	0.332846	0.626297	0.463209	-0.159558	-0.223176	0.330537	-0.425321
NGLY1	-0.406983	-0.401023	0.36456	-0.194262	0.345405	0.423028	0.359428	0.0343787	-0.148922	1.02385	-0.381011	-0.284098
NHEJ1	0.362352	-0.132819	-0.0467754	-0.369212	-0.292864	-0.0882795	0.718842	-0.215659	0.339811	0.939469	-0.0745247	-0.0816405
NHLRC3	-0.346306	-0.07534	-0.33652	0.0610724	0.0466023	0.360788	1.43903	-0.175848	-0.18393	0.192302	0.193998	-0.491804
NHP2	-0.292147	-0.141997	0.121672	-0.22008	-0.11416	0.239944	0.346838	-0.095965	-0.150417	1.07455	-0.00809649	-0.232794
NHP2L1	-0.636709	-0.447795	-0.0604765	0.127942	-0.599312	-0.295015	-0.0612447	0.473863	-0.0605725	1.15408	0.311742	-0.0114044
NID1	-0.0402918	-0.362216	-0.222669	-0.293901	-0.305805	-0.372155	-0.25642	-0.0151018	-0.370798	-0.283092	-0.366352	1.25106
NID2	0.0186542	0.714754	0.212074	0.466265	-0.274696	-0.198223	-0.0624669	0.149026	-0.419396	-0.273443	-0.44492	0.404245
NIF3L1	-0.396599	0.170874	-0.189263	-0.0775802	0.859917	0.161037	0.462247	0.0737004	-0.160851	0.471916	-0.211044	-0.353434
NIPSNAP1	-0.452458	-0.191624	0.0678222	-0.278144	-0.203939	-0.111189	0.0776002	-0.0732073	-0.0980615	2.05572	0.0294939	-0.189822
NKIRAS2	0.463577	0.18799	-0.156488	-0.3587	-0.0487495	-0.100292	1.63006	-0.219634	0.0187022	0.853223	-0.182688	-0.171425
NME1-NME2	-0.438316	-0.245038	0.0550044	-0.228952	-0.0682492	-0.0529823	1.54606	0.0130666	-0.200498	0.0422304	0.329555	-0.0851494
NME2	-0.375941	-0.266617	-0.21095	-0.17907	-0.169912	-0.0383124	1.61286	0.137914	-0.268331	0.0884289	0.311056	-0.0465934
NME3	-0.460057	-0.443453	0.240374	0.234672	-0.362109	-0.17475	0.423861	0.567326	-0.688144	1.35817	-0.251124	0.0837622
NME7	-0.415444	0.121151	-0.232799	-0.272595	-0.16952	-0.0204401	1.86318	0.716702	0.249238	-0.0350915	0.188433	-0.124256
NMI	-0.429595	-0.0845806	-0.211243	-0.438895	0.259934	0.0229225	0.0811112	0.856114	-0.259777	-0.568386	0.410963	0.172307
NNMT	-0.317772	-0.480756	-0.372659	-0.196557	-0.364421	0.0111611	0.272287	0.129154	-0.140019	-0.662809	1.04867	-0.114413
NOB1	-0.247942	1.60871	-0.186074	-0.364169	-0.316009	-0.124073	0.478011	0.194435	0.0278691	0.833868	0.470967	-0.322746
NOL11	-0.230913	1.41152	0.0601969	-0.287163	-0.0606838	-0.0452036	0.084815	-0.365528	1.32118	-0.0884678	-0.00565993	-0.130073
NOL6	-0.337944	0.411203	-0.144021	-0.414437	-0.0996433	0.367334	0.155125	0.932022	0.732688	0.240322	0.0775351	-0.299158
NONO	-0.712805	-0.218295	-0.10753	-0.615627	0.254653	-0.0246806	0.32307	-0.0502049	0.720793	1.22999	0.0262582	-0.107053
NOS3	1.80314	-0.207958	-0.212004	-0.129131	-0.198792	0.0109347	-0.0263748	-0.218485	-0.212658	-0.12864	-0.0404722	-0.174603
NPEPL1	-0.458527	-0.365416	-0.263227	-0.300995	0.191914	-0.0600844	0.119867	0.979925	-0.660603	-0.452181	0.075187	0.546987
NPEPPS	-0.721163	1.11398	0.167485	-0.204146	0.262048	0.583492	0.0323225	0.0818362	-0.0702678	-0.0153423	-0.0372459	-0.24724
NPL	-0.145999	0.495683	0.0340315	0.0038759	0.625055	0.422551	-0.14002	-0.329056	-0.0644188	-0.551653	0.171393	-0.479431
NPM1	-0.361262	0.178443	0.339273	-0.545763	-0.145548	0.106612	-0.175112	-0.487325	0.696499	0.704199	0.304388	-0.205181
NPTN	-0.527443	-0.302741	-0.206025	-0.419132	0.501405	0.167845	-0.139541	-0.251941	-0.394007	-0.107897	-0.44522	0.741325
NR2C2AP	-0.390112	-0.0708323	0.020447	-0.438632	0.306902	-0.170858	-0.258638	-0.324693	-0.197581	0.889349	0.138645	0.106989
NRM	-0.480477	0.160311	-0.355694	-0.0235024	0.0315816	-0.266855	0.424357	2.01017	0.0730168	-0.305871	-0.0320078	0.211057
NRP2	-0.0650407	1.66928	-0.406894	-0.394844	-0.303457	-0.0938347	0.239901	-0.355417	-0.406461	0.710062	0.377858	-0.00183061
NSDHL	-0.308832	0.206284	0.116465	-0.509988	0.159777	-0.186081	0.607038	-0.25538	0.0332379	-0.347277	0.595847	0.00889919
NSF	-0.667432	-0.750532	-0.030664	-0.297797	0.209573	0.498041	0.362651	1.16251	-0.512072	0.155019	0.613925	-0.540532
NSMCE1	-0.176698	0.348137	-0.43723	-0.423697	-0.0687047	0.585172	-0.19761	-0.315465	0.124881	0.870008	-0.372959	0.0886277
NSMCE4A	-0.269677	0.000878361	-0.165197	-0.40503	-0.185267	0.0397628	-0.242852	-0.0687835	1.3824	0.600791	-0.248599	0.113435
NT5DC3	-0.32358	-0.219221	-0.327707	-0.321092	-0.348827	0.117307	-0.257336	0.482557	-0.0536813	-0.319361	-0.194528	0.784742
NT5E	-0.424953	1.04388	-0.414902	0.071193	0.156533	0.018535	1.42244	0.23951	-0.477175	-0.481098	0.260242	-0.171201
NUCB1	-0.626559	-0.458275	-0.365042	-0.581499	0.103138	0.344677	0.266338	0.261473	-0.0212885	0.242237	0.648757	-0.240192
NUDC	-0.582142	0.381339	-0.241284	-0.618984	-0.0121964	0.124552	0.0691708	0.302334	-0.0681931	0.359958	0.54239	-0.0434886
NUDT10	-0.327364	-0.339973	0.114788	-0.326292	0.422741	-0.146907	0.0439603	-0.195756	0.990667	0.612295	-0.156954	-0.123271
NUDT11	-0.3168	-0.327126	0.0630924	-0.315922	0.415534	-0.101473	-0.012684	-0.209013	0.833404	0.680029	-0.121362	-0.14845
NUDT14	-0.153813	0.0513106	0.538856	0.170421	-0.348689	0.0329702	0.0589221	-0.321751	-0.272276	1.07073	-0.224111	-0.113182
NUDT16L1	-0.240123	-0.129472	0.127388	-0.18107	-0.222749	0.0331218	1.05388	0.795546	-0.0115099	1.34035	-0.412863	-0.0947296
NUDT18	-0.119534	-0.333662	-0.349342	-0.204858	0.292174	0.651443	0.723861	-0.208748	-0.125642	-0.349305	0.0583122	-0.276014
NUDT2	-0.266648	-0.257921	-0.200513	-0.130866	-0.168403	-0.160397	0.211187	-0.0161078	-0.209166	1.50869	-0.0182517	-0.0402899
NUDT21	-0.666697	-0.436544	-0.0361322	-0.186663	-0.211012	-0.0846864	0.567727	0.704339	1.09738	0.727138	0.057371	-0.224995
NUDT4	-0.135658	-0.55675	0.59407	-0.125105	0.257131	-0.0185488	0.0923672	0.803131	-0.238837	1.11018	-0.249643	-0.273098
NUMA1	-0.432144	-0.381365	-0.117813	-0.388254	-0.180272	-0.0969094	-0.357214	0.048626	-0.101802	1.31664	0.0213664	0.232309
NUMB	-0.416323	-0.152693	0.204099	0.159161	0.456973	0.466136	0.51944	0.520046	-0.288389	-0.314617	-0.0437538	-0.456451
NUP107	-0.354494	-0.417811	-0.117846	-0.231195	0.0514908	0.40683	-0.134809	0.457307	0.119662	0.942802	0.223335	-0.536099
NUP155	-0.388906	0.245249	-0.116676	-0.492045	0.436063	0.0845321	0.193934	-0.163391	0.262468	1.04009	0.0689366	-0.309773
NUP160	-0.40256	0.0861821	0.553609	-0.52837	0.134328	0.087957	0.481966	0.61366	0.740011	0.557075	-0.0852355	-0.235132
NUP205	-0.130442	0.581997	0.15715	-0.234608	0.27077	0.14771	0.279854	0.789244	0.452483	0.627172	-0.15161	-0.475318
NUP54	-0.601787	0.388406	0.123568	-0.540586	0.226821	0.158565	0.292617	0.581234	0.273638	0.66013	-0.109588	-0.0415372
NUP93	-0.629085	-0.0465943	0.193478	-0.427644	0.170607	0.204418	0.66021	1.20573	0.535676	0.471364	0.0927531	-0.392696
NUP98	-0.51054	-0.187079	-0.265349	-0.271871	0.282909	0.13944	0.177854	0.550298	0.243742	1.06625	0.0174149	-0.350717
NUTF2	-0.137203	-0.235348	-0.416719	-0.530445	-0.173668	0.13265	0.385697	-0.204382	-0.223807	1.40314	0.208921	-0.109243
NXN	-0.366887	-0.363748	-0.460295	-0.348749	-0.393856	-0.14339	0.405413	-0.610025	-0.00958178	1.00459	-0.102967	0.535354
OAS3	-0.602174	0.452668	0.277009	0.212754	0.364939	0.274244	0.465002	0.159069	-0.0696976	-0.519045	0.105016	-0.396566
OAT	-0.470969	0.0151399	-0.180688	-0.478742	0.0973396	0.482938	0.725967	0.858687	-0.251136	-0.37461	0.217964	-0.040441
OGDH	0.0224415	-0.376079	0.055965	-0.283522	0.727036	0.0762189	-0.496195	-0.136105	-0.444946	-0.479366	-0.187177	0.339559
OGFR	-0.374519	0.149229	0.164075	-0.213217	0.58795	0.135028	0.240352	1.28744	-0.147283	0.109748	0.0981109	-0.426028
OGN	-0.403589	-0.481473	-0.27081	1.23991	-0.0937894	0.285674	0.16536	0.186	-0.217706	-0.36404	-0.433858	-0.267582
OGT	-0.0346844	1.4518	0.0217022	-0.46006	-0.0303753	0.0916811	0.57353	-0.0725381	-0.0952841	0.971166	0.00208201	-0.25114
OLA1	-0.537473	-0.0296783	0.214063	-0.447751	-0.108849	0.36588	0.900187	-0.235426	0.43585	0.230806	0.227403	-0.253567
OPLAH	-0.320621	1.51562	0.594961	0.295812	-0.232529	-0.00847647	0.232463	0.0204456	-0.107164	1.15352	-0.306452	-0.402689
ORC2	-0.296689	0.0601787	-0.09099	-0.396315	-0.185958	-0.0578394	0.102191	-0.320507	0.498875	0.946202	-0.136395	0.179348
ORC4	-0.197725	-0.0388376	0.261872	-0.316505	-0.0368155	-0.163474	0.520577	0.182397	0.6187	1.02509	-0.176813	-0.127699
ORM1	-0.369082	-0.529653	0.351744	0.650528	0.15791	0.383014	-0.057751	0.139887	-0.382552	-0.431995	-0.13179	-0.328323
ORM2	-0.397138	-0.510764	0.290593	0.685428	0.258009	0.170838	0.0939681	0.165303	-0.399335	-0.386866	-0.0936703	-0.308008
OSBP	-0.75787	-0.0753316	0.612866	-0.419366	0.293642	0.657486	0.0828147	0.120595	-0.262761	0.318235	0.00501137	-0.238827
OSBP2	-0.238842	-0.24583	0.300363	-0.143421	0.00532595	0.838426	-0.289252	-0.348276	-0.050257	-0.0118055	-0.0955394	-0.247241
OSGEP	-0.490931	-0.0772257	-0.274465	-0.469012	0.0741643	-0.148066	0.0546864	-0.265286	-0.266532	0.39919	0.502035	0.159016
OSTF1	-0.254599	-0.106512	-0.0213425	-0.209152	0.38526	0.236549	0.980286	-0.0915305	-0.396866	-0.263846	0.443136	-0.409937
OXCT1	-0.05604	-0.480164	-0.263546	-0.350397	-0.197469	-0.116993	-0.340082	-0.381496	-0.439826	-0.286381	-0.19441	1.02341
OXR1	-0.331653	-0.273006	0.0538288	-0.081758	-0.0280316	0.319519	-0.229755	-0.328775	-0.391746	1.08034	-0.0509525	-0.166699
OXSM	-0.208797	-0.417619	0.705474	-0.449605	0.0735211	0.244449	0.107353	0.00302046	-0.309754	0.814593	-0.300891	0.10848
P4HA1	-0.43431	-0.283749	-0.20836	-0.185155	0.119343	0.969437	0.427735	-0.167905	-0.300836	-0.0216629	0.132631	-0.432476
P4HA2	-0.471134	-0.348129	-0.337137	-0.281302	0.071264	0.59068	1.85005	0.267513	-0.276155	-0.428557	0.346344	-0.353525
P4HB	-0.338144	0.355516	0.178747	-0.224333	0.216962	0.840076	0.243249	0.132418	-0.315058	-0.585693	0.243533	-0.440521
PA2G4	-0.416507	0.345271	-0.320403	-0.440689	-0.132231	-0.123458	1.29736	0.500854	0.182898	0.397776	0.286158	-0.0594176
PABPC1	-0.43296	0.225211	-0.0146659	-0.475342	0.134322	0.108355	1.39428	1.19399	0.0433992	-0.186141	0.482109	-0.387041
PABPC3	-0.358372	0.298838	0.0494344	-0.444688	0.185845	0.0644024	1.42068	1.3681	0.01457	-0.13249	0.324439	-0.353492
PABPC4	-0.564009	0.267782	-0.261471	-0.432782	0.00617896	0.281487	1.109	0.498471	0.0486272	0.140552	0.350409	-0.259556
PAFAH1B1	-0.064001	0.703413	-0.323386	-0.57023	-0.091067	0.420092	0.977664	0.129525	-0.253599	-0.122963	0.280595	-0.102418
PAFAH1B2	-0.187295	0.55431	-0.165578	-0.52353	0.0734699	0.080756	0.45223	0.506084	-0.0553801	0.856053	0.282162	-0.327334
PAK1IP1	-0.29147	0.295401	-0.500077	-0.370355	-0.295947	-0.102304	-0.455744	-0.0552655	0.447794	0.677449	0.413572	0.0167282
PAK2	-0.26913	0.175994	0.0988097	-0.488923	0.382658	0.26511	0.135824	0.223053	-0.0496314	-0.170794	0.502036	-0.369463
PALLD	-0.362062	-0.38694	-0.455682	-0.436252	-0.416866	-0.266694	-0.179408	-0.242084	-0.240032	-0.286338	-0.179217	1.31402
PAM16	-0.464316	-0.00521498	-0.154024	-0.489121	-0.0183725	-0.133336	0.334871	-0.470609	0.136725	0.864849	0.35002	-0.0030348
PAN2	-0.297162	-0.392984	0.0395991	-0.298671	-0.179956	0.604449	-0.0396684	-0.232484	0.222219	1.03904	-0.176637	-0.228306
PANK4	-0.220278	-0.774018	0.302164	-0.466074	0.410428	0.537266	-0.235863	1.3125	-0.357614	0.0103379	-0.048013	-0.137522
PAPOLB	-0.0986574	2.06466	-0.136742	-0.17178	-0.0600232	-0.0500411	1.71697	-0.16054	-0.0409171	0.0607859	-0.0642958	-0.156424
PAPSS1	-0.315861	0.0399073	-0.230915	-0.391682	0.166792	0.489359	0.374715	0.69801	-0.0130816	0.491199	0.210081	-0.471502
PAPSS2	-0.276956	-0.379739	-0.148148	0.060278	0.131916	0.394195	0.017748	-0.180129	-0.323241	-0.380616	0.499417	-0.384549
PARK7	-0.661735	-0.500908	-0.1609	-0.323477	-0.0730354	-0.0222472	-0.150092	-0.29416	-0.383281	0.757637	0.35704	0.184066
PARP4	-0.352177	1.26915	-0.310054	-0.371382	0.585731	0.268418	0.723312	-0.203456	-0.0150563	-0.378891	0.429617	-0.465297
PARVA	-0.101728	-0.2774	-0.344357	-0.147682	-0.236311	-0.297751	-0.390729	0.332102	-0.435672	-0.47115	-0.443338	1.23075
PARVG	-0.257441	-0.0992507	-0.134885	-0.267885	0.0514941	0.155421	0.0452887	0.0238256	-0.0412758	-0.440028	0.821389	-0.347377
PAWR	-0.0981349	0.806802	-0.277685	-0.278736	-0.281895	-0.222915	-0.201087	0.0970479	-0.273847	-0.295911	-0.199108	0.863015
PBDC1	-0.250966	-0.0226983	-0.142252	-0.188899	-0.0203437	-0.0287811	0.291783	2.43272	-0.207091	-0.0949067	0.0387042	0.00963796
PBX1	-0.474005	-0.492142	-0.162644	-0.399312	-0.180369	-0.220156	0.221805	-0.184801	0.0831389	-0.0226186	-0.446578	1.09183
PC	-0.0541934	-0.403596	1.21792	0.35797	-0.0895729	0.285398	-0.434484	1.33937	0.0205557	-0.41166	-0.0849459	-0.477133
PCBD1	-0.385895	-0.443172	-0.309067	0.573445	-0.360045	-0.173483	-0.366704	-0.145464	-0.246354	0.0357947	-0.118413	0.363732
PCBD2	-0.0730624	-0.371033	-0.268259	-0.274633	-0.43179	-0.0672619	-0.457453	1.08259	-0.393141	0.386604	0.457961	0.113953
PCBP3	-0.418638	0.0770444	-0.168388	-0.57017	0.10258	0.32985	0.194862	0.0643755	0.171052	0.860182	-0.16833	0.0411954
PCCA	-0.231497	-0.483943	0.162323	1.20217	-0.191963	-0.183259	-0.237948	-0.309139	-0.196328	-0.101202	-0.260094	-0.146045
PCCB	-0.118163	-0.57034	0.563254	-0.116453	-0.227473	-0.0954646	-0.230066	0.282623	-0.259034	1.06539	-0.241756	0.141565
PCDH1	1.38845	0.194428	0.0459013	-0.0301424	-0.142642	-0.150004	0.100351	0.269026	-0.212912	-0.120736	-0.143641	-0.113659
PCDH12	1.11608	-0.314076	-0.155622	-0.195128	0.4939	-0.0743534	-0.00727876	-0.0455053	-0.183842	0.00670231	-0.115976	-0.210585
PCNA	-0.521873	-0.416166	-0.415784	-0.49706	-0.13866	-0.0873062	0.117055	0.105498	0.624272	-0.132795	0.12511	0.503046
PCOLCE	-0.392436	-0.0511188	-0.195835	-0.267744	0.443357	0.487695	1.2656	0.511644	-0.0793154	-0.188996	-0.000414765	-0.355034
PCYOX1	-0.521982	-0.479527	0.0403184	0.877208	0.081488	0.501997	-0.428911	0.061105	-0.487438	-0.214747	-0.473443	-0.112317
PDCD6	-0.535654	-0.298573	0.379025	0.0275176	0.584778	0.156459	0.606742	0.205913	-0.374225	0.795507	-0.237806	-0.380975
PDCD6IP	-0.483868	-0.0126068	-0.17707	-0.507658	0.457719	0.17223	0.367389	0.378117	-0.470324	-0.0287718	0.407318	-0.0878116
PDHA2	0.0959734	-0.0724527	0.355724	0.393728	-0.1757	-0.0939157	1.44359	-0.258268	-0.190622	-0.353049	-0.216739	-0.0570451
PDIA3	-0.401037	-0.148133	0.167824	-0.578169	0.146255	0.63615	-0.178146	-0.110923	-0.521534	-0.151078	0.299222	0.00432697
PDK2	0.386496	-0.428298	-0.10057	0.26464	-0.355424	-0.116004	-0.484289	-0.0851787	-0.288891	0.713734	-0.40343	0.262894
PDK3	-0.377423	-0.481483	0.246659	-0.239817	-0.403966	-0.215088	-0.462277	-0.0884502	-0.457095	0.281286	0.0585261	0.697703
PDLIM2	0.871677	1.37545	-0.281731	-0.210078	0.149083	0.216061	0.054542	0.25028	-0.238599	0.394115	-0.163399	-0.401906
PDLIM3	-0.0923673	-0.292016	-0.391891	-0.35764	-0.349986	-0.242125	-0.197319	-0.36453	0.0594418	-0.335773	-0.154853	1.02629
PDLIM4	-0.591846	-0.0690988	-0.60531	-0.438032	0.0514837	0.0153283	0.597222	1.15054	-0.00128237	-0.480639	0.0129142	0.526804
PDLIM5	-0.0921616	-0.179471	-0.0898167	-0.141295	-0.0126428	-0.302502	-0.296814	-0.273616	-0.394475	-0.332731	-0.205727	0.850457
PDLIM7	0.0645506	-0.12357	-0.430997	-0.434255	-0.227939	-0.210749	0.0353885	-0.351635	-0.342911	-0.317205	-0.268596	1.10436
PDSS2	-0.178756	-0.250547	-0.193933	-0.0475702	0.0605248	-0.178953	2.17528	-0.0215699	-0.00962602	0.0197327	-0.181598	0.0606185
PDXK	-0.624224	-0.083895	0.0826652	-0.34218	-0.198183	0.00321242	0.629488	0.0484389	-0.518199	0.507656	0.632422	-0.123168
PDXP	-0.576756	-0.395599	0.522905	-0.407241	-0.243918	0.005046	0.0681128	0.0513938	-0.132146	0.996998	-0.164759	0.329315
PEBP1	-0.44108	-0.511474	0.639019	0.0409779	-0.272835	0.10797	-0.334156	0.281306	-0.2494	1.89077	-0.392327	-0.145602
PECAM1	2.18063	-0.403248	-0.101483	-0.195107	0.0118718	0.0642819	-0.411981	-0.273191	-0.348519	-0.27743	0.0375381	-0.306356
PECR	-0.265481	-0.366623	2.27307	0.171813	-0.180904	-0.243945	0.130748	-0.322056	-0.0134237	0.271673	-0.184171	-0.143928
PEF1	-0.438386	-0.142104	0.00247525	-0.45636	-0.231089	0.349698	-0.396804	-0.0687071	-0.198135	0.705324	-0.0332356	0.262032
PES1	-0.146188	0.0875448	-0.133747	-0.267591	0.134946	0.0533468	1.80977	0.341231	0.415904	-0.121283	0.060614	-0.296368
PEX6	-0.216692	-0.022598	0.0266582	-0.418951	0.394138	-0.172147	1.23318	0.811955	0.0463243	0.573475	0.0543696	-0.264023
PFDN5	-0.454372	-0.150717	-0.31121	-0.635588	0.0886071	0.224911	-0.0791493	0.430186	0.433399	-0.252028	0.171002	0.256562
PFKM	-0.244229	-0.227727	-0.388703	-0.662418	-0.229946	0.0635801	0.950754	0.0528721	-0.0145266	0.268046	0.141127	0.357077
PFKP	-0.334254	0.506958	-0.430752	-0.474362	0.00718635	-0.27985	-0.0774018	-0.263672	-0.32508	-0.275124	-0.229601	1.08602
PFN1	-0.214755	0.473021	-0.350773	-0.559593	-0.20641	0.29583	0.110557	-0.100911	-0.336952	-0.343143	0.124547	0.498049
PGAM2	-0.0939438	-0.343723	-0.392463	-0.627321	-0.270326	0.039867	0.186645	0.691621	-0.212394	0.0133583	0.360782	0.3392
PGAM5	-0.209424	0.719866	0.0502753	-0.472491	0.310694	-0.32215	1.33747	0.023183	0.110572	1.15427	-0.0777328	-0.198406
PGD	-0.398961	-0.223328	0.677517	0.194984	0.129934	0.332665	-0.167433	-0.0217412	-0.190776	-0.533834	0.347688	-0.434707
PGK1	-0.60232	-0.204525	0.218228	-0.486374	0.803756	0.113565	0.671294	0.0169695	0.228906	-0.057075	0.400471	-0.453847
PGK2	-0.58197	-0.497131	-0.113596	-0.373313	-0.127719	0.242911	0.187882	0.308352	-0.254584	-0.0998107	0.764793	-0.168022
PGLS	-0.247003	0.056181	0.390653	0.14884	0.511774	0.253096	0.705172	0.266647	-0.549871	0.184146	-0.0941851	-0.503069
PGM1	-0.834106	-0.432214	1.08739	0.193861	-0.286039	0.674076	-0.0609187	-0.293393	-0.675668	-0.124234	0.0326915	-0.106575
PGM2	-0.359688	-0.330675	-0.534302	-0.0352075	-0.275399	-0.260422	-0.352521	0.796743	-0.605282	-0.360751	0.221646	0.678264
PGM3	-0.456707	-0.3935	0.0655549	-0.308807	0.479262	0.630807	1.22512	0.78105	-0.448161	-0.314911	0.13984	-0.433099
PGM5	-0.31434	-0.381881	-0.376144	-0.332976	-0.379139	-0.366184	-0.363066	-0.321588	-0.353802	-0.354287	-0.382864	1.51987
PGS1	-0.28809	-0.00656233	-0.201299	-0.374234	0.290951	-0.0690825	0.348912	1.76385	-0.177919	0.0153294	-0.11446	0.180971
PHB2	-0.350245	-0.16381	0.771617	-0.45336	0.428809	-0.0976222	0.371014	0.228524	-0.0585431	0.817857	-0.0117719	-0.207735
PHGDH	-0.69725	-0.76022	-0.351247	0.655032	-0.12161	0.00343876	-0.181581	-0.29571	-0.481225	-0.227665	-0.256858	0.472433
PHLDB1	-0.218747	0.280027	-0.225087	0.0470286	0.128259	0.255996	0.355481	1.82935	-0.15398	-0.0928566	-0.0823337	-0.297915
PHPT1	-0.619725	-0.561675	-0.179433	-0.11977	0.0987892	0.254102	0.158694	-0.239462	-0.345982	0.75565	-0.296186	0.24343
PHYHD1	-0.262495	-0.213352	0.00342803	0.512171	-0.255443	-0.0611609	-0.151966	-0.017474	-0.483438	-0.00526444	-0.492942	0.49421
PHYKPL	-0.185183	-0.383304	0.660213	0.712143	-0.140584	0.364262	-0.0678011	0.170928	-0.335963	-0.268984	-0.18621	-0.375458
PI4K2A	-0.109546	0.933312	-0.227515	0.205827	-0.154469	0.0585461	0.577204	1.65516	-0.0479813	0.109024	-0.0794483	-0.34845
PICALM	-0.164997	0.542987	0.0265142	-0.260256	0.314151	0.56732	0.234052	-0.355045	-0.357155	-0.280582	0.452112	-0.531379
PIGS	-0.594016	-0.474129	0.119635	-0.612754	-0.0655429	0.283538	-0.15768	0.327134	-0.0727522	0.328895	0.237047	0.178253
PIN1	-0.576384	-0.41917	-0.306839	-0.56053	-0.253734	-0.213226	-0.0088866	-0.10452	0.0799608	0.175983	0.00642922	0.876218
PIP4K2A	-0.500152	-0.500805	-0.34754	-0.186858	-0.373872	0.55769	-0.400653	-0.257709	-0.344942	-0.0213762	0.354522	0.131228
PIP4K2B	-0.462813	-0.554911	-0.161042	-0.416412	-0.172099	0.547646	-0.1377	-0.162279	0.0277318	1.39776	-0.227541	-0.0193158
PIP5K1C	-0.415124	-0.60081	-0.229389	-0.298214	-0.0224777	0.831948	0.230575	-0.147794	-0.0152519	0.038088	-0.198442	0.0366295
PITPNA	-0.474735	-0.509535	-0.181642	-0.405326	0.643018	0.423113	0.762131	0.670293	-0.258295	-0.256823	-0.0395894	-0.0815136
PITPNB	-0.677871	-0.334061	-0.58337	-0.70386	0.242272	0.262584	0.853515	-0.0338407	-0.284416	-0.351552	0.149734	0.519061
PKLR	-0.379539	-0.106407	-0.368904	-0.478295	-0.0286916	-0.0655012	0.498367	0.106576	-0.0974698	-0.331509	0.545484	0.204737
PKM	-0.598436	0.210245	-0.53768	-0.735286	0.493554	0.0288726	0.308897	-0.333284	-0.117678	-0.379074	0.532786	0.247524
PLA2G15	0.00485932	1.13013	-0.536546	-0.273016	0.0222316	0.0365036	0.559426	0.113546	0.0518334	-0.0564273	0.629485	-0.458552
PLA2G4A	-0.292551	0.244418	0.313959	0.0266768	0.000560962	0.55325	0.495033	0.249181	-0.209656	-0.564452	0.28295	-0.468427
PLAC9	0.405316	-0.337613	-0.358229	0.10245	0.410932	0.743583	0.276087	0.211707	-0.115709	-0.421382	-0.371805	-0.381354
PLAUR	-0.213301	0.690642	-0.295387	-0.343452	0.20578	0.0904791	1.06387	-0.336482	0.00954164	-0.260201	0.410812	-0.237444
PLBD1	0.368038	1.49841	-0.355465	-0.186301	-0.09897	-0.102073	1.4623	0.0252259	0.0337578	0.519751	0.0812594	-0.426765
PLBD2	-0.324975	0.438718	-0.283424	-0.105084	0.332513	0.442997	0.308233	-0.333181	0.00258057	-0.0826621	0.358883	-0.545541
PLEC	-0.299686	-0.0220057	-0.419153	-0.434718	0.130015	0.176856	1.12808	0.2034	-0.245838	-0.131515	0.783952	-0.423178
PLEK	-0.0877313	-0.177655	0.068352	-0.281917	0.0708677	0.31956	-0.200006	-0.468532	-0.0754106	-0.509555	0.632291	-0.263932
PLEKHA4	-0.196602	-0.00962453	0.0714468	-0.187497	-0.121872	-0.0489044	0.292577	2.90479	-0.0698215	0.367654	-0.149346	-0.090063
PLEKHM2	-0.319503	-0.240481	-0.132801	-0.377606	0.251004	0.62022	0.00173719	-0.166937	0.205409	0.172	0.249961	-0.432364
PLEKHO2	-0.311003	-0.438946	-0.175585	0.117066	0.237691	0.539029	-0.0720296	-0.0578675	-0.249247	-0.643788	0.365313	-0.371255
PLIN1	-0.289991	-0.29954	0.453648	1.53263	-0.288635	-0.132667	-0.297978	-0.270407	-0.261998	-0.301175	-0.293594	-0.300146
PLIN3	-0.536478	0.89441	-0.157676	-0.55914	0.187454	0.189768	0.803979	0.13242	-0.416877	-0.202066	0.767796	-0.295295
PLIN4	-0.287711	-0.313502	0.0100069	1.29063	-0.305225	-0.152626	-0.313062	-0.258895	-0.270115	-0.314264	-0.310813	0.00566774
PLOD1	-0.44523	-0.243355	-0.370506	-0.487458	-0.0924337	0.433985	0.991531	-0.0947146	-0.265303	-0.399617	0.300305	0.16383
PLOD2	-0.388384	-0.0142972	-0.336187	-0.547408	-0.175215	-0.120636	0.652593	-0.450326	-0.207567	-0.246899	0.696477	0.268211
PLOD3	-0.00642668	-0.0650976	-0.250123	-0.449697	0.119062	0.2488	0.695079	0.558906	-0.424042	-0.576695	0.393475	-0.0292461
PLP2	-0.389933	-0.304077	-0.316344	-0.300578	-0.132094	-0.269738	-0.00335216	-0.300417	-0.247806	-0.359695	-0.0684811	0.967129
PLRG1	-0.466064	0.196755	0.0994537	-0.209599	0.00982738	-0.304067	0.448884	-0.0562588	0.0452772	1.0775	-0.0685975	0.0653801
PLS1	0.0857507	1.5173	-0.246618	-0.162616	0.265816	0.468275	0.656402	-0.0384282	-0.372602	-0.343732	0.181218	-0.477211
PLS3	-0.220495	2.13569	-0.50842	-0.338102	0.290692	0.522812	0.499079	0.552545	-0.40824	-0.520034	0.497522	-0.543064
PLTP	-0.431651	-0.360103	0.0735192	0.215074	0.3588	0.534986	0.692891	-0.294228	-0.175342	-0.413706	-0.0667299	-0.351877
PLXDC2	-0.479126	-0.255232	-0.162632	-0.31294	0.26877	0.672827	0.231736	0.44342	-0.295967	-0.531958	0.293523	-0.215039
PLXNA4	-0.276889	-0.267681	-0.0127672	-0.2162	-0.199012	0.173918	-0.279456	-0.268319	-0.269422	-0.222513	-0.271106	0.703962
PLXNB2	-0.441295	-0.286417	-0.0967159	0.0725588	-0.0519255	0.719822	0.107604	0.883837	-0.300116	0.450307	-0.24302	-0.303378
PLXND1	1.57594	-0.163765	0.0907191	0.0139389	-0.0992623	-0.0213624	-0.0572349	-0.190308	-0.390796	-0.143293	-0.0277529	-0.248251
PML	-0.346997	-0.388541	-0.0536961	-0.404472	-0.220049	0.697676	0.284327	0.212437	-0.280087	-0.411185	0.280085	0.00587768
PMM2	-0.649175	-0.235228	-0.180323	0.104768	-0.287671	0.199489	0.911884	-0.159528	-0.434131	-0.0469725	0.607597	-0.272803
PMP2	-0.162373	-0.193307	1.96855	1.12923	-0.309402	-0.199632	-0.307859	-0.178469	-0.308242	-0.318644	-0.309948	-0.313984
PMPCA	-0.526092	-0.206451	0.244644	-0.575064	0.225452	0.348639	0.611598	0.0454226	0.159414	0.441222	0.2097	-0.280629
PMPCB	-0.676038	-0.330921	0.233787	-0.57418	0.0588483	0.32727	0.0101317	-0.0219226	-0.130664	0.391479	0.398083	-0.0748499
PMVK	-0.63304	-0.445766	-0.0548361	-0.0859213	-0.306484	-0.299514	0.678852	0.651915	-0.432156	-0.187691	0.275482	0.457908
PNKP	-0.034243	-0.103457	-0.135547	-0.535523	-0.301577	-0.184744	0.2199	0.169761	0.405568	1.43579	0.149711	-0.0955144
PNN	-0.358451	-0.188908	-0.216387	-0.354562	-0.217214	-0.0780522	-0.174304	1.5767	0.333698	0.926715	0.124491	-0.0873679
PNO1	-0.321092	0.979213	-0.0215217	-0.358649	-0.104318	0.0116893	0.713045	1.50716	0.87209	0.150577	-0.0196437	-0.263089
PNP	0.390214	3.68955	-0.335038	-0.354413	0.0866509	-0.0436292	1.29575	0.233731	-0.294412	-0.282501	0.0928739	-0.300457
POFUT2	-0.819479	-0.389767	-0.331477	-0.0196642	-0.0918842	0.370642	0.408565	1.23313	-0.274033	-0.0526637	0.0283114	0.054316
POLB	-0.321771	-0.334943	0.40672	-0.442568	-0.0424221	0.0506529	-0.260219	-0.0726148	0.305112	0.888114	0.197211	-0.165229
POLDIP2	-0.469233	0.469876	0.244831	-0.498553	0.173878	-0.246106	0.630375	0.759641	0.409765	0.78461	-0.0144989	-0.0821461
POLR2B	-0.0531058	-0.234854	-0.163018	-0.525049	-0.146781	-0.05966	1.31849	0.909278	0.0480174	0.554397	0.252416	-0.170778
POLR2C	-0.31205	-0.518153	-0.0819215	-0.284293	0.00588501	0.387806	-0.0397568	-0.488821	0.0625181	0.964849	0.00137701	-0.18862
POLR2E	-0.0650788	-0.30033	-0.118083	1.0271	-0.00418658	0.146361	0.0346977	-0.303367	-0.310825	-0.332511	-0.218645	-0.317125
POLR2H	-0.00499142	0.215269	-0.219803	-0.50298	-0.32439	-0.185121	-0.0933795	-0.327991	0.292168	1.05936	0.257645	0.0506202
POLR2I	-0.349858	-0.333112	-0.176538	-0.0726079	-0.173902	-0.13736	-0.0826845	-0.181075	0.235717	1.15327	-0.19549	0.141486
POR	-0.571945	-0.490485	0.277002	-0.32179	0.313525	0.123644	0.654936	-0.240454	0.133785	-0.0157277	0.495979	-0.357959
POTEE	-0.40698	-0.397399	-0.420948	-0.777063	-0.411908	-0.0196272	-0.284267	0.117281	-0.347619	-0.507306	0.688938	0.753824
POTEF	-0.403832	-0.394295	-0.417924	-0.776087	-0.409354	-0.0202077	-0.281734	0.120447	-0.346162	-0.504447	0.681307	0.75444
POTEI	-0.560986	-0.617098	-0.423266	-0.668737	-0.367024	-0.0839248	-0.250759	0.204224	-0.24441	-0.435752	0.807083	0.604203
POTEJ	-0.558162	-0.612073	-0.417155	-0.669898	-0.359389	-0.0796849	-0.276149	0.186229	-0.238603	-0.434398	0.794065	0.61024
POU2F2	-0.160272	-0.0612272	-0.128318	-0.188665	0.0875607	0.19874	1.97148	0.755875	0.234401	-0.187966	-0.135145	-0.242823
POU2F3	-0.160303	-0.0611691	-0.128314	-0.188616	0.0875702	0.198733	1.97152	0.75584	0.234443	-0.188005	-0.135142	-0.242857
PPAN	-0.409793	0.071486	-0.253777	-0.43368	0.289539	0.0732112	-0.227175	0.281449	0.90207	0.327627	0.199275	-0.248958
PPAN-P2RY11	-0.409838	0.0715144	-0.253748	-0.433658	0.289506	0.0732285	-0.22726	0.281394	0.90205	0.327607	0.1993	-0.248951
PPAT	-0.209421	0.0551804	0.239535	-0.361458	-0.0428616	0.0983459	-0.0274921	-0.139667	0.232446	1.09938	0.0859573	-0.280377
PPBP	1.26554	-0.0299125	-0.302673	0.0130428	-0.144851	-0.189987	-0.35917	-0.0943746	0.100575	-0.316428	0.0181414	-0.0238948
PPCS	-0.469097	0.00227799	-0.228387	-0.259614	-0.0752108	0.202938	0.548293	0.965926	-0.465243	0.0154236	0.510279	-0.206704
PPFIBP1	-0.360021	0.354223	-0.526779	-0.55502	0.285557	0.205748	0.785978	0.815374	-0.311406	0.00672711	0.679378	-0.391239
PPIAL4A	-0.558983	-0.143594	-0.30974	-0.52563	-0.327167	-0.156692	-0.351586	-0.144307	-0.175088	-0.0801845	0.757778	0.417399
PPIAL4B	-0.558983	-0.143594	-0.30974	-0.52563	-0.327167	-0.156692	-0.351586	-0.144307	-0.175088	-0.0801845	0.757778	0.417399
PPIAL4C	-0.558983	-0.143594	-0.30974	-0.52563	-0.327167	-0.156692	-0.351586	-0.144307	-0.175088	-0.0801845	0.757778	0.417399
PPIAL4D	-0.559166	-0.143776	-0.309922	-0.525812	-0.327349	-0.156874	-0.351768	-0.144489	-0.175269	-0.0791968	0.757598	0.417763
PPIAL4E	-0.559166	-0.143776	-0.309922	-0.525812	-0.327349	-0.156874	-0.351768	-0.144489	-0.175269	-0.0791968	0.757598	0.417763
PPIAL4F	-0.559166	-0.143776	-0.309922	-0.525812	-0.327349	-0.156874	-0.351768	-0.144489	-0.175269	-0.0791968	0.757598	0.417763
PPIAL4G	-0.558725	-0.145619	-0.309424	-0.525071	-0.328496	-0.156407	-0.351007	-0.144143	-0.174661	-0.0797826	0.75839	0.416652
PPIB	-0.529881	-0.0961513	-0.147288	-0.0512787	-0.20391	0.483622	0.519712	0.819468	-0.382745	-0.324684	0.445281	-0.294352
PPIL4	-0.452179	-0.0418504	0.142403	-0.400116	0.0586091	0.624408	-0.0912654	-0.299678	0.223203	0.489858	-0.0922676	-0.159882
PPM1F	0.788353	-0.34701	0.0552009	0.0418989	0.200021	0.00634458	0.170392	1.66992	-0.330954	-0.378657	-0.0664602	-0.306728
PPM1G	-0.333194	0.242748	-0.150635	-0.36171	-0.279684	0.260483	0.301676	0.482031	0.222475	0.874281	0.0877135	-0.20899
PPP1CB	-0.584536	-0.422179	-0.372412	-0.752824	-0.235211	-0.0563931	-0.0831013	-0.252346	-0.253987	-0.0670198	-0.199876	1.29087
PPP1R12A	-0.303447	0.0301153	-0.348078	-0.405329	-0.316434	-0.132807	-0.103743	-0.211784	-0.383395	-0.355672	-0.239242	1.1701
PPP1R13L	0.113904	1.37337	-0.330809	-0.364016	-0.269415	-0.329743	-0.106195	0.40989	-0.129633	-0.210377	-0.0525061	0.632026
PPP1R18	-0.444486	-0.0870253	-0.445505	-0.562768	-0.0929817	-0.0770696	-0.319158	0.780779	-0.184091	-0.390595	0.755047	0.25885
PPP1R2	-0.238403	-0.362895	0.259676	-0.416314	-0.341819	-0.104553	-0.225752	0.386427	-0.379764	-0.157393	0.284071	0.506669
PPP1R8	-0.269687	0.136406	-0.359615	-0.37879	0.231944	0.184316	-0.270933	-0.0688699	-0.00438645	1.14185	-0.0339108	-0.142988
PPP2R5A	-0.00438279	-0.242317	-0.00179489	0.273801	-0.194421	-0.161305	-0.2155	2.05636	-0.309469	0.053072	-0.102935	-0.0067613
PPP3CA	-0.455926	0.0833565	-0.261351	0.0596173	-0.125204	0.578809	0.00239591	0.913854	-0.12519	0.333017	-0.00169784	-0.355503
PPP4C	0.28514	2.62121	-0.12546	-0.294549	-0.16829	0.0409292	0.480569	-0.181439	0.185059	0.0919037	-0.0333044	-0.168857
PPP4R1	-0.136887	0.889037	-0.232045	-0.527857	0.22479	-0.00296842	0.163828	1.11537	0.42383	-0.2329	0.421106	-0.280366
PPP6C	-0.488137	-0.0211082	0.140512	-0.557437	0.153401	-0.00786863	0.200973	-0.183201	-0.340511	0.570559	0.485879	-0.0644383
PPP6R1	-0.29733	0.072075	-0.209909	-0.466217	-0.0362306	0.0870742	0.647623	0.0812018	-0.196639	-0.164704	0.67105	-0.133224
PPP6R2	-0.228834	-0.294227	0.944194	-0.216779	0.139505	0.0809265	-0.0688471	0.282231	-0.249209	0.89015	-0.168482	-0.189669
PPP6R3	-0.108272	0.499898	0.637511	-0.589042	0.0543021	0.191503	0.147433	0.172006	-0.00138048	0.584849	0.143178	-0.258753
PPT1	-0.192058	-0.128192	-0.18983	-0.230031	-0.267129	0.00116159	0.755285	1.82094	-0.18941	0.663867	0.168318	-0.233348
PPWD1	-0.268687	0.745116	0.0991758	-0.382022	0.650477	0.0269318	0.613369	0.367187	0.198842	0.492069	-0.0795314	-0.38233
PRDX5	-0.239871	0.00703015	1.30656	0.202532	-0.0997095	0.0600426	0.43435	-0.154904	-0.43666	-0.175491	0.0756057	-0.254181
PRDX6	-0.395418	-0.428955	-0.221554	-0.364401	-0.258776	-0.254274	-0.191462	-0.122284	-0.27375	-0.249625	-0.186632	1.13347
PREP	-0.635685	-0.29219	-0.322667	-0.425669	0.106885	0.255885	0.116284	1.41691	0.367876	1.04657	0.0469939	-0.31544
PREX1	0.000771677	0.611808	-0.295032	-0.360854	0.334667	0.392966	-0.179955	0.606514	0.0654252	-0.208738	0.397784	-0.496528
PRKAB2	-0.422826	-0.438357	-0.273329	-0.271949	-0.267453	0.396762	-0.0275496	-0.29442	-0.336956	-0.386725	-0.0376427	0.593552
PRKACA	-0.36445	-0.632765	0.023715	-0.293209	-0.132713	0.201348	-0.846783	-0.0935339	-0.711505	-0.0677252	0.0858949	0.607522
PRKACB	-0.544252	-0.6414	-0.0415661	-0.283864	-0.235584	0.0302305	-0.624736	0.17146	-0.589492	-0.160668	0.061961	0.793114
PRKAG1	-0.694193	-0.320548	-0.000693081	-0.721873	0.0499148	0.0302029	0.0629283	0.0353302	-0.354294	0.00642565	0.258589	0.584773
PRKAG2	0.0250136	0.130531	-0.187988	-0.314854	-0.161857	-0.254081	-0.356314	0.167045	-0.288879	0.257979	-0.310038	0.774909
PRKAR1A	-0.52416	-0.661082	-0.0171948	-0.290957	0.235963	0.156975	-0.0459419	0.0636161	-0.528477	-0.573275	-0.0281364	0.590238
PRKAR2B	-0.398409	-0.414857	0.631661	1.11021	-0.40112	-0.120868	-0.268268	-0.177822	-0.20618	0.621729	-0.500519	-0.130231
PRKCA	-0.233598	-0.146771	0.0532453	-0.288434	-0.0394088	0.0908103	-0.169342	3.4614	-0.236504	-0.223143	0.291592	-0.231515
PRKCB	-0.0207971	-0.215517	-0.17125	-0.0851514	0.0869415	0.203413	0.0578159	2.03831	-0.207765	-0.259893	0.0708365	-0.21045
PRKCI	-0.332402	0.204483	-0.118516	-0.236237	0.302217	-0.00608756	0.231359	-0.203488	0.841601	0.815539	-0.254736	-0.195923
PRKDC	-0.775233	-0.516945	-0.164248	-0.552133	0.186822	0.125216	-0.0394104	0.789756	0.270731	0.476514	0.104835	0.127652
PRKG1	-0.0191355	-0.170027	0.0688742	-0.214506	-0.220188	-0.132886	-0.262446	-0.249969	-0.11098	-0.252675	-0.214996	0.722558
PRKRA	-0.57062	-0.144696	0.304101	-0.344914	-0.0580126	0.283353	0.114387	0.555671	-0.033292	0.666134	-0.377295	0.222506
PRMT1	-0.34258	0.457882	-0.155539	-0.633729	0.167058	0.274709	0.118608	0.284027	0.469798	0.716149	0.09325	-0.240368
PRMT8	-0.155699	-0.545971	-0.249124	-0.47416	-0.420479	-0.00690242	-0.0936538	1.18798	0.182094	0.897872	0.417967	-0.132373
PROCR	-0.262296	1.22202	-0.180876	0.120992	0.991466	-0.066806	-0.101878	0.336235	-0.347455	-0.278194	-0.0719272	-0.29514
PRPF31	-0.525064	-0.382369	0.161528	-0.518887	-0.119509	-0.139941	0.27468	1.1457	0.50467	1.21217	0.256831	-0.264581
PRPF4	-0.181464	0.221523	0.0039111	-0.609389	0.658105	0.117268	0.412465	0.185918	0.702919	-0.0214293	0.16138	-0.362606
PRPF4B	0.380798	2.6645	0.167361	-0.136017	-0.178908	-0.0922709	-0.175588	-0.129892	0.0388508	0.191036	-0.0994636	-0.123457
PRPH	-0.307154	-0.322923	-0.000181214	-0.308265	-0.1243	0.247816	0.392291	0.907334	0.0658131	-0.546692	0.596261	-0.247583
PRPS1	-0.412784	0.0205458	-0.252787	-0.363003	-0.218946	-0.165816	-0.00906257	0.0143224	-0.282337	-0.18776	0.199418	0.640113
PRPS2	-0.316917	-0.231638	-0.174234	-0.312407	-0.111637	-0.160192	-0.105845	0.0617774	-0.221131	-0.272772	-0.110304	0.801236
PRPSAP1	-0.619335	-0.144992	0.134055	-0.500357	0.191058	-0.0531766	-0.0319351	0.354421	-0.551771	-0.358867	0.104506	0.635711
PRPSAP2	-0.564747	-0.531243	-0.484639	-0.45142	-0.0678202	0.324242	-0.466225	-0.389201	-0.238938	0.295517	0.00796192	0.543102
PRRC1	-0.383693	-0.176014	-0.234378	-0.454362	0.213596	0.4612	0.200763	-0.0576274	-0.252848	0.0971825	0.478301	-0.291179
PRRC2A	-0.608838	0.382743	-0.244925	-0.462175	-0.189546	-0.0136918	0.027957	0.19467	0.331171	1.08616	0.400396	-0.191362
PRRC2B	-0.246405	0.100682	0.180325	-0.268374	0.0398816	0.450756	-0.129317	-0.258473	0.0643591	1.00452	-0.145226	-0.301282
PRRX1	-0.444443	-0.256164	-0.340091	0.281609	-0.23268	-0.109222	0.732907	-0.0648747	-0.356974	-0.143039	0.580915	-0.196388
PRRX2	-0.269481	-0.247969	0.0263677	-0.113652	0.135994	-0.00420425	0.0548136	1.73662	-0.20373	0.821766	-0.0975525	-0.233953
PRTN3	0.0108969	1.88683	-0.192992	-0.151236	-0.0712217	-0.145065	1.40963	-0.192404	-0.120693	-0.0997472	0.151349	-0.156686
PRUNE2	-0.36487	-0.365227	-0.291088	-0.32248	-0.278102	-0.207982	-0.345361	-0.350761	-0.252018	-0.346126	-0.281788	1.23741
PSIP1	-0.397584	-0.368699	-0.302657	-0.49618	-0.150228	-0.242987	0.663818	1.69589	-0.178301	0.416596	-0.262408	0.63804
PSMA2	-0.34506	0.237218	0.141051	-0.566733	0.120339	0.240689	0.625834	0.0491685	0.0156895	-0.0498216	0.491419	-0.265259
PSMA3	-0.378189	0.173149	-0.0411436	-0.342301	0.293567	0.36793	0.933947	0.781214	-0.307928	-0.163237	0.307481	-0.384515
PSMA5	-0.740082	-0.266064	0.0237087	-0.517258	0.101015	0.324414	0.0325184	0.529314	0.0223354	-0.00158841	0.407907	-0.0575223
PSMB4	-0.484929	-0.228875	-0.101655	-0.549906	0.126043	0.0282144	0.327911	-0.393704	-0.0394755	0.177645	0.844796	-0.252969
PSMB5	-0.76117	-0.367688	-0.206967	-0.407501	-0.215645	-0.14537	-0.305549	-0.204841	0.143594	0.932619	0.551471	0.066132
PSMB6	-0.549647	-0.305465	-0.098454	-0.00924988	-0.028562	-0.297287	-0.132783	0.0767233	-0.0891148	0.935553	0.380597	-0.150615
PSMB7	-0.572188	0.45225	0.0899097	-0.709439	-0.116886	-0.15284	0.297398	0.0969326	0.257854	0.402777	0.258418	0.292589
PSMB8	-0.346931	-0.36116	-0.178165	-0.209299	0.104331	0.156722	0.657264	0.327	-0.651946	-0.714049	0.384858	0.151219
PSMB9	0.244048	-0.118916	-0.310475	-0.330968	0.168691	0.40929	0.972515	0.0620216	-0.552089	-0.596361	0.231296	-0.11572
PSMC1	-0.694028	-0.518125	-0.0965683	-0.484361	0.0443654	0.5626	-0.314826	0.25747	0.21477	0.24248	0.427612	-0.249151
PSMC3	-0.176348	0.534756	0.448488	-0.241167	0.368226	0.466385	-0.00311731	-0.230467	0.0422225	0.224995	0.0134569	-0.493822
PSMC4	-0.319244	-0.42726	-0.159733	-0.319148	0.200099	0.489867	1.19736	-0.623476	0.031002	0.0813603	0.268328	-0.40084
PSMC5	-0.460032	0.0703115	0.225575	-0.549735	0.205951	0.745404	-0.0763405	-0.14692	0.0673384	0.12025	0.13435	-0.271637
PSMC6	-0.531438	0.427957	-0.141899	-0.635639	0.255894	0.825918	0.0587742	-0.0497873	0.0964795	0.436716	0.0565774	-0.310272
PSMD11	-0.40747	0.341567	0.0215089	-0.446876	0.320702	0.534596	-0.107759	-0.301872	0.144825	0.52506	0.0506207	-0.328959
PSMD12	-0.461699	0.331807	0.222535	-0.386956	0.565548	0.735524	0.282427	-0.18394	0.0480987	-0.0343557	-0.200052	-0.296766
PSMD13	-0.42191	-0.410564	-0.0335217	-0.621399	0.0460689	0.320911	0.181252	0.981522	0.0284938	-0.0868382	0.448351	-0.114382
PSMD14	-0.449014	-0.254129	0.0647795	-0.0445293	-0.032253	0.188977	0.335106	2.23052	-0.0769458	-0.000879296	0.166831	-0.347095
PSMD2	-0.595056	-0.0781447	0.172034	-0.595616	-0.11939	0.54595	0.579184	0.336149	0.141557	-0.288764	0.632567	-0.321615
PSMD6	-0.580337	-0.142622	0.433539	-0.40066	0.115938	0.502236	-0.232471	0.442035	0.0259836	-0.0734011	0.307722	-0.258692
PSME1	-0.39533	-0.29523	-0.0414569	-0.231942	0.162299	0.0640521	0.175292	1.44945	-0.27686	-0.412169	0.399641	-0.0994333
PSMG2	-0.280901	0.538066	-0.374201	-0.596264	0.0387624	-0.358327	0.458206	-0.167628	-0.0304763	0.234719	0.535119	0.187741
PSPC1	-0.38536	-0.376392	0.363469	-0.387421	-0.152085	-0.188729	-0.292984	-0.354665	0.491486	2.11978	-0.150786	-0.108286
PSPH	-0.451108	0.0832489	0.116062	-0.364166	-0.245022	-0.281133	0.0164591	0.360447	-0.209431	0.0524479	0.169894	0.536417
PSTPIP1	-0.337202	0.011126	0.693011	-0.267724	0.206635	0.246339	-0.123256	-0.463729	-0.0932626	-0.438181	0.581619	-0.351108
PTBP1	-0.434289	-0.0270323	0.125743	-0.391655	-0.0720666	0.25811	0.0954514	-0.116483	-0.144086	1.39834	0.214282	-0.369487
PTBP2	-0.485641	-0.528466	-0.208091	-0.21504	-0.276873	-0.216428	-0.301479	0.0690894	1.16476	0.149187	0.0292065	0.313211
PTBP3	-0.336916	-0.281824	-0.0422291	-0.473657	-0.155857	0.0645768	-0.199826	-0.126037	-0.218302	0.537055	0.712154	-0.157986
PTGES3L-AARSD1	-0.155845	-0.192566	0.0419687	-0.314864	-0.164479	-0.019521	-0.180961	1.99102	-0.0538272	0.497836	0.0408522	-0.0185266
PTGFRN	-0.456022	-0.32903	-0.486156	0.280751	-0.231948	0.211216	-0.393859	0.232068	-0.242478	-0.33346	-0.432469	0.639815
PTGR2	-0.416002	-0.47325	0.0539271	0.117337	-0.182256	-0.0494742	0.049982	-0.159563	-0.357683	1.9762	-0.00451886	-0.353142
PTGS2	-0.100543	2.72552	-0.130111	-0.104933	-0.044411	0.0831172	0.219389	0.538733	-0.203026	-0.21227	0.0119839	-0.136549
PTMS	-0.409833	0.55073	0.10922	-0.617578	0.154304	-0.188417	0.317833	-0.109097	-0.323574	1.0516	-0.346939	0.515053
PTPLAD1	-0.645541	-0.0122007	0.0102371	-0.267164	-0.023433	0.55582	-0.208117	0.153011	-0.342153	0.983488	0.0136553	-0.206052
PTPN1	-0.178955	0.366143	-0.187839	-0.159367	-0.116643	0.0279428	1.97146	-0.0456767	-0.120721	-0.238	0.307802	-0.222474
PTPN12	-0.125377	0.0997774	-0.248075	0.0442822	-0.301991	-0.0595568	-0.0701935	0.654149	-0.363281	0.83353	0.356825	-0.299186
PTPN6	-0.291595	0.176902	-0.111325	-0.0556856	-0.00510783	0.285679	0.938374	-0.282549	0.112484	-0.496588	0.468498	-0.409036
PTPN9	-0.325346	-0.115276	0.0770981	-0.383086	-0.0520673	0.574656	0.0722342	2.09968	-0.384579	0.87874	-0.226088	-0.254072
PTPRA	-0.29585	-0.442897	0.564556	-0.350453	0.481571	0.0438766	-0.0880684	1.19755	0.14355	0.658417	-0.217883	-0.221595
PTPRC	-0.247324	0.151429	-0.153044	-0.105794	0.466988	0.390236	0.295438	0.322274	0.150213	-0.593328	0.327281	-0.515462
PTPRE	0.779953	0.744698	-0.0786035	-0.171445	0.366603	0.112323	0.284558	0.0904031	-0.00699571	-0.510802	0.143426	-0.44415
PTPRF	-0.344149	1.41527	-0.154349	0.31757	-0.293848	-0.177539	-0.37108	-0.435879	0.0364742	-0.231688	-0.396723	0.560763
PTPRG	0.0231752	-0.50823	0.358375	0.485091	0.430427	0.0822109	0.379427	0.197561	-0.333268	0.0736054	-0.341911	-0.368677
PTPRJ	-0.128164	2.42913	-0.208129	-0.0214804	0.293337	0.242855	0.268815	1.05893	-0.212103	-0.538063	0.00495516	-0.363102
PTPRS	-0.470312	-0.453452	-0.014727	0.921566	-0.0175007	0.149311	-0.042908	-0.375783	-0.0907276	0.113568	-0.359374	-0.195287
PTRF	-0.0546818	-0.314869	-0.270568	0.656536	-0.141396	-0.316776	-0.431125	-0.213578	-0.244893	-0.566053	-0.194232	0.452945
PTRH2	-0.5132	0.227053	-0.373545	-0.417687	0.074451	0.0152304	0.457463	-0.115511	-0.0314801	0.0454284	0.682587	-0.161487
PTX3	-0.113144	-0.2172	2.70517	-0.145	0.138996	-0.0364284	-0.122517	-0.218864	-0.0824607	-0.20474	-0.136529	-0.207307
PUF60	-0.712501	-0.213797	0.20608	-0.627761	0.0432067	0.0265153	0.369638	0.317726	0.664669	0.648412	0.256379	-0.116665
PURA	-0.209529	0.143877	0.185561	0.140922	-0.654778	0.170089	-0.111912	1.25358	-0.256444	0.794397	-0.260477	0.017716
PURB	-0.395308	-0.343316	-0.156632	-0.365529	-0.401441	-0.105064	-0.334912	-0.0926528	0.129064	0.661972	0.0246998	0.495292
PUS7	-0.293036	0.411019	-0.0929666	-0.392986	0.0129026	-0.11888	0.311804	-0.165239	0.833704	0.739063	0.094332	-0.181653
PWP2	0.0362413	0.86874	-0.105751	-0.150661	-0.126445	-0.134624	-0.00139122	-0.012587	1.49616	0.195488	-0.0483141	-0.272506
PYCARD	-0.292726	0.242043	0.094407	-0.194091	0.560927	0.339181	0.87527	0.274694	-0.577175	-0.422503	0.397397	-0.504158
PYCR1	-0.333284	0.256471	-0.31712	-0.343607	-0.0684189	0.292346	1.34567	-0.277668	-0.0783717	0.0767252	0.583519	-0.434765
PYGB	-0.335523	-0.155975	-0.336577	-0.388628	-0.144561	0.0498092	-0.202642	0.971319	-0.503998	0.42378	-0.197709	0.584973
PYHIN1	-0.388245	-0.0555646	-0.407053	-0.151954	0.440455	0.452431	1.0091	0.22356	-0.245262	-0.567702	0.103941	-0.200905
PZP	-0.321506	-0.504119	-0.14782	0.872548	-0.204339	0.29787	0.0326847	0.0158695	-0.321158	-0.34236	-0.217841	-0.133112
QARS	-0.429405	0.422653	0.00718234	-0.29653	0.0111036	0.31614	0.76481	0.76555	-0.288245	-0.409697	0.497059	-0.306884
QDPR	-0.292803	-0.250652	-0.154205	0.900157	0.00483344	-0.0317619	0.289736	0.231706	-0.353177	-0.103775	-0.121107	-0.285142
QKI	-0.461844	-0.574439	0.854171	-0.209593	-0.0143196	0.203869	0.45822	1.27667	-0.105617	0.803536	0.233697	-0.618158
QSOX2	-0.241837	0.331833	-0.209449	-0.186184	-0.0901871	0.256706	0.615251	2.20682	-0.0240911	0.0495029	-0.0222286	-0.248423
QTRT1	-0.508015	0.334608	0.0966945	-0.513533	0.0934207	0.355002	0.803006	-0.05592	-0.17513	0.613023	0.166858	-0.233426
RAB11FIP5	0.0382077	-0.0375992	-0.0185639	-0.435545	0.2786	0.362642	0.818704	-0.578935	-0.347385	-0.372194	0.497162	-0.32803
RAB12	-0.410406	-0.67581	-0.160885	-0.150071	-0.197451	-0.000838336	-0.174698	1.29201	-0.524516	-0.405505	0.169528	0.465653
RAB14	-0.309162	0.0393855	0.0660748	-0.0871483	0.407973	0.411198	1.72193	1.04095	-0.48271	-0.330963	-0.0394219	-0.435729
RAB1A	-0.515201	-0.351291	-0.401273	-0.490569	-0.0459788	0.56308	0.362945	0.263317	-0.166819	-0.170132	0.641055	-0.238599
RAB1B	-0.522397	-0.0926827	-0.335882	-0.533331	-0.150777	0.351911	0.464982	-0.116986	-0.254827	0.0203177	0.65773	-0.0769521
RAB23	-0.553731	-0.365398	-0.531234	-0.475008	-0.10158	0.00182426	-0.101349	-0.352175	-0.426344	-0.561669	-0.227427	1.26865
RAB27A	-0.168742	0.646347	-0.518144	-0.450764	-0.193045	0.148232	0.759214	-0.108439	-0.260694	-0.69012	0.348114	0.333377
RAB27B	0.0324669	-0.235613	-0.313915	-0.384957	-0.0315148	0.156791	1.36571	-0.147231	-0.231127	-0.538741	0.258261	0.101654
RAB2A	-0.715218	-0.0244471	-0.227788	-0.432641	0.202046	0.381067	1.12881	0.337627	-0.227292	-0.198348	0.307438	-0.106255
RAB2B	-0.542848	-0.0913761	-0.155025	-0.383989	0.117969	0.295129	1.14578	0.332908	-0.183249	-0.425195	0.161674	0.0789232
RAB31	-0.206049	0.676845	-0.243274	-0.168784	-0.022265	0.459471	0.677195	0.15912	-0.160202	-0.622698	0.51344	-0.412891
RAB32	-0.417127	-0.124418	-0.266887	-0.209714	0.0786479	0.491268	1.12102	-0.0552517	-0.264453	-0.559266	0.323058	-0.183366
RAB35	-0.361239	-0.199386	-0.396516	0.173138	0.0904261	0.474447	0.837291	-0.0386214	-0.411369	-0.424133	0.241109	-0.321527
RAB3A	-0.462124	0.529369	-0.0436454	-0.432774	-0.381793	-0.286879	-0.221402	0.154036	-0.250643	0.593054	0.606256	0.174986
RAB3B	-0.335732	0.556112	-0.132039	-0.476575	-0.316073	-0.162336	-0.393853	0.343677	-0.188074	0.258462	0.901917	-0.0786387
RAB3D	0.401025	1.2208	0.0178114	-0.440437	-0.183252	-0.311921	-0.453926	-0.346652	-0.189184	-0.0317148	-0.066298	0.58444
RAB3GAP2	0.130556	0.954451	0.275837	0.0137997	-0.0462158	0.495019	0.64554	0.55162	-0.303117	-0.106297	-0.14076	-0.43477
RAB3IL1	-0.547449	-0.544104	0.736191	0.122271	0.280192	0.777819	0.0720295	-0.08547	-0.137371	-0.273901	-0.0533702	-0.495367
RAB4B	-0.489474	-0.562123	-0.198945	0.104121	0.203708	0.00683693	0.714232	0.306816	-0.469103	0.190987	0.4431	-0.364871
RAB5A	-0.747104	-0.221957	-0.196686	0.215123	0.125131	0.632406	0.501703	0.58237	-0.830318	-0.456189	0.319816	-0.341379
RAB5B	-0.733568	-0.254513	-0.345016	-0.149776	0.192109	0.623746	0.462509	0.0441929	-0.416277	-0.0149847	-0.103495	0.0596793
RAB5C	-0.621305	-0.203814	0.361312	-0.0395508	0.0451347	0.780345	0.289462	0.0772481	-0.729277	-0.497755	0.507139	-0.464276
RAB6B	-0.524777	-0.467764	-0.15594	-0.351785	0.0161894	0.00650595	0.000509301	-0.065377	-0.132423	0.0532847	0.674325	-0.0497991
RAB6C	-0.193486	0.0200082	-0.249168	-0.588936	-0.0289895	0.298655	0.709924	-0.57608	0.0219524	0.317841	0.498527	-0.236104
RAB7A	-0.429056	0.466852	0.307922	0.0111073	0.375101	0.384424	0.410036	-0.152171	-0.316697	0.314855	0.0904561	-0.561704
RAB8B	-0.539118	-0.24843	-0.267491	0.316004	0.49037	0.503052	0.0924007	-0.52751	-0.272205	-0.322225	0.149471	-0.432717
RAB9B	-0.308022	-0.425678	-0.289974	-0.29537	-0.299641	-0.286215	-0.309494	-0.211824	-0.328187	-0.274216	-0.2767	1.24038
RABEP2	-0.23549	-0.0716122	-0.0361929	-0.164132	0.690638	0.494779	0.126264	0.00709882	-0.434023	-0.106643	-0.00930912	-0.323617
RAC1	-0.355656	-0.310414	-0.0586672	0.3503	-0.136002	-0.00028801	-0.253229	0.0729155	-0.381299	-0.501111	0.636008	-0.227724
RAC2	-0.353287	-0.332534	-0.0700626	0.350834	-0.140178	0.00324363	-0.263596	0.00531006	-0.374099	-0.491423	0.633751	-0.218788
RAC3	-0.35152	-0.343839	-0.0623701	0.350206	-0.137546	-0.00412704	-0.262872	0.00840496	-0.37457	-0.482984	0.627632	-0.21402
RAD23A	-0.322441	-0.522557	-0.406846	-0.429536	-0.380477	0.176992	0.0328134	0.185968	-0.435939	-0.47331	0.561376	0.409073
RAD23B	-0.738918	-0.069661	0.595431	-0.373557	0.0535107	0.000990386	-0.177178	0.265052	-0.350515	0.00293406	0.737264	-0.159385
RAD50	-0.317607	-0.383351	0.0460518	-0.259003	0.340829	0.217117	0.2671	1.43871	-0.348856	0.409177	0.102329	-0.339011
RAE1	-0.332158	0.334896	-0.0791123	-0.037035	-0.0326241	0.00844183	0.701813	1.44701	-0.0309779	0.603942	0.0426965	-0.380967
RALA	-0.145638	-0.138212	-0.0119187	-0.0294029	0.700857	0.2666	0.59762	0.323428	-0.257644	-0.471751	0.0489257	-0.378191
RALB	-0.052163	-0.0639859	0.0427386	-0.0886609	0.845606	0.285519	0.865649	0.483729	-0.209784	-0.533948	-0.0480222	-0.443372
RALY	-0.749598	-0.489082	-0.408899	-0.583332	-0.0768962	0.126186	-0.0936122	0.553126	0.369313	0.522085	0.286509	0.16235
RAN	-0.8638	-0.243307	-0.390899	-0.62283	-0.302783	0.32343	0.703668	1.25374	0.340146	0.199816	0.288853	0.0943054
RAP1A	-0.664758	-0.886061	-0.388933	-0.0316896	-0.155096	-0.0851409	0.236622	-0.0226212	-0.818737	-0.717877	0.216158	0.813721
RAP1B	-0.549816	-0.894487	-0.376277	0.0523185	-0.0344243	-0.106754	0.175563	0.122914	-0.857152	-0.677349	0.276101	0.610414
RAP1GDS1	-0.158046	-0.301426	-0.0560543	-0.356496	-0.333876	-0.0288811	-0.176501	-0.207118	-0.334436	0.229511	-0.166518	0.731468
RAP2A	-0.193353	-0.384728	0.476696	0.100208	0.150436	0.620563	-0.164864	0.467655	-0.323597	-0.585647	0.167832	-0.434226
RASA1	-0.127404	-0.253379	0.0191974	-0.39885	0.330253	0.161729	0.00573367	1.45825	0.134821	0.388749	0.16153	-0.412074
RASIP1	1.18147	0.168524	0.184089	0.0361805	0.162849	0.00207471	0.494414	0.0371618	-0.235463	-0.211405	-0.14199	-0.371101
RAVER1	-0.563096	-0.0323708	-0.23925	-0.613749	0.193042	0.329912	0.222785	0.0821863	0.096668	0.697869	0.21298	-0.145192
RBFOX2	-0.482327	-0.271485	-0.421369	-0.574822	-0.254115	0.0910399	-0.0600157	0.715089	0.286814	0.643382	0.145701	0.237453
RBKS	-0.227664	0.192736	-0.172673	-0.222711	-0.145789	-0.160209	0.125961	0.154543	-0.255276	1.22212	0.272787	-0.184854
RBM10	-0.246417	-0.501605	-0.254716	-0.368878	0.20853	0.0337759	0.474044	0.0203865	-0.0473856	1.38917	0.0332613	-0.258934
RBM12	-0.522967	0.160808	0.0390489	-0.811601	0.288812	0.235427	0.128581	0.447027	0.486322	1.12489	-0.14047	-0.0786163
RBM12B	-0.500922	-0.282272	0.282985	-0.245678	0.262774	-0.160434	0.459499	0.414616	0.484437	1.3968	-0.27783	-0.234313
RBM14	-0.667943	-0.642946	-0.23014	-0.16562	-0.205449	-0.259921	0.162297	0.374658	0.117675	1.0385	0.337694	-0.0196673
RBM14-RBM4	-0.335445	-0.232379	-0.134625	-0.329964	-0.239804	0.00343117	-0.190043	0.330885	1.12447	0.276923	0.282218	-0.156023
RBM15	-0.493529	-0.247759	0.0560123	-0.471429	-0.236964	-0.0850478	-0.148279	0.111623	0.527403	1.45606	0.283861	-0.205534
RBM24	-0.246962	-0.290478	-0.22938	-0.263143	-0.256899	-0.291372	-0.266075	-0.269798	0.341826	-0.263684	-0.269985	0.951926
RBM3	-0.297109	-0.191271	-0.194758	-0.239093	0.146475	-0.152465	1.97578	0.485186	-0.00189448	-0.041403	0.0468387	-0.0321724
RBM38	-0.433995	-0.558305	0.753625	-0.506336	-0.186745	-0.391961	-0.5067	-0.273352	0.691605	0.49142	-0.376241	0.794887
RBM39	-0.371798	-0.208292	0.0925275	-0.487128	0.0247997	-0.0940405	0.228219	0.122184	0.618345	1.50487	-0.0786278	-0.17333
RBM42	-0.362628	0.0657176	0.112111	-0.468448	-0.137761	-0.08293	-0.0503655	-0.201872	0.663741	0.900799	0.348816	-0.223155
RBM45	-0.339275	-0.232437	-0.248978	-0.220032	-0.275188	-0.121684	0.0402618	0.766461	0.0565509	0.927199	0.28449	-0.109388
RBM47	0.0374636	-0.018426	-0.089464	-0.202112	-0.0190509	0.323547	0.113848	-0.152081	-0.315249	-0.396721	0.675062	-0.389801
RBM6	-0.348751	-0.0313297	-0.196575	-0.295175	-0.141991	-0.237702	0.0734834	0.159629	0.503822	0.942287	0.285089	-0.143031
RBM8A	-0.515828	-0.185689	-0.312707	-0.542081	-0.16537	0.124877	0.294592	-0.162463	0.7335	0.772735	0.140989	0.00432568
RBMXL1	-0.496259	-0.0414498	-0.0375734	-0.368726	-0.439071	-0.0428821	0.210913	1.46461	0.0414999	1.10748	0.0268554	0.0588634
RBP4	-0.0197768	-0.322301	0.665573	0.30148	0.707792	-0.134183	0.244959	-0.107465	-0.0888664	-0.297424	-0.293101	-0.229961
RBP7	0.151584	-0.0933278	0.365972	1.03995	-0.160493	0.00182776	-0.386078	0.0902446	-0.445265	-0.440886	-0.337379	-0.149922
RBPMS	-0.0929873	-0.424442	-0.256579	-0.13046	-0.319958	-0.218506	-0.176844	-0.242812	-0.317631	-0.329062	-0.339065	1.06399
RCC1	-0.536631	0.155024	-0.0868647	-0.543518	-0.0418177	0.0429975	-0.0859158	0.144609	0.289295	0.102129	0.577076	-0.0523121
RCC2	-0.303025	-0.453171	-0.091343	-0.570334	0.0583434	0.294801	0.262408	0.581372	0.988319	0.185074	0.15047	-0.251821
RCN2	-0.500772	-0.234394	-0.379713	-0.493298	-0.0820314	0.219309	0.330296	-0.104221	-0.313998	1.17674	0.0935369	0.0685983
RCN3	-0.478721	-0.148469	-0.0382368	-0.0364188	0.0415093	0.854347	0.825191	-0.471873	-0.28205	-0.377073	0.312646	-0.510867
RENBP	-0.413285	-0.458152	0.0214094	0.178909	0.0431817	0.508744	-0.392295	-0.104298	-0.271451	-0.542202	0.467735	-0.361644
RER1	-0.197596	-0.550943	-0.249497	-0.300469	-0.438546	0.0948826	-0.226349	0.138728	-0.380856	0.147827	0.950818	-0.174967
RETN	-0.004984	1.68627	-0.227722	-0.198847	-0.12929	-0.100986	1.55289	-0.220464	-0.136981	0.128045	0.120084	-0.159638
RETSAT	-0.217277	0.0141143	-0.0818876	1.35579	-0.227213	-0.15131	-0.358026	-0.23658	-0.29211	-0.257438	-0.200238	-0.21484
RFC5	-0.467637	0.55464	-0.20913	-0.431882	0.0573609	-0.223508	-0.117153	-0.177301	-0.0940432	0.822428	0.113059	0.251974
RHBDD3	-0.246958	-0.168321	-0.490842	-0.348751	0.221773	0.120901	0.631676	-0.414593	-0.182143	0.898249	0.244658	-0.260114
RHCE	1.44017	0.292383	0.0626597	0.0068693	0.0117229	-0.200113	-0.258898	-0.298972	0.254742	-0.208414	-0.151474	-0.189874
RHD	1.44022	0.292353	0.0627238	0.00689401	0.0117601	-0.200048	-0.25885	-0.298934	0.25476	-0.208362	-0.151711	-0.189819
RHOA	-0.509236	-0.369462	-0.208879	-0.399947	-0.297712	0.0615602	-0.154729	0.104264	-0.452653	-0.38099	0.746547	0.287391
RHOC	-0.5541	-0.297311	-0.176349	-0.484351	-0.22734	0.0484459	-0.287644	0.261348	-0.456552	-0.509669	0.744538	0.369965
RIC8A	-0.568216	0.309286	-0.422392	-0.600383	0.058962	0.271849	1.58409	0.294952	-0.31279	-0.135581	0.309442	0.0521053
RIN1	-0.221344	1.74953	-0.315914	-0.407343	0.422983	-0.0687924	1.21417	-0.249837	-0.390066	-0.0605808	0.366966	-0.240147
RIOK2	-0.307094	1.85954	0.0394706	-0.302724	-0.170155	0.189898	0.546946	-0.260013	0.805564	0.20911	0.0123182	-0.289004
RMDN2	-0.0845033	-0.473175	0.239391	-0.305233	0.489871	0.488866	-0.0880588	0.511913	-0.168007	0.43781	-0.17262	-0.346044
RMDN3	-0.611192	-0.0759389	0.816441	-0.332068	0.695879	-0.0234921	-0.147935	0.373548	-0.343145	0.439386	-0.0178002	-0.126563
RNASEH2C	-0.45011	-0.482926	-0.536336	-0.375306	-0.144579	-0.195906	1.14215	-0.390418	-0.276162	0.124397	0.359169	0.379948
RNASET2	0.100007	0.243732	-0.192581	0.326896	0.13476	0.545207	0.500151	0.103529	-0.199569	0.169697	-0.306515	-0.512652
RNF11	-0.178977	0.27085	0.15572	-0.291467	0.0121303	0.140255	2.29056	-0.000774229	-0.0501832	-0.0683324	-0.116034	-0.11738
RNF213	-0.400999	0.140869	0.00779097	-0.330318	0.534941	0.28588	0.322046	0.529553	-0.268369	-0.323996	0.557787	-0.497633
RNF214	-0.210433	0.126916	-0.0922104	-0.327025	-0.0333351	-0.00777626	-0.0651992	-0.190076	1.09866	1.10154	-0.0660967	-0.287203
RNPS1	-0.176922	0.0287976	-0.0267665	-0.494462	-0.218484	0.131936	0.182794	0.0133521	0.953358	1.04118	-0.00147807	-0.240365
RPA2	-0.694934	-0.543684	-0.0658407	-0.532559	0.0966518	0.380797	0.106741	-0.244291	-0.313708	1.13872	-0.121626	0.16612
RPA3	-0.462905	-0.128476	0.0511014	-0.546644	0.344084	0.127593	0.0363863	-0.474398	0.0557223	0.914084	-0.105521	0.077312
RPE	-0.141584	-0.464721	-0.297296	-0.41145	-0.357945	0.234819	-0.226467	-0.531813	-0.535138	0.512364	0.378306	0.220016
RPL12	-0.675469	0.0795074	-0.280903	-0.470382	-0.118336	0.270793	0.716351	-0.478626	0.212287	0.80664	0.39007	-0.242841
RPL15	-0.582128	0.364547	-0.461243	0.131415	-0.394491	0.143849	1.05256	0.503182	-0.199462	0.155028	0.392621	-0.278512
RPL17	-0.421261	0.44442	-0.214816	-0.592863	0.309603	0.466634	1.3756	0.276209	0.23942	0.503428	0.0552497	-0.450524
RPL17-C18orf32	-0.421602	0.444403	-0.214746	-0.592997	0.309413	0.466688	1.37573	0.275862	0.239274	0.503743	0.055464	-0.450498
RPL18	-0.30272	0.325652	-0.286283	-0.205606	0.60765	0.495303	0.661075	0.00952833	0.0369154	0.150116	-0.186477	-0.377859
RPL18A	-0.319916	0.410325	-0.246966	-0.257508	-0.031858	0.137366	1.13295	1.24221	0.0548948	-0.275679	0.268559	-0.240994
RPL22	-0.659008	-0.15567	-0.190734	0.230017	-0.462383	0.11924	0.714152	-0.508895	-0.171085	0.319347	0.431791	-0.206948
RPL23	-0.277351	0.503143	-0.0771588	-0.216318	0.0358774	0.112102	1.8215	0.26393	-0.205099	0.493389	0.10092	-0.39078
RPL26	-0.50899	-0.350344	-0.253821	-0.363269	-0.317042	-0.0786875	0.158292	1.25227	0.0944237	0.189382	0.674454	-0.102602
RPL26L1	-0.467065	-0.116969	-0.226859	-0.175571	-0.228744	-0.0576155	0.269454	1.24168	-0.0959351	0.0272137	0.602725	-0.178247
RPL27	-0.419543	-0.114766	-0.155048	-0.128174	-0.036345	0.0168822	1.04089	1.68868	-0.171107	-0.0488157	0.294173	-0.25545
RPL28	-0.260508	-0.358731	0.0343336	-0.337818	0.200051	0.1937	1.37684	0.00965055	0.110835	0.270031	0.233186	-0.415335
RPL29	-0.560558	-0.614738	-0.110749	-0.310901	-0.242165	0.0270786	-0.323779	0.0992343	-0.0110873	0.896673	0.323207	0.0477983
RPL3	-0.356038	-0.0657382	-0.0168874	-0.723284	-0.129696	0.364564	-0.355679	-0.25441	0.373719	0.58094	0.42148	-0.126861
RPL34	-0.43406	-0.438133	-0.233008	0.270781	-0.457678	0.0368513	-0.381581	-0.404766	-0.300492	0.117899	0.646319	-0.133285
RPL35	-0.491928	-0.32291	-0.226129	-0.592071	-0.463564	-0.130305	-0.436773	0.191492	0.190869	0.776232	0.794448	0.0334888
RPL35A	-0.614045	-0.045449	-0.272777	-0.0312621	-0.538568	0.315654	0.681466	-0.303222	-0.102679	0.220308	0.43081	-0.131456
RPL37	-0.463813	-0.230252	-0.302387	-0.461139	-0.354856	-0.233209	-0.280295	-0.254358	-0.0459677	0.257107	1.10119	-0.022485
RPL37A	-0.239715	0.619539	-0.0695902	-0.103612	0.228406	0.53452	1.32061	0.025874	-0.0344214	0.0218194	-0.203876	-0.403917
RPL38	-0.0530738	0.209051	0.128111	-0.382439	0.363406	0.256233	1.27853	0.553638	0.104341	0.0730327	-0.0272201	-0.412701
RPL5	-0.54567	-0.386586	-0.301956	-0.390346	-0.458776	-0.0827107	-0.173052	0.355706	0.125318	0.946308	0.613551	-0.0507588
RPL6	-0.534543	-0.0880358	-0.500467	-0.310736	-0.16309	0.0366857	0.328235	0.153618	0.0919346	0.431646	0.629021	-0.203245
RPL7A	-0.397797	-0.371401	-0.00958442	-0.385948	-0.400006	0.198133	-0.49888	-0.357187	0.169209	0.417338	0.782156	-0.220465
RPL8	-0.501231	-0.192979	-0.240003	-0.742544	-0.362757	-0.126708	0.68342	0.169504	0.173504	0.4232	0.655748	0.150426
RPL9	-0.360192	0.267342	-0.187791	-0.657402	0.0206943	0.265771	0.834195	0.0882133	0.392638	0.352218	0.255892	-0.187634
RPLP0	-0.218292	0.424024	-0.113324	-0.341076	0.0694722	0.307384	1.21734	-0.0980115	0.264082	0.582324	0.162427	-0.538974
RPN1	-0.572852	-0.209565	0.178376	-0.408653	-0.102981	0.632808	-0.00958398	0.143255	-0.323277	-0.264348	0.684959	-0.318534
RPN2	-0.528661	-0.288233	-0.0159558	-0.459134	0.00118336	0.651709	-0.217658	-0.195518	-0.161475	0.0380251	0.565276	-0.295436
RPRD1A	-0.479329	-0.363298	0.0473723	-0.50883	-0.113472	-0.0872773	-0.0701363	0.77409	0.400282	1.51031	-0.212087	0.10795
RPS10	-0.536738	0.692828	-0.300661	-0.488286	0.14252	0.215206	0.901489	-0.0219916	0.061379	0.370039	0.451129	-0.360608
RPS10-NUDT3	-0.594278	0.302215	-0.282682	-0.369418	-0.0777464	0.0740663	0.462614	-0.0577742	-0.0113104	0.412669	0.669107	-0.287595
RPS11	-0.363418	-0.401847	-0.0395402	0.962576	-0.0973704	-0.0606357	-0.30694	-0.134123	-0.154925	-0.317417	-0.111845	-0.101338
RPS14	-0.405815	0.70237	-0.00958343	-0.00515392	-0.447229	-0.0994958	1.17406	0.0272283	-0.306225	0.520025	0.389715	-0.236392
RPS15A	-0.852148	0.320395	-0.162018	-0.0184255	-0.346652	0.236335	1.01923	0.580105	0.178977	-0.0111679	0.516767	-0.389766
RPS16	-0.293395	1.43667	0.348768	0.143783	0.16282	0.24267	0.816655	-0.234227	-0.112535	0.049384	-0.0738821	-0.48244
RPS17	-0.356097	0.704312	-0.278452	-0.360615	-0.302564	0.263725	0.65484	-0.320304	0.0132864	0.543338	0.431157	-0.281203
RPS17L	-0.356097	0.704312	-0.278452	-0.360615	-0.302564	0.263725	0.65484	-0.320304	0.0132864	0.543338	0.431157	-0.281203
RPS19	-0.705259	-0.213375	-0.0683631	0.449334	-0.428379	0.0415745	0.0192907	-0.0744413	-0.243314	0.637876	0.420098	-0.35171
RPS2	-0.210356	0.288602	0.298005	0.0277388	-0.0125472	0.226052	1.466	0.0817702	-0.0296164	0.195615	0.00425317	-0.484761
RPS20	-0.615669	0.0463209	-0.323861	-0.172207	-0.15554	0.0505273	0.960519	-0.599667	-0.226679	0.34856	0.458098	-0.0843459
RPS23	-0.19701	-0.0328428	0.286365	-0.0609497	-0.0422582	0.342232	1.73348	0.074585	-0.123333	0.153953	-0.154273	-0.325474
RPS24	-0.575278	-0.0632558	-0.242676	-0.269523	-0.381054	-0.126151	0.140942	0.060452	-0.141613	0.345837	0.777321	-0.0427881
RPS25	-0.720953	-0.538449	-0.282899	0.0915223	-0.494146	-0.151606	0.392781	-0.255429	-0.202718	0.252023	0.889807	-0.162452
RPS27	-0.545155	-0.229931	-0.316018	-0.268941	-0.543849	-0.151409	-0.310611	0.00706995	-0.194561	0.20721	0.738395	0.247978
RPS27A	-0.649324	-0.36459	-0.304107	-0.573568	-0.122195	0.0449823	0.723555	-0.105756	-0.0552135	0.645434	0.272033	0.208016
RPS3	-0.421225	0.515001	-0.110006	-0.648425	-0.145429	0.257367	1.35543	0.149549	0.0415275	0.585807	0.333655	-0.256593
RPS4X	-0.633459	0.205762	-0.431891	-0.502993	-0.103429	0.209714	0.773816	-0.45225	-0.0775512	0.660911	0.433935	-0.0946468
RPS4Y1	-0.420692	-0.0668142	0.0150462	-0.561128	-0.37191	0.0343311	-0.180343	-0.113962	-0.0139685	0.254913	0.919409	-0.111499
RPS4Y2	-0.396909	-0.248037	-0.222838	-0.0326781	-0.486303	-0.0216307	0.08865	-0.314907	-0.0667704	0.143457	0.670206	-0.0808285
RPS5	-0.57258	-0.292899	-0.455037	-0.606177	-0.435409	-0.0923835	0.00234206	0.13545	-0.164576	0.893264	1.04724	-0.132553
RPS6KA4	-0.139656	0.0572412	-0.169793	0.0667167	-0.0763569	0.0503484	0.466303	2.16513	-0.052698	-0.18373	0.0122727	-0.218738
RPS7	-0.317175	0.528346	-0.209017	-0.268275	-0.209003	0.244109	0.368409	0.00794938	-0.0187472	0.230589	0.536677	-0.352767
RPS9	-0.661839	0.906213	-0.24327	-0.106498	-0.40641	0.0949027	1.03773	0.075216	-0.106832	0.381264	0.560915	-0.339568
RPSA	-0.643405	0.262119	0.0503721	-0.534752	-0.0863796	0.239102	1.44165	0.168435	0.169137	0.49155	0.387902	-0.353981
RQCD1	-0.472777	0.170491	0.170354	-0.291092	0.321175	0.0121707	0.159888	0.45899	0.16707	0.757637	0.172192	-0.395523
RRAGC	-0.486447	-0.251971	-0.131977	-0.319547	0.51991	0.463114	0.903414	-0.039326	-0.241905	-0.461595	0.127203	-0.149337
RRAS	-0.239231	-0.254971	-0.555074	0.0112404	-0.0175493	-0.203177	-0.274035	-0.341002	-0.577968	-0.499176	-0.294933	1.0228
RRAS2	-0.0332282	-0.18125	-0.342046	0.388601	-0.176866	0.104648	-0.322492	-0.501541	-0.517074	-0.311539	-0.403929	0.548112
RRBP1	-0.238545	-0.249531	-0.283875	-0.324906	0.159177	0.770011	0.0445286	-0.425323	-0.289851	0.00258519	0.523626	-0.518959
RRM1	-0.404186	-0.239726	0.0671006	-0.527196	0.326387	-0.0721688	1.00147	-0.358813	0.612303	0.00895799	-0.0923439	0.175321
RRM2	-0.408014	0.986391	-0.402022	-0.449416	0.567778	0.182204	0.0886448	-0.305448	0.676516	-0.398833	-0.0777319	0.0569882
RRP1B	0.0513065	-0.0496057	-0.187894	-0.199424	-0.180267	-0.0666208	0.0608918	0.0418559	0.635754	1.16432	-0.172263	-0.157394
RSRC1	-0.195241	-0.377879	-0.183336	-0.594787	-0.283465	0.0420818	-0.25781	-0.324937	0.307527	0.145507	0.525622	0.167559
RSU1	0.546342	-0.015186	-0.298281	-0.12285	-0.416971	-0.0555454	0.0371911	0.298906	-0.596848	-0.470851	-0.12965	0.619022
RTCB	-0.346819	-0.0922738	0.27787	-0.560583	-0.126868	0.152849	0.555095	0.210233	0.0808141	1.00735	0.0519243	-0.112479
[truncated: 537 more rows]

## Sheet: sfigure8C
cluster_number	scale_silhouette_mean
2	1.36779
3	0.488496
4	0.598407
5	0.81823
6	0.81823
7	-0.940354
8	-1.05027
9	-1.05027
10	-1.05027

## Sheet: sfigure8D
ID	histological subtype	OS	os.time(month)	cluster2	cluster3	cluster4	cluster5	cluster6	cluster7	cluster8	cluster9	cluster10
SS-296	AS	1	4.83333	2	3	4	5	6	7	8	9	10
SS-94	AS	1	2.03333	2	3	4	5	6	7	8	9	10
SS-195	AS	1	2.4	2	3	4	5	6	7	8	9	10
SS-158	AS	0	54.6333	2	3	4	5	6	7	8	9	10
SS-187	AS	0	47.8667	2	3	4	5	6	7	8	9	10
SS-88	AS	1	6.33333	2	3	4	5	6	7	8	9	10
SS-93	AS	1	1.8	2	3	4	5	6	7	8	9	10
SS-137	AS	0	60.8667	2	3	4	5	6	7	8	9	10
SS-221	AS	1	0.3	2	3	4	5	6	7	8	9	10
SS-298	AS	0	32	2	3	4	5	6	7	8	9	10
SS-30	AS	0	60.8667	2	3	4	5	6	7	8	9	10
SS-48	AS	0	60.8667	2	3	4	5	6	7	8	9	10
SS-99	AS	1	12.7333	2	3	4	5	6	7	8	9	10
SS-108	AS	0	60.8667	2	3	4	5	6	7	8	9	10
SS-152	AS	0	56	2	3	4	5	6	7	8	9	10
SS-70	AS	0	60.8667	2	3	4	5	6	7	8	9	10
SS-268	AS	1	3.26667	2	3	4	5	6	7	8	9	10
SS-231	DDLPS	1	11.5667	2	3	4	4	4	5	5	5	6
SS-156	DDLPS	0	54.9667	2	3	4	4	4	5	5	5	6
SS-311	DDLPS	0	30.4667	2	3	4	4	4	5	5	5	6
SS-230	DDLPS	0	42.3667	2	3	4	4	4	5	5	5	6
SS-143	DDLPS	1	47.6	2	3	4	4	4	5	5	5	6
SS-196	DDLPS	0	47	2	3	4	4	4	5	5	5	6
SS-150	DDLPS	0	56.2667	2	3	4	4	4	5	5	5	6
SS-281	DDLPS	0	33.8	2	3	4	4	4	5	5	5	6
SS-280	DDLPS	0	33.8333	2	3	4	4	4	5	5	5	6
SS-62	DDLPS	0	60.8667	2	3	4	4	4	5	5	5	6
SS-190	DDLPS	1	7.2	2	3	4	4	4	5	5	5	6
SS-38	DDLPS	1	2.73333	2	3	4	4	4	5	5	5	6
SS-242	DDLPS	1	29.6333	2	3	4	4	4	5	5	5	6
SS-226	DDLPS	1	7.16667	2	3	4	4	4	5	5	5	6
SS-14	DDLPS	1	33.0667	2	3	4	4	4	5	5	5	6
SS-159	DDLPS	0	54.3667	2	3	4	4	4	5	5	5	6
SS-151	DDLPS	0	56.2333	2	3	4	4	4	5	5	5	6
SS-191	DDLPS	0	47.6333	2	3	4	4	4	5	5	5	6
SS-58	DDLPS	1	3.9	2	3	4	4	4	5	5	5	6
SS-209	DDLPS	0	44.9333	2	3	4	4	4	5	5	5	6
SS-130	DDLPS	1	60.2667	2	3	4	4	4	5	5	5	6
SS-90	DDLPS	1	43.7333	2	3	4	4	4	5	5	5	6
SS-168	DDLPS	0	51.7333	2	3	4	4	4	5	5	5	6
SS-277	DDLPS	0	34.6667	2	3	4	4	4	5	5	5	6
SS-290	DDLPS	1	25.0333	2	3	4	4	4	5	5	5	6
SS-236	DDLPS	0	42	2	3	4	4	4	5	5	5	6
SS-316	DDLPS	0	30	2	3	4	4	4	5	5	5	6
SS-117	DDLPS	1	55.3	2	3	4	4	4	5	5	5	6
SS-41	DDLPS	1	13.2	2	3	4	4	4	5	5	5	6
SS-271	DDLPS	1	2.63333	2	3	4	4	4	5	5	5	6
SS-97	DDLPS	1	26.1	2	3	4	4	4	5	5	5	6
SS-184	DDLPS	1	23.7	2	3	4	4	4	5	5	5	6
SS-228	DDLPS	0	42.6	2	3	4	4	4	5	5	5	6
SS-303	DDLPS	0	31.0667	2	3	4	4	4	5	5	5	6
SS-249	DDLPS	0	39.4	2	3	4	4	4	5	5	5	6
SS-135	ES	0	60.8667	2	3	4	5	6	7	7	8	9
SS-18	ES	1	2.43333	2	3	4	5	6	7	7	8	9
SS-128	ES	1	40.4667	2	3	4	5	6	7	7	8	9
SS-146	ES	0	57.7667	2	3	4	5	6	7	7	8	9
SS-118	ES	0	60.8667	2	3	4	5	6	7	7	8	9
SS-67	LMS	0	60.8667	1	1	1	1	1	1	1	1	1
SS-100	LMS	1	54.3	1	1	1	1	1	1	1	1	1
SS-164	LMS	1	32.3	1	1	1	1	1	1	1	1	1
SS-239	LMS	0	41.6667	1	1	1	1	1	1	1	1	1
SS-199	LMS	0	46.3333	1	1	1	1	1	1	1	1	1
SS-259	LMS	0	37.7	1	1	1	1	1	1	1	1	1
SS-101	LMS	0	60.8667	1	1	1	1	1	1	1	1	1
SS-200	LMS	0	46.2333	1	1	1	1	1	1	1	1	1
SS-182	LMS	0	49.2333	1	1	1	1	1	1	1	1	1
SS-244	LMS	1	33.5333	1	1	1	1	1	1	1	1	1
SS-188	LMS	1	13.3333	1	1	1	1	1	1	1	1	1
SS-140	LMS	1	43.7333	1	1	1	1	1	1	1	1	1
SS-288	LMS	0	33.2667	1	1	1	1	1	1	1	1	1
SS-141	LMS	1	35.5667	1	1	1	1	1	1	1	1	1
SS-136	LMS	0	60.8667	1	1	1	1	1	1	1	1	1
SS-69	LMS	0	60.8667	1	1	1	1	1	1	1	1	1
SS-75	LMS	0	60.8667	1	1	1	1	1	1	1	1	1
SS-121	LMS	0	60.8667	1	1	1	1	1	1	1	1	1
SS-91	LMS	0	60.8667	1	1	1	1	1	1	1	1	1
SS-312	LMS	0	30.3333	1	1	1	1	1	1	1	1	1
SS-22	LMS	0	60.8667	1	1	1	1	1	1	1	1	1
SS-243	LMS	0	40.7667	1	1	1	1	1	1	1	1	1
SS-183	LMS	0	49.1667	1	1	1	1	1	1	1	1	1
SS-251	LMS	0	39.1	1	1	1	1	1	1	1	1	1
SS-205	LMS	1	10.1	1	1	1	1	1	1	1	1	1
SS-287	LMS	0	33.3	1	1	1	1	1	1	1	1	1
SS-115	LMS	0	60.8667	1	1	1	1	1	1	1	1	1
SS-167	LMS	0	52.0667	1	1	1	1	1	1	1	1	1
SS-174	LMS	0	50.8	1	1	1	1	1	1	1	1	1
SS-232	LMS	0	42.2333	1	1	1	1	1	1	1	1	1
SS-163	LMS	0	53.1667	1	1	1	1	1	1	1	1	1
SS-95	LMS	1	29.0333	1	1	1	1	1	1	1	1	1
SS-119	LMS	0	60.8667	1	1	1	1	1	1	1	1	1
SS-89	LMS	0	60.8667	1	1	1	1	1	1	1	1	1
SS-112	LMS	1	22.5	1	1	1	1	1	1	1	1	1
SS-57	LMS	1	42.3667	1	1	1	1	1	1	1	1	1
SS-113	LMS	0	60.8667	1	1	1	1	1	1	1	1	1
SS-233	LMS	0	42.2	1	1	1	1	1	1	1	1	1
SS-35	LMS	NA	NA	1	1	1	1	1	1	1	1	1
SS-253	LMS	0	38.6333	1	1	1	1	1	1	1	1	1
SS-20	LMS	0	60.8667	1	1	1	1	1	1	1	1	1
SS-308	LMS	1	13.7333	1	1	1	1	1	1	1	1	1
SS-76	LMS	1	48.3333	1	1	1	1	1	1	1	1	1
SS-105	LMS	1	19.7333	1	1	1	1	1	1	1	1	1
SS-302	LMS	0	31.3	1	1	1	1	1	1	1	1	1
SS-198	LMS	1	4.3	1	1	1	1	1	1	1	1	1
SS-132	LMS	0	60.8667	1	1	1	1	1	1	1	1	1
SS-29	LMS	0	60.8667	1	1	1	1	1	1	1	1	1
SS-204	LMS	1	22.3	1	1	1	1	1	1	1	1	1
SS-2	LMS	1	8.23333	1	1	1	1	1	1	1	1	1
SS-86	LMS	0	60.8667	1	1	1	1	1	1	1	1	1
SS-27	LMS	0	60.8667	1	1	1	1	1	1	1	1	1
SS-110	MFS	0	60.8667	2	3	4	4	4	5	5	5	6
SS-179	MFS	0	49.8667	2	3	4	4	4	5	5	5	6
SS-9	MFS	0	60.8667	2	3	4	4	4	5	5	5	6
SS-255	MFS	0	38.2333	2	3	4	4	4	5	5	5	6
SS-181	MFS	0	49.3667	2	3	4	4	4	5	5	5	6
SS-223	MFS	1	37.0667	2	3	4	4	4	5	5	5	6
SS-21	MFS	0	60.8667	2	3	4	4	4	5	5	5	6
SS-144	MFS	0	57.9	2	3	4	4	4	5	5	5	6
SS-142	MFS	1	14.2	2	3	4	4	4	5	5	5	6
SS-145	MFS	0	57.8	2	3	4	4	4	5	5	5	6
SS-206	MFS	1	17.7333	2	3	4	4	4	5	5	5	6
SS-46	MFS	0	60.8667	2	3	4	4	4	5	5	5	6
SS-279	MFS	0	33.8333	2	3	4	4	4	5	5	5	6
SS-8	MFS	0	60.8667	2	3	4	4	4	5	5	5	6
SS-39	MFS	0	60.8667	2	3	4	4	4	5	5	5	6
SS-306	MFS	0	31.0333	2	3	4	4	4	5	5	5	6
SS-193	MFS	1	40.4333	2	3	4	4	4	5	5	5	6
SS-225	MFS	1	30.5667	2	3	4	4	4	5	5	5	6
SS-54	MFS	0	60.8667	2	3	4	4	4	5	5	5	6
SS-214	MFS	0	43.8333	2	3	4	4	4	5	5	5	6
SS-275	MFS	0	34.7667	2	3	4	4	4	5	5	5	6
SS-126	MFS	0	60.8667	2	3	4	4	4	5	5	5	6
SS-178	MFS	0	50.0667	2	3	4	4	4	5	5	5	6
SS-50	MFS	1	41.5667	2	3	4	4	4	5	5	5	6
SS-171	MFS	0	51.2667	2	3	4	4	4	5	5	5	6
SS-65	MFS	1	13.6333	2	3	4	4	4	5	5	5	6
SS-219	MLPS	0	43.3	2	3	4	5	5	6	6	6	7
SS-229	MLPS	0	42.4667	2	3	4	5	5	6	6	6	7
SS-267	MLPS	0	35.4333	2	3	4	5	5	6	6	6	7
SS-218	MLPS	0	43.3667	2	3	4	5	5	6	6	6	7
SS-201	MLPS	0	45.9333	2	3	4	5	5	6	6	6	7
SS-189	MLPS	0	47.8333	2	3	4	5	5	6	6	6	7
SS-74	MLPS	0	60.8667	2	3	4	5	5	6	6	6	7
SS-278	MLPS	0	34.2333	2	3	4	5	5	6	6	6	7
SS-300	MLPS	0	31.7333	2	3	4	5	5	6	6	6	7
SS-194	MLPS	0	47.1667	2	3	4	5	5	6	6	6	7
SS-314	MLPS	0	30.2667	2	3	4	5	5	6	6	6	7
SS-111	MPNST	0	60.8667	2	3	4	4	4	4	4	4	4
SS-127	MPNST	1	4.03333	2	3	4	4	4	4	4	4	4
SS-116	MPNST	0	60.8667	2	3	4	4	4	4	4	4	4
SS-122	MPNST	0	60.8667	2	3	4	4	4	4	4	4	4
SS-283	MPNST	0	33.6	2	3	4	4	4	4	4	4	4
SS-286	MPNST	0	33.5	2	3	4	4	4	4	4	4	4
SS-53	otherFS	1	15.2	2	3	4	4	4	5	5	5	5
SS-134	otherFS	1	13.6333	2	3	4	4	4	5	5	5	5
SS-60	otherFS	0	60.8667	2	3	4	4	4	5	5	5	5
SS-5	otherFS	1	9.8	2	3	4	4	4	5	5	5	5
SS-24	otherFS	0	60.8667	2	3	4	4	4	5	5	5	5
SS-28	otherFS	0	60.8667	2	3	4	4	4	5	5	5	5
SS-23	otherFS	0	60.8667	2	3	4	4	4	5	5	5	5
SS-83	otherFS	1	19.9	2	3	4	4	4	5	5	5	5
SS-252	RMS	0	38.6667	2	3	3	3	3	3	3	3	3
SS-245	RMS	0	40.3333	2	3	3	3	3	3	3	3	3
SS-149	RMS	0	56.9333	2	3	3	3	3	3	3	3	3
SS-254	RMS	0	38.6333	2	3	3	3	3	3	3	3	3
SS-269	RMS	0	35.3667	2	3	3	3	3	3	3	3	3
SS-262	RMS	0	36.5667	2	3	3	3	3	3	3	3	3
SS-317	RMS	1	3.36667	2	3	3	3	3	3	3	3	3
SS-72	RMS	NA	NA	2	3	3	3	3	3	3	3	3
SS-215	RMS	0	43.8333	2	3	3	3	3	3	3	3	3
SS-282	RMS	0	33.7667	2	3	3	3	3	3	3	3	3
SS-257	RMS	1	11.8667	2	3	3	3	3	3	3	3	3
SS-124	RMS	1	0.166667	2	3	3	3	3	3	3	3	3
SS-299	RMS	0	31.9667	2	3	3	3	3	3	3	3	3
SS-125	RMS	1	14	2	3	3	3	3	3	3	3	3
SS-56	RMS	0	60.8667	2	3	3	3	3	3	3	3	3
SS-42	SS	0	60.8667	2	3	3	3	3	3	3	3	3
SS-160	SS	1	3.3	2	3	3	3	3	3	3	3	3
SS-104	SS	0	60.8667	2	3	3	3	3	3	3	3	3
SS-166	SS	0	52.1667	2	3	3	3	3	3	3	3	3
SS-310	SS	1	9.3	2	3	3	3	3	3	3	3	3
SS-148	SS	0	57.1	2	3	3	3	3	3	3	3	3
SS-81	SS	0	60.8667	2	3	3	3	3	3	3	3	3
SS-66	SS	1	45.0667	2	3	3	3	3	3	3	3	3
SS-250	SS	0	39.3333	2	3	3	3	3	3	3	3	3
SS-162	SS	1	16.8	2	3	3	3	3	3	3	3	3
SS-114	SS	0	60.8667	2	3	3	3	3	3	3	3	3
SS-13	SS	0	60.8667	2	3	3	3	3	3	3	3	3
SS-238	SS	0	41.7333	2	3	3	3	3	3	3	3	3
SS-55	SS	1	49.9667	2	3	3	3	3	3	3	3	3
SS-34	SS	0	60.8667	2	3	3	3	3	3	3	3	3
SS-3	SS	0	60.8667	2	3	3	3	3	3	3	3	3
SS-78	SS	0	60.8667	2	3	3	3	3	3	3	3	3
SS-139	SS	0	58.9667	2	3	3	3	3	3	3	3	3
SS-19	UPS	0	60.8667	2	2	2	2	2	2	2	2	2
SS-313	UPS	1	8.46667	2	2	2	2	2	2	2	2	2
SS-61	UPS	0	60.8667	2	2	2	2	2	2	2	2	2
SS-102	UPS	0	60.8667	2	2	2	2	2	2	2	2	2
SS-169	UPS	0	51.6	2	2	2	2	2	2	2	2	2
SS-165	UPS	0	52.5333	2	2	2	2	2	2	2	2	2
SS-309	UPS	0	30.8	2	2	2	2	2	2	2	2	2
SS-265	UPS	0	35.8667	2	2	2	2	2	2	2	2	2
SS-106	UPS	0	60.8667	2	2	2	2	2	2	2	2	2
SS-272	UPS	0	34.9667	2	2	2	2	2	2	2	2	2
SS-247	UPS	0	39.5667	2	2	2	2	2	2	2	2	2
SS-180	UPS	0	49.8333	2	2	2	2	2	2	2	2	2
SS-25	UPS	1	12.3667	2	2	2	2	2	2	2	2	2
SS-84	UPS	0	60.8667	2	2	2	2	2	2	2	2	2
SS-68	UPS	0	60.8667	2	2	2	2	2	2	2	2	2
SS-258	UPS	0	37.7667	2	2	2	2	2	2	2	2	2
SS-49	UPS	0	60.8667	2	2	2	2	2	2	2	2	2
SS-82	UPS	1	20.4333	2	2	2	2	2	2	2	2	2
SS-87	UPS	0	60.8667	2	2	2	2	2	2	2	2	2
SS-71	UPS	0	60.8667	2	2	2	2	2	2	2	2	2
SS-212	UPS	0	44.7	2	2	2	2	2	2	2	2	2
SS-45	UPS	0	60.8667	2	2	2	2	2	2	2	2	2
SS-220	UPS	1	7.63333	2	2	2	2	2	2	2	2	2
SS-85	UPS	0	60.8667	2	2	2	2	2	2	2	2	2
SS-26	UPS	1	21.9	2	2	2	2	2	2	2	2	2
SS-59	UPS	1	11.5667	2	2	2	2	2	2	2	2	2
SS-185	UPS	0	49	2	2	2	2	2	2	2	2	2
SS-31	UPS	0	60.8667	2	2	2	2	2	2	2	2	2
SS-284	UPS	1	5.6	2	2	2	2	2	2	2	2	2
SS-197	UPS	1	13.4	2	2	2	2	2	2	2	2	2
SS-186	UPS	0	48.9667	2	2	2	2	2	2	2	2	2
SS-15	UPS	0	60.8667	2	2	2	2	2	2	2	2	2
SS-33	UPS	1	14.9333	2	2	2	2	2	2	2	2	2
SS-32	UPS	0	60.8667	2	2	2	2	2	2	2	2	2
SS-173	UPS	1	17.6667	2	2	2	2	2	2	2	2	2
SS-98	UPS	0	60.8667	2	2	2	2	2	2	2	2	2
SS-154	UPS	0	55.4333	2	2	2	2	2	2	2	2	2
SS-172	UPS	0	50.9	2	2	2	2	2	2	2	2	2
SS-120	UPS	0	60.8667	2	2	2	2	2	2	2	2	2
SS-307	UPS	1	31.8	2	2	2	2	2	2	2	2	2
SS-147	UPS	1	5.2	2	2	2	2	2	2	2	2	2
SS-175	UPS	1	14.0667	2	2	2	2	2	2	2	2	2
SS-73	UPS	0	60.8667	2	2	2	2	2	2	2	2	2
SS-36	WDLPS	1	43.7333	2	3	4	5	5	6	6	7	8
SS-11	WDLPS	0	60.8667	2	3	4	5	5	6	6	7	8
SS-77	WDLPS	0	60.8667	2	3	4	5	5	6	6	7	8
SS-263	WDLPS	0	36.3	2	3	4	5	5	6	6	7	8
SS-273	WDLPS	0	34.9667	2	3	4	5	5	6	6	7	8
SS-291	WDLPS	0	33.1	2	3	4	5	5	6	6	7	8
SS-260	WDLPS	0	36.9	2	3	4	5	5	6	6	7	8
SS-1	WDLPS	0	60.8667	2	3	4	5	5	6	6	7	8
SS-52	WDLPS	0	60.8667	2	3	4	5	5	6	6	7	8
SS-248	WDLPS	0	39.4333	2	3	4	5	5	6	6	7	8
SS-123	WDLPS	0	60.8667	2	3	4	5	5	6	6	7	8
SS-276	WDLPS	0	34.6667	2	3	4	5	5	6	6	7	8
SS-6	WDLPS	1	21.7667	2	3	4	5	5	6	6	7	8
SS-63	WDLPS	1	45	2	3	4	5	5	6	6	7	8
SS-297	WDLPS	1	28.6	2	3	4	5	5	6	6	7	8
SS-289	WDLPS	0	33.2333	2	3	4	5	5	6	6	7	8
SS-261	WDLPS	0	36.8333	2	3	4	5	5	6	6	7	8
SS-210	WDLPS	0	44.9333	2	3	4	5	5	6	6	7	8
SS-222	WDLPS	0	42.9	2	3	4	5	5	6	6	7	8
SS-202	WDLPS	0	45.9	2	3	4	5	5	6	6	7	8
SS-109	WDLPS	0	60.8667	2	3	4	5	5	6	6	7	8
SS-305	WDLPS	0	31.0333	2	3	4	5	5	6	6	7	8
SS-155	WDLPS	0	55.0333	2	3	4	5	5	6	6	7	8
SS-17	WDLPS	0	60.8667	2	3	4	5	5	6	6	7	8
SS-177	WDLPS	0	50.3667	2	3	4	5	5	6	6	7	8
SS-234	WDLPS	0	42.2	2	3	4	5	5	6	6	7	8
SS-203	WDLPS	0	45.7667	2	3	4	5	5	6	6	7	8
SS-157	WDLPS	0	54.8	2	3	4	5	5	6	6	7	8
SS-176	WDLPS	0	50.4333	2	3	4	5	5	6	6	7	8
SS-264	WDLPS	0	36.2667	2	3	4	5	5	6	6	7	8
SS-37	WDLPS	0	33.8	2	3	4	5	5	6	6	7	8
SS-213	WDLPS	0	43.8333	2	3	4	5	5	6	6	7	8
SS-170	WDLPS	0	51.6	2	3	4	5	5	6	6	7	8
SS-211	WDLPS	0	44.7667	2	3	4	5	5	6	6	7	8
SS-92	WDLPS	0	60.8667	2	3	4	5	5	6	6	7	8
SS-40	WDLPS	0	54.3333	2	3	4	5	5	6	6	7	8
