# Supplementary material for: Proteomic characterization identifies clinically relevant subgroups of soft tissue sarcoma
Source: Nat Commun. 2024 Feb 15;15:1381. doi: 10.1038/s41467-024-45306-y (PMC10869728; doi:10.1038/s41467-024-45306-y)
Supplement: Supplementary file 10 — Source Data [file 41467_2024_45306_MOESM10_ESM.zip › Source Data/supplementary_figure9.xlsx]

## Sheet: sfigure9B
Protein	HR	HR.95L	HR.95H	pvalue
ACADVL	0.944755	0.896515	0.99559	0.0335665
APOA4	0.954458	0.927523	0.982176	0.00141614
ARF1	1.00624	1.00168	1.01081	0.0072099
CDC5L	1.23245	1.05239	1.44332	0.00949528
CDH5	1.2572	1.01903	1.55104	0.0326877
DDX39B	1.01358	1.00523	1.02201	0.00140446
HNRNPH1	1.00361	1.00139	1.00583	0.00138798
MCM5	1.05135	1.01258	1.0916	0.00899226
MCM7	1.07199	1.02566	1.12042	0.00204384
PCNA	1.02565	1.00693	1.04471	0.0070486
PECAM1	1.1461	1.05807	1.24146	0.00082534
PTK2	1.15867	1.02407	1.31097	0.0194106
SCYL1	1.37276	1.02856	1.83214	0.0314621
SHC1	1.50718	1.37261	1.65494	8.16e-18

## Sheet: sfigure9C,D
ID	hierarchical cluster	histological subtype	Ki67 ratio	REACTOME_RAB_REGULATION_OF_TRAFFICKING	BIOCARTA_RAB_PATHWAY
SS-231	HC3	DDLPS	10	0.251084	0.555808
SS-229	HC2	MLPS	10	-0.20066	-0.387406
SS-230	HC3	DDLPS	20	-0.175235	0.0789558
SS-196	HC3	DDLPS	30	-0.0486922	0.448272
SS-210	HC2	WDLPS	5	-0.231677	-0.399885
SS-223	HC3	MFS	50	0.114605	-0.422163
SS-190	HC3	DDLPS	NA	0.101565	-0.0960667
SS-242	HC3	DDLPS	NA	0.308252	0.431064
SS-255	HC3	MFS	40	0.118523	0.225401
SS-189	HC2	MLPS	1	-0.403423	-0.683777
SS-193	HC3	MFS	30	0.114214	0.381301
SS-260	HC2	WDLPS	NA	-0.0195822	-0.153035
SS-281	HC3	DDLPS	10	-0.141825	0.0913816
SS-236	HC3	DDLPS	10	-0.0113282	0.0459138
SS-226	HC3	DDLPS	2	-0.369886	-0.775241
SS-219	HC2	MLPS	NA	-0.0973336	-0.117507
SS-271	HC3	DDLPS	30	0.0627883	0.470271
SS-267	HC2	MLPS	NA	-0.450957	-0.584274
SS-280	HC3	DDLPS	NA	-0.0665912	-0.18191
SS-306	HC3	MFS	40	0.130425	0.282811
SS-289	HC2	WDLPS	5	-0.35045	-0.543489
SS-261	HC2	WDLPS	20	0.184762	0.592222
SS-303	HC3	DDLPS	20	0.122472	0.0736923
SS-263	HC2	WDLPS	5	-0.19088	0.282763
SS-191	HC3	DDLPS	20	0.0172644	0.343268
SS-201	HC2	MLPS	NA	-0.324462	-0.341257
SS-276	HC2	WDLPS	20	-0.176194	-0.116305
SS-279	HC3	MFS	2	-0.00115754	0.433929
SS-286	HC3	MPNST	60	-0.0892244	-0.0462698
SS-314	HC2	MLPS	NA	0.208138	0.495659
SS-278	HC2	MLPS	30	-0.213769	0.182195
SS-277	HC3	DDLPS	10	0.294882	0.646722
SS-53	HC3	otherFS	30	-0.0881725	-0.283259
SS-23	HC3	otherFS	40	0.10937	-0.534517
SS-156	HC3	DDLPS	5	0.130743	-0.272675
SS-159	HC3	DDLPS	20	0.151112	-0.24281
SS-97	HC3	DDLPS	20	0.20213	-0.239253
SS-143	HC3	DDLPS	50	-0.181065	0.123857
SS-83	HC3	otherFS	80	0.294101	-0.012923
SS-178	HC3	MFS	60	-0.0938132	-0.332671
SS-130	HC3	DDLPS	20	0.259211	0.204077
SS-39	HC3	MFS	1	-0.153506	0.0590964
SS-36	HC2	WDLPS	NA	0.161047	0.580557
SS-179	HC3	MFS	30	0.053026	0.381012
SS-65	HC3	MFS	10	-0.220648	-0.455925
SS-126	HC3	MFS	50	0.0713182	-0.16996
SS-316	HC3	DDLPS	5	0.241662	-0.092172
SS-14	HC3	DDLPS	NA	-0.0750958	-0.310134
SS-203	HC2	WDLPS	NA	-0.181773	-0.532224
SS-74	HC2	MLPS	10	-0.25422	-0.486772
SS-202	HC2	WDLPS	1	-0.18297	-0.397967
SS-194	HC2	MLPS	3	-0.331818	-0.521114
SS-218	HC2	MLPS	NA	-0.250039	-0.521161
SS-234	HC2	WDLPS	NA	-0.247002	-0.698969
SS-222	HC2	WDLPS	1	-0.0657117	-0.2395
SS-248	HC2	WDLPS	10	-0.136993	-0.655995
SS-211	HC2	WDLPS	NA	-0.119895	-0.202767
SS-213	HC2	WDLPS	NA	-0.172902	-0.671288
SS-273	HC2	WDLPS	NA	-0.0720624	-0.302143
SS-305	HC2	WDLPS	NA	-0.0906325	-0.317333
SS-6	HC2	WDLPS	NA	-0.32787	-0.534219
SS-46	HC3	MFS	1	-0.211663	-0.451486
SS-145	HC3	MFS	60	-0.0126333	0.226384
SS-116	HC3	MPNST	50	-0.236976	-0.027872
SS-111	HC3	MPNST	5	0.0726834	-0.279541
SS-62	HC3	DDLPS	30	-0.2303	-0.183073
SS-151	HC3	DDLPS	20	0.00848102	0.139352
SS-109	HC2	WDLPS	5	0.0588094	0.265988
SS-144	HC3	MFS	70	-0.0463947	0.367728
SS-134	HC3	otherFS	20	-0.167219	0.129313
SS-28	HC3	otherFS	15	0.173094	0.701686
SS-142	HC3	MFS	70	-0.0767196	0.00546516
SS-9	HC3	MFS	70	0.116506	-0.214743
SS-24	HC3	otherFS	NA	-0.336994	-0.552303
SS-171	HC3	MFS	10	0.162817	0.183064
SS-117	HC3	DDLPS	40	0.162465	-0.0528131
SS-58	HC3	DDLPS	5	0.0568975	0.243167
SS-150	HC3	DDLPS	NA	0.0238351	0.189762
SS-90	HC3	DDLPS	NA	0.281309	-0.341616
SS-184	HC3	DDLPS	30	0.112657	-0.230906
SS-168	HC3	DDLPS	NA	0.167556	-0.340905
SS-41	HC3	DDLPS	10	0.291326	-0.082639
SS-38	HC3	DDLPS	NA	0.0410229	-0.183483
SS-52	HC2	WDLPS	2	0.199443	0.259491
SS-21	HC3	MFS	30	-0.0876074	-0.227919
SS-8	HC3	MFS	50	0.0599834	0.0675112
SS-176	HC2	WDLPS	30	0.149142	0.19518
SS-54	HC3	MFS	60	-0.0287024	0.304127
SS-37	HC2	WDLPS	1	0.17329	0.115808
SS-17	HC2	WDLPS	NA	0.122685	-0.09905
SS-60	HC3	otherFS	NA	0.278796	-0.0366512
SS-122	HC3	MPNST	10	0.0877986	-0.373294
SS-127	HC3	MPNST	20	0.0379552	-0.20233
SS-110	HC3	MFS	40	-0.0437611	-0.38173
SS-5	HC3	otherFS	60	0.202136	0.554515
SS-50	HC3	MFS	15	0.0938266	0.0720675
SS-40	HC2	WDLPS	NA	-0.180588	-0.490836
SS-300	HC2	MLPS	NA	0.233478	-0.0223961
SS-291	HC2	WDLPS	NA	0.318109	0.0697519
SS-275	HC3	MFS	50	0.168033	0.0971665
SS-283	HC3	MPNST	3	-0.104859	-0.511727
SS-264	HC2	WDLPS	NA	0.111638	-0.223159
SS-92	HC2	WDLPS	1	-0.0920628	-0.275436
SS-157	HC2	WDLPS	NA	0.0303836	-0.0909082
SS-123	HC2	WDLPS	5	0.229943	-0.172313
SS-177	HC2	WDLPS	NA	-0.318255	-0.573659
SS-170	HC2	WDLPS	NA	0.0573636	-0.118625
SS-155	HC2	WDLPS	NA	-0.122695	-0.0619628
SS-63	HC2	WDLPS	NA	-0.0589018	-0.348192
SS-77	HC2	WDLPS	2	0.0976971	-0.0878683
SS-11	HC2	WDLPS	NA	-0.20274	-0.385523
SS-311	HC3	DDLPS	10	0.0384866	-0.197933
SS-206	HC3	MFS	NA	0.0133562	-0.103304
SS-209	HC3	DDLPS	10	0.0311663	0.0205218
SS-225	HC3	MFS	50	0.293913	0.299108
SS-228	HC3	DDLPS	30	0.250595	0.265736
SS-1	HC2	WDLPS	NA	-0.235182	-0.478408
SS-214	HC3	MFS	40	-0.266239	-0.654201
SS-290	HC3	DDLPS	40	0.147686	-0.399911
SS-181	HC3	MFS	NA	-0.267509	-0.755824
SS-249	HC3	DDLPS	1	0.381215	0.338716
SS-297	HC2	WDLPS	30	-0.323029	-0.686915

## Sheet: sfigure9E
ID	SS-229	SS-244	SS-205	SS-200	SS-197	SS-210	SS-317	SS-189	SS-239	SS-260	SS-287	SS-282	SS-265	SS-247	SS-198	SS-199	SS-219	SS-220	SS-128	SS-267	SS-308	SS-250	SS-289	SS-261	SS-263	SS-269	SS-252	SS-212	SS-201	SS-215	SS-276	SS-307	SS-284	SS-272	SS-298	SS-309	SS-313	SS-245	SS-314	SS-312	SS-302	SS-288	SS-258	SS-278	SS-254	SS-87	SS-75	SS-163	SS-167
group	other	other	other	other	other	other	other	other	other	other	other	other	other	other	other	other	other	other	other	other	other	other	other	other	other	other	other	other	other	other	other	other	other	other	other	other	other	other	other	other	other	other	other	other	other	other	other	other	other
hierarchical clusters	HC2	HC6	HC6	HC6	HC5	HC2	HC4	HC2	HC6	HC2	HC6	HC4	HC5	HC5	HC6	HC6	HC2	HC5	HC1	HC2	HC6	HC4	HC2	HC2	HC2	HC4	HC4	HC5	HC2	HC4	HC2	HC5	HC5	HC5	HC1	HC5	HC5	HC4	HC2	HC6	HC6	HC6	HC5	HC2	HC4	HC5	HC6	HC6	HC6
RAB14	-0.675344	-0.798788	-0.706745	0.193244	3.23721	0.244122	-0.700761	1.43447	-0.599197	-0.122178	-0.809852	-0.808495	-0.789316	0.0345635	-0.963495	-0.56528	-0.383791	0.410056	-0.533798	-0.853767	-0.912611	-0.526916	0.154619	-0.62156	-0.616276	-1.00617	-0.970211	0.0981223	0.299305	-0.854838	-0.86628	0.00717002	0.308244	-0.557252	-0.90413	0.0210898	0.250639	-0.865859	0.0368308	-0.87898	-0.830375	-0.948566	-0.170912	-0.250305	-0.354997	1.44885	-0.382533	0.0538665	0.140383
RAB5A	0.556931	0.358053	0.183394	-0.903019	-0.871601	-0.604876	-1.12229	-0.849765	-0.792653	0.487628	-0.28813	0.764543	0.890074	0.584232	0.0802356	1.36979	0.00676256	3.12432	-0.144997	-0.838691	-0.998167	-0.0216729	-0.737444	0.124586	-0.832315	-1.62617	-1.09932	0.135847	-1.22046	-0.908601	0.175598	1.74819	-0.752903	-0.713563	-1.42473	0.499855	1.41414	-0.922899	1.3906	0.476001	-0.236323	0.456862	0.643095	-0.0587532	-0.274341	1.54389	-0.393343	0.0531934	0.242855
RAB5C	1.066	0.0657056	-0.57114	-0.435515	-0.029897	-0.550973	-0.644776	-0.69803	-0.531915	-0.542023	-1.04861	0.699139	0.346285	1.28368	-0.227044	0.0669905	0.150754	3.65152	0.214407	-1.10068	-1.01527	0.260502	-0.224346	-0.0392901	0.133053	-1.5271	-1.04882	1.50355	-0.303736	-0.294284	-0.0555105	0.74946	0.50121	0.767728	-1.17476	-0.310276	1.48914	-0.971586	3.81441	0.0754019	0.19254	-0.0808885	0.968502	1.93334	-0.712056	1.47781	-0.502407	-0.919808	-0.334453
RAB2A	-0.928932	-0.881874	-0.866164	-0.213161	2.27754	-0.392619	-0.314585	-0.401093	-0.731799	-1.04547	1.36447	0.531358	-0.610072	0.0560371	-0.525741	-0.243597	0.287489	0.445455	-0.234363	-0.958551	-0.884161	-0.143788	-0.996715	-0.107657	-0.154811	-1.28166	-0.984743	1.2473	-0.54439	0.922777	-0.555732	-0.419653	0.103367	2.16848	-1.11897	3.19933	1.23342	0.373192	-0.390485	-0.560848	-0.642767	-0.0187818	1.86692	0.120012	0.0776328	4.72453	-0.797538	-1.12428	-1.26324
RAB2B	-0.611981	-0.440261	-0.669658	0.299686	2.35774	-0.138792	-0.0799598	-0.227893	-0.434755	-0.917658	2.15394	0.833194	-0.363707	0.0631734	-0.650194	-0.524297	0.377903	0.777335	-0.536773	-0.645505	-0.815222	0.276697	-0.86104	-0.568646	-0.368405	-1.03997	-0.74094	1.78603	-0.675755	-0.1378	-0.714281	0.0100008	0.370002	-0.380471	-1.00809	3.54166	1.48093	0.714258	-0.175801	-0.507445	-0.445396	0.301107	2.30611	0.487257	0.496477	5.73022	-0.740172	-0.90426	-0.934131
RAB5B	-0.271239	2.44366	-0.11219	0.359575	0.319856	-0.522281	-0.260042	-0.722121	0.12017	-0.228234	-0.526154	-0.699803	1.15502	0.187621	0.015326	-0.814738	0.967623	-0.369792	-0.377252	-0.861273	2.74629	1.17006	-0.549468	-0.111283	-0.506177	-0.816967	-0.802924	0.258668	-0.743078	0.28331	-0.746771	-0.281729	-0.588661	-0.532598	-0.927187	-0.618996	0.0207891	-0.755524	0.357845	0.79327	-0.308289	-0.544498	-0.485991	-0.175445	1.60969	-0.109539	0.197743	-0.555695	-0.130041
RAB8B	-0.957649	-0.48169	-0.698804	-0.178162	0.298572	0.100133	-0.893012	-1.04659	-0.117484	1.42179	-0.443223	1.87399	-0.440707	0.110539	-0.464034	-0.155093	0.794907	-0.516266	-0.133058	-0.906791	-0.965402	-0.728198	-0.454445	0.831945	0.705311	-0.710624	-0.938171	-0.539389	-0.0188699	0.855572	2.26045	-0.555698	-0.622034	0.00513748	-0.346173	0.197183	-0.666826	-0.758639	-0.306116	-0.808272	-0.817644	-0.529283	0.507484	0.0273495	-0.869427	-0.370861	-0.59362	-0.418318	-0.649986
RAB11B	-0.0781038	-0.408398	0.111923	-0.0757214	-0.635802	-0.708112	-0.190879	-0.706512	-0.313304	-0.609321	-0.193801	0.0805855	-0.0356964	-0.415916	0.481775	0.750357	0.460971	1.09002	-0.133306	-0.611551	-0.0617616	-0.162008	-0.500816	0.553779	-0.399622	-1.06385	-0.68657	1.09687	-0.720036	-0.0537558	-0.598192	0.262861	-0.597313	-0.0507365	-0.784034	-0.237446	-0.100267	-0.239107	1.05717	-0.516243	-0.0954417	0.146764	0.254811	0.35494	-0.0487975	1.19083	-0.759783	-0.227018	-0.745557
RAB1A	0.130904	0.293032	-0.533036	-0.594314	0.4961	-0.59191	1.06598	-0.688609	-0.0754054	-0.446389	-0.538903	1.13959	0.222217	0.150485	-0.715001	-0.291189	-0.645451	1.50176	0.82819	-0.598926	-0.585267	0.470011	-0.662137	1.24954	-0.483056	-0.924721	-0.217961	3.85955	-0.717931	0.34984	0.405322	1.60915	1.98726	0.392197	-0.612577	1.01758	-0.0547477	-0.102723	0.507578	-0.3314	-0.245929	0.0592703	0.691618	0.372697	0.993986	6.7066	-0.90816	-0.163575	-0.673054
RAB7A	0.706719	-0.912256	-1.07155	-0.64756	0.139928	-0.693001	-0.389368	-0.819991	-1.08385	1.41526	-0.241671	2.17533	-0.66314	-0.83278	-0.552148	-0.758639	4.06024	0.567371	0.403808	-1.12039	-0.564568	-0.734247	0.0635162	0.318614	-0.186724	-0.92485	-0.622485	0.494771	0.539992	0.0925115	0.11039	-0.360455	-0.328425	0.954875	-0.378747	-0.483174	0.148367	-0.900224	0.0972947	-1.149	-0.842118	-1.00085	-0.313263	-0.343288	-0.711599	-0.232912	-1.14354	-0.677641	-1.14881
RAB32	-0.358526	-0.0157646	-0.433703	0.15252	0.192473	-0.44421	-0.645466	-0.6301	0.183825	0.0335555	-0.557023	0.768057	-0.204405	-0.0451397	-0.530631	-0.192736	-0.0997367	0.294336	0.382268	-0.474066	-0.569103	-0.541053	-0.684829	0.397161	-0.542998	-0.643025	-0.622654	0.818819	-0.700435	0.366197	-0.664132	0.00755883	1.73942	-0.0602263	-0.630527	0.366445	-0.396851	-0.417633	0.200531	-0.340069	-0.0402116	-0.393232	-0.456306	-0.153551	-0.619748	2.39996	-0.59238	-0.700435	-0.606056
RAB11A	-0.200507	-0.458476	0.0350723	-0.0717087	-0.627176	-0.809026	-0.175619	-0.829177	-0.448226	-0.570045	-0.194114	0.0688433	-0.234899	-0.318445	0.576809	0.570775	0.539087	1.26972	-0.0556115	-0.630819	-0.225256	-0.221048	-0.440654	0.028138	-0.463958	-0.932284	-0.645691	1.11453	-0.570608	-0.140744	-0.591987	0.185798	-0.490632	-0.0543868	-0.722117	-0.228479	-0.0530103	-0.303224	0.856553	-0.543147	-0.105538	0.13091	0.319619	0.29568	0.0613156	1.38295	-0.787192	-0.0568914	-0.597196
[truncated: 223 more columns]

## Sheet: sfigure9F
Protein	HR	HR.95L	HR.95H	pvalue
RAB11A	1.00439	0.998642	1.01016	0.134794
RAB11B	1.0047	0.997869	1.01157	0.178047
RAB14	1.01342	1.0028	1.02416	0.0131694
RAB1A	1.01511	0.999834	1.03063	0.0525624
RAB2A	1.00795	1.00134	1.01461	0.0184161
RAB2B	1.00743	0.999634	1.01529	0.0617981
RAB32	1.0081	0.99455	1.02184	0.242516
RAB5A	1.00551	0.986554	1.02483	0.571405
RAB5B	1.00356	0.996027	1.01114	0.355569
RAB5C	1.00681	0.998913	1.01478	0.0911539
RAB7A	1.0015	0.998295	1.00472	0.359348
RAB8B	0.999493	0.969878	1.03001	0.973623

## Sheet: sfigure9G
ID	his_hc	GOBP_POSITIVE_REGULATION_OF_AUTOPHAGY
SS-231	HC3	0.0223569
SS-229	HC2	0.0272988
SS-244	HC6	-0.020375
SS-230	HC3	0.00719077
SS-205	HC6	-0.0171919
SS-196	HC3	-0.0466223
SS-200	HC6	-0.00169673
SS-197	HC5	-0.0189226
SS-210	HC2	-0.0448607
SS-223	HC3	-0.00200187
SS-190	HC3	-0.0176344
SS-317	HC4	-0.036348
SS-242	HC3	0.00536372
SS-255	HC3	-0.021477
SS-189	HC2	-0.0549141
SS-239	HC6	-0.0305667
SS-193	HC3	-0.021925
SS-260	HC2	-0.00133491
SS-287	HC6	-0.0408788
SS-282	HC4	0.00363818
SS-281	HC3	0.0215459
SS-265	HC5	-0.0390734
SS-247	HC5	0.00772399
SS-198	HC6	-0.0235045
SS-199	HC6	-0.010465
SS-236	HC3	-0.029485
SS-226	HC3	-0.0417325
SS-219	HC2	-0.0150234
SS-220	HC5	-0.0120754
SS-271	HC3	-0.0390949
SS-128	HC1	-0.0404492
SS-267	HC2	-0.0271184
SS-308	HC6	0.0100373
SS-250	HC4	-0.0343573
SS-280	HC3	-0.0151954
SS-306	HC3	0.00377571
SS-289	HC2	-0.0166883
SS-261	HC2	-0.00681781
SS-303	HC3	0.0283227
SS-263	HC2	-0.00682709
SS-269	HC4	-0.0328767
SS-252	HC4	-0.0696335
SS-212	HC5	0.0184166
SS-191	HC3	-0.00850874
SS-201	HC2	-0.0198787
SS-215	HC4	-0.0172368
SS-276	HC2	-0.000220932
SS-307	HC5	-0.0155684
SS-279	HC3	0.0219234
SS-286	HC3	-0.0312353
SS-284	HC5	-0.0018228
SS-272	HC5	-0.0280555
SS-298	HC1	0.00765818
SS-309	HC5	-0.0211389
SS-313	HC5	-0.0178448
SS-245	HC4	-0.0568361
SS-314	HC2	-0.00425742
SS-312	HC6	-0.031534
SS-302	HC6	-0.00914581
SS-288	HC6	-0.0310109
SS-258	HC5	-0.02154
SS-278	HC2	-0.0181174
SS-254	HC4	-0.0376645
SS-277	HC3	-0.00566388
SS-87	HC5	-0.00549198
SS-53	HC3	-0.0142288
SS-23	HC3	-0.0248979
SS-156	HC3	-0.0331436
SS-159	HC3	-0.0034453
SS-97	HC3	-0.0163599
SS-143	HC3	0.0106026
SS-83	HC3	0.0170119
SS-178	HC3	0.0377703
SS-130	HC3	0.00683267
SS-39	HC3	-0.0235911
SS-75	HC6	-0.0133061
SS-163	HC6	-0.0315804
SS-167	HC6	-0.0542023
SS-13	HC4	-0.0132668
SS-19	HC5	-0.0204843
SS-36	HC2	-0.0447451
SS-42	HC4	-0.0567197
SS-154	HC5	-0.0501675
SS-35	HC6	-0.00188894
SS-112	HC6	-0.0228997
SS-95	HC6	-0.0317193
SS-115	HC6	-0.0266913
SS-141	HC6	-0.051201
SS-164	HC6	-0.0440302
SS-57	HC6	-0.0383657
SS-121	HC6	-0.0133545
SS-100	HC6	-0.047075
SS-188	HC6	-0.0306521
SS-67	HC6	0.0110467
SS-182	HC6	-0.03077
SS-183	HC6	-0.00720729
SS-105	HC6	-0.0142287
SS-89	HC6	-0.0277052
SS-31	HC5	0.00151249
SS-179	HC3	-0.0294182
SS-137	HC1	-0.0486411
SS-187	HC1	-0.00823012
SS-104	HC4	-0.0696824
SS-65	HC3	0.0179595
SS-126	HC3	-0.00560941
SS-316	HC3	-0.0188044
SS-14	HC3	-0.0380635
SS-48	HC1	-0.0653274
SS-203	HC2	-0.076117
SS-74	HC2	-0.0659417
SS-202	HC2	-0.0379554
SS-194	HC2	-0.0805307
SS-218	HC2	-0.0385483
SS-234	HC2	-0.0553285
SS-222	HC2	-0.0347409
SS-248	HC2	-0.00281366
SS-211	HC2	-0.0551311
SS-213	HC2	-0.0400819
SS-273	HC2	-0.0378026
SS-305	HC2	-0.081906
SS-6	HC2	-0.0287059
SS-93	HC1	0.00490214
SS-119	HC6	-0.0316701
SS-86	HC6	0.0227659
SS-46	HC3	-0.043482
SS-145	HC3	-0.0425635
SS-113	HC6	-0.0185592
SS-136	HC6	-0.00920523
SS-69	HC6	0.00105189
SS-2	HC6	-0.0346841
SS-20	HC6	-0.0170521
SS-68	HC5	-0.00525144
SS-102	HC5	-0.0460207
SS-82	HC5	-0.0166228
SS-85	HC5	0.00378734
SS-84	HC5	-0.0182794
SS-175	HC5	-0.0483716
SS-98	HC5	0.0154874
SS-172	HC5	-0.00533052
SS-186	HC5	-0.0320217
SS-120	HC5	-0.0362454
SS-173	HC5	-0.0188132
SS-106	HC5	0.0171142
SS-147	HC5	-0.0184477
SS-180	HC5	-0.00194537
SS-165	HC5	-0.0167349
SS-185	HC5	-0.0387129
SS-169	HC5	-0.0140043
SS-32	HC5	-0.0618534
SS-27	HC6	-0.0385199
SS-29	HC6	-0.0208453
SS-132	HC6	-0.0364151
SS-76	HC6	-0.038903
SS-26	HC5	-0.00170137
SS-49	HC5	-0.0223014
SS-45	HC5	-0.0397739
SS-15	HC5	-0.0289688
SS-71	HC5	-0.0354335
SS-61	HC5	-0.0523839
SS-148	HC4	-0.0229291
SS-78	HC4	-0.036635
SS-160	HC4	0.00563998
SS-66	HC4	-0.0469702
SS-114	HC4	-0.0186175
SS-34	HC4	-0.0448218
SS-55	HC4	-0.0524376
SS-162	HC4	-0.0290146
SS-116	HC3	-0.0237213
SS-111	HC3	-0.00878384
SS-62	HC3	-0.0216595
SS-99	HC1	-0.0379095
SS-59	HC5	-0.00677285
SS-22	HC6	-0.00707697
SS-152	HC1	-0.064587
SS-166	HC4	-0.0280162
SS-139	HC4	-0.0237465
SS-151	HC3	0.0100299
SS-109	HC2	-0.0277762
SS-70	HC1	-0.0785797
SS-30	HC1	-0.023509
SS-108	HC1	-0.0683982
SS-88	HC1	-0.0668859
SS-3	HC4	-0.00278911
SS-144	HC3	-0.0284712
SS-134	HC3	-0.0137676
SS-28	HC3	-0.02568
SS-142	HC3	-0.0167002
SS-9	HC3	-0.0230903
SS-24	HC3	-0.00762645
SS-171	HC3	-0.0235836
SS-117	HC3	-0.0149801
SS-58	HC3	-0.00276158
SS-150	HC3	0.0293176
SS-90	HC3	0.00643562
SS-184	HC3	0.0313438
SS-168	HC3	-0.000947376
SS-41	HC3	0.0305054
SS-38	HC3	-0.00685276
SS-158	HC1	-0.0149028
SS-94	HC1	-0.0239984
SS-52	HC2	0.024098
SS-21	HC3	0.0109634
SS-8	HC3	-0.0228091
SS-176	HC2	0.0108514
SS-54	HC3	-0.0101645
SS-56	HC4	0.00356592
SS-37	HC2	-0.0123955
SS-17	HC2	-0.0326627
SS-60	HC3	-0.00962383
SS-124	HC4	-0.00175665
SS-122	HC3	-0.0167151
SS-72	HC4	-0.0115831
SS-127	HC3	0.00898043
SS-110	HC3	-0.0366091
SS-5	HC3	-0.0131115
SS-299	HC4	-0.0228005
SS-50	HC3	-0.044682
SS-40	HC2	-0.0464297
SS-300	HC2	0.0335063
SS-291	HC2	-0.0267426
SS-275	HC3	0.000422608
SS-283	HC3	-0.0249936
SS-268	HC1	-0.0048925
SS-264	HC2	-0.0604589
SS-146	HC1	-0.00812169
SS-135	HC1	-0.00955526
SS-296	HC1	-0.0309226
SS-238	HC4	-0.0206771
SS-195	HC1	-0.0461664
SS-125	HC4	-0.0333208
SS-18	HC1	-0.00020396
SS-118	HC1	-0.0120414
SS-92	HC2	-0.0575073
SS-157	HC2	-0.0382166
SS-123	HC2	-0.00851523
SS-177	HC2	-0.0601083
SS-170	HC2	-0.0426832
SS-257	HC4	-0.0533402
SS-155	HC2	-0.0463373
SS-63	HC2	-0.0300432
SS-77	HC2	-0.0209998
SS-11	HC2	-0.0725349
SS-311	HC3	-0.0115133
SS-204	HC6	-0.00818941
SS-206	HC3	0.00423696
SS-209	HC3	0.0330519
SS-225	HC3	0.0224221
SS-233	HC6	-0.00165656
SS-232	HC6	0.015659
SS-228	HC3	0.0584998
SS-262	HC4	0.00214757
SS-259	HC6	-0.0586097
SS-149	HC4	-0.0489457
SS-140	HC6	-0.013265
SS-310	HC4	-0.0556805
SS-1	HC2	-0.0374081
SS-214	HC3	-0.0303433
SS-253	HC6	-0.0129536
SS-73	HC5	-0.0526446
SS-221	HC1	-0.0588939
SS-251	HC6	-0.0264415
SS-174	HC6	-0.0221009
SS-101	HC6	-0.0168918
SS-290	HC3	0.00839315
SS-91	HC6	0.00107517
SS-25	HC5	-0.0614452
SS-243	HC6	-0.00447377
SS-181	HC3	-0.0412308
SS-249	HC3	-0.00891972
SS-297	HC2	-1.43205e-05
SS-33	HC5	-0.0124676
SS-81	HC4	-0.0444505

## Sheet: sfigure9H
ID	hierarchical cluster	ATG5 (log2)	ATG7 (log2)	MTOR (log2)	WIPI1 (log2)
SS-231	HC3	-0.0614507	0.896698	-0.234805	-2.27579
SS-229	HC2	0.640899	0.469573	-1.71928	-2.58381
SS-244	HC6	-3.17397	-0.611755	-2.12406	-13.2877
SS-230	HC3	5.14032	-1.04008	-1.04603	-13.2877
SS-205	HC6	-4.20823	-1.79436	-3.77794	-13.2877
SS-196	HC3	-1.40469	0.39594	-1.82777	-13.2877
SS-200	HC6	-3.0601	-1.94953	-2.55131	-13.2877
SS-197	HC5	3.05559	0.251204	-2.78389	-13.2877
SS-210	HC2	-13.2877	-2.53032	-3.84063	-13.2877
SS-223	HC3	-1.42237	0.0871912	-2.47634	-13.2877
SS-190	HC3	2.0418	0.227864	-2.92467	-13.2877
SS-317	HC4	-3.30045	-1.40125	-2.20823	-13.2877
SS-242	HC3	-0.83367	-0.458584	-0.455811	-13.2877
SS-255	HC3	-13.2877	-1.13226	-2.71596	-13.2877
SS-189	HC2	-3.0221	-1.69013	-3.84684	-13.2877
SS-239	HC6	-13.2877	-2.16165	-3.9703	-13.2877
SS-193	HC3	-5.38685	0.873183	-1.33388	-13.2877
SS-260	HC2	5.52511	-1.67807	-2.90617	-13.2877
SS-287	HC6	-13.2877	-0.406216	-2.04038	-13.2877
SS-282	HC4	-0.273866	2.77587	-2.16942	-13.2877
SS-281	HC3	-13.2877	-0.364385	-3.65654	0.798507
SS-265	HC5	-5.08804	-0.146883	-1.33315	-13.2877
SS-247	HC5	-13.2877	-0.435183	-2.97824	-13.2877
SS-198	HC6	-13.2877	-1.04186	-4.43596	-13.2877
SS-199	HC6	-13.2877	-0.294774	-1.69666	-1.94397
SS-236	HC3	-13.2877	0.928958	-2.27439	-13.2877
SS-226	HC3	-4.2709	0.0932897	-0.313119	-13.2877
SS-219	HC2	4.41932	1.39199	-4.6878	-3.03623
SS-220	HC5	-3.41889	1.66803	-2.75731	-13.2877
SS-271	HC3	-2.49899	-1.62016	-0.939814	-5.43596
SS-128	HC1	-0.938984	0.62966	-1.65836	-3.93016
SS-267	HC2	-5.21625	-0.814514	-2.58641	-13.2877
SS-308	HC6	-0.633748	-1.44654	-0.835471	-13.2877
SS-250	HC4	-3.13037	-0.315989	-1.28877	-13.2877
SS-280	HC3	-2.21826	-0.188036	-1.65018	-0.973129
SS-306	HC3	-1.87938	0.772224	-4.10284	-1.81909
SS-289	HC2	-13.2877	-1.84218	-4.61529	-13.2877
SS-261	HC2	-1.15586	1.21076	-1.38045	-13.2877
SS-303	HC3	-13.2877	0.74192	-1.89271	-1.81502
SS-263	HC2	-13.2877	-2.96016	-5.56661	-13.2877
SS-269	HC4	-13.2877	-2.8667	-6.57347	-13.2877
SS-252	HC4	-4.6295	-1.8725	-2.90942	-13.2877
SS-212	HC5	-1.86775	0.512277	-1.68966	1.99812
SS-191	HC3	-13.2877	0.981049	0.33754	-13.2877
SS-201	HC2	-2.22567	-2.59684	-2.52616	-13.2877
SS-215	HC4	-1.01537	-0.565332	-1.67761	-0.85517
SS-276	HC2	-13.2877	-0.513131	-2.51128	-13.2877
SS-307	HC5	-3.62772	-0.436744	-1.64928	-13.2877
SS-279	HC3	6.61593	2.72421	-1.081	-13.2877
SS-286	HC3	2.13017	0.167872	-1.4066	-1.736
SS-284	HC5	-0.461363	0.207893	-1.94842	-4.21893
SS-272	HC5	-2.96128	0.644041	-1.74952	-13.2877
SS-298	HC1	5.45275	-1.19562	-4.53952	-3.91267
SS-309	HC5	-0.356236	0.586212	-0.970865	-1.54878
SS-313	HC5	-3.6206	1.54221	-4.65109	-0.637783
SS-245	HC4	0.573859	-5.50635	-4.48358	-13.2877
SS-314	HC2	-13.2877	2.01296	-1.16553	-3.17527
SS-312	HC6	-13.2877	-1.27265	-2.73697	-13.2877
SS-302	HC6	-4.49005	-0.229382	-1.84529	-13.2877
SS-288	HC6	-13.2877	-1.99137	-2.1818	-4.48036
SS-258	HC5	-2.30116	-0.950369	-2.38534	-0.653809
SS-278	HC2	-13.2877	-0.841922	-1.32446	-1.23888
SS-254	HC4	-13.2877	-2.74082	-1.33461	-13.2877
SS-277	HC3	-2.60384	-0.000865877	-1.26327	0.545968
SS-87	HC5	-0.838564	-0.580353	-2.39062	0.528571
SS-53	HC3	-1.48924	-1.38722	-3.32482	0.641823
SS-23	HC3	-0.74589	0.943134	-2.78886	-13.2877
SS-156	HC3	3.50121	0.469052	-13.2877	-13.2877
SS-159	HC3	5.66909	-0.698295	-0.394411	-13.2877
SS-97	HC3	4.44414	-3.66018	-3.30329	-1.6753
SS-143	HC3	4.06255	-0.957636	-2.60034	-13.2877
SS-83	HC3	2.37426	-1.8895	-0.62638	-0.239566
SS-178	HC3	3.5032	0.306379	-2.07948	-13.2877
SS-130	HC3	3.74119	0.313246	-1.58771	-13.2877
SS-39	HC3	-1.96128	-13.2877	-1.75147	-13.2877
SS-75	HC6	-2.58208	-2.25085	-2.76808	-13.2877
SS-163	HC6	-2.17723	-2.57777	-6.53282	-13.2877
SS-167	HC6	-1.72834	-3.61706	-6.01159	-13.2877
SS-13	HC4	-2.88897	-2.36142	-4.54962	-13.2877
SS-19	HC5	0.97673	-0.0796305	-2.32988	-13.2877
SS-36	HC2	-13.2877	-1.39138	-13.2877	-13.2877
SS-42	HC4	1.61528	-13.2877	-1.98793	-13.2877
SS-154	HC5	-13.2877	-2.32843	-1.17234	-1.71359
SS-35	HC6	-2.662	-2.35476	-2.77695	-13.2877
SS-112	HC6	-13.2877	-3.00462	-2.50471	-13.2877
SS-95	HC6	-2.7819	-0.486004	-2.39821	-2.59248
SS-115	HC6	-3.9908	-13.2877	-2.33352	-2.23379
SS-141	HC6	-3.37034	-2.41273	-1.86512	-13.2877
SS-164	HC6	-3.45641	0.286171	-1.8667	-13.2877
SS-57	HC6	-2.76513	-2.39821	-2.02856	-13.2877
SS-121	HC6	0.590147	-4.74855	-1.64973	-13.2877
SS-100	HC6	-1.0807	-2.27439	-0.95288	-13.2877
SS-188	HC6	-1.25395	-1.36922	-2.23718	-13.2877
SS-67	HC6	-13.2877	0.679063	-2.43674	-13.2877
SS-182	HC6	-13.2877	-2.90833	-5.30472	-13.2877
SS-183	HC6	-0.0951113	-4.43596	-2.18246	-13.2877
SS-105	HC6	-2.86355	-0.923851	-2.57519	-13.2877
SS-89	HC6	-13.2877	-0.117631	-6.76415	-13.2877
SS-31	HC5	1.06074	0.558464	-0.373701	-13.2877
SS-179	HC3	-13.2877	-0.755113	-7.35698	2.06381
SS-137	HC1	0.353549	-1.44811	-1.09604	-13.2877
SS-187	HC1	2.69657	-2.19826	-3.4852	-13.2877
SS-104	HC4	-4.01625	-6.79586	-6.44222	-13.2877
SS-65	HC3	1.54602	-0.112475	-1.54414	-1.83187
SS-126	HC3	1.29272	-0.139395	-2.57949	-4.17397
SS-316	HC3	0.666938	0.424062	-3.00231	-0.424494
SS-14	HC3	2.38736	-0.207894	-13.2877	-13.2877
SS-48	HC1	-0.0509507	-1.27963	-4.22162	-13.2877
SS-203	HC2	-13.2877	-1.52201	-9.38082	-13.2877
SS-74	HC2	-0.43012	-13.2877	-2.54372	-13.2877
SS-202	HC2	-2.86565	-1.20756	-2.07522	-13.2877
SS-194	HC2	-13.2877	-1.20756	-5.78787	-13.2877
SS-218	HC2	-0.789362	-1.22668	-2.96128	-13.2877
SS-234	HC2	-4.76024	-0.763171	-3.67669	-13.2877
SS-222	HC2	-2.92139	0.580338	-0.288593	-13.2877
SS-248	HC2	-1.06673	-0.179025	-1.81705	-13.2877
SS-211	HC2	-3.1291	-1.0862	-2.89754	-5.37482
SS-213	HC2	-1.53116	-0.75755	-3.71217	-13.2877
SS-273	HC2	-2.63039	-2.55047	-4.86986	-13.2877
SS-305	HC2	-2.96804	0.124725	-13.2877	-13.2877
SS-6	HC2	-4.63308	-1.75098	-13.2877	-13.2877
SS-93	HC1	-2.15843	-1.10563	-2.49492	-1.84996
SS-119	HC6	-1.72881	-2.95344	-3.93898	-13.2877
SS-86	HC6	-0.491267	-3.43753	-1.41273	-13.2877
SS-46	HC3	-1.52036	-1.00549	-6.20025	-2.61617
SS-145	HC3	-0.917297	-0.964376	-1.7269	-13.2877
SS-113	HC6	1.06447	-1.22364	-13.2877	-13.2877
SS-136	HC6	4.70562	-0.627494	-1.46873	-13.2877
SS-69	HC6	-3.23923	-0.154088	-5.23243	-13.2877
SS-2	HC6	-3.45958	-1.43401	-4.08314	-13.2877
SS-20	HC6	-3.57175	-0.842439	-3.6878	-13.2877
SS-68	HC5	-0.966066	-1.18639	-2.00173	-2.5245
SS-102	HC5	-3.9412	-0.940922	-3.07826	-4.553
SS-82	HC5	4.2561	-0.528865	-3.95904	-13.2877
SS-85	HC5	3.03233	0.881978	-2.37034	-1.31043
SS-84	HC5	-3.00347	-1.28244	-3.74275	-13.2877
SS-175	HC5	-1.94675	-1.3555	-3.03623	-3.81401
SS-98	HC5	-0.868015	0.726918	-3.80995	-0.205563
SS-172	HC5	-1.87408	-1.05649	-1.77893	-1.61176
SS-186	HC5	-0.88071	-2.41043	-0.965503	-13.2877
SS-120	HC5	-1.72213	2.08325	-1.08192	-13.2877
SS-173	HC5	-2.54288	0.398131	-2.60911	-13.2877
SS-106	HC5	0.935233	-0.97568	-1.88843	-4.51953
SS-147	HC5	-1.69853	0.81836	-2.72547	-5.04931
SS-180	HC5	-0.895127	2.51417	-1.32482	-3.78588
SS-165	HC5	1.15419	0.617393	-1.05619	-2.32843
SS-185	HC5	0.659377	1.25338	-1.26604	-3.09296
SS-169	HC5	1.1356	-0.73865	-2.59248	-13.2877
SS-32	HC5	0.693141	-0.243831	-6.06854	-3.33061
SS-27	HC6	-0.0153742	-1.1678	-3.26951	-13.2877
SS-29	HC6	-0.243831	-0.919479	-2.75731	-13.2877
SS-132	HC6	-4.40507	0.40021	-5.49981	-4.30187
SS-76	HC6	-4.6295	-1.53116	-5.96578	-13.2877
SS-26	HC5	-13.2877	-0.192151	-3.24195	-13.2877
SS-49	HC5	-13.2877	-3.20823	-6.57347	-13.2877
SS-45	HC5	-1.40354	-0.444576	-2.85308	-4.32771
SS-15	HC5	-2.61352	1.40665	-3.5412	-2.92687
SS-71	HC5	-2.86565	-0.436159	-2.90401	-13.2877
SS-61	HC5	3.52568	-0.388544	-2.90942	-13.2877
SS-148	HC4	-2.27998	-0.838048	-1.92413	-3.68038
SS-78	HC4	0.864176	-1.10501	-4.00462	-3.76611
SS-160	HC4	-13.2877	-0.264478	-0.976532	-13.2877
SS-66	HC4	0.910349	0.072586	-2.61617	-3.50144
SS-114	HC4	1.01006	-3.24879	-3.3629	-13.2877
SS-34	HC4	-2.30187	0.568032	-5.11279	-3.03032
SS-55	HC4	-1.35845	-1.96973	-1.50349	-2.80188
SS-162	HC4	1.31916	-0.951764	-0.699701	-13.2877
SS-116	HC3	-2.11654	-0.138283	-2.26534	-3.75244
SS-111	HC3	-1.57648	0.418676	-0.0369699	-2.60999
SS-62	HC3	-2.11154	0.725698	-0.753166	0.419755
SS-99	HC1	-4.67669	-1.47313	-4.07582	-2.79386
SS-59	HC5	0.579759	-0.0123153	-3.29619	-13.2877
SS-22	HC6	-13.2877	-3.03386	-4.51293	-13.2877
SS-152	HC1	-13.2877	-1.36513	-6.48036	-13.2877
SS-166	HC4	-3.61706	-0.0399332	-0.856737	-13.2877
SS-139	HC4	-0.309717	-0.766603	-1.31007	-5.90401
SS-151	HC3	5.37206	0.956726	-0.799872	-1.37932
SS-109	HC2	1.60853	-0.860923	-2.75828	-13.2877
SS-70	HC1	-13.2877	-1.51664	-2.58641	-13.2877
SS-30	HC1	0.212009	-1.38949	-4.86145	-13.2877
SS-108	HC1	-13.2877	-4.65472	-4.66933	-13.2877
SS-88	HC1	-13.2877	-1.15361	-2.34446	-13.2877
SS-3	HC4	1.23554	-0.658811	-1.5245	-13.2877
SS-144	HC3	-2.65654	1.2249	-0.791857	-0.875407
SS-134	HC3	-2.86565	0.021764	-1.09419	0.285698
SS-28	HC3	4.84223	0.0116388	-2.2709	-0.557667
SS-142	HC3	-0.354944	0.441696	-1.7269	-13.2877
SS-9	HC3	-3.61352	0.505688	-2.54372	-3.21223
SS-24	HC3	-1.31761	-3.1291	-1.21156	-13.2877
SS-171	HC3	0.278461	1.11043	0.452806	-1.06885
SS-117	HC3	-13.2877	-1.71833	-1.9737	-2.93567
SS-58	HC3	-0.483178	-0.661319	-0.355129	-1.31366
SS-150	HC3	0.83212	1.64607	-1.49452	-0.0980422
SS-90	HC3	1.51662	0.0416635	-2.0601	-1.25532
SS-184	HC3	-1.89325	-0.2411	-0.831101	-1.13924
SS-168	HC3	0.0776532	0.0890913	-2.25429	0.387473
SS-41	HC3	-0.636885	-1.86197	-2.09851	-1.93457
SS-38	HC3	-0.672083	-0.340441	-4.24059	-4.24332
SS-158	HC1	2.06901	1.34562	-2.6295	-4.59074
SS-94	HC1	-0.692455	-1.24879	-4.87408	-4.03505
SS-52	HC2	-13.2877	2.24753	-1.69245	-13.2877
SS-21	HC3	1.04495	0.799253	-1.15972	-13.2877
SS-8	HC3	0.843019	1.26297	-2.64476	-13.2877
SS-176	HC2	0.0832474	-0.157142	-0.707925	-1.8625
SS-54	HC3	1.19956	-1.39859	-3.00694	-13.2877
SS-56	HC4	-0.0616013	-2.10532	-1.93898	-13.2877
SS-37	HC2	-3.17788	-0.00650678	-2.79987	-13.2877
SS-17	HC2	-0.761213	-0.335517	-3.36142	-13.2877
SS-60	HC3	-0.303472	0.824809	-2.0523	-0.0726345
SS-124	HC4	1.0446	-1.6827	-1.10532	-13.2877
SS-122	HC3	1.01214	-1.08284	-1.90725	-1.90888
SS-72	HC4	0.107688	-1.7051	-3.17919	-13.2877
SS-127	HC3	0.757962	-1.63576	-1.29407	-2.12406
SS-110	HC3	0.370053	-0.177719	-1.48197	-1.84788
SS-5	HC3	-3.30045	-2.16618	-1.8044	-13.2877
SS-299	HC4	1.23983	0.209641	-2.71786	-13.2877
SS-50	HC3	-4.50964	-0.647241	-3.74275	-13.2877
SS-40	HC2	-4.15843	-4.03978	-3.07461	-13.2877
SS-300	HC2	0.888772	0.274411	-1.1156	2.84463
SS-291	HC2	1.56862	1.03752	-3.40813	-13.2877
SS-275	HC3	1.54562	0.942458	-2.04931	0.209641
SS-283	HC3	5.21391	0.806283	-0.413884	-13.2877
SS-268	HC1	0.444561	-0.521598	-1.89916	-2.35698
SS-264	HC2	-4.14816	-0.166503	-2.02093	-13.2877
SS-146	HC1	0.474981	-0.690591	-4.26812	-13.2877
SS-135	HC1	-1.73841	-1.553	-2.68409	-13.2877
SS-296	HC1	-13.2877	-1.52201	-3.81807	-5.2109
SS-238	HC4	1.32377	0.321235	-2.01275	-4.31043
SS-195	HC1	-2.32482	-0.79011	-2.01159	-2.75731
SS-125	HC4	1.23536	-0.438307	-2.58641	-13.2877
SS-18	HC1	-13.2877	-0.234465	-2.39138	-13.2877
SS-118	HC1	-2.09234	-0.217424	-1.57347	-2
SS-92	HC2	3.82404	-0.0081018	-2.38534	-13.2877
SS-157	HC2	3.46731	0.636451	-3.95009	-13.2877
SS-123	HC2	4.97483	0.421479	-3.81807	-0.30187
SS-177	HC2	4.69649	-0.421399	-5.40507	-13.2877
SS-170	HC2	-13.2877	0.151209	-4.48681	-13.2877
SS-257	HC4	-13.2877	-4.37482	-5.60121	-13.2877
SS-155	HC2	-13.2877	-0.8604	-6.07826	-13.2877
SS-63	HC2	1.32786	1.21822	-3.5649	-13.2877
SS-77	HC2	2.70139	0.423094	-6.79586	-13.2877
SS-11	HC2	3.61651	-0.26986	-5.24879	-13.2877
SS-311	HC3	-1.60647	-0.430703	-3.18968	-0.876996
SS-204	HC6	-13.2877	-1.40125	-1.54498	-3.87832
SS-206	HC3	-13.2877	-1.03446	-0.744439	0.303109
SS-209	HC3	2.57597	-0.023563	-0.172344	-4.22972
SS-225	HC3	-13.2877	0.81746	-0.721183	0.24817
SS-233	HC6	-13.2877	0.230695	-1.21659	-13.2877
SS-232	HC6	-13.2877	-0.564265	-1.39403	-13.2877
SS-228	HC3	-0.701576	-0.481969	-0.775219	-3.25843
SS-262	HC4	-13.2877	-2.66383	-2.51622	-3.82623
SS-259	HC6	-0.706041	-1.09296	-1.45958	-2.7084
SS-149	HC4	-4.02093	-1.28701	-6.6295	-13.2877
SS-140	HC6	2.13868	-1.04305	-0.564905	-13.2877
SS-310	HC4	-3.01508	-1.05289	-2.40813	-0.383266
SS-1	HC2	3.68309	-1.90239	-2.1367	-13.2877
SS-214	HC3	4.63994	0.536252	-3.76808	-13.2877
SS-253	HC6	3.62439	-0.409853	-5.04931	-13.2877
SS-73	HC5	-6.02093	-2.07097	-5.48681	-13.2877
SS-221	HC1	-3.82215	-0.981651	-3.04335	-13.2877
SS-251	HC6	-13.2877	-0.958196	-1.80894	-13.2877
SS-174	HC6	-4.65472	-3.11279	-2.53533	-13.2877
SS-101	HC6	-3.07218	-0.970582	-3.93457	-13.2877
SS-290	HC3	2.19705	0.283685	-0.85726	-13.2877
SS-91	HC6	4.64707	-1.081	-3.17919	-13.2877
SS-25	HC5	-1.13037	0.322966	-5.60121	-5.15329
SS-243	HC6	-4.06371	-2.38007	-2.46116	-13.2877
SS-181	HC3	-4.19496	-3.83239	-6.55979	-13.2877
SS-249	HC3	0.0040339	-1.17299	-3.15457	-13.2877
SS-297	HC2	0.0364682	0.537644	-2.73793	-13.2877
SS-33	HC5	-2.04216	0.0844725	-1.02122	-0.202074
SS-81	HC4	-0.48661	-1.8997	-2.49248	-13.2877

## Sheet: sfigure9I
ID	RAB2A (log2)	Proliferation	GOBP_POSITIVE_REGULATION_OF_AUTOPHAGY
SS-231	5.7281	0.325388	0.0223569
SS-229	3.70349	0.325267	0.0272988
SS-244	3.84216	0.309605	-0.020375
SS-230	4.19192	0.155175	0.00719077
SS-205	3.88564	0.399938	-0.0171919
SS-196	6.07409	0.227342	-0.0466223
SS-200	5.04527	0.39748	-0.00169673
SS-197	6.68073	0.320751	-0.0189226
SS-210	4.80774	0.00437478	-0.0448607
SS-223	4.14573	0.25216	-0.00200187
SS-190	4.97064	0.272094	-0.0176344
SS-317	4.91586	0.313456	-0.036348
SS-242	5.94822	0.300895	0.00536372
SS-255	4.10731	0.244636	-0.021477
SS-189	4.7955	0.0999173	-0.0549141
SS-239	4.21208	0.346003	-0.0305667
SS-193	4.65838	0.25681	-0.021925
SS-260	3.2887	0.0359253	-0.00133491
SS-287	6.26839	0.304277	-0.0408788
SS-282	5.74995	0.21423	0.00363818
SS-281	5.0303	0.216977	0.0215459
SS-265	4.45508	0.302572	-0.0390734
SS-247	5.34124	0.332866	0.00772399
SS-198	4.60224	0.359138	-0.0235045
SS-199	5.00764	0.211532	-0.010465
SS-236	4.52082	0.239973	-0.029485
SS-226	3.96009	0.261349	-0.0417325
SS-219	5.55471	0.234325	-0.0150234
SS-220	5.68415	0.333712	-0.0120754
SS-271	5.72806	0.121973	-0.0390949
SS-128	5.01916	0.282006	-0.0404492
SS-267	3.60883	0.274917	-0.0271184
SS-308	3.83572	0.289615	0.0100373
SS-250	5.12754	0.290112	-0.0343573
SS-280	6.12554	0.340839	-0.0151954
SS-306	5.0168	0.323527	0.00377571
SS-289	3.47693	0.12633	-0.0166883
SS-261	5.1686	0.320519	-0.00681781
SS-303	5.56046	0.379135	0.0283227
SS-263	5.11478	0.228435	-0.00682709
SS-269	1.66685	0.139587	-0.0328767
SS-252	3.51962	0.282012	-0.0696335
SS-212	6.2058	0.324883	0.0184166
SS-191	4.35633	0.282011	-0.00850874
SS-201	4.57097	0.30662	-0.0198787
SS-215	6.01677	0.31764	-0.0172368
SS-276	4.55161	0.407854	-0.000220932
SS-307	4.76831	0.326552	-0.0155684
SS-279	4.95242	0.234251	0.0219234
SS-286	6.37135	0.272033	-0.0312353
SS-284	5.38754	0.101618	-0.0018228
SS-272	6.63724	0.227876	-0.0280555
SS-298	2.94849	0.0846342	0.00765818
SS-309	7.00378	0.322842	-0.0211389
SS-313	6.1982	0.354904	-0.0178448
SS-245	5.62637	0.444408	-0.0568361
SS-314	4.81081	0.269405	-0.00425742
SS-312	4.54279	0.378741	-0.031534
SS-302	4.39373	0.34393	-0.00914581
SS-288	5.26489	0.388093	-0.0310109
SS-258	6.50969	0.283011	-0.02154
SS-278	5.40347	0.334538	-0.0181174
SS-254	5.36255	0.210261	-0.0376645
SS-277	6.50559	0.159308	-0.00566388
SS-87	7.41732	0.26676	-0.00549198
SS-53	5.23637	0.181826	-0.0142288
SS-23	5.10477	0.20603	-0.0248979
SS-156	3.68861	0.171464	-0.0331436
SS-159	5.31933	0.121314	-0.0034453
SS-97	4.01315	0.133551	-0.0163599
SS-143	6.63703	0.259185	0.0106026
SS-83	6.92993	0.220708	0.0170119
SS-178	5.66303	0.297447	0.0377703
SS-130	3.95878	0.292341	0.00683267
SS-39	4.2064	0.284127	-0.0235911
SS-75	4.06156	0.260357	-0.0133061
SS-163	2.92052	0.352233	-0.0315804
SS-167	1.8835	0.236729	-0.0542023
SS-13	5.59182	0.22133	-0.0132668
SS-19	5.70772	0.219187	-0.0204843
SS-36	5.72448	0.28063	-0.0447451
SS-42	6.16817	0.0841438	-0.0567197
SS-154	6.49468	0.311145	-0.0501675
SS-35	5.17881	0.343901	-0.00188894
SS-112	5.77064	0.201894	-0.0228997
SS-95	5.41305	0.422906	-0.0317193
SS-115	7.22352	0.352185	-0.0266913
SS-141	4.88082	0.305905	-0.051201
SS-164	4.13021	0.30836	-0.0440302
SS-57	5.63361	0.334764	-0.0383657
SS-121	5.81277	0.277607	-0.0133545
SS-100	5.87734	0.328641	-0.047075
SS-188	6.61676	0.353695	-0.0306521
SS-67	2.97499	0.235455	0.0110467
SS-182	2.61671	0.402155	-0.03077
SS-183	6.02333	0.358267	-0.00720729
SS-105	4.02096	0.321404	-0.0142287
SS-89	5.08803	0.263389	-0.0277052
SS-31	4.8241	0.251328	0.00151249
SS-179	5.28683	0.157013	-0.0294182
SS-137	4.26801	0.307909	-0.0486411
SS-187	3.91501	-0.0491068	-0.00823012
SS-104	1.83325	-0.0190099	-0.0696824
SS-65	6.471	0.196079	0.0179595
SS-126	5.66873	0.260001	-0.00560941
SS-316	4.88512	0.192072	-0.0188044
SS-14	4.75813	0.0531126	-0.0380635
SS-48	3.20196	0.167445	-0.0653274
SS-203	4.69191	0.0429894	-0.076117
SS-74	5.5404	0.0343142	-0.0659417
SS-202	4.22354	0.195388	-0.0379554
SS-194	4.04739	0.0647412	-0.0805307
SS-218	5.2927	0.07814	-0.0385483
SS-234	4.82091	0.0621979	-0.0553285
SS-222	4.75426	0.11574	-0.0347409
SS-248	3.38885	0.133271	-0.00281366
SS-211	4.65532	0.145595	-0.0551311
SS-213	3.39292	0.0284639	-0.0400819
SS-273	3.50726	0.108987	-0.0378026
SS-305	3.83511	0.153003	-0.081906
SS-6	4.85182	0.119243	-0.0287059
SS-93	5.65447	0.205852	0.00490214
SS-119	3.21863	0.301891	-0.0316701
SS-86	4.37666	0.088994	0.0227659
SS-46	4.71376	0.240068	-0.043482
SS-145	6.37666	0.228968	-0.0425635
SS-113	5.80511	0.218499	-0.0185592
SS-136	4.05299	0.182001	-0.00920523
SS-69	3.6478	0.252733	0.00105189
SS-2	4.88019	0.301929	-0.0346841
SS-20	3.76028	0.225667	-0.0170521
SS-68	5.75221	0.24046	-0.00525144
SS-102	6.52084	0.199909	-0.0460207
SS-82	6.04043	0.305657	-0.0166228
SS-85	5.09812	0.236464	0.00378734
SS-84	4.88114	0.325034	-0.0182794
SS-175	6.19433	0.237047	-0.0483716
SS-98	2.89089	0.228417	0.0154874
SS-172	5.43474	0.2591	-0.00533052
SS-186	4.05755	0.330478	-0.0320217
SS-120	4.2619	0.323346	-0.0362454
SS-173	4.06311	0.281455	-0.0188132
SS-106	4.72436	0.236873	0.0171142
SS-147	2.78365	0.3076	-0.0184477
SS-180	3.40426	0.243591	-0.00194537
SS-165	3.56158	0.318751	-0.0167349
SS-185	4.68971	0.422209	-0.0387129
SS-169	5.12093	0.384025	-0.0140043
SS-32	5.37151	0.18179	-0.0618534
SS-27	5.46085	0.385435	-0.0385199
SS-29	4.32848	0.286388	-0.0208453
SS-132	4.12988	0.376709	-0.0364151
SS-76	3.80582	0.292597	-0.038903
SS-26	3.82759	0.164174	-0.00170137
SS-49	6.70711	0.225962	-0.0223014
SS-45	4.14209	0.277423	-0.0397739
SS-15	4.37037	0.264169	-0.0289688
SS-71	3.98797	0.265481	-0.0354335
SS-61	4.4756	0.296837	-0.0523839
SS-148	4.30451	0.271126	-0.0229291
SS-78	4.66711	0.216741	-0.036635
SS-160	4.68061	0.279116	0.00563998
SS-66	4.85415	0.240932	-0.0469702
SS-114	5.1733	0.310268	-0.0186175
SS-34	5.00584	0.216824	-0.0448218
SS-55	5.05875	0.244366	-0.0524376
SS-162	3.73663	0.256621	-0.0290146
SS-116	5.34024	0.27394	-0.0237213
SS-111	4.37719	0.237718	-0.00878384
SS-62	4.61575	0.248053	-0.0216595
SS-99	3.03963	0.282413	-0.0379095
SS-59	5.42317	0.244726	-0.00677285
SS-22	3.01096	0.208653	-0.00707697
SS-152	2.79911	0.239745	-0.064587
SS-166	4.56664	0.26486	-0.0280162
SS-139	4.08435	0.179519	-0.0237465
SS-151	4.62229	0.281136	0.0100299
SS-109	4.29715	0.288151	-0.0277762
SS-70	2.71484	0.0125707	-0.0785797
SS-30	2.7478	0.255124	-0.023509
SS-108	4.67718	0.205738	-0.0683982
SS-88	4.57165	0.295885	-0.0668859
SS-3	6.4073	0.28638	-0.00278911
SS-144	6.27339	0.269108	-0.0284712
SS-134	5.65551	0.246378	-0.0137676
SS-28	6.31594	0.305716	-0.02568
SS-142	4.87625	0.223455	-0.0167002
SS-9	5.53839	0.299119	-0.0230903
SS-24	5.85443	0.176031	-0.00762645
SS-171	5.77205	0.264668	-0.0235836
SS-117	5.52742	0.252445	-0.0149801
SS-58	6.21042	0.31502	-0.00276158
SS-150	5.96556	0.3463	0.0293176
SS-90	6.58462	0.273926	0.00643562
SS-184	5.65797	0.343456	0.0313438
SS-168	5.58141	0.220141	-0.000947376
SS-41	7.22447	0.256851	0.0305054
SS-38	6.33295	0.223248	-0.00685276
SS-158	3.69411	0.167523	-0.0149028
SS-94	3.82617	0.259448	-0.0239984
SS-52	5.21878	0.182934	0.024098
SS-21	6.24001	0.354379	0.0109634
SS-8	4.64929	0.194385	-0.0228091
SS-176	5.47805	0.249024	0.0108514
SS-54	6.33516	0.200702	-0.0101645
SS-56	5.27264	0.160027	0.00356592
SS-37	5.04822	0.0486124	-0.0123955
SS-17	4.36326	0.0966817	-0.0326627
SS-60	5.76895	0.304202	-0.00962383
SS-124	5.14718	0.412295	-0.00175665
SS-122	5.20623	0.107263	-0.0167151
SS-72	4.3013	0.008929	-0.0115831
SS-127	6.50768	0.305057	0.00898043
SS-110	6.39377	0.196537	-0.0366091
SS-5	6.99465	0.281545	-0.0131115
SS-299	5.63363	0.283561	-0.0228005
SS-50	4.93605	0.210961	-0.044682
SS-40	3.44082	0.149779	-0.0464297
SS-300	5.96093	0.120737	0.0335063
SS-291	5.47816	0.21419	-0.0267426
SS-275	5.11252	0.335627	0.000422608
SS-283	4.20442	0.19247	-0.0249936
SS-268	5.60059	0.342838	-0.0048925
SS-264	5.36929	0.147939	-0.0604589
SS-146	3.12689	0.301254	-0.00812169
SS-135	4.81105	0.204363	-0.00955526
SS-296	2.84988	0.0689004	-0.0309226
SS-238	4.21553	0.159324	-0.0206771
SS-195	5.19707	0.165336	-0.0461664
SS-125	5.37656	0.278689	-0.0333208
SS-18	6.1407	0.178503	-0.00020396
SS-118	5.69109	0.25882	-0.0120414
SS-92	4.78246	0.13372	-0.0575073
SS-157	5.32233	0.146567	-0.0382166
SS-123	4.95265	0.109231	-0.00851523
SS-177	4.47475	0.0416853	-0.0601083
SS-170	4.91586	0.177999	-0.0426832
SS-257	2.2126	-0.0425631	-0.0533402
SS-155	5.23327	0.0624383	-0.0463373
SS-63	5.11962	0.133114	-0.0300432
SS-77	3.85281	0.162741	-0.0209998
SS-11	3.41592	0.167231	-0.0725349
SS-311	5.4096	0.203731	-0.0115133
SS-204	5.1881	0.292695	-0.00818941
SS-206	5.29463	0.343065	0.00423696
SS-209	5.8434	0.130375	0.0330519
SS-225	6.24841	0.269551	0.0224221
SS-233	5.04406	0.29318	-0.00165656
SS-232	5.78277	0.126577	0.015659
SS-228	6.14702	0.320378	0.0584998
SS-262	4.77356	-0.0134989	0.00214757
SS-259	5.87874	0.294208	-0.0586097
SS-149	4.20617	0.108076	-0.0489457
SS-140	6.70438	0.337663	-0.013265
SS-310	5.74559	0.207888	-0.0556805
SS-1	5.02879	0.0506219	-0.0374081
SS-214	4.2288	0.257626	-0.0303433
SS-253	3.95116	0.324968	-0.0129536
SS-73	3.82492	0.286034	-0.0526446
SS-221	4.58092	0.11477	-0.0588939
SS-251	6.2346	0.269472	-0.0264415
SS-174	5.66559	0.264715	-0.0221009
SS-101	5.32389	0.402896	-0.0168918
SS-290	5.14313	0.210937	0.00839315
SS-91	4.96596	0.29448	0.00107517
SS-25	5.26525	0.254019	-0.0614452
SS-243	5.61132	0.15717	-0.00447377
SS-181	2.77934	-0.0480541	-0.0412308
SS-249	5.62055	0.160972	-0.00891972
SS-297	5.27476	0.154887	-1.43205e-05
SS-33	5.68615	0.261408	-0.0124676
SS-81	4.94338	0.250883	-0.0444505
